# Supplementary material for: Creatinine assay interferences compromises MELD accuracy and may bias liver allocation
Source: Nat Commun. 2026 Jul 23;17:7111. doi: 10.1038/s41467-026-75011-x (PMC13396164; doi:10.1038/s41467-026-75011-x)
Supplement: Supplementary file 4 — Source Data [file 41467_2026_75011_MOESM4_ESM.zip]

Archive with 321 entries (246 files):
- figshare_package_FINAL_PUBLIC_DEPOSIT_V1_20260503_002637/
- figshare_package_FINAL_PUBLIC_DEPOSIT_V1_20260503_002637/00_config/
- figshare_package_FINAL_PUBLIC_DEPOSIT_V1_20260503_002637/00_config/01_primary_file_registry_v03.csv
- figshare_package_FINAL_PUBLIC_DEPOSIT_V1_20260503_002637/00_START_HERE_HTML_NAVIGATOR/
- figshare_package_FINAL_PUBLIC_DEPOSIT_V1_20260503_002637/00_START_HERE_HTML_NAVIGATOR/index.html
- figshare_package_FINAL_PUBLIC_DEPOSIT_V1_20260503_002637/00_START_HERE_HTML_NAVIGATOR/study_workflow_guide.html
- figshare_package_FINAL_PUBLIC_DEPOSIT_V1_20260503_002637/00_START_HERE_HTML_NAVIGATOR/file_views/
- figshare_package_FINAL_PUBLIC_DEPOSIT_V1_20260503_002637/00_START_HERE_HTML_NAVIGATOR/file_views/view_0011_slco_F1_surface_grid_public.html
- figshare_package_FINAL_PUBLIC_DEPOSIT_V1_20260503_002637/00_START_HERE_HTML_NAVIGATOR/file_views/view_0028_README_F1_submission_ready_v02.html
- figshare_package_FINAL_PUBLIC_DEPOSIT_V1_20260503_002637/00_START_HERE_HTML_NAVIGATOR/file_views/view_0012_slco_F1_surface_meta_public.html
- figshare_package_FINAL_PUBLIC_DEPOSIT_V1_20260503_002637/00_START_HERE_HTML_NAVIGATOR/file_views/view_0004_f1_simulated_surface_repository.html
- figshare_package_FINAL_PUBLIC_DEPOSIT_V1_20260503_002637/00_START_HERE_HTML_NAVIGATOR/file_views/view_0007_f2_simulated_heatmap_metadata.html
- figshare_package_FINAL_PUBLIC_DEPOSIT_V1_20260503_002637/00_START_HERE_HTML_NAVIGATOR/file_views/view_0016_esld_F4_survival_stats_public.html
- figshare_package_FINAL_PUBLIC_DEPOSIT_V1_20260503_002637/00_START_HERE_HTML_NAVIGATOR/file_views/view_0024_F3_ESLD_SRTR_public.html
- figshare_package_FINAL_PUBLIC_DEPOSIT_V1_20260503_002637/00_START_HERE_HTML_NAVIGATOR/file_views/view_0018_esld_F5_stratified_survival_stats_public.html
- figshare_package_FINAL_PUBLIC_DEPOSIT_V1_20260503_002637/00_START_HERE_HTML_NAVIGATOR/file_views/view_0039_script_on_request_file_manifest_v01.html
- figshare_package_FINAL_PUBLIC_DEPOSIT_V1_20260503_002637/00_START_HERE_HTML_NAVIGATOR/file_views/view_0001_README_PUBLIC_DEPOSIT_PACKAGE_v01.html
- figshare_package_FINAL_PUBLIC_DEPOSIT_V1_20260503_002637/00_START_HERE_HTML_NAVIGATOR/file_views/view_0017_esld_F5_stratified_survival_meta_public.html
- figshare_package_FINAL_PUBLIC_DEPOSIT_V1_20260503_002637/00_START_HERE_HTML_NAVIGATOR/file_views/view_0009_expm_F1_array_input_public.html
- figshare_package_FINAL_PUBLIC_DEPOSIT_V1_20260503_002637/00_START_HERE_HTML_NAVIGATOR/file_views/view_0027_F6_SRTR_public.html
- figshare_package_FINAL_PUBLIC_DEPOSIT_V1_20260503_002637/00_START_HERE_HTML_NAVIGATOR/file_views/view_0032_README_T1_submission_ready_v01.html
- figshare_package_FINAL_PUBLIC_DEPOSIT_V1_20260503_002637/00_START_HERE_HTML_NAVIGATOR/file_views/view_0030_README_F3_submission_ready_v01.html
- figshare_package_FINAL_PUBLIC_DEPOSIT_V1_20260503_002637/00_START_HERE_HTML_NAVIGATOR/file_views/view_0038_restricted_on_request_file_manifest_v01.html
- figshare_package_FINAL_PUBLIC_DEPOSIT_V1_20260503_002637/00_START_HERE_HTML_NAVIGATOR/file_views/view_0022_slco_F1_surface_public.html
- figshare_package_FINAL_PUBLIC_DEPOSIT_V1_20260503_002637/00_START_HERE_HTML_NAVIGATOR/file_views/view_0034_README_T4_submission_ready_v01.html
- figshare_package_FINAL_PUBLIC_DEPOSIT_V1_20260503_002637/00_START_HERE_HTML_NAVIGATOR/file_views/view_0008_f2_simulated_heatmap_repository.html
- figshare_package_FINAL_PUBLIC_DEPOSIT_V1_20260503_002637/00_START_HERE_HTML_NAVIGATOR/file_views/view_0014_slco_F2_heatmap_meta_public.html
- figshare_package_FINAL_PUBLIC_DEPOSIT_V1_20260503_002637/00_START_HERE_HTML_NAVIGATOR/file_views/view_0005_f1_tb_cre_experimental_array_raw.html
- figshare_package_FINAL_PUBLIC_DEPOSIT_V1_20260503_002637/00_START_HERE_HTML_NAVIGATOR/file_views/view_0019_esld_F5_stratified_survival_subject_public.html
- figshare_package_FINAL_PUBLIC_DEPOSIT_V1_20260503_002637/00_START_HERE_HTML_NAVIGATOR/file_views/view_0021_esld_T4_score_deviation_outcome_table_public.html
- figshare_package_FINAL_PUBLIC_DEPOSIT_V1_20260503_002637/00_START_HERE_HTML_NAVIGATOR/file_views/view_0013_slco_F2_heatmap_bin_public.html
- figshare_package_FINAL_PUBLIC_DEPOSIT_V1_20260503_002637/00_START_HERE_HTML_NAVIGATOR/file_views/view_0023_slco_F2_heatmap_public.html
- figshare_package_FINAL_PUBLIC_DEPOSIT_V1_20260503_002637/00_START_HERE_HTML_NAVIGATOR/file_views/view_0003_f1_simulated_surface_metadata.html
- figshare_package_FINAL_PUBLIC_DEPOSIT_V1_20260503_002637/00_START_HERE_HTML_NAVIGATOR/file_views/view_0033_README_T3_submission_ready_v01.html
- figshare_package_FINAL_PUBLIC_DEPOSIT_V1_20260503_002637/00_START_HERE_HTML_NAVIGATOR/file_views/view_0015_esld_F3_score_shift_aggregate_public.html
- figshare_package_FINAL_PUBLIC_DEPOSIT_V1_20260503_002637/00_START_HERE_HTML_NAVIGATOR/file_views/view_0035_public_deposit_file_manifest_v01.html
- figshare_package_FINAL_PUBLIC_DEPOSIT_V1_20260503_002637/00_START_HERE_HTML_NAVIGATOR/file_views/view_0025_F4_ESLD_SRTR_public.html
- figshare_package_FINAL_PUBLIC_DEPOSIT_V1_20260503_002637/00_START_HERE_HTML_NAVIGATOR/file_views/view_0031_README_F6_submission_ready_v01.html
- figshare_package_FINAL_PUBLIC_DEPOSIT_V1_20260503_002637/00_START_HERE_HTML_NAVIGATOR/file_views/view_0002_esld_master_long_public.html
- figshare_package_FINAL_PUBLIC_DEPOSIT_V1_20260503_002637/00_START_HERE_HTML_NAVIGATOR/file_views/view_0020_esld_T4_score_deviation_outcome_meta_public.html
- figshare_package_FINAL_PUBLIC_DEPOSIT_V1_20260503_002637/00_START_HERE_HTML_NAVIGATOR/file_views/view_0010_expm_F1_validation_input_public.html
- figshare_package_FINAL_PUBLIC_DEPOSIT_V1_20260503_002637/00_START_HERE_HTML_NAVIGATOR/file_views/view_0037_public_variable_dictionary_FINAL_CODEBOOK_summary.html
- figshare_package_FINAL_PUBLIC_DEPOSIT_V1_20260503_002637/00_START_HERE_HTML_NAVIGATOR/file_views/view_0029_README_F2_submission_ready_v01.html
- figshare_package_FINAL_PUBLIC_DEPOSIT_V1_20260503_002637/00_START_HERE_HTML_NAVIGATOR/file_views/view_0006_f1_tb_cre_experimental_validation_raw.html
- figshare_package_FINAL_PUBLIC_DEPOSIT_V1_20260503_002637/00_START_HERE_HTML_NAVIGATOR/file_views/view_0026_F5_ESLD_public.html
- figshare_package_FINAL_PUBLIC_DEPOSIT_V1_20260503_002637/00_START_HERE_HTML_NAVIGATOR/file_views/view_0036_public_variable_dictionary_FINAL_CODEBOOK.html
- figshare_package_FINAL_PUBLIC_DEPOSIT_V1_20260503_002637/01_primary_data/
- figshare_package_FINAL_PUBLIC_DEPOSIT_V1_20260503_002637/01_primary_data/.DS_Store
- figshare_package_FINAL_PUBLIC_DEPOSIT_V1_20260503_002637/01_primary_data/public/
- figshare_package_FINAL_PUBLIC_DEPOSIT_V1_20260503_002637/01_primary_data/public/f2_simulated_heatmap_metadata.csv
- figshare_package_FINAL_PUBLIC_DEPOSIT_V1_20260503_002637/01_primary_data/public/f1_tb_cre_experimental_validation_raw.csv
- figshare_package_FINAL_PUBLIC_DEPOSIT_V1_20260503_002637/01_primary_data/public/f2_simulated_heatmap_repository.csv
- figshare_package_FINAL_PUBLIC_DEPOSIT_V1_20260503_002637/01_primary_data/public/esld_master_long_public.csv
- figshare_package_FINAL_PUBLIC_DEPOSIT_V1_20260503_002637/01_primary_data/public/f1_simulated_surface_repository.csv
- figshare_package_FINAL_PUBLIC_DEPOSIT_V1_20260503_002637/01_primary_data/public/f1_simulated_surface_metadata.csv
- figshare_package_FINAL_PUBLIC_DEPOSIT_V1_20260503_002637/01_primary_data/public/f1_tb_cre_experimental_array_raw.csv
- figshare_package_FINAL_PUBLIC_DEPOSIT_V1_20260503_002637/00_release_manifests/
- figshare_package_FINAL_PUBLIC_DEPOSIT_V1_20260503_002637/00_release_manifests/START_HERE_HTML_NAVIGATOR_audit_v01.txt
- figshare_package_FINAL_PUBLIC_DEPOSIT_V1_20260503_002637/00_release_manifests/FINAL_PUBLIC_PACKAGE_NAVIGATOR_audit_v02.txt
- figshare_package_FINAL_PUBLIC_DEPOSIT_V1_20260503_002637/00_release_manifests/END_USER_NAVIGATOR_expected_variable_check_v01.csv
- figshare_package_FINAL_PUBLIC_DEPOSIT_V1_20260503_002637/00_release_manifests/END_USER_NAVIGATOR_v05_search_index_inr_fixed_hits.csv
- figshare_package_FINAL_PUBLIC_DEPOSIT_V1_20260503_002637/00_release_manifests/END_USER_NAVIGATOR_v02_html_views_manifest.csv
- figshare_package_FINAL_PUBLIC_DEPOSIT_V1_20260503_002637/00_release_manifests/not_public_variable_dictionary_v01.csv
- figshare_package_FINAL_PUBLIC_DEPOSIT_V1_20260503_002637/00_release_manifests/END_USER_NAVIGATOR_summary_v01.csv
- figshare_package_FINAL_PUBLIC_DEPOSIT_V1_20260503_002637/00_release_manifests/START_HERE_HTML_VIEWS_manifest_v01.csv
- figshare_package_FINAL_PUBLIC_DEPOSIT_V1_20260503_002637/00_release_manifests/public_deposit_package_build_summary_v01.csv
- figshare_package_FINAL_PUBLIC_DEPOSIT_V1_20260503_002637/00_release_manifests/STUDY_WORKFLOW_GUIDE_summary_v02.csv
- figshare_package_FINAL_PUBLIC_DEPOSIT_V1_20260503_002637/00_release_manifests/public_variable_dictionary_FINAL_CODEBOOK.csv
- figshare_package_FINAL_PUBLIC_DEPOSIT_V1_20260503_002637/00_release_manifests/public_variable_dictionary_unresolved_v01.csv
- figshare_package_FINAL_PUBLIC_DEPOSIT_V1_20260503_002637/00_release_manifests/public_variable_dictionary_explanatory_by_status_v01.csv
- figshare_package_FINAL_PUBLIC_DEPOSIT_V1_20260503_002637/00_release_manifests/END_USER_NAVIGATOR_v02_audit.txt
- figshare_package_FINAL_PUBLIC_DEPOSIT_V1_20260503_002637/00_release_manifests/public_deposit_file_manifest_v01.csv
- figshare_package_FINAL_PUBLIC_DEPOSIT_V1_20260503_002637/00_release_manifests/script_on_request_file_manifest_v01.csv
- figshare_package_FINAL_PUBLIC_DEPOSIT_V1_20260503_002637/00_release_manifests/public_variable_dictionary_explanatory_patch_audit_v02.txt
- figshare_package_FINAL_PUBLIC_DEPOSIT_V1_20260503_002637/00_release_manifests/FINAL_PUBLIC_PACKAGE_FILE_LIST_summary_v01.csv
- figshare_package_FINAL_PUBLIC_DEPOSIT_V1_20260503_002637/00_release_manifests/FINAL_PUBLIC_PACKAGE_ROOT_NAVIGATOR_summary_v01.csv
- figshare_package_FINAL_PUBLIC_DEPOSIT_V1_20260503_002637/00_release_manifests/public_variable_dictionary_unresolved_by_file_v01.csv
- figshare_package_FINAL_PUBLIC_DEPOSIT_V1_20260503_002637/00_release_manifests/public_variable_dictionary_unresolved_v02.csv
- figshare_package_FINAL_PUBLIC_DEPOSIT_V1_20260503_002637/00_release_manifests/public_variable_dictionary_explanatory_by_status_v02.csv
- figshare_package_FINAL_PUBLIC_DEPOSIT_V1_20260503_002637/00_release_manifests/FINAL_PUBLIC_PACKAGE_FILE_LIST_audit_v01.txt
- figshare_package_FINAL_PUBLIC_DEPOSIT_V1_20260503_002637/00_release_manifests/STUDY_WORKFLOW_GUIDE_link_validation_v02.csv
- figshare_package_FINAL_PUBLIC_DEPOSIT_V1_20260503_002637/00_release_manifests/final_global_absolute_path_scan_v01.csv
- figshare_package_FINAL_PUBLIC_DEPOSIT_V1_20260503_002637/00_release_manifests/END_USER_NAVIGATOR_v05_summary.csv
- figshare_package_FINAL_PUBLIC_DEPOSIT_V1_20260503_002637/00_release_manifests/restricted_on_request_file_manifest_v01.csv
- figshare_package_FINAL_PUBLIC_DEPOSIT_V1_20260503_002637/00_release_manifests/public_variable_dictionary_explanatory_patch_audit_v01.txt
- figshare_package_FINAL_PUBLIC_DEPOSIT_V1_20260503_002637/00_release_manifests/public_variable_dictionary_v01.csv
- figshare_package_FINAL_PUBLIC_DEPOSIT_V1_20260503_002637/00_release_manifests/END_USER_NAVIGATOR_v05_audit.txt
- figshare_package_FINAL_PUBLIC_DEPOSIT_V1_20260503_002637/00_release_manifests/final_global_path_sanitization_log_v01.csv
- figshare_package_FINAL_PUBLIC_DEPOSIT_V1_20260503_002637/00_release_manifests/END_USER_NAVIGATOR_v05_html_views_manifest.csv
- figshare_package_FINAL_PUBLIC_DEPOSIT_V1_20260503_002637/00_release_manifests/missing_public_source_files_v01.csv
- figshare_package_FINAL_PUBLIC_DEPOSIT_V1_20260503_002637/00_release_manifests/END_USER_NAVIGATOR_audit_v01.txt
- figshare_package_FINAL_PUBLIC_DEPOSIT_V1_20260503_002637/00_release_manifests/restricted_on_request_variable_dictionary_v01.csv
- figshare_package_FINAL_PUBLIC_DEPOSIT_V1_20260503_002637/00_release_manifests/final_public_package_upload_readiness_audit_v01.txt
- figshare_package_FINAL_PUBLIC_DEPOSIT_V1_20260503_002637/00_release_manifests/FINAL_PUBLIC_PACKAGE_NAVIGATOR_summary_v02.csv
- figshare_package_FINAL_PUBLIC_DEPOSIT_V1_20260503_002637/00_release_manifests/public_variable_dictionary_summary_explanatory_v02.csv
- figshare_package_FINAL_PUBLIC_DEPOSIT_V1_20260503_002637/00_release_manifests/public_variable_dictionary_precision_patch_audit_v01.txt
- figshare_package_FINAL_PUBLIC_DEPOSIT_V1_20260503_002637/00_release_manifests/public_variable_dictionary_precision_review_v01.csv
- figshare_package_FINAL_PUBLIC_DEPOSIT_V1_20260503_002637/00_release_manifests/FINAL_PUBLIC_PACKAGE_FILE_LIST_by_extension_v01.csv
- figshare_package_FINAL_PUBLIC_DEPOSIT_V1_20260503_002637/00_release_manifests/END_USER_NAVIGATOR_v05_hidden_files.csv
- figshare_package_FINAL_PUBLIC_DEPOSIT_V1_20260503_002637/00_release_manifests/public_variable_dictionary_summary_explanatory_v01.csv
- figshare_package_FINAL_PUBLIC_DEPOSIT_V1_20260503_002637/00_release_manifests/final_global_absolute_path_scan_before_v01.csv
- figshare_package_FINAL_PUBLIC_DEPOSIT_V1_20260503_002637/00_release_manifests/FINAL_PUBLIC_PACKAGE_ROOT_NAVIGATOR_audit_v01.txt
- figshare_package_FINAL_PUBLIC_DEPOSIT_V1_20260503_002637/00_release_manifests/public_variable_dictionary_final_precision_changes_v01.csv
- figshare_package_FINAL_PUBLIC_DEPOSIT_V1_20260503_002637/00_release_manifests/END_USER_NAVIGATOR_hidden_files_v01.csv
- figshare_package_FINAL_PUBLIC_DEPOSIT_V1_20260503_002637/00_release_manifests/public_path_sanitization_log_v01.csv
- figshare_package_FINAL_PUBLIC_DEPOSIT_V1_20260503_002637/00_release_manifests/navigator_restricted_manifest_row_patch_audit_v03.csv
- figshare_package_FINAL_PUBLIC_DEPOSIT_V1_20260503_002637/00_release_manifests/END_USER_NAVIGATOR_v02_hidden_files.csv
- figshare_package_FINAL_PUBLIC_DEPOSIT_V1_20260503_002637/00_release_manifests/START_HERE_HTML_NAVIGATOR_removed_old_artifacts_v01.csv
- figshare_package_FINAL_PUBLIC_DEPOSIT_V1_20260503_002637/00_release_manifests/public_variable_dictionary_FINAL_CODEBOOK_review_rows.csv
- figshare_package_FINAL_PUBLIC_DEPOSIT_V1_20260503_002637/00_release_manifests/END_USER_NAVIGATOR_v02_visible_files.csv
- figshare_package_FINAL_PUBLIC_DEPOSIT_V1_20260503_002637/00_release_manifests/STUDY_WORKFLOW_GUIDE_table_mapping_patch_v02.csv
- figshare_package_FINAL_PUBLIC_DEPOSIT_V1_20260503_002637/00_release_manifests/public_variable_dictionary_final_precision_by_status_v01.csv
- figshare_package_FINAL_PUBLIC_DEPOSIT_V1_20260503_002637/00_release_manifests/final_removed_root_helper_R_scripts_v01.csv
- figshare_package_FINAL_PUBLIC_DEPOSIT_V1_20260503_002637/00_release_manifests/public_deposit_file_copy_log_v01.csv
- figshare_package_FINAL_PUBLIC_DEPOSIT_V1_20260503_002637/00_release_manifests/final_variable_dictionary_approved_v01.csv
- figshare_package_FINAL_PUBLIC_DEPOSIT_V1_20260503_002637/00_release_manifests/public_variable_dictionary_RECOMMENDED.csv
- figshare_package_FINAL_PUBLIC_DEPOSIT_V1_20260503_002637/00_release_manifests/final_release_file_manifest_closed_v01.csv
- figshare_package_FINAL_PUBLIC_DEPOSIT_V1_20260503_002637/00_release_manifests/public_generic_column_names_requiring_mapping_v01.csv
- figshare_package_FINAL_PUBLIC_DEPOSIT_V1_20260503_002637/00_release_manifests/END_USER_NAVIGATOR_v02_search_index_inr_fixed_hits.csv
- figshare_package_FINAL_PUBLIC_DEPOSIT_V1_20260503_002637/00_release_manifests/FINAL_PUBLIC_PACKAGE_FILE_LIST_by_top_folder_v01.csv
- figshare_package_FINAL_PUBLIC_DEPOSIT_V1_20260503_002637/00_release_manifests/public_variable_dictionary_final_precision_audit_v01.txt
- figshare_package_FINAL_PUBLIC_DEPOSIT_V1_20260503_002637/00_release_manifests/internal_excluded_file_manifest_v01.csv
- figshare_package_FINAL_PUBLIC_DEPOSIT_V1_20260503_002637/00_release_manifests/navigator_restricted_manifest_row_patch_audit_v04.csv
- figshare_package_FINAL_PUBLIC_DEPOSIT_V1_20260503_002637/00_release_manifests/public_variable_dictionary_final_precision_summary_v01.csv
- figshare_package_FINAL_PUBLIC_DEPOSIT_V1_20260503_002637/00_release_manifests/public_variable_dictionary_explanatory_v03.csv
- figshare_package_FINAL_PUBLIC_DEPOSIT_V1_20260503_002637/00_release_manifests/final_public_package_upload_readiness_summary_v01.csv
- figshare_package_FINAL_PUBLIC_DEPOSIT_V1_20260503_002637/00_release_manifests/public_absolute_path_scan_v01.csv
- figshare_package_FINAL_PUBLIC_DEPOSIT_V1_20260503_002637/00_release_manifests/END_USER_NAVIGATOR_v05_group_variable_definitions.csv
- figshare_package_FINAL_PUBLIC_DEPOSIT_V1_20260503_002637/00_release_manifests/FINAL_PUBLIC_PACKAGE_FILE_LIST_v01.csv
- figshare_package_FINAL_PUBLIC_DEPOSIT_V1_20260503_002637/00_release_manifests/END_USER_NAVIGATOR_v05_visible_files.csv
- figshare_package_FINAL_PUBLIC_DEPOSIT_V1_20260503_002637/00_release_manifests/public_variable_dictionary_FINAL_CODEBOOK_audit.txt
- figshare_package_FINAL_PUBLIC_DEPOSIT_V1_20260503_002637/00_release_manifests/FINAL_PUBLIC_PACKAGE_HTML_VIEWS_manifest_v01.csv
- figshare_package_FINAL_PUBLIC_DEPOSIT_V1_20260503_002637/00_release_manifests/final_remaining_root_R_scripts_v01.csv
- figshare_package_FINAL_PUBLIC_DEPOSIT_V1_20260503_002637/00_release_manifests/public_variable_dictionary_explanatory_v02.csv
- figshare_package_FINAL_PUBLIC_DEPOSIT_V1_20260503_002637/00_release_manifests/END_USER_NAVIGATOR_v02_summary.csv
- figshare_package_FINAL_PUBLIC_DEPOSIT_V1_20260503_002637/00_release_manifests/START_HERE_HTML_NAVIGATOR_summary_v01.csv
- figshare_package_FINAL_PUBLIC_DEPOSIT_V1_20260503_002637/00_release_manifests/public_variable_dictionary_explanatory_v01.csv
- figshare_package_FINAL_PUBLIC_DEPOSIT_V1_20260503_002637/00_release_manifests/CODEBOOK_GROUP_DEFINITION_PATCH_v03.csv
- figshare_package_FINAL_PUBLIC_DEPOSIT_V1_20260503_002637/00_release_manifests/public_variable_dictionary_FINAL_CODEBOOK_summary.csv
- figshare_package_FINAL_PUBLIC_DEPOSIT_V1_20260503_002637/00_release_manifests/public_deposit_package_build_audit_v01.txt
- figshare_package_FINAL_PUBLIC_DEPOSIT_V1_20260503_002637/00_release_manifests/public_variable_dictionary_patch_changes_v02.csv
- figshare_package_FINAL_PUBLIC_DEPOSIT_V1_20260503_002637/00_release_manifests/END_USER_NAVIGATOR_html_views_manifest_v01.csv
- figshare_package_FINAL_PUBLIC_DEPOSIT_V1_20260503_002637/00_release_manifests/public_variable_dictionary_precision_by_status_v01.csv
- figshare_package_FINAL_PUBLIC_DEPOSIT_V1_20260503_002637/00_release_manifests/CODEBOOK_GROUP_DEFINITION_PATCH_v02.csv
- figshare_package_FINAL_PUBLIC_DEPOSIT_V1_20260503_002637/00_release_manifests/public_variable_dictionary_explanatory_v04.csv
- figshare_package_FINAL_PUBLIC_DEPOSIT_V1_20260503_002637/00_release_manifests/public_variable_dictionary_final_precision_review_v01.csv
- figshare_package_FINAL_PUBLIC_DEPOSIT_V1_20260503_002637/00_release_manifests/END_USER_NAVIGATOR_visible_files_v01.csv
- figshare_package_FINAL_PUBLIC_DEPOSIT_V1_20260503_002637/00_release_manifests/final_dictionary_remaining_review_after_global_sanitize_v01.csv
- figshare_package_FINAL_PUBLIC_DEPOSIT_V1_20260503_002637/00_release_manifests/public_variable_dictionary_patch_changes_v01.csv
- figshare_package_FINAL_PUBLIC_DEPOSIT_V1_20260503_002637/00_release_manifests/failed_public_file_copies_v01.csv
- figshare_package_FINAL_PUBLIC_DEPOSIT_V1_20260503_002637/00_release_manifests/FINAL_PUBLIC_PACKAGE_NAVIGATOR_v02.html
- figshare_package_FINAL_PUBLIC_DEPOSIT_V1_20260503_002637/00_release_manifests/public_variable_dictionary_explanatory_audit_v01.txt
- figshare_package_FINAL_PUBLIC_DEPOSIT_V1_20260503_002637/00_release_manifests/public_variable_dictionary_precision_patch_changes_v01.csv
- figshare_package_FINAL_PUBLIC_DEPOSIT_V1_20260503_002637/00_release_manifests/CODEBOOK_GROUP_DEFINITION_PATCH_v01.csv
- figshare_package_FINAL_PUBLIC_DEPOSIT_V1_20260503_002637/00_release_manifests/public_variable_dictionary_precision_summary_v01.csv
- figshare_package_FINAL_PUBLIC_DEPOSIT_V1_20260503_002637/02_workflows/
- figshare_package_FINAL_PUBLIC_DEPOSIT_V1_20260503_002637/02_workflows/.DS_Store
- figshare_package_FINAL_PUBLIC_DEPOSIT_V1_20260503_002637/02_workflows/F1_workflow_v02/
- figshare_package_FINAL_PUBLIC_DEPOSIT_V1_20260503_002637/02_workflows/F1_workflow_v02/.DS_Store
- figshare_package_FINAL_PUBLIC_DEPOSIT_V1_20260503_002637/02_workflows/F1_workflow_v02/submission_ready/
- figshare_package_FINAL_PUBLIC_DEPOSIT_V1_20260503_002637/02_workflows/F1_workflow_v02/submission_ready/README_F1_submission_ready_v02.txt
- figshare_package_FINAL_PUBLIC_DEPOSIT_V1_20260503_002637/02_workflows/F1_workflow_v02/submission_ready/F1_submission_ready_manifest_v02.csv
- figshare_package_FINAL_PUBLIC_DEPOSIT_V1_20260503_002637/02_workflows/F1_workflow_v02/submission_ready/public/
- figshare_package_FINAL_PUBLIC_DEPOSIT_V1_20260503_002637/02_workflows/F1_workflow_v02/submission_ready/public/.DS_Store
- figshare_package_FINAL_PUBLIC_DEPOSIT_V1_20260503_002637/02_workflows/F1_workflow_v02/submission_ready/public/figures/
- figshare_package_FINAL_PUBLIC_DEPOSIT_V1_20260503_002637/02_workflows/F1_workflow_v02/submission_ready/public/figures/slco_F1_surface_public.pdf
- figshare_package_FINAL_PUBLIC_DEPOSIT_V1_20260503_002637/02_workflows/F1_workflow_v02/submission_ready/public/F1_public_submission_manifest_v02.csv
- figshare_package_FINAL_PUBLIC_DEPOSIT_V1_20260503_002637/02_workflows/F1_workflow_v02/submission_ready/public/data/
- figshare_package_FINAL_PUBLIC_DEPOSIT_V1_20260503_002637/02_workflows/F1_workflow_v02/submission_ready/public/data/expm_F1_validation_input_public.csv
- figshare_package_FINAL_PUBLIC_DEPOSIT_V1_20260503_002637/02_workflows/F1_workflow_v02/submission_ready/public/data/slco_F1_surface_meta_public.csv
- figshare_package_FINAL_PUBLIC_DEPOSIT_V1_20260503_002637/02_workflows/F1_workflow_v02/submission_ready/public/data/slco_F1_surface_grid_public.csv
- figshare_package_FINAL_PUBLIC_DEPOSIT_V1_20260503_002637/02_workflows/F1_workflow_v02/submission_ready/public/data/expm_F1_array_input_public.csv
- figshare_package_FINAL_PUBLIC_DEPOSIT_V1_20260503_002637/02_workflows/F1_workflow_v02/figures/
- figshare_package_FINAL_PUBLIC_DEPOSIT_V1_20260503_002637/02_workflows/F1_workflow_v02/figures/slco_F1_surface_public.pdf
- figshare_package_FINAL_PUBLIC_DEPOSIT_V1_20260503_002637/02_workflows/F1_workflow_v02/data/
- figshare_package_FINAL_PUBLIC_DEPOSIT_V1_20260503_002637/02_workflows/F1_workflow_v02/data/01_source_loaded_harmonized/
- figshare_package_FINAL_PUBLIC_DEPOSIT_V1_20260503_002637/02_workflows/F1_workflow_v02/data/01_source_loaded_harmonized/slco_F1_surface_grid_reference_public.csv
- figshare_package_FINAL_PUBLIC_DEPOSIT_V1_20260503_002637/02_workflows/F1_workflow_v02/data/01_source_loaded_harmonized/expm_F1_array_raw_public.csv
- figshare_package_FINAL_PUBLIC_DEPOSIT_V1_20260503_002637/02_workflows/F1_workflow_v02/data/01_source_loaded_harmonized/slco_F1_surface_meta_reference_public.csv
- figshare_package_FINAL_PUBLIC_DEPOSIT_V1_20260503_002637/02_workflows/F1_workflow_v02/data/01_source_loaded_harmonized/expm_slco_F1_step1_run_inputs_public.csv
- figshare_package_FINAL_PUBLIC_DEPOSIT_V1_20260503_002637/02_workflows/F1_workflow_v02/data/01_source_loaded_harmonized/expm_F1_validation_raw_public.csv
- figshare_package_FINAL_PUBLIC_DEPOSIT_V1_20260503_002637/02_workflows/F1_workflow_v02/data/01_source_loaded_harmonized/expm_slco_F1_source_load_manifest_public.csv
- figshare_package_FINAL_PUBLIC_DEPOSIT_V1_20260503_002637/02_workflows/F1_workflow_v02/data/02b_figure_content/
- figshare_package_FINAL_PUBLIC_DEPOSIT_V1_20260503_002637/02_workflows/F1_workflow_v02/data/02b_figure_content/slco_F1_surface_reference_meta_original_public.csv
- figshare_package_FINAL_PUBLIC_DEPOSIT_V1_20260503_002637/02_workflows/F1_workflow_v02/data/02b_figure_content/slco_F1_surface_rebuild_qc_public.csv
- figshare_package_FINAL_PUBLIC_DEPOSIT_V1_20260503_002637/02_workflows/F1_workflow_v02/data/02b_figure_content/slco_F1_surface_meta_public.csv
- figshare_package_FINAL_PUBLIC_DEPOSIT_V1_20260503_002637/02_workflows/F1_workflow_v02/data/02b_figure_content/slco_F1_surface_grid_public.csv
- figshare_package_FINAL_PUBLIC_DEPOSIT_V1_20260503_002637/02_workflows/F1_workflow_v02/data/02b_figure_content/slco_F1_surface_run_inputs_outputs_public.csv
- figshare_package_FINAL_PUBLIC_DEPOSIT_V1_20260503_002637/02_workflows/F1_workflow_v02/data/02a_refined_analysis/
- figshare_package_FINAL_PUBLIC_DEPOSIT_V1_20260503_002637/02_workflows/F1_workflow_v02/data/02a_refined_analysis/expm_F1_refined_dataset_qc_public.csv
- figshare_package_FINAL_PUBLIC_DEPOSIT_V1_20260503_002637/02_workflows/F1_workflow_v02/data/02a_refined_analysis/expm_F1_pre_correction_rounding_qc_public.csv
- figshare_package_FINAL_PUBLIC_DEPOSIT_V1_20260503_002637/02_workflows/F1_workflow_v02/data/02a_refined_analysis/expm_F1_model_coefficients_public.csv
- figshare_package_FINAL_PUBLIC_DEPOSIT_V1_20260503_002637/02_workflows/F1_workflow_v02/data/02a_refined_analysis/expm_F1_refined_manual_clarifications_public.csv
- figshare_package_FINAL_PUBLIC_DEPOSIT_V1_20260503_002637/02_workflows/F1_workflow_v02/data/02a_refined_analysis/expm_F1_validation_input_public.csv
- figshare_package_FINAL_PUBLIC_DEPOSIT_V1_20260503_002637/02_workflows/F1_workflow_v02/data/02a_refined_analysis/expm_F1_array_input_public.csv
- figshare_package_FINAL_PUBLIC_DEPOSIT_V1_20260503_002637/02_workflows/F3_workflow_v01/
- figshare_package_FINAL_PUBLIC_DEPOSIT_V1_20260503_002637/02_workflows/F3_workflow_v01/.DS_Store
- figshare_package_FINAL_PUBLIC_DEPOSIT_V1_20260503_002637/02_workflows/F3_workflow_v01/submission_ready/
- figshare_package_FINAL_PUBLIC_DEPOSIT_V1_20260503_002637/02_workflows/F3_workflow_v01/submission_ready/F3_submission_ready_manifest_v01.csv
- figshare_package_FINAL_PUBLIC_DEPOSIT_V1_20260503_002637/02_workflows/F3_workflow_v01/submission_ready/README_F3_submission_ready_v01.txt
- figshare_package_FINAL_PUBLIC_DEPOSIT_V1_20260503_002637/02_workflows/F3_workflow_v01/submission_ready/public/
- figshare_package_FINAL_PUBLIC_DEPOSIT_V1_20260503_002637/02_workflows/F3_workflow_v01/submission_ready/public/F3_public_submission_manifest_v01.csv
- figshare_package_FINAL_PUBLIC_DEPOSIT_V1_20260503_002637/02_workflows/F3_workflow_v01/submission_ready/public/figures/
- figshare_package_FINAL_PUBLIC_DEPOSIT_V1_20260503_002637/02_workflows/F3_workflow_v01/submission_ready/public/figures/F3_ESLD_SRTR_public.pdf
- figshare_package_FINAL_PUBLIC_DEPOSIT_V1_20260503_002637/02_workflows/F3_workflow_v01/submission_ready/public/data/
- figshare_package_FINAL_PUBLIC_DEPOSIT_V1_20260503_002637/02_workflows/F3_workflow_v01/submission_ready/public/data/esld_F3_score_shift_aggregate_public.csv
- figshare_package_FINAL_PUBLIC_DEPOSIT_V1_20260503_002637/02_workflows/F3_workflow_v01/figures/
- figshare_package_FINAL_PUBLIC_DEPOSIT_V1_20260503_002637/02_workflows/F3_workflow_v01/figures/F3_ESLD_SRTR_public.pdf
- figshare_package_FINAL_PUBLIC_DEPOSIT_V1_20260503_002637/02_workflows/F3_workflow_v01/README_F3_workflow_v01.txt
- figshare_package_FINAL_PUBLIC_DEPOSIT_V1_20260503_002637/02_workflows/F3_workflow_v01/data/
- figshare_package_FINAL_PUBLIC_DEPOSIT_V1_20260503_002637/02_workflows/F3_workflow_v01/data/01_source_loaded_harmonized/
- figshare_package_FINAL_PUBLIC_DEPOSIT_V1_20260503_002637/02_workflows/F3_workflow_v01/data/01_source_loaded_harmonized/esld_master_long_public.csv
- figshare_package_FINAL_PUBLIC_DEPOSIT_V1_20260503_002637/02_workflows/F3_workflow_v01/data/02b_figure_content/
- figshare_package_FINAL_PUBLIC_DEPOSIT_V1_20260503_002637/02_workflows/F3_workflow_v01/data/02b_figure_content/esld_F3_score_shift_aggregate_public.csv
- figshare_package_FINAL_PUBLIC_DEPOSIT_V1_20260503_002637/02_workflows/F4_workflow_v01/
- figshare_package_FINAL_PUBLIC_DEPOSIT_V1_20260503_002637/02_workflows/F4_workflow_v01/README_F4_workflow_v01.txt
- figshare_package_FINAL_PUBLIC_DEPOSIT_V1_20260503_002637/02_workflows/F4_workflow_v01/.DS_Store
- figshare_package_FINAL_PUBLIC_DEPOSIT_V1_20260503_002637/02_workflows/F4_workflow_v01/submission_ready/
- figshare_package_FINAL_PUBLIC_DEPOSIT_V1_20260503_002637/02_workflows/F4_workflow_v01/submission_ready/public/
- figshare_package_FINAL_PUBLIC_DEPOSIT_V1_20260503_002637/02_workflows/F4_workflow_v01/submission_ready/public/F4_public_submission_manifest_v01.csv
- figshare_package_FINAL_PUBLIC_DEPOSIT_V1_20260503_002637/02_workflows/F4_workflow_v01/submission_ready/public/figures/
- figshare_package_FINAL_PUBLIC_DEPOSIT_V1_20260503_002637/02_workflows/F4_workflow_v01/submission_ready/public/figures/F4_ESLD_SRTR_public.pdf
- figshare_package_FINAL_PUBLIC_DEPOSIT_V1_20260503_002637/02_workflows/F4_workflow_v01/submission_ready/public/data/
- figshare_package_FINAL_PUBLIC_DEPOSIT_V1_20260503_002637/02_workflows/F4_workflow_v01/submission_ready/public/data/esld_F4_survival_stats_public.csv
- figshare_package_FINAL_PUBLIC_DEPOSIT_V1_20260503_002637/02_workflows/F4_workflow_v01/submission_ready/F4_submission_ready_manifest_v01.csv
- figshare_package_FINAL_PUBLIC_DEPOSIT_V1_20260503_002637/02_workflows/F4_workflow_v01/figures/
- figshare_package_FINAL_PUBLIC_DEPOSIT_V1_20260503_002637/02_workflows/F4_workflow_v01/figures/F4_ESLD_SRTR_public.pdf
- figshare_package_FINAL_PUBLIC_DEPOSIT_V1_20260503_002637/02_workflows/F4_workflow_v01/data/
- figshare_package_FINAL_PUBLIC_DEPOSIT_V1_20260503_002637/02_workflows/F4_workflow_v01/data/01_source_loaded_harmonized/
- figshare_package_FINAL_PUBLIC_DEPOSIT_V1_20260503_002637/02_workflows/F4_workflow_v01/data/01_source_loaded_harmonized/esld_master_long_public.csv
- figshare_package_FINAL_PUBLIC_DEPOSIT_V1_20260503_002637/02_workflows/F4_workflow_v01/data/02b_figure_content/
- figshare_package_FINAL_PUBLIC_DEPOSIT_V1_20260503_002637/02_workflows/F4_workflow_v01/data/02b_figure_content/esld_F4_survival_stats_public.csv
- figshare_package_FINAL_PUBLIC_DEPOSIT_V1_20260503_002637/02_workflows/F5_workflow_v01/
- figshare_package_FINAL_PUBLIC_DEPOSIT_V1_20260503_002637/02_workflows/F5_workflow_v01/.DS_Store
- figshare_package_FINAL_PUBLIC_DEPOSIT_V1_20260503_002637/02_workflows/F5_workflow_v01/submission_ready/
- figshare_package_FINAL_PUBLIC_DEPOSIT_V1_20260503_002637/02_workflows/F5_workflow_v01/submission_ready/public/
- figshare_package_FINAL_PUBLIC_DEPOSIT_V1_20260503_002637/02_workflows/F5_workflow_v01/submission_ready/public/F5_public_submission_manifest_v01.csv
- figshare_package_FINAL_PUBLIC_DEPOSIT_V1_20260503_002637/02_workflows/F5_workflow_v01/submission_ready/public/figures/
- figshare_package_FINAL_PUBLIC_DEPOSIT_V1_20260503_002637/02_workflows/F5_workflow_v01/submission_ready/public/figures/F5_ESLD_public.pdf
- figshare_package_FINAL_PUBLIC_DEPOSIT_V1_20260503_002637/02_workflows/F5_workflow_v01/submission_ready/public/data/
- figshare_package_FINAL_PUBLIC_DEPOSIT_V1_20260503_002637/02_workflows/F5_workflow_v01/submission_ready/public/data/esld_F5_stratified_survival_stats_public.csv
- figshare_package_FINAL_PUBLIC_DEPOSIT_V1_20260503_002637/02_workflows/F5_workflow_v01/submission_ready/public/data/esld_F5_stratified_survival_meta_public.csv
- figshare_package_FINAL_PUBLIC_DEPOSIT_V1_20260503_002637/02_workflows/F5_workflow_v01/submission_ready/public/data/esld_F5_stratified_survival_subject_public.csv
- figshare_package_FINAL_PUBLIC_DEPOSIT_V1_20260503_002637/02_workflows/F5_workflow_v01/submission_ready/F5_submission_ready_manifest_v01.csv
- figshare_package_FINAL_PUBLIC_DEPOSIT_V1_20260503_002637/02_workflows/F5_workflow_v01/README_F5_workflow_v01.txt
- figshare_package_FINAL_PUBLIC_DEPOSIT_V1_20260503_002637/02_workflows/F5_workflow_v01/figures/
- figshare_package_FINAL_PUBLIC_DEPOSIT_V1_20260503_002637/02_workflows/F5_workflow_v01/figures/F5_ESLD_public.pdf
- figshare_package_FINAL_PUBLIC_DEPOSIT_V1_20260503_002637/02_workflows/F5_workflow_v01/data/
- figshare_package_FINAL_PUBLIC_DEPOSIT_V1_20260503_002637/02_workflows/F5_workflow_v01/data/01_source_loaded_harmonized/
- figshare_package_FINAL_PUBLIC_DEPOSIT_V1_20260503_002637/02_workflows/F5_workflow_v01/data/01_source_loaded_harmonized/esld_master_long_public.csv
- figshare_package_FINAL_PUBLIC_DEPOSIT_V1_20260503_002637/02_workflows/F5_workflow_v01/data/02b_figure_content/
- figshare_package_FINAL_PUBLIC_DEPOSIT_V1_20260503_002637/02_workflows/F5_workflow_v01/data/02b_figure_content/esld_F5_stratified_survival_stats_public.csv
- figshare_package_FINAL_PUBLIC_DEPOSIT_V1_20260503_002637/02_workflows/F5_workflow_v01/data/02b_figure_content/esld_F5_stratified_survival_meta_public.csv
- figshare_package_FINAL_PUBLIC_DEPOSIT_V1_20260503_002637/02_workflows/F5_workflow_v01/data/02b_figure_content/esld_F5_stratified_survival_subject_public.csv
- figshare_package_FINAL_PUBLIC_DEPOSIT_V1_20260503_002637/02_workflows/F2_workflow_v01/
- figshare_package_FINAL_PUBLIC_DEPOSIT_V1_20260503_002637/02_workflows/F2_workflow_v01/.DS_Store
- figshare_package_FINAL_PUBLIC_DEPOSIT_V1_20260503_002637/02_workflows/F2_workflow_v01/submission_ready/
- figshare_package_FINAL_PUBLIC_DEPOSIT_V1_20260503_002637/02_workflows/F2_workflow_v01/submission_ready/F2_submission_ready_manifest_v01.csv
- figshare_package_FINAL_PUBLIC_DEPOSIT_V1_20260503_002637/02_workflows/F2_workflow_v01/submission_ready/public/
- figshare_package_FINAL_PUBLIC_DEPOSIT_V1_20260503_002637/02_workflows/F2_workflow_v01/submission_ready/public/F2_public_submission_manifest_v01.csv
- figshare_package_FINAL_PUBLIC_DEPOSIT_V1_20260503_002637/02_workflows/F2_workflow_v01/submission_ready/public/figures/
- figshare_package_FINAL_PUBLIC_DEPOSIT_V1_20260503_002637/02_workflows/F2_workflow_v01/submission_ready/public/figures/slco_F2_heatmap_public.pdf
- figshare_package_FINAL_PUBLIC_DEPOSIT_V1_20260503_002637/02_workflows/F2_workflow_v01/submission_ready/public/data/
- figshare_package_FINAL_PUBLIC_DEPOSIT_V1_20260503_002637/02_workflows/F2_workflow_v01/submission_ready/public/data/slco_F2_heatmap_meta_public.csv
- figshare_package_FINAL_PUBLIC_DEPOSIT_V1_20260503_002637/02_workflows/F2_workflow_v01/submission_ready/public/data/slco_F2_heatmap_bin_public.csv
- figshare_package_FINAL_PUBLIC_DEPOSIT_V1_20260503_002637/02_workflows/F2_workflow_v01/submission_ready/README_F2_submission_ready_v01.txt
- figshare_package_FINAL_PUBLIC_DEPOSIT_V1_20260503_002637/02_workflows/F2_workflow_v01/figures/
- figshare_package_FINAL_PUBLIC_DEPOSIT_V1_20260503_002637/02_workflows/F2_workflow_v01/figures/slco_F2_heatmap_public.pdf
- figshare_package_FINAL_PUBLIC_DEPOSIT_V1_20260503_002637/02_workflows/F2_workflow_v01/data/
- figshare_package_FINAL_PUBLIC_DEPOSIT_V1_20260503_002637/02_workflows/F2_workflow_v01/data/02b_figure_content/
- figshare_package_FINAL_PUBLIC_DEPOSIT_V1_20260503_002637/02_workflows/F2_workflow_v01/data/02b_figure_content/slco_F2_heatmap_meta_public.csv
- figshare_package_FINAL_PUBLIC_DEPOSIT_V1_20260503_002637/02_workflows/F2_workflow_v01/data/02b_figure_content/slco_F2_heatmap_bin_public.csv
- figshare_package_FINAL_PUBLIC_DEPOSIT_V1_20260503_002637/02_workflows/T3_workflow_v01/
- figshare_package_FINAL_PUBLIC_DEPOSIT_V1_20260503_002637/02_workflows/T3_workflow_v01/.DS_Store
- figshare_package_FINAL_PUBLIC_DEPOSIT_V1_20260503_002637/02_workflows/T3_workflow_v01/submission_ready/
- figshare_package_FINAL_PUBLIC_DEPOSIT_V1_20260503_002637/02_workflows/T3_workflow_v01/submission_ready/README_T3_submission_ready_v01.txt
- figshare_package_FINAL_PUBLIC_DEPOSIT_V1_20260503_002637/02_workflows/T3_workflow_v01/submission_ready/public/
- figshare_package_FINAL_PUBLIC_DEPOSIT_V1_20260503_002637/02_workflows/T3_workflow_v01/submission_ready/public/T3_public_submission_manifest_v01.csv
- figshare_package_FINAL_PUBLIC_DEPOSIT_V1_20260503_002637/02_workflows/T3_workflow_v01/data/
- figshare_package_FINAL_PUBLIC_DEPOSIT_V1_20260503_002637/02_workflows/T3_workflow_v01/data/01_source_loaded_harmonized/
- figshare_package_FINAL_PUBLIC_DEPOSIT_V1_20260503_002637/02_workflows/T3_workflow_v01/data/01_source_loaded_harmonized/esld_master_long_public.csv
- figshare_package_FINAL_PUBLIC_DEPOSIT_V1_20260503_002637/02_workflows/T4_workflow_v01/
- figshare_package_FINAL_PUBLIC_DEPOSIT_V1_20260503_002637/02_workflows/T4_workflow_v01/.DS_Store
- figshare_package_FINAL_PUBLIC_DEPOSIT_V1_20260503_002637/02_workflows/T4_workflow_v01/submission_ready/
- figshare_package_FINAL_PUBLIC_DEPOSIT_V1_20260503_002637/02_workflows/T4_workflow_v01/submission_ready/public/
- figshare_package_FINAL_PUBLIC_DEPOSIT_V1_20260503_002637/02_workflows/T4_workflow_v01/submission_ready/public/T4_public_submission_manifest_v01.csv
- figshare_package_FINAL_PUBLIC_DEPOSIT_V1_20260503_002637/02_workflows/T4_workflow_v01/submission_ready/public/data/
- figshare_package_FINAL_PUBLIC_DEPOSIT_V1_20260503_002637/02_workflows/T4_workflow_v01/submission_ready/public/data/esld_T4_score_deviation_outcome_meta_public.csv
- figshare_package_FINAL_PUBLIC_DEPOSIT_V1_20260503_002637/02_workflows/T4_workflow_v01/submission_ready/public/data/esld_T4_score_deviation_outcome_table_public.csv
- figshare_package_FINAL_PUBLIC_DEPOSIT_V1_20260503_002637/02_workflows/T4_workflow_v01/submission_ready/README_T4_submission_ready_v01.txt
- figshare_package_FINAL_PUBLIC_DEPOSIT_V1_20260503_002637/02_workflows/T4_workflow_v01/data/
- figshare_package_FINAL_PUBLIC_DEPOSIT_V1_20260503_002637/02_workflows/T4_workflow_v01/data/02b_table_content/
- figshare_package_FINAL_PUBLIC_DEPOSIT_V1_20260503_002637/02_workflows/T4_workflow_v01/data/02b_table_content/esld_T4_score_deviation_outcome_meta_public.csv
- figshare_package_FINAL_PUBLIC_DEPOSIT_V1_20260503_002637/02_workflows/T4_workflow_v01/data/02b_table_content/esld_T4_score_deviation_outcome_table_public.csv
- figshare_package_FINAL_PUBLIC_DEPOSIT_V1_20260503_002637/02_workflows/T4_workflow_v01/data/01_source_loaded_harmonized/
- figshare_package_FINAL_PUBLIC_DEPOSIT_V1_20260503_002637/02_workflows/T4_workflow_v01/data/01_source_loaded_harmonized/esld_master_long_public.csv
- figshare_package_FINAL_PUBLIC_DEPOSIT_V1_20260503_002637/02_workflows/T1_workflow_v01/
- figshare_package_FINAL_PUBLIC_DEPOSIT_V1_20260503_002637/02_workflows/T1_workflow_v01/.DS_Store
- figshare_package_FINAL_PUBLIC_DEPOSIT_V1_20260503_002637/02_workflows/T1_workflow_v01/submission_ready/
- figshare_package_FINAL_PUBLIC_DEPOSIT_V1_20260503_002637/02_workflows/T1_workflow_v01/submission_ready/public/
[truncated: 21 more entries]
