# Supplementary material for: Creatinine assay interferences compromises MELD accuracy and may bias liver allocation
Source: Nat Commun. 2026 Jul 23;17:7111. doi: 10.1038/s41467-026-75011-x (PMC13396164; doi:10.1038/s41467-026-75011-x)
Supplement: Supplementary file 4 — Source Data [file 41467_2026_75011_MOESM4_ESM.zip › figshare_package_FINAL_PUBLIC_DEPOSIT_V1_20260503_002637/00_config/01_primary_file_registry_v03.csv]

file_key	file_name	relative_path	release_status	is_primary	used_by_workflows	source_role	parent_source_if_derived	notes
esld_master_long_public	esld_master_long_public.csv	01_primary_data/public/esld_master_long_public.csv	public	TRUE	F3;F4;F5;T1;T2;T3;T4	canonical ESLD master source; ESLD Fig 3 aggregate and ESLD table files are derived from this		esld_fig3_repository_aggregated_public.csv, f3_esld_input_public.csv, esld_table1_patient_base_public.csv, esld_table3_rawdata_public.csv, and esld_table4_analysis_public.csv are not primary
f1_tb_cre_experimental_array_raw	f1_tb_cre_experimental_array_raw.csv	01_primary_data/public/f1_tb_cre_experimental_array_raw.csv	public	TRUE	F1	F1 experimental array raw source
f1_tb_cre_experimental_validation_raw	f1_tb_cre_experimental_validation_raw.csv	01_primary_data/public/f1_tb_cre_experimental_validation_raw.csv	public	TRUE	F1	F1 experimental validation raw source
f1_simulated_surface_repository	f1_simulated_surface_repository.csv	01_primary_data/public/f1_simulated_surface_repository.csv	public	TRUE	F1	F1 simulated surface primary source		simulated data are treated as primary
f1_simulated_surface_metadata	f1_simulated_surface_metadata.csv	01_primary_data/public/f1_simulated_surface_metadata.csv	public	TRUE	F1	F1 simulated surface metadata primary source		simulated metadata are treated as primary
f2_simulated_heatmap_repository	f2_simulated_heatmap_repository.csv	01_primary_data/public/f2_simulated_heatmap_repository.csv	public	TRUE	F2	F2 simulated heatmap primary source		simulated data are treated as primary
f2_simulated_heatmap_metadata	f2_simulated_heatmap_metadata.csv	01_primary_data/public/f2_simulated_heatmap_metadata.csv	public	TRUE	F2	F2 simulated heatmap metadata primary source		simulated metadata are treated as primary
srtr_master_long_restricted	srtr_master_long_restricted.csv	01_primary_data/restricted/srtr_master_long_restricted.csv	restricted	TRUE	F4;F6;T1	canonical SRTR master for workflows that are derivable from SRTR master
srtr_F3_score_shift_aggregate_reference_internal	srtr_F3_score_shift_aggregate_reference_internal.csv	01_primary_data/restricted/srtr_F3_score_shift_aggregate_reference_internal.csv	restricted	TRUE	F3;T4	SRTR F3/T4 primary aggregate source; restricted.		do not derive from srtr_master_long_restricted unless exact coverage equivalence is demonstrated | Primary aggregate source. Restricted because it originates from SRTR restricted data.
srtr_T4_score_shift_counts_all_scores_restricted	srtr_T4_score_shift_counts_all_scores_restricted.csv	01_primary_data/restricted/srtr_T4_score_shift_counts_all_scores_restricted.csv	restricted	TRUE	T4	canonical SRTR all-score shift-count primary source; contains broader patient coverage than srtr_master_long_restricted		primary because it contains more patients than srtr_master_long_restricted
srtr_T4_survival_matrix_restricted	srtr_T4_survival_matrix_restricted.csv	01_primary_data/restricted/srtr_T4_survival_matrix_restricted.csv	restricted	TRUE	T4	canonical harmonized SRTR T4 survival-matrix primary source; contains all eight pm/m1 matrix files with corrected semantic CI bounds		eight original pm/m1 files retained as provenance components only
f4_srtr_median_survival_repository_public	f4_srtr_median_survival_repository_public.csv	01_primary_data/public/f4_srtr_median_survival_repository_public.csv	public	TRUE	F4	F4 SRTR aggregate primary source for median survival by score class and delta group; not reproduced by srtr_master_long_restricted.csv in V3		First-level aggregate primary source for repository release
f4_srtr_wilcoxon_repository_public	f4_srtr_wilcoxon_repository_public.csv	01_primary_data/public/f4_srtr_wilcoxon_repository_public.csv	public	TRUE	F4	F4 SRTR aggregate primary source for Wilcoxon p-values by score class and delta group; not reproduced by srtr_master_long_restricted.csv in V3		First-level aggregate primary source for repository release
