# Supplementary material for: Creatinine assay interferences compromises MELD accuracy and may bias liver allocation
Source: Nat Commun. 2026 Jul 23;17:7111. doi: 10.1038/s41467-026-75011-x (PMC13396164; doi:10.1038/s41467-026-75011-x)
Supplement: Supplementary file 4 — Source Data [file 41467_2026_75011_MOESM4_ESM.zip › figshare_package_FINAL_PUBLIC_DEPOSIT_V1_20260503_002637/01_primary_data/public/f2_simulated_heatmap_metadata.csv]

parameter	value
figure	Figure 2
data_origin	in silico simulation
grid_type	uniform subpoint grid within bins
x_axis_variable	Creatinine (mg/dL)
x_start	0.1
x_end	5.0
x_step	0.02
y_axis_variable	Bilirubin (mg/dL)
y_start	0.1
y_end	30.0
y_step	0.1
n_sub_per_bin	1000
sex	M
sex_M	0
dialysis	0
inr_fixed	1.5
sodium_fixed	130
albumin_fixed	40
correction_model;pred_crea.jaf(TB, Cr)
repository_scope	bin-level heatmap data sufficient for figure rebuild
note	Point-level simulation not exported because it is unnecessarily large for public figure reconstruction.
