# Supplementary material for: Creatinine assay interferences compromises MELD accuracy and may bias liver allocation
Source: Nat Commun. 2026 Jul 23;17:7111. doi: 10.1038/s41467-026-75011-x (PMC13396164; doi:10.1038/s41467-026-75011-x)
Supplement: Supplementary file 4 — Source Data [file 41467_2026_75011_MOESM4_ESM.zip › figshare_package_FINAL_PUBLIC_DEPOSIT_V1_20260503_002637/01_primary_data/public/f1_tb_cre_experimental_validation_raw.csv]

sample_id	tb_measured_mg_dL	db_measured_mg_dL	cre_true_gcidms_mg_dL	cree_measured_mg_dL	crej_measured_mg_dL	cree_corrected_mg_dL	crej_corrected_mg_dL
1	9.263	7.4110000000000005	0.8200000000000001	0.75	0.9500000000000001	0.6824014115400001	0.8822513
2	4.852	3.874	0.86	0.78	0.98	0.8168005366400001	0.9490736
3	16.121	13.015	0.63	0.52	0.78	0.35207418306	0.6756628
4	4.4190000000000005	3.245	0.9400000000000001	0.89	0.92	0.93410841026	0.8942762999999999
5	14.415000000000001	11.224	0.9	0.8	1.06	0.6516394885000001	0.9588407
6	3.8200000000000003	3.222	2.31	2.16	2.5100000000000002	2.176252904	2.3920646999999997
7	10.275	8.719	0.96	0.88	1.1300000000000001	0.7899974925	1.0510911
8	0.243	0.11800000000000001	0.66	0.66	0.97	0.8279118923400001	0.9887642999999999
9	0.68	0.51	0.8	0.76	0.75	0.911525504	0.7661407
10	1.957	1.244	1.27	1.2	1.5	1.30006870034	1.4813281999999999
11	5.239	3.447	1.2	1.3	1.3900000000000001	1.31061409986	1.3428586999999998
12	2.076	0.536	0.97	0.93	1	1.03542663216	0.997227
13	7.378	1.989	1.31	1.32	1.28	1.28145270344	1.2182734
14	14.577	7.938	0.96	0.87	1.1500000000000001	0.71751441314	1.0457456
15	11.172	9.176	1.46	1.37	1.6	1.2489556854400001	1.4958006
16	7.014	6.554	1.48	1.45	1.59	1.41492598936	1.5172907
17	10.853	8.535	2.57	2.39	2.75	2.23827090194	2.5457756
18	22.221	14.076	1.6500000000000001	1.43	1.93	1.18861107506	1.7645829
19	14.149000000000001	8.354000000000001	1.43	1.18	1.41	1.0227001526600001	1.2983867
20	28.515	22.912	0.89	0.7	1.04	0.4783989484999999	0.9223060999999999
21	10.447000000000001	7.5040000000000004	1.31	1.13	1.44	1.0289973539400004	1.348614
22	17.579	13.228	1.59	1.52	1.93	1.30720501906	1.773838
23	7.788	5.857	1.1300000000000001	1.14	1.31	1.0987736630400002	1.2437983
24	16.372	6.565	2.42	2.32	2.46	2.0893039734400003	2.2603508
25	6.268	4.33	1.99	1.94	2.04	1.9045574838400001	1.9433359
26	0.8300000000000001	0.372	1.6300000000000001	1.69	1.81	1.806418694	1.7860424
27	0.107	0.078	1.4000000000000001	1.59	1.82	1.73182497634	1.8038900999999998
28	0.376	0.133	4.26	4.35	4.87	4.375401808160001	4.3702289
29	0.15	0.08	2.5500000000000003	2.41	3.02	2.52122527	2.8795704
30	0.901	0.364	2.68	2.65	2.93	2.72943928866	2.7929584999999997
31	0.972	0.587	3.0700000000000003	3.03	3.21	3.092610937440001	3.0325553
32	11.915000000000001	6.937	3.14	2.96	3.3200000000000003	2.7695938685	3.0296917999999997
