# Supplementary material for: Creatinine assay interferences compromises MELD accuracy and may bias liver allocation
Source: Nat Commun. 2026 Jul 23;17:7111. doi: 10.1038/s41467-026-75011-x (PMC13396164; doi:10.1038/s41467-026-75011-x)
Supplement: Supplementary file 4 — Source Data [file 41467_2026_75011_MOESM4_ESM.zip › figshare_package_FINAL_PUBLIC_DEPOSIT_V1_20260503_002637/01_primary_data/public/f2_simulated_heatmap_repository.csv]

model	x_value	y_value	n_sub	count_negative	pct_negative
MELD	0.1	0.1	100	0	0
MELD	0.1	0.2	100	0	0
MELD	0.1	0.3	100	0	0
MELD	0.1	0.4	100	0	0
MELD	0.1	0.5	100	0	0
MELD	0.1	0.6	100	0	0
MELD	0.1	0.7	100	0	0
MELD	0.1	0.8	100	0	0
MELD	0.1	0.9	100	0	0
MELD	0.1	1	100	0	0
MELD	0.1	1.1	100	0	0
MELD	0.1	1.2	100	0	0
MELD	0.1	1.3	100	0	0
MELD	0.1	1.4	100	0	0
MELD	0.1	1.5	100	0	0
MELD	0.1	1.6	100	0	0
MELD	0.1	1.7	100	0	0
MELD	0.1	1.8	100	0	0
MELD	0.1	1.9	100	0	0
MELD	0.1	2	100	0	0
MELD	0.1	2.1	100	0	0
MELD	0.1	2.2	100	0	0
MELD	0.1	2.3	100	0	0
MELD	0.1	2.4	100	0	0
MELD	0.1	2.5	100	0	0
MELD	0.1	2.6	100	0	0
MELD	0.1	2.7	100	0	0
MELD	0.1	2.8	100	0	0
MELD	0.1	2.9	100	0	0
MELD	0.1	3	100	0	0
MELD	0.1	3.1	100	0	0
MELD	0.1	3.2	100	0	0
MELD	0.1	3.3	100	0	0
MELD	0.1	3.4	100	0	0
MELD	0.1	3.5	100	0	0
MELD	0.1	3.6	100	0	0
MELD	0.1	3.7	100	0	0
MELD	0.1	3.8	100	0	0
MELD	0.1	3.9	100	0	0
MELD	0.1	4	100	0	0
MELD	0.1	4.1	100	0	0
MELD	0.1	4.2	100	0	0
MELD	0.1	4.3	100	0	0
MELD	0.1	4.4	100	0	0
MELD	0.1	4.5	100	0	0
MELD	0.1	4.6	100	0	0
MELD	0.1	4.7	100	0	0
MELD	0.1	4.8	100	0	0
MELD	0.1	4.9	100	0	0
MELD	0.1	5	100	0	0
MELD	0.1	5.1	100	0	0
MELD	0.1	5.2	100	0	0
MELD	0.1	5.3	100	0	0
MELD	0.1	5.4	100	0	0
MELD	0.1	5.5	100	0	0
MELD	0.1	5.6	100	0	0
MELD	0.1	5.7	100	0	0
MELD	0.1	5.8	100	0	0
MELD	0.1	5.9	100	0	0
MELD	0.1	6	100	0	0
MELD	0.1	6.1	100	0	0
MELD	0.1	6.2	100	0	0
MELD	0.1	6.3	100	0	0
MELD	0.1	6.4	100	0	0
MELD	0.1	6.5	100	0	0
MELD	0.1	6.6	100	0	0
MELD	0.1	6.7	100	0	0
MELD	0.1	6.8	100	0	0
MELD	0.1	6.9	100	0	0
MELD	0.1	7	100	0	0
MELD	0.1	7.1	100	0	0
MELD	0.1	7.2	100	0	0
MELD	0.1	7.3	100	0	0
MELD	0.1	7.4	100	0	0
MELD	0.1	7.5	100	0	0
MELD	0.1	7.6	100	0	0
MELD	0.1	7.7	100	0	0
MELD	0.1	7.8	100	0	0
MELD	0.1	7.9	100	0	0
MELD	0.1	8	100	0	0
MELD	0.1	8.1	100	0	0
MELD	0.1	8.2	100	0	0
MELD	0.1	8.3	100	0	0
MELD	0.1	8.4	100	0	0
MELD	0.1	8.5	100	0	0
MELD	0.1	8.6	100	0	0
MELD	0.1	8.7	100	0	0
MELD	0.1	8.8	100	0	0
MELD	0.1	8.9	100	0	0
MELD	0.1	9	100	0	0
MELD	0.1	9.1	100	0	0
MELD	0.1	9.2	100	0	0
MELD	0.1	9.3	100	0	0
MELD	0.1	9.4	100	0	0
MELD	0.1	9.5	100	0	0
MELD	0.1	9.6	100	0	0
MELD	0.1	9.7	100	0	0
MELD	0.1	9.8	100	0	0
MELD	0.1	9.9	100	0	0
MELD	0.1	10	100	0	0
MELD	0.1	10.1	100	0	0
MELD	0.1	10.2	100	0	0
MELD	0.1	10.3	100	0	0
MELD	0.1	10.4	100	0	0
MELD	0.1	10.5	100	0	0
MELD	0.1	10.6	100	0	0
MELD	0.1	10.7	100	0	0
MELD	0.1	10.8	100	0	0
MELD	0.1	10.9	100	0	0
MELD	0.1	11	100	0	0
MELD	0.1	11.1	100	0	0
MELD	0.1	11.2	100	0	0
MELD	0.1	11.3	100	0	0
MELD	0.1	11.4	100	0	0
MELD	0.1	11.5	100	0	0
MELD	0.1	11.6	100	0	0
MELD	0.1	11.7	100	0	0
MELD	0.1	11.8	100	0	0
MELD	0.1	11.9	100	0	0
MELD	0.1	12	100	0	0
MELD	0.1	12.1	100	0	0
MELD	0.1	12.2	100	0	0
MELD	0.1	12.3	100	0	0
MELD	0.1	12.4	100	0	0
MELD	0.1	12.5	100	0	0
MELD	0.1	12.6	100	0	0
MELD	0.1	12.7	100	0	0
MELD	0.1	12.8	100	0	0
MELD	0.1	12.9	100	0	0
MELD	0.1	13	100	0	0
MELD	0.1	13.1	100	0	0
MELD	0.1	13.2	100	0	0
MELD	0.1	13.3	100	0	0
MELD	0.1	13.4	100	0	0
MELD	0.1	13.5	100	0	0
MELD	0.1	13.6	100	0	0
MELD	0.1	13.7	100	0	0
MELD	0.1	13.8	100	0	0
MELD	0.1	13.9	100	0	0
MELD	0.1	14	100	0	0
MELD	0.1	14.1	100	0	0
MELD	0.1	14.2	100	0	0
MELD	0.1	14.3	100	0	0
MELD	0.1	14.4	100	0	0
MELD	0.1	14.5	100	0	0
MELD	0.1	14.6	100	0	0
MELD	0.1	14.7	100	0	0
MELD	0.1	14.8	100	0	0
MELD	0.1	14.9	100	0	0
MELD	0.1	15	100	0	0
MELD	0.1	15.1	100	0	0
MELD	0.1	15.2	100	0	0
MELD	0.1	15.3	100	0	0
MELD	0.1	15.4	100	0	0
MELD	0.1	15.5	100	0	0
MELD	0.1	15.6	100	0	0
MELD	0.1	15.7	100	0	0
MELD	0.1	15.8	100	0	0
MELD	0.1	15.9	100	0	0
MELD	0.1	16	100	0	0
MELD	0.1	16.1	100	0	0
MELD	0.1	16.2	100	0	0
MELD	0.1	16.3	100	0	0
MELD	0.1	16.4	100	0	0
MELD	0.1	16.5	100	0	0
MELD	0.1	16.6	100	0	0
MELD	0.1	16.7	100	0	0
MELD	0.1	16.8	100	0	0
MELD	0.1	16.9	100	0	0
MELD	0.1	17	100	0	0
MELD	0.1	17.1	100	0	0
MELD	0.1	17.2	100	0	0
MELD	0.1	17.3	100	0	0
MELD	0.1	17.4	100	0	0
MELD	0.1	17.5	100	0	0
MELD	0.1	17.6	100	0	0
MELD	0.1	17.7	100	0	0
MELD	0.1	17.8	100	0	0
MELD	0.1	17.9	100	0	0
MELD	0.1	18	100	0	0
MELD	0.1	18.1	100	0	0
MELD	0.1	18.2	100	0	0
MELD	0.1	18.3	100	0	0
MELD	0.1	18.4	100	0	0
MELD	0.1	18.5	100	0	0
MELD	0.1	18.6	100	0	0
MELD	0.1	18.7	100	0	0
MELD	0.1	18.8	100	0	0
MELD	0.1	18.9	100	0	0
MELD	0.1	19	100	0	0
MELD	0.1	19.1	100	0	0
MELD	0.1	19.2	100	0	0
MELD	0.1	19.3	100	0	0
MELD	0.1	19.4	100	0	0
MELD	0.1	19.5	100	0	0
MELD	0.1	19.6	100	0	0
MELD	0.1	19.7	100	0	0
MELD	0.1	19.8	100	0	0
MELD	0.1	19.9	100	0	0
MELD	0.1	20	100	0	0
MELD	0.1	20.1	100	0	0
MELD	0.1	20.2	100	0	0
MELD	0.1	20.3	100	0	0
MELD	0.1	20.4	100	0	0
MELD	0.1	20.5	100	0	0
MELD	0.1	20.6	100	0	0
MELD	0.1	20.7	100	0	0
MELD	0.1	20.8	100	0	0
MELD	0.1	20.9	100	0	0
MELD	0.1	21	100	0	0
MELD	0.1	21.1	100	0	0
MELD	0.1	21.2	100	0	0
MELD	0.1	21.3	100	0	0
MELD	0.1	21.4	100	0	0
MELD	0.1	21.5	100	0	0
MELD	0.1	21.6	100	0	0
MELD	0.1	21.7	100	0	0
MELD	0.1	21.8	100	0	0
MELD	0.1	21.9	100	0	0
MELD	0.1	22	100	0	0
MELD	0.1	22.1	100	0	0
MELD	0.1	22.2	100	0	0
MELD	0.1	22.3	100	0	0
MELD	0.1	22.4	100	0	0
MELD	0.1	22.5	100	0	0
MELD	0.1	22.6	100	0	0
MELD	0.1	22.7	100	0	0
MELD	0.1	22.8	100	0	0
MELD	0.1	22.9	100	0	0
MELD	0.1	23	100	0	0
MELD	0.1	23.1	100	0	0
MELD	0.1	23.2	100	0	0
MELD	0.1	23.3	100	0	0
MELD	0.1	23.4	100	0	0
MELD	0.1	23.5	100	0	0
MELD	0.1	23.6	100	0	0
MELD	0.1	23.7	100	0	0
MELD	0.1	23.8	100	0	0
MELD	0.1	23.9	100	0	0
MELD	0.1	24	100	0	0
MELD	0.1	24.1	100	0	0
MELD	0.1	24.2	100	0	0
MELD	0.1	24.3	100	0	0
MELD	0.1	24.4	100	0	0
MELD	0.1	24.5	100	0	0
MELD	0.1	24.6	100	0	0
MELD	0.1	24.7	100	0	0
MELD	0.1	24.8	100	0	0
MELD	0.1	24.9	100	0	0
MELD	0.1	25	100	0	0
MELD	0.1	25.1	100	0	0
MELD	0.1	25.2	100	0	0
MELD	0.1	25.3	100	0	0
MELD	0.1	25.4	100	0	0
MELD	0.1	25.5	100	0	0
MELD	0.1	25.6	100	0	0
MELD	0.1	25.7	100	0	0
MELD	0.1	25.8	100	0	0
MELD	0.1	25.9	100	0	0
MELD	0.1	26	100	0	0
MELD	0.1	26.1	100	0	0
MELD	0.1	26.2	100	0	0
MELD	0.1	26.3	100	0	0
MELD	0.1	26.4	100	0	0
MELD	0.1	26.5	100	0	0
MELD	0.1	26.6	100	0	0
MELD	0.1	26.7	100	0	0
MELD	0.1	26.8	100	0	0
MELD	0.1	26.9	100	0	0
MELD	0.1	27	100	0	0
MELD	0.1	27.1	100	0	0
MELD	0.1	27.2	100	0	0
MELD	0.1	27.3	100	0	0
MELD	0.1	27.4	100	0	0
MELD	0.1	27.5	100	0	0
MELD	0.1	27.6	100	0	0
MELD	0.1	27.7	100	0	0
MELD	0.1	27.8	100	0	0
MELD	0.1	27.9	100	0	0
MELD	0.1	28	100	0	0
MELD	0.1	28.1	100	0	0
MELD	0.1	28.2	100	0	0
MELD	0.1	28.3	100	0	0
MELD	0.1	28.4	100	0	0
MELD	0.1	28.5	100	0	0
MELD	0.1	28.6	100	0	0
MELD	0.1	28.7	100	0	0
MELD	0.1	28.8	100	0	0
MELD	0.1	28.9	100	0	0
MELD	0.1	29	100	0	0
MELD	0.1	29.1	100	0	0
MELD	0.1	29.2	100	0	0
MELD	0.1	29.3	100	0	0
MELD	0.1	29.4	100	0	0
MELD	0.1	29.5	100	0	0
MELD	0.1	29.6	100	0	0
MELD	0.1	29.7	100	0	0
MELD	0.1	29.8	100	0	0
MELD	0.1	29.9	100	0	0
MELD	0.1	30	100	0	0
MELD	0.12	0.1	100	0	0
MELD	0.12	0.2	100	0	0
MELD	0.12	0.3	100	0	0
MELD	0.12	0.4	100	0	0
MELD	0.12	0.5	100	0	0
MELD	0.12	0.6	100	0	0
MELD	0.12	0.7	100	0	0
MELD	0.12	0.8	100	0	0
MELD	0.12	0.9	100	0	0
MELD	0.12	1	100	0	0
MELD	0.12	1.1	100	0	0
MELD	0.12	1.2	100	0	0
MELD	0.12	1.3	100	0	0
MELD	0.12	1.4	100	0	0
MELD	0.12	1.5	100	0	0
MELD	0.12	1.6	100	0	0
MELD	0.12	1.7	100	0	0
MELD	0.12	1.8	100	0	0
MELD	0.12	1.9	100	0	0
MELD	0.12	2	100	0	0
MELD	0.12	2.1	100	0	0
MELD	0.12	2.2	100	0	0
MELD	0.12	2.3	100	0	0
MELD	0.12	2.4	100	0	0
MELD	0.12	2.5	100	0	0
MELD	0.12	2.6	100	0	0
MELD	0.12	2.7	100	0	0
MELD	0.12	2.8	100	0	0
MELD	0.12	2.9	100	0	0
MELD	0.12	3	100	0	0
MELD	0.12	3.1	100	0	0
MELD	0.12	3.2	100	0	0
MELD	0.12	3.3	100	0	0
MELD	0.12	3.4	100	0	0
MELD	0.12	3.5	100	0	0
MELD	0.12	3.6	100	0	0
MELD	0.12	3.7	100	0	0
MELD	0.12	3.8	100	0	0
MELD	0.12	3.9	100	0	0
MELD	0.12	4	100	0	0
MELD	0.12	4.1	100	0	0
MELD	0.12	4.2	100	0	0
MELD	0.12	4.3	100	0	0
MELD	0.12	4.4	100	0	0
MELD	0.12	4.5	100	0	0
MELD	0.12	4.6	100	0	0
MELD	0.12	4.7	100	0	0
MELD	0.12	4.8	100	0	0
MELD	0.12	4.9	100	0	0
MELD	0.12	5	100	0	0
MELD	0.12	5.1	100	0	0
MELD	0.12	5.2	100	0	0
MELD	0.12	5.3	100	0	0
MELD	0.12	5.4	100	0	0
MELD	0.12	5.5	100	0	0
MELD	0.12	5.6	100	0	0
MELD	0.12	5.7	100	0	0
MELD	0.12	5.8	100	0	0
MELD	0.12	5.9	100	0	0
MELD	0.12	6	100	0	0
MELD	0.12	6.1	100	0	0
MELD	0.12	6.2	100	0	0
MELD	0.12	6.3	100	0	0
MELD	0.12	6.4	100	0	0
MELD	0.12	6.5	100	0	0
MELD	0.12	6.6	100	0	0
MELD	0.12	6.7	100	0	0
MELD	0.12	6.8	100	0	0
MELD	0.12	6.9	100	0	0
MELD	0.12	7	100	0	0
MELD	0.12	7.1	100	0	0
MELD	0.12	7.2	100	0	0
MELD	0.12	7.3	100	0	0
MELD	0.12	7.4	100	0	0
MELD	0.12	7.5	100	0	0
MELD	0.12	7.6	100	0	0
MELD	0.12	7.7	100	0	0
MELD	0.12	7.8	100	0	0
MELD	0.12	7.9	100	0	0
MELD	0.12	8	100	0	0
MELD	0.12	8.1	100	0	0
MELD	0.12	8.2	100	0	0
MELD	0.12	8.3	100	0	0
MELD	0.12	8.4	100	0	0
MELD	0.12	8.5	100	0	0
MELD	0.12	8.6	100	0	0
MELD	0.12	8.7	100	0	0
MELD	0.12	8.8	100	0	0
MELD	0.12	8.9	100	0	0
MELD	0.12	9	100	0	0
MELD	0.12	9.1	100	0	0
MELD	0.12	9.2	100	0	0
MELD	0.12	9.3	100	0	0
MELD	0.12	9.4	100	0	0
MELD	0.12	9.5	100	0	0
MELD	0.12	9.6	100	0	0
MELD	0.12	9.7	100	0	0
MELD	0.12	9.8	100	0	0
MELD	0.12	9.9	100	0	0
MELD	0.12	10	100	0	0
MELD	0.12	10.1	100	0	0
MELD	0.12	10.2	100	0	0
MELD	0.12	10.3	100	0	0
MELD	0.12	10.4	100	0	0
MELD	0.12	10.5	100	0	0
MELD	0.12	10.6	100	0	0
MELD	0.12	10.7	100	0	0
MELD	0.12	10.8	100	0	0
MELD	0.12	10.9	100	0	0
MELD	0.12	11	100	0	0
MELD	0.12	11.1	100	0	0
MELD	0.12	11.2	100	0	0
MELD	0.12	11.3	100	0	0
MELD	0.12	11.4	100	0	0
MELD	0.12	11.5	100	0	0
MELD	0.12	11.6	100	0	0
MELD	0.12	11.7	100	0	0
MELD	0.12	11.8	100	0	0
MELD	0.12	11.9	100	0	0
MELD	0.12	12	100	0	0
MELD	0.12	12.1	100	0	0
MELD	0.12	12.2	100	0	0
MELD	0.12	12.3	100	0	0
MELD	0.12	12.4	100	0	0
MELD	0.12	12.5	100	0	0
MELD	0.12	12.6	100	0	0
MELD	0.12	12.7	100	0	0
MELD	0.12	12.8	100	0	0
MELD	0.12	12.9	100	0	0
MELD	0.12	13	100	0	0
MELD	0.12	13.1	100	0	0
MELD	0.12	13.2	100	0	0
MELD	0.12	13.3	100	0	0
MELD	0.12	13.4	100	0	0
MELD	0.12	13.5	100	0	0
MELD	0.12	13.6	100	0	0
MELD	0.12	13.7	100	0	0
MELD	0.12	13.8	100	0	0
MELD	0.12	13.9	100	0	0
MELD	0.12	14	100	0	0
MELD	0.12	14.1	100	0	0
MELD	0.12	14.2	100	0	0
MELD	0.12	14.3	100	0	0
MELD	0.12	14.4	100	0	0
MELD	0.12	14.5	100	0	0
MELD	0.12	14.6	100	0	0
MELD	0.12	14.7	100	0	0
MELD	0.12	14.8	100	0	0
MELD	0.12	14.9	100	0	0
MELD	0.12	15	100	0	0
MELD	0.12	15.1	100	0	0
MELD	0.12	15.2	100	0	0
MELD	0.12	15.3	100	0	0
MELD	0.12	15.4	100	0	0
MELD	0.12	15.5	100	0	0
MELD	0.12	15.6	100	0	0
MELD	0.12	15.7	100	0	0
MELD	0.12	15.8	100	0	0
MELD	0.12	15.9	100	0	0
MELD	0.12	16	100	0	0
MELD	0.12	16.1	100	0	0
MELD	0.12	16.2	100	0	0
MELD	0.12	16.3	100	0	0
MELD	0.12	16.4	100	0	0
MELD	0.12	16.5	100	0	0
MELD	0.12	16.6	100	0	0
MELD	0.12	16.7	100	0	0
MELD	0.12	16.8	100	0	0
MELD	0.12	16.9	100	0	0
MELD	0.12	17	100	0	0
MELD	0.12	17.1	100	0	0
MELD	0.12	17.2	100	0	0
MELD	0.12	17.3	100	0	0
MELD	0.12	17.4	100	0	0
MELD	0.12	17.5	100	0	0
MELD	0.12	17.6	100	0	0
MELD	0.12	17.7	100	0	0
MELD	0.12	17.8	100	0	0
MELD	0.12	17.9	100	0	0
MELD	0.12	18	100	0	0
MELD	0.12	18.1	100	0	0
MELD	0.12	18.2	100	0	0
MELD	0.12	18.3	100	0	0
MELD	0.12	18.4	100	0	0
MELD	0.12	18.5	100	0	0
MELD	0.12	18.6	100	0	0
MELD	0.12	18.7	100	0	0
MELD	0.12	18.8	100	0	0
MELD	0.12	18.9	100	0	0
MELD	0.12	19	100	0	0
MELD	0.12	19.1	100	0	0
MELD	0.12	19.2	100	0	0
MELD	0.12	19.3	100	0	0
MELD	0.12	19.4	100	0	0
MELD	0.12	19.5	100	0	0
MELD	0.12	19.6	100	0	0
MELD	0.12	19.7	100	0	0
MELD	0.12	19.8	100	0	0
MELD	0.12	19.9	100	0	0
MELD	0.12	20	100	0	0
MELD	0.12	20.1	100	0	0
MELD	0.12	20.2	100	0	0
MELD	0.12	20.3	100	0	0
MELD	0.12	20.4	100	0	0
MELD	0.12	20.5	100	0	0
MELD	0.12	20.6	100	0	0
MELD	0.12	20.7	100	0	0
MELD	0.12	20.8	100	0	0
MELD	0.12	20.9	100	0	0
MELD	0.12	21	100	0	0
MELD	0.12	21.1	100	0	0
MELD	0.12	21.2	100	0	0
MELD	0.12	21.3	100	0	0
MELD	0.12	21.4	100	0	0
MELD	0.12	21.5	100	0	0
MELD	0.12	21.6	100	0	0
MELD	0.12	21.7	100	0	0
MELD	0.12	21.8	100	0	0
MELD	0.12	21.9	100	0	0
MELD	0.12	22	100	0	0
MELD	0.12	22.1	100	0	0
MELD	0.12	22.2	100	0	0
MELD	0.12	22.3	100	0	0
MELD	0.12	22.4	100	0	0
MELD	0.12	22.5	100	0	0
MELD	0.12	22.6	100	0	0
MELD	0.12	22.7	100	0	0
MELD	0.12	22.8	100	0	0
MELD	0.12	22.9	100	0	0
MELD	0.12	23	100	0	0
MELD	0.12	23.1	100	0	0
MELD	0.12	23.2	100	0	0
MELD	0.12	23.3	100	0	0
MELD	0.12	23.4	100	0	0
MELD	0.12	23.5	100	0	0
MELD	0.12	23.6	100	0	0
MELD	0.12	23.7	100	0	0
MELD	0.12	23.8	100	0	0
MELD	0.12	23.9	100	0	0
MELD	0.12	24	100	0	0
MELD	0.12	24.1	100	0	0
MELD	0.12	24.2	100	0	0
MELD	0.12	24.3	100	0	0
MELD	0.12	24.4	100	0	0
MELD	0.12	24.5	100	0	0
MELD	0.12	24.6	100	0	0
MELD	0.12	24.7	100	0	0
MELD	0.12	24.8	100	0	0
MELD	0.12	24.9	100	0	0
MELD	0.12	25	100	0	0
MELD	0.12	25.1	100	0	0
MELD	0.12	25.2	100	0	0
MELD	0.12	25.3	100	0	0
MELD	0.12	25.4	100	0	0
MELD	0.12	25.5	100	0	0
MELD	0.12	25.6	100	0	0
MELD	0.12	25.7	100	0	0
MELD	0.12	25.8	100	0	0
MELD	0.12	25.9	100	0	0
MELD	0.12	26	100	0	0
MELD	0.12	26.1	100	0	0
MELD	0.12	26.2	100	0	0
MELD	0.12	26.3	100	0	0
MELD	0.12	26.4	100	0	0
MELD	0.12	26.5	100	0	0
MELD	0.12	26.6	100	0	0
MELD	0.12	26.7	100	0	0
MELD	0.12	26.8	100	0	0
MELD	0.12	26.9	100	0	0
MELD	0.12	27	100	0	0
MELD	0.12	27.1	100	0	0
MELD	0.12	27.2	100	0	0
MELD	0.12	27.3	100	0	0
MELD	0.12	27.4	100	0	0
MELD	0.12	27.5	100	0	0
MELD	0.12	27.6	100	0	0
MELD	0.12	27.7	100	0	0
MELD	0.12	27.8	100	0	0
MELD	0.12	27.9	100	0	0
MELD	0.12	28	100	0	0
MELD	0.12	28.1	100	0	0
MELD	0.12	28.2	100	0	0
MELD	0.12	28.3	100	0	0
MELD	0.12	28.4	100	0	0
MELD	0.12	28.5	100	0	0
MELD	0.12	28.6	100	0	0
MELD	0.12	28.7	100	0	0
MELD	0.12	28.8	100	0	0
MELD	0.12	28.9	100	0	0
MELD	0.12	29	100	0	0
MELD	0.12	29.1	100	0	0
MELD	0.12	29.2	100	0	0
MELD	0.12	29.3	100	0	0
MELD	0.12	29.4	100	0	0
MELD	0.12	29.5	100	0	0
MELD	0.12	29.6	100	0	0
MELD	0.12	29.7	100	0	0
MELD	0.12	29.8	100	0	0
MELD	0.12	29.9	100	0	0
MELD	0.12	30	100	0	0
MELD	0.14	0.1	100	0	0
MELD	0.14	0.2	100	0	0
MELD	0.14	0.3	100	0	0
MELD	0.14	0.4	100	0	0
MELD	0.14	0.5	100	0	0
MELD	0.14	0.6	100	0	0
MELD	0.14	0.7	100	0	0
MELD	0.14	0.8	100	0	0
MELD	0.14	0.9	100	0	0
MELD	0.14	1	100	0	0
MELD	0.14	1.1	100	0	0
MELD	0.14	1.2	100	0	0
MELD	0.14	1.3	100	0	0
MELD	0.14	1.4	100	0	0
MELD	0.14	1.5	100	0	0
MELD	0.14	1.6	100	0	0
MELD	0.14	1.7	100	0	0
MELD	0.14	1.8	100	0	0
MELD	0.14	1.9	100	0	0
MELD	0.14	2	100	0	0
MELD	0.14	2.1	100	0	0
MELD	0.14	2.2	100	0	0
MELD	0.14	2.3	100	0	0
MELD	0.14	2.4	100	0	0
MELD	0.14	2.5	100	0	0
MELD	0.14	2.6	100	0	0
MELD	0.14	2.7	100	0	0
MELD	0.14	2.8	100	0	0
MELD	0.14	2.9	100	0	0
MELD	0.14	3	100	0	0
MELD	0.14	3.1	100	0	0
MELD	0.14	3.2	100	0	0
MELD	0.14	3.3	100	0	0
MELD	0.14	3.4	100	0	0
MELD	0.14	3.5	100	0	0
MELD	0.14	3.6	100	0	0
MELD	0.14	3.7	100	0	0
MELD	0.14	3.8	100	0	0
MELD	0.14	3.9	100	0	0
MELD	0.14	4	100	0	0
MELD	0.14	4.1	100	0	0
MELD	0.14	4.2	100	0	0
MELD	0.14	4.3	100	0	0
MELD	0.14	4.4	100	0	0
MELD	0.14	4.5	100	0	0
MELD	0.14	4.6	100	0	0
MELD	0.14	4.7	100	0	0
MELD	0.14	4.8	100	0	0
MELD	0.14	4.9	100	0	0
MELD	0.14	5	100	0	0
MELD	0.14	5.1	100	0	0
MELD	0.14	5.2	100	0	0
MELD	0.14	5.3	100	0	0
MELD	0.14	5.4	100	0	0
MELD	0.14	5.5	100	0	0
MELD	0.14	5.6	100	0	0
MELD	0.14	5.7	100	0	0
MELD	0.14	5.8	100	0	0
MELD	0.14	5.9	100	0	0
MELD	0.14	6	100	0	0
MELD	0.14	6.1	100	0	0
MELD	0.14	6.2	100	0	0
MELD	0.14	6.3	100	0	0
MELD	0.14	6.4	100	0	0
MELD	0.14	6.5	100	0	0
MELD	0.14	6.6	100	0	0
MELD	0.14	6.7	100	0	0
MELD	0.14	6.8	100	0	0
MELD	0.14	6.9	100	0	0
MELD	0.14	7	100	0	0
MELD	0.14	7.1	100	0	0
MELD	0.14	7.2	100	0	0
MELD	0.14	7.3	100	0	0
MELD	0.14	7.4	100	0	0
MELD	0.14	7.5	100	0	0
MELD	0.14	7.6	100	0	0
MELD	0.14	7.7	100	0	0
MELD	0.14	7.8	100	0	0
MELD	0.14	7.9	100	0	0
MELD	0.14	8	100	0	0
MELD	0.14	8.1	100	0	0
MELD	0.14	8.2	100	0	0
MELD	0.14	8.3	100	0	0
MELD	0.14	8.4	100	0	0
MELD	0.14	8.5	100	0	0
MELD	0.14	8.6	100	0	0
MELD	0.14	8.7	100	0	0
MELD	0.14	8.8	100	0	0
MELD	0.14	8.9	100	0	0
MELD	0.14	9	100	0	0
MELD	0.14	9.1	100	0	0
MELD	0.14	9.2	100	0	0
MELD	0.14	9.3	100	0	0
MELD	0.14	9.4	100	0	0
MELD	0.14	9.5	100	0	0
MELD	0.14	9.6	100	0	0
MELD	0.14	9.7	100	0	0
MELD	0.14	9.8	100	0	0
MELD	0.14	9.9	100	0	0
MELD	0.14	10	100	0	0
MELD	0.14	10.1	100	0	0
MELD	0.14	10.2	100	0	0
MELD	0.14	10.3	100	0	0
MELD	0.14	10.4	100	0	0
MELD	0.14	10.5	100	0	0
MELD	0.14	10.6	100	0	0
MELD	0.14	10.7	100	0	0
MELD	0.14	10.8	100	0	0
MELD	0.14	10.9	100	0	0
MELD	0.14	11	100	0	0
MELD	0.14	11.1	100	0	0
MELD	0.14	11.2	100	0	0
MELD	0.14	11.3	100	0	0
MELD	0.14	11.4	100	0	0
MELD	0.14	11.5	100	0	0
MELD	0.14	11.6	100	0	0
MELD	0.14	11.7	100	0	0
MELD	0.14	11.8	100	0	0
MELD	0.14	11.9	100	0	0
MELD	0.14	12	100	0	0
MELD	0.14	12.1	100	0	0
MELD	0.14	12.2	100	0	0
MELD	0.14	12.3	100	0	0
MELD	0.14	12.4	100	0	0
MELD	0.14	12.5	100	0	0
MELD	0.14	12.6	100	0	0
MELD	0.14	12.7	100	0	0
MELD	0.14	12.8	100	0	0
MELD	0.14	12.9	100	0	0
MELD	0.14	13	100	0	0
MELD	0.14	13.1	100	0	0
MELD	0.14	13.2	100	0	0
MELD	0.14	13.3	100	0	0
MELD	0.14	13.4	100	0	0
MELD	0.14	13.5	100	0	0
MELD	0.14	13.6	100	0	0
MELD	0.14	13.7	100	0	0
MELD	0.14	13.8	100	0	0
MELD	0.14	13.9	100	0	0
MELD	0.14	14	100	0	0
MELD	0.14	14.1	100	0	0
MELD	0.14	14.2	100	0	0
MELD	0.14	14.3	100	0	0
MELD	0.14	14.4	100	0	0
MELD	0.14	14.5	100	0	0
MELD	0.14	14.6	100	0	0
MELD	0.14	14.7	100	0	0
MELD	0.14	14.8	100	0	0
MELD	0.14	14.9	100	0	0
MELD	0.14	15	100	0	0
MELD	0.14	15.1	100	0	0
MELD	0.14	15.2	100	0	0
MELD	0.14	15.3	100	0	0
MELD	0.14	15.4	100	0	0
MELD	0.14	15.5	100	0	0
MELD	0.14	15.6	100	0	0
MELD	0.14	15.7	100	0	0
MELD	0.14	15.8	100	0	0
MELD	0.14	15.9	100	0	0
MELD	0.14	16	100	0	0
MELD	0.14	16.1	100	0	0
MELD	0.14	16.2	100	0	0
MELD	0.14	16.3	100	0	0
MELD	0.14	16.4	100	0	0
MELD	0.14	16.5	100	0	0
MELD	0.14	16.6	100	0	0
MELD	0.14	16.7	100	0	0
MELD	0.14	16.8	100	0	0
MELD	0.14	16.9	100	0	0
MELD	0.14	17	100	0	0
MELD	0.14	17.1	100	0	0
MELD	0.14	17.2	100	0	0
MELD	0.14	17.3	100	0	0
MELD	0.14	17.4	100	0	0
MELD	0.14	17.5	100	0	0
MELD	0.14	17.6	100	0	0
MELD	0.14	17.7	100	0	0
MELD	0.14	17.8	100	0	0
MELD	0.14	17.9	100	0	0
MELD	0.14	18	100	0	0
MELD	0.14	18.1	100	0	0
MELD	0.14	18.2	100	0	0
MELD	0.14	18.3	100	0	0
MELD	0.14	18.4	100	0	0
MELD	0.14	18.5	100	0	0
MELD	0.14	18.6	100	0	0
MELD	0.14	18.7	100	0	0
MELD	0.14	18.8	100	0	0
MELD	0.14	18.9	100	0	0
MELD	0.14	19	100	0	0
MELD	0.14	19.1	100	0	0
MELD	0.14	19.2	100	0	0
MELD	0.14	19.3	100	0	0
MELD	0.14	19.4	100	0	0
MELD	0.14	19.5	100	0	0
MELD	0.14	19.6	100	0	0
MELD	0.14	19.7	100	0	0
MELD	0.14	19.8	100	0	0
MELD	0.14	19.9	100	0	0
MELD	0.14	20	100	0	0
MELD	0.14	20.1	100	0	0
MELD	0.14	20.2	100	0	0
MELD	0.14	20.3	100	0	0
MELD	0.14	20.4	100	0	0
MELD	0.14	20.5	100	0	0
MELD	0.14	20.6	100	0	0
MELD	0.14	20.7	100	0	0
MELD	0.14	20.8	100	0	0
MELD	0.14	20.9	100	0	0
MELD	0.14	21	100	0	0
MELD	0.14	21.1	100	0	0
MELD	0.14	21.2	100	0	0
MELD	0.14	21.3	100	0	0
MELD	0.14	21.4	100	0	0
MELD	0.14	21.5	100	0	0
MELD	0.14	21.6	100	0	0
MELD	0.14	21.7	100	0	0
MELD	0.14	21.8	100	0	0
MELD	0.14	21.9	100	0	0
MELD	0.14	22	100	0	0
MELD	0.14	22.1	100	0	0
MELD	0.14	22.2	100	0	0
MELD	0.14	22.3	100	0	0
MELD	0.14	22.4	100	0	0
MELD	0.14	22.5	100	0	0
MELD	0.14	22.6	100	0	0
MELD	0.14	22.7	100	0	0
MELD	0.14	22.8	100	0	0
MELD	0.14	22.9	100	0	0
MELD	0.14	23	100	0	0
MELD	0.14	23.1	100	0	0
MELD	0.14	23.2	100	0	0
MELD	0.14	23.3	100	0	0
MELD	0.14	23.4	100	0	0
MELD	0.14	23.5	100	0	0
MELD	0.14	23.6	100	0	0
MELD	0.14	23.7	100	0	0
MELD	0.14	23.8	100	0	0
MELD	0.14	23.9	100	0	0
MELD	0.14	24	100	0	0
MELD	0.14	24.1	100	0	0
MELD	0.14	24.2	100	0	0
MELD	0.14	24.3	100	0	0
MELD	0.14	24.4	100	0	0
MELD	0.14	24.5	100	0	0
MELD	0.14	24.6	100	0	0
MELD	0.14	24.7	100	0	0
MELD	0.14	24.8	100	0	0
MELD	0.14	24.9	100	0	0
MELD	0.14	25	100	0	0
MELD	0.14	25.1	100	0	0
MELD	0.14	25.2	100	0	0
MELD	0.14	25.3	100	0	0
MELD	0.14	25.4	100	0	0
MELD	0.14	25.5	100	0	0
MELD	0.14	25.6	100	0	0
MELD	0.14	25.7	100	0	0
MELD	0.14	25.8	100	0	0
MELD	0.14	25.9	100	0	0
MELD	0.14	26	100	0	0
MELD	0.14	26.1	100	0	0
MELD	0.14	26.2	100	0	0
MELD	0.14	26.3	100	0	0
MELD	0.14	26.4	100	0	0
MELD	0.14	26.5	100	0	0
MELD	0.14	26.6	100	0	0
MELD	0.14	26.7	100	0	0
MELD	0.14	26.8	100	0	0
MELD	0.14	26.9	100	0	0
MELD	0.14	27	100	0	0
MELD	0.14	27.1	100	0	0
MELD	0.14	27.2	100	0	0
MELD	0.14	27.3	100	0	0
MELD	0.14	27.4	100	0	0
MELD	0.14	27.5	100	0	0
MELD	0.14	27.6	100	0	0
MELD	0.14	27.7	100	0	0
MELD	0.14	27.8	100	0	0
MELD	0.14	27.9	100	0	0
MELD	0.14	28	100	0	0
MELD	0.14	28.1	100	0	0
MELD	0.14	28.2	100	0	0
MELD	0.14	28.3	100	0	0
MELD	0.14	28.4	100	0	0
MELD	0.14	28.5	100	0	0
MELD	0.14	28.6	100	0	0
MELD	0.14	28.7	100	0	0
MELD	0.14	28.8	100	0	0
MELD	0.14	28.9	100	0	0
MELD	0.14	29	100	0	0
MELD	0.14	29.1	100	0	0
MELD	0.14	29.2	100	0	0
MELD	0.14	29.3	100	0	0
MELD	0.14	29.4	100	0	0
MELD	0.14	29.5	100	0	0
MELD	0.14	29.6	100	0	0
MELD	0.14	29.7	100	0	0
MELD	0.14	29.8	100	0	0
MELD	0.14	29.9	100	0	0
MELD	0.14	30	100	0	0
MELD	0.16	0.1	100	0	0
MELD	0.16	0.2	100	0	0
MELD	0.16	0.3	100	0	0
MELD	0.16	0.4	100	0	0
MELD	0.16	0.5	100	0	0
MELD	0.16	0.6	100	0	0
MELD	0.16	0.7	100	0	0
MELD	0.16	0.8	100	0	0
MELD	0.16	0.9	100	0	0
MELD	0.16	1	100	0	0
MELD	0.16	1.1	100	0	0
MELD	0.16	1.2	100	0	0
MELD	0.16	1.3	100	0	0
MELD	0.16	1.4	100	0	0
MELD	0.16	1.5	100	0	0
MELD	0.16	1.6	100	0	0
MELD	0.16	1.7	100	0	0
MELD	0.16	1.8	100	0	0
MELD	0.16	1.9	100	0	0
MELD	0.16	2	100	0	0
MELD	0.16	2.1	100	0	0
MELD	0.16	2.2	100	0	0
MELD	0.16	2.3	100	0	0
MELD	0.16	2.4	100	0	0
MELD	0.16	2.5	100	0	0
MELD	0.16	2.6	100	0	0
MELD	0.16	2.7	100	0	0
MELD	0.16	2.8	100	0	0
MELD	0.16	2.9	100	0	0
MELD	0.16	3	100	0	0
MELD	0.16	3.1	100	0	0
MELD	0.16	3.2	100	0	0
MELD	0.16	3.3	100	0	0
MELD	0.16	3.4	100	0	0
MELD	0.16	3.5	100	0	0
MELD	0.16	3.6	100	0	0
MELD	0.16	3.7	100	0	0
MELD	0.16	3.8	100	0	0
MELD	0.16	3.9	100	0	0
MELD	0.16	4	100	0	0
MELD	0.16	4.1	100	0	0
MELD	0.16	4.2	100	0	0
MELD	0.16	4.3	100	0	0
MELD	0.16	4.4	100	0	0
MELD	0.16	4.5	100	0	0
MELD	0.16	4.6	100	0	0
MELD	0.16	4.7	100	0	0
MELD	0.16	4.8	100	0	0
MELD	0.16	4.9	100	0	0
MELD	0.16	5	100	0	0
MELD	0.16	5.1	100	0	0
MELD	0.16	5.2	100	0	0
MELD	0.16	5.3	100	0	0
MELD	0.16	5.4	100	0	0
MELD	0.16	5.5	100	0	0
MELD	0.16	5.6	100	0	0
MELD	0.16	5.7	100	0	0
MELD	0.16	5.8	100	0	0
MELD	0.16	5.9	100	0	0
MELD	0.16	6	100	0	0
MELD	0.16	6.1	100	0	0
MELD	0.16	6.2	100	0	0
MELD	0.16	6.3	100	0	0
MELD	0.16	6.4	100	0	0
MELD	0.16	6.5	100	0	0
MELD	0.16	6.6	100	0	0
MELD	0.16	6.7	100	0	0
MELD	0.16	6.8	100	0	0
MELD	0.16	6.9	100	0	0
MELD	0.16	7	100	0	0
MELD	0.16	7.1	100	0	0
MELD	0.16	7.2	100	0	0
MELD	0.16	7.3	100	0	0
MELD	0.16	7.4	100	0	0
MELD	0.16	7.5	100	0	0
MELD	0.16	7.6	100	0	0
MELD	0.16	7.7	100	0	0
MELD	0.16	7.8	100	0	0
MELD	0.16	7.9	100	0	0
MELD	0.16	8	100	0	0
MELD	0.16	8.1	100	0	0
MELD	0.16	8.2	100	0	0
MELD	0.16	8.3	100	0	0
MELD	0.16	8.4	100	0	0
MELD	0.16	8.5	100	0	0
MELD	0.16	8.6	100	0	0
MELD	0.16	8.7	100	0	0
MELD	0.16	8.8	100	0	0
MELD	0.16	8.9	100	0	0
MELD	0.16	9	100	0	0
MELD	0.16	9.1	100	0	0
MELD	0.16	9.2	100	0	0
MELD	0.16	9.3	100	0	0
MELD	0.16	9.4	100	0	0
MELD	0.16	9.5	100	0	0
MELD	0.16	9.6	100	0	0
MELD	0.16	9.7	100	0	0
MELD	0.16	9.8	100	0	0
MELD	0.16	9.9	100	0	0
MELD	0.16	10	100	0	0
MELD	0.16	10.1	100	0	0
MELD	0.16	10.2	100	0	0
MELD	0.16	10.3	100	0	0
MELD	0.16	10.4	100	0	0
MELD	0.16	10.5	100	0	0
MELD	0.16	10.6	100	0	0
MELD	0.16	10.7	100	0	0
MELD	0.16	10.8	100	0	0
MELD	0.16	10.9	100	0	0
MELD	0.16	11	100	0	0
MELD	0.16	11.1	100	0	0
MELD	0.16	11.2	100	0	0
MELD	0.16	11.3	100	0	0
MELD	0.16	11.4	100	0	0
MELD	0.16	11.5	100	0	0
MELD	0.16	11.6	100	0	0
MELD	0.16	11.7	100	0	0
MELD	0.16	11.8	100	0	0
MELD	0.16	11.9	100	0	0
MELD	0.16	12	100	0	0
MELD	0.16	12.1	100	0	0
MELD	0.16	12.2	100	0	0
MELD	0.16	12.3	100	0	0
MELD	0.16	12.4	100	0	0
MELD	0.16	12.5	100	0	0
MELD	0.16	12.6	100	0	0
MELD	0.16	12.7	100	0	0
MELD	0.16	12.8	100	0	0
MELD	0.16	12.9	100	0	0
MELD	0.16	13	100	0	0
MELD	0.16	13.1	100	0	0
MELD	0.16	13.2	100	0	0
MELD	0.16	13.3	100	0	0
MELD	0.16	13.4	100	0	0
MELD	0.16	13.5	100	0	0
MELD	0.16	13.6	100	0	0
MELD	0.16	13.7	100	0	0
MELD	0.16	13.8	100	0	0
MELD	0.16	13.9	100	0	0
MELD	0.16	14	100	0	0
MELD	0.16	14.1	100	0	0
MELD	0.16	14.2	100	0	0
MELD	0.16	14.3	100	0	0
MELD	0.16	14.4	100	0	0
MELD	0.16	14.5	100	0	0
MELD	0.16	14.6	100	0	0
MELD	0.16	14.7	100	0	0
MELD	0.16	14.8	100	0	0
MELD	0.16	14.9	100	0	0
MELD	0.16	15	100	0	0
MELD	0.16	15.1	100	0	0
MELD	0.16	15.2	100	0	0
MELD	0.16	15.3	100	0	0
MELD	0.16	15.4	100	0	0
MELD	0.16	15.5	100	0	0
MELD	0.16	15.6	100	0	0
MELD	0.16	15.7	100	0	0
MELD	0.16	15.8	100	0	0
MELD	0.16	15.9	100	0	0
MELD	0.16	16	100	0	0
MELD	0.16	16.1	100	0	0
MELD	0.16	16.2	100	0	0
MELD	0.16	16.3	100	0	0
MELD	0.16	16.4	100	0	0
MELD	0.16	16.5	100	0	0
MELD	0.16	16.6	100	0	0
MELD	0.16	16.7	100	0	0
MELD	0.16	16.8	100	0	0
MELD	0.16	16.9	100	0	0
MELD	0.16	17	100	0	0
MELD	0.16	17.1	100	0	0
MELD	0.16	17.2	100	0	0
MELD	0.16	17.3	100	0	0
MELD	0.16	17.4	100	0	0
MELD	0.16	17.5	100	0	0
MELD	0.16	17.6	100	0	0
MELD	0.16	17.7	100	0	0
MELD	0.16	17.8	100	0	0
MELD	0.16	17.9	100	0	0
MELD	0.16	18	100	0	0
MELD	0.16	18.1	100	0	0
MELD	0.16	18.2	100	0	0
MELD	0.16	18.3	100	0	0
MELD	0.16	18.4	100	0	0
MELD	0.16	18.5	100	0	0
MELD	0.16	18.6	100	0	0
MELD	0.16	18.7	100	0	0
MELD	0.16	18.8	100	0	0
MELD	0.16	18.9	100	0	0
MELD	0.16	19	100	0	0
MELD	0.16	19.1	100	0	0
MELD	0.16	19.2	100	0	0
MELD	0.16	19.3	100	0	0
MELD	0.16	19.4	100	0	0
MELD	0.16	19.5	100	0	0
MELD	0.16	19.6	100	0	0
MELD	0.16	19.7	100	0	0
MELD	0.16	19.8	100	0	0
MELD	0.16	19.9	100	0	0
MELD	0.16	20	100	0	0
MELD	0.16	20.1	100	0	0
MELD	0.16	20.2	100	0	0
MELD	0.16	20.3	100	0	0
MELD	0.16	20.4	100	0	0
MELD	0.16	20.5	100	0	0
MELD	0.16	20.6	100	0	0
MELD	0.16	20.7	100	0	0
MELD	0.16	20.8	100	0	0
MELD	0.16	20.9	100	0	0
MELD	0.16	21	100	0	0
MELD	0.16	21.1	100	0	0
MELD	0.16	21.2	100	0	0
MELD	0.16	21.3	100	0	0
MELD	0.16	21.4	100	0	0
MELD	0.16	21.5	100	0	0
MELD	0.16	21.6	100	0	0
MELD	0.16	21.7	100	0	0
MELD	0.16	21.8	100	0	0
MELD	0.16	21.9	100	0	0
MELD	0.16	22	100	0	0
MELD	0.16	22.1	100	0	0
MELD	0.16	22.2	100	0	0
MELD	0.16	22.3	100	0	0
MELD	0.16	22.4	100	0	0
MELD	0.16	22.5	100	0	0
MELD	0.16	22.6	100	0	0
MELD	0.16	22.7	100	0	0
MELD	0.16	22.8	100	0	0
MELD	0.16	22.9	100	0	0
MELD	0.16	23	100	0	0
MELD	0.16	23.1	100	0	0
MELD	0.16	23.2	100	0	0
MELD	0.16	23.3	100	0	0
MELD	0.16	23.4	100	0	0
MELD	0.16	23.5	100	0	0
MELD	0.16	23.6	100	0	0
MELD	0.16	23.7	100	0	0
MELD	0.16	23.8	100	0	0
MELD	0.16	23.9	100	0	0
MELD	0.16	24	100	0	0
MELD	0.16	24.1	100	0	0
MELD	0.16	24.2	100	0	0
MELD	0.16	24.3	100	0	0
MELD	0.16	24.4	100	0	0
MELD	0.16	24.5	100	0	0
MELD	0.16	24.6	100	0	0
MELD	0.16	24.7	100	0	0
MELD	0.16	24.8	100	0	0
MELD	0.16	24.9	100	0	0
MELD	0.16	25	100	0	0
MELD	0.16	25.1	100	0	0
MELD	0.16	25.2	100	0	0
MELD	0.16	25.3	100	0	0
MELD	0.16	25.4	100	0	0
MELD	0.16	25.5	100	0	0
MELD	0.16	25.6	100	0	0
MELD	0.16	25.7	100	0	0
MELD	0.16	25.8	100	0	0
MELD	0.16	25.9	100	0	0
MELD	0.16	26	100	0	0
MELD	0.16	26.1	100	0	0
MELD	0.16	26.2	100	0	0
MELD	0.16	26.3	100	0	0
MELD	0.16	26.4	100	0	0
MELD	0.16	26.5	100	0	0
MELD	0.16	26.6	100	0	0
MELD	0.16	26.7	100	0	0
MELD	0.16	26.8	100	0	0
MELD	0.16	26.9	100	0	0
MELD	0.16	27	100	0	0
MELD	0.16	27.1	100	0	0
MELD	0.16	27.2	100	0	0
MELD	0.16	27.3	100	0	0
MELD	0.16	27.4	100	0	0
MELD	0.16	27.5	100	0	0
MELD	0.16	27.6	100	0	0
MELD	0.16	27.7	100	0	0
MELD	0.16	27.8	100	0	0
MELD	0.16	27.9	100	0	0
MELD	0.16	28	100	0	0
MELD	0.16	28.1	100	0	0
MELD	0.16	28.2	100	0	0
MELD	0.16	28.3	100	0	0
MELD	0.16	28.4	100	0	0
MELD	0.16	28.5	100	0	0
MELD	0.16	28.6	100	0	0
MELD	0.16	28.7	100	0	0
MELD	0.16	28.8	100	0	0
MELD	0.16	28.9	100	0	0
MELD	0.16	29	100	0	0
MELD	0.16	29.1	100	0	0
MELD	0.16	29.2	100	0	0
MELD	0.16	29.3	100	0	0
MELD	0.16	29.4	100	0	0
MELD	0.16	29.5	100	0	0
MELD	0.16	29.6	100	0	0
MELD	0.16	29.7	100	0	0
MELD	0.16	29.8	100	0	0
MELD	0.16	29.9	100	0	0
MELD	0.16	30	100	0	0
MELD	0.18	0.1	100	0	0
MELD	0.18	0.2	100	0	0
MELD	0.18	0.3	100	0	0
MELD	0.18	0.4	100	0	0
MELD	0.18	0.5	100	0	0
MELD	0.18	0.6	100	0	0
MELD	0.18	0.7	100	0	0
MELD	0.18	0.8	100	0	0
MELD	0.18	0.9	100	0	0
MELD	0.18	1	100	0	0
MELD	0.18	1.1	100	0	0
MELD	0.18	1.2	100	0	0
MELD	0.18	1.3	100	0	0
MELD	0.18	1.4	100	0	0
MELD	0.18	1.5	100	0	0
MELD	0.18	1.6	100	0	0
MELD	0.18	1.7	100	0	0
MELD	0.18	1.8	100	0	0
MELD	0.18	1.9	100	0	0
MELD	0.18	2	100	0	0
MELD	0.18	2.1	100	0	0
MELD	0.18	2.2	100	0	0
MELD	0.18	2.3	100	0	0
MELD	0.18	2.4	100	0	0
MELD	0.18	2.5	100	0	0
MELD	0.18	2.6	100	0	0
MELD	0.18	2.7	100	0	0
MELD	0.18	2.8	100	0	0
MELD	0.18	2.9	100	0	0
MELD	0.18	3	100	0	0
MELD	0.18	3.1	100	0	0
MELD	0.18	3.2	100	0	0
MELD	0.18	3.3	100	0	0
MELD	0.18	3.4	100	0	0
MELD	0.18	3.5	100	0	0
MELD	0.18	3.6	100	0	0
MELD	0.18	3.7	100	0	0
MELD	0.18	3.8	100	0	0
MELD	0.18	3.9	100	0	0
MELD	0.18	4	100	0	0
MELD	0.18	4.1	100	0	0
MELD	0.18	4.2	100	0	0
MELD	0.18	4.3	100	0	0
MELD	0.18	4.4	100	0	0
MELD	0.18	4.5	100	0	0
MELD	0.18	4.6	100	0	0
MELD	0.18	4.7	100	0	0
MELD	0.18	4.8	100	0	0
MELD	0.18	4.9	100	0	0
MELD	0.18	5	100	0	0
MELD	0.18	5.1	100	0	0
MELD	0.18	5.2	100	0	0
MELD	0.18	5.3	100	0	0
MELD	0.18	5.4	100	0	0
MELD	0.18	5.5	100	0	0
MELD	0.18	5.6	100	0	0
MELD	0.18	5.7	100	0	0
MELD	0.18	5.8	100	0	0
MELD	0.18	5.9	100	0	0
MELD	0.18	6	100	0	0
MELD	0.18	6.1	100	0	0
MELD	0.18	6.2	100	0	0
MELD	0.18	6.3	100	0	0
MELD	0.18	6.4	100	0	0
MELD	0.18	6.5	100	0	0
MELD	0.18	6.6	100	0	0
MELD	0.18	6.7	100	0	0
MELD	0.18	6.8	100	0	0
MELD	0.18	6.9	100	0	0
MELD	0.18	7	100	0	0
MELD	0.18	7.1	100	0	0
MELD	0.18	7.2	100	0	0
MELD	0.18	7.3	100	0	0
MELD	0.18	7.4	100	0	0
MELD	0.18	7.5	100	0	0
MELD	0.18	7.6	100	0	0
MELD	0.18	7.7	100	0	0
MELD	0.18	7.8	100	0	0
MELD	0.18	7.9	100	0	0
MELD	0.18	8	100	0	0
MELD	0.18	8.1	100	0	0
MELD	0.18	8.2	100	0	0
MELD	0.18	8.3	100	0	0
MELD	0.18	8.4	100	0	0
MELD	0.18	8.5	100	0	0
MELD	0.18	8.6	100	0	0
MELD	0.18	8.7	100	0	0
MELD	0.18	8.8	100	0	0
MELD	0.18	8.9	100	0	0
MELD	0.18	9	100	0	0
MELD	0.18	9.1	100	0	0
MELD	0.18	9.2	100	0	0
MELD	0.18	9.3	100	0	0
MELD	0.18	9.4	100	0	0
MELD	0.18	9.5	100	0	0
MELD	0.18	9.6	100	0	0
MELD	0.18	9.7	100	0	0
MELD	0.18	9.8	100	0	0
MELD	0.18	9.9	100	0	0
MELD	0.18	10	100	0	0
MELD	0.18	10.1	100	0	0
MELD	0.18	10.2	100	0	0
MELD	0.18	10.3	100	0	0
MELD	0.18	10.4	100	0	0
MELD	0.18	10.5	100	0	0
MELD	0.18	10.6	100	0	0
MELD	0.18	10.7	100	0	0
MELD	0.18	10.8	100	0	0
MELD	0.18	10.9	100	0	0
MELD	0.18	11	100	0	0
MELD	0.18	11.1	100	0	0
MELD	0.18	11.2	100	0	0
MELD	0.18	11.3	100	0	0
MELD	0.18	11.4	100	0	0
MELD	0.18	11.5	100	0	0
MELD	0.18	11.6	100	0	0
MELD	0.18	11.7	100	0	0
MELD	0.18	11.8	100	0	0
MELD	0.18	11.9	100	0	0
MELD	0.18	12	100	0	0
MELD	0.18	12.1	100	0	0
MELD	0.18	12.2	100	0	0
MELD	0.18	12.3	100	0	0
MELD	0.18	12.4	100	0	0
MELD	0.18	12.5	100	0	0
MELD	0.18	12.6	100	0	0
MELD	0.18	12.7	100	0	0
MELD	0.18	12.8	100	0	0
MELD	0.18	12.9	100	0	0
MELD	0.18	13	100	0	0
MELD	0.18	13.1	100	0	0
MELD	0.18	13.2	100	0	0
MELD	0.18	13.3	100	0	0
MELD	0.18	13.4	100	0	0
MELD	0.18	13.5	100	0	0
MELD	0.18	13.6	100	0	0
MELD	0.18	13.7	100	0	0
MELD	0.18	13.8	100	0	0
MELD	0.18	13.9	100	0	0
MELD	0.18	14	100	0	0
MELD	0.18	14.1	100	0	0
MELD	0.18	14.2	100	0	0
MELD	0.18	14.3	100	0	0
MELD	0.18	14.4	100	0	0
MELD	0.18	14.5	100	0	0
MELD	0.18	14.6	100	0	0
MELD	0.18	14.7	100	0	0
MELD	0.18	14.8	100	0	0
MELD	0.18	14.9	100	0	0
MELD	0.18	15	100	0	0
MELD	0.18	15.1	100	0	0
MELD	0.18	15.2	100	0	0
MELD	0.18	15.3	100	0	0
MELD	0.18	15.4	100	0	0
MELD	0.18	15.5	100	0	0
MELD	0.18	15.6	100	0	0
MELD	0.18	15.7	100	0	0
MELD	0.18	15.8	100	0	0
MELD	0.18	15.9	100	0	0
MELD	0.18	16	100	0	0
MELD	0.18	16.1	100	0	0
MELD	0.18	16.2	100	0	0
MELD	0.18	16.3	100	0	0
MELD	0.18	16.4	100	0	0
MELD	0.18	16.5	100	0	0
MELD	0.18	16.6	100	0	0
MELD	0.18	16.7	100	0	0
MELD	0.18	16.8	100	0	0
MELD	0.18	16.9	100	0	0
MELD	0.18	17	100	0	0
MELD	0.18	17.1	100	0	0
MELD	0.18	17.2	100	0	0
MELD	0.18	17.3	100	0	0
MELD	0.18	17.4	100	0	0
MELD	0.18	17.5	100	0	0
MELD	0.18	17.6	100	0	0
MELD	0.18	17.7	100	0	0
MELD	0.18	17.8	100	0	0
MELD	0.18	17.9	100	0	0
MELD	0.18	18	100	0	0
MELD	0.18	18.1	100	0	0
MELD	0.18	18.2	100	0	0
MELD	0.18	18.3	100	0	0
MELD	0.18	18.4	100	0	0
MELD	0.18	18.5	100	0	0
MELD	0.18	18.6	100	0	0
MELD	0.18	18.7	100	0	0
MELD	0.18	18.8	100	0	0
MELD	0.18	18.9	100	0	0
MELD	0.18	19	100	0	0
MELD	0.18	19.1	100	0	0
MELD	0.18	19.2	100	0	0
MELD	0.18	19.3	100	0	0
MELD	0.18	19.4	100	0	0
MELD	0.18	19.5	100	0	0
MELD	0.18	19.6	100	0	0
MELD	0.18	19.7	100	0	0
MELD	0.18	19.8	100	0	0
MELD	0.18	19.9	100	0	0
MELD	0.18	20	100	0	0
MELD	0.18	20.1	100	0	0
MELD	0.18	20.2	100	0	0
MELD	0.18	20.3	100	0	0
MELD	0.18	20.4	100	0	0
MELD	0.18	20.5	100	0	0
MELD	0.18	20.6	100	0	0
MELD	0.18	20.7	100	0	0
MELD	0.18	20.8	100	0	0
MELD	0.18	20.9	100	0	0
MELD	0.18	21	100	0	0
MELD	0.18	21.1	100	0	0
MELD	0.18	21.2	100	0	0
MELD	0.18	21.3	100	0	0
MELD	0.18	21.4	100	0	0
MELD	0.18	21.5	100	0	0
MELD	0.18	21.6	100	0	0
MELD	0.18	21.7	100	0	0
MELD	0.18	21.8	100	0	0
MELD	0.18	21.9	100	0	0
MELD	0.18	22	100	0	0
MELD	0.18	22.1	100	0	0
MELD	0.18	22.2	100	0	0
MELD	0.18	22.3	100	0	0
MELD	0.18	22.4	100	0	0
MELD	0.18	22.5	100	0	0
MELD	0.18	22.6	100	0	0
MELD	0.18	22.7	100	0	0
MELD	0.18	22.8	100	0	0
MELD	0.18	22.9	100	0	0
MELD	0.18	23	100	0	0
MELD	0.18	23.1	100	0	0
MELD	0.18	23.2	100	0	0
MELD	0.18	23.3	100	0	0
MELD	0.18	23.4	100	0	0
MELD	0.18	23.5	100	0	0
MELD	0.18	23.6	100	0	0
MELD	0.18	23.7	100	0	0
MELD	0.18	23.8	100	0	0
MELD	0.18	23.9	100	0	0
MELD	0.18	24	100	0	0
MELD	0.18	24.1	100	0	0
MELD	0.18	24.2	100	0	0
MELD	0.18	24.3	100	0	0
MELD	0.18	24.4	100	0	0
MELD	0.18	24.5	100	0	0
MELD	0.18	24.6	100	0	0
MELD	0.18	24.7	100	0	0
MELD	0.18	24.8	100	0	0
MELD	0.18	24.9	100	0	0
MELD	0.18	25	100	0	0
MELD	0.18	25.1	100	0	0
MELD	0.18	25.2	100	0	0
MELD	0.18	25.3	100	0	0
MELD	0.18	25.4	100	0	0
MELD	0.18	25.5	100	0	0
MELD	0.18	25.6	100	0	0
MELD	0.18	25.7	100	0	0
MELD	0.18	25.8	100	0	0
MELD	0.18	25.9	100	0	0
MELD	0.18	26	100	0	0
MELD	0.18	26.1	100	0	0
MELD	0.18	26.2	100	0	0
MELD	0.18	26.3	100	0	0
MELD	0.18	26.4	100	0	0
MELD	0.18	26.5	100	0	0
MELD	0.18	26.6	100	0	0
MELD	0.18	26.7	100	0	0
MELD	0.18	26.8	100	0	0
MELD	0.18	26.9	100	0	0
MELD	0.18	27	100	0	0
MELD	0.18	27.1	100	0	0
MELD	0.18	27.2	100	0	0
MELD	0.18	27.3	100	0	0
MELD	0.18	27.4	100	0	0
MELD	0.18	27.5	100	0	0
MELD	0.18	27.6	100	0	0
MELD	0.18	27.7	100	0	0
MELD	0.18	27.8	100	0	0
MELD	0.18	27.9	100	0	0
MELD	0.18	28	100	0	0
MELD	0.18	28.1	100	0	0
MELD	0.18	28.2	100	0	0
MELD	0.18	28.3	100	0	0
MELD	0.18	28.4	100	0	0
MELD	0.18	28.5	100	0	0
MELD	0.18	28.6	100	0	0
MELD	0.18	28.7	100	0	0
MELD	0.18	28.8	100	0	0
MELD	0.18	28.9	100	0	0
MELD	0.18	29	100	0	0
MELD	0.18	29.1	100	0	0
MELD	0.18	29.2	100	0	0
MELD	0.18	29.3	100	0	0
MELD	0.18	29.4	100	0	0
MELD	0.18	29.5	100	0	0
MELD	0.18	29.6	100	0	0
MELD	0.18	29.7	100	0	0
MELD	0.18	29.8	100	0	0
MELD	0.18	29.9	100	0	0
MELD	0.18	30	100	0	0
MELD	0.2	0.1	100	0	0
MELD	0.2	0.2	100	0	0
MELD	0.2	0.3	100	0	0
MELD	0.2	0.4	100	0	0
MELD	0.2	0.5	100	0	0
MELD	0.2	0.6	100	0	0
MELD	0.2	0.7	100	0	0
MELD	0.2	0.8	100	0	0
MELD	0.2	0.9	100	0	0
MELD	0.2	1	100	0	0
MELD	0.2	1.1	100	0	0
MELD	0.2	1.2	100	0	0
MELD	0.2	1.3	100	0	0
MELD	0.2	1.4	100	0	0
MELD	0.2	1.5	100	0	0
MELD	0.2	1.6	100	0	0
MELD	0.2	1.7	100	0	0
MELD	0.2	1.8	100	0	0
MELD	0.2	1.9	100	0	0
MELD	0.2	2	100	0	0
MELD	0.2	2.1	100	0	0
MELD	0.2	2.2	100	0	0
MELD	0.2	2.3	100	0	0
MELD	0.2	2.4	100	0	0
MELD	0.2	2.5	100	0	0
MELD	0.2	2.6	100	0	0
MELD	0.2	2.7	100	0	0
MELD	0.2	2.8	100	0	0
MELD	0.2	2.9	100	0	0
MELD	0.2	3	100	0	0
MELD	0.2	3.1	100	0	0
MELD	0.2	3.2	100	0	0
MELD	0.2	3.3	100	0	0
MELD	0.2	3.4	100	0	0
MELD	0.2	3.5	100	0	0
MELD	0.2	3.6	100	0	0
MELD	0.2	3.7	100	0	0
MELD	0.2	3.8	100	0	0
MELD	0.2	3.9	100	0	0
MELD	0.2	4	100	0	0
MELD	0.2	4.1	100	0	0
MELD	0.2	4.2	100	0	0
MELD	0.2	4.3	100	0	0
MELD	0.2	4.4	100	0	0
MELD	0.2	4.5	100	0	0
MELD	0.2	4.6	100	0	0
MELD	0.2	4.7	100	0	0
MELD	0.2	4.8	100	0	0
MELD	0.2	4.9	100	0	0
MELD	0.2	5	100	0	0
MELD	0.2	5.1	100	0	0
MELD	0.2	5.2	100	0	0
MELD	0.2	5.3	100	0	0
MELD	0.2	5.4	100	0	0
MELD	0.2	5.5	100	0	0
MELD	0.2	5.6	100	0	0
MELD	0.2	5.7	100	0	0
MELD	0.2	5.8	100	0	0
MELD	0.2	5.9	100	0	0
MELD	0.2	6	100	0	0
MELD	0.2	6.1	100	0	0
MELD	0.2	6.2	100	0	0
MELD	0.2	6.3	100	0	0
MELD	0.2	6.4	100	0	0
MELD	0.2	6.5	100	0	0
MELD	0.2	6.6	100	0	0
MELD	0.2	6.7	100	0	0
MELD	0.2	6.8	100	0	0
MELD	0.2	6.9	100	0	0
MELD	0.2	7	100	0	0
MELD	0.2	7.1	100	0	0
MELD	0.2	7.2	100	0	0
MELD	0.2	7.3	100	0	0
MELD	0.2	7.4	100	0	0
MELD	0.2	7.5	100	0	0
MELD	0.2	7.6	100	0	0
MELD	0.2	7.7	100	0	0
MELD	0.2	7.8	100	0	0
MELD	0.2	7.9	100	0	0
MELD	0.2	8	100	0	0
MELD	0.2	8.1	100	0	0
MELD	0.2	8.2	100	0	0
MELD	0.2	8.3	100	0	0
MELD	0.2	8.4	100	0	0
MELD	0.2	8.5	100	0	0
MELD	0.2	8.6	100	0	0
MELD	0.2	8.7	100	0	0
MELD	0.2	8.8	100	0	0
MELD	0.2	8.9	100	0	0
MELD	0.2	9	100	0	0
MELD	0.2	9.1	100	0	0
MELD	0.2	9.2	100	0	0
MELD	0.2	9.3	100	0	0
MELD	0.2	9.4	100	0	0
MELD	0.2	9.5	100	0	0
MELD	0.2	9.6	100	0	0
MELD	0.2	9.7	100	0	0
MELD	0.2	9.8	100	0	0
MELD	0.2	9.9	100	0	0
MELD	0.2	10	100	0	0
MELD	0.2	10.1	100	0	0
MELD	0.2	10.2	100	0	0
MELD	0.2	10.3	100	0	0
MELD	0.2	10.4	100	0	0
MELD	0.2	10.5	100	0	0
MELD	0.2	10.6	100	0	0
MELD	0.2	10.7	100	0	0
MELD	0.2	10.8	100	0	0
MELD	0.2	10.9	100	0	0
MELD	0.2	11	100	0	0
MELD	0.2	11.1	100	0	0
MELD	0.2	11.2	100	0	0
MELD	0.2	11.3	100	0	0
MELD	0.2	11.4	100	0	0
MELD	0.2	11.5	100	0	0
MELD	0.2	11.6	100	0	0
MELD	0.2	11.7	100	0	0
MELD	0.2	11.8	100	0	0
MELD	0.2	11.9	100	0	0
MELD	0.2	12	100	0	0
MELD	0.2	12.1	100	0	0
MELD	0.2	12.2	100	0	0
MELD	0.2	12.3	100	0	0
MELD	0.2	12.4	100	0	0
MELD	0.2	12.5	100	0	0
MELD	0.2	12.6	100	0	0
MELD	0.2	12.7	100	0	0
MELD	0.2	12.8	100	0	0
MELD	0.2	12.9	100	0	0
MELD	0.2	13	100	0	0
MELD	0.2	13.1	100	0	0
MELD	0.2	13.2	100	0	0
MELD	0.2	13.3	100	0	0
MELD	0.2	13.4	100	0	0
MELD	0.2	13.5	100	0	0
MELD	0.2	13.6	100	0	0
MELD	0.2	13.7	100	0	0
MELD	0.2	13.8	100	0	0
MELD	0.2	13.9	100	0	0
MELD	0.2	14	100	0	0
MELD	0.2	14.1	100	0	0
MELD	0.2	14.2	100	0	0
MELD	0.2	14.3	100	0	0
MELD	0.2	14.4	100	0	0
MELD	0.2	14.5	100	0	0
MELD	0.2	14.6	100	0	0
MELD	0.2	14.7	100	0	0
MELD	0.2	14.8	100	0	0
MELD	0.2	14.9	100	0	0
MELD	0.2	15	100	0	0
MELD	0.2	15.1	100	0	0
MELD	0.2	15.2	100	0	0
MELD	0.2	15.3	100	0	0
MELD	0.2	15.4	100	0	0
MELD	0.2	15.5	100	0	0
MELD	0.2	15.6	100	0	0
MELD	0.2	15.7	100	0	0
MELD	0.2	15.8	100	0	0
MELD	0.2	15.9	100	0	0
MELD	0.2	16	100	0	0
MELD	0.2	16.1	100	0	0
MELD	0.2	16.2	100	0	0
MELD	0.2	16.3	100	0	0
MELD	0.2	16.4	100	0	0
MELD	0.2	16.5	100	0	0
MELD	0.2	16.6	100	0	0
MELD	0.2	16.7	100	0	0
MELD	0.2	16.8	100	0	0
MELD	0.2	16.9	100	0	0
MELD	0.2	17	100	0	0
MELD	0.2	17.1	100	0	0
MELD	0.2	17.2	100	0	0
MELD	0.2	17.3	100	0	0
MELD	0.2	17.4	100	0	0
MELD	0.2	17.5	100	0	0
MELD	0.2	17.6	100	0	0
MELD	0.2	17.7	100	0	0
MELD	0.2	17.8	100	0	0
MELD	0.2	17.9	100	0	0
MELD	0.2	18	100	0	0
MELD	0.2	18.1	100	0	0
MELD	0.2	18.2	100	0	0
MELD	0.2	18.3	100	0	0
MELD	0.2	18.4	100	0	0
MELD	0.2	18.5	100	0	0
MELD	0.2	18.6	100	0	0
MELD	0.2	18.7	100	0	0
MELD	0.2	18.8	100	0	0
MELD	0.2	18.9	100	0	0
MELD	0.2	19	100	0	0
MELD	0.2	19.1	100	0	0
MELD	0.2	19.2	100	0	0
MELD	0.2	19.3	100	0	0
MELD	0.2	19.4	100	0	0
MELD	0.2	19.5	100	0	0
MELD	0.2	19.6	100	0	0
MELD	0.2	19.7	100	0	0
MELD	0.2	19.8	100	0	0
MELD	0.2	19.9	100	0	0
MELD	0.2	20	100	0	0
MELD	0.2	20.1	100	0	0
MELD	0.2	20.2	100	0	0
MELD	0.2	20.3	100	0	0
MELD	0.2	20.4	100	0	0
MELD	0.2	20.5	100	0	0
MELD	0.2	20.6	100	0	0
MELD	0.2	20.7	100	0	0
MELD	0.2	20.8	100	0	0
MELD	0.2	20.9	100	0	0
MELD	0.2	21	100	0	0
MELD	0.2	21.1	100	0	0
MELD	0.2	21.2	100	0	0
MELD	0.2	21.3	100	0	0
MELD	0.2	21.4	100	0	0
MELD	0.2	21.5	100	0	0
MELD	0.2	21.6	100	0	0
MELD	0.2	21.7	100	0	0
MELD	0.2	21.8	100	0	0
MELD	0.2	21.9	100	0	0
MELD	0.2	22	100	0	0
MELD	0.2	22.1	100	0	0
MELD	0.2	22.2	100	0	0
MELD	0.2	22.3	100	0	0
MELD	0.2	22.4	100	0	0
MELD	0.2	22.5	100	0	0
MELD	0.2	22.6	100	0	0
MELD	0.2	22.7	100	0	0
MELD	0.2	22.8	100	0	0
MELD	0.2	22.9	100	0	0
MELD	0.2	23	100	0	0
MELD	0.2	23.1	100	0	0
MELD	0.2	23.2	100	0	0
MELD	0.2	23.3	100	0	0
MELD	0.2	23.4	100	0	0
MELD	0.2	23.5	100	0	0
MELD	0.2	23.6	100	0	0
MELD	0.2	23.7	100	0	0
MELD	0.2	23.8	100	0	0
MELD	0.2	23.9	100	0	0
MELD	0.2	24	100	0	0
MELD	0.2	24.1	100	0	0
MELD	0.2	24.2	100	0	0
MELD	0.2	24.3	100	0	0
MELD	0.2	24.4	100	0	0
MELD	0.2	24.5	100	0	0
MELD	0.2	24.6	100	0	0
MELD	0.2	24.7	100	0	0
MELD	0.2	24.8	100	0	0
MELD	0.2	24.9	100	0	0
MELD	0.2	25	100	0	0
MELD	0.2	25.1	100	0	0
MELD	0.2	25.2	100	0	0
MELD	0.2	25.3	100	0	0
MELD	0.2	25.4	100	0	0
MELD	0.2	25.5	100	0	0
MELD	0.2	25.6	100	0	0
MELD	0.2	25.7	100	0	0
MELD	0.2	25.8	100	0	0
MELD	0.2	25.9	100	0	0
MELD	0.2	26	100	0	0
MELD	0.2	26.1	100	0	0
MELD	0.2	26.2	100	0	0
MELD	0.2	26.3	100	0	0
MELD	0.2	26.4	100	0	0
MELD	0.2	26.5	100	0	0
MELD	0.2	26.6	100	0	0
MELD	0.2	26.7	100	0	0
MELD	0.2	26.8	100	0	0
MELD	0.2	26.9	100	0	0
MELD	0.2	27	100	0	0
MELD	0.2	27.1	100	0	0
MELD	0.2	27.2	100	0	0
MELD	0.2	27.3	100	0	0
MELD	0.2	27.4	100	0	0
MELD	0.2	27.5	100	0	0
MELD	0.2	27.6	100	0	0
MELD	0.2	27.7	100	0	0
MELD	0.2	27.8	100	0	0
MELD	0.2	27.9	100	0	0
MELD	0.2	28	100	0	0
MELD	0.2	28.1	100	0	0
MELD	0.2	28.2	100	0	0
MELD	0.2	28.3	100	0	0
MELD	0.2	28.4	100	0	0
MELD	0.2	28.5	100	0	0
MELD	0.2	28.6	100	0	0
MELD	0.2	28.7	100	0	0
MELD	0.2	28.8	100	0	0
MELD	0.2	28.9	100	0	0
MELD	0.2	29	100	0	0
MELD	0.2	29.1	100	0	0
MELD	0.2	29.2	100	0	0
MELD	0.2	29.3	100	0	0
MELD	0.2	29.4	100	0	0
MELD	0.2	29.5	100	0	0
MELD	0.2	29.6	100	0	0
MELD	0.2	29.7	100	0	0
MELD	0.2	29.8	100	0	0
MELD	0.2	29.9	100	0	0
MELD	0.2	30	100	0	0
MELD	0.22	0.1	100	0	0
MELD	0.22	0.2	100	0	0
MELD	0.22	0.3	100	0	0
MELD	0.22	0.4	100	0	0
MELD	0.22	0.5	100	0	0
MELD	0.22	0.6	100	0	0
MELD	0.22	0.7	100	0	0
MELD	0.22	0.8	100	0	0
MELD	0.22	0.9	100	0	0
MELD	0.22	1	100	0	0
MELD	0.22	1.1	100	0	0
MELD	0.22	1.2	100	0	0
MELD	0.22	1.3	100	0	0
MELD	0.22	1.4	100	0	0
MELD	0.22	1.5	100	0	0
MELD	0.22	1.6	100	0	0
MELD	0.22	1.7	100	0	0
MELD	0.22	1.8	100	0	0
MELD	0.22	1.9	100	0	0
MELD	0.22	2	100	0	0
MELD	0.22	2.1	100	0	0
MELD	0.22	2.2	100	0	0
MELD	0.22	2.3	100	0	0
MELD	0.22	2.4	100	0	0
MELD	0.22	2.5	100	0	0
MELD	0.22	2.6	100	0	0
MELD	0.22	2.7	100	0	0
MELD	0.22	2.8	100	0	0
MELD	0.22	2.9	100	0	0
MELD	0.22	3	100	0	0
MELD	0.22	3.1	100	0	0
MELD	0.22	3.2	100	0	0
MELD	0.22	3.3	100	0	0
MELD	0.22	3.4	100	0	0
MELD	0.22	3.5	100	0	0
MELD	0.22	3.6	100	0	0
MELD	0.22	3.7	100	0	0
MELD	0.22	3.8	100	0	0
MELD	0.22	3.9	100	0	0
MELD	0.22	4	100	0	0
MELD	0.22	4.1	100	0	0
MELD	0.22	4.2	100	0	0
MELD	0.22	4.3	100	0	0
MELD	0.22	4.4	100	0	0
MELD	0.22	4.5	100	0	0
MELD	0.22	4.6	100	0	0
MELD	0.22	4.7	100	0	0
MELD	0.22	4.8	100	0	0
MELD	0.22	4.9	100	0	0
MELD	0.22	5	100	0	0
MELD	0.22	5.1	100	0	0
MELD	0.22	5.2	100	0	0
MELD	0.22	5.3	100	0	0
MELD	0.22	5.4	100	0	0
MELD	0.22	5.5	100	0	0
MELD	0.22	5.6	100	0	0
MELD	0.22	5.7	100	0	0
MELD	0.22	5.8	100	0	0
MELD	0.22	5.9	100	0	0
MELD	0.22	6	100	0	0
MELD	0.22	6.1	100	0	0
MELD	0.22	6.2	100	0	0
MELD	0.22	6.3	100	0	0
MELD	0.22	6.4	100	0	0
MELD	0.22	6.5	100	0	0
MELD	0.22	6.6	100	0	0
MELD	0.22	6.7	100	0	0
MELD	0.22	6.8	100	0	0
MELD	0.22	6.9	100	0	0
MELD	0.22	7	100	0	0
MELD	0.22	7.1	100	0	0
MELD	0.22	7.2	100	0	0
MELD	0.22	7.3	100	0	0
MELD	0.22	7.4	100	0	0
MELD	0.22	7.5	100	0	0
MELD	0.22	7.6	100	0	0
MELD	0.22	7.7	100	0	0
MELD	0.22	7.8	100	0	0
MELD	0.22	7.9	100	0	0
MELD	0.22	8	100	0	0
MELD	0.22	8.1	100	0	0
MELD	0.22	8.2	100	0	0
MELD	0.22	8.3	100	0	0
MELD	0.22	8.4	100	0	0
MELD	0.22	8.5	100	0	0
MELD	0.22	8.6	100	0	0
MELD	0.22	8.7	100	0	0
MELD	0.22	8.8	100	0	0
MELD	0.22	8.9	100	0	0
MELD	0.22	9	100	0	0
MELD	0.22	9.1	100	0	0
MELD	0.22	9.2	100	0	0
MELD	0.22	9.3	100	0	0
MELD	0.22	9.4	100	0	0
MELD	0.22	9.5	100	0	0
MELD	0.22	9.6	100	0	0
MELD	0.22	9.7	100	0	0
MELD	0.22	9.8	100	0	0
MELD	0.22	9.9	100	0	0
MELD	0.22	10	100	0	0
MELD	0.22	10.1	100	0	0
MELD	0.22	10.2	100	0	0
MELD	0.22	10.3	100	0	0
MELD	0.22	10.4	100	0	0
MELD	0.22	10.5	100	0	0
MELD	0.22	10.6	100	0	0
MELD	0.22	10.7	100	0	0
MELD	0.22	10.8	100	0	0
MELD	0.22	10.9	100	0	0
MELD	0.22	11	100	0	0
MELD	0.22	11.1	100	0	0
MELD	0.22	11.2	100	0	0
MELD	0.22	11.3	100	0	0
MELD	0.22	11.4	100	0	0
MELD	0.22	11.5	100	0	0
MELD	0.22	11.6	100	0	0
MELD	0.22	11.7	100	0	0
MELD	0.22	11.8	100	0	0
MELD	0.22	11.9	100	0	0
MELD	0.22	12	100	0	0
MELD	0.22	12.1	100	0	0
MELD	0.22	12.2	100	0	0
MELD	0.22	12.3	100	0	0
MELD	0.22	12.4	100	0	0
MELD	0.22	12.5	100	0	0
MELD	0.22	12.6	100	0	0
MELD	0.22	12.7	100	0	0
MELD	0.22	12.8	100	0	0
MELD	0.22	12.9	100	0	0
MELD	0.22	13	100	0	0
MELD	0.22	13.1	100	0	0
MELD	0.22	13.2	100	0	0
MELD	0.22	13.3	100	0	0
MELD	0.22	13.4	100	0	0
MELD	0.22	13.5	100	0	0
MELD	0.22	13.6	100	0	0
MELD	0.22	13.7	100	0	0
MELD	0.22	13.8	100	0	0
MELD	0.22	13.9	100	0	0
MELD	0.22	14	100	0	0
MELD	0.22	14.1	100	0	0
MELD	0.22	14.2	100	0	0
MELD	0.22	14.3	100	0	0
MELD	0.22	14.4	100	0	0
MELD	0.22	14.5	100	0	0
MELD	0.22	14.6	100	0	0
MELD	0.22	14.7	100	0	0
MELD	0.22	14.8	100	0	0
MELD	0.22	14.9	100	0	0
MELD	0.22	15	100	0	0
MELD	0.22	15.1	100	0	0
MELD	0.22	15.2	100	0	0
MELD	0.22	15.3	100	0	0
MELD	0.22	15.4	100	0	0
MELD	0.22	15.5	100	0	0
MELD	0.22	15.6	100	0	0
MELD	0.22	15.7	100	0	0
MELD	0.22	15.8	100	0	0
MELD	0.22	15.9	100	0	0
MELD	0.22	16	100	0	0
MELD	0.22	16.1	100	0	0
MELD	0.22	16.2	100	0	0
MELD	0.22	16.3	100	0	0
MELD	0.22	16.4	100	0	0
MELD	0.22	16.5	100	0	0
MELD	0.22	16.6	100	0	0
MELD	0.22	16.7	100	0	0
MELD	0.22	16.8	100	0	0
MELD	0.22	16.9	100	0	0
MELD	0.22	17	100	0	0
MELD	0.22	17.1	100	0	0
MELD	0.22	17.2	100	0	0
MELD	0.22	17.3	100	0	0
MELD	0.22	17.4	100	0	0
MELD	0.22	17.5	100	0	0
MELD	0.22	17.6	100	0	0
MELD	0.22	17.7	100	0	0
MELD	0.22	17.8	100	0	0
MELD	0.22	17.9	100	0	0
MELD	0.22	18	100	0	0
MELD	0.22	18.1	100	0	0
MELD	0.22	18.2	100	0	0
MELD	0.22	18.3	100	0	0
MELD	0.22	18.4	100	0	0
MELD	0.22	18.5	100	0	0
MELD	0.22	18.6	100	0	0
MELD	0.22	18.7	100	0	0
MELD	0.22	18.8	100	0	0
MELD	0.22	18.9	100	0	0
MELD	0.22	19	100	0	0
MELD	0.22	19.1	100	0	0
MELD	0.22	19.2	100	0	0
MELD	0.22	19.3	100	0	0
MELD	0.22	19.4	100	0	0
MELD	0.22	19.5	100	0	0
MELD	0.22	19.6	100	0	0
MELD	0.22	19.7	100	0	0
MELD	0.22	19.8	100	0	0
MELD	0.22	19.9	100	0	0
[truncated: 293,201 more rows]
