# Supplementary material for: Creatinine assay interferences compromises MELD accuracy and may bias liver allocation
Source: Nat Commun. 2026 Jul 23;17:7111. doi: 10.1038/s41467-026-75011-x (PMC13396164; doi:10.1038/s41467-026-75011-x)
Supplement: Supplementary file 4 — Source Data [file 41467_2026_75011_MOESM4_ESM.zip › figshare_package_FINAL_PUBLIC_DEPOSIT_V1_20260503_002637/01_primary_data/public/esld_master_long_public.csv]

patient_id	sample_group_id_public	sample_id	encounter_id_public	model	sample_day_from_first_sample	sample_month_index	sex	age_years_sample	age_years_first_available	crea	crea_corrected	tbil	inr	sodium	albumin_g_dl	dialysis_raw	score_original	score_corrected	score_delta	delta_le_minus1_flag	delta_eq_0_flag	delta_gt_0_flag	dead_sample_flag	deceased_patient_flag	death_within_90d	date_count	date_count_month	icd_source_present	ald	mash	hbv	hcv	ald_hcv	autoimmune	pbc	other	etiology_unclassified	etiology_source_current_flag	in_t1_cohort	in_t3_anchor_model	in_t4_prevalence_path	in_t4_survival_path
P000001	G0000001	S0000001	E001181	MELD	0	0	M	65	65	1.91	1.87705004446668	1	1.14			0	14	14	0	0	1	0	0	0				1	0	0	0	0	0	0	0	1	0	1	1	1	1	0
P000001	G0000001	S0000002	E001181	MELD-Na	0	0	M	65	65	1.91	1.87705004446668	1	1.14	131		0	19	19	0	0	1	0	0	0				1	0	0	0	0	0	0	0	1	0	1	1	0	1	0
P000001	G0000001	S0000003	E001181	reMELD-Na	0	0	M	65	65	1.91	1.87705004446668	1	1.14	131			16	16	0	0	1	0	0	0				1	0	0	0	0	0	0	0	1	0	1	1	0	1	0
P000002	G0000002	S0000004	E000008	MELD	0	0	F	65	65	1.42	1.41586432303417	1	0.91			0	10	10	0	0	1	0	0	0				1	1	1	0	0	0	0	0	0	0	1	1	1	1	0
P000002	G0000002	S0000005	E000008	MELD 3.0	0	0	F	65	65	1.42	1.41586432303417	1	0.91	134	3.3		14	14	0	0	1	0	0	0				1	1	1	0	0	0	0	0	0	0	1	1	0	1	0
P000002	G0000002	S0000006	E000008	MELD-Na	0	0	F	65	65	1.42	1.41586432303417	1	0.91	134		0	13	13	0	0	1	0	0	0				1	1	1	0	0	0	0	0	0	0	1	1	0	1	0
P000002	G0000002	S0000007	E000008	reMELD-Na	0	0	F	65	65	1.42	1.41586432303417	1	0.91	134			11	11	0	0	1	0	0	0				1	1	1	0	0	0	0	0	0	0	1	1	0	1	0
P000002	G0000003	S0000008	E000008	MELD	42	1	F	66	65	1.31	1.31039363454933	1	1			0	9	9	0	0	1	0	0	0				1	1	1	0	0	0	0	0	0	0	1	1	1	1	0
P000002	G0000003	S0000009	E000008	MELD 3.0	42	1	F	66	65	1.31	1.31039363454933	1	1	132	6.15		14	14	0	0	1	0	0	0				1	1	1	0	0	0	0	0	0	0	1	1	0	1	0
P000002	G0000003	S0000010	E000008	MELD-Na	42	1	F	66	65	1.31	1.31039363454933	1	1	132		0	14	14	0	0	1	0	0	0				1	1	1	0	0	0	0	0	0	0	1	1	0	1	0
P000002	G0000003	S0000011	E000008	reMELD-Na	42	1	F	66	65	1.31	1.31039363454933	1	1	132			12	12	0	0	1	0	0	0				1	1	1	0	0	0	0	0	0	0	1	1	0	1	0
P000002	G0000004	S0000012	E000041	MELD	91	2	F	66	65	1.3	1.30192482788903	0.9	1.04			0	9	9	0	0	1	0	0	0				1	1	1	0	0	0	0	0	0	0	1	1	1	1	0
P000002	G0000004	S0000013	E000041	MELD 3.0	91	2	F	66	65	1.3	1.30192482788903	0.9	1.04	133	3.14		14	14	0	0	1	0	0	0				1	1	1	0	0	0	0	0	0	0	1	1	0	1	0
P000002	G0000004	S0000014	E000041	MELD-Na	91	2	F	66	65	1.3	1.30192482788903	0.9	1.04	133		0	13	13	0	0	1	0	0	0				1	1	1	0	0	0	0	0	0	0	1	1	0	1	0
P000002	G0000004	S0000015	E000041	reMELD-Na	91	2	F	66	65	1.3	1.30192482788903	0.9	1.04	133			12	12	0	0	1	0	0	0				1	1	1	0	0	0	0	0	0	0	1	1	0	1	0
P000002	G0000005	S0000016	E000041	MELD	118	3	F	66	65	1.28	1.28150549768982	1	0.98			0	9	9	0	0	1	0	0	0				1	1	1	0	0	0	0	0	0	0	1	1	1	1	0
P000002	G0000005	S0000017	E000041	MELD 3.0	118	3	F	66	65	1.28	1.28150549768982	1	0.98	140	2.8		11	11	0	0	1	0	0	0				1	1	1	0	0	0	0	0	0	0	1	1	0	1	0
P000002	G0000005	S0000018	E000041	MELD-Na	118	3	F	66	65	1.28	1.28150549768982	1	0.98	140		0	9	9	0	0	1	0	0	0				1	1	1	0	0	0	0	0	0	0	1	1	0	1	0
P000002	G0000005	S0000019	E000041	reMELD-Na	118	3	F	66	65	1.28	1.28150549768982	1	0.98	140			10	10	0	0	1	0	0	0				1	1	1	0	0	0	0	0	0	0	1	1	0	1	0
P000002	G0000006	S0000020	E000100	MELD	133	4	F	66	65	1.33	1.32847335596843	1.1	1.05			0	10	10	0	0	1	0	0	0				1	1	1	0	0	0	0	0	0	0	1	1	1	1	0
P000002	G0000006	S0000021	E000100	MELD-Na	133	4	F	66	65	1.33	1.32847335596843	1.1	1.05	140		0	10	10	0	0	1	0	0	0				1	1	1	0	0	0	0	0	0	0	1	1	0	1	0
P000002	G0000006	S0000022	E000100	reMELD-Na	133	4	F	66	65	1.33	1.32847335596843	1.1	1.05	140			11	11	0	0	1	0	0	0				1	1	1	0	0	0	0	0	0	0	1	1	0	1	0
P000002	G0000007	S0000023	E000126	MELD	161	5	F	66	65	0.96	0.972389040670756	0.8	0.96			0	6	6	0	0	1	0	0	0				1	1	1	0	0	0	0	0	0	0	1	1	1	1	0
P000002	G0000007	S0000024	E000126	MELD-Na	161	5	F	66	65	0.96	0.972389040670756	0.8	0.96	143		0	6	6	0	0	1	0	0	0				1	1	1	0	0	0	0	0	0	0	1	1	0	1	0
P000002	G0000007	S0000025	E000126	reMELD-Na	161	5	F	66	65	0.96	0.972389040670756	0.8	0.96	143			7	7	0	0	1	0	0	0				1	1	1	0	0	0	0	0	0	0	1	1	0	1	0
P000002	G0000008	S0000026	E000126	MELD	175	5	F	66	65	1.07	1.08245672731506	0.6	0.96			0	7	7	0	0	1	0	0	0				1	1	1	0	0	0	0	0	0	0	1	1	1	1	0
P000002	G0000008	S0000027	E000126	MELD-Na	175	5	F	66	65	1.07	1.08245672731506	0.6	0.96	140		0	7	7	0	0	1	0	0	0				1	1	1	0	0	0	0	0	0	0	1	1	0	1	0
P000002	G0000008	S0000028	E000126	reMELD-Na	175	5	F	66	65	1.07	1.08245672731506	0.6	0.96	140			7	7	0	0	1	0	0	0				1	1	1	0	0	0	0	0	0	0	1	1	0	1	0
P000002	G0000009	S0000029	E000126	MELD	189	6	F	66	65	1.12	1.13002143873471	0.7	0.91			0	8	8	0	0	1	0	0	0				1	1	1	0	0	0	0	0	0	0	1	1	1	1	0
P000002	G0000009	S0000030	E000126	MELD-Na	189	6	F	66	65	1.12	1.13002143873471	0.7	0.91	143		0	8	8	0	0	1	0	0	0				1	1	1	0	0	0	0	0	0	0	1	1	0	1	0
P000002	G0000009	S0000031	E000126	reMELD-Na	189	6	F	66	65	1.12	1.13002143873471	0.7	0.91	143			7	7	0	0	1	0	0	0				1	1	1	0	0	0	0	0	0	0	1	1	0	1	0
P000002	G0000010	S0000032	E000126	MELD	203	6	F	66	65	1.18	1.18714417764045	0.8	0.98			0	8	8	0	0	1	0	0	0				1	1	1	0	0	0	0	0	0	0	1	1	1	1	0
P000002	G0000010	S0000033	E000126	MELD-Na	203	6	F	66	65	1.18	1.18714417764045	0.8	0.98	141		0	8	8	0	0	1	0	0	0				1	1	1	0	0	0	0	0	0	0	1	1	0	1	0
P000002	G0000010	S0000034	E000126	reMELD-Na	203	6	F	66	65	1.18	1.18714417764045	0.8	0.98	141			9	9	0	0	1	0	0	0				1	1	1	0	0	0	0	0	0	0	1	1	0	1	0
P000002	G0000011	S0000035	E000126	MELD	206	6	F	66	65	1.08	1.09221538626823	0.6	0.96			0	7	7	0	0	1	0	0	0				1	1	1	0	0	0	0	0	0	0	1	1	1	1	0
P000002	G0000011	S0000036	E000126	MELD-Na	206	6	F	66	65	1.08	1.09221538626823	0.6	0.96	142		0	7	7	0	0	1	0	0	0				1	1	1	0	0	0	0	0	0	0	1	1	0	1	0
P000002	G0000011	S0000037	E000126	reMELD-Na	206	6	F	66	65	1.08	1.09221538626823	0.6	0.96	142			7	7	0	0	1	0	0	0				1	1	1	0	0	0	0	0	0	0	1	1	0	1	0
P000002	G0000012	S0000038	E000126	MELD	210	6	F	66	65	1.62	1.61163143070933	0.5	0.91			0	11	11	0	0	1	0	0	0				1	1	1	0	0	0	0	0	0	0	1	1	1	1	0
P000002	G0000012	S0000039	E000126	MELD-Na	210	6	F	66	65	1.62	1.61163143070933	0.5	0.91	140		0	11	11	0	0	1	0	0	0				1	1	1	0	0	0	0	0	0	0	1	1	0	1	0
P000002	G0000012	S0000040	E000126	reMELD-Na	210	6	F	66	65	1.62	1.61163143070933	0.5	0.91	140			9	9	0	0	1	0	0	0				1	1	1	0	0	0	0	0	0	0	1	1	0	1	0
P000002	G0000013	S0000041	E000151	MELD	212	6	F	66	65	1.18	1.19183353900015	0.4	1			0	8	8	0	0	1	0	0	0				1	1	1	0	0	0	0	0	0	0	1	1	1	1	0
P000002	G0000013	S0000042	E000151	MELD-Na	212	6	F	66	65	1.18	1.19183353900015	0.4	1	143		0	8	8	0	0	1	0	0	0				1	1	1	0	0	0	0	0	0	0	1	1	0	1	0
P000002	G0000013	S0000043	E000151	reMELD-Na	212	6	F	66	65	1.18	1.19183353900015	0.4	1	143			7	7	0	0	1	0	0	0				1	1	1	0	0	0	0	0	0	0	1	1	0	1	0
P000002	G0000014	S0000044	E000157	MELD	224	7	F	66	65	1.19	1.2003476557231	0.5	0.92			0	8	8	0	0	1	0	0	0				1	1	1	0	0	0	0	0	0	0	1	1	1	1	0
P000002	G0000014	S0000045	E000157	MELD-Na	224	7	F	66	65	1.19	1.2003476557231	0.5	0.92	145		0	8	8	0	0	1	0	0	0				1	1	1	0	0	0	0	0	0	0	1	1	0	1	0
P000002	G0000014	S0000046	E000157	reMELD-Na	224	7	F	66	65	1.19	1.2003476557231	0.5	0.92	145			7	7	0	0	1	0	0	0				1	1	1	0	0	0	0	0	0	0	1	1	0	1	0
P000002	G0000015	S0000047	E000157	MELD	252	8	F	66	65	1.18	1.18947877579991	0.6	1.07			0	9	9	0	0	1	0	0	0				1	1	1	0	0	0	0	0	0	0	1	1	1	1	0
P000002	G0000015	S0000048	E000157	MELD-Na	252	8	F	66	65	1.18	1.18947877579991	0.6	1.07	135		0	11	11	0	0	1	0	0	0				1	1	1	0	0	0	0	0	0	0	1	1	0	1	0
P000002	G0000015	S0000049	E000157	reMELD-Na	252	8	F	66	65	1.18	1.18947877579991	0.6	1.07	135			10	10	0	0	1	0	0	0				1	1	1	0	0	0	0	0	0	0	1	1	0	1	0
P000002	G0000016	S0000050	E000157	MELD	259	8	F	66	65	1.06	1.0750469551985	0.4	1			0	7	7	0	0	1	0	0	0				1	1	1	0	0	0	0	0	0	0	1	1	1	1	0
P000002	G0000016	S0000051	E000157	MELD-Na	259	8	F	66	65	1.06	1.0750469551985	0.4	1	142		0	7	7	0	0	1	0	0	0				1	1	1	0	0	0	0	0	0	0	1	1	0	1	0
P000002	G0000016	S0000052	E000157	reMELD-Na	259	8	F	66	65	1.06	1.0750469551985	0.4	1	142			6	6	0	0	1	0	0	0				1	1	1	0	0	0	0	0	0	0	1	1	0	1	0
P000002	G0000017	S0000053	E000157	MELD	286	9	F	66	65	1.23	1.24024487012963	0.4	0.9			0	8	8	0	0	1	0	0	0				1	1	1	0	0	0	0	0	0	0	1	1	1	1	0
P000002	G0000017	S0000054	E000157	MELD 3.0	286	9	F	66	65	1.23	1.24024487012963	0.4	0.9	142	3.26		10	10	0	0	1	0	0	0				1	1	1	0	0	0	0	0	0	0	1	1	0	1	0
P000002	G0000017	S0000055	E000157	MELD-Na	286	9	F	66	65	1.23	1.24024487012963	0.4	0.9	142		0	8	8	0	0	1	0	0	0				1	1	1	0	0	0	0	0	0	0	1	1	0	1	0
P000002	G0000017	S0000056	E000157	reMELD-Na	286	9	F	66	65	1.23	1.24024487012963	0.4	0.9	142			6	6	0	0	1	0	0	0				1	1	1	0	0	0	0	0	0	0	1	1	0	1	0
P000002	G0000018	S0000057	E000219	MELD	314	10	F	66	65	1.57	1.56436599048894	0.5	1.01			0	11	11	0	0	1	0	0	0				1	1	1	0	0	0	0	0	0	0	1	1	1	1	0
P000002	G0000018	S0000058	E000219	MELD 3.0	314	10	F	66	65	1.57	1.56436599048894	0.5	1.01	137	3.19		13	13	0	0	1	0	0	0				1	1	1	0	0	0	0	0	0	0	1	1	0	1	0
P000002	G0000018	S0000059	E000219	MELD-Na	314	10	F	66	65	1.57	1.56436599048894	0.5	1.01	137		0	11	11	0	0	1	0	0	0				1	1	1	0	0	0	0	0	0	0	1	1	0	1	0
P000002	G0000018	S0000060	E000219	reMELD-Na	314	10	F	66	65	1.57	1.56436599048894	0.5	1.01	137			10	10	0	0	1	0	0	0				1	1	1	0	0	0	0	0	0	0	1	1	0	1	0
P000002	G0000019	S0000061	E000219	MELD	329	10	F	66	65	1.32	1.32349047234353	0.7	0.95			0	9	9	0	0	1	0	0	0				1	1	1	0	0	0	0	0	0	0	1	1	1	1	0
P000002	G0000019	S0000062	E000219	MELD 3.0	329	10	F	66	65	1.32	1.32349047234353	0.7	0.95	137	3.36		11	11	0	0	1	0	0	0				1	1	1	0	0	0	0	0	0	0	1	1	0	1	0
P000002	G0000019	S0000063	E000219	MELD-Na	329	10	F	66	65	1.32	1.32349047234353	0.7	0.95	137		0	9	9	0	0	1	0	0	0				1	1	1	0	0	0	0	0	0	0	1	1	0	1	0
P000002	G0000019	S0000064	E000219	reMELD-Na	329	10	F	66	65	1.32	1.32349047234353	0.7	0.95	137			9	9	0	0	1	0	0	0				1	1	1	0	0	0	0	0	0	0	1	1	0	1	0
P000002	G0000020	S0000065	E000219	MELD	342	11	F	66	65	1.17	1.18095374145313	0.5	0.91			0	8	8	0	0	1	0	0	0				1	1	1	0	0	0	0	0	0	0	1	1	1	1	0
P000002	G0000020	S0000066	E000219	MELD 3.0	342	11	F	66	65	1.17	1.18095374145313	0.5	0.91	140	3.34		9	9	0	0	1	0	0	0				1	1	1	0	0	0	0	0	0	0	1	1	0	1	0
P000002	G0000020	S0000067	E000219	MELD-Na	342	11	F	66	65	1.17	1.18095374145313	0.5	0.91	140		0	8	8	0	0	1	0	0	0				1	1	1	0	0	0	0	0	0	0	1	1	0	1	0
P000002	G0000020	S0000068	E000219	reMELD-Na	342	11	F	66	65	1.17	1.18095374145313	0.5	0.91	140			7	7	0	0	1	0	0	0				1	1	1	0	0	0	0	0	0	0	1	1	0	1	0
P000002	G0000021	S0000069	E000219	MELD	384	12	F	66	65	1.42	1.41934353460248	0.7	0.93			0	10	10	0	0	1	0	0	0				1	1	1	0	0	0	0	0	0	0	1	1	1	1	0
P000002	G0000021	S0000070	E000219	MELD-Na	384	12	F	66	65	1.42	1.41934353460248	0.7	0.93	146		0	10	10	0	0	1	0	0	0				1	1	1	0	0	0	0	0	0	0	1	1	0	1	0
P000002	G0000021	S0000071	E000219	reMELD-Na	384	12	F	66	65	1.42	1.41934353460248	0.7	0.93	146			9	9	0	0	1	0	0	0				1	1	1	0	0	0	0	0	0	0	1	1	0	1	0
P000002	G0000022	S0000072	E000289	MELD	420	13	F	67	65	1.23	1.23789010692939	0.6	0.92			0	8	8	0	0	1	0	0	0				1	1	1	0	0	0	0	0	0	0	1	1	1	1	0
P000002	G0000022	S0000073	E000289	MELD-Na	420	13	F	67	65	1.23	1.23789010692939	0.6	0.92	144		0	8	8	0	0	1	0	0	0				1	1	1	0	0	0	0	0	0	0	1	1	0	1	0
P000002	G0000022	S0000074	E000289	reMELD-Na	420	13	F	67	65	1.23	1.23789010692939	0.6	0.92	144			8	8	0	0	1	0	0	0				1	1	1	0	0	0	0	0	0	0	1	1	0	1	0
P000002	G0000023	S0000075	E000289	MELD	455	14	F	67	65	1.16	1.1724278720029	0.4	0.89			0	8	8	0	0	1	0	0	0				1	1	1	0	0	0	0	0	0	0	1	1	1	1	0
P000002	G0000023	S0000076	E000289	MELD-Na	455	14	F	67	65	1.16	1.1724278720029	0.4	0.89	136		0	9	9	0	0	1	0	0	0				1	1	1	0	0	0	0	0	0	0	1	1	0	1	0
P000002	G0000023	S0000077	E000289	reMELD-Na	455	14	F	67	65	1.16	1.1724278720029	0.4	0.89	136			6	6	0	0	1	0	0	0				1	1	1	0	0	0	0	0	0	0	1	1	0	1	0
P000002	G0000024	S0000078	E000344	MELD	506	16	F	67	65	1.22	1.22821959343076	0.6	1.1			0	9	9	0	0	1	0	0	0				1	1	1	0	0	0	0	0	0	0	1	1	1	1	0
P000002	G0000024	S0000079	E000344	MELD-Na	506	16	F	67	65	1.22	1.22821959343076	0.6	1.1	145		0	9	9	0	0	1	0	0	0				1	1	1	0	0	0	0	0	0	0	1	1	0	1	0
P000002	G0000024	S0000080	E000344	reMELD-Na	506	16	F	67	65	1.22	1.22821959343076	0.6	1.1	145			9	9	0	0	1	0	0	0				1	1	1	0	0	0	0	0	0	0	1	1	0	1	0
P000002	G0000025	S0000081	E000344	MELD	538	17	F	67	65	1.29	1.29696464525478	0.5	0.91			0	9	9	0	0	1	0	0	0				1	1	1	0	0	0	0	0	0	0	1	1	1	1	0
P000002	G0000025	S0000082	E000344	MELD-Na	538	17	F	67	65	1.29	1.29696464525478	0.5	0.91	142		0	9	9	0	0	1	0	0	0				1	1	1	0	0	0	0	0	0	0	1	1	0	1	0
P000002	G0000025	S0000083	E000344	reMELD-Na	538	17	F	67	65	1.29	1.29696464525478	0.5	0.91	142			7	7	0	0	1	0	0	0				1	1	1	0	0	0	0	0	0	0	1	1	0	1	0
P000002	G0000026	S0000084	E000344	MELD	567	18	F	67	65	1.24	1.24990950726461	0.4	0.98			0	8	9	1	0	0	1	0	0				1	1	1	0	0	0	0	0	0	0	1	1	1	1	0
P000002	G0000026	S0000085	E000344	MELD-Na	567	18	F	67	65	1.24	1.24990950726461	0.4	0.98	141		0	8	9	1	0	0	1	0	0				1	1	1	0	0	0	0	0	0	0	1	1	0	1	0
P000002	G0000026	S0000086	E000344	reMELD-Na	567	18	F	67	65	1.24	1.24990950726461	0.4	0.98	141			7	7	0	0	1	0	0	0				1	1	1	0	0	0	0	0	0	0	1	1	0	1	0
P000002	G0000027	S0000087	E000399	MELD	595	19	F	67	65	1.26	1.27040609593409	0.3	0.97			0	9	9	0	0	1	0	0	0				1	1	1	0	0	0	0	0	0	0	1	1	1	1	0
P000002	G0000027	S0000088	E000399	MELD-Na	595	19	F	67	65	1.26	1.27040609593409	0.3	0.97	144		0	9	9	0	0	1	0	0	0				1	1	1	0	0	0	0	0	0	0	1	1	0	1	0
P000002	G0000027	S0000089	E000399	reMELD-Na	595	19	F	67	65	1.26	1.27040609593409	0.3	0.97	144			6	6	0	0	1	0	0	0				1	1	1	0	0	0	0	0	0	0	1	1	0	1	0
P000002	G0000028	S0000090	E000449	MELD	681	22	F	67	65	1.18	1.19183353900015	0.4	0.91			0	8	8	0	0	1	0	0	0				1	1	1	0	0	0	0	0	0	0	1	1	1	1	0
P000002	G0000028	S0000091	E000449	MELD-Na	681	22	F	67	65	1.18	1.19183353900015	0.4	0.91	142		0	8	8	0	0	1	0	0	0				1	1	1	0	0	0	0	0	0	0	1	1	0	1	0
P000002	G0000028	S0000092	E000449	reMELD-Na	681	22	F	67	65	1.18	1.19183353900015	0.4	0.91	142			6	6	0	0	1	0	0	0				1	1	1	0	0	0	0	0	0	0	1	1	0	1	0
P000002	G0000029	S0000093	E000449	MELD	709	23	F	67	65	1.06	1.07623189868891	0.3	0.97			0	7	7	0	0	1	0	0	0				1	1	1	0	0	0	0	0	0	0	1	1	1	1	0
P000002	G0000029	S0000094	E000449	MELD-Na	709	23	F	67	65	1.06	1.07623189868891	0.3	0.97	143		0	7	7	0	0	1	0	0	0				1	1	1	0	0	0	0	0	0	0	1	1	0	1	0
P000002	G0000029	S0000095	E000449	reMELD-Na	709	23	F	67	65	1.06	1.07623189868891	0.3	0.97	143			5	5	0	0	1	0	0	0				1	1	1	0	0	0	0	0	0	0	1	1	0	1	0
P000002	G0000030	S0000096	E000500	MELD	821	26	F	68	65	1.29	1.298144547485	0.4	0.92			0	9	9	0	0	1	0	0	0				1	1	1	0	0	0	0	0	0	0	1	1	1	1	0
P000002	G0000030	S0000097	E000500	MELD-Na	821	26	F	68	65	1.29	1.298144547485	0.4	0.92	142		0	9	9	0	0	1	0	0	0				1	1	1	0	0	0	0	0	0	0	1	1	0	1	0
P000002	G0000030	S0000098	E000500	reMELD-Na	821	26	F	68	65	1.29	1.298144547485	0.4	0.92	142			7	7	0	0	1	0	0	0				1	1	1	0	0	0	0	0	0	0	1	1	0	1	0
P000002	G0000031	S0000099	E000564	MELD	877	28	F	68	65	1.25	1.26075321152637	0.3	0.98			0	9	9	0	0	1	0	0	0				1	1	1	0	0	0	0	0	0	0	1	1	1	1	0
P000002	G0000031	S0000100	E000564	MELD-Na	877	28	F	68	65	1.25	1.26075321152637	0.3	0.98	140		0	9	9	0	0	1	0	0	0				1	1	1	0	0	0	0	0	0	0	1	1	0	1	0
P000002	G0000031	S0000101	E000564	reMELD-Na	877	28	F	68	65	1.25	1.26075321152637	0.3	0.98	140			6	6	0	0	1	0	0	0				1	1	1	0	0	0	0	0	0	0	1	1	0	1	0
P000002	G0000032	S0000102	E000564	MELD	933	30	F	68	65	1.27	1.27768825825753	0.5	0.98			0	9	9	0	0	1	0	0	0				1	1	1	0	0	0	0	0	0	0	1	1	1	1	0
P000002	G0000032	S0000103	E000564	MELD-Na	933	30	F	68	65	1.27	1.27768825825753	0.5	0.98	142		0	9	9	0	0	1	0	0	0				1	1	1	0	0	0	0	0	0	0	1	1	0	1	0
P000002	G0000032	S0000104	E000564	reMELD-Na	933	30	F	68	65	1.27	1.27768825825753	0.5	0.98	142			8	8	0	0	1	0	0	0				1	1	1	0	0	0	0	0	0	0	1	1	0	1	0
P000002	G0000033	S0000105	E000620	MELD	989	32	F	68	65	1.48	1.48128283290378	0.3	0.89			0	10	10	0	0	1	0	0	0				1	1	1	0	0	0	0	0	0	0	1	1	1	1	0
P000002	G0000033	S0000106	E000620	MELD 3.0	989	32	F	68	65	1.48	1.48128283290378	0.3	0.89	141	3.67		12	12	0	0	1	0	0	0				1	1	1	0	0	0	0	0	0	0	1	1	0	1	0
P000002	G0000033	S0000107	E000620	MELD-Na	989	32	F	68	65	1.48	1.48128283290378	0.3	0.89	141		0	10	10	0	0	1	0	0	0				1	1	1	0	0	0	0	0	0	0	1	1	0	1	0
P000002	G0000033	S0000108	E000620	reMELD-Na	989	32	F	68	65	1.48	1.48128283290378	0.3	0.89	141			7	7	0	0	1	0	0	0				1	1	1	0	0	0	0	0	0	0	1	1	0	1	0
P000002	G0000034	S0000109	E000645	MELD	1045	34	F	68	65	1.23	1.24142981362004	0.3	0.92			0	8	8	0	0	1	0	0	0				1	1	1	0	0	0	0	0	0	0	1	1	1	1	0
P000002	G0000034	S0000110	E000645	MELD 3.0	1045	34	F	68	65	1.23	1.24142981362004	0.3	0.92	144	5.19		10	10	0	0	1	0	0	0				1	1	1	0	0	0	0	0	0	0	1	1	0	1	0
P000002	G0000034	S0000111	E000645	MELD-Na	1045	34	F	68	65	1.23	1.24142981362004	0.3	0.92	144		0	8	8	0	0	1	0	0	0				1	1	1	0	0	0	0	0	0	0	1	1	0	1	0
P000002	G0000034	S0000112	E000645	reMELD-Na	1045	34	F	68	65	1.23	1.24142981362004	0.3	0.92	144			6	6	0	0	1	0	0	0				1	1	1	0	0	0	0	0	0	0	1	1	0	1	0
P000002	G0000035	S0000113	E000645	MELD	1094	35	F	68	65	0.99	1.00653066979905	0.4	0.93			0	6	6	0	0	1	0	0	0				1	1	1	0	0	0	0	0	0	0	1	1	1	1	0
P000002	G0000035	S0000114	E000645	MELD 3.0	1094	35	F	68	65	0.99	1.00653066979905	0.4	0.93	141	3.69		7	7	0	0	1	0	0	0				1	1	1	0	0	0	0	0	0	0	1	1	0	1	0
P000002	G0000035	S0000115	E000645	MELD-Na	1094	35	F	68	65	0.99	1.00653066979905	0.4	0.93	141		0	6	6	0	0	1	0	0	0				1	1	1	0	0	0	0	0	0	0	1	1	0	1	0
P000002	G0000035	S0000116	E000645	reMELD-Na	1094	35	F	68	65	0.99	1.00653066979905	0.4	0.93	141			5	5	0	0	1	0	0	0				1	1	1	0	0	0	0	0	0	0	1	1	0	1	0
P000002	G0000036	S0000117	E000703	MELD	1213	39	F	69	65	1.1	1.11288993605368	0.5	0.94			0	7	7	0	0	1	0	0	0				1	1	1	0	0	0	0	0	0	0	1	1	1	1	0
P000002	G0000036	S0000118	E000703	MELD-Na	1213	39	F	69	65	1.1	1.11288993605368	0.5	0.94	141		0	7	7	0	0	1	0	0	0				1	1	1	0	0	0	0	0	0	0	1	1	0	1	0
P000002	G0000036	S0000119	E000703	reMELD-Na	1213	39	F	69	65	1.1	1.11288993605368	0.5	0.94	141			6	6	0	0	1	0	0	0				1	1	1	0	0	0	0	0	0	0	1	1	0	1	0
P000002	G0000037	S0000120	E000766	MELD	1287	42	F	69	65	1.3	1.30777392643817	0.4	0.89			0	9	9	0	0	1	0	0	0				1	1	1	0	0	0	0	0	0	0	1	1	1	1	0
P000002	G0000037	S0000121	E000766	MELD-Na	1287	42	F	69	65	1.3	1.30777392643817	0.4	0.89	141		0	9	9	0	0	1	0	0	0				1	1	1	0	0	0	0	0	0	0	1	1	0	1	0
P000002	G0000037	S0000122	E000766	reMELD-Na	1287	42	F	69	65	1.3	1.30777392643817	0.4	0.89	141			7	7	0	0	1	0	0	0				1	1	1	0	0	0	0	0	0	0	1	1	0	1	0
P000002	G0000038	S0000123	E000766	MELD	1296	42	F	69	65	1.39	1.39535884414345	0.3	0.95			0	10	10	0	0	1	0	0	0				1	1	1	0	0	0	0	0	0	0	1	1	1	1	0
P000002	G0000038	S0000124	E000766	MELD-Na	1296	42	F	69	65	1.39	1.39535884414345	0.3	0.95	140		0	10	10	0	0	1	0	0	0				1	1	1	0	0	0	0	0	0	0	1	1	0	1	0
P000002	G0000038	S0000125	E000766	reMELD-Na	1296	42	F	69	65	1.39	1.39535884414345	0.3	0.95	140			7	7	0	0	1	0	0	0				1	1	1	0	0	0	0	0	0	0	1	1	0	1	0
P000002	G0000039	S0000126	E000766	MELD	1298	42	F	69	65	1.02	1.03593005029491	0.4	0.9			0	7	7	0	0	1	0	0	0				1	1	1	0	0	0	0	0	0	0	1	1	1	1	0
P000002	G0000039	S0000127	E000766	MELD-Na	1298	42	F	69	65	1.02	1.03593005029491	0.4	0.9	142		0	7	7	0	0	1	0	0	0				1	1	1	0	0	0	0	0	0	0	1	1	0	1	0
P000002	G0000039	S0000128	E000766	reMELD-Na	1298	42	F	69	65	1.02	1.03593005029491	0.4	0.9	142			5	5	0	0	1	0	0	0				1	1	1	0	0	0	0	0	0	0	1	1	0	1	0
P000002	G0000040	S0000129	E000766	MELD	1301	42	F	69	65	1.13	1.14327529877976	0.4	0.85			0	8	8	0	0	1	0	0	0				1	1	1	0	0	0	0	0	0	0	1	1	1	1	0
P000002	G0000040	S0000130	E000766	MELD-Na	1301	42	F	69	65	1.13	1.14327529877976	0.4	0.85	144		0	8	8	0	0	1	0	0	0				1	1	1	0	0	0	0	0	0	0	1	1	0	1	0
P000002	G0000040	S0000131	E000766	reMELD-Na	1301	42	F	69	65	1.13	1.14327529877976	0.4	0.85	144			5	5	0	0	1	0	0	0				1	1	1	0	0	0	0	0	0	0	1	1	0	1	0
P000002	G0000041	S0000132	E000766	MELD	1303	42	F	69	65	1.13	1.14327529877976	0.4	0.9			0	8	8	0	0	1	0	0	0				1	1	1	0	0	0	0	0	0	0	1	1	1	1	0
P000002	G0000041	S0000133	E000766	MELD-Na	1303	42	F	69	65	1.13	1.14327529877976	0.4	0.9	142		0	8	8	0	0	1	0	0	0				1	1	1	0	0	0	0	0	0	0	1	1	0	1	0
P000002	G0000041	S0000134	E000766	reMELD-Na	1303	42	F	69	65	1.13	1.14327529877976	0.4	0.9	142			5	6	1	0	0	1	0	0				1	1	1	0	0	0	0	0	0	0	1	1	0	1	0
P000002	G0000042	S0000135	E000766	MELD	1305	42	F	69	65	1.17	1.18331858717376	0.3	0.88			0	8	8	0	0	1	0	0	0				1	1	1	0	0	0	0	0	0	0	1	1	1	1	0
P000002	G0000042	S0000136	E000766	MELD-Na	1305	42	F	69	65	1.17	1.18331858717376	0.3	0.88	139		0	8	8	0	0	1	0	0	0				1	1	1	0	0	0	0	0	0	0	1	1	0	1	0
P000002	G0000042	S0000137	E000766	reMELD-Na	1305	42	F	69	65	1.17	1.18331858717376	0.3	0.88	139			5	5	0	0	1	0	0	0				1	1	1	0	0	0	0	0	0	0	1	1	0	1	0
P000002	G0000043	S0000138	E000795	MELD	1402	46	F	69	65	1.24	1.25228443550563	0.2	0.88			0	8	9	1	0	0	1	0	0				1	1	1	0	0	0	0	0	0	0	1	1	1	1	0
P000002	G0000043	S0000139	E000795	MELD 3.0	1402	46	F	69	65	1.24	1.25228443550563	0.2	0.88	141	3.61		10	10	0	0	1	0	0	0				1	1	1	0	0	0	0	0	0	0	1	1	0	1	0
P000002	G0000043	S0000140	E000795	MELD-Na	1402	46	F	69	65	1.24	1.25228443550563	0.2	0.88	141		0	8	9	1	0	0	1	0	0				1	1	1	0	0	0	0	0	0	0	1	1	0	1	0
P000002	G0000043	S0000141	E000795	reMELD-Na	1402	46	F	69	65	1.24	1.25228443550563	0.2	0.88	141			5	5	0	0	1	0	0	0				1	1	1	0	0	0	0	0	0	0	1	1	0	1	0
P000002	G0000044	S0000142	E000853	MELD	1465	48	F	69	65	1.38	1.38578235246301	0.3	0.93			0	10	10	0	0	1	0	0	0				1	1	1	0	0	0	0	0	0	0	1	1	1	1	0
P000002	G0000044	S0000143	E000853	MELD 3.0	1465	48	F	69	65	1.38	1.38578235246301	0.3	0.93	141	3.7		11	11	0	0	1	0	0	0				1	1	1	0	0	0	0	0	0	0	1	1	0	1	0
P000002	G0000044	S0000144	E000853	MELD-Na	1465	48	F	69	65	1.38	1.38578235246301	0.3	0.93	141		0	10	10	0	0	1	0	0	0				1	1	1	0	0	0	0	0	0	0	1	1	0	1	0
P000002	G0000044	S0000145	E000853	reMELD-Na	1465	48	F	69	65	1.38	1.38578235246301	0.3	0.93	141			7	7	0	0	1	0	0	0				1	1	1	0	0	0	0	0	0	0	1	1	0	1	0
P000002	G0000045	S0000146	E000906	MELD	1675	55	F	70	65	0.95	0.968434170204059	0.3	0.92			0	6	6	0	0	1	0	0	0				1	1	1	0	0	0	0	0	0	0	1	1	1	1	0
P000002	G0000045	S0000147	E000906	MELD 3.0	1675	55	F	70	65	0.95	0.968434170204059	0.3	0.92	139	3.21		8	8	0	0	1	0	0	0				1	1	1	0	0	0	0	0	0	0	1	1	0	1	0
P000002	G0000045	S0000148	E000906	MELD-Na	1675	55	F	70	65	0.95	0.968434170204059	0.3	0.92	139		0	6	6	0	0	1	0	0	0				1	1	1	0	0	0	0	0	0	0	1	1	0	1	0
P000002	G0000045	S0000149	E000906	reMELD-Na	1675	55	F	70	65	0.95	0.968434170204059	0.3	0.92	139			3	3	0	0	1	0	0	0				1	1	1	0	0	0	0	0	0	0	1	1	0	1	0
P000002	G0000046	S0000150	E000984	MELD	1766	58	F	70	65	1.62	1.61518626118056	0.2	0.96			0	11	11	0	0	1	0	0	0				1	1	1	0	0	0	0	0	0	0	1	1	1	1	0
P000002	G0000046	S0000151	E000984	MELD 3.0	1766	58	F	70	65	1.62	1.61518626118056	0.2	0.96	139	3.31		13	13	0	0	1	0	0	0				1	1	1	0	0	0	0	0	0	0	1	1	0	1	0
P000002	G0000046	S0000152	E000984	MELD-Na	1766	58	F	70	65	1.62	1.61518626118056	0.2	0.96	139		0	11	11	0	0	1	0	0	0				1	1	1	0	0	0	0	0	0	0	1	1	0	1	0
P000002	G0000046	S0000153	E000984	reMELD-Na	1766	58	F	70	65	1.62	1.61518626118056	0.2	0.96	139			8	8	0	0	1	0	0	0				1	1	1	0	0	0	0	0	0	0	1	1	0	1	0
P000002	G0000047	S0000154	E001023	MELD	1840	60	F	70	65	1.06	1.07742188343952	0.2	1.05			0	8	8	0	0	1	0	0	0				1	1	1	0	0	0	0	0	0	0	1	1	1	1	0
P000002	G0000047	S0000155	E001023	MELD-Na	1840	60	F	70	65	1.06	1.07742188343952	0.2	1.05	135		0	10	10	0	0	1	0	0	0				1	1	1	0	0	0	0	0	0	0	1	1	0	1	0
P000002	G0000047	S0000156	E001023	reMELD-Na	1840	60	F	70	65	1.06	1.07742188343952	0.2	1.05	135			7	7	0	0	1	0	0	0				1	1	1	0	0	0	0	0	0	0	1	1	0	1	0
P000002	G0000048	S0000157	E001023	MELD	1841	60	F	70	65	0.99	1.00771561328946	0.3	1.04			0	7	7	0	0	1	0	0	0				1	1	1	0	0	0	0	0	0	0	1	1	1	1	0
P000002	G0000048	S0000158	E001023	MELD 3.0	1841	60	F	70	65	0.99	1.00771561328946	0.3	1.04	138	2.74		9	9	0	0	1	0	0	0				1	1	1	0	0	0	0	0	0	0	1	1	0	1	0
P000002	G0000048	S0000159	E001023	MELD-Na	1841	60	F	70	65	0.99	1.00771561328946	0.3	1.04	138		0	7	7	0	0	1	0	0	0				1	1	1	0	0	0	0	0	0	0	1	1	0	1	0
P000002	G0000048	S0000160	E001023	reMELD-Na	1841	60	F	70	65	0.99	1.00771561328946	0.3	1.04	138			5	5	0	0	1	0	0	0				1	1	1	0	0	0	0	0	0	0	1	1	0	1	0
P000002	G0000049	S0000161	E001023	MELD	1849	60	F	70	65	0.97	0.988086644474032	0.3	0.92			0	6	6	0	0	1	0	0	0				1	1	1	0	0	0	0	0	0	0	1	1	1	1	0
P000002	G0000049	S0000162	E001023	MELD-Na	1849	60	F	70	65	0.97	0.988086644474032	0.3	0.92	141		0	6	6	0	0	1	0	0	0				1	1	1	0	0	0	0	0	0	0	1	1	0	1	0
P000002	G0000049	S0000163	E001023	reMELD-Na	1849	60	F	70	65	0.97	0.988086644474032	0.3	0.92	141			3	4	1	0	0	1	0	0				1	1	1	0	0	0	0	0	0	0	1	1	0	1	0
P000002	G0000050	S0000164	E001191	MELD	2155	70	F	71	65	1.17	1.18213364368334	0.4	2.13			0	16	16	0	0	1	0	0	0				1	1	1	0	0	0	0	0	0	0	1	1	1	1	0
P000002	G0000050	S0000165	E001191	MELD 3.0	2155	70	F	71	65	1.17	1.18213364368334	0.4	2.13	143	2.69		17	17	0	0	1	0	0	0				1	1	1	0	0	0	0	0	0	0	1	1	0	1	0
P000002	G0000050	S0000166	E001191	MELD-Na	2155	70	F	71	65	1.17	1.18213364368334	0.4	2.13	143		0	16	16	0	0	1	0	0	0				1	1	1	0	0	0	0	0	0	0	1	1	0	1	0
P000002	G0000050	S0000167	E001191	reMELD-Na	2155	70	F	71	65	1.17	1.18213364368334	0.4	2.13	143			14	14	0	0	1	0	0	0				1	1	1	0	0	0	0	0	0	0	1	1	0	1	0
P000002	G0000051	S0000168	E001191	MELD	2158	70	F	71	65	1.14	1.1518187973209	0.5	2.18			0	16	17	1	0	0	1	0	0				1	1	1	0	0	0	0	0	0	0	1	1	1	1	0
P000002	G0000051	S0000169	E001191	MELD-Na	2158	70	F	71	65	1.14	1.1518187973209	0.5	2.18	147		0	16	17	1	0	0	1	0	0				1	1	1	0	0	0	0	0	0	0	1	1	0	1	0
P000002	G0000051	S0000170	E001191	reMELD-Na	2158	70	F	71	65	1.14	1.1518187973209	0.5	2.18	147			15	15	0	0	1	0	0	0				1	1	1	0	0	0	0	0	0	0	1	1	0	1	0
P000002	G0000052	S0000171	E001191	MELD	2162	71	F	71	65	1.4	1.40492945946026	0.3	3.06			0	22	22	0	0	1	0	0	0				1	1	1	0	0	0	0	0	0	0	1	1	1	1	0
P000002	G0000052	S0000172	E001191	MELD-Na	2162	71	F	71	65	1.4	1.40492945946026	0.3	3.06	146		0	22	22	0	0	1	0	0	0				1	1	1	0	0	0	0	0	0	0	1	1	0	1	0
P000002	G0000052	S0000173	E001191	reMELD-Na	2162	71	F	71	65	1.4	1.40492945946026	0.3	3.06	146			17	17	0	0	1	0	0	0				1	1	1	0	0	0	0	0	0	0	1	1	0	1	0
P000002	G0000053	S0000174	E001349	MELD	2424	79	F	72	65	1.91	1.87590038979764	1.1	0.99			0	13	13	0	0	1	0	0	0				1	1	1	0	0	0	0	0	0	0	1	1	1	1	0
P000002	G0000053	S0000175	E001349	MELD-Na	2424	79	F	72	65	1.91	1.87590038979764	1.1	0.99	142		0	13	13	0	0	1	0	0	0				1	1	1	0	0	0	0	0	0	0	1	1	0	1	0
P000002	G0000053	S0000176	E001349	reMELD-Na	2424	79	F	72	65	1.91	1.87590038979764	1.1	0.99	142			14	14	0	0	1	0	0	0				1	1	1	0	0	0	0	0	0	0	1	1	0	1	0
P000002	G0000054	S0000177	E001349	MELD	2432	79	F	72	65	1.13	1.14092053557952	0.6	0.91			0	8	8	0	0	1	0	0	0				1	1	1	0	0	0	0	0	0	0	1	1	1	1	0
P000002	G0000054	S0000178	E001349	MELD-Na	2432	79	F	72	65	1.13	1.14092053557952	0.6	0.91	148		0	8	8	0	0	1	0	0	0				1	1	1	0	0	0	0	0	0	0	1	1	0	1	0
P000002	G0000054	S0000179	E001349	reMELD-Na	2432	79	F	72	65	1.13	1.14092053557952	0.6	0.91	148			7	7	0	0	1	0	0	0				1	1	1	0	0	0	0	0	0	0	1	1	0	1	0
P000002	G0000055	S0000180	E001410	MELD	2533	83	F	72	65	2.81	2.69437299927563	0.4	1.4			0	20	20	0	0	1	0	0	0				1	1	1	0	0	0	0	0	0	0	1	1	1	1	0
P000002	G0000055	S0000181	E001410	MELD-Na	2533	83	F	72	65	2.81	2.69437299927563	0.4	1.4	133		0	23	23	0	0	1	0	0	0				1	1	1	0	0	0	0	0	0	0	1	1	0	1	0
P000002	G0000055	S0000182	E001410	reMELD-Na	2533	83	F	72	65	2.81	2.69437299927563	0.4	1.4	133			17	17	0	0	1	0	0	0				1	1	1	0	0	0	0	0	0	0	1	1	0	1	0
P000002	G0000056	S0000183	E001410	MELD	2534	83	F	72	65	2.16	2.11273713781676	0.5	1.38			0	17	17	0	0	1	0	0	0				1	1	1	0	0	0	0	0	0	0	1	1	1	1	0
P000002	G0000056	S0000184	E001410	MELD-Na	2534	83	F	72	65	2.16	2.11273713781676	0.5	1.38	139.5		0	17	17	0	0	1	0	0	0				1	1	1	0	0	0	0	0	0	0	1	1	0	1	0
P000002	G0000056	S0000185	E001410	reMELD-Na	2534	83	F	72	65	2.16	2.11273713781676	0.5	1.38	139.5			16	16	0	0	1	0	0	0				1	1	1	0	0	0	0	0	0	0	1	1	0	1	0
P000002	G0000057	S0000186	E001410	MELD	2535	83	F	72	65	1.58	1.57619567698092	0.3	1.36			0	14	14	0	0	1	0	0	0				1	1	1	0	0	0	0	0	0	0	1	1	1	1	0
P000002	G0000057	S0000187	E001410	MELD 3.0	2535	83	F	72	65	1.58	1.57619567698092	0.3	1.36	146	2.51		16	16	0	0	1	0	0	0				1	1	1	0	0	0	0	0	0	0	1	1	0	1	0
P000002	G0000057	S0000188	E001410	MELD-Na	2535	83	F	72	65	1.58	1.57619567698092	0.3	1.36	146		0	14	14	0	0	1	0	0	0				1	1	1	0	0	0	0	0	0	0	1	1	0	1	0
P000002	G0000057	S0000189	E001410	reMELD-Na	2535	83	F	72	65	1.58	1.57619567698092	0.3	1.36	146			11	11	0	0	1	0	0	0				1	1	1	0	0	0	0	0	0	0	1	1	0	1	0
P000002	G0000058	S0000190	E001410	MELD	2536	83	F	72	65	1.41	1.41449419841343	0.3	1.27			0	12	12	0	0	1	0	0	0				1	1	1	0	0	0	0	0	0	0	1	1	1	1	0
P000002	G0000058	S0000191	E001410	MELD 3.0	2536	83	F	72	65	1.41	1.41449419841343	0.3	1.27	148	3.39		13	13	0	0	1	0	0	0				1	1	1	0	0	0	0	0	0	0	1	1	0	1	0
P000002	G0000058	S0000192	E001410	MELD-Na	2536	83	F	72	65	1.41	1.41449419841343	0.3	1.27	148		0	12	12	0	0	1	0	0	0				1	1	1	0	0	0	0	0	0	0	1	1	0	1	0
P000002	G0000058	S0000193	E001410	reMELD-Na	2536	83	F	72	65	1.41	1.41449419841343	0.3	1.27	148			10	10	0	0	1	0	0	0				1	1	1	0	0	0	0	0	0	0	1	1	0	1	0
P000002	G0000059	S0000194	E001410	MELD	2537	83	F	72	65	1.39	1.39417390065304	0.4	1.35			0	13	13	0	0	1	0	0	0				1	1	1	0	0	0	0	0	0	0	1	1	1	1	0
P000002	G0000059	S0000195	E001410	MELD 3.0	2537	83	F	72	65	1.39	1.39417390065304	0.4	1.35	151	2.78		15	15	0	0	1	0	0	0				1	1	1	0	0	0	0	0	0	0	1	1	0	1	0
P000002	G0000059	S0000196	E001410	MELD-Na	2537	83	F	72	65	1.39	1.39417390065304	0.4	1.35	151		0	13	13	0	0	1	0	0	0				1	1	1	0	0	0	0	0	0	0	1	1	0	1	0
P000002	G0000059	S0000197	E001410	reMELD-Na	2537	83	F	72	65	1.39	1.39417390065304	0.4	1.35	151			11	11	0	0	1	0	0	0				1	1	1	0	0	0	0	0	0	0	1	1	0	1	0
P000002	G0000060	S0000198	E001410	MELD	2541	83	F	72	65	1.23	1.24142981362004	0.3	1.44			0	12	13	1	0	0	1	0	0				1	1	1	0	0	0	0	0	0	0	1	1	1	1	0
P000002	G0000060	S0000199	E001410	MELD 3.0	2541	83	F	72	65	1.23	1.24142981362004	0.3	1.44	146	3.21		13	13	0	0	1	0	0	0				1	1	1	0	0	0	0	0	0	0	1	1	0	1	0
P000002	G0000060	S0000200	E001410	MELD-Na	2541	83	F	72	65	1.23	1.24142981362004	0.3	1.44	146		0	12	13	1	0	0	1	0	0				1	1	1	0	0	0	0	0	0	0	1	1	0	1	0
P000002	G0000060	S0000201	E001410	reMELD-Na	2541	83	F	72	65	1.23	1.24142981362004	0.3	1.44	146			10	10	0	0	1	0	0	0				1	1	1	0	0	0	0	0	0	0	1	1	0	1	0
P000002	G0000061	S0000202	E001410	MELD	2543	83	F	72	65	1.305	1.30673731372925	0.9	1.76			0	15	15	0	0	1	0	0	0				1	1	1	0	0	0	0	0	0	0	1	1	1	1	0
P000002	G0000061	S0000203	E001410	MELD-Na	2543	83	F	72	65	1.305	1.30673731372925	0.9	1.76	143		0	15	15	0	0	1	0	0	0				1	1	1	0	0	0	0	0	0	0	1	1	0	1	0
P000002	G0000061	S0000204	E001410	reMELD-Na	2543	83	F	72	65	1.305	1.30673731372925	0.9	1.76	143			16	16	0	0	1	0	0	0				1	1	1	0	0	0	0	0	0	0	1	1	0	1	0
P000002	G0000062	S0000205	E001410	MELD	2544	83	F	72	65	1.84	1.81903398990924	0.4	1.41			1	24	24	0	0	1	0	0	0				1	1	1	0	0	0	0	0	0	0	1	1	1	1	0
P000002	G0000062	S0000206	E001410	MELD-Na	2544	83	F	72	65	1.84	1.81903398990924	0.4	1.41	141		1	24	24	0	0	1	0	0	0				1	1	1	0	0	0	0	0	0	0	1	1	0	1	0
P000002	G0000062	S0000207	E001410	reMELD-Na	2544	83	F	72	65	1.84	1.81903398990924	0.4	1.41	141			14	14	0	0	1	0	0	0				1	1	1	0	0	0	0	0	0	0	1	1	0	1	0
P000002	G0000063	S0000208	E001410	MELD	2547	83	F	72	65	0.79	0.805658653280166	0.7	1.13			0	8	8	0	0	1	0	0	0				1	1	1	0	0	0	0	0	0	0	1	1	1	1	0
P000002	G0000063	S0000209	E001410	MELD 3.0	2547	83	F	72	65	0.79	0.805658653280166	0.7	1.13	144	3.32		9	9	0	0	1	0	0	0				1	1	1	0	0	0	0	0	0	0	1	1	0	1	0
P000002	G0000063	S0000210	E001410	MELD-Na	2547	83	F	72	65	0.79	0.805658653280166	0.7	1.13	144		0	8	8	0	0	1	0	0	0				1	1	1	0	0	0	0	0	0	0	1	1	0	1	0
P000002	G0000063	S0000211	E001410	reMELD-Na	2547	83	F	72	65	0.79	0.805658653280166	0.7	1.13	144			6	6	0	0	1	0	0	0				1	1	1	0	0	0	0	0	0	0	1	1	0	1	0
P000002	G0000064	S0000212	E001410	MELD	2549	83	F	72	65	0.7	0.714920664252023	0.8	1.36			0	10	10	0	0	1	0	0	0				1	1	1	0	0	0	0	0	0	0	1	1	1	1	0
P000002	G0000064	S0000213	E001410	MELD-Na	2549	83	F	72	65	0.7	0.714920664252023	0.8	1.36	146		0	10	10	0	0	1	0	0	0				1	1	1	0	0	0	0	0	0	0	1	1	0	1	0
P000002	G0000064	S0000214	E001410	reMELD-Na	2549	83	F	72	65	0.7	0.714920664252023	0.8	1.36	146			7	7	0	0	1	0	0	0				1	1	1	0	0	0	0	0	0	0	1	1	0	1	0
P000002	G0000065	S0000215	E001410	MELD	2550	83	F	72	65	0.72	0.732552523585138	1	1.36			0	10	10	0	0	1	0	0	0				1	1	1	0	0	0	0	0	0	0	1	1	1	1	0
P000002	G0000065	S0000216	E001410	MELD 3.0	2550	83	F	72	65	0.72	0.732552523585138	1	1.36	148	3.02		11	11	0	0	1	0	0	0				1	1	1	0	0	0	0	0	0	0	1	1	0	1	0
P000002	G0000065	S0000217	E001410	MELD-Na	2550	83	F	72	65	0.72	0.732552523585138	1	1.36	148		0	10	10	0	0	1	0	0	0				1	1	1	0	0	0	0	0	0	0	1	1	0	1	0
P000002	G0000065	S0000218	E001410	reMELD-Na	2550	83	F	72	65	0.72	0.732552523585138	1	1.36	148			8	8	0	0	1	0	0	0				1	1	1	0	0	0	0	0	0	0	1	1	0	1	0
P000002	G0000066	S0000219	E001410	MELD	2554	83	F	72	65	1.38	1.37874831042347	0.9	1.43			0	14	14	0	0	1	0	0	0				1	1	1	0	0	0	0	0	0	0	1	1	1	1	0
P000002	G0000066	S0000220	E001410	MELD 3.0	2554	83	F	72	65	1.38	1.37874831042347	0.9	1.43	146	2.75		15	15	0	0	1	0	0	0				1	1	1	0	0	0	0	0	0	0	1	1	0	1	0
P000002	G0000066	S0000221	E001410	MELD-Na	2554	83	F	72	65	1.38	1.37874831042347	0.9	1.43	146		0	14	14	0	0	1	0	0	0				1	1	1	0	0	0	0	0	0	0	1	1	0	1	0
P000002	G0000066	S0000222	E001410	reMELD-Na	2554	83	F	72	65	1.38	1.37874831042347	0.9	1.43	146			14	14	0	0	1	0	0	0				1	1	1	0	0	0	0	0	0	0	1	1	0	1	0
P000002	G0000067	S0000223	E001410	MELD	2555	83	F	72	65	1.135	1.14113393923252	1	1.895			0	15	15	0	0	1	0	0	0				1	1	1	0	0	0	0	0	0	0	1	1	1	1	0
P000002	G0000067	S0000224	E001410	MELD-Na	2555	83	F	72	65	1.135	1.14113393923252	1	1.895	145		0	15	15	0	0	1	0	0	0				1	1	1	0	0	0	0	0	0	0	1	1	0	1	0
P000002	G0000067	S0000225	E001410	reMELD-Na	2555	83	F	72	65	1.135	1.14113393923252	1	1.895	145			15	15	0	0	1	0	0	0				1	1	1	0	0	0	0	0	0	0	1	1	0	1	0
P000002	G0000068	S0000226	E001410	MELD	2556	83	F	72	65	1.32	1.32116595670446	0.9	2.28			0	18	18	0	0	1	0	0	0				1	1	1	0	0	0	0	0	0	0	1	1	1	1	0
P000002	G0000068	S0000227	E001410	MELD-Na	2556	83	F	72	65	1.32	1.32116595670446	0.9	2.28	148		0	18	18	0	0	1	0	0	0				1	1	1	0	0	0	0	0	0	0	1	1	0	1	0
P000002	G0000068	S0000228	E001410	reMELD-Na	2556	83	F	72	65	1.32	1.32116595670446	0.9	2.28	148			18	18	0	0	1	0	0	0				1	1	1	0	0	0	0	0	0	0	1	1	0	1	0
P000002	G0000069	S0000229	E001410	MELD	2557	84	F	72	65	1.11	1.11912150678646	0.8	1.68			0	13	13	0	0	1	0	0	0				1	1	1	0	0	0	0	0	0	0	1	1	1	1	0
P000002	G0000069	S0000230	E001410	MELD 3.0	2557	84	F	72	65	1.11	1.11912150678646	0.8	1.68	147	2.15		15	16	1	0	0	1	0	0				1	1	1	0	0	0	0	0	0	0	1	1	0	1	0
P000002	G0000069	S0000231	E001410	MELD-Na	2557	84	F	72	65	1.11	1.11912150678646	0.8	1.68	147		0	13	13	0	0	1	0	0	0				1	1	1	0	0	0	0	0	0	0	1	1	0	1	0
P000002	G0000069	S0000232	E001410	reMELD-Na	2557	84	F	72	65	1.11	1.11912150678646	0.8	1.68	147			13	13	0	0	1	0	0	0				1	1	1	0	0	0	0	0	0	0	1	1	0	1	0
P000002	G0000070	S0000233	E001410	MELD	2558	84	F	72	65	0.83	0.841836972069986	1	1.37			0	10	10	0	0	1	0	0	0				1	1	1	0	0	0	0	0	0	0	1	1	1	1	0
P000002	G0000070	S0000234	E001410	MELD-Na	2558	84	F	72	65	0.83	0.841836972069986	1	1.37	145		0	10	10	0	0	1	0	0	0				1	1	1	0	0	0	0	0	0	0	1	1	0	1	0
P000002	G0000070	S0000235	E001410	reMELD-Na	2558	84	F	72	65	0.83	0.841836972069986	1	1.37	145			9	10	1	0	0	1	0	0				1	1	1	0	0	0	0	0	0	0	1	1	0	1	0
P000002	G0000071	S0000236	E001410	MELD	2559	84	F	72	65	0.37	0.376664965452254	1.3	1.25			0	10	10	0	0	1	0	0	0				1	1	1	0	0	0	0	0	0	0	1	1	1	1	0
P000002	G0000071	S0000237	E001410	MELD-Na	2559	84	F	72	65	0.37	0.376664965452254	1.3	1.25	147		0	10	10	0	0	1	0	0	0				1	1	1	0	0	0	0	0	0	0	1	1	0	1	0
P000002	G0000071	S0000238	E001410	reMELD-Na	2559	84	F	72	65	0.37	0.376664965452254	1.3	1.25	147			8	8	0	0	1	0	0	0				1	1	1	0	0	0	0	0	0	0	1	1	0	1	0
P000002	G0000072	S0000239	E001410	MELD	2560	84	F	72	65	0.71	0.714640599321851	1.7	1.28			0	11	11	0	0	1	0	0	0				1	1	1	0	0	0	0	0	0	0	1	1	1	1	0
P000002	G0000072	S0000240	E001410	MELD-Na	2560	84	F	72	65	0.71	0.714640599321851	1.7	1.28	146		0	11	11	0	0	1	0	0	0				1	1	1	0	0	0	0	0	0	0	1	1	0	1	0
P000002	G0000072	S0000241	E001410	reMELD-Na	2560	84	F	72	65	0.71	0.714640599321851	1.7	1.28	146			9	9	0	0	1	0	0	0				1	1	1	0	0	0	0	0	0	0	1	1	0	1	0
P000002	G0000073	S0000242	E001410	MELD	2561	84	F	72	65	0.85	0.851465072412863	1.9	1.55			0	14	14	0	0	1	0	0	0				1	1	1	0	0	0	0	0	0	0	1	1	1	1	0
P000002	G0000073	S0000243	E001410	MELD 3.0	2561	84	F	72	65	0.85	0.851465072412863	1.9	1.55	148	4.38		14	14	0	0	1	0	0	0				1	1	1	0	0	0	0	0	0	0	1	1	0	1	0
P000002	G0000073	S0000244	E001410	MELD-Na	2561	84	F	72	65	0.85	0.851465072412863	1.9	1.55	148		0	14	14	0	0	1	0	0	0				1	1	1	0	0	0	0	0	0	0	1	1	0	1	0
P000002	G0000073	S0000245	E001410	reMELD-Na	2561	84	F	72	65	0.85	0.851465072412863	1.9	1.55	148			13	13	0	0	1	0	0	0				1	1	1	0	0	0	0	0	0	0	1	1	0	1	0
P000002	G0000074	S0000246	E001410	MELD	2562	84	F	72	65	0.8	0.798639505991204	2.2	1.4			0	13	13	0	0	1	0	0	0				1	1	1	0	0	0	0	0	0	0	1	1	1	1	0
P000002	G0000074	S0000247	E001410	MELD-Na	2562	84	F	72	65	0.8	0.798639505991204	2.2	1.4	146		0	13	13	0	0	1	0	0	0				1	1	1	0	0	0	0	0	0	0	1	1	0	1	0
P000002	G0000074	S0000248	E001410	reMELD-Na	2562	84	F	72	65	0.8	0.798639505991204	2.2	1.4	146			12	12	0	0	1	0	0	0				1	1	1	0	0	0	0	0	0	0	1	1	0	1	0
P000002	G0000075	S0000249	E001410	MELD	2563	84	F	72	65	2.3	2.22609067469375	1.7	1.33			1	25	25	0	0	1	0	0	0				1	1	1	0	0	0	0	0	0	0	1	1	1	1	0
P000002	G0000075	S0000250	E001410	MELD 3.0	2563	84	F	72	65	2.3	2.22609067469375	1.7	1.33	145	4.13		22	21	-1	1	0	0	0	0				1	1	1	0	0	0	0	0	0	0	1	1	0	1	0
P000002	G0000075	S0000251	E001410	MELD-Na	2563	84	F	72	65	2.3	2.22609067469375	1.7	1.33	145		1	25	25	0	0	1	0	0	0				1	1	1	0	0	0	0	0	0	0	1	1	0	1	0
P000002	G0000075	S0000252	E001410	reMELD-Na	2563	84	F	72	65	2.3	2.22609067469375	1.7	1.33	145			20	19	-1	1	0	0	0	0				1	1	1	0	0	0	0	0	0	0	1	1	0	1	0
P000002	G0000076	S0000253	E001410	MELD	2565	84	F	72	65	3.39	3.18205926509402	1.2	1.265			1	23	23	0	0	1	0	0	0				1	1	1	0	0	0	0	0	0	0	1	1	1	1	0
P000002	G0000076	S0000254	E001410	MELD-Na	2565	84	F	72	65	3.39	3.18205926509402	1.2	1.265	141		1	23	23	0	0	1	0	0	0				1	1	1	0	0	0	0	0	0	0	1	1	0	1	0
P000002	G0000076	S0000255	E001410	reMELD-Na	2565	84	F	72	65	3.39	3.18205926509402	1.2	1.265	141			19	19	0	0	1	0	0	0				1	1	1	0	0	0	0	0	0	0	1	1	0	1	0
P000002	G0000077	S0000256	E001410	MELD	2568	84	F	72	65	4.56	4.12673161251076	1	1.18			1	22	22	0	0	1	0	0	0				1	1	1	0	0	0	0	0	0	0	1	1	1	1	0
P000002	G0000077	S0000257	E001410	MELD-Na	2568	84	F	72	65	4.56	4.12673161251076	1	1.18	138		1	22	22	0	0	1	0	0	0				1	1	1	0	0	0	0	0	0	0	1	1	0	1	0
P000002	G0000077	S0000258	E001410	reMELD-Na	2568	84	F	72	65	4.56	4.12673161251076	1	1.18	138			18	18	0	0	1	0	0	0				1	1	1	0	0	0	0	0	0	0	1	1	0	1	0
P000002	G0000078	S0000259	E001410	MELD	2575	84	F	72	65	3.22	3.04304805863219	0.8	1.045			1	20	20	0	0	1	0	0	0				1	1	1	0	0	0	0	0	0	0	1	1	1	1	0
P000002	G0000078	S0000260	E001410	MELD-Na	2575	84	F	72	65	3.22	3.04304805863219	0.8	1.045	134		1	22	22	0	0	1	0	0	0				1	1	1	0	0	0	0	0	0	0	1	1	0	1	0
P000002	G0000078	S0000261	E001410	reMELD-Na	2575	84	F	72	65	3.22	3.04304805863219	0.8	1.045	134			16	16	0	0	1	0	0	0				1	1	1	0	0	0	0	0	0	0	1	1	0	1	0
P000002	G0000079	S0000262	E001410	MELD	2581	84	F	72	65	3.61	3.36884832607085	0.9	1.06			0	19	19	0	0	1	0	0	0				1	1	1	0	0	0	0	0	0	0	1	1	1	1	0
P000002	G0000079	S0000263	E001410	MELD-Na	2581	84	F	72	65	3.61	3.36884832607085	0.9	1.06	141		0	19	19	0	0	1	0	0	0				1	1	1	0	0	0	0	0	0	0	1	1	0	1	0
P000002	G0000079	S0000264	E001410	reMELD-Na	2581	84	F	72	65	3.61	3.36884832607085	0.9	1.06	141			16	16	0	0	1	0	0	0				1	1	1	0	0	0	0	0	0	0	1	1	0	1	0
P000002	G0000080	S0000265	E001410	MELD	2582	84	F	72	65	3.83	3.55050400022998	0.8	1.08			1	21	21	0	0	1	0	0	0				1	1	1	0	0	0	0	0	0	0	1	1	1	1	0
P000002	G0000080	S0000266	E001410	MELD-Na	2582	84	F	72	65	3.83	3.55050400022998	0.8	1.08	140		1	21	21	0	0	1	0	0	0				1	1	1	0	0	0	0	0	0	0	1	1	0	1	0
P000002	G0000080	S0000267	E001410	reMELD-Na	2582	84	F	72	65	3.83	3.55050400022998	0.8	1.08	140			16	16	0	0	1	0	0	0				1	1	1	0	0	0	0	0	0	0	1	1	0	1	0
P000002	G0000081	S0000268	E001463	MELD	2599	85	F	73	65	1.61	1.6010152344225	0.6	1.99			1	27	27	0	0	1	0	0	0				1	1	1	0	0	0	0	0	0	0	1	1	1	1	0
P000002	G0000081	S0000269	E001463	MELD 3.0	2599	85	F	73	65	1.61	1.6010152344225	0.6	1.99	140	2.2		20	20	0	0	1	0	0	0				1	1	1	0	0	0	0	0	0	0	1	1	0	1	0
P000002	G0000081	S0000270	E001463	MELD-Na	2599	85	F	73	65	1.61	1.6010152344225	0.6	1.99	140		1	27	27	0	0	1	0	0	0				1	1	1	0	0	0	0	0	0	0	1	1	0	1	0
P000002	G0000081	S0000271	E001463	reMELD-Na	2599	85	F	73	65	1.61	1.6010152344225	0.6	1.99	140			17	17	0	0	1	0	0	0				1	1	1	0	0	0	0	0	0	0	1	1	0	1	0
P000002	G0000082	S0000272	E001463	MELD	2603	85	F	73	65	2.13	2.08183801455505	0.8	1.67			1	25	25	0	0	1	0	0	0				1	1	1	0	0	0	0	0	0	0	1	1	1	1	0
P000002	G0000082	S0000273	E001463	MELD-Na	2603	85	F	73	65	2.13	2.08183801455505	0.8	1.67	138		1	25	25	0	0	1	0	0	0				1	1	1	0	0	0	0	0	0	0	1	1	0	1	0
P000002	G0000082	S0000274	E001463	reMELD-Na	2603	85	F	73	65	2.13	2.08183801455505	0.8	1.67	138			19	19	0	0	1	0	0	0				1	1	1	0	0	0	0	0	0	0	1	1	0	1	0
P000002	G0000083	S0000275	E001463	MELD	2604	85	F	73	65	1.76	1.74084842628292	0.7	1.96			0	19	19	0	0	1	0	0	0				1	1	1	0	0	0	0	0	0	0	1	1	1	1	0
P000002	G0000083	S0000276	E001463	MELD-Na	2604	85	F	73	65	1.76	1.74084842628292	0.7	1.96	137		0	19	19	0	0	1	0	0	0				1	1	1	0	0	0	0	0	0	0	1	1	0	1	0
P000002	G0000083	S0000277	E001463	reMELD-Na	2604	85	F	73	65	1.76	1.74084842628292	0.7	1.96	137			19	19	0	0	1	0	0	0				1	1	1	0	0	0	0	0	0	0	1	1	0	1	0
P000002	G0000084	S0000278	E001463	MELD	2605	85	F	73	65	1.79	1.77006018648861	0.6	2.01			1	28	28	0	0	1	0	0	0				1	1	1	0	0	0	0	0	0	0	1	1	1	1	0
P000002	G0000084	S0000279	E001463	MELD-Na	2605	85	F	73	65	1.79	1.77006018648861	0.6	2.01	142		1	28	28	0	0	1	0	0	0				1	1	1	0	0	0	0	0	0	0	1	1	0	1	0
P000002	G0000084	S0000280	E001463	reMELD-Na	2605	85	F	73	65	1.79	1.77006018648861	0.6	2.01	142			18	18	0	0	1	0	0	0				1	1	1	0	0	0	0	0	0	0	1	1	0	1	0
P000002	G0000085	S0000281	E001463	MELD	2608	85	F	73	65	0.63	0.648432994345689	0.5	2.48			0	17	17	0	0	1	0	0	0				1	1	1	0	0	0	0	0	0	0	1	1	1	1	0
P000002	G0000085	S0000282	E001463	MELD-Na	2608	85	F	73	65	0.63	0.648432994345689	0.5	2.48	140		0	17	17	0	0	1	0	0	0				1	1	1	0	0	0	0	0	0	0	1	1	0	1	0
P000002	G0000085	S0000283	E001463	reMELD-Na	2608	85	F	73	65	0.63	0.648432994345689	0.5	2.48	140			12	12	0	0	1	0	0	0				1	1	1	0	0	0	0	0	0	0	1	1	0	1	0
P000002	G0000086	S0000284	E001463	MELD	2609	85	F	73	65	0.43	0.446854578918692	0.5	2.52			0	17	17	0	0	1	0	0	0				1	1	1	0	0	0	0	0	0	0	1	1	1	1	0
P000002	G0000086	S0000285	E001463	MELD-Na	2609	85	F	73	65	0.43	0.446854578918692	0.5	2.52	143		0	17	17	0	0	1	0	0	0				1	1	1	0	0	0	0	0	0	0	1	1	0	1	0
P000002	G0000086	S0000286	E001463	reMELD-Na	2609	85	F	73	65	0.43	0.446854578918692	0.5	2.52	143			12	12	0	0	1	0	0	0				1	1	1	0	0	0	0	0	0	0	1	1	0	1	0
P000002	G0000087	S0000287	E001463	MELD	2610	85	F	73	65	0.33	0.345183916659739	0.5	2.36			0	16	16	0	0	1	0	0	0				1	1	1	0	0	0	0	0	0	0	1	1	1	1	0
P000002	G0000087	S0000288	E001463	MELD 3.0	2610	85	F	73	65	0.33	0.345183916659739	0.5	2.36	145	2.26		17	17	0	0	1	0	0	0				1	1	1	0	0	0	0	0	0	0	1	1	0	1	0
P000002	G0000087	S0000289	E001463	MELD-Na	2610	85	F	73	65	0.33	0.345183916659739	0.5	2.36	145		0	16	16	0	0	1	0	0	0				1	1	1	0	0	0	0	0	0	0	1	1	0	1	0
P000002	G0000087	S0000290	E001463	reMELD-Na	2610	85	F	73	65	0.33	0.345183916659739	0.5	2.36	145			11	11	0	0	1	0	0	0				1	1	1	0	0	0	0	0	0	0	1	1	0	1	0
P000002	G0000088	S0000291	E001463	MELD	2611	85	F	73	65	0.34	0.354202565551976	0.6	2.07			0	15	15	0	0	1	0	0	0				1	1	1	0	0	0	0	0	0	0	1	1	1	1	0
P000002	G0000088	S0000292	E001463	MELD-Na	2611	85	F	73	65	0.34	0.354202565551976	0.6	2.07	139		0	15	15	0	0	1	0	0	0				1	1	1	0	0	0	0	0	0	0	1	1	0	1	0
P000002	G0000088	S0000293	E001463	reMELD-Na	2611	85	F	73	65	0.34	0.354202565551976	0.6	2.07	139			10	10	0	0	1	0	0	0				1	1	1	0	0	0	0	0	0	0	1	1	0	1	0
P000002	G0000089	S0000294	E001463	MELD	2612	85	F	73	65	0.41	0.426567457375992	0.5	2.26			0	16	16	0	0	1	0	0	0				1	1	1	0	0	0	0	0	0	0	1	1	1	1	0
P000002	G0000089	S0000295	E001463	MELD-Na	2612	85	F	73	65	0.41	0.426567457375992	0.5	2.26	147		0	16	16	0	0	1	0	0	0				1	1	1	0	0	0	0	0	0	0	1	1	0	1	0
P000002	G0000089	S0000296	E001463	reMELD-Na	2612	85	F	73	65	0.41	0.426567457375992	0.5	2.26	147			11	11	0	0	1	0	0	0				1	1	1	0	0	0	0	0	0	0	1	1	0	1	0
P000002	G0000090	S0000297	E001463	MELD	2613	85	F	73	65	0.4	0.417594984289405	0.4	1.72			0	13	13	0	0	1	0	0	0				1	1	1	0	0	0	0	0	0	0	1	1	1	1	0
P000002	G0000090	S0000298	E001463	MELD 3.0	2613	85	F	73	65	0.4	0.417594984289405	0.4	1.72	142	1.97		15	15	0	0	1	0	0	0				1	1	1	0	0	0	0	0	0	0	1	1	0	1	0
P000002	G0000090	S0000299	E001463	MELD-Na	2613	85	F	73	65	0.4	0.417594984289405	0.4	1.72	142		0	13	13	0	0	1	0	0	0				1	1	1	0	0	0	0	0	0	0	1	1	0	1	0
P000002	G0000090	S0000300	E001463	reMELD-Na	2613	85	F	73	65	0.4	0.417594984289405	0.4	1.72	142			7	7	0	0	1	0	0	0				1	1	1	0	0	0	0	0	0	0	1	1	0	1	0
P000002	G0000091	S0000301	E001463	MELD	2614	85	F	73	65	0.38	0.397272604564887	0.4	1.28			0	9	9	0	0	1	0	0	0				1	1	1	0	0	0	0	0	0	0	1	1	1	1	0
P000002	G0000091	S0000302	E001463	MELD-Na	2614	85	F	73	65	0.38	0.397272604564887	0.4	1.28	150		0	9	9	0	0	1	0	0	0				1	1	1	0	0	0	0	0	0	0	1	1	0	1	0
P000002	G0000091	S0000303	E001463	reMELD-Na	2614	85	F	73	65	0.38	0.397272604564887	0.4	1.28	150			5	5	0	0	1	0	0	0				1	1	1	0	0	0	0	0	0	0	1	1	0	1	0
P000002	G0000092	S0000304	E001463	MELD	2615	85	F	73	65	0.38	0.397272604564887	0.4	1.21			0	9	9	0	0	1	0	0	0				1	1	1	0	0	0	0	0	0	0	1	1	1	1	0
P000002	G0000092	S0000305	E001463	MELD-Na	2615	85	F	73	65	0.38	0.397272604564887	0.4	1.21	148		0	9	9	0	0	1	0	0	0				1	1	1	0	0	0	0	0	0	0	1	1	0	1	0
P000002	G0000092	S0000306	E001463	reMELD-Na	2615	85	F	73	65	0.38	0.397272604564887	0.4	1.21	148			4	4	0	0	1	0	0	0				1	1	1	0	0	0	0	0	0	0	1	1	0	1	0
P000002	G0000093	S0000307	E001463	MELD	2616	85	F	73	65	0.34	0.356557328752215	0.4	1.22			0	9	9	0	0	1	0	0	0				1	1	1	0	0	0	0	0	0	0	1	1	1	1	0
P000002	G0000093	S0000308	E001463	MELD-Na	2616	85	F	73	65	0.34	0.356557328752215	0.4	1.22	156		0	9	9	0	0	1	0	0	0				1	1	1	0	0	0	0	0	0	0	1	1	0	1	0
P000002	G0000093	S0000309	E001463	reMELD-Na	2616	85	F	73	65	0.34	0.356557328752215	0.4	1.22	156			4	4	0	0	1	0	0	0				1	1	1	0	0	0	0	0	0	0	1	1	0	1	0
P000002	G0000094	S0000310	E001463	MELD	2617	85	F	73	65	0.81	0.83020869758698	0.3	1.33			0	10	10	0	0	1	0	0	0				1	1	1	0	0	0	0	0	0	0	1	1	1	1	0
P000002	G0000094	S0000311	E001463	MELD 3.0	2617	85	F	73	65	0.81	0.83020869758698	0.3	1.33	146	1.71		13	13	0	0	1	0	0	0				1	1	1	0	0	0	0	0	0	0	1	1	0	1	0
P000002	G0000094	S0000312	E001463	MELD-Na	2617	85	F	73	65	0.81	0.83020869758698	0.3	1.33	146		0	10	10	0	0	1	0	0	0				1	1	1	0	0	0	0	0	0	0	1	1	0	1	0
P000002	G0000094	S0000313	E001463	reMELD-Na	2617	85	F	73	65	0.81	0.83020869758698	0.3	1.33	146			5	6	1	0	0	1	0	0				1	1	1	0	0	0	0	0	0	0	1	1	0	1	0
P000002	G0000095	S0000314	E001463	MELD	2618	86	F	73	65	1.39	1.39535884414345	0.3	1.49			0	14	14	0	0	1	0	0	0				1	1	1	0	0	0	0	0	0	0	1	1	1	1	0
P000002	G0000095	S0000315	E001463	MELD-Na	2618	86	F	73	65	1.39	1.39535884414345	0.3	1.49	145		0	14	14	0	0	1	0	0	0				1	1	1	0	0	0	0	0	0	0	1	1	0	1	0
P000002	G0000095	S0000316	E001463	reMELD-Na	2618	86	F	73	65	1.39	1.39535884414345	0.3	1.49	145			11	11	0	0	1	0	0	0				1	1	1	0	0	0	0	0	0	0	1	1	0	1	0
P000002	G0000096	S0000317	E001463	MELD	2619	86	F	73	65	1.64	1.63167637448224	0.4	1.72			1	26	26	0	0	1	0	0	0				1	1	1	0	0	0	0	0	0	0	1	1	1	1	0
P000002	G0000096	S0000318	E001463	MELD-Na	2619	86	F	73	65	1.64	1.63167637448224	0.4	1.72	148		1	26	26	0	0	1	0	0	0				1	1	1	0	0	0	0	0	0	0	1	1	0	1	0
P000002	G0000096	S0000319	E001463	reMELD-Na	2619	86	F	73	65	1.64	1.63167637448224	0.4	1.72	148			15	15	0	0	1	0	0	0				1	1	1	0	0	0	0	0	0	0	1	1	0	1	0
P000002	G0000097	S0000320	E001463	MELD	2620	86	F	73	65	1.04	1.05550025547398	0.4	1.47			0	11	11	0	0	1	0	0	0				1	1	1	0	0	0	0	0	0	0	1	1	1	1	0
P000002	G0000097	S0000321	E001463	MELD 3.0	2620	86	F	73	65	1.04	1.05550025547398	0.4	1.47	146	1.78		14	14	0	0	1	0	0	0				1	1	1	0	0	0	0	0	0	0	1	1	0	1	0
P000002	G0000097	S0000322	E001463	MELD-Na	2620	86	F	73	65	1.04	1.05550025547398	0.4	1.47	146		0	11	11	0	0	1	0	0	0				1	1	1	0	0	0	0	0	0	0	1	1	0	1	0
P000002	G0000097	S0000323	E001463	reMELD-Na	2620	86	F	73	65	1.04	1.05550025547398	0.4	1.47	146			9	10	1	0	0	1	0	0				1	1	1	0	0	0	0	0	0	0	1	1	0	1	0
P000002	G0000098	S0000324	E001463	MELD	2621	86	F	73	65	0.98	0.997904067063564	0.3	1.22			0	9	9	0	0	1	0	0	0				1	1	1	0	0	0	0	0	0	0	1	1	1	1	0
P000002	G0000098	S0000325	E001463	MELD-Na	2621	86	F	73	65	0.98	0.997904067063564	0.3	1.22	147		0	9	9	0	0	1	0	0	0				1	1	1	0	0	0	0	0	0	0	1	1	0	1	0
P000002	G0000098	S0000326	E001463	reMELD-Na	2621	86	F	73	65	0.98	0.997904067063564	0.3	1.22	147			6	6	0	0	1	0	0	0				1	1	1	0	0	0	0	0	0	0	1	1	0	1	0
P000002	G0000099	S0000327	E001463	MELD	2622	86	F	73	65	0.485	0.503702865391333	0.4	1.105			0	8	8	0	0	1	0	0	0				1	1	1	0	0	0	0	0	0	0	1	1	1	1	0
P000002	G0000099	S0000328	E001463	MELD-Na	2622	86	F	73	65	0.485	0.503702865391333	0.4	1.105	145		0	8	8	0	0	1	0	0	0				1	1	1	0	0	0	0	0	0	0	1	1	0	1	0
P000002	G0000099	S0000329	E001463	reMELD-Na	2622	86	F	73	65	0.485	0.503702865391333	0.4	1.105	145			3	3	0	0	1	0	0	0				1	1	1	0	0	0	0	0	0	0	1	1	0	1	0
P000002	G0000100	S0000330	E001463	MELD	2623	86	F	73	65	0.4	0.416415082059188	0.5	1.62			0	12	12	0	0	1	0	0	0				1	1	1	0	0	0	0	0	0	0	1	1	1	1	0
P000002	G0000100	S0000331	E001463	MELD-Na	2623	86	F	73	65	0.4	0.416415082059188	0.5	1.62	145		0	12	12	0	0	1	0	0	0				1	1	1	0	0	0	0	0	0	0	1	1	0	1	0
P000002	G0000100	S0000332	E001463	reMELD-Na	2623	86	F	73	65	0.4	0.416415082059188	0.5	1.62	145			7	7	0	0	1	0	0	0				1	1	1	0	0	0	0	0	0	0	1	1	0	1	0
P000002	G0000101	S0000333	E001463	MELD	2624	86	F	73	65	0.41	0.42774735960621	0.4	1.51			0	11	11	0	0	1	0	0	0				1	1	1	0	0	0	0	0	0	0	1	1	1	1	0
P000002	G0000101	S0000334	E001463	MELD 3.0	2624	86	F	73	65	0.41	0.42774735960621	0.4	1.51	144	1.83		14	14	0	0	1	0	0	0				1	1	1	0	0	0	0	0	0	0	1	1	0	1	0
P000002	G0000101	S0000335	E001463	MELD-Na	2624	86	F	73	65	0.41	0.42774735960621	0.4	1.51	144		0	11	11	0	0	1	0	0	0				1	1	1	0	0	0	0	0	0	0	1	1	0	1	0
P000002	G0000101	S0000336	E001463	reMELD-Na	2624	86	F	73	65	0.41	0.42774735960621	0.4	1.51	144			6	6	0	0	1	0	0	0				1	1	1	0	0	0	0	0	0	0	1	1	0	1	0
P000002	G0000102	S0000337	E001463	MELD	2625	86	F	73	65	0.33	0.347548762380368	0.3	1.55			0	11	11	0	0	1	0	0	0				1	1	1	0	0	0	0	0	0	0	1	1	1	1	0
P000002	G0000102	S0000338	E001463	MELD-Na	2625	86	F	73	65	0.33	0.347548762380368	0.3	1.55	150		0	11	11	0	0	1	0	0	0				1	1	1	0	0	0	0	0	0	0	1	1	0	1	0
P000002	G0000102	S0000339	E001463	reMELD-Na	2625	86	F	73	65	0.33	0.347548762380368	0.3	1.55	150			6	6	0	0	1	0	0	0				1	1	1	0	0	0	0	0	0	0	1	1	0	1	0
P000002	G0000103	S0000340	E001463	MELD	2626	86	F	73	65	0.31	0.327144113564941	0.3	1.5			0	11	11	0	0	1	0	0	0				1	1	1	0	0	0	0	0	0	0	1	1	1	1	0
P000002	G0000103	S0000341	E001463	MELD-Na	2626	86	F	73	65	0.31	0.327144113564941	0.3	1.5	146		0	11	11	0	0	1	0	0	0				1	1	1	0	0	0	0	0	0	0	1	1	0	1	0
P000002	G0000103	S0000342	E001463	reMELD-Na	2626	86	F	73	65	0.31	0.327144113564941	0.3	1.5	146			5	5	0	0	1	0	0	0				1	1	1	0	0	0	0	0	0	0	1	1	0	1	0
P000002	G0000104	S0000343	E001463	MELD	2627	86	F	73	65	0.38	0.399647532805907	0.2	1.9			0	14	14	0	0	1	0	0	0				1	1	1	0	0	0	0	0	0	0	1	1	1	1	0
P000002	G0000104	S0000344	E001463	MELD 3.0	2627	86	F	73	65	0.38	0.399647532805907	0.2	1.9	146	1.56		17	17	0	0	1	0	0	0				1	1	1	0	0	0	0	0	0	0	1	1	0	1	0
P000002	G0000104	S0000345	E001463	MELD-Na	2627	86	F	73	65	0.38	0.399647532805907	0.2	1.9	146		0	14	14	0	0	1	0	0	0				1	1	1	0	0	0	0	0	0	0	1	1	0	1	0
P000002	G0000104	S0000346	E001463	reMELD-Na	2627	86	F	73	65	0.38	0.399647532805907	0.2	1.9	146			7	7	0	0	1	0	0	0				1	1	1	0	0	0	0	0	0	0	1	1	0	1	0
P000002	G0000105	S0000347	E001463	MELD	2628	86	F	73	65	0.35	0.366744962250838	0.4	1.5			0	11	11	0	0	1	0	0	0				1	1	1	0	0	0	0	0	0	0	1	1	1	1	0
P000002	G0000105	S0000348	E001463	MELD-Na	2628	86	F	73	65	0.35	0.366744962250838	0.4	1.5	143		0	11	11	0	0	1	0	0	0				1	1	1	0	0	0	0	0	0	0	1	1	0	1	0
P000002	G0000105	S0000349	E001463	reMELD-Na	2628	86	F	73	65	0.35	0.366744962250838	0.4	1.5	143			6	6	0	0	1	0	0	0				1	1	1	0	0	0	0	0	0	0	1	1	0	1	0
P000002	G0000106	S0000350	E001463	MELD	2629	86	F	73	65	0.4	0.417594984289405	0.4	1.53			0	11	11	0	0	1	0	0	0				1	1	1	0	0	0	0	0	0	0	1	1	1	1	0
P000002	G0000106	S0000351	E001463	MELD-Na	2629	86	F	73	65	0.4	0.417594984289405	0.4	1.53	143		0	11	11	0	0	1	0	0	0				1	1	1	0	0	0	0	0	0	0	1	1	0	1	0
P000002	G0000106	S0000352	E001463	reMELD-Na	2629	86	F	73	65	0.4	0.417594984289405	0.4	1.53	143			6	6	0	0	1	0	0	0				1	1	1	0	0	0	0	0	0	0	1	1	0	1	0
P000002	G0000107	S0000353	E001463	MELD	2630	86	F	73	65	0.42	0.43907880204979	0.3	1.59			0	12	12	0	0	1	0	0	0				1	1	1	0	0	0	0	0	0	0	1	1	1	1	0
P000002	G0000107	S0000354	E001463	MELD-Na	2630	86	F	73	65	0.42	0.43907880204979	0.3	1.59	141		0	12	12	0	0	1	0	0	0				1	1	1	0	0	0	0	0	0	0	1	1	0	1	0
P000002	G0000107	S0000355	E001463	reMELD-Na	2630	86	F	73	65	0.42	0.43907880204979	0.3	1.59	141			6	6	0	0	1	0	0	0				1	1	1	0	0	0	0	0	0	0	1	1	0	1	0
P000002	G0000108	S0000356	E001463	MELD	2631	86	F	73	65	0.43	0.449219424639322	0.3	1.77			0	13	13	0	0	1	0	0	0				1	1	1	0	0	0	0	0	0	0	1	1	1	1	0
P000002	G0000108	S0000357	E001463	MELD 3.0	2631	86	F	73	65	0.43	0.449219424639322	0.3	1.77	136	2.14		16	16	0	0	1	0	0	0				1	1	1	0	0	0	0	0	0	0	1	1	0	1	0
P000002	G0000108	S0000358	E001463	MELD-Na	2631	86	F	73	65	0.43	0.449219424639322	0.3	1.77	136		0	14	14	0	0	1	0	0	0				1	1	1	0	0	0	0	0	0	0	1	1	0	1	0
P000002	G0000108	S0000359	E001463	reMELD-Na	2631	86	F	73	65	0.43	0.449219424639322	0.3	1.77	136			8	8	0	0	1	0	0	0				1	1	1	0	0	0	0	0	0	0	1	1	0	1	0
P000002	G0000109	S0000360	E001463	MELD	2632	86	F	73	65	0.46	0.478421090735686	0.4	2.14			0	15	15	0	0	1	0	0	0				1	1	1	0	0	0	0	0	0	0	1	1	1	1	0
P000002	G0000109	S0000361	E001463	MELD-Na	2632	86	F	73	65	0.46	0.478421090735686	0.4	2.14	139		0	15	15	0	0	1	0	0	0				1	1	1	0	0	0	0	0	0	0	1	1	0	1	0
P000002	G0000109	S0000362	E001463	reMELD-Na	2632	86	F	73	65	0.46	0.478421090735686	0.4	2.14	139			9	9	0	0	1	0	0	0				1	1	1	0	0	0	0	0	0	0	1	1	0	1	0
P000002	G0000110	S0000363	E001463	MELD	2633	86	F	73	65	0.76	0.774689025243759	0.8	2.26			0	16	16	0	0	1	0	0	0				1	1	1	0	0	0	0	0	0	0	1	1	1	1	0
P000002	G0000110	S0000364	E001463	MELD-Na	2633	86	F	73	65	0.76	0.774689025243759	0.8	2.26	143		0	16	16	0	0	1	0	0	0				1	1	1	0	0	0	0	0	0	0	1	1	0	1	0
P000002	G0000110	S0000365	E001463	reMELD-Na	2633	86	F	73	65	0.76	0.774689025243759	0.8	2.26	143			13	13	0	0	1	0	0	0				1	1	1	0	0	0	0	0	0	0	1	1	0	1	0
P000002	G0000111	S0000366	E001463	MELD	2634	86	F	73	65	0.59	0.605960674216805	0.7	1.665			0	12	12	0	0	1	0	0	0				1	1	1	0	0	0	0	0	0	0	1	1	1	1	0
P000002	G0000111	S0000367	E001463	MELD 3.0	2634	86	F	73	65	0.59	0.605960674216805	0.7	1.665	140	3		13	13	0	0	1	0	0	0				1	1	1	0	0	0	0	0	0	0	1	1	0	1	0
P000002	G0000111	S0000368	E001463	MELD-Na	2634	86	F	73	65	0.59	0.605960674216805	0.7	1.665	140		0	12	12	0	0	1	0	0	0				1	1	1	0	0	0	0	0	0	0	1	1	0	1	0
P000002	G0000111	S0000369	E001463	reMELD-Na	2634	86	F	73	65	0.59	0.605960674216805	0.7	1.665	140			9	9	0	0	1	0	0	0				1	1	1	0	0	0	0	0	0	0	1	1	0	1	0
P000002	G0000112	S0000370	E001463	MELD	2635	86	F	73	65	0.64	0.658450213298857	0.5	2.29			0	16	16	0	0	1	0	0	0				1	1	1	0	0	0	0	0	0	0	1	1	1	1	0
P000002	G0000112	S0000371	E001463	MELD-Na	2635	86	F	73	65	0.64	0.658450213298857	0.5	2.29	146		0	16	16	0	0	1	0	0	0				1	1	1	0	0	0	0	0	0	0	1	1	0	1	0
P000002	G0000112	S0000372	E001463	reMELD-Na	2635	86	F	73	65	0.64	0.658450213298857	0.5	2.29	146			11	11	0	0	1	0	0	0				1	1	1	0	0	0	0	0	0	0	1	1	0	1	0
P000002	G0000113	S0000373	E001463	MELD	2636	86	F	73	65	0.51	0.530132856264666	0.3	1.98			0	14	14	0	0	1	0	0	0				1	1	1	0	0	0	0	0	0	0	1	1	1	1	0
P000002	G0000113	S0000374	E001463	MELD-Na	2636	86	F	73	65	0.51	0.530132856264666	0.3	1.98	145		0	14	14	0	0	1	0	0	0				1	1	1	0	0	0	0	0	0	0	1	1	0	1	0
P000002	G0000113	S0000375	E001463	reMELD-Na	2636	86	F	73	65	0.51	0.530132856264666	0.3	1.98	145			8	8	0	0	1	0	0	0				1	1	1	0	0	0	0	0	0	0	1	1	0	1	0
P000002	G0000114	S0000376	E001463	MELD	2637	86	F	73	65	0.52	0.539035648091058	0.4	1.62			0	12	12	0	0	1	0	0	0				1	1	1	0	0	0	0	0	0	0	1	1	1	1	0
P000002	G0000114	S0000377	E001463	MELD-Na	2637	86	F	73	65	0.52	0.539035648091058	0.4	1.62	143		0	12	12	0	0	1	0	0	0				1	1	1	0	0	0	0	0	0	0	1	1	0	1	0
P000002	G0000114	S0000378	E001463	reMELD-Na	2637	86	F	73	65	0.52	0.539035648091058	0.4	1.62	143			7	7	0	0	1	0	0	0				1	1	1	0	0	0	0	0	0	0	1	1	0	1	0
P000002	G0000115	S0000379	E001463	MELD	2638	86	F	73	65	0.39	0.408621676099377	0.3	1.69			0	12	12	0	0	1	0	0	0				1	1	1	0	0	0	0	0	0	0	1	1	1	1	0
P000002	G0000115	S0000380	E001463	MELD 3.0	2638	86	F	73	65	0.39	0.408621676099377	0.3	1.69	143	2.39		14	14	0	0	1	0	0	0				1	1	1	0	0	0	0	0	0	0	1	1	0	1	0
P000002	G0000115	S0000381	E001463	MELD-Na	2638	86	F	73	65	0.39	0.408621676099377	0.3	1.69	143		0	12	12	0	0	1	0	0	0				1	1	1	0	0	0	0	0	0	0	1	1	0	1	0
P000002	G0000115	S0000382	E001463	reMELD-Na	2638	86	F	73	65	0.39	0.408621676099377	0.3	1.69	143			6	6	0	0	1	0	0	0				1	1	1	0	0	0	0	0	0	0	1	1	0	1	0
P000002	G0000116	S0000383	E001463	MELD	2639	86	F	73	65	0.4	0.418779927779817	0.3	1.94			0	14	14	0	0	1	0	0	0				1	1	1	0	0	0	0	0	0	0	1	1	1	1	0
P000002	G0000116	S0000384	E001463	MELD-Na	2639	86	F	73	65	0.4	0.418779927779817	0.3	1.94	145		0	14	14	0	0	1	0	0	0				1	1	1	0	0	0	0	0	0	0	1	1	0	1	0
P000002	G0000116	S0000385	E001463	reMELD-Na	2639	86	F	73	65	0.4	0.418779927779817	0.3	1.94	145			8	8	0	0	1	0	0	0				1	1	1	0	0	0	0	0	0	0	1	1	0	1	0
P000002	G0000117	S0000386	E001463	MELD	2640	86	F	73	65	0.39	0.409811660849985	0.2	1.77			0	13	13	0	0	1	0	0	0				1	1	1	0	0	0	0	0	0	0	1	1	1	1	0
P000002	G0000117	S0000387	E001463	MELD-Na	2640	86	F	73	65	0.39	0.409811660849985	0.2	1.77	148		0	13	13	0	0	1	0	0	0				1	1	1	0	0	0	0	0	0	0	1	1	0	1	0
P000002	G0000117	S0000388	E001463	reMELD-Na	2640	86	F	73	65	0.39	0.409811660849985	0.2	1.77	148			7	7	0	0	1	0	0	0				1	1	1	0	0	0	0	0	0	0	1	1	0	1	0
P000002	G0000118	S0000389	E001463	MELD	2641	86	F	73	65	0.37	0.388287543647586	0.3	1.24			0	9	9	0	0	1	0	0	0				1	1	1	0	0	0	0	0	0	0	1	1	1	1	0
P000002	G0000118	S0000390	E001463	MELD 3.0	2641	86	F	73	65	0.37	0.388287543647586	0.3	1.24	147	2.43		11	11	0	0	1	0	0	0				1	1	1	0	0	0	0	0	0	0	1	1	0	1	0
P000002	G0000118	S0000391	E001463	MELD-Na	2641	86	F	73	65	0.37	0.388287543647586	0.3	1.24	147		0	9	9	0	0	1	0	0	0				1	1	1	0	0	0	0	0	0	0	1	1	0	1	0
P000002	G0000118	S0000392	E001463	reMELD-Na	2641	86	F	73	65	0.37	0.388287543647586	0.3	1.24	147			3	3	0	0	1	0	0	0				1	1	1	0	0	0	0	0	0	0	1	1	0	1	0
P000002	G0000119	S0000393	E001463	MELD	2642	86	F	73	65	0.37	0.387102600157174	0.4	1.76			0	13	13	0	0	1	0	0	0				1	1	1	0	0	0	0	0	0	0	1	1	1	1	0
P000002	G0000119	S0000394	E001463	MELD-Na	2642	86	F	73	65	0.37	0.387102600157174	0.4	1.76	123		0	24	24	0	0	1	0	0	0				1	1	1	0	0	0	0	0	0	0	1	1	0	1	0
P000002	G0000119	S0000395	E001463	reMELD-Na	2642	86	F	73	65	0.37	0.387102600157174	0.4	1.76	123			15	15	0	0	1	0	0	0				1	1	1	0	0	0	0	0	0	0	1	1	0	1	0
P000002	G0000120	S0000396	E001463	MELD	2643	86	F	73	65	0.39	0.406256830378747	0.5	1.86			0	13	13	0	0	1	0	0	0				1	1	1	0	0	0	0	0	0	0	1	1	1	1	0
P000002	G0000120	S0000397	E001463	MELD-Na	2643	86	F	73	65	0.39	0.406256830378747	0.5	1.86	149		0	13	13	0	0	1	0	0	0				1	1	1	0	0	0	0	0	0	0	1	1	0	1	0
P000002	G0000120	S0000398	E001463	reMELD-Na	2643	86	F	73	65	0.39	0.406256830378747	0.5	1.86	149			9	9	0	0	1	0	0	0				1	1	1	0	0	0	0	0	0	0	1	1	0	1	0
P000002	G0000121	S0000399	E001463	MELD	2644	86	F	73	65	0.39	0.409811660849985	0.2	1.42			0	10	10	0	0	1	0	0	0				1	1	1	0	0	0	0	0	0	0	1	1	1	1	0
P000002	G0000121	S0000400	E001463	MELD-Na	2644	86	F	73	65	0.39	0.409811660849985	0.2	1.42	149		0	10	10	0	0	1	0	0	0				1	1	1	0	0	0	0	0	0	0	1	1	0	1	0
P000002	G0000121	S0000401	E001463	reMELD-Na	2644	86	F	73	65	0.39	0.409811660849985	0.2	1.42	149			5	5	0	0	1	0	0	0				1	1	1	0	0	0	0	0	0	0	1	1	0	1	0
P000002	G0000122	S0000402	E001463	MELD	2645	86	F	73	65	0.41	0.42774735960621	0.4	1.59			0	12	12	0	0	1	0	0	0				1	1	1	0	0	0	0	0	0	0	1	1	1	1	0
P000002	G0000122	S0000403	E001463	MELD 3.0	2645	86	F	73	65	0.41	0.42774735960621	0.4	1.59	147	1.97		14	14	0	0	1	0	0	0				1	1	1	0	0	0	0	0	0	0	1	1	0	1	0
P000002	G0000122	S0000404	E001463	MELD-Na	2645	86	F	73	65	0.41	0.42774735960621	0.4	1.59	147		0	12	12	0	0	1	0	0	0				1	1	1	0	0	0	0	0	0	0	1	1	0	1	0
P000002	G0000122	S0000405	E001463	reMELD-Na	2645	86	F	73	65	0.41	0.42774735960621	0.4	1.59	147			7	7	0	0	1	0	0	0				1	1	1	0	0	0	0	0	0	0	1	1	0	1	0
P000002	G0000123	S0000406	E001463	MELD	2646	86	F	73	65	0.35	0.366744962250838	0.4	1.35			0	10	10	0	0	1	0	0	0				1	1	1	0	0	0	0	0	0	0	1	1	1	1	0
P000002	G0000123	S0000407	E001463	MELD-Na	2646	86	F	73	65	0.35	0.366744962250838	0.4	1.35	147		0	10	10	0	0	1	0	0	0				1	1	1	0	0	0	0	0	0	0	1	1	0	1	0
P000002	G0000123	S0000408	E001463	reMELD-Na	2646	86	F	73	65	0.35	0.366744962250838	0.4	1.35	147			5	5	0	0	1	0	0	0				1	1	1	0	0	0	0	0	0	0	1	1	0	1	0
P000003	G0000124	S0000409	E000071	MELD	0	0	F	67	67	0.93	0.939419797841713	1.1	1			0	7	7	0	0	1	0	0	0				1	0	0	0	1	0	0	0	0	0	1	1	1	1	0
P000003	G0000124	S0000410	E000071	MELD 3.0	0	0	F	67	67	0.93	0.939419797841713	1.1	1	144	4.02		8	8	0	0	1	0	0	0				1	0	0	0	1	0	0	0	0	0	1	1	0	1	0
P000003	G0000124	S0000411	E000071	MELD-Na	0	0	F	67	67	0.93	0.939419797841713	1.1	1	144		0	7	7	0	0	1	0	0	0				1	0	0	0	1	0	0	0	0	0	1	1	0	1	0
P000003	G0000124	S0000412	E000071	reMELD-Na	0	0	F	67	67	0.93	0.939419797841713	1.1	1	144			8	8	0	0	1	0	0	0				1	0	0	0	1	0	0	0	0	0	1	1	0	1	0
P000003	G0000125	S0000413	E000071	MELD	28	0	F	67	67	0.86	0.868084577793852	1.3	1.17			0	9	9	0	0	1	0	0	0				1	0	0	0	1	0	0	0	0	0	1	1	1	1	0
P000003	G0000125	S0000414	E000071	MELD 3.0	28	0	F	67	67	0.86	0.868084577793852	1.3	1.17	146	4.81		10	10	0	0	1	0	0	0				1	0	0	0	1	0	0	0	0	0	1	1	0	1	0
P000003	G0000125	S0000415	E000071	MELD-Na	28	0	F	67	67	0.86	0.868084577793852	1.3	1.17	146		0	9	9	0	0	1	0	0	0				1	0	0	0	1	0	0	0	0	0	1	1	0	1	0
P000003	G0000125	S0000416	E000071	reMELD-Na	28	0	F	67	67	0.86	0.868084577793852	1.3	1.17	146			9	9	0	0	1	0	0	0				1	0	0	0	1	0	0	0	0	0	1	1	0	1	0
P000003	G0000126	S0000417	E000106	MELD	59	1	F	67	67	0.52	0.533186549541926	0.9	1.09			0	7	7	0	0	1	0	0	0				1	0	0	0	1	0	0	0	0	0	1	1	1	1	0
P000003	G0000126	S0000418	E000106	MELD 3.0	59	1	F	67	67	0.52	0.533186549541926	0.9	1.09	141	3.48		8	8	0	0	1	0	0	0				1	0	0	0	1	0	0	0	0	0	1	1	0	1	0
P000003	G0000126	S0000419	E000106	MELD-Na	59	1	F	67	67	0.52	0.533186549541926	0.9	1.09	141		0	7	7	0	0	1	0	0	0				1	0	0	0	1	0	0	0	0	0	1	1	0	1	0
P000003	G0000126	S0000420	E000106	reMELD-Na	59	1	F	67	67	0.52	0.533186549541926	0.9	1.09	141			5	5	0	0	1	0	0	0				1	0	0	0	1	0	0	0	0	0	1	1	0	1	0
P000003	G0000127	S0000421	E000142	MELD	107	3	F	67	67	0.84	0.852891359679667	0.9	1.08			0	7	7	0	0	1	0	0	0				1	0	0	0	1	0	0	0	0	0	1	1	1	1	0
P000003	G0000127	S0000422	E000142	MELD-Na	107	3	F	67	67	0.84	0.852891359679667	0.9	1.08	140		0	7	7	0	0	1	0	0	0				1	0	0	0	1	0	0	0	0	0	1	1	0	1	0
P000003	G0000127	S0000423	E000142	reMELD-Na	107	3	F	67	67	0.84	0.852891359679667	0.9	1.08	140			7	7	0	0	1	0	0	0				1	0	0	0	1	0	0	0	0	0	1	1	0	1	0
P000003	G0000128	S0000424	E000142	MELD	119	3	F	67	67	0.82	0.834245837144585	0.8	1.06			0	7	7	0	0	1	0	0	0				1	0	0	0	1	0	0	0	0	0	1	1	1	1	0
P000003	G0000128	S0000425	E000142	MELD 3.0	119	3	F	67	67	0.82	0.834245837144585	0.8	1.06	148	3.51		8	8	0	0	1	0	0	0				1	0	0	0	1	0	0	0	0	0	1	1	0	1	0
P000003	G0000128	S0000426	E000142	MELD-Na	119	3	F	67	67	0.82	0.834245837144585	0.8	1.06	148		0	7	7	0	0	1	0	0	0				1	0	0	0	1	0	0	0	0	0	1	1	0	1	0
P000003	G0000128	S0000427	E000142	reMELD-Na	119	3	F	67	67	0.82	0.834245837144585	0.8	1.06	148			6	6	0	0	1	0	0	0				1	0	0	0	1	0	0	0	0	0	1	1	0	1	0
P000004	G0000129	S0000428	E000113	MELD	0	0	F	21	21	0.95	0.96606932448343	0.5	0.97			0	6	6	0	0	1	0	0	0				1	0	1	1	1	0	0	0	0	0	1	1	1	1	0
P000004	G0000129	S0000429	E000113	MELD-Na	0	0	F	21	21	0.95	0.96606932448343	0.5	0.97	141		0	6	6	0	0	1	0	0	0				1	0	1	1	1	0	0	0	0	0	1	1	0	1	0
P000004	G0000129	S0000430	E000113	reMELD-Na	0	0	F	21	21	0.95	0.96606932448343	0.5	0.97	141			5	5	0	0	1	0	0	0				1	0	1	1	1	0	0	0	0	0	1	1	0	1	0
P000004	G0000130	S0000431	E000220	MELD	165	5	F	22	21	0.97	0.983377118073554	0.7	1.05			0	7	7	0	0	1	0	0	0				1	0	1	1	1	0	0	0	0	0	1	1	1	1	0
P000004	G0000130	S0000432	E000220	MELD-Na	165	5	F	22	21	0.97	0.983377118073554	0.7	1.05	142		0	7	7	0	0	1	0	0	0				1	0	1	1	1	0	0	0	0	0	1	1	0	1	0
P000004	G0000130	S0000433	E000220	reMELD-Na	165	5	F	22	21	0.97	0.983377118073554	0.7	1.05	142			7	7	0	0	1	0	0	0				1	0	1	1	1	0	0	0	0	0	1	1	0	1	0
P000004	G0000131	S0000434	E000402	MELD	446	14	F	22	21	1.01	1.02378136995969	0.6	0.95			0	7	7	0	0	1	0	0	0				1	0	1	1	1	0	0	0	0	0	1	1	1	1	0
P000004	G0000131	S0000435	E000402	MELD 3.0	446	14	F	22	21	1.01	1.02378136995969	0.6	0.95	141	3.78		7	8	1	0	0	1	0	0				1	0	1	1	1	0	0	0	0	0	1	1	0	1	0
P000004	G0000131	S0000436	E000402	MELD-Na	446	14	F	22	21	1.01	1.02378136995969	0.6	0.95	141		0	7	7	0	0	1	0	0	0				1	0	1	1	1	0	0	0	0	0	1	1	0	1	0
P000004	G0000131	S0000437	E000402	reMELD-Na	446	14	F	22	21	1.01	1.02378136995969	0.6	0.95	141			6	6	0	0	1	0	0	0				1	0	1	1	1	0	0	0	0	0	1	1	0	1	0
P000004	G0000132	S0000438	E000479	MELD	588	19	F	23	21	0.97	0.98454693778338	0.6	1.09			0	7	7	0	0	1	0	0	0				1	0	1	1	1	0	0	0	0	0	1	1	1	1	0
P000004	G0000132	S0000439	E000479	MELD 3.0	588	19	F	23	21	0.97	0.98454693778338	0.6	1.09	141	4.48		8	8	0	0	1	0	0	0				1	0	1	1	1	0	0	0	0	0	1	1	0	1	0
P000004	G0000132	S0000440	E000479	MELD-Na	588	19	F	23	21	0.97	0.98454693778338	0.6	1.09	141		0	7	7	0	0	1	0	0	0				1	0	1	1	1	0	0	0	0	0	1	1	0	1	0
P000004	G0000132	S0000441	E000479	reMELD-Na	588	19	F	23	21	0.97	0.98454693778338	0.6	1.09	141			7	7	0	0	1	0	0	0				1	0	1	1	1	0	0	0	0	0	1	1	0	1	0
P000004	G0000133	S0000442	E000625	MELD	859	28	F	23	21	0.98	0.994364360372913	0.6	0.96			0	6	6	0	0	1	0	0	0				1	0	1	1	1	0	0	0	0	0	1	1	1	1	0
P000004	G0000133	S0000443	E000625	MELD-Na	859	28	F	23	21	0.98	0.994364360372913	0.6	0.96	134		0	9	9	0	0	1	0	0	0				1	0	1	1	1	0	0	0	0	0	1	1	0	1	0
P000004	G0000133	S0000444	E000625	reMELD-Na	859	28	F	23	21	0.98	0.994364360372913	0.6	0.96	134			8	8	0	0	1	0	0	0				1	0	1	1	1	0	0	0	0	0	1	1	0	1	0
P000005	G0000134	S0000445	E000015	MELD	0	0	F	56	56	0.52	0.535511065180993	0.7	1.29			0	9	9	0	0	1	0	0	0				1	1	0	0	0	0	0	0	0	0	1	1	1	1	0
P000005	G0000134	S0000446	E000015	MELD-Na	0	0	F	56	56	0.52	0.535511065180993	0.7	1.29	137		0	9	9	0	0	1	0	0	0				1	1	0	0	0	0	0	0	0	0	1	1	0	1	0
P000005	G0000134	S0000447	E000015	reMELD-Na	0	0	F	56	56	0.52	0.535511065180993	0.7	1.29	137			7	7	0	0	1	0	0	0				1	1	0	0	0	0	0	0	0	0	1	1	0	1	0
P000005	G0000135	S0000448	E000015	MELD	1	0	F	56	56	0.54	0.555668906723693	0.7	1.18			0	8	8	0	0	1	0	0	0				1	1	0	0	0	0	0	0	0	0	1	1	1	1	0
P000005	G0000135	S0000449	E000015	MELD-Na	1	0	F	56	56	0.54	0.555668906723693	0.7	1.18	136		0	9	9	0	0	1	0	0	0				1	1	0	0	0	0	0	0	0	0	1	1	0	1	0
P000005	G0000135	S0000450	E000015	reMELD-Na	1	0	F	56	56	0.54	0.555668906723693	0.7	1.18	136			6	6	0	0	1	0	0	0				1	1	0	0	0	0	0	0	0	0	1	1	0	1	0
P000005	G0000136	S0000451	E000015	MELD	4	0	F	56	56	0.51	0.524258551414557	0.8	1.23			0	9	9	0	0	1	0	0	0				1	1	0	0	0	0	0	0	0	0	1	1	1	1	0
P000005	G0000136	S0000452	E000015	MELD-Na	4	0	F	56	56	0.51	0.524258551414557	0.8	1.23	139		0	9	9	0	0	1	0	0	0				1	1	0	0	0	0	0	0	0	0	1	1	0	1	0
P000005	G0000136	S0000453	E000015	reMELD-Na	4	0	F	56	56	0.51	0.524258551414557	0.8	1.23	139			6	6	0	0	1	0	0	0				1	1	0	0	0	0	0	0	0	0	1	1	0	1	0
P000005	G0000137	S0000454	E000015	MELD	6	0	F	56	56	0.51	0.525423329864188	0.7	1.28			0	9	9	0	0	1	0	0	0				1	1	0	0	0	0	0	0	0	0	1	1	1	1	0
P000005	G0000137	S0000455	E000015	MELD-Na	6	0	F	56	56	0.51	0.525423329864188	0.7	1.28	138		0	9	9	0	0	1	0	0	0				1	1	0	0	0	0	0	0	0	0	1	1	0	1	0
P000005	G0000137	S0000456	E000015	reMELD-Na	6	0	F	56	56	0.51	0.525423329864188	0.7	1.28	138			6	6	0	0	1	0	0	0				1	1	0	0	0	0	0	0	0	0	1	1	0	1	0
P000005	G0000138	S0000457	E000001	MELD	50	1	F	56	56	0.64	0.643570238983816	1.8	1.46			0	13	13	0	0	1	0	0	0				1	1	0	0	0	0	0	0	0	0	1	1	1	1	0
P000005	G0000138	S0000458	E000001	MELD 3.0	50	1	F	56	56	0.64	0.643570238983816	1.8	1.46	136	7.13		14	14	0	0	1	0	0	0				1	1	0	0	0	0	0	0	0	0	1	1	0	1	0
P000005	G0000138	S0000459	E000001	MELD-Na	50	1	F	56	56	0.64	0.643570238983816	1.8	1.46	136		0	14	14	0	0	1	0	0	0				1	1	0	0	0	0	0	0	0	0	1	1	0	1	0
P000005	G0000138	S0000460	E000001	reMELD-Na	50	1	F	56	56	0.64	0.643570238983816	1.8	1.46	136			11	11	0	0	1	0	0	0				1	1	0	0	0	0	0	0	0	0	1	1	0	1	0
P000005	G0000139	S0000461	E000046	MELD	67	2	F	56	56	0.58	0.584493145657939	1.7	1.48			0	13	13	0	0	1	0	0	0				1	1	0	0	0	0	0	0	0	0	1	1	1	1	0
P000005	G0000139	S0000462	E000046	MELD-Na	67	2	F	56	56	0.58	0.584493145657939	1.7	1.48	139		0	13	13	0	0	1	0	0	0				1	1	0	0	0	0	0	0	0	0	1	1	0	1	0
P000005	G0000139	S0000463	E000046	reMELD-Na	67	2	F	56	56	0.58	0.584493145657939	1.7	1.48	139			10	10	0	0	1	0	0	0				1	1	0	0	0	0	0	0	0	0	1	1	0	1	0
P000005	G0000140	S0000464	E000486	MELD	757	24	F	58	56	0.68	0.683580351160125	1.8	1.42			0	13	13	0	0	1	0	0	0				1	1	0	0	0	0	0	0	0	0	1	1	1	1	0
P000005	G0000140	S0000465	E000486	MELD-Na	757	24	F	58	56	0.68	0.683580351160125	1.8	1.42	138		0	13	13	0	0	1	0	0	0				1	1	0	0	0	0	0	0	0	0	1	1	0	1	0
P000005	G0000140	S0000466	E000486	reMELD-Na	757	24	F	58	56	0.68	0.683580351160125	1.8	1.42	138			10	10	0	0	1	0	0	0				1	1	0	0	0	0	0	0	0	0	1	1	0	1	0
P000005	G0000141	S0000467	E001115	MELD	2048	67	F	61	56	0.63	0.633553020030648	1.8	1.41			0	13	13	0	0	1	0	0	0				1	1	0	0	0	0	0	0	0	0	1	1	1	1	0
P000005	G0000141	S0000468	E001115	MELD 3.0	2048	67	F	61	56	0.63	0.633553020030648	1.8	1.41	138	4		13	13	0	0	1	0	0	0				1	1	0	0	0	0	0	0	0	0	1	1	0	1	0
P000005	G0000141	S0000469	E001115	MELD-Na	2048	67	F	61	56	0.63	0.633553020030648	1.8	1.41	138		0	13	13	0	0	1	0	0	0				1	1	0	0	0	0	0	0	0	0	1	1	0	1	0
P000005	G0000141	S0000470	E001115	reMELD-Na	2048	67	F	61	56	0.63	0.633553020030648	1.8	1.41	138			10	10	0	0	1	0	0	0				1	1	0	0	0	0	0	0	0	0	1	1	0	1	0
P000005	G0000142	S0000471	E002489	MELD	4183	137	F	67	56	0.76	0.762430647087395	1.88	1.17			0	11	11	0	0	1	0	0	0				1	1	0	0	0	0	0	0	0	0	1	1	1	1	0
P000005	G0000142	S0000472	E002489	MELD-Na	4183	137	F	67	56	0.76	0.762430647087395	1.88	1.17	134		0	14	14	0	0	1	0	0	0				1	1	0	0	0	0	0	0	0	0	1	1	0	1	0
P000005	G0000142	S0000473	E002489	reMELD-Na	4183	137	F	67	56	0.76	0.762430647087395	1.88	1.17	134			11	11	0	0	1	0	0	0				1	1	0	0	0	0	0	0	0	0	1	1	0	1	0
P000005	G0000143	S0000474	E002489	MELD	4187	137	F	67	56	0.65	0.65424959613073	1.74	1.14			0	10	10	0	0	1	0	0	0				1	1	0	0	0	0	0	0	0	0	1	1	1	1	0
P000005	G0000143	S0000475	E002489	MELD-Na	4187	137	F	67	56	0.65	0.65424959613073	1.74	1.14	135		0	12	12	0	0	1	0	0	0				1	1	0	0	0	0	0	0	0	0	1	1	0	1	0
P000005	G0000143	S0000476	E002489	reMELD-Na	4187	137	F	67	56	0.65	0.65424959613073	1.74	1.14	135			9	9	0	0	1	0	0	0				1	1	0	0	0	0	0	0	0	0	1	1	0	1	0
P000005	G0000144	S0000477	E003603	MELD	5013	164	F	70	56	0.49	0.498658520657092	1.27	1.365			0	11	11	0	0	1	0	0	0				1	1	0	0	0	0	0	0	0	0	1	1	1	1	0
P000005	G0000145	S0000478	E003603	MELD	5014	164	F	70	56	0.61	0.615174392277491	1.65	1.285			0	11	11	0	0	1	0	0	0				1	1	0	0	0	0	0	0	0	0	1	1	1	1	0
P000005	G0000146	S0000479	E003603	MELD	5015	164	F	70	56	0.53	0.53228057395541	1.87	1.25			0	11	11	0	0	1	0	0	0				1	1	0	0	0	0	0	0	0	0	1	1	1	1	0
P000005	G0000147	S0000480	E003603	MELD	5019	164	F	70	56	0.52	0.523866860923125	1.72	1.2			0	11	11	0	0	1	0	0	0				1	1	0	0	0	0	0	0	0	0	1	1	1	1	0
P000005	G0000147	S0000481	E003603	MELD 3.0	5019	164	F	70	56	0.52	0.523866860923125	1.72	1.2	137	2.04		14	14	0	0	1	0	0	0				1	1	0	0	0	0	0	0	0	0	1	1	0	1	0
P000005	G0000147	S0000482	E003603	MELD-Na	5019	164	F	70	56	0.52	0.523866860923125	1.72	1.2	137		0	11	11	0	0	1	0	0	0				1	1	0	0	0	0	0	0	0	0	1	1	0	1	0
P000005	G0000147	S0000483	E003603	reMELD-Na	5019	164	F	70	56	0.52	0.523866860923125	1.72	1.2	137			9	9	0	0	1	0	0	0				1	1	0	0	0	0	0	0	0	0	1	1	0	1	0
P000005	G0000148	S0000484	E003603	MELD	5022	164	F	70	56	0.37	0.370598388825699	1.84	1.29			0	12	12	0	0	1	0	0	0				1	1	0	0	0	0	0	0	0	0	1	1	1	1	0
P000005	G0000148	S0000485	E003603	MELD-Na	5022	164	F	70	56	0.37	0.370598388825699	1.84	1.29	134		0	15	15	0	0	1	0	0	0				1	1	0	0	0	0	0	0	0	0	1	1	0	1	0
P000005	G0000148	S0000486	E003603	reMELD-Na	5022	164	F	70	56	0.37	0.370598388825699	1.84	1.29	134			11	11	0	0	1	0	0	0				1	1	0	0	0	0	0	0	0	0	1	1	0	1	0
P000005	G0000149	S0000487	E003603	MELD	5023	165	F	70	56	0.5	0.500580816633786	2	1.3			0	12	12	0	0	1	0	0	0				1	1	0	0	0	0	0	0	0	0	1	1	1	1	0
P000005	G0000149	S0000488	E003603	MELD-Na	5023	165	F	70	56	0.5	0.500580816633786	2	1.3	136		0	13	13	0	0	1	0	0	0				1	1	0	0	0	0	0	0	0	0	1	1	0	1	0
P000005	G0000149	S0000489	E003603	reMELD-Na	5023	165	F	70	56	0.5	0.500580816633786	2	1.3	136			11	11	0	0	1	0	0	0				1	1	0	0	0	0	0	0	0	0	1	1	0	1	0
P000005	G0000150	S0000490	E003603	MELD	5028	165	F	70	56	0.65	0.651257822595162	2.01	1.37			0	13	13	0	0	1	0	0	0				1	1	0	0	0	0	0	0	0	0	1	1	1	1	0
P000005	G0000150	S0000491	E003603	MELD-Na	5028	165	F	70	56	0.65	0.651257822595162	2.01	1.37	133		0	17	17	0	0	1	0	0	0				1	1	0	0	0	0	0	0	0	0	1	1	0	1	0
P000005	G0000150	S0000492	E003603	reMELD-Na	5028	165	F	70	56	0.65	0.651257822595162	2.01	1.37	133			13	13	0	0	1	0	0	0				1	1	0	0	0	0	0	0	0	0	1	1	0	1	0
P000005	G0000151	S0000493	E003603	MELD	5029	165	F	70	56	0.66	0.668527966155284	1.36	1.41			0	11	11	0	0	1	0	0	0				1	1	0	0	0	0	0	0	0	0	1	1	1	1	0
P000005	G0000151	S0000494	E003603	MELD-Na	5029	165	F	70	56	0.66	0.668527966155284	1.36	1.41	134		0	14	14	0	0	1	0	0	0				1	1	0	0	0	0	0	0	0	0	1	1	0	1	0
P000005	G0000151	S0000495	E003603	reMELD-Na	5029	165	F	70	56	0.66	0.668527966155284	1.36	1.41	134			11	11	0	0	1	0	0	0				1	1	0	0	0	0	0	0	0	0	1	1	0	1	0
P000005	G0000152	S0000496	E003603	MELD	5030	165	F	70	56	0.68	0.683025058708859	1.85	1.23			0	11	11	0	0	1	0	0	0				1	1	0	0	0	0	0	0	0	0	1	1	1	1	0
P000005	G0000152	S0000497	E003603	MELD 3.0	5030	165	F	70	56	0.68	0.683025058708859	1.85	1.23	135	2.31		16	16	0	0	1	0	0	0				1	1	0	0	0	0	0	0	0	0	1	1	0	1	0
P000005	G0000152	S0000498	E003603	MELD-Na	5030	165	F	70	56	0.68	0.683025058708859	1.85	1.23	135		0	13	13	0	0	1	0	0	0				1	1	0	0	0	0	0	0	0	0	1	1	0	1	0
P000005	G0000152	S0000499	E003603	reMELD-Na	5030	165	F	70	56	0.68	0.683025058708859	1.85	1.23	135			10	10	0	0	1	0	0	0				1	1	0	0	0	0	0	0	0	0	1	1	0	1	0
P000005	G0000153	S0000500	E003603	MELD	5033	165	F	70	56	0.58	0.590941293853129	1.13	1.22			0	9	9	0	0	1	0	0	0				1	1	0	0	0	0	0	0	0	0	1	1	1	1	0
P000005	G0000153	S0000501	E003603	MELD 3.0	5033	165	F	70	56	0.58	0.590941293853129	1.13	1.22	135.5	2.05		14	14	0	0	1	0	0	0				1	1	0	0	0	0	0	0	0	0	1	1	0	1	0
P000005	G0000153	S0000502	E003603	MELD-Na	5033	165	F	70	56	0.58	0.590941293853129	1.13	1.22	135.5		0	11	11	0	0	1	0	0	0				1	1	0	0	0	0	0	0	0	0	1	1	0	1	0
P000005	G0000153	S0000503	E003603	reMELD-Na	5033	165	F	70	56	0.58	0.590941293853129	1.13	1.22	135.5			8	8	0	0	1	0	0	0				1	1	0	0	0	0	0	0	0	0	1	1	0	1	0
P000005	G0000154	S0000504	E003603	MELD	5034	165	F	70	56	0.58	0.591744464124499	1.06	1.16			0	8	8	0	0	1	0	0	0				1	1	0	0	0	0	0	0	0	0	1	1	1	1	0
P000005	G0000154	S0000505	E003603	MELD 3.0	5034	165	F	70	56	0.58	0.591744464124499	1.06	1.16	134	2.05		14	14	0	0	1	0	0	0				1	1	0	0	0	0	0	0	0	0	1	1	0	1	0
P000005	G0000154	S0000506	E003603	MELD-Na	5034	165	F	70	56	0.58	0.591744464124499	1.06	1.16	134		0	11	11	0	0	1	0	0	0				1	1	0	0	0	0	0	0	0	0	1	1	0	1	0
P000005	G0000154	S0000507	E003603	reMELD-Na	5034	165	F	70	56	0.58	0.591744464124499	1.06	1.16	134			9	9	0	0	1	0	0	0				1	1	0	0	0	0	0	0	0	0	1	1	0	1	0
P000005	G0000155	S0000508	E003603	MELD	5035	165	F	70	56	0.61	0.621407380431245	1.1	1.16			0	8	8	0	0	1	0	0	0				1	1	0	0	0	0	0	0	0	0	1	1	1	1	0
P000005	G0000155	S0000509	E003603	MELD-Na	5035	165	F	70	56	0.61	0.621407380431245	1.1	1.16	131		0	14	14	0	0	1	0	0	0				1	1	0	0	0	0	0	0	0	0	1	1	0	1	0
P000005	G0000155	S0000510	E003603	reMELD-Na	5035	165	F	70	56	0.61	0.621407380431245	1.1	1.16	131			10	10	0	0	1	0	0	0				1	1	0	0	0	0	0	0	0	0	1	1	0	1	0
P000005	G0000156	S0000511	E003665	MELD	5045	165	F	70	56	0.39	0.402050923984384	0.86	1.41			0	10	10	0	0	1	0	0	0				1	1	0	0	0	0	0	0	0	0	1	1	1	1	0
P000005	G0000157	S0000512	E003665	MELD	5046	165	F	70	56	0.46	0.476535666972233	0.56	1.27			0	9	9	0	0	1	0	0	0				1	1	0	0	0	0	0	0	0	0	1	1	1	1	0
P000005	G0000158	S0000513	E003665	MELD	5047	165	F	70	56	0.44	0.454061625082399	0.75	1.31			0	9	9	0	0	1	0	0	0				1	1	0	0	0	0	0	0	0	0	1	1	1	1	0
P000006	G0000159	S0000514	E000061	MELD	0	0	M	63	63	1.08	1.09457014946847	0.4	1.13			0	9	9	0	0	1	0	1	1		-3021	-99	1	0	1	0	0	0	0	1	0	0	1	1	1	1	1
P000006	G0000159	S0000515	E000061	MELD-Na	0	0	M	63	63	1.08	1.09457014946847	0.4	1.13	134		0	12	12	0	0	1	0	1	1		-3021	-99	1	0	1	0	0	0	0	1	0	0	1	1	0	1	1
P000006	G0000159	S0000516	E000061	reMELD-Na	0	0	M	63	63	1.08	1.09457014946847	0.4	1.13	134			9	9	0	0	1	0	1	1		-3021	-99	1	0	1	0	0	0	0	1	0	0	1	1	0	1	1
P000006	G0000160	S0000517	E000061	MELD	188	6	M	64	63	0.92	0.936546540351198	0.5	1.16			0	8	8	0	0	1	0	1	1		-2833	-93	1	0	1	0	0	0	0	1	0	0	1	1	1	1	1
P000006	G0000160	S0000518	E000061	MELD-Na	188	6	M	64	63	0.92	0.936546540351198	0.5	1.16	142		0	8	8	0	0	1	0	1	1		-2833	-93	1	0	1	0	0	0	0	1	0	0	1	1	0	1	1
P000006	G0000160	S0000519	E000061	reMELD-Na	188	6	M	64	63	0.92	0.936546540351198	0.5	1.16	142			7	7	0	0	1	0	1	1		-2833	-93	1	0	1	0	0	0	0	1	0	0	1	1	0	1	1
P000006	G0000161	S0000520	E000061	MELD	223	7	M	64	63	1.02	1.03593005029491	0.4	1.19			0	9	9	0	0	1	0	1	1		-2798	-92	1	0	1	0	0	0	0	1	0	0	1	1	1	1	1
P000006	G0000161	S0000521	E000061	MELD-Na	223	7	M	64	63	1.02	1.03593005029491	0.4	1.19	139		0	9	9	0	0	1	0	1	1		-2798	-92	1	0	1	0	0	0	0	1	0	0	1	1	0	1	1
P000006	G0000161	S0000522	E000061	reMELD-Na	223	7	M	64	63	1.02	1.03593005029491	0.4	1.19	139			7	7	0	0	1	0	1	1		-2798	-92	1	0	1	0	0	0	0	1	0	0	1	1	0	1	1
P000006	G0000162	S0000523	E000061	MELD	228	7	M	64	63	1.38	1.38224264577236	0.6	1.13			0	11	11	0	0	1	0	1	1		-2793	-92	1	0	1	0	0	0	0	1	0	0	1	1	1	1	1
P000006	G0000162	S0000524	E000061	MELD-Na	228	7	M	64	63	1.38	1.38224264577236	0.6	1.13	138		0	11	11	0	0	1	0	1	1		-2793	-92	1	0	1	0	0	0	0	1	0	0	1	1	0	1	1
P000006	G0000162	S0000525	E000061	reMELD-Na	228	7	M	64	63	1.38	1.38224264577236	0.6	1.13	138			11	11	0	0	1	0	1	1		-2793	-92	1	0	1	0	0	0	0	1	0	0	1	1	0	1	1
P000006	G0000163	S0000526	E000061	MELD	230	7	M	64	63	1.08	1.09221538626823	0.6	1.13			0	9	9	0	0	1	0	1	1		-2791	-92	1	0	1	0	0	0	0	1	0	0	1	1	1	1	1
P000006	G0000163	S0000527	E000061	MELD-Na	230	7	M	64	63	1.08	1.09221538626823	0.6	1.13	138		0	9	9	0	0	1	0	1	1		-2791	-92	1	0	1	0	0	0	0	1	0	0	1	1	0	1	1
P000006	G0000163	S0000528	E000061	reMELD-Na	230	7	M	64	63	1.08	1.09221538626823	0.6	1.13	138			8	9	1	0	0	1	1	1		-2791	-92	1	0	1	0	0	0	0	1	0	0	1	1	0	1	1
P000006	G0000164	S0000529	E000061	MELD	236	7	M	64	63	1.05	1.06527654351806	0.4	1.1			0	8	8	0	0	1	0	1	1		-2785	-91	1	0	1	0	0	0	0	1	0	0	1	1	1	1	1
P000006	G0000164	S0000530	E000061	MELD-Na	236	7	M	64	63	1.05	1.06527654351806	0.4	1.1	139		0	8	8	0	0	1	0	1	1		-2785	-91	1	0	1	0	0	0	0	1	0	0	1	1	0	1	1
P000006	G0000164	S0000531	E000061	reMELD-Na	236	7	M	64	63	1.05	1.06527654351806	0.4	1.1	139			7	7	0	0	1	0	1	1		-2785	-91	1	0	1	0	0	0	0	1	0	0	1	1	0	1	1
P000006	G0000165	S0000532	E000314	MELD	363	11	M	64	63	1.64	1.63286131797265	0.3	1.05			0	12	12	0	0	1	0	1	1		-2658	-87	1	0	1	0	0	0	0	1	0	0	1	1	1	1	1
P000006	G0000165	S0000533	E000314	MELD-Na	363	11	M	64	63	1.64	1.63286131797265	0.3	1.05	132		0	17	17	0	0	1	0	1	1		-2658	-87	1	0	1	0	0	0	0	1	0	0	1	1	0	1	1
P000006	G0000165	S0000534	E000314	reMELD-Na	363	11	M	64	63	1.64	1.63286131797265	0.3	1.05	132			11	11	0	0	1	0	1	1		-2658	-87	1	0	1	0	0	0	0	1	0	0	1	1	0	1	1
P000006	G0000166	S0000535	E000314	MELD	379	12	M	64	63	1.39	1.39299399842282	0.5	1.14			0	11	11	0	0	1	0	1	1		-2642	-87	1	0	1	0	0	0	0	1	0	0	1	1	1	1	1
P000006	G0000166	S0000536	E000314	MELD 3.0	379	12	M	64	63	1.39	1.39299399842282	0.5	1.14	133	4.1		14	14	0	0	1	0	1	1		-2642	-87	1	0	1	0	0	0	0	1	0	0	1	1	0	1	1
P000006	G0000166	S0000537	E000314	MELD-Na	379	12	M	64	63	1.39	1.39299399842282	0.5	1.14	133		0	15	15	0	0	1	0	1	1		-2642	-87	1	0	1	0	0	0	0	1	0	0	1	1	0	1	1
P000006	G0000166	S0000538	E000314	reMELD-Na	379	12	M	64	63	1.39	1.39299399842282	0.5	1.14	133			12	12	0	0	1	0	1	1		-2642	-87	1	0	1	0	0	0	0	1	0	0	1	1	0	1	1
P000006	G0000167	S0000539	E000314	MELD	392	12	M	64	63	1.49	1.49080056094786	0.3	1.08			0	11	11	0	0	1	0	1	1		-2629	-86	1	0	1	0	0	0	0	1	0	0	1	1	1	1	1
P000006	G0000167	S0000540	E000314	MELD-Na	392	12	M	64	63	1.49	1.49080056094786	0.3	1.08	141		0	11	11	0	0	1	0	1	1		-2629	-86	1	0	1	0	0	0	0	1	0	0	1	1	0	1	1
P000006	G0000167	S0000541	E000314	reMELD-Na	392	12	M	64	63	1.49	1.49080056094786	0.3	1.08	141			9	9	0	0	1	0	1	1		-2629	-86	1	0	1	0	0	0	0	1	0	0	1	1	0	1	1
P000006	G0000168	S0000542	E000314	MELD	400	13	M	64	63	1.17	1.18331858717376	0.3	1.12			0	9	9	0	0	1	0	1	1		-2621	-86	1	0	1	0	0	0	0	1	0	0	1	1	1	1	1
P000006	G0000168	S0000543	E000314	MELD-Na	400	13	M	64	63	1.17	1.18331858717376	0.3	1.12	140		0	9	9	0	0	1	0	1	1		-2621	-86	1	0	1	0	0	0	0	1	0	0	1	1	0	1	1
P000006	G0000168	S0000544	E000314	reMELD-Na	400	13	M	64	63	1.17	1.18331858717376	0.3	1.12	140			7	7	0	0	1	0	1	1		-2621	-86	1	0	1	0	0	0	0	1	0	0	1	1	0	1	1
P000006	G0000169	S0000545	E000314	MELD	417	13	M	64	63	1.17	1.18213364368334	0.4	1.12			0	9	9	0	0	1	0	1	1		-2604	-85	1	0	1	0	0	0	0	1	0	0	1	1	1	1	1
P000006	G0000169	S0000546	E000314	MELD-Na	417	13	M	64	63	1.17	1.18213364368334	0.4	1.12	140		0	9	9	0	0	1	0	1	1		-2604	-85	1	0	1	0	0	0	0	1	0	0	1	1	0	1	1
P000006	G0000169	S0000547	E000314	reMELD-Na	417	13	M	64	63	1.17	1.18213364368334	0.4	1.12	140			8	8	0	0	1	0	1	1		-2604	-85	1	0	1	0	0	0	0	1	0	0	1	1	0	1	1
P000006	G0000170	S0000548	E000314	MELD	463	15	M	64	63	1.12	1.13354602164478	0.4	1.15			0	9	9	0	0	1	0	1	1		-2558	-84	1	0	1	0	0	0	0	1	0	0	1	1	1	1	1
P000006	G0000170	S0000549	E000314	MELD 3.0	463	15	M	64	63	1.12	1.13354602164478	0.4	1.15	141	4.33		9	9	0	0	1	0	1	1		-2558	-84	1	0	1	0	0	0	0	1	0	0	1	1	0	1	1
P000006	G0000170	S0000550	E000314	MELD-Na	463	15	M	64	63	1.12	1.13354602164478	0.4	1.15	141		0	9	9	0	0	1	0	1	1		-2558	-84	1	0	1	0	0	0	0	1	0	0	1	1	0	1	1
P000006	G0000170	S0000551	E000314	reMELD-Na	463	15	M	64	63	1.12	1.13354602164478	0.4	1.15	141			8	8	0	0	1	0	1	1		-2558	-84	1	0	1	0	0	0	0	1	0	0	1	1	0	1	1
P000006	G0000171	S0000552	E000314	MELD	466	15	M	64	63	1.22	1.230574356631	0.4	1.19			0	10	10	0	0	1	0	1	1		-2555	-84	1	0	1	0	0	0	0	1	0	0	1	1	1	1	1
P000006	G0000171	S0000553	E000314	MELD 3.0	466	15	M	64	63	1.22	1.230574356631	0.4	1.19	137	4.26		10	10	0	0	1	0	1	1		-2555	-84	1	0	1	0	0	0	0	1	0	0	1	1	0	1	1
P000006	G0000171	S0000554	E000314	MELD-Na	466	15	M	64	63	1.22	1.230574356631	0.4	1.19	137		0	10	10	0	0	1	0	1	1		-2555	-84	1	0	1	0	0	0	0	1	0	0	1	1	0	1	1
P000006	G0000171	S0000555	E000314	reMELD-Na	466	15	M	64	63	1.22	1.230574356631	0.4	1.19	137			9	9	0	0	1	0	1	1		-2555	-84	1	0	1	0	0	0	0	1	0	0	1	1	0	1	1
P000006	G0000172	S0000556	E000314	MELD	531	17	M	64	63	1.08	1.09457014946847	0.4	1.25			0	10	10	0	0	1	0	1	1		-2490	-82	1	0	1	0	0	0	0	1	0	0	1	1	1	1	1
P000006	G0000172	S0000557	E000314	MELD 3.0	531	17	M	64	63	1.08	1.09457014946847	0.4	1.25	133	2.88		13	13	0	0	1	0	1	1		-2490	-82	1	0	1	0	0	0	0	1	0	0	1	1	0	1	1
P000006	G0000172	S0000558	E000314	MELD-Na	531	17	M	64	63	1.08	1.09457014946847	0.4	1.25	133		0	14	14	0	0	1	0	1	1		-2490	-82	1	0	1	0	0	0	0	1	0	0	1	1	0	1	1
P000006	G0000172	S0000559	E000314	reMELD-Na	531	17	M	64	63	1.08	1.09457014946847	0.4	1.25	133			10	10	0	0	1	0	1	1		-2490	-82	1	0	1	0	0	0	0	1	0	0	1	1	0	1	1
P000006	G0000173	S0000560	E000314	MELD	547	17	M	64	63	0.88	0.899465404804611	0.3	1.23			0	9	9	0	0	1	0	1	1		-2474	-81	1	0	1	0	0	0	0	1	0	0	1	1	1	1	1
P000006	G0000173	S0000561	E000314	MELD-Na	547	17	M	64	63	0.88	0.899465404804611	0.3	1.23	137		0	9	9	0	0	1	0	1	1		-2474	-81	1	0	1	0	0	0	0	1	0	0	1	1	0	1	1
P000006	G0000173	S0000562	E000314	reMELD-Na	547	17	M	64	63	0.88	0.899465404804611	0.3	1.23	137			6	6	0	0	1	0	1	1		-2474	-81	1	0	1	0	0	0	0	1	0	0	1	1	0	1	1
P000006	G0000174	S0000563	E000314	MELD	554	18	M	65	63	1.22	1.23175930012141	0.3	1.19			0	10	10	0	0	1	0	1	1		-2467	-81	1	0	1	0	0	0	0	1	0	0	1	1	1	1	1
P000006	G0000174	S0000564	E000314	MELD-Na	554	18	M	65	63	1.22	1.23175930012141	0.3	1.19	135		0	12	12	0	0	1	0	1	1		-2467	-81	1	0	1	0	0	0	0	1	0	0	1	1	0	1	1
P000006	G0000174	S0000565	E000314	reMELD-Na	554	18	M	65	63	1.22	1.23175930012141	0.3	1.19	135			9	9	0	0	1	0	1	1		-2467	-81	1	0	1	0	0	0	0	1	0	0	1	1	0	1	1
P000006	G0000175	S0000566	E000522	MELD	699	22	M	65	63	1.06	1.07742188343952	0.2	1.13			0	8	9	1	0	0	1	1	1		-2322	-76	1	0	1	0	0	0	0	1	0	0	1	1	1	1	1
P000006	G0000175	S0000567	E000522	MELD-Na	699	22	M	65	63	1.06	1.07742188343952	0.2	1.13	137		0	8	9	1	0	0	1	1	1		-2322	-76	1	0	1	0	0	0	0	1	0	0	1	1	0	1	1
P000006	G0000175	S0000568	E000522	reMELD-Na	699	22	M	65	63	1.06	1.07742188343952	0.2	1.13	137			7	7	0	0	1	0	1	1		-2322	-76	1	0	1	0	0	0	0	1	0	0	1	1	0	1	1
P000006	G0000176	S0000569	E000522	MELD	789	25	M	65	63	1.14	1.15537362779213	0.2	1.19			0	10	10	0	0	1	0	1	1		-2232	-73	1	0	1	0	0	0	0	1	0	0	1	1	1	1	1
P000006	G0000176	S0000570	E000522	MELD-Na	789	25	M	65	63	1.14	1.15537362779213	0.2	1.19	138		0	10	10	0	0	1	0	1	1		-2232	-73	1	0	1	0	0	0	0	1	0	0	1	1	0	1	1
P000006	G0000176	S0000571	E000522	reMELD-Na	789	25	M	65	63	1.14	1.15537362779213	0.2	1.19	138			7	7	0	0	1	0	1	1		-2232	-73	1	0	1	0	0	0	0	1	0	0	1	1	0	1	1
P000006	G0000177	S0000572	E000522	MELD	858	28	M	65	63	1.56	1.55607517558417	0.4	1.28			0	13	13	0	0	1	0	1	1		-2163	-71	1	0	1	0	0	0	0	1	0	0	1	1	1	1	1
P000006	G0000177	S0000573	E000522	MELD-Na	858	28	M	65	63	1.56	1.55607517558417	0.4	1.28	138		0	13	13	0	0	1	0	1	1		-2163	-71	1	0	1	0	0	0	0	1	0	0	1	1	0	1	1
P000006	G0000177	S0000574	E000522	reMELD-Na	858	28	M	65	63	1.56	1.55607517558417	0.4	1.28	138			12	12	0	0	1	0	1	1		-2163	-71	1	0	1	0	0	0	0	1	0	0	1	1	0	1	1
P000006	G0000178	S0000575	E000710	MELD	1058	34	M	66	63	1.36	1.36661174001122	0.3	1.13			0	11	11	0	0	1	0	1	1		-1963	-64	1	0	1	0	0	0	0	1	0	0	1	1	1	1	1
P000006	G0000178	S0000576	E000710	MELD-Na	1058	34	M	66	63	1.36	1.36661174001122	0.3	1.13	141		0	11	11	0	0	1	0	1	1		-1963	-64	1	0	1	0	0	0	0	1	0	0	1	1	0	1	1
P000006	G0000178	S0000577	E000710	reMELD-Na	1058	34	M	66	63	1.36	1.36661174001122	0.3	1.13	141			8	8	0	0	1	0	1	1		-1963	-64	1	0	1	0	0	0	0	1	0	0	1	1	0	1	1
P000006	G0000179	S0000578	E000710	MELD	1278	41	M	66	63	1.26	1.26922115244367	0.4	1.07			0	9	9	0	0	1	0	1	1		-1743	-57	1	0	1	0	0	0	0	1	0	0	1	1	1	1	1
P000006	G0000179	S0000579	E000710	MELD-Na	1278	41	M	66	63	1.26	1.26922115244367	0.4	1.07	138		0	9	9	0	0	1	0	1	1		-1743	-57	1	0	1	0	0	0	0	1	0	0	1	1	0	1	1
P000006	G0000179	S0000580	E000710	reMELD-Na	1278	41	M	66	63	1.26	1.26922115244367	0.4	1.07	138			8	8	0	0	1	0	1	1		-1743	-57	1	0	1	0	0	0	0	1	0	0	1	1	0	1	1
P000006	G0000180	S0000581	E000710	MELD	1294	42	M	67	63	1.11	1.12381086814615	0.4	1.08			0	8	8	0	0	1	0	1	1		-1727	-57	1	0	1	0	0	0	0	1	0	0	1	1	1	1	1
P000006	G0000180	S0000582	E000710	MELD-Na	1294	42	M	67	63	1.11	1.12381086814615	0.4	1.08	138		0	8	8	0	0	1	0	1	1		-1727	-57	1	0	1	0	0	0	0	1	0	0	1	1	0	1	1
P000006	G0000180	S0000583	E000710	reMELD-Na	1294	42	M	67	63	1.11	1.12381086814615	0.4	1.08	138			7	7	0	0	1	0	1	1		-1727	-57	1	0	1	0	0	0	0	1	0	0	1	1	0	1	1
P000006	G0000181	S0000584	E000710	MELD	1323	43	M	67	63	1.01	1.01913233868156	1	1.14			0	8	8	0	0	1	0	1	1		-1698	-56	1	0	1	0	0	0	0	1	0	0	1	1	1	1	1
P000006	G0000181	S0000585	E000710	MELD-Na	1323	43	M	67	63	1.01	1.01913233868156	1	1.14	134		0	11	11	0	0	1	0	1	1		-1698	-56	1	0	1	0	0	0	0	1	0	0	1	1	0	1	1
P000006	G0000181	S0000586	E000710	reMELD-Na	1323	43	M	67	63	1.01	1.01913233868156	1	1.14	134			11	11	0	0	1	0	1	1		-1698	-56	1	0	1	0	0	0	0	1	0	0	1	1	0	1	1
P000006	G0000182	S0000587	E001048	MELD	1782	58	M	68	63	1.61	1.6010152344225	0.6	1.17			0	13	13	0	0	1	0	1	1		-1239	-41	1	0	1	0	0	0	0	1	0	0	1	1	1	1	1
P000006	G0000182	S0000588	E001048	MELD-Na	1782	58	M	68	63	1.61	1.6010152344225	0.6	1.17	131		0	18	18	0	0	1	0	1	1		-1239	-41	1	0	1	0	0	0	0	1	0	0	1	1	0	1	1
P000006	G0000182	S0000589	E001048	reMELD-Na	1782	58	M	68	63	1.61	1.6010152344225	0.6	1.17	131			14	14	0	0	1	0	1	1		-1239	-41	1	0	1	0	0	0	0	1	0	0	1	1	0	1	1
P000006	G0000183	S0000590	E001165	MELD	2010	66	M	68	63	1.12	1.12310838693986	1.3	1.11			0	10	10	0	0	1	0	1	1		-1011	-33	1	0	1	0	0	0	0	1	0	0	1	1	1	1	1
P000006	G0000183	S0000591	E001165	MELD-Na	2010	66	M	68	63	1.12	1.12310838693986	1.3	1.11	137		0	10	10	0	0	1	0	1	1		-1011	-33	1	0	1	0	0	0	0	1	0	0	1	1	0	1	1
P000006	G0000183	S0000592	E001165	reMELD-Na	2010	66	M	68	63	1.12	1.12310838693986	1.3	1.11	137			11	11	0	0	1	0	1	1		-1011	-33	1	0	1	0	0	0	0	1	0	0	1	1	0	1	1
P000006	G0000184	S0000593	E001048	MELD	2055	67	M	69	63	2.84	2.71587452386635	0.8	1.2			0	18	18	0	0	1	0	1	1		-966	-32	1	0	1	0	0	0	0	1	0	0	1	1	1	1	1
P000006	G0000184	S0000594	E001048	MELD-Na	2055	67	M	69	63	2.84	2.71587452386635	0.8	1.2	132		0	22	22	0	0	1	0	1	1		-966	-32	1	0	1	0	0	0	0	1	0	0	1	1	0	1	1
P000006	G0000184	S0000595	E001048	reMELD-Na	2055	67	M	69	63	2.84	2.71587452386635	0.8	1.2	132			18	18	0	0	1	0	1	1		-966	-32	1	0	1	0	0	0	0	1	0	0	1	1	0	1	1
P000006	G0000185	S0000596	E001048	MELD	2101	69	M	69	63	1.15	1.1315845578666	3.2	1.16			0	14	14	0	0	1	0	1	1		-920	-30	1	0	1	0	0	0	0	1	0	0	1	1	1	1	1
P000006	G0000185	S0000597	E001048	MELD 3.0	2101	69	M	69	63	1.15	1.1315845578666	3.2	1.16	130	3.63		18	18	0	0	1	0	1	1		-920	-30	1	0	1	0	0	0	0	1	0	0	1	1	0	1	1
P000006	G0000185	S0000598	E001048	MELD-Na	2101	69	M	69	63	1.15	1.1315845578666	3.2	1.16	130		0	20	20	0	0	1	0	1	1		-920	-30	1	0	1	0	0	0	0	1	0	0	1	1	0	1	1
P000006	G0000185	S0000599	E001048	reMELD-Na	2101	69	M	69	63	1.15	1.1315845578666	3.2	1.16	130			17	17	0	0	1	0	1	1		-920	-30	1	0	1	0	0	0	0	1	0	0	1	1	0	1	1
P000006	G0000186	S0000600	E001216	MELD	2103	69	M	69	63	0.81	0.7771370668057	5.3	1.2			0	15	15	0	0	1	0	1	1		-918	-30	1	0	1	0	0	0	0	1	0	0	1	1	1	1	1
P000006	G0000186	S0000601	E001216	MELD-Na	2103	69	M	69	63	0.81	0.7771370668057	5.3	1.2	133		0	18	18	0	0	1	0	1	1		-918	-30	1	0	1	0	0	0	0	1	0	0	1	1	0	1	1
P000006	G0000186	S0000602	E001216	reMELD-Na	2103	69	M	69	63	0.81	0.7771370668057	5.3	1.2	133			15	15	0	0	1	0	1	1		-918	-30	1	0	1	0	0	0	0	1	0	0	1	1	0	1	1
P000006	G0000187	S0000603	E001216	MELD	2104	69	M	69	63	0.85	0.780469877251253	9.7	1.21			0	17	17	0	0	1	0	1	1		-917	-30	1	0	1	0	0	0	0	1	0	0	1	1	1	1	1
P000006	G0000187	S0000604	E001216	MELD 3.0	2104	69	M	69	63	0.85	0.780469877251253	9.7	1.21	136	3.07		19	19	0	0	1	0	1	1		-917	-30	1	0	1	0	0	0	0	1	0	0	1	1	0	1	1
P000006	G0000187	S0000605	E001216	MELD-Na	2104	69	M	69	63	0.85	0.780469877251253	9.7	1.21	136		0	18	18	0	0	1	0	1	1		-917	-30	1	0	1	0	0	0	0	1	0	0	1	1	0	1	1
P000006	G0000187	S0000606	E001216	reMELD-Na	2104	69	M	69	63	0.85	0.780469877251253	9.7	1.21	136			16	15	-1	1	0	0	1	1		-917	-30	1	0	1	0	0	0	0	1	0	0	1	1	0	1	1
P000006	G0000188	S0000607	E001216	MELD	2105	69	M	69	63	1.03	0.948703067650545	11	1.33			0	19	19	0	0	1	0	1	1		-916	-30	1	0	1	0	0	0	0	1	0	0	1	1	1	1	1
P000006	G0000188	S0000608	E001216	MELD-Na	2105	69	M	69	63	1.03	0.948703067650545	11	1.33	133		0	22	22	0	0	1	0	1	1		-916	-30	1	0	1	0	0	0	0	1	0	0	1	1	0	1	1
P000006	G0000188	S0000609	E001216	reMELD-Na	2105	69	M	69	63	1.03	0.948703067650545	11	1.33	133			20	20	0	0	1	0	1	1		-916	-30	1	0	1	0	0	0	0	1	0	0	1	1	0	1	1
P000006	G0000189	S0000610	E001216	MELD	2106	69	M	69	63	0.82	0.732196667919897	12.6	1.3			0	19	19	0	0	1	0	1	1		-915	-30	1	0	1	0	0	0	0	1	0	0	1	1	1	1	1
P000006	G0000189	S0000611	E001216	MELD-Na	2106	69	M	69	63	0.82	0.732196667919897	12.6	1.3	139		0	19	19	0	0	1	0	1	1		-915	-30	1	0	1	0	0	0	0	1	0	0	1	1	0	1	1
P000006	G0000189	S0000612	E001216	reMELD-Na	2106	69	M	69	63	0.82	0.732196667919897	12.6	1.3	139			16	15	-1	1	0	0	1	1		-915	-30	1	0	1	0	0	0	0	1	0	0	1	1	0	1	1
P000006	G0000190	S0000613	E001216	MELD	2107	69	M	69	63	0.87	0.766912638097485	15.6	1.2			0	19	19	0	0	1	0	1	1		-914	-30	1	0	1	0	0	0	0	1	0	0	1	1	1	1	1
P000006	G0000190	S0000614	E001216	MELD-Na	2107	69	M	69	63	0.87	0.766912638097485	15.6	1.2	139		0	19	19	0	0	1	0	1	1		-914	-30	1	0	1	0	0	0	0	1	0	0	1	1	0	1	1
P000006	G0000190	S0000615	E001216	reMELD-Na	2107	69	M	69	63	0.87	0.766912638097485	15.6	1.2	139			17	16	-1	1	0	0	1	1		-914	-30	1	0	1	0	0	0	0	1	0	0	1	1	0	1	1
P000006	G0000191	S0000616	E001216	MELD	2108	69	M	69	63	0.91	0.809872655630438	14.8	1.25			0	19	19	0	0	1	0	1	1		-913	-30	1	0	1	0	0	0	0	1	0	0	1	1	1	1	1
P000006	G0000191	S0000617	E001216	MELD-Na	2108	69	M	69	63	0.91	0.809872655630438	14.8	1.25	137		0	19	19	0	0	1	0	1	1		-913	-30	1	0	1	0	0	0	0	1	0	0	1	1	0	1	1
P000006	G0000191	S0000618	E001216	reMELD-Na	2108	69	M	69	63	0.91	0.809872655630438	14.8	1.25	137			18	17	-1	1	0	0	1	1		-913	-30	1	0	1	0	0	0	0	1	0	0	1	1	0	1	1
P000006	G0000192	S0000619	E001216	MELD	2109	69	M	69	63	0.82	0.725750969256223	13.8	1.31			0	19	19	0	0	1	0	1	1		-912	-30	1	0	1	0	0	0	0	1	0	0	1	1	1	1	1
P000006	G0000192	S0000620	E001216	MELD-Na	2109	69	M	69	63	0.82	0.725750969256223	13.8	1.31	138		0	19	19	0	0	1	0	1	1		-912	-30	1	0	1	0	0	0	0	1	0	0	1	1	0	1	1
P000006	G0000192	S0000621	E001216	reMELD-Na	2109	69	M	69	63	0.82	0.725750969256223	13.8	1.31	138			17	16	-1	1	0	0	1	1		-912	-30	1	0	1	0	0	0	0	1	0	0	1	1	0	1	1
P000006	G0000193	S0000622	E001216	MELD	2110	69	M	69	63	0.72	0.624384842920478	14.2	1.46			0	21	21	0	0	1	0	1	1		-911	-30	1	0	1	0	0	0	0	1	0	0	1	1	1	1	1
P000006	G0000193	S0000623	E001216	MELD-Na	2110	69	M	69	63	0.72	0.624384842920478	14.2	1.46	138		0	21	21	0	0	1	0	1	1		-911	-30	1	0	1	0	0	0	0	1	0	0	1	1	0	1	1
P000006	G0000193	S0000624	E001216	reMELD-Na	2110	69	M	69	63	0.72	0.624384842920478	14.2	1.46	138			17	16	-1	1	0	0	1	1		-911	-30	1	0	1	0	0	0	0	1	0	0	1	1	0	1	1
P000006	G0000194	S0000625	E001216	MELD	2111	69	M	69	63	0.87	0.776763413493526	13.5	1.54			0	21	21	0	0	1	0	1	1		-910	-30	1	0	1	0	0	0	0	1	0	0	1	1	1	1	1
P000006	G0000194	S0000626	E001216	MELD-Na	2111	69	M	69	63	0.87	0.776763413493526	13.5	1.54	139		0	21	21	0	0	1	0	1	1		-910	-30	1	0	1	0	0	0	0	1	0	0	1	1	0	1	1
P000006	G0000194	S0000627	E001216	reMELD-Na	2111	69	M	69	63	0.87	0.776763413493526	13.5	1.54	139			19	18	-1	1	0	0	1	1		-910	-30	1	0	1	0	0	0	0	1	0	0	1	1	0	1	1
P000006	G0000195	S0000628	E001216	MELD	2112	69	M	69	63	0.91	0.820570362739301	12.7	1.66			0	22	22	0	0	1	0	1	1		-909	-30	1	0	1	0	0	0	0	1	0	0	1	1	1	1	1
P000006	G0000195	S0000629	E001216	MELD-Na	2112	69	M	69	63	0.91	0.820570362739301	12.7	1.66	138		0	22	22	0	0	1	0	1	1		-909	-30	1	0	1	0	0	0	0	1	0	0	1	1	0	1	1
P000006	G0000195	S0000630	E001216	reMELD-Na	2112	69	M	69	63	0.91	0.820570362739301	12.7	1.66	138			20	19	-1	1	0	0	1	1		-909	-30	1	0	1	0	0	0	0	1	0	0	1	1	0	1	1
P000006	G0000196	S0000631	E001216	MELD	2114	69	M	69	63	0.97	0.879038474686669	12.8	1.35			0	19	19	0	0	1	0	1	1		-907	-30	1	0	1	0	0	0	0	1	0	0	1	1	1	1	1
P000006	G0000196	S0000632	E001216	MELD-Na	2114	69	M	69	63	0.97	0.879038474686669	12.8	1.35	141		0	19	19	0	0	1	0	1	1		-907	-30	1	0	1	0	0	0	0	1	0	0	1	1	0	1	1
P000006	G0000196	S0000633	E001216	reMELD-Na	2114	69	M	69	63	0.97	0.879038474686669	12.8	1.35	141			18	17	-1	1	0	0	1	1		-907	-30	1	0	1	0	0	0	0	1	0	0	1	1	0	1	1
P000006	G0000197	S0000634	E001216	MELD	2118	69	M	69	63	0.92	0.817077190732223	15.4	1.24			0	19	19	0	0	1	0	1	1		-903	-30	1	0	1	0	0	0	0	1	0	0	1	1	1	1	1
P000006	G0000197	S0000635	E001216	MELD-Na	2118	69	M	69	63	0.92	0.817077190732223	15.4	1.24	139		0	19	19	0	0	1	0	1	1		-903	-30	1	0	1	0	0	0	0	1	0	0	1	1	0	1	1
P000006	G0000197	S0000636	E001216	reMELD-Na	2118	69	M	69	63	0.92	0.817077190732223	15.4	1.24	139			18	16	-2	1	0	0	1	1		-903	-30	1	0	1	0	0	0	0	1	0	0	1	1	0	1	1
P000006	G0000198	S0000637	E001216	MELD	2119	69	M	69	63	1	0.903661525037479	13.7	1.27			0	19	19	0	0	1	0	1	1		-902	-30	1	0	1	0	0	0	0	1	0	0	1	1	1	1	1
P000006	G0000198	S0000638	E001216	MELD-Na	2119	69	M	69	63	1	0.903661525037479	13.7	1.27	140		0	19	19	0	0	1	0	1	1		-902	-30	1	0	1	0	0	0	0	1	0	0	1	1	0	1	1
P000006	G0000198	S0000639	E001216	reMELD-Na	2119	69	M	69	63	1	0.903661525037479	13.7	1.27	140			18	17	-1	1	0	0	1	1		-902	-30	1	0	1	0	0	0	0	1	0	0	1	1	0	1	1
P000006	G0000199	S0000640	E001216	MELD	2122	69	M	69	63	0.94	0.839872070875855	14.7	1.29			0	19	19	0	0	1	0	1	1		-899	-29	1	0	1	0	0	0	0	1	0	0	1	1	1	1	1
P000006	G0000199	S0000641	E001216	MELD 3.0	2122	69	M	69	63	0.94	0.839872070875855	14.7	1.29	139	2.76		22	22	0	0	1	0	1	1		-899	-29	1	0	1	0	0	0	0	1	0	0	1	1	0	1	1
P000006	G0000199	S0000642	E001216	MELD-Na	2122	69	M	69	63	0.94	0.839872070875855	14.7	1.29	139		0	19	19	0	0	1	0	1	1		-899	-29	1	0	1	0	0	0	0	1	0	0	1	1	0	1	1
P000006	G0000199	S0000643	E001216	reMELD-Na	2122	69	M	69	63	0.94	0.839872070875855	14.7	1.29	139			18	17	-1	1	0	0	1	1		-899	-29	1	0	1	0	0	0	0	1	0	0	1	1	0	1	1
P000006	G0000200	S0000644	E001216	MELD	2125	69	M	69	63	0.99	0.908229630344509	11.2	1.41			0	19	19	0	0	1	0	1	1		-896	-29	1	0	1	0	0	0	0	1	0	0	1	1	1	1	1
P000006	G0000200	S0000645	E001216	MELD-Na	2125	69	M	69	63	0.99	0.908229630344509	11.2	1.41	137		0	19	19	0	0	1	0	1	1		-896	-29	1	0	1	0	0	0	0	1	0	0	1	1	0	1	1
P000006	G0000200	S0000646	E001216	reMELD-Na	2125	69	M	69	63	0.99	0.908229630344509	11.2	1.41	137			19	18	-1	1	0	0	1	1		-896	-29	1	0	1	0	0	0	0	1	0	0	1	1	0	1	1
P000006	G0000201	S0000647	E001216	MELD	2127	69	M	69	63	1.04	0.971708115836011	9.1	1.38			0	19	18	-1	1	0	0	1	1		-894	-29	1	0	1	0	0	0	0	1	0	0	1	1	1	1	1
P000006	G0000201	S0000648	E001216	MELD 3.0	2127	69	M	69	63	1.04	0.971708115836011	9.1	1.38	138	2.59		21	21	0	0	1	0	1	1		-894	-29	1	0	1	0	0	0	0	1	0	0	1	1	0	1	1
P000006	G0000201	S0000649	E001216	MELD-Na	2127	69	M	69	63	1.04	0.971708115836011	9.1	1.38	138		0	19	18	-1	1	0	0	1	1		-894	-29	1	0	1	0	0	0	0	1	0	0	1	1	0	1	1
P000006	G0000201	S0000650	E001216	reMELD-Na	2127	69	M	69	63	1.04	0.971708115836011	9.1	1.38	138			18	17	-1	1	0	0	1	1		-894	-29	1	0	1	0	0	0	0	1	0	0	1	1	0	1	1
P000006	G0000202	S0000651	E001216	MELD	2129	69	M	69	63	1.06	0.994270478535359	8.7	1.29			0	18	17	-1	1	0	0	1	1		-892	-29	1	0	1	0	0	0	0	1	0	0	1	1	1	1	1
P000006	G0000202	S0000652	E001216	MELD 3.0	2129	69	M	69	63	1.06	0.994270478535359	8.7	1.29	136	2.78		20	20	0	0	1	0	1	1		-892	-29	1	0	1	0	0	0	0	1	0	0	1	1	0	1	1
P000006	G0000202	S0000653	E001216	MELD-Na	2129	69	M	69	63	1.06	0.994270478535359	8.7	1.29	136		0	19	18	-1	1	0	0	1	1		-892	-29	1	0	1	0	0	0	0	1	0	0	1	1	0	1	1
P000006	G0000202	S0000654	E001216	reMELD-Na	2129	69	M	69	63	1.06	0.994270478535359	8.7	1.29	136			18	18	0	0	1	0	1	1		-892	-29	1	0	1	0	0	0	0	1	0	0	1	1	0	1	1
P000006	G0000203	S0000655	E001216	MELD	2136	70	M	69	63	1.57	1.5117984857272	5.5	1.24			0	20	19	-1	1	0	0	1	1		-885	-29	1	0	1	0	0	0	0	1	0	0	1	1	1	1	1
P000006	G0000203	S0000656	E001216	MELD 3.0	2136	70	M	69	63	1.57	1.5117984857272	5.5	1.24	134	2.8		23	22	-1	1	0	0	1	1		-885	-29	1	0	1	0	0	0	0	1	0	0	1	1	0	1	1
P000006	G0000203	S0000657	E001216	MELD-Na	2136	70	M	69	63	1.57	1.5117984857272	5.5	1.24	134		0	22	21	-1	1	0	0	1	1		-885	-29	1	0	1	0	0	0	0	1	0	0	1	1	0	1	1
P000006	G0000203	S0000658	E001216	reMELD-Na	2136	70	M	69	63	1.57	1.5117984857272	5.5	1.24	134			20	20	0	0	1	0	1	1		-885	-29	1	0	1	0	0	0	0	1	0	0	1	1	0	1	1
P000006	G0000204	S0000659	E001216	MELD	2143	70	M	69	63	0.77	0.743135674886446	4.7	1.22			0	15	15	0	0	1	0	1	1		-878	-29	1	0	1	0	0	0	0	1	0	0	1	1	1	1	1
P000006	G0000204	S0000660	E001216	MELD-Na	2143	70	M	69	63	0.77	0.743135674886446	4.7	1.22	134		0	17	17	0	0	1	0	1	1		-878	-29	1	0	1	0	0	0	0	1	0	0	1	1	0	1	1
P000006	G0000204	S0000661	E001216	reMELD-Na	2143	70	M	69	63	0.77	0.743135674886446	4.7	1.22	134			14	14	0	0	1	0	1	1		-878	-29	1	0	1	0	0	0	0	1	0	0	1	1	0	1	1
P000006	G0000205	S0000662	E001216	MELD	2146	70	M	69	63	0.77	0.750018726464626	4	1.21			0	14	14	0	0	1	0	1	1		-875	-29	1	0	1	0	0	0	0	1	0	0	1	1	1	1	1
P000006	G0000205	S0000663	E001216	MELD-Na	2146	70	M	69	63	0.77	0.750018726464626	4	1.21	135		0	16	16	0	0	1	0	1	1		-875	-29	1	0	1	0	0	0	0	1	0	0	1	1	0	1	1
P000006	G0000205	S0000664	E001216	reMELD-Na	2146	70	M	69	63	0.77	0.750018726464626	4	1.21	135			13	13	0	0	1	0	1	1		-875	-29	1	0	1	0	0	0	0	1	0	0	1	1	0	1	1
P000006	G0000206	S0000665	E001243	MELD	2183	71	M	69	63	1.21	1.20262448230872	2	1.42			0	15	15	0	0	1	0	1	1		-838	-27	1	0	1	0	0	0	0	1	0	0	1	1	1	1	1
P000006	G0000206	S0000666	E001243	MELD-Na	2183	71	M	69	63	1.21	1.20262448230872	2	1.42	135		0	17	17	0	0	1	0	1	1		-838	-27	1	0	1	0	0	0	0	1	0	0	1	1	0	1	1
P000006	G0000206	S0000667	E001243	reMELD-Na	2183	71	M	69	63	1.21	1.20262448230872	2	1.42	135			16	16	0	0	1	0	1	1		-838	-27	1	0	1	0	0	0	0	1	0	0	1	1	0	1	1
P000006	G0000207	S0000668	E001243	MELD	2195	72	M	69	63	1.57	1.54617316619204	2.1	1.3			0	16	16	0	0	1	0	1	1		-826	-27	1	0	1	0	0	0	0	1	0	0	1	1	1	1	1
P000006	G0000207	S0000669	E001243	MELD-Na	2195	72	M	69	63	1.57	1.54617316619204	2.1	1.3	136		0	17	17	0	0	1	0	1	1		-826	-27	1	0	1	0	0	0	0	1	0	0	1	1	0	1	1
P000006	G0000207	S0000670	E001243	reMELD-Na	2195	72	M	69	63	1.57	1.54617316619204	2.1	1.3	136			17	17	0	0	1	0	1	1		-826	-27	1	0	1	0	0	0	0	1	0	0	1	1	0	1	1
P000006	G0000208	S0000671	E001266	MELD	2202	72	M	69	63	1.4	1.38768463942459	1.8	1.13			0	13	13	0	0	1	0	1	1		-819	-27	1	0	1	0	0	0	0	1	0	0	1	1	1	1	1
P000006	G0000208	S0000672	E001266	MELD 3.0	2202	72	M	69	63	1.4	1.38768463942459	1.8	1.13	136	3.17		15	15	0	0	1	0	1	1		-819	-27	1	0	1	0	0	0	0	1	0	0	1	1	0	1	1
P000006	G0000208	S0000673	E001266	MELD-Na	2202	72	M	69	63	1.4	1.38768463942459	1.8	1.13	136		0	14	14	0	0	1	0	1	1		-819	-27	1	0	1	0	0	0	0	1	0	0	1	1	0	1	1
P000006	G0000208	S0000674	E001266	reMELD-Na	2202	72	M	69	63	1.4	1.38768463942459	1.8	1.13	136			15	14	-1	1	0	0	1	1		-819	-27	1	0	1	0	0	0	0	1	0	0	1	1	0	1	1
P000006	G0000209	S0000675	E001266	MELD	2205	72	M	69	63	1.62	1.5956421318068	1.9	1.14			0	15	15	0	0	1	0	1	1		-816	-27	1	0	1	0	0	0	0	1	0	0	1	1	1	1	1
P000006	G0000209	S0000676	E001266	MELD-Na	2205	72	M	69	63	1.62	1.5956421318068	1.9	1.14	140		0	15	15	0	0	1	0	1	1		-816	-27	1	0	1	0	0	0	0	1	0	0	1	1	0	1	1
P000006	G0000209	S0000677	E001266	reMELD-Na	2205	72	M	69	63	1.62	1.5956421318068	1.9	1.14	140			15	15	0	0	1	0	1	1		-816	-27	1	0	1	0	0	0	0	1	0	0	1	1	0	1	1
P000006	G0000210	S0000678	E001266	MELD	2206	72	M	69	63	1.62	1.5956421318068	1.9	1.06			0	14	14	0	0	1	0	1	1		-815	-27	1	0	1	0	0	0	0	1	0	0	1	1	1	1	1
P000006	G0000210	S0000679	E001266	MELD 3.0	2206	72	M	69	63	1.62	1.5956421318068	1.9	1.06	140	3.64		15	15	0	0	1	0	1	1		-815	-27	1	0	1	0	0	0	0	1	0	0	1	1	0	1	1
P000006	G0000210	S0000680	E001266	MELD-Na	2206	72	M	69	63	1.62	1.5956421318068	1.9	1.06	140		0	14	14	0	0	1	0	1	1		-815	-27	1	0	1	0	0	0	0	1	0	0	1	1	0	1	1
P000006	G0000210	S0000681	E001266	reMELD-Na	2206	72	M	69	63	1.62	1.5956421318068	1.9	1.06	140			15	15	0	0	1	0	1	1		-815	-27	1	0	1	0	0	0	0	1	0	0	1	1	0	1	1
P000006	G0000211	S0000682	E001266	MELD	2211	72	M	69	63	1.15	1.14889012036912	1.6	1.14			0	11	11	0	0	1	0	1	1		-810	-27	1	0	1	0	0	0	0	1	0	0	1	1	1	1	1
P000006	G0000211	S0000683	E001266	MELD 3.0	2211	72	M	69	63	1.15	1.14889012036912	1.6	1.14	136	2.67		13	13	0	0	1	0	1	1		-810	-27	1	0	1	0	0	0	0	1	0	0	1	1	0	1	1
P000006	G0000211	S0000684	E001266	MELD-Na	2211	72	M	69	63	1.15	1.14889012036912	1.6	1.14	136		0	12	12	0	0	1	0	1	1		-810	-27	1	0	1	0	0	0	0	1	0	0	1	1	0	1	1
P000006	G0000211	S0000685	E001266	reMELD-Na	2211	72	M	69	63	1.15	1.14889012036912	1.6	1.14	136			13	13	0	0	1	0	1	1		-810	-27	1	0	1	0	0	0	0	1	0	0	1	1	0	1	1
P000006	G0000212	S0000686	E001243	MELD	2218	72	M	69	63	1.83	1.79928429988752	1.3	1.33			0	16	16	0	0	1	0	1	1		-803	-26	1	0	1	0	0	0	0	1	0	0	1	1	1	1	1
P000006	G0000212	S0000687	E001243	MELD-Na	2218	72	M	69	63	1.83	1.79928429988752	1.3	1.33	141		0	16	16	0	0	1	0	1	1		-803	-26	1	0	1	0	0	0	0	1	0	0	1	1	0	1	1
P000006	G0000212	S0000688	E001243	reMELD-Na	2218	72	M	69	63	1.83	1.79928429988752	1.3	1.33	141			17	17	0	0	1	0	1	1		-803	-26	1	0	1	0	0	0	0	1	0	0	1	1	0	1	1
P000006	G0000213	S0000689	E001280	MELD	2219	72	M	69	63	1.735	1.70826267022479	1.5	1.23			0	16	15	-1	1	0	0	1	1		-802	-26	1	0	1	0	0	0	0	1	0	0	1	1	1	1	1
P000006	G0000213	S0000690	E001280	MELD 3.0	2219	72	M	69	63	1.735	1.70826267022479	1.5	1.23	142	2.71		17	16	-1	1	0	0	1	1		-802	-26	1	0	1	0	0	0	0	1	0	0	1	1	0	1	1
P000006	G0000213	S0000691	E001280	MELD-Na	2219	72	M	69	63	1.735	1.70826267022479	1.5	1.23	142		0	16	15	-1	1	0	0	1	1		-802	-26	1	0	1	0	0	0	0	1	0	0	1	1	0	1	1
P000006	G0000213	S0000692	E001280	reMELD-Na	2219	72	M	69	63	1.735	1.70826267022479	1.5	1.23	142			16	16	0	0	1	0	1	1		-802	-26	1	0	1	0	0	0	0	1	0	0	1	1	0	1	1
P000006	G0000214	S0000693	E001280	MELD	2220	72	M	69	63	1.7	1.67655830078969	1.4	1.17			0	15	14	-1	1	0	0	1	1		-801	-26	1	0	1	0	0	0	0	1	0	0	1	1	1	1	1
P000006	G0000214	S0000694	E001280	MELD 3.0	2220	72	M	69	63	1.7	1.67655830078969	1.4	1.17	138	2.92		15	15	0	0	1	0	1	1		-801	-26	1	0	1	0	0	0	0	1	0	0	1	1	0	1	1
P000006	G0000214	S0000695	E001280	MELD-Na	2220	72	M	69	63	1.7	1.67655830078969	1.4	1.17	138		0	15	14	-1	1	0	0	1	1		-801	-26	1	0	1	0	0	0	0	1	0	0	1	1	0	1	1
P000006	G0000214	S0000696	E001280	reMELD-Na	2220	72	M	69	63	1.7	1.67655830078969	1.4	1.17	138			15	15	0	0	1	0	1	1		-801	-26	1	0	1	0	0	0	0	1	0	0	1	1	0	1	1
P000006	G0000215	S0000697	E001280	MELD	2224	73	M	69	63	1	1.00703827710504	1.2	1.14			0	9	9	0	0	1	0	1	1		-797	-26	1	0	1	0	0	0	0	1	0	0	1	1	1	1	1
P000006	G0000215	S0000698	E001280	MELD-Na	2224	73	M	69	63	1	1.00703827710504	1.2	1.14	137.5		0	9	9	0	0	1	0	1	1		-797	-26	1	0	1	0	0	0	0	1	0	0	1	1	0	1	1
P000006	G0000215	S0000699	E001280	reMELD-Na	2224	73	M	69	63	1	1.00703827710504	1.2	1.14	137.5			10	10	0	0	1	0	1	1		-797	-26	1	0	1	0	0	0	0	1	0	0	1	1	0	1	1
P000006	G0000216	S0000700	E001280	MELD	2226	73	M	69	63	0.89	0.899997322029041	1.1	1.2			0	9	9	0	0	1	0	1	1		-795	-26	1	0	1	0	0	0	0	1	0	0	1	1	1	1	1
P000006	G0000216	S0000701	E001280	MELD-Na	2226	73	M	69	63	0.89	0.899997322029041	1.1	1.2	138		0	9	9	0	0	1	0	1	1		-795	-26	1	0	1	0	0	0	0	1	0	0	1	1	0	1	1
P000006	G0000216	S0000702	E001280	reMELD-Na	2226	73	M	69	63	0.89	0.899997322029041	1.1	1.2	138			9	9	0	0	1	0	1	1		-795	-26	1	0	1	0	0	0	0	1	0	0	1	1	0	1	1
P000006	G0000217	S0000703	E001243	MELD	2231	73	M	69	63	1.12	1.12310838693986	1.3	1.17			0	10	10	0	0	1	0	1	1		-790	-26	1	0	1	0	0	0	0	1	0	0	1	1	1	1	1
P000006	G0000217	S0000704	E001243	MELD-Na	2231	73	M	69	63	1.12	1.12310838693986	1.3	1.17	135		0	12	12	0	0	1	0	1	1		-790	-26	1	0	1	0	0	0	0	1	0	0	1	1	0	1	1
P000006	G0000217	S0000705	E001243	reMELD-Na	2231	73	M	69	63	1.12	1.12310838693986	1.3	1.17	135			12	12	0	0	1	0	1	1		-790	-26	1	0	1	0	0	0	0	1	0	0	1	1	0	1	1
P000006	G0000218	S0000706	E001304	MELD	2243	73	M	69	63	1.25	1.24239906690322	1.9	1.2			0	13	13	0	0	1	0	1	1		-778	-26	1	0	1	0	0	0	0	1	0	0	1	1	1	1	1
P000006	G0000218	S0000707	E001304	MELD-Na	2243	73	M	69	63	1.25	1.24239906690322	1.9	1.2	140		0	13	13	0	0	1	0	1	1		-778	-26	1	0	1	0	0	0	0	1	0	0	1	1	0	1	1
P000006	G0000218	S0000708	E001304	reMELD-Na	2243	73	M	69	63	1.25	1.24239906690322	1.9	1.2	140			14	14	0	0	1	0	1	1		-778	-26	1	0	1	0	0	0	0	1	0	0	1	1	0	1	1
P000006	G0000219	S0000709	E001307	MELD	2252	73	M	69	63	1.06	1.05132767300497	2.5	1.31			0	13	13	0	0	1	0	1	1		-769	-25	1	0	1	0	0	0	0	1	0	0	1	1	1	1	1
P000006	G0000219	S0000710	E001307	MELD-Na	2252	73	M	69	63	1.06	1.05132767300497	2.5	1.31	138		0	13	13	0	0	1	0	1	1		-769	-25	1	0	1	0	0	0	0	1	0	0	1	1	0	1	1
P000006	G0000219	S0000711	E001307	reMELD-Na	2252	73	M	69	63	1.06	1.05132767300497	2.5	1.31	138			14	14	0	0	1	0	1	1		-769	-25	1	0	1	0	0	0	0	1	0	0	1	1	0	1	1
P000006	G0000220	S0000712	E001307	MELD	2253	74	M	69	63	0.98	0.97192580561351	2.6	1.24			0	12	12	0	0	1	0	1	1		-768	-25	1	0	1	0	0	0	0	1	0	0	1	1	1	1	1
P000006	G0000220	S0000713	E001307	MELD-Na	2253	74	M	69	63	0.98	0.97192580561351	2.6	1.24	139		0	12	12	0	0	1	0	1	1		-768	-25	1	0	1	0	0	0	0	1	0	0	1	1	0	1	1
P000006	G0000220	S0000714	E001307	reMELD-Na	2253	74	M	69	63	0.98	0.97192580561351	2.6	1.24	139			13	13	0	0	1	0	1	1		-768	-25	1	0	1	0	0	0	0	1	0	0	1	1	0	1	1
P000006	G0000221	S0000715	E001307	MELD	2255	74	M	69	63	1	0.999167138528565	1.9	1.31			0	12	12	0	0	1	0	1	1		-766	-25	1	0	1	0	0	0	0	1	0	0	1	1	1	1	1
P000006	G0000221	S0000716	E001307	MELD-Na	2255	74	M	69	63	1	0.999167138528565	1.9	1.31	135		0	14	14	0	0	1	0	1	1		-766	-25	1	0	1	0	0	0	0	1	0	0	1	1	0	1	1
P000006	G0000221	S0000717	E001307	reMELD-Na	2255	74	M	69	63	1	0.999167138528565	1.9	1.31	135			14	14	0	0	1	0	1	1		-766	-25	1	0	1	0	0	0	0	1	0	0	1	1	0	1	1
P000006	G0000222	S0000718	E001243	MELD	2266	74	M	69	63	1.35	1.33645994922234	2.1	1.31			0	15	15	0	0	1	0	1	1		-755	-25	1	0	1	0	0	0	0	1	0	0	1	1	1	1	1
P000006	G0000222	S0000719	E001243	MELD-Na	2266	74	M	69	63	1.35	1.33645994922234	2.1	1.31	139		0	15	15	0	0	1	0	1	1		-755	-25	1	0	1	0	0	0	0	1	0	0	1	1	0	1	1
P000006	G0000222	S0000720	E001243	reMELD-Na	2266	74	M	69	63	1.35	1.33645994922234	2.1	1.31	139			16	15	-1	1	0	0	1	1		-755	-25	1	0	1	0	0	0	0	1	0	0	1	1	0	1	1
P000006	G0000223	S0000721	E001314	MELD	2268	74	M	69	63	1	0.995869412327292	2.2	1.21			0	12	12	0	0	1	0	1	1		-753	-25	1	0	1	0	0	0	0	1	0	0	1	1	1	1	1
P000006	G0000223	S0000722	E001314	MELD 3.0	2268	74	M	69	63	1	0.995869412327292	2.2	1.21	136	3.14		13	13	0	0	1	0	1	1		-753	-25	1	0	1	0	0	0	0	1	0	0	1	1	0	1	1
P000006	G0000223	S0000723	E001314	MELD-Na	2268	74	M	69	63	1	0.995869412327292	2.2	1.21	136		0	13	13	0	0	1	0	1	1		-753	-25	1	0	1	0	0	0	0	1	0	0	1	1	0	1	1
P000006	G0000223	S0000724	E001314	reMELD-Na	2268	74	M	69	63	1	0.995869412327292	2.2	1.21	136			13	13	0	0	1	0	1	1		-753	-25	1	0	1	0	0	0	0	1	0	0	1	1	0	1	1
P000006	G0000224	S0000725	E001243	MELD	2274	74	M	69	63	1.02	1.02549241559	1.3	1.22			0	10	10	0	0	1	0	1	1		-747	-24	1	0	1	0	0	0	0	1	0	0	1	1	1	1	1
P000006	G0000224	S0000726	E001243	MELD-Na	2274	74	M	69	63	1.02	1.02549241559	1.3	1.22	131		0	16	16	0	0	1	0	1	1		-747	-24	1	0	1	0	0	0	0	1	0	0	1	1	0	1	1
P000006	G0000224	S0000727	E001243	reMELD-Na	2274	74	M	69	63	1.02	1.02549241559	1.3	1.22	131			14	14	0	0	1	0	1	1		-747	-24	1	0	1	0	0	0	0	1	0	0	1	1	0	1	1
P000006	G0000225	S0000728	E001243	MELD	2276	74	M	69	63	1.73	1.70357652620275	1.5	1.32			0	16	16	0	0	1	0	1	1		-745	-24	1	0	1	0	0	0	0	1	0	0	1	1	1	1	1
P000006	G0000225	S0000729	E001243	MELD-Na	2276	74	M	69	63	1.73	1.70357652620275	1.5	1.32	130		0	22	22	0	0	1	0	1	1		-745	-24	1	0	1	0	0	0	0	1	0	0	1	1	0	1	1
P000006	G0000225	S0000730	E001243	reMELD-Na	2276	74	M	69	63	1.73	1.70357652620275	1.5	1.32	130			18	18	0	0	1	0	1	1		-745	-24	1	0	1	0	0	0	0	1	0	0	1	1	0	1	1
P000006	G0000226	S0000731	E001243	MELD	2282	74	M	69	63	1.39	1.38260173505966	1.4	1.22			0	13	13	0	0	1	0	1	1		-739	-24	1	0	1	0	0	0	0	1	0	0	1	1	1	1	1
P000006	G0000226	S0000732	E001243	MELD-Na	2282	74	M	69	63	1.39	1.38260173505966	1.4	1.22	135		0	15	15	0	0	1	0	1	1		-739	-24	1	0	1	0	0	0	0	1	0	0	1	1	0	1	1
P000006	G0000226	S0000733	E001243	reMELD-Na	2282	74	M	69	63	1.39	1.38260173505966	1.4	1.22	135			15	15	0	0	1	0	1	1		-739	-24	1	0	1	0	0	0	0	1	0	0	1	1	0	1	1
P000006	G0000227	S0000734	E001243	MELD	2300	75	M	69	63	1.43	1.39212220051053	4.1	1.17			0	17	17	0	0	1	0	1	1		-721	-24	1	0	1	0	0	0	0	1	0	0	1	1	1	1	1
P000006	G0000227	S0000735	E001243	MELD-Na	2300	75	M	69	63	1.43	1.39212220051053	4.1	1.17	129		0	23	23	0	0	1	0	1	1		-721	-24	1	0	1	0	0	0	0	1	0	0	1	1	0	1	1
P000006	G0000227	S0000736	E001243	reMELD-Na	2300	75	M	69	63	1.43	1.39212220051053	4.1	1.17	129			19	19	0	0	1	0	1	1		-721	-24	1	0	1	0	0	0	0	1	0	0	1	1	0	1	1
P000006	G0000228	S0000737	E001333	MELD	2301	75	M	69	63	1.48	1.44484148310334	3.6	1.17			0	17	17	0	0	1	0	1	1		-720	-24	1	0	1	0	0	0	0	1	0	0	1	1	1	1	1
P000006	G0000228	S0000738	E001333	MELD 3.0	2301	75	M	69	63	1.48	1.44484148310334	3.6	1.17	137	3.3		18	18	0	0	1	0	1	1		-720	-24	1	0	1	0	0	0	0	1	0	0	1	1	0	1	1
P000006	G0000228	S0000739	E001333	MELD-Na	2301	75	M	69	63	1.48	1.44484148310334	3.6	1.17	137		0	17	17	0	0	1	0	1	1		-720	-24	1	0	1	0	0	0	0	1	0	0	1	1	0	1	1
P000006	G0000228	S0000740	E001333	reMELD-Na	2301	75	M	69	63	1.48	1.44484148310334	3.6	1.17	137			17	17	0	0	1	0	1	1		-720	-24	1	0	1	0	0	0	0	1	0	0	1	1	0	1	1
P000006	G0000229	S0000741	E001243	MELD	2318	76	M	69	63	1.45	1.43656393640174	1.7	1.18			0	14	14	0	0	1	0	1	1		-703	-23	1	0	1	0	0	0	0	1	0	0	1	1	1	1	1
P000006	G0000229	S0000742	E001243	MELD-Na	2318	76	M	69	63	1.45	1.43656393640174	1.7	1.18	130		0	20	20	0	0	1	0	1	1		-703	-23	1	0	1	0	0	0	0	1	0	0	1	1	0	1	1
P000006	G0000229	S0000743	E001243	reMELD-Na	2318	76	M	69	63	1.45	1.43656393640174	1.7	1.18	130			17	17	0	0	1	0	1	1		-703	-23	1	0	1	0	0	0	0	1	0	0	1	1	0	1	1
P000006	G0000230	S0000744	E001243	MELD	2332	76	M	69	63	1.37	1.35895516438326	1.8	1.16			0	13	13	0	0	1	0	1	1		-689	-23	1	0	1	0	0	0	0	1	0	0	1	1	1	1	1
P000006	G0000230	S0000745	E001243	MELD-Na	2332	76	M	69	63	1.37	1.35895516438326	1.8	1.16	134		0	16	16	0	0	1	0	1	1		-689	-23	1	0	1	0	0	0	0	1	0	0	1	1	0	1	1
P000006	G0000230	S0000746	E001243	reMELD-Na	2332	76	M	69	63	1.37	1.35895516438326	1.8	1.16	134			15	15	0	0	1	0	1	1		-689	-23	1	0	1	0	0	0	0	1	0	0	1	1	0	1	1
P000006	G0000231	S0000747	E001368	MELD	2358	77	M	69	63	1.25	1.23692806286874	2.4	1.32			0	15	15	0	0	1	0	1	1		-663	-22	1	0	1	0	0	0	0	1	0	0	1	1	1	1	1
P000006	G0000231	S0000748	E001368	MELD-Na	2358	77	M	69	63	1.25	1.23692806286874	2.4	1.32	135		0	17	17	0	0	1	0	1	1		-663	-22	1	0	1	0	0	0	0	1	0	0	1	1	0	1	1
P000006	G0000231	S0000749	E001368	reMELD-Na	2358	77	M	69	63	1.25	1.23692806286874	2.4	1.32	135			16	16	0	0	1	0	1	1		-663	-22	1	0	1	0	0	0	0	1	0	0	1	1	0	1	1
P000006	G0000232	S0000750	E001373	MELD	2367	77	M	69	63	1.5	1.47540818694436	2.5	1.14			0	15	15	0	0	1	0	1	1		-654	-21	1	0	1	0	0	0	0	1	0	0	1	1	1	1	1
P000006	G0000232	S0000751	E001373	MELD-Na	2367	77	M	69	63	1.5	1.47540818694436	2.5	1.14	132		0	19	19	0	0	1	0	1	1		-654	-21	1	0	1	0	0	0	0	1	0	0	1	1	0	1	1
P000006	G0000232	S0000752	E001373	reMELD-Na	2367	77	M	69	63	1.5	1.47540818694436	2.5	1.14	132			17	17	0	0	1	0	1	1		-654	-21	1	0	1	0	0	0	0	1	0	0	1	1	0	1	1
P000006	G0000233	S0000753	E001373	MELD	2368	77	M	69	63	1.35	1.3299703632839	2.7	1.175			0	15	15	0	0	1	0	1	1		-653	-21	1	0	1	0	0	0	0	1	0	0	1	1	1	1	1
P000006	G0000233	S0000754	E001373	MELD 3.0	2368	77	M	69	63	1.35	1.3299703632839	2.7	1.175	137.333333333333	3.215		16	16	0	0	1	0	1	1		-653	-21	1	0	1	0	0	0	0	1	0	0	1	1	0	1	1
P000006	G0000233	S0000755	E001373	MELD-Na	2368	77	M	69	63	1.35	1.3299703632839	2.7	1.175	137.333333333333		0	15	15	0	0	1	0	1	1		-653	-21	1	0	1	0	0	0	0	1	0	0	1	1	0	1	1
P000006	G0000233	S0000756	E001373	reMELD-Na	2368	77	M	69	63	1.35	1.3299703632839	2.7	1.175	137.333333333333			15	15	0	0	1	0	1	1		-653	-21	1	0	1	0	0	0	0	1	0	0	1	1	0	1	1
P000006	G0000234	S0000757	E001373	MELD	2369	77	M	69	63	1.1	1.09912432758631	1.7	1.25			0	12	12	0	0	1	0	1	1		-652	-21	1	0	1	0	0	0	0	1	0	0	1	1	1	1	1
P000006	G0000234	S0000758	E001373	MELD-Na	2369	77	M	69	63	1.1	1.09912432758631	1.7	1.25	138		0	12	12	0	0	1	0	1	1		-652	-21	1	0	1	0	0	0	0	1	0	0	1	1	0	1	1
P000006	G0000234	S0000759	E001373	reMELD-Na	2369	77	M	69	63	1.1	1.09912432758631	1.7	1.25	138			13	13	0	0	1	0	1	1		-652	-21	1	0	1	0	0	0	0	1	0	0	1	1	0	1	1
P000006	G0000235	S0000760	E001373	MELD	2370	77	M	69	63	1.18	1.17688802830257	1.7	1.13			0	11	11	0	0	1	0	1	1		-651	-21	1	0	1	0	0	0	0	1	0	0	1	1	1	1	1
P000006	G0000235	S0000761	E001373	MELD 3.0	2370	77	M	69	63	1.18	1.17688802830257	1.7	1.13	135	3.36		13	13	0	0	1	0	1	1		-651	-21	1	0	1	0	0	0	0	1	0	0	1	1	0	1	1
P000006	G0000235	S0000762	E001373	MELD-Na	2370	77	M	69	63	1.18	1.17688802830257	1.7	1.13	135		0	13	13	0	0	1	0	1	1		-651	-21	1	0	1	0	0	0	0	1	0	0	1	1	0	1	1
P000006	G0000235	S0000763	E001373	reMELD-Na	2370	77	M	69	63	1.18	1.17688802830257	1.7	1.13	135			13	13	0	0	1	0	1	1		-651	-21	1	0	1	0	0	0	0	1	0	0	1	1	0	1	1
P000006	G0000236	S0000764	E001391	MELD	2393	78	M	70	63	2.03	1.9754738053105	2.1	1.19			0	18	18	0	0	1	0	1	1		-628	-21	1	0	1	0	0	0	0	1	0	0	1	1	1	1	1
P000006	G0000236	S0000765	E001391	MELD-Na	2393	78	M	70	63	2.03	1.9754738053105	2.1	1.19	136		0	19	19	0	0	1	0	1	1		-628	-21	1	0	1	0	0	0	0	1	0	0	1	1	0	1	1
P000006	G0000236	S0000766	E001391	reMELD-Na	2393	78	M	70	63	2.03	1.9754738053105	2.1	1.19	136			18	18	0	0	1	0	1	1		-628	-21	1	0	1	0	0	0	0	1	0	0	1	1	0	1	1
P000006	G0000237	S0000767	E001391	MELD	2394	78	M	70	63	1.65	1.62282659624811	2	1.22			0	16	16	0	0	1	0	1	1		-627	-21	1	0	1	0	0	0	0	1	0	0	1	1	1	1	1
P000006	G0000237	S0000768	E001391	MELD 3.0	2394	78	M	70	63	1.65	1.62282659624811	2	1.22	137	2.98		17	17	0	0	1	0	1	1		-627	-21	1	0	1	0	0	0	0	1	0	0	1	1	0	1	1
P000006	G0000237	S0000769	E001391	MELD-Na	2394	78	M	70	63	1.65	1.62282659624811	2	1.22	137		0	16	16	0	0	1	0	1	1		-627	-21	1	0	1	0	0	0	0	1	0	0	1	1	0	1	1
P000006	G0000237	S0000770	E001391	reMELD-Na	2394	78	M	70	63	1.65	1.62282659624811	2	1.22	137			17	17	0	0	1	0	1	1		-627	-21	1	0	1	0	0	0	0	1	0	0	1	1	0	1	1
P000006	G0000238	S0000771	E001391	MELD	2395	78	M	70	63	1.49	1.46805953057674	2.3	1.29			0	16	16	0	0	1	0	1	1		-626	-21	1	0	1	0	0	0	0	1	0	0	1	1	1	1	1
P000006	G0000238	S0000772	E001391	MELD-Na	2395	78	M	70	63	1.49	1.46805953057674	2.3	1.29	140		0	16	16	0	0	1	0	1	1		-626	-21	1	0	1	0	0	0	0	1	0	0	1	1	0	1	1
P000006	G0000238	S0000773	E001391	reMELD-Na	2395	78	M	70	63	1.49	1.46805953057674	2.3	1.29	140			17	16	-1	1	0	0	1	1		-626	-21	1	0	1	0	0	0	0	1	0	0	1	1	0	1	1
P000006	G0000239	S0000774	E001391	MELD	2396	78	M	70	63	1.19	1.18658204725573	1.7	1.23			0	12	12	0	0	1	0	1	1		-625	-20	1	0	1	0	0	0	0	1	0	0	1	1	1	1	1
P000006	G0000239	S0000775	E001391	MELD-Na	2396	78	M	70	63	1.19	1.18658204725573	1.7	1.23	134		0	15	15	0	0	1	0	1	1		-625	-20	1	0	1	0	0	0	0	1	0	0	1	1	0	1	1
P000006	G0000239	S0000776	E001391	reMELD-Na	2396	78	M	70	63	1.19	1.18658204725573	1.7	1.23	134			14	14	0	0	1	0	1	1		-625	-20	1	0	1	0	0	0	0	1	0	0	1	1	0	1	1
P000006	G0000240	S0000777	E001403	MELD	2411	79	M	70	63	1.51	1.49146424332195	1.9	1.35			0	16	16	0	0	1	0	1	1		-610	-20	1	0	1	0	0	0	0	1	0	0	1	1	1	1	1
P000006	G0000240	S0000778	E001403	MELD-Na	2411	79	M	70	63	1.51	1.49146424332195	1.9	1.35	141		0	16	16	0	0	1	0	1	1		-610	-20	1	0	1	0	0	0	0	1	0	0	1	1	0	1	1
P000006	G0000240	S0000779	E001403	reMELD-Na	2411	79	M	70	63	1.51	1.49146424332195	1.9	1.35	141			16	16	0	0	1	0	1	1		-610	-20	1	0	1	0	0	0	0	1	0	0	1	1	0	1	1
P000006	G0000241	S0000780	E001403	MELD	2412	79	M	70	63	1.27	1.26729599489437	1.4	1.38			0	14	14	0	0	1	0	1	1		-609	-20	1	0	1	0	0	0	0	1	0	0	1	1	1	1	1
P000006	G0000241	S0000781	E001403	MELD 3.0	2412	79	M	70	63	1.27	1.26729599489437	1.4	1.38	138	2.65		14	14	0	0	1	0	1	1		-609	-20	1	0	1	0	0	0	0	1	0	0	1	1	0	1	1
P000006	G0000241	S0000782	E001403	MELD-Na	2412	79	M	70	63	1.27	1.26729599489437	1.4	1.38	138		0	14	14	0	0	1	0	1	1		-609	-20	1	0	1	0	0	0	0	1	0	0	1	1	0	1	1
P000006	G0000241	S0000783	E001403	reMELD-Na	2412	79	M	70	63	1.27	1.26729599489437	1.4	1.38	138			14	14	0	0	1	0	1	1		-609	-20	1	0	1	0	0	0	0	1	0	0	1	1	0	1	1
P000006	G0000242	S0000784	E001403	MELD	2413	79	M	70	63	1.33	1.32618917041093	1.3	1.15			0	12	12	0	0	1	0	1	1		-608	-20	1	0	1	0	0	0	0	1	0	0	1	1	1	1	1
P000006	G0000242	S0000785	E001403	MELD 3.0	2413	79	M	70	63	1.33	1.32618917041093	1.3	1.15	133	3.55		15	15	0	0	1	0	1	1		-608	-20	1	0	1	0	0	0	0	1	0	0	1	1	0	1	1
P000006	G0000242	S0000786	E001403	MELD-Na	2413	79	M	70	63	1.33	1.32618917041093	1.3	1.15	133		0	16	16	0	0	1	0	1	1		-608	-20	1	0	1	0	0	0	0	1	0	0	1	1	0	1	1
P000006	G0000242	S0000787	E001403	reMELD-Na	2413	79	M	70	63	1.33	1.32618917041093	1.3	1.15	133			14	14	0	0	1	0	1	1		-608	-20	1	0	1	0	0	0	0	1	0	0	1	1	0	1	1
P000006	G0000243	S0000788	E001403	MELD	2415	79	M	70	63	1.2	1.20421190606448	1	1.25			0	11	11	0	0	1	0	1	1		-606	-20	1	0	1	0	0	0	0	1	0	0	1	1	1	1	1
P000006	G0000243	S0000789	E001403	MELD-Na	2415	79	M	70	63	1.2	1.20421190606448	1	1.25	134		0	14	14	0	0	1	0	1	1		-606	-20	1	0	1	0	0	0	0	1	0	0	1	1	0	1	1
P000006	G0000243	S0000790	E001403	reMELD-Na	2415	79	M	70	63	1.2	1.20421190606448	1	1.25	134			13	13	0	0	1	0	1	1		-606	-20	1	0	1	0	0	0	0	1	0	0	1	1	0	1	1
P000006	G0000244	S0000791	E001417	MELD	2433	79	M	70	63	1.72	1.69307538251788	1.6	1.31			0	16	16	0	0	1	0	1	1		-588	-19	1	0	1	0	0	0	0	1	0	0	1	1	1	1	1
P000006	G0000244	S0000792	E001417	MELD-Na	2433	79	M	70	63	1.72	1.69307538251788	1.6	1.31	134		0	18	18	0	0	1	0	1	1		-588	-19	1	0	1	0	0	0	0	1	0	0	1	1	0	1	1
P000006	G0000244	S0000793	E001417	reMELD-Na	2433	79	M	70	63	1.72	1.69307538251788	1.6	1.31	134			18	18	0	0	1	0	1	1		-588	-19	1	0	1	0	0	0	0	1	0	0	1	1	0	1	1
P000006	G0000245	S0000794	E001417	MELD	2436	80	M	70	63	1.26	1.25539504885397	1.6	1.3			0	13	13	0	0	1	0	1	1		-585	-19	1	0	1	0	0	0	0	1	0	0	1	1	1	1	1
P000006	G0000245	S0000795	E001417	MELD-Na	2436	80	M	70	63	1.26	1.25539504885397	1.6	1.3	139		0	13	13	0	0	1	0	1	1		-585	-19	1	0	1	0	0	0	0	1	0	0	1	1	0	1	1
P000006	G0000245	S0000796	E001417	reMELD-Na	2436	80	M	70	63	1.26	1.25539504885397	1.6	1.3	139			14	14	0	0	1	0	1	1		-585	-19	1	0	1	0	0	0	0	1	0	0	1	1	0	1	1
P000006	G0000246	S0000797	E001417	MELD	2437	80	M	70	63	1.09	1.09275076646462	1.4	1.4			0	12	12	0	0	1	0	1	1		-584	-19	1	0	1	0	0	0	0	1	0	0	1	1	1	1	1
P000006	G0000246	S0000798	E001417	MELD-Na	2437	80	M	70	63	1.09	1.09275076646462	1.4	1.4	136		0	13	13	0	0	1	0	1	1		-584	-19	1	0	1	0	0	0	0	1	0	0	1	1	0	1	1
P000006	G0000246	S0000799	E001417	reMELD-Na	2437	80	M	70	63	1.09	1.09275076646462	1.4	1.4	136			14	14	0	0	1	0	1	1		-584	-19	1	0	1	0	0	0	0	1	0	0	1	1	0	1	1
P000006	G0000247	S0000800	E001243	MELD	2448	80	M	70	63	1.94	1.89577146653202	1.8	1.37			0	19	18	-1	1	0	0	1	1		-573	-19	1	0	1	0	0	0	0	1	0	0	1	1	1	1	1
P000006	G0000247	S0000801	E001243	MELD 3.0	2448	80	M	70	63	1.94	1.89577146653202	1.8	1.37	133	3.22		22	22	0	0	1	0	1	1		-573	-19	1	0	1	0	0	0	0	1	0	0	1	1	0	1	1
P000006	G0000247	S0000802	E001243	MELD-Na	2448	80	M	70	63	1.94	1.89577146653202	1.8	1.37	133		0	22	21	-1	1	0	0	1	1		-573	-19	1	0	1	0	0	0	0	1	0	0	1	1	0	1	1
P000006	G0000247	S0000803	E001243	reMELD-Na	2448	80	M	70	63	1.94	1.89577146653202	1.8	1.37	133			19	19	0	0	1	0	1	1		-573	-19	1	0	1	0	0	0	0	1	0	0	1	1	0	1	1
P000006	G0000248	S0000804	E001433	MELD	2449	80	M	70	63	2.13	2.06935817478201	1.9	1.4			0	20	20	0	0	1	0	1	1		-572	-19	1	0	1	0	0	0	0	1	0	0	1	1	1	1	1
P000006	G0000248	S0000805	E001433	MELD-Na	2449	80	M	70	63	2.13	2.06935817478201	1.9	1.4	135		0	21	21	0	0	1	0	1	1		-572	-19	1	0	1	0	0	0	0	1	0	0	1	1	0	1	1
P000006	G0000248	S0000806	E001433	reMELD-Na	2449	80	M	70	63	2.13	2.06935817478201	1.9	1.4	135			20	20	0	0	1	0	1	1		-572	-19	1	0	1	0	0	0	0	1	0	0	1	1	0	1	1
P000006	G0000249	S0000807	E001433	MELD	2450	80	M	70	63	1.55	1.52722585555843	2.1	1.52			0	18	18	0	0	1	0	1	1		-571	-19	1	0	1	0	0	0	0	1	0	0	1	1	1	1	1
P000006	G0000249	S0000808	E001433	MELD-Na	2450	80	M	70	63	1.55	1.52722585555843	2.1	1.52	129		0	24	24	0	0	1	0	1	1		-571	-19	1	0	1	0	0	0	0	1	0	0	1	1	0	1	1
P000006	G0000249	S0000809	E001433	reMELD-Na	2450	80	M	70	63	1.55	1.52722585555843	2.1	1.52	129			20	20	0	0	1	0	1	1		-571	-19	1	0	1	0	0	0	0	1	0	0	1	1	0	1	1
P000006	G0000250	S0000810	E001433	MELD	2451	80	M	70	63	1.48	1.47194444026596	1.1	1.4			0	14	14	0	0	1	0	1	1		-570	-19	1	0	1	0	0	0	0	1	0	0	1	1	1	1	1
P000006	G0000250	S0000811	E001433	MELD-Na	2451	80	M	70	63	1.48	1.47194444026596	1.1	1.4	135		0	16	16	0	0	1	0	1	1		-570	-19	1	0	1	0	0	0	0	1	0	0	1	1	0	1	1
P000006	G0000250	S0000812	E001433	reMELD-Na	2451	80	M	70	63	1.48	1.47194444026596	1.1	1.4	135			16	16	0	0	1	0	1	1		-570	-19	1	0	1	0	0	0	0	1	0	0	1	1	0	1	1
P000006	G0000251	S0000813	E001433	MELD	2454	80	M	70	63	0.95	0.959095777566231	1.1	1.41			0	11	11	0	0	1	0	1	1		-567	-19	1	0	1	0	0	0	0	1	0	0	1	1	1	1	1
P000006	G0000251	S0000814	E001433	MELD-Na	2454	80	M	70	63	0.95	0.959095777566231	1.1	1.41	140		0	11	11	0	0	1	0	1	1		-567	-19	1	0	1	0	0	0	0	1	0	0	1	1	0	1	1
P000006	G0000251	S0000815	E001433	reMELD-Na	2454	80	M	70	63	0.95	0.959095777566231	1.1	1.41	140			11	11	0	0	1	0	1	1		-567	-19	1	0	1	0	0	0	0	1	0	0	1	1	0	1	1
P000006	G0000252	S0000816	E001450	MELD	2464	80	M	70	63	2.14	2.07629041379534	2.1	1.21			0	19	18	-1	1	0	0	1	1		-557	-18	1	0	1	0	0	0	0	1	0	0	1	1	1	1	1
P000006	G0000252	S0000817	E001450	MELD-Na	2464	80	M	70	63	2.14	2.07629041379534	2.1	1.21	136		0	20	19	-1	1	0	0	1	1		-557	-18	1	0	1	0	0	0	0	1	0	0	1	1	0	1	1
P000006	G0000252	S0000818	E001450	reMELD-Na	2464	80	M	70	63	2.14	2.07629041379534	2.1	1.21	136			19	19	0	0	1	0	1	1		-557	-18	1	0	1	0	0	0	0	1	0	0	1	1	0	1	1
P000006	G0000253	S0000819	E001450	MELD	2475	81	M	70	63	1.34	1.32906347748173	1.9	1.28			0	14	14	0	0	1	0	1	1		-546	-18	1	0	1	0	0	0	0	1	0	0	1	1	1	1	1
P000006	G0000253	S0000820	E001450	MELD-Na	2475	81	M	70	63	1.34	1.32906347748173	1.9	1.28	136		0	15	15	0	0	1	0	1	1		-546	-18	1	0	1	0	0	0	0	1	0	0	1	1	0	1	1
P000006	G0000253	S0000821	E001450	reMELD-Na	2475	81	M	70	63	1.34	1.32906347748173	1.9	1.28	136			16	15	-1	1	0	0	1	1		-546	-18	1	0	1	0	0	0	0	1	0	0	1	1	0	1	1
P000006	G0000254	S0000822	E001450	MELD	2476	81	M	70	63	1.23	1.2219713856696	2	1.21			0	13	13	0	0	1	0	1	1		-545	-18	1	0	1	0	0	0	0	1	0	0	1	1	1	1	1
P000006	G0000254	S0000823	E001450	MELD-Na	2476	81	M	70	63	1.23	1.2219713856696	2	1.21	140		0	13	13	0	0	1	0	1	1		-545	-18	1	0	1	0	0	0	0	1	0	0	1	1	0	1	1
P000006	G0000254	S0000824	E001450	reMELD-Na	2476	81	M	70	63	1.23	1.2219713856696	2	1.21	140			14	14	0	0	1	0	1	1		-545	-18	1	0	1	0	0	0	0	1	0	0	1	1	0	1	1
P000006	G0000255	S0000825	E001450	MELD	2489	81	M	70	63	1.53	1.51380166240768	1.6	1.19			0	14	14	0	0	1	0	1	1		-532	-17	1	0	1	0	0	0	0	1	0	0	1	1	1	1	1
P000006	G0000255	S0000826	E001450	MELD 3.0	2489	81	M	70	63	1.53	1.51380166240768	1.6	1.19	133	3.27		18	17	-1	1	0	0	1	1		-532	-17	1	0	1	0	0	0	0	1	0	0	1	1	0	1	1
P000006	G0000255	S0000827	E001450	MELD-Na	2489	81	M	70	63	1.53	1.51380166240768	1.6	1.19	133		0	17	17	0	0	1	0	1	1		-532	-17	1	0	1	0	0	0	0	1	0	0	1	1	0	1	1
P000006	G0000255	S0000828	E001450	reMELD-Na	2489	81	M	70	63	1.53	1.51380166240768	1.6	1.19	133			16	16	0	0	1	0	1	1		-532	-17	1	0	1	0	0	0	0	1	0	0	1	1	0	1	1
P000006	G0000256	S0000829	E001499	MELD	2525	82	M	70	63	1.81	1.780642560163	1.3	1.34			0	16	16	0	0	1	0	1	1		-496	-16	1	0	1	0	0	0	0	1	0	0	1	1	1	1	1
P000006	G0000256	S0000830	E001499	MELD-Na	2525	82	M	70	63	1.81	1.780642560163	1.3	1.34	130		0	22	22	0	0	1	0	1	1		-496	-16	1	0	1	0	0	0	0	1	0	0	1	1	0	1	1
P000006	G0000256	S0000831	E001499	reMELD-Na	2525	82	M	70	63	1.81	1.780642560163	1.3	1.34	130			18	18	0	0	1	0	1	1		-496	-16	1	0	1	0	0	0	0	1	0	0	1	1	0	1	1
P000006	G0000257	S0000832	E001499	MELD	2527	83	M	70	63	1.3	1.29507227121652	1.5	1.23			0	13	13	0	0	1	0	1	1		-494	-16	1	0	1	0	0	0	0	1	0	0	1	1	1	1	1
P000006	G0000257	S0000833	E001499	MELD-Na	2527	83	M	70	63	1.3	1.29507227121652	1.5	1.23	132		0	17	17	0	0	1	0	1	1		-494	-16	1	0	1	0	0	0	0	1	0	0	1	1	0	1	1
P000006	G0000257	S0000834	E001499	reMELD-Na	2527	83	M	70	63	1.3	1.29507227121652	1.5	1.23	132			15	15	0	0	1	0	1	1		-494	-16	1	0	1	0	0	0	0	1	0	0	1	1	0	1	1
P000006	G0000258	S0000835	E001499	MELD	2535	83	M	70	63	1.24	1.2360834036749	1.6	1.3			0	13	13	0	0	1	0	1	1		-486	-16	1	0	1	0	0	0	0	1	0	0	1	1	1	1	1
P000006	G0000258	S0000836	E001499	MELD-Na	2535	83	M	70	63	1.24	1.2360834036749	1.6	1.3	141		0	13	13	0	0	1	0	1	1		-486	-16	1	0	1	0	0	0	0	1	0	0	1	1	0	1	1
P000006	G0000258	S0000837	E001499	reMELD-Na	2535	83	M	70	63	1.24	1.2360834036749	1.6	1.3	141			14	14	0	0	1	0	1	1		-486	-16	1	0	1	0	0	0	0	1	0	0	1	1	0	1	1
P000006	G0000259	S0000838	E001499	MELD	2545	83	M	70	63	1.27	1.26059467602773	2	1.44			0	15	15	0	0	1	0	1	1		-476	-16	1	0	1	0	0	0	0	1	0	0	1	1	1	1	1
P000006	G0000259	S0000839	E001499	MELD 3.0	2545	83	M	70	63	1.27	1.26059467602773	2	1.44	134	3.51		17	17	0	0	1	0	1	1		-476	-16	1	0	1	0	0	0	0	1	0	0	1	1	0	1	1
P000006	G0000259	S0000840	E001499	MELD-Na	2545	83	M	70	63	1.27	1.26059467602773	2	1.44	134		0	17	17	0	0	1	0	1	1		-476	-16	1	0	1	0	0	0	0	1	0	0	1	1	0	1	1
P000006	G0000259	S0000841	E001499	reMELD-Na	2545	83	M	70	63	1.27	1.26059467602773	2	1.44	134			17	17	0	0	1	0	1	1		-476	-16	1	0	1	0	0	0	0	1	0	0	1	1	0	1	1
P000006	G0000260	S0000842	E001517	MELD	2559	84	M	70	63	1.36	1.3438707096401	2.3	1.36			0	16	16	0	0	1	0	1	1		-462	-15	1	0	1	0	0	0	0	1	0	0	1	1	1	1	1
P000006	G0000260	S0000843	E001517	MELD-Na	2559	84	M	70	63	1.36	1.3438707096401	2.3	1.36	129		0	22	22	0	0	1	0	1	1		-462	-15	1	0	1	0	0	0	0	1	0	0	1	1	0	1	1
P000006	G0000260	S0000844	E001517	reMELD-Na	2559	84	M	70	63	1.36	1.3438707096401	2.3	1.36	129			19	19	0	0	1	0	1	1		-462	-15	1	0	1	0	0	0	0	1	0	0	1	1	0	1	1
P000006	G0000261	S0000845	E001531	MELD	2561	84	M	70	63	1.57	1.53861962700787	2.8	1.38			0	18	18	0	0	1	0	1	1		-460	-15	1	0	1	0	0	0	0	1	0	0	1	1	1	1	1
P000006	G0000261	S0000846	E001531	MELD-Na	2561	84	M	70	63	1.57	1.53861962700787	2.8	1.38	129.5		0	23	23	0	0	1	0	1	1		-460	-15	1	0	1	0	0	0	0	1	0	0	1	1	0	1	1
P000006	G0000261	S0000847	E001531	reMELD-Na	2561	84	M	70	63	1.57	1.53861962700787	2.8	1.38	129.5			20	20	0	0	1	0	1	1		-460	-15	1	0	1	0	0	0	0	1	0	0	1	1	0	1	1
P000006	G0000262	S0000848	E001531	MELD	2562	84	M	70	63	1.3	1.28084766072688	2.8	1.45			0	17	17	0	0	1	0	1	1		-459	-15	1	0	1	0	0	0	0	1	0	0	1	1	1	1	1
P000006	G0000262	S0000849	E001531	MELD 3.0	2562	84	M	70	63	1.3	1.28084766072688	2.8	1.45	136	3.04		18	18	0	0	1	0	1	1		-459	-15	1	0	1	0	0	0	0	1	0	0	1	1	0	1	1
P000006	G0000262	S0000850	E001531	MELD-Na	2562	84	M	70	63	1.3	1.28084766072688	2.8	1.45	136		0	18	18	0	0	1	0	1	1		-459	-15	1	0	1	0	0	0	0	1	0	0	1	1	0	1	1
P000006	G0000262	S0000851	E001531	reMELD-Na	2562	84	M	70	63	1.3	1.28084766072688	2.8	1.45	136			18	17	-1	1	0	0	1	1		-459	-15	1	0	1	0	0	0	0	1	0	0	1	1	0	1	1
P000006	G0000263	S0000852	E001531	MELD	2563	84	M	70	63	1.12	1.1034581437575	3.1	1.41			0	16	15	-1	1	0	0	1	1		-458	-15	1	0	1	0	0	0	0	1	0	0	1	1	1	1	1
P000006	G0000263	S0000853	E001531	MELD 3.0	2563	84	M	70	63	1.12	1.1034581437575	3.1	1.41	140.5	3.08		16	16	0	0	1	0	1	1		-458	-15	1	0	1	0	0	0	0	1	0	0	1	1	0	1	1
P000006	G0000263	S0000854	E001531	MELD-Na	2563	84	M	70	63	1.12	1.1034581437575	3.1	1.41	140.5		0	16	15	-1	1	0	0	1	1		-458	-15	1	0	1	0	0	0	0	1	0	0	1	1	0	1	1
P000006	G0000263	S0000855	E001531	reMELD-Na	2563	84	M	70	63	1.12	1.1034581437575	3.1	1.41	140.5			16	16	0	0	1	0	1	1		-458	-15	1	0	1	0	0	0	0	1	0	0	1	1	0	1	1
P000006	G0000264	S0000856	E001531	MELD	2564	84	M	70	63	1.2	1.19074877320884	2.2	1.38			0	15	15	0	0	1	0	1	1		-457	-15	1	0	1	0	0	0	0	1	0	0	1	1	1	1	1
P000006	G0000264	S0000857	E001531	MELD 3.0	2564	84	M	70	63	1.2	1.19074877320884	2.2	1.38	137	2.85		16	15	-1	1	0	0	1	1		-457	-15	1	0	1	0	0	0	0	1	0	0	1	1	0	1	1
P000006	G0000264	S0000858	E001531	MELD-Na	2564	84	M	70	63	1.2	1.19074877320884	2.2	1.38	137		0	15	15	0	0	1	0	1	1		-457	-15	1	0	1	0	0	0	0	1	0	0	1	1	0	1	1
P000006	G0000264	S0000859	E001531	reMELD-Na	2564	84	M	70	63	1.2	1.19074877320884	2.2	1.38	137			15	15	0	0	1	0	1	1		-457	-15	1	0	1	0	0	0	0	1	0	0	1	1	0	1	1
P000006	G0000265	S0000860	E001531	MELD	2565	84	M	70	63	0.94	0.940244973900466	1.9	1.51			0	13	13	0	0	1	0	1	1		-456	-15	1	0	1	0	0	0	0	1	0	0	1	1	1	1	1
P000006	G0000265	S0000861	E001531	MELD 3.0	2565	84	M	70	63	0.94	0.940244973900466	1.9	1.51	133	2.98		16	16	0	0	1	0	1	1		-456	-15	1	0	1	0	0	0	0	1	0	0	1	1	0	1	1
P000006	G0000265	S0000862	E001531	MELD-Na	2565	84	M	70	63	0.94	0.940244973900466	1.9	1.51	133		0	17	17	0	0	1	0	1	1		-456	-15	1	0	1	0	0	0	0	1	0	0	1	1	0	1	1
P000006	G0000265	S0000863	E001531	reMELD-Na	2565	84	M	70	63	0.94	0.940244973900466	1.9	1.51	133			15	15	0	0	1	0	1	1		-456	-15	1	0	1	0	0	0	0	1	0	0	1	1	0	1	1
P000006	G0000266	S0000864	E001531	MELD	2566	84	M	70	63	0.91	0.917436127105147	1.3	1.33			0	11	11	0	0	1	0	1	1		-455	-15	1	0	1	0	0	0	0	1	0	0	1	1	1	1	1
P000006	G0000266	S0000865	E001531	MELD 3.0	2566	84	M	70	63	0.91	0.917436127105147	1.3	1.33	130	2.61		17	17	0	0	1	0	1	1		-455	-15	1	0	1	0	0	0	0	1	0	0	1	1	0	1	1
P000006	G0000266	S0000866	E001531	MELD-Na	2566	84	M	70	63	0.91	0.917436127105147	1.3	1.33	130		0	18	18	0	0	1	0	1	1		-455	-15	1	0	1	0	0	0	0	1	0	0	1	1	0	1	1
P000006	G0000266	S0000867	E001531	reMELD-Na	2566	84	M	70	63	0.91	0.917436127105147	1.3	1.33	130			14	14	0	0	1	0	1	1		-455	-15	1	0	1	0	0	0	0	1	0	0	1	1	0	1	1
P000006	G0000267	S0000868	E001531	MELD	2574	84	M	70	63	1.01	1.01343447793829	1.5	1.25			0	11	11	0	0	1	0	1	1		-447	-15	1	0	1	0	0	0	0	1	0	0	1	1	1	1	1
P000006	G0000267	S0000869	E001531	MELD 3.0	2574	84	M	70	63	1.01	1.01343447793829	1.5	1.25	140	3.88		10	10	0	0	1	0	1	1		-447	-15	1	0	1	0	0	0	0	1	0	0	1	1	0	1	1
P000006	G0000267	S0000870	E001531	MELD-Na	2574	84	M	70	63	1.01	1.01343447793829	1.5	1.25	140		0	11	11	0	0	1	0	1	1		-447	-15	1	0	1	0	0	0	0	1	0	0	1	1	0	1	1
P000006	G0000267	S0000871	E001531	reMELD-Na	2574	84	M	70	63	1.01	1.01343447793829	1.5	1.25	140			12	12	0	0	1	0	1	1		-447	-15	1	0	1	0	0	0	0	1	0	0	1	1	0	1	1
P000006	G0000268	S0000872	E001539	MELD	2580	84	M	70	63	1.5	1.47220120342661	2.8	1.46			0	18	18	0	0	1	0	1	1		-441	-14	1	0	1	0	0	0	0	1	0	0	1	1	1	1	1
P000006	G0000268	S0000873	E001539	MELD-Na	2580	84	M	70	63	1.5	1.47220120342661	2.8	1.46	144		0	18	18	0	0	1	0	1	1		-441	-14	1	0	1	0	0	0	0	1	0	0	1	1	0	1	1
P000006	G0000268	S0000874	E001539	reMELD-Na	2580	84	M	70	63	1.5	1.47220120342661	2.8	1.46	144			18	18	0	0	1	0	1	1		-441	-14	1	0	1	0	0	0	0	1	0	0	1	1	0	1	1
P000006	G0000269	S0000875	E001517	MELD	2582	84	M	70	63	1.57	1.53545801483188	3.1	1.41			0	19	19	0	0	1	0	1	1		-439	-14	1	0	1	0	0	0	0	1	0	0	1	1	1	1	1
P000006	G0000269	S0000876	E001517	MELD-Na	2582	84	M	70	63	1.57	1.53545801483188	3.1	1.41	137		0	19	19	0	0	1	0	1	1		-439	-14	1	0	1	0	0	0	0	1	0	0	1	1	0	1	1
P000006	G0000269	S0000877	E001517	reMELD-Na	2582	84	M	70	63	1.57	1.53545801483188	3.1	1.41	137			19	19	0	0	1	0	1	1		-439	-14	1	0	1	0	0	0	0	1	0	0	1	1	0	1	1
P000006	G0000270	S0000878	E001517	MELD	2584	84	M	70	63	1.6	1.57345585860828	2.2	1.25			0	16	16	0	0	1	0	1	1		-437	-14	1	0	1	0	0	0	0	1	0	0	1	1	1	1	1
P000006	G0000270	S0000879	E001517	MELD-Na	2584	84	M	70	63	1.6	1.57345585860828	2.2	1.25	128		0	23	23	0	0	1	0	1	1		-437	-14	1	0	1	0	0	0	0	1	0	0	1	1	0	1	1
P000006	G0000270	S0000880	E001517	reMELD-Na	2584	84	M	70	63	1.6	1.57345585860828	2.2	1.25	128			19	19	0	0	1	0	1	1		-437	-14	1	0	1	0	0	0	0	1	0	0	1	1	0	1	1
P000006	G0000271	S0000881	E001517	MELD	2590	85	M	70	63	1.22	1.20901826975029	2.3	1.25			0	14	14	0	0	1	0	1	1		-431	-14	1	0	1	0	0	0	0	1	0	0	1	1	1	1	1
P000006	G0000271	S0000882	E001517	MELD-Na	2590	85	M	70	63	1.22	1.20901826975029	2.3	1.25	140		0	14	14	0	0	1	0	1	1		-431	-14	1	0	1	0	0	0	0	1	0	0	1	1	0	1	1
P000006	G0000271	S0000883	E001517	reMELD-Na	2590	85	M	70	63	1.22	1.20901826975029	2.3	1.25	140			14	14	0	0	1	0	1	1		-431	-14	1	0	1	0	0	0	0	1	0	0	1	1	0	1	1
P000006	G0000272	S0000884	E001517	MELD	2597	85	M	70	63	1.14	1.1325317722171	2.2	1.33			0	14	14	0	0	1	0	1	1		-424	-14	1	0	1	0	0	0	0	1	0	0	1	1	1	1	1
P000006	G0000272	S0000885	E001517	MELD-Na	2597	85	M	70	63	1.14	1.1325317722171	2.2	1.33	147		0	14	14	0	0	1	0	1	1		-424	-14	1	0	1	0	0	0	0	1	0	0	1	1	0	1	1
P000006	G0000272	S0000886	E001517	reMELD-Na	2597	85	M	70	63	1.14	1.1325317722171	2.2	1.33	147			14	14	0	0	1	0	1	1		-424	-14	1	0	1	0	0	0	0	1	0	0	1	1	0	1	1
P000006	G0000273	S0000887	E001561	MELD	2605	85	M	70	63	1.35	1.33755919128943	2	1.28			0	15	15	0	0	1	0	1	1		-416	-14	1	0	1	0	0	0	0	1	0	0	1	1	1	1	1
P000006	G0000273	S0000888	E001561	MELD-Na	2605	85	M	70	63	1.35	1.33755919128943	2	1.28	136		0	16	16	0	0	1	0	1	1		-416	-14	1	0	1	0	0	0	0	1	0	0	1	1	0	1	1
P000006	G0000273	S0000889	E001561	reMELD-Na	2605	85	M	70	63	1.35	1.33755919128943	2	1.28	136			16	16	0	0	1	0	1	1		-416	-14	1	0	1	0	0	0	0	1	0	0	1	1	0	1	1
P000006	G0000274	S0000890	E001561	MELD	2608	85	M	70	63	1.25	1.23692806286874	2.4	1.18			0	14	14	0	0	1	0	1	1		-413	-14	1	0	1	0	0	0	0	1	0	0	1	1	1	1	1
P000006	G0000274	S0000891	E001561	MELD-Na	2608	85	M	70	63	1.25	1.23692806286874	2.4	1.18	127		0	23	23	0	0	1	0	1	1		-413	-14	1	0	1	0	0	0	0	1	0	0	1	1	0	1	1
P000006	G0000274	S0000892	E001561	reMELD-Na	2608	85	M	70	63	1.25	1.23692806286874	2.4	1.18	127			18	18	0	0	1	0	1	1		-413	-14	1	0	1	0	0	0	0	1	0	0	1	1	0	1	1
P000006	G0000275	S0000893	E001561	MELD	2615	85	M	70	63	1	0.998062855201279	2	1.3			0	12	12	0	0	1	0	1	1		-406	-13	1	0	1	0	0	0	0	1	0	0	1	1	1	1	1
P000006	G0000275	S0000894	E001561	MELD-Na	2615	85	M	70	63	1	0.998062855201279	2	1.3	136		0	13	13	0	0	1	0	1	1		-406	-13	1	0	1	0	0	0	0	1	0	0	1	1	0	1	1
P000006	G0000275	S0000895	E001561	reMELD-Na	2615	85	M	70	63	1	0.998062855201279	2	1.3	136			13	13	0	0	1	0	1	1		-406	-13	1	0	1	0	0	0	0	1	0	0	1	1	0	1	1
P000006	G0000276	S0000896	E001517	MELD	2617	85	M	70	63	1.13	1.12944919519005	1.6	1.28			0	12	12	0	0	1	0	1	1		-404	-13	1	0	1	0	0	0	0	1	0	0	1	1	1	1	1
P000006	G0000276	S0000897	E001517	MELD-Na	2617	85	M	70	63	1.13	1.12944919519005	1.6	1.28	141		0	12	12	0	0	1	0	1	1		-404	-13	1	0	1	0	0	0	0	1	0	0	1	1	0	1	1
P000006	G0000276	S0000898	E001517	reMELD-Na	2617	85	M	70	63	1.13	1.12944919519005	1.6	1.28	141			13	13	0	0	1	0	1	1		-404	-13	1	0	1	0	0	0	0	1	0	0	1	1	0	1	1
P000006	G0000277	S0000899	E001570	MELD	2618	86	M	70	63	1.5	1.48642581391625	1.5	1.33			0	15	15	0	0	1	0	1	1		-403	-13	1	0	1	0	0	0	0	1	0	0	1	1	1	1	1
P000006	G0000277	S0000900	E001570	MELD-Na	2618	86	M	70	63	1.5	1.48642581391625	1.5	1.33	139		0	15	15	0	0	1	0	1	1		-403	-13	1	0	1	0	0	0	0	1	0	0	1	1	0	1	1
P000006	G0000277	S0000901	E001570	reMELD-Na	2618	86	M	70	63	1.5	1.48642581391625	1.5	1.33	139			16	16	0	0	1	0	1	1		-403	-13	1	0	1	0	0	0	0	1	0	0	1	1	0	1	1
P000006	G0000278	S0000902	E001570	MELD	2619	86	M	70	63	1.37	1.36118893733881	1.6	1.41			0	15	15	0	0	1	0	1	1		-402	-13	1	0	1	0	0	0	0	1	0	0	1	1	1	1	1
P000006	G0000278	S0000903	E001570	MELD-Na	2619	86	M	70	63	1.37	1.36118893733881	1.6	1.41	138		0	15	15	0	0	1	0	1	1		-402	-13	1	0	1	0	0	0	0	1	0	0	1	1	0	1	1
P000006	G0000278	S0000904	E001570	reMELD-Na	2619	86	M	70	63	1.37	1.36118893733881	1.6	1.41	138			16	15	-1	1	0	0	1	1		-402	-13	1	0	1	0	0	0	0	1	0	0	1	1	0	1	1
P000006	G0000279	S0000905	E001570	MELD	2622	86	M	70	63	0.95	0.956811592008728	1.3	1.4			0	11	11	0	0	1	0	1	1		-399	-13	1	0	1	0	0	0	0	1	0	0	1	1	1	1	1
P000006	G0000279	S0000906	E001570	MELD-Na	2622	86	M	70	63	0.95	0.956811592008728	1.3	1.4	139		0	11	11	0	0	1	0	1	1		-399	-13	1	0	1	0	0	0	0	1	0	0	1	1	0	1	1
P000006	G0000279	S0000907	E001570	reMELD-Na	2622	86	M	70	63	0.95	0.956811592008728	1.3	1.4	139			12	12	0	0	1	0	1	1		-399	-13	1	0	1	0	0	0	0	1	0	0	1	1	0	1	1
P000006	G0000280	S0000908	E001570	MELD	2623	86	M	70	63	0.82	0.827363032910903	1.4	1.34			0	11	11	0	0	1	0	1	1		-398	-13	1	0	1	0	0	0	0	1	0	0	1	1	1	1	1
P000006	G0000280	S0000909	E001570	MELD-Na	2623	86	M	70	63	0.82	0.827363032910903	1.4	1.34	140		0	11	11	0	0	1	0	1	1		-398	-13	1	0	1	0	0	0	0	1	0	0	1	1	0	1	1
P000006	G0000280	S0000910	E001570	reMELD-Na	2623	86	M	70	63	0.82	0.827363032910903	1.4	1.34	140			10	10	0	0	1	0	1	1		-398	-13	1	0	1	0	0	0	0	1	0	0	1	1	0	1	1
P000006	G0000281	S0000911	E001570	MELD	2626	86	M	70	63	1.12	1.11748614509952	1.8	1.36			0	13	13	0	0	1	0	1	1		-395	-13	1	0	1	0	0	0	0	1	0	0	1	1	1	1	1
P000006	G0000281	S0000912	E001570	MELD 3.0	2626	86	M	70	63	1.12	1.11748614509952	1.8	1.36	141	2.76		14	14	0	0	1	0	1	1		-395	-13	1	0	1	0	0	0	0	1	0	0	1	1	0	1	1
P000006	G0000281	S0000913	E001570	MELD-Na	2626	86	M	70	63	1.12	1.11748614509952	1.8	1.36	141		0	13	13	0	0	1	0	1	1		-395	-13	1	0	1	0	0	0	0	1	0	0	1	1	0	1	1
P000006	G0000281	S0000914	E001570	reMELD-Na	2626	86	M	70	63	1.12	1.11748614509952	1.8	1.36	141			14	14	0	0	1	0	1	1		-395	-13	1	0	1	0	0	0	0	1	0	0	1	1	0	1	1
P000006	G0000282	S0000915	E001570	MELD	2629	86	M	70	63	1.01	1.01683807060366	1.2	1.31			0	10	10	0	0	1	0	1	1		-392	-13	1	0	1	0	0	0	0	1	0	0	1	1	1	1	1
P000006	G0000282	S0000916	E001570	MELD 3.0	2629	86	M	70	63	1.01	1.01683807060366	1.2	1.31	143	3.57		9	9	0	0	1	0	1	1		-392	-13	1	0	1	0	0	0	0	1	0	0	1	1	0	1	1
P000006	G0000282	S0000917	E001570	MELD-Na	2629	86	M	70	63	1.01	1.01683807060366	1.2	1.31	143		0	10	10	0	0	1	0	1	1		-392	-13	1	0	1	0	0	0	0	1	0	0	1	1	0	1	1
P000006	G0000282	S0000918	E001570	reMELD-Na	2629	86	M	70	63	1.01	1.01683807060366	1.2	1.31	143			11	11	0	0	1	0	1	1		-392	-13	1	0	1	0	0	0	0	1	0	0	1	1	0	1	1
P000006	G0000283	S0000919	E001574	MELD	2635	86	M	70	63	2.06	2.00635261033368	1.8	1.36			0	19	19	0	0	1	0	1	1		-386	-13	1	0	1	0	0	0	0	1	0	0	1	1	1	1	1
P000006	G0000283	S0000920	E001574	MELD-Na	2635	86	M	70	63	2.06	2.00635261033368	1.8	1.36	141		0	19	19	0	0	1	0	1	1		-386	-13	1	0	1	0	0	0	0	1	0	0	1	1	0	1	1
P000006	G0000283	S0000921	E001574	reMELD-Na	2635	86	M	70	63	2.06	2.00635261033368	1.8	1.36	141			19	19	0	0	1	0	1	1		-386	-13	1	0	1	0	0	0	0	1	0	0	1	1	0	1	1
P000006	G0000284	S0000922	E001574	MELD	2636	86	M	70	63	1.23	1.22641876653992	1.6	1.28			0	13	13	0	0	1	0	1	1		-385	-13	1	0	1	0	0	0	0	1	0	0	1	1	1	1	1
P000006	G0000284	S0000923	E001574	MELD-Na	2636	86	M	70	63	1.23	1.22641876653992	1.6	1.28	141		0	13	13	0	0	1	0	1	1		-385	-13	1	0	1	0	0	0	0	1	0	0	1	1	0	1	1
P000006	G0000284	S0000924	E001574	reMELD-Na	2636	86	M	70	63	1.23	1.22641876653992	1.6	1.28	141			14	14	0	0	1	0	1	1		-385	-13	1	0	1	0	0	0	0	1	0	0	1	1	0	1	1
P000006	G0000285	S0000925	E001517	MELD	2645	86	M	70	63	1.5	1.47975474261077	2.1	1.41			0	17	17	0	0	1	0	1	1		-376	-12	1	0	1	0	0	0	0	1	0	0	1	1	1	1	1
P000006	G0000285	S0000926	E001517	MELD-Na	2645	86	M	70	63	1.5	1.47975474261077	2.1	1.41	133		0	20	20	0	0	1	0	1	1		-376	-12	1	0	1	0	0	0	0	1	0	0	1	1	0	1	1
P000006	G0000285	S0000927	E001517	reMELD-Na	2645	86	M	70	63	1.5	1.47975474261077	2.1	1.41	133			18	18	0	0	1	0	1	1		-376	-12	1	0	1	0	0	0	0	1	0	0	1	1	0	1	1
P000006	G0000286	S0000928	E001586	MELD	2652	87	M	70	63	1.54	1.51884262776326	2	1.25			0	16	16	0	0	1	0	1	1		-369	-12	1	0	1	0	0	0	0	1	0	0	1	1	1	1	1
P000006	G0000286	S0000929	E001586	MELD 3.0	2652	87	M	70	63	1.54	1.51884262776326	2	1.25	134	3.61		18	18	0	0	1	0	1	1		-369	-12	1	0	1	0	0	0	0	1	0	0	1	1	0	1	1
P000006	G0000286	S0000930	E001586	MELD-Na	2652	87	M	70	63	1.54	1.51884262776326	2	1.25	134		0	18	18	0	0	1	0	1	1		-369	-12	1	0	1	0	0	0	0	1	0	0	1	1	0	1	1
P000006	G0000286	S0000931	E001586	reMELD-Na	2652	87	M	70	63	1.54	1.51884262776326	2	1.25	134			17	17	0	0	1	0	1	1		-369	-12	1	0	1	0	0	0	0	1	0	0	1	1	0	1	1
P000006	G0000287	S0000932	E001586	MELD	2653	87	M	70	63	1.31	1.28419331030618	3.4	1.3			0	17	16	-1	1	0	0	1	1		-368	-12	1	0	1	0	0	0	0	1	0	0	1	1	1	1	1
P000006	G0000287	S0000933	E001586	MELD-Na	2653	87	M	70	63	1.31	1.28419331030618	3.4	1.3	141		0	17	16	-1	1	0	0	1	1		-368	-12	1	0	1	0	0	0	0	1	0	0	1	1	0	1	1
P000006	G0000287	S0000934	E001586	reMELD-Na	2653	87	M	70	63	1.31	1.28419331030618	3.4	1.3	141			17	16	-1	1	0	0	1	1		-368	-12	1	0	1	0	0	0	0	1	0	0	1	1	0	1	1
P000006	G0000288	S0000935	E001517	MELD	2666	87	M	70	63	1.45	1.43768334350961	1.6	1.29			0	15	15	0	0	1	0	1	1		-355	-12	1	0	1	0	0	0	0	1	0	0	1	1	1	1	1
P000006	G0000288	S0000936	E001517	MELD-Na	2666	87	M	70	63	1.45	1.43768334350961	1.6	1.29	134		0	17	17	0	0	1	0	1	1		-355	-12	1	0	1	0	0	0	0	1	0	0	1	1	0	1	1
P000006	G0000288	S0000937	E001517	reMELD-Na	2666	87	M	70	63	1.45	1.43768334350961	1.6	1.29	134			16	16	0	0	1	0	1	1		-355	-12	1	0	1	0	0	0	0	1	0	0	1	1	0	1	1
P000006	G0000289	S0000938	E001596	MELD	2673	87	M	70	63	1.73	1.69472209454368	2.3	1.3			0	18	18	0	0	1	0	1	1		-348	-11	1	0	1	0	0	0	0	1	0	0	1	1	1	1	1
P000006	G0000289	S0000939	E001596	MELD-Na	2673	87	M	70	63	1.73	1.69472209454368	2.3	1.3	135		0	19	19	0	0	1	0	1	1		-348	-11	1	0	1	0	0	0	0	1	0	0	1	1	0	1	1
P000006	G0000289	S0000940	E001596	reMELD-Na	2673	87	M	70	63	1.73	1.69472209454368	2.3	1.3	135			18	18	0	0	1	0	1	1		-348	-11	1	0	1	0	0	0	0	1	0	0	1	1	0	1	1
P000006	G0000290	S0000941	E001596	MELD	2674	87	M	70	63	1.26	1.25205195131093	1.9	1.36			0	15	14	-1	1	0	0	1	1		-347	-11	1	0	1	0	0	0	0	1	0	0	1	1	1	1	1
P000006	G0000290	S0000942	E001596	MELD 3.0	2674	87	M	70	63	1.26	1.25205195131093	1.9	1.36	136	2.96		16	16	0	0	1	0	1	1		-347	-11	1	0	1	0	0	0	0	1	0	0	1	1	0	1	1
P000006	G0000290	S0000943	E001596	MELD-Na	2674	87	M	70	63	1.26	1.25205195131093	1.9	1.36	136		0	16	15	-1	1	0	0	1	1		-347	-11	1	0	1	0	0	0	0	1	0	0	1	1	0	1	1
P000006	G0000290	S0000944	E001596	reMELD-Na	2674	87	M	70	63	1.26	1.25205195131093	1.9	1.36	136			16	16	0	0	1	0	1	1		-347	-11	1	0	1	0	0	0	0	1	0	0	1	1	0	1	1
P000006	G0000291	S0000945	E001596	MELD	2679	88	M	70	63	1.1	1.09800996173864	1.8	1.29			0	12	12	0	0	1	0	1	1		-342	-11	1	0	1	0	0	0	0	1	0	0	1	1	1	1	1
P000006	G0000291	S0000946	E001596	MELD 3.0	2679	88	M	70	63	1.1	1.09800996173864	1.8	1.29	132	2.93		16	16	0	0	1	0	1	1		-342	-11	1	0	1	0	0	0	0	1	0	0	1	1	0	1	1
P000006	G0000291	S0000947	E001596	MELD-Na	2679	88	M	70	63	1.1	1.09800996173864	1.8	1.29	132		0	17	17	0	0	1	0	1	1		-342	-11	1	0	1	0	0	0	0	1	0	0	1	1	0	1	1
P000006	G0000291	S0000948	E001596	reMELD-Na	2679	88	M	70	63	1.1	1.09800996173864	1.8	1.29	132			15	15	0	0	1	0	1	1		-342	-11	1	0	1	0	0	0	0	1	0	0	1	1	0	1	1
P000006	G0000292	S0000949	E001517	MELD	2685	88	M	70	63	1.45	1.43768334350961	1.6	1.46			0	16	16	0	0	1	0	1	1		-336	-11	1	0	1	0	0	0	0	1	0	0	1	1	1	1	1
P000006	G0000292	S0000950	E001517	MELD-Na	2685	88	M	70	63	1.45	1.43768334350961	1.6	1.46	132		0	20	20	0	0	1	0	1	1		-336	-11	1	0	1	0	0	0	0	1	0	0	1	1	0	1	1
P000006	G0000292	S0000951	E001517	reMELD-Na	2685	88	M	70	63	1.45	1.43768334350961	1.6	1.46	132			18	18	0	0	1	0	1	1		-336	-11	1	0	1	0	0	0	0	1	0	0	1	1	0	1	1
P000006	G0000293	S0000952	E001604	MELD	2688	88	M	70	63	1.71	1.67705198709313	2.2	1.36			0	18	18	0	0	1	0	1	1		-333	-11	1	0	1	0	0	0	0	1	0	0	1	1	1	1	1
P000006	G0000293	S0000953	E001604	MELD-Na	2688	88	M	70	63	1.71	1.67705198709313	2.2	1.36	132		0	22	22	0	0	1	0	1	1		-333	-11	1	0	1	0	0	0	0	1	0	0	1	1	0	1	1
P000006	G0000293	S0000954	E001604	reMELD-Na	2688	88	M	70	63	1.71	1.67705198709313	2.2	1.36	132			19	19	0	0	1	0	1	1		-333	-11	1	0	1	0	0	0	0	1	0	0	1	1	0	1	1
P000006	G0000294	S0000955	E001604	MELD	2689	88	M	70	63	1.38	1.36742820783986	1.9	1.4			0	16	16	0	0	1	0	1	1		-332	-11	1	0	1	0	0	0	0	1	0	0	1	1	1	1	1
P000006	G0000294	S0000956	E001604	MELD 3.0	2689	88	M	70	63	1.38	1.36742820783986	1.9	1.4	134	2.86		18	18	0	0	1	0	1	1		-332	-11	1	0	1	0	0	0	0	1	0	0	1	1	0	1	1
P000006	G0000294	S0000957	E001604	MELD-Na	2689	88	M	70	63	1.38	1.36742820783986	1.9	1.4	134		0	18	18	0	0	1	0	1	1		-332	-11	1	0	1	0	0	0	0	1	0	0	1	1	0	1	1
P000006	G0000294	S0000958	E001604	reMELD-Na	2689	88	M	70	63	1.38	1.36742820783986	1.9	1.4	134			17	17	0	0	1	0	1	1		-332	-11	1	0	1	0	0	0	0	1	0	0	1	1	0	1	1
P000006	G0000295	S0000959	E001604	MELD	2692	88	M	70	63	1	1.00363468443966	1.5	1.36			0	11	11	0	0	1	0	1	1		-329	-11	1	0	1	0	0	0	0	1	0	0	1	1	1	1	1
P000006	G0000295	S0000960	E001604	MELD-Na	2692	88	M	70	63	1	1.00363468443966	1.5	1.36	132		0	16	16	0	0	1	0	1	1		-329	-11	1	0	1	0	0	0	0	1	0	0	1	1	0	1	1
P000006	G0000295	S0000961	E001604	reMELD-Na	2692	88	M	70	63	1	1.00363468443966	1.5	1.36	132			15	15	0	0	1	0	1	1		-329	-11	1	0	1	0	0	0	0	1	0	0	1	1	0	1	1
P000006	G0000296	S0000962	E001517	MELD	2695	88	M	70	63	1.13	1.13283766407484	1.3	1.29			0	11	11	0	0	1	0	1	1		-326	-11	1	0	1	0	0	0	0	1	0	0	1	1	1	1	1
P000006	G0000296	S0000963	E001517	MELD-Na	2695	88	M	70	63	1.13	1.13283766407484	1.3	1.29	132		0	16	16	0	0	1	0	1	1		-326	-11	1	0	1	0	0	0	0	1	0	0	1	1	0	1	1
P000006	G0000296	S0000964	E001517	reMELD-Na	2695	88	M	70	63	1.13	1.13283766407484	1.3	1.29	132			14	14	0	0	1	0	1	1		-326	-11	1	0	1	0	0	0	0	1	0	0	1	1	0	1	1
P000006	G0000297	S0000965	E001517	MELD	2701	88	M	70	63	1.3	1.28950044197814	2	1.31			0	15	15	0	0	1	0	1	1		-320	-10	1	0	1	0	0	0	0	1	0	0	1	1	1	1	1
P000006	G0000297	S0000966	E001517	MELD-Na	2701	88	M	70	63	1.3	1.28950044197814	2	1.31	132		0	19	19	0	0	1	0	1	1		-320	-10	1	0	1	0	0	0	0	1	0	0	1	1	0	1	1
P000006	G0000297	S0000967	E001517	reMELD-Na	2701	88	M	70	63	1.3	1.28950044197814	2	1.31	132			17	17	0	0	1	0	1	1		-320	-10	1	0	1	0	0	0	0	1	0	0	1	1	0	1	1
P000006	G0000298	S0000968	E001517	MELD	2706	88	M	70	63	1.59	1.56619621343819	2	1.28			0	16	16	0	0	1	0	1	1		-315	-10	1	0	1	0	0	0	0	1	0	0	1	1	1	1	1
P000006	G0000298	S0000969	E001517	MELD-Na	2706	88	M	70	63	1.59	1.56619621343819	2	1.28	129		0	22	22	0	0	1	0	1	1		-315	-10	1	0	1	0	0	0	0	1	0	0	1	1	0	1	1
P000006	G0000298	S0000970	E001517	reMELD-Na	2706	88	M	70	63	1.59	1.56619621343819	2	1.28	129			19	19	0	0	1	0	1	1		-315	-10	1	0	1	0	0	0	0	1	0	0	1	1	0	1	1
P000006	G0000299	S0000971	E001621	MELD	2708	88	M	70	63	1.67	1.62984198618174	3.1	1.54			0	20	20	0	0	1	0	1	1		-313	-10	1	0	1	0	0	0	0	1	0	0	1	1	1	1	1
P000006	G0000299	S0000972	E001621	MELD-Na	2708	88	M	70	63	1.67	1.62984198618174	3.1	1.54	133		0	23	23	0	0	1	0	1	1		-313	-10	1	0	1	0	0	0	0	1	0	0	1	1	0	1	1
P000006	G0000299	S0000973	E001621	reMELD-Na	2708	88	M	70	63	1.67	1.62984198618174	3.1	1.54	133			21	21	0	0	1	0	1	1		-313	-10	1	0	1	0	0	0	0	1	0	0	1	1	0	1	1
P000006	G0000300	S0000974	E001621	MELD	2709	89	M	70	63	1.53	1.49858871757525	3	1.48			0	19	19	0	0	1	0	1	1		-312	-10	1	0	1	0	0	0	0	1	0	0	1	1	1	1	1
P000006	G0000300	S0000975	E001621	MELD-Na	2709	89	M	70	63	1.53	1.49858871757525	3	1.48	130.5		0	24	24	0	0	1	0	1	1		-312	-10	1	0	1	0	0	0	0	1	0	0	1	1	0	1	1
P000006	G0000300	S0000976	E001621	reMELD-Na	2709	89	M	70	63	1.53	1.49858871757525	3	1.48	130.5			21	21	0	0	1	0	1	1		-312	-10	1	0	1	0	0	0	0	1	0	0	1	1	0	1	1
P000006	G0000301	S0000977	E001621	MELD	2710	89	M	70	63	1.44	1.41932800843348	2.4	1.26			0	16	16	0	0	1	0	1	1		-311	-10	1	0	1	0	0	0	0	1	0	0	1	1	1	1	1
P000006	G0000301	S0000978	E001621	MELD-Na	2710	89	M	70	63	1.44	1.41932800843348	2.4	1.26	132		0	20	20	0	0	1	0	1	1		-311	-10	1	0	1	0	0	0	0	1	0	0	1	1	0	1	1
P000006	G0000301	S0000979	E001621	reMELD-Na	2710	89	M	70	63	1.44	1.41932800843348	2.4	1.26	132			18	18	0	0	1	0	1	1		-311	-10	1	0	1	0	0	0	0	1	0	0	1	1	0	1	1
P000006	G0000302	S0000980	E001621	MELD	2713	89	M	70	63	0.93	0.924933041821912	2.4	1.31			0	13	13	0	0	1	0	1	1		-308	-10	1	0	1	0	0	0	0	1	0	0	1	1	1	1	1
P000006	G0000302	S0000981	E001621	MELD 3.0	2713	89	M	70	63	0.93	0.924933041821912	2.4	1.31	133	2.65		16	16	0	0	1	0	1	1		-308	-10	1	0	1	0	0	0	0	1	0	0	1	1	0	1	1
P000006	G0000302	S0000982	E001621	MELD-Na	2713	89	M	70	63	0.93	0.924933041821912	2.4	1.31	133		0	17	17	0	0	1	0	1	1		-308	-10	1	0	1	0	0	0	0	1	0	0	1	1	0	1	1
P000006	G0000302	S0000983	E001621	reMELD-Na	2713	89	M	70	63	0.93	0.924933041821912	2.4	1.31	133			15	15	0	0	1	0	1	1		-308	-10	1	0	1	0	0	0	0	1	0	0	1	1	0	1	1
P000006	G0000303	S0000984	E001630	MELD	2726	89	M	70	63	1.21	1.20152524024163	2.1	1.31			0	14	14	0	0	1	0	1	1		-295	-10	1	0	1	0	0	0	0	1	0	0	1	1	1	1	1
P000006	G0000303	S0000985	E001630	MELD 3.0	2726	89	M	70	63	1.21	1.20152524024163	2.1	1.31	128	3.41		20	20	0	0	1	0	1	1		-295	-10	1	0	1	0	0	0	0	1	0	0	1	1	0	1	1
P000006	G0000303	S0000986	E001630	MELD-Na	2726	89	M	70	63	1.21	1.20152524024163	2.1	1.31	128		0	22	22	0	0	1	0	1	1		-295	-10	1	0	1	0	0	0	0	1	0	0	1	1	0	1	1
P000006	G0000303	S0000987	E001630	reMELD-Na	2726	89	M	70	63	1.21	1.20152524024163	2.1	1.31	128			18	18	0	0	1	0	1	1		-295	-10	1	0	1	0	0	0	0	1	0	0	1	1	0	1	1
P000006	G0000304	S0000988	E001517	MELD	2738	89	M	70	63	0.97	0.97307559739391	1.6	1.22			0	10	10	0	0	1	0	1	1		-283	-9	1	0	1	0	0	0	0	1	0	0	1	1	1	1	1
P000006	G0000304	S0000989	E001517	MELD-Na	2738	89	M	70	63	0.97	0.97307559739391	1.6	1.22	136		0	11	11	0	0	1	0	1	1		-283	-9	1	0	1	0	0	0	0	1	0	0	1	1	0	1	1
P000006	G0000304	S0000990	E001517	reMELD-Na	2738	89	M	70	63	0.97	0.97307559739391	1.6	1.22	136			12	12	0	0	1	0	1	1		-283	-9	1	0	1	0	0	0	0	1	0	0	1	1	0	1	1
P000006	G0000305	S0000991	E001640	MELD	2743	90	M	71	63	1.22	1.21230087217098	2	1.33			0	14	14	0	0	1	0	1	1		-278	-9	1	0	1	0	0	0	0	1	0	0	1	1	1	1	1
P000006	G0000305	S0000992	E001640	MELD-Na	2743	90	M	71	63	1.22	1.21230087217098	2	1.33	135		0	16	16	0	0	1	0	1	1		-278	-9	1	0	1	0	0	0	0	1	0	0	1	1	0	1	1
P000006	G0000305	S0000993	E001640	reMELD-Na	2743	90	M	71	63	1.22	1.21230087217098	2	1.33	135			16	16	0	0	1	0	1	1		-278	-9	1	0	1	0	0	0	0	1	0	0	1	1	0	1	1
P000006	G0000306	S0000994	E001517	MELD	2756	90	M	71	63	1.08	1.07717968836946	1.92	1.25			0	12	12	0	0	1	0	1	1		-265	-9	1	0	1	0	0	0	0	1	0	0	1	1	1	1	1
P000006	G0000306	S0000995	E001517	MELD-Na	2756	90	M	71	63	1.08	1.07717968836946	1.92	1.25	130		0	18	18	0	0	1	0	1	1		-265	-9	1	0	1	0	0	0	0	1	0	0	1	1	0	1	1
P000006	G0000306	S0000996	E001517	reMELD-Na	2756	90	M	71	63	1.08	1.07717968836946	1.92	1.25	130			16	16	0	0	1	0	1	1		-265	-9	1	0	1	0	0	0	0	1	0	0	1	1	0	1	1
P000006	G0000307	S0000997	E001654	MELD	2764	90	M	71	63	1.26	1.24453501120394	2.59	1.3			0	15	15	0	0	1	0	1	1		-257	-8	1	0	1	0	0	0	0	1	0	0	1	1	1	1	1
P000006	G0000307	S0000998	E001654	MELD 3.0	2764	90	M	71	63	1.26	1.24453501120394	2.59	1.3	131	3.1		19	19	0	0	1	0	1	1		-257	-8	1	0	1	0	0	0	0	1	0	0	1	1	0	1	1
P000006	G0000307	S0000999	E001654	MELD-Na	2764	90	M	71	63	1.26	1.24453501120394	2.59	1.3	131		0	20	20	0	0	1	0	1	1		-257	-8	1	0	1	0	0	0	0	1	0	0	1	1	0	1	1
P000006	G0000307	S0001000	E001654	reMELD-Na	2764	90	M	71	63	1.26	1.24453501120394	2.59	1.3	131			18	18	0	0	1	0	1	1		-257	-8	1	0	1	0	0	0	0	1	0	0	1	1	0	1	1
P000006	G0000308	S0001001	E001517	MELD	2766	90	M	71	63	1.16	1.14870858980938	2.5	1.3			0	14	14	0	0	1	0	1	1		-255	-8	1	0	1	0	0	0	0	1	0	0	1	1	1	1	1
P000006	G0000308	S0001002	E001517	MELD-Na	2766	90	M	71	63	1.16	1.14870858980938	2.5	1.3	131		0	19	19	0	0	1	0	1	1		-255	-8	1	0	1	0	0	0	0	1	0	0	1	1	0	1	1
P000006	G0000308	S0001003	E001517	reMELD-Na	2766	90	M	71	63	1.16	1.14870858980938	2.5	1.3	131			17	17	0	0	1	0	1	1		-255	-8	1	0	1	0	0	0	0	1	0	0	1	1	0	1	1
P000006	G0000309	S0001004	E001655	MELD	2769	90	M	71	63	1.13	1.1153957854248	2.89	1.6			0	17	17	0	0	1	0	1	1		-252	-8	1	0	1	0	0	0	0	1	0	0	1	1	1	1	1
P000006	G0000309	S0001005	E001655	MELD-Na	2769	90	M	71	63	1.13	1.1153957854248	2.89	1.6	131		0	22	22	0	0	1	0	1	1		-252	-8	1	0	1	0	0	0	0	1	0	0	1	1	0	1	1
P000006	G0000309	S0001006	E001655	reMELD-Na	2769	90	M	71	63	1.13	1.1153957854248	2.89	1.6	131			19	19	0	0	1	0	1	1		-252	-8	1	0	1	0	0	0	0	1	0	0	1	1	0	1	1
P000006	G0000310	S0001007	E001655	MELD	2783	91	M	71	63	0.81	0.798517755976086	3.14	1.18			0	13	13	0	0	1	0	1	1		-238	-8	1	0	1	0	0	0	0	1	0	0	1	1	1	1	1
P000006	G0000310	S0001008	E001655	MELD-Na	2783	91	M	71	63	0.81	0.798517755976086	3.14	1.18	138		0	13	13	0	0	1	0	1	1		-238	-8	1	0	1	0	0	0	0	1	0	0	1	1	0	1	1
P000006	G0000310	S0001009	E001655	reMELD-Na	2783	91	M	71	63	0.81	0.798517755976086	3.14	1.18	138			11	11	0	0	1	0	1	1		-238	-8	1	0	1	0	0	0	0	1	0	0	1	1	0	1	1
P000006	G0000311	S0001010	E001669	MELD	2787	91	M	71	63	0.89	0.88196874340486	2.73	1.36			0	14	14	0	0	1	0	1	1		-234	-8	1	0	1	0	0	0	0	1	0	0	1	1	1	1	1
P000006	G0000311	S0001011	E001669	MELD-Na	2787	91	M	71	63	0.89	0.88196874340486	2.73	1.36	136		0	15	15	0	0	1	0	1	1		-234	-8	1	0	1	0	0	0	0	1	0	0	1	1	0	1	1
P000006	G0000311	S0001012	E001669	reMELD-Na	2787	91	M	71	63	0.89	0.88196874340486	2.73	1.36	136			14	14	0	0	1	0	1	1		-234	-8	1	0	1	0	0	0	0	1	0	0	1	1	0	1	1
P000006	G0000312	S0001013	E001669	MELD	2790	91	M	71	63	0.94	0.929534661678239	2.89	1.32			0	14	14	0	0	1	0	1	1		-231	-8	1	0	1	0	0	0	0	1	0	0	1	1	1	1	1
P000006	G0000312	S0001014	E001669	MELD 3.0	2790	91	M	71	63	0.94	0.929534661678239	2.89	1.32	138	2.71		15	15	0	0	1	0	1	1		-231	-8	1	0	1	0	0	0	0	1	0	0	1	1	0	1	1
P000006	G0000312	S0001015	E001669	MELD-Na	2790	91	M	71	63	0.94	0.929534661678239	2.89	1.32	138		0	14	14	0	0	1	0	1	1		-231	-8	1	0	1	0	0	0	0	1	0	0	1	1	0	1	1
P000006	G0000312	S0001016	E001669	reMELD-Na	2790	91	M	71	63	0.94	0.929534661678239	2.89	1.32	138			13	13	0	0	1	0	1	1		-231	-8	1	0	1	0	0	0	0	1	0	0	1	1	0	1	1
P000006	G0000313	S0001017	E001669	MELD	2797	91	M	71	63	1.13	1.10781477278812	3.62	1.27			0	15	15	0	0	1	0	1	1		-224	-7	1	0	1	0	0	0	0	1	0	0	1	1	1	1	1
P000006	G0000313	S0001018	E001669	MELD 3.0	2797	91	M	71	63	1.13	1.10781477278812	3.62	1.27	131	2.95		19	19	0	0	1	0	1	1		-224	-7	1	0	1	0	0	0	0	1	0	0	1	1	0	1	1
P000006	G0000313	S0001019	E001669	MELD-Na	2797	91	M	71	63	1.13	1.10781477278812	3.62	1.27	131		0	20	20	0	0	1	0	1	1		-224	-7	1	0	1	0	0	0	0	1	0	0	1	1	0	1	1
P000006	G0000313	S0001020	E001669	reMELD-Na	2797	91	M	71	63	1.13	1.10781477278812	3.62	1.27	131			18	18	0	0	1	0	1	1		-224	-7	1	0	1	0	0	0	0	1	0	0	1	1	0	1	1
P000006	G0000314	S0001021	E001669	MELD	2804	92	M	71	63	1.17	1.12328349954529	6.06	1.23			0	17	17	0	0	1	0	1	1		-217	-7	1	0	1	0	0	0	0	1	0	0	1	1	1	1	1
P000006	G0000314	S0001022	E001669	MELD-Na	2804	92	M	71	63	1.17	1.12328349954529	6.06	1.23	129		0	23	23	0	0	1	0	1	1		-217	-7	1	0	1	0	0	0	0	1	0	0	1	1	0	1	1
P000006	G0000314	S0001023	E001669	reMELD-Na	2804	92	M	71	63	1.17	1.12328349954529	6.06	1.23	129			20	20	0	0	1	0	1	1		-217	-7	1	0	1	0	0	0	0	1	0	0	1	1	0	1	1
P000006	G0000315	S0001024	E001669	MELD	2806	92	M	71	63	0.88	0.85462464937773	4.44	1.24			0	14	14	0	0	1	0	1	1		-215	-7	1	0	1	0	0	0	0	1	0	0	1	1	1	1	1
P000006	G0000316	S0001025	E001669	MELD	2811	92	M	71	63	1.2	1.17636813854725	3.56	1.19			0	15	15	0	0	1	0	1	1		-210	-7	1	0	1	0	0	0	0	1	0	0	1	1	1	1	1
P000006	G0000316	S0001026	E001669	MELD-Na	2811	92	M	71	63	1.2	1.17636813854725	3.56	1.19	129		0	22	22	0	0	1	0	1	1		-210	-7	1	0	1	0	0	0	0	1	0	0	1	1	0	1	1
P000006	G0000316	S0001027	E001669	reMELD-Na	2811	92	M	71	63	1.2	1.17636813854725	3.56	1.19	129			18	18	0	0	1	0	1	1		-210	-7	1	0	1	0	0	0	0	1	0	0	1	1	0	1	1
P000006	G0000317	S0001028	E001654	MELD	2819	92	M	71	63	1.54	1.50598444613107	3.2	1.36			0	18	18	0	0	1	0	1	1		-202	-7	1	0	1	0	0	0	0	1	0	0	1	1	1	1	1
P000006	G0000317	S0001029	E001654	MELD-Na	2819	92	M	71	63	1.54	1.50598444613107	3.2	1.36	131		0	22	22	0	0	1	0	1	1		-202	-7	1	0	1	0	0	0	0	1	0	0	1	1	0	1	1
P000006	G0000317	S0001030	E001654	reMELD-Na	2819	92	M	71	63	1.54	1.50598444613107	3.2	1.36	131			20	20	0	0	1	0	1	1		-202	-7	1	0	1	0	0	0	0	1	0	0	1	1	0	1	1
P000006	G0000318	S0001031	E001682	MELD	2826	92	M	71	63	1.16	1.14742035184126	2.62	1.48			0	16	16	0	0	1	0	1	1		-195	-6	1	0	1	0	0	0	0	1	0	0	1	1	1	1	1
P000006	G0000318	S0001032	E001682	MELD 3.0	2826	92	M	71	63	1.16	1.14742035184126	2.62	1.48	135	2.75		18	18	0	0	1	0	1	1		-195	-6	1	0	1	0	0	0	0	1	0	0	1	1	0	1	1
P000006	G0000318	S0001033	E001682	MELD-Na	2826	92	M	71	63	1.16	1.14742035184126	2.62	1.48	135		0	18	18	0	0	1	0	1	1		-195	-6	1	0	1	0	0	0	0	1	0	0	1	1	0	1	1
P000006	G0000318	S0001034	E001682	reMELD-Na	2826	92	M	71	63	1.16	1.14742035184126	2.62	1.48	135			17	17	0	0	1	0	1	1		-195	-6	1	0	1	0	0	0	0	1	0	0	1	1	0	1	1
P000006	G0000319	S0001035	E001682	MELD	2829	92	M	71	63	0.84	0.835128856881194	2.49	1.34			0	13	13	0	0	1	0	1	1		-192	-6	1	0	1	0	0	0	0	1	0	0	1	1	1	1	1
P000006	G0000319	S0001036	E001682	MELD-Na	2829	92	M	71	63	0.84	0.835128856881194	2.49	1.34	132		0	17	17	0	0	1	0	1	1		-192	-6	1	0	1	0	0	0	0	1	0	0	1	1	0	1	1
P000006	G0000319	S0001037	E001682	reMELD-Na	2829	92	M	71	63	0.84	0.835128856881194	2.49	1.34	132			15	15	0	0	1	0	1	1		-192	-6	1	0	1	0	0	0	0	1	0	0	1	1	0	1	1
P000006	G0000320	S0001038	E001682	MELD	2832	93	M	71	63	1.15	1.14279576687074	2.15	1.3			0	14	14	0	0	1	0	1	1		-189	-6	1	0	1	0	0	0	0	1	0	0	1	1	1	1	1
P000006	G0000320	S0001039	E001682	MELD-Na	2832	93	M	71	63	1.15	1.14279576687074	2.15	1.3	135		0	16	16	0	0	1	0	1	1		-189	-6	1	0	1	0	0	0	0	1	0	0	1	1	0	1	1
P000006	G0000320	S0001040	E001682	reMELD-Na	2832	93	M	71	63	1.15	1.14279576687074	2.15	1.3	135			15	15	0	0	1	0	1	1		-189	-6	1	0	1	0	0	0	0	1	0	0	1	1	0	1	1
P000006	G0000321	S0001041	E001517	MELD	2839	93	M	71	63	1.35	1.3299703632839	2.7	1.36			0	17	16	-1	1	0	0	1	1		-182	-6	1	0	1	0	0	0	0	1	0	0	1	1	1	1	1
P000006	G0000321	S0001042	E001517	MELD-Na	2839	93	M	71	63	1.35	1.3299703632839	2.7	1.36	135		0	19	18	-1	1	0	0	1	1		-182	-6	1	0	1	0	0	0	0	1	0	0	1	1	0	1	1
P000006	G0000321	S0001043	E001517	reMELD-Na	2839	93	M	71	63	1.35	1.3299703632839	2.7	1.36	135			17	17	0	0	1	0	1	1		-182	-6	1	0	1	0	0	0	0	1	0	0	1	1	0	1	1
P000006	G0000322	S0001044	E001698	MELD	2856	93	M	71	63	1.995	1.93782608936007	2.6	1.42			0	21	20	-1	1	0	0	1	1		-165	-5	1	0	1	0	0	0	0	1	0	0	1	1	1	1	1
P000006	G0000322	S0001045	E001698	MELD-Na	2856	93	M	71	63	1.995	1.93782608936007	2.6	1.42	137		0	21	20	-1	1	0	0	1	1		-165	-5	1	0	1	0	0	0	0	1	0	0	1	1	0	1	1
P000006	G0000322	S0001046	E001698	reMELD-Na	2856	93	M	71	63	1.995	1.93782608936007	2.6	1.42	137			21	20	-1	1	0	0	1	1		-165	-5	1	0	1	0	0	0	0	1	0	0	1	1	0	1	1
P000006	G0000323	S0001047	E001698	MELD	2857	93	M	71	63	1.68	1.64283465183979	2.76	1.36			0	19	18	-1	1	0	0	1	1		-164	-5	1	0	1	0	0	0	0	1	0	0	1	1	1	1	1
P000006	G0000323	S0001048	E001698	MELD-Na	2857	93	M	71	63	1.68	1.64283465183979	2.76	1.36	138		0	19	18	-1	1	0	0	1	1		-164	-5	1	0	1	0	0	0	0	1	0	0	1	1	0	1	1
P000006	G0000323	S0001049	E001698	reMELD-Na	2857	93	M	71	63	1.68	1.64283465183979	2.76	1.36	138			19	18	-1	1	0	0	1	1		-164	-5	1	0	1	0	0	0	0	1	0	0	1	1	0	1	1
P000006	G0000324	S0001050	E001698	MELD	2860	93	M	71	63	1.05	1.04579417005354	2.11	1.53			0	14	14	0	0	1	0	1	1		-161	-5	1	0	1	0	0	0	0	1	0	0	1	1	1	1	1
P000006	G0000324	S0001051	E001698	MELD-Na	2860	93	M	71	63	1.05	1.04579417005354	2.11	1.53	136		0	15	15	0	0	1	0	1	1		-161	-5	1	0	1	0	0	0	0	1	0	0	1	1	0	1	1
P000006	G0000324	S0001052	E001698	reMELD-Na	2860	93	M	71	63	1.05	1.04579417005354	2.11	1.53	136			16	15	-1	1	0	0	1	1		-161	-5	1	0	1	0	0	0	0	1	0	0	1	1	0	1	1
P000006	G0000325	S0001053	E001698	MELD	2862	94	M	71	63	0.83	0.834678311493967	1.63	1.34			0	12	12	0	0	1	0	1	1		-159	-5	1	0	1	0	0	0	0	1	0	0	1	1	1	1	1
P000006	G0000325	S0001054	E001698	MELD-Na	2862	94	M	71	63	0.83	0.834678311493967	1.63	1.34	138		0	12	12	0	0	1	0	1	1		-159	-5	1	0	1	0	0	0	0	1	0	0	1	1	0	1	1
P000006	G0000325	S0001055	E001698	reMELD-Na	2862	94	M	71	63	0.83	0.834678311493967	1.63	1.34	138			11	11	0	0	1	0	1	1		-159	-5	1	0	1	0	0	0	0	1	0	0	1	1	0	1	1
P000006	G0000326	S0001056	E001698	MELD	2867	94	M	71	63	1.06	1.0562232195474	2.05	1.32			0	13	13	0	0	1	0	1	1		-154	-5	1	0	1	0	0	0	0	1	0	0	1	1	1	1	1
P000006	G0000326	S0001057	E001698	MELD 3.0	2867	94	M	71	63	1.06	1.0562232195474	2.05	1.32	135	2.45		16	16	0	0	1	0	1	1		-154	-5	1	0	1	0	0	0	0	1	0	0	1	1	0	1	1
P000006	G0000326	S0001058	E001698	MELD-Na	2867	94	M	71	63	1.06	1.0562232195474	2.05	1.32	135		0	15	15	0	0	1	0	1	1		-154	-5	1	0	1	0	0	0	0	1	0	0	1	1	0	1	1
P000006	G0000326	S0001059	E001698	reMELD-Na	2867	94	M	71	63	1.06	1.0562232195474	2.05	1.32	135			14	14	0	0	1	0	1	1		-154	-5	1	0	1	0	0	0	0	1	0	0	1	1	0	1	1
P000006	G0000327	S0001060	E001698	MELD	2871	94	M	71	63	1.29	1.2752881236117	2.42	1.29			0	15	15	0	0	1	0	1	1		-150	-5	1	0	1	0	0	0	0	1	0	0	1	1	1	1	1
P000006	G0000327	S0001061	E001698	MELD-Na	2871	94	M	71	63	1.29	1.2752881236117	2.42	1.29	134		0	17	17	0	0	1	0	1	1		-150	-5	1	0	1	0	0	0	0	1	0	0	1	1	0	1	1
P000006	G0000327	S0001062	E001698	reMELD-Na	2871	94	M	71	63	1.29	1.2752881236117	2.42	1.29	134			17	17	0	0	1	0	1	1		-150	-5	1	0	1	0	0	0	0	1	0	0	1	1	0	1	1
P000006	G0000328	S0001063	E001698	MELD	2898	95	M	71	63	1.95	1.90479661363052	1.82	1.24			0	17	17	0	0	1	0	1	1		-123	-4	1	0	1	0	0	0	0	1	0	0	1	1	1	1	1
P000006	G0000328	S0001064	E001698	MELD 3.0	2898	95	M	71	63	1.95	1.90479661363052	1.82	1.24	137	2.21		19	19	0	0	1	0	1	1		-123	-4	1	0	1	0	0	0	0	1	0	0	1	1	0	1	1
P000006	G0000328	S0001065	E001698	MELD-Na	2898	95	M	71	63	1.95	1.90479661363052	1.82	1.24	137		0	17	17	0	0	1	0	1	1		-123	-4	1	0	1	0	0	0	0	1	0	0	1	1	0	1	1
P000006	G0000328	S0001066	E001698	reMELD-Na	2898	95	M	71	63	1.95	1.90479661363052	1.82	1.24	137			18	18	0	0	1	0	1	1		-123	-4	1	0	1	0	0	0	0	1	0	0	1	1	0	1	1
P000006	G0000329	S0001067	E001749	MELD	2934	96	M	71	63	1.55	1.5368440857186	1.24	1.33			0	15	15	0	0	1	0	1	1		-87	-3	1	0	1	0	0	0	0	1	0	0	1	1	1	1	1
P000006	G0000329	S0001068	E001749	MELD-Na	2934	96	M	71	63	1.55	1.5368440857186	1.24	1.33	134		0	17	17	0	0	1	0	1	1		-87	-3	1	0	1	0	0	0	0	1	0	0	1	1	0	1	1
P000006	G0000329	S0001069	E001749	reMELD-Na	2934	96	M	71	63	1.55	1.5368440857186	1.24	1.33	134			16	16	0	0	1	0	1	1		-87	-3	1	0	1	0	0	0	0	1	0	0	1	1	0	1	1
P000006	G0000330	S0001070	E001749	MELD	2935	96	M	71	63	1.52	1.50917833554193	1.17	1.42			0	15	15	0	0	1	0	1	1		-86	-3	1	0	1	0	0	0	0	1	0	0	1	1	1	1	1
P000006	G0000330	S0001071	E001749	MELD 3.0	2935	96	M	71	63	1.52	1.50917833554193	1.17	1.42	141	2.42		16	16	0	0	1	0	1	1		-86	-3	1	0	1	0	0	0	0	1	0	0	1	1	0	1	1
P000006	G0000330	S0001072	E001749	MELD-Na	2935	96	M	71	63	1.52	1.50917833554193	1.17	1.42	141		0	15	15	0	0	1	0	1	1		-86	-3	1	0	1	0	0	0	0	1	0	0	1	1	0	1	1
P000006	G0000330	S0001073	E001749	reMELD-Na	2935	96	M	71	63	1.52	1.50917833554193	1.17	1.42	141			16	16	0	0	1	0	1	1		-86	-3	1	0	1	0	0	0	0	1	0	0	1	1	0	1	1
P000006	G0000331	S0001074	E001749	MELD	2936	96	M	71	63	1.31	1.30480849591217	1.49	1.61			0	16	16	0	0	1	0	1	1		-85	-3	1	0	1	0	0	0	0	1	0	0	1	1	1	1	1
P000006	G0000331	S0001075	E001749	MELD 3.0	2936	96	M	71	63	1.31	1.30480849591217	1.49	1.61	138	2.53		16	16	0	0	1	0	1	1		-85	-3	1	0	1	0	0	0	0	1	0	0	1	1	0	1	1
P000006	G0000331	S0001076	E001749	MELD-Na	2936	96	M	71	63	1.31	1.30480849591217	1.49	1.61	138		0	16	16	0	0	1	0	1	1		-85	-3	1	0	1	0	0	0	0	1	0	0	1	1	0	1	1
P000006	G0000331	S0001077	E001749	reMELD-Na	2936	96	M	71	63	1.31	1.30480849591217	1.49	1.61	138			16	16	0	0	1	0	1	1		-85	-3	1	0	1	0	0	0	0	1	0	0	1	1	0	1	1
P000006	G0000332	S0001078	E001749	MELD	2937	96	M	71	63	1.4	1.39720199491195	0.96	1.4			0	13	13	0	0	1	0	1	1		-84	-3	1	0	1	0	0	0	0	1	0	0	1	1	1	1	1
P000006	G0000332	S0001079	E001749	MELD 3.0	2937	96	M	71	63	1.4	1.39720199491195	0.96	1.4	138	2.44		14	14	0	0	1	0	1	1		-84	-3	1	0	1	0	0	0	0	1	0	0	1	1	0	1	1
P000006	G0000332	S0001080	E001749	MELD-Na	2937	96	M	71	63	1.4	1.39720199491195	0.96	1.4	138		0	13	13	0	0	1	0	1	1		-84	-3	1	0	1	0	0	0	0	1	0	0	1	1	0	1	1
P000006	G0000332	S0001081	E001749	reMELD-Na	2937	96	M	71	63	1.4	1.39720199491195	0.96	1.4	138			14	14	0	0	1	0	1	1		-84	-3	1	0	1	0	0	0	0	1	0	0	1	1	0	1	1
P000006	G0000333	S0001082	E001754	MELD	2943	96	M	71	63	2.15	2.09675431782932	1.09	1.37			0	18	17	-1	1	0	0	1	1		-78	-3	1	0	1	0	0	0	0	1	0	0	1	1	1	1	1
P000006	G0000333	S0001083	E001754	MELD-Na	2943	96	M	71	63	2.15	2.09675431782932	1.09	1.37	148		0	18	17	-1	1	0	0	1	1		-78	-3	1	0	1	0	0	0	0	1	0	0	1	1	0	1	1
P000006	G0000333	S0001084	E001754	reMELD-Na	2943	96	M	71	63	2.15	2.09675431782932	1.09	1.37	148			18	18	0	0	1	0	1	1		-78	-3	1	0	1	0	0	0	0	1	0	0	1	1	0	1	1
P000006	G0000334	S0001085	E001754	MELD	2946	96	M	71	63	1.81	1.78540473551686	0.885	1.45			0	16	16	0	0	1	0	1	1		-75	-2	1	0	1	0	0	0	0	1	0	0	1	1	1	1	1
P000006	G0000335	S0001086	E001754	MELD	2947	96	M	71	63	1.915	1.8701933595201	2.02	1.33666666666667			0	19	18	-1	1	0	0	1	1		-74	-2	1	0	1	0	0	0	0	1	0	0	1	1	1	1	1
P000006	G0000336	S0001087	E001754	MELD	2948	96	M	71	63	2.12	2.07061247655006	0.98	1.29			0	16	16	0	0	1	0	1	1		-73	-2	1	0	1	0	0	0	0	1	0	0	1	1	1	1	1
P000006	G0000337	S0001088	E001784	MELD	2987	98	M	71	63	1.44	1.39919532372819	4.35	1.68			0	21	21	0	0	1	0	1	1		-34	-1	1	0	1	0	0	0	0	1	0	0	1	1	1	1	1
P000006	G0000337	S0001089	E001784	MELD-Na	2987	98	M	71	63	1.44	1.39919532372819	4.35	1.68	142		0	21	21	0	0	1	0	1	1		-34	-1	1	0	1	0	0	0	0	1	0	0	1	1	0	1	1
P000006	G0000337	S0001090	E001784	reMELD-Na	2987	98	M	71	63	1.44	1.39919532372819	4.35	1.68	142			21	20	-1	1	0	0	1	1		-34	-1	1	0	1	0	0	0	0	1	0	0	1	1	0	1	1
P000006	G0000338	S0001091	E001795	MELD	3014	99	M	71	63	1.86	1.76337882658825	7.87	1.62			0	26	25	-1	1	0	0	1	1		-7	0	1	0	1	0	0	0	0	1	0	0	1	1	1	1	1
P000006	G0000338	S0001092	E001795	MELD 3.0	3014	99	M	71	63	1.86	1.76337882658825	7.87	1.62	142	1.76		28	28	0	0	1	0	1	1		-7	0	1	0	1	0	0	0	0	1	0	0	1	1	0	1	1
P000006	G0000338	S0001093	E001795	MELD-Na	3014	99	M	71	63	1.86	1.76337882658825	7.87	1.62	142		0	26	25	-1	1	0	0	1	1		-7	0	1	0	1	0	0	0	0	1	0	0	1	1	0	1	1
P000006	G0000338	S0001094	E001795	reMELD-Na	3014	99	M	71	63	1.86	1.76337882658825	7.87	1.62	142			24	24	0	0	1	0	1	1		-7	0	1	0	1	0	0	0	0	1	0	0	1	1	0	1	1
P000007	G0000339	S0001095	E002642	MELD	0	0	M	39	39	0.74	0.756071277264964	0.69	0.91			0	6	6	0	0	1	0	0	0				1	0	0	0	0	0	0	0	1	0	1	1	1	1	0
P000007	G0000339	S0001096	E002642	MELD-Na	0	0	M	39	39	0.74	0.756071277264964	0.69	0.91	139		0	6	6	0	0	1	0	0	0				1	0	0	0	0	0	0	0	1	0	1	1	0	1	0
P000007	G0000339	S0001097	E002642	reMELD-Na	0	0	M	39	39	0.74	0.756071277264964	0.69	0.91	139			3	4	1	0	0	1	0	0				1	0	0	0	0	0	0	0	1	0	1	1	0	1	0
P000007	G0000340	S0001098	E002642	MELD	3	0	M	39	39	0.96	0.972621593059866	0.78	1			0	6	6	0	0	1	0	0	0				1	0	0	0	0	0	0	0	1	0	1	1	1	1	0
P000007	G0000340	S0001099	E002642	MELD-Na	3	0	M	39	39	0.96	0.972621593059866	0.78	1	137		0	6	6	0	0	1	0	0	0				1	0	0	0	0	0	0	0	1	0	1	1	0	1	0
P000007	G0000340	S0001100	E002642	reMELD-Na	3	0	M	39	39	0.96	0.972621593059866	0.78	1	137			7	8	1	0	0	1	0	0				1	0	0	0	0	0	0	0	1	0	1	1	0	1	0
P000007	G0000341	S0001101	E002642	MELD	6	0	M	39	39	0.7	0.717372521651774	0.59	0.98			0	6	6	0	0	1	0	0	0				1	0	0	0	0	0	0	0	1	0	1	1	1	1	0
P000007	G0000341	S0001102	E002642	MELD-Na	6	0	M	39	39	0.7	0.717372521651774	0.59	0.98	138		0	6	6	0	0	1	0	0	0				1	0	0	0	0	0	0	0	1	0	1	1	0	1	0
P000007	G0000341	S0001103	E002642	reMELD-Na	6	0	M	39	39	0.7	0.717372521651774	0.59	0.98	138			3	3	0	0	1	0	0	0				1	0	0	0	0	0	0	0	1	0	1	1	0	1	0
P000007	G0000342	S0001104	E002642	MELD	9	0	M	39	39	0.94	0.950640916439867	0.98	1			0	6	6	0	0	1	0	0	0				1	0	0	0	0	0	0	0	1	0	1	1	1	1	0
P000007	G0000342	S0001105	E002642	MELD 3.0	9	0	M	39	39	0.94	0.950640916439867	0.98	1	134	4.24		8	8	0	0	1	0	0	0				1	0	0	0	0	0	0	0	1	0	1	1	0	1	0
P000007	G0000342	S0001106	E002642	MELD-Na	9	0	M	39	39	0.94	0.950640916439867	0.98	1	134		0	9	9	0	0	1	0	0	0				1	0	0	0	0	0	0	0	1	0	1	1	0	1	0
P000007	G0000342	S0001107	E002642	reMELD-Na	9	0	M	39	39	0.94	0.950640916439867	0.98	1	134			9	9	0	0	1	0	0	0				1	0	0	0	0	0	0	0	1	0	1	1	0	1	0
P000007	G0000343	S0001108	E003478	MELD	614	20	M	41	39	0.78	0.786665229576085	1.49	1.03			0	8	8	0	0	1	0	0	0				1	0	0	0	0	0	0	0	1	0	1	1	1	1	0
P000007	G0000343	S0001109	E003478	MELD-Na	614	20	M	41	39	0.78	0.786665229576085	1.49	1.03	142		0	8	8	0	0	1	0	0	0				1	0	0	0	0	0	0	0	1	0	1	1	0	1	0
P000007	G0000343	S0001110	E003478	reMELD-Na	614	20	M	41	39	0.78	0.786665229576085	1.49	1.03	142			7	7	0	0	1	0	0	0				1	0	0	0	0	0	0	0	1	0	1	1	0	1	0
P000007	G0000344	S0001111	E003478	MELD	616	20	M	41	39	0.75	0.751378652918538	1.98	1.02			0	9	9	0	0	1	0	0	0				1	0	0	0	0	0	0	0	1	0	1	1	1	1	0
P000007	G0000344	S0001112	E003478	MELD 3.0	616	20	M	41	39	0.75	0.751378652918538	1.98	1.02	138	4.03		9	9	0	0	1	0	0	0				1	0	0	0	0	0	0	0	1	0	1	1	0	1	0
P000007	G0000344	S0001113	E003478	MELD-Na	616	20	M	41	39	0.75	0.751378652918538	1.98	1.02	138		0	9	9	0	0	1	0	0	0				1	0	0	0	0	0	0	0	1	0	1	1	0	1	0
P000007	G0000344	S0001114	E003478	reMELD-Na	616	20	M	41	39	0.75	0.751378652918538	1.98	1.02	138			8	8	0	0	1	0	0	0				1	0	0	0	0	0	0	0	1	0	1	1	0	1	0
P000007	G0000345	S0001115	E003478	MELD	617	20	M	41	39	0.69	0.697264727174886	1.47	1.09			0	9	9	0	0	1	0	0	0				1	0	0	0	0	0	0	0	1	0	1	1	1	1	0
P000007	G0000345	S0001116	E003478	MELD-Na	617	20	M	41	39	0.69	0.697264727174886	1.47	1.09	137		0	9	9	0	0	1	0	0	0				1	0	0	0	0	0	0	0	1	0	1	1	0	1	0
P000007	G0000345	S0001117	E003478	reMELD-Na	617	20	M	41	39	0.69	0.697264727174886	1.47	1.09	137			7	7	0	0	1	0	0	0				1	0	0	0	0	0	0	0	1	0	1	1	0	1	0
P000007	G0000346	S0001118	E003478	MELD	619	20	M	41	39	0.79	0.79245715994126	1.86	1.28			0	12	12	0	0	1	0	0	0				1	0	0	0	0	0	0	0	1	0	1	1	1	1	0
P000007	G0000346	S0001119	E003478	MELD 3.0	619	20	M	41	39	0.79	0.79245715994126	1.86	1.28	139	4.1		11	11	0	0	1	0	0	0				1	0	0	0	0	0	0	0	1	0	1	1	0	1	0
P000007	G0000346	S0001120	E003478	MELD-Na	619	20	M	41	39	0.79	0.79245715994126	1.86	1.28	139		0	12	12	0	0	1	0	0	0				1	0	0	0	0	0	0	0	1	0	1	1	0	1	0
P000007	G0000346	S0001121	E003478	reMELD-Na	619	20	M	41	39	0.79	0.79245715994126	1.86	1.28	139			10	10	0	0	1	0	0	0				1	0	0	0	0	0	0	0	1	0	1	1	0	1	0
P000007	G0000347	S0001122	E003478	MELD	623	20	M	41	39	0.76	0.773645034916558	0.89	0.97			0	6	6	0	0	1	0	0	0				1	0	0	0	0	0	0	0	1	0	1	1	1	1	0
P000007	G0000347	S0001123	E003478	MELD 3.0	623	20	M	41	39	0.76	0.773645034916558	0.89	0.97	140	3.29		6	6	0	0	1	0	0	0				1	0	0	0	0	0	0	0	1	0	1	1	0	1	0
P000007	G0000347	S0001124	E003478	MELD-Na	623	20	M	41	39	0.76	0.773645034916558	0.89	0.97	140		0	6	6	0	0	1	0	0	0				1	0	0	0	0	0	0	0	1	0	1	1	0	1	0
P000007	G0000347	S0001125	E003478	reMELD-Na	623	20	M	41	39	0.76	0.773645034916558	0.89	0.97	140			5	5	0	0	1	0	0	0				1	0	0	0	0	0	0	0	1	0	1	1	0	1	0
P000008	G0000348	S0001126	E000018	MELD	0	0	M	68	68	1.04	1.05081089411428	0.8	1.1			0	8	8	0	0	1	0	0	0				1	0	1	0	0	0	1	0	0	0	1	1	1	1	0
P000008	G0000348	S0001127	E000018	MELD 3.0	0	0	M	68	68	1.04	1.05081089411428	0.8	1.1	140	3.81		7	7	0	0	1	0	0	0				1	0	1	0	0	0	1	0	0	0	1	1	0	1	0
P000008	G0000348	S0001128	E000018	MELD-Na	0	0	M	68	68	1.04	1.05081089411428	0.8	1.1	140		0	8	8	0	0	1	0	0	0				1	0	1	0	0	0	1	0	0	0	1	1	0	1	0
P000008	G0000348	S0001129	E000018	reMELD-Na	0	0	M	68	68	1.04	1.05081089411428	0.8	1.1	140			9	9	0	0	1	0	0	0				1	0	1	0	0	0	1	0	0	0	1	1	0	1	0
P000008	G0000349	S0001130	E000036	MELD	33	1	M	68	68	1.32	1.31431340003195	1.5	1.15			0	12	12	0	0	1	0	0	0				1	0	1	0	0	0	1	0	0	0	1	1	1	1	0
P000008	G0000349	S0001131	E000036	MELD-Na	33	1	M	68	68	1.32	1.31431340003195	1.5	1.15	140		0	12	12	0	0	1	0	0	0				1	0	1	0	0	0	1	0	0	0	1	1	0	1	0
P000008	G0000349	S0001132	E000036	reMELD-Na	33	1	M	68	68	1.32	1.31431340003195	1.5	1.15	140			13	13	0	0	1	0	0	0				1	0	1	0	0	0	1	0	0	0	1	1	0	1	0
P000008	G0000350	S0001133	E000036	MELD	34	1	M	68	68	1.37	1.35564231440141	2.1	1.19			0	14	14	0	0	1	0	0	0				1	0	1	0	0	0	1	0	0	0	1	1	1	1	0
P000008	G0000350	S0001134	E000036	MELD 3.0	34	1	M	68	68	1.37	1.35564231440141	2.1	1.19	142	3.64		14	14	0	0	1	0	0	0				1	0	1	0	0	0	1	0	0	0	1	1	0	1	0
P000008	G0000350	S0001135	E000036	MELD-Na	34	1	M	68	68	1.37	1.35564231440141	2.1	1.19	142		0	14	14	0	0	1	0	0	0				1	0	1	0	0	0	1	0	0	0	1	1	0	1	0
P000008	G0000350	S0001136	E000036	reMELD-Na	34	1	M	68	68	1.37	1.35564231440141	2.1	1.19	142			15	15	0	0	1	0	0	0				1	0	1	0	0	0	1	0	0	0	1	1	0	1	0
P000008	G0000351	S0001137	E000036	MELD	35	1	M	68	68	1.49	1.48146216831003	1.1	1.14			0	12	12	0	0	1	0	0	0				1	0	1	0	0	0	1	0	0	0	1	1	1	1	0
P000008	G0000351	S0001138	E000036	MELD-Na	35	1	M	68	68	1.49	1.48146216831003	1.1	1.14	140		0	12	12	0	0	1	0	0	0				1	0	1	0	0	0	1	0	0	0	1	1	0	1	0
P000008	G0000351	S0001139	E000036	reMELD-Na	35	1	M	68	68	1.49	1.48146216831003	1.1	1.14	140			13	13	0	0	1	0	0	0				1	0	1	0	0	0	1	0	0	0	1	1	0	1	0
P000008	G0000352	S0001140	E000059	MELD	71	2	M	68	68	1.05	1.06409664128784	0.5	1.15			0	8	9	1	0	0	1	0	0				1	0	1	0	0	0	1	0	0	0	1	1	1	1	0
P000008	G0000352	S0001141	E000059	MELD 3.0	71	2	M	68	68	1.05	1.06409664128784	0.5	1.15	140	3.89		8	8	0	0	1	0	0	0				1	0	1	0	0	0	1	0	0	0	1	1	0	1	0
P000008	G0000352	S0001142	E000059	MELD-Na	71	2	M	68	68	1.05	1.06409664128784	0.5	1.15	140		0	8	9	1	0	0	1	0	0				1	0	1	0	0	0	1	0	0	0	1	1	0	1	0
P000008	G0000352	S0001143	E000059	reMELD-Na	71	2	M	68	68	1.05	1.06409664128784	0.5	1.15	140			8	8	0	0	1	0	0	0				1	0	1	0	0	0	1	0	0	0	1	1	0	1	0
P000008	G0000353	S0001144	E000065	MELD	78	2	M	68	68	0.77	0.785794629919284	0.7	1.09			0	7	7	0	0	1	0	0	0				1	0	1	0	0	0	1	0	0	0	1	1	1	1	0
P000008	G0000353	S0001145	E000065	MELD-Na	78	2	M	68	68	0.77	0.785794629919284	0.7	1.09	142		0	7	7	0	0	1	0	0	0				1	0	1	0	0	0	1	0	0	0	1	1	0	1	0
P000008	G0000353	S0001146	E000065	reMELD-Na	78	2	M	68	68	0.77	0.785794629919284	0.7	1.09	142			6	6	0	0	1	0	0	0				1	0	1	0	0	0	1	0	0	0	1	1	0	1	0
P000008	G0000354	S0001147	E000059	MELD	125	4	M	68	68	1.09	1.10079834914793	0.7	1.04			0	8	8	0	0	1	0	0	0				1	0	1	0	0	0	1	0	0	0	1	1	1	1	0
P000008	G0000354	S0001148	E000059	MELD 3.0	125	4	M	68	68	1.09	1.10079834914793	0.7	1.04	140	3.16		8	8	0	0	1	0	0	0				1	0	1	0	0	0	1	0	0	0	1	1	0	1	0
P000008	G0000354	S0001149	E000059	MELD-Na	125	4	M	68	68	1.09	1.10079834914793	0.7	1.04	140		0	8	8	0	0	1	0	0	0				1	0	1	0	0	0	1	0	0	0	1	1	0	1	0
P000008	G0000354	S0001150	E000059	reMELD-Na	125	4	M	68	68	1.09	1.10079834914793	0.7	1.04	140			8	8	0	0	1	0	0	0				1	0	1	0	0	0	1	0	0	0	1	1	0	1	0
P000008	G0000355	S0001151	E000059	MELD	156	5	M	68	68	1.31	1.31504266582746	0.6	1.03			0	9	9	0	0	1	0	0	0				1	0	1	0	0	0	1	0	0	0	1	1	1	1	0
P000008	G0000355	S0001152	E000059	MELD-Na	156	5	M	68	68	1.31	1.31504266582746	0.6	1.03	140		0	9	9	0	0	1	0	0	0				1	0	1	0	0	0	1	0	0	0	1	1	0	1	0
P000008	G0000355	S0001153	E000059	reMELD-Na	156	5	M	68	68	1.31	1.31504266582746	0.6	1.03	140			9	9	0	0	1	0	0	0				1	0	1	0	0	0	1	0	0	0	1	1	0	1	0
P000008	G0000356	S0001154	E000059	MELD	212	6	M	68	68	1.81	1.78407640038955	1	1.09			0	13	13	0	0	1	0	0	0				1	0	1	0	0	0	1	0	0	0	1	1	1	1	0
P000008	G0000356	S0001155	E000059	MELD 3.0	212	6	M	68	68	1.81	1.78407640038955	1	1.09	139	3.42		13	13	0	0	1	0	0	0				1	0	1	0	0	0	1	0	0	0	1	1	0	1	0
P000008	G0000356	S0001156	E000059	MELD-Na	212	6	M	68	68	1.81	1.78407640038955	1	1.09	139		0	13	13	0	0	1	0	0	0				1	0	1	0	0	0	1	0	0	0	1	1	0	1	0
P000008	G0000356	S0001157	E000059	reMELD-Na	212	6	M	68	68	1.81	1.78407640038955	1	1.09	139			14	14	0	0	1	0	0	0				1	0	1	0	0	0	1	0	0	0	1	1	0	1	0
P000008	G0000357	S0001158	E000149	MELD	213	6	M	68	68	1.61	1.59179783202936	1.4	1.09			0	13	13	0	0	1	0	0	0				1	0	1	0	0	0	1	0	0	0	1	1	1	1	0
P000008	G0000357	S0001159	E000149	MELD 3.0	213	6	M	68	68	1.61	1.59179783202936	1.4	1.09	142	3.57		14	13	-1	1	0	0	0	0				1	0	1	0	0	0	1	0	0	0	1	1	0	1	0
P000008	G0000357	S0001160	E000149	MELD-Na	213	6	M	68	68	1.61	1.59179783202936	1.4	1.09	142		0	13	13	0	0	1	0	0	0				1	0	1	0	0	0	1	0	0	0	1	1	0	1	0
P000008	G0000357	S0001161	E000149	reMELD-Na	213	6	M	68	68	1.61	1.59179783202936	1.4	1.09	142			14	14	0	0	1	0	0	0				1	0	1	0	0	0	1	0	0	0	1	1	0	1	0
P000008	G0000358	S0001162	E000150	MELD	273	8	M	69	68	1.41	1.41095449172277	0.6	1.12			0	11	11	0	0	1	0	0	0				1	0	1	0	0	0	1	0	0	0	1	1	1	1	0
P000008	G0000358	S0001163	E000150	MELD-Na	273	8	M	69	68	1.41	1.41095449172277	0.6	1.12	140		0	11	11	0	0	1	0	0	0				1	0	1	0	0	0	1	0	0	0	1	1	0	1	0
P000008	G0000358	S0001164	E000150	reMELD-Na	273	8	M	69	68	1.41	1.41095449172277	0.6	1.12	140			11	11	0	0	1	0	0	0				1	0	1	0	0	0	1	0	0	0	1	1	0	1	0
P000008	G0000359	S0001165	E000311	MELD	457	15	M	69	68	1.18	1.18830895609008	0.7	1.11			0	9	9	0	0	1	0	0	0				1	0	1	0	0	0	1	0	0	0	1	1	1	1	0
P000008	G0000359	S0001166	E000311	MELD 3.0	457	15	M	69	68	1.18	1.18830895609008	0.7	1.11	141	3.74		9	9	0	0	1	0	0	0				1	0	1	0	0	0	1	0	0	0	1	1	0	1	0
P000008	G0000359	S0001167	E000311	MELD-Na	457	15	M	69	68	1.18	1.18830895609008	0.7	1.11	141		0	9	9	0	0	1	0	0	0				1	0	1	0	0	0	1	0	0	0	1	1	0	1	0
P000008	G0000359	S0001168	E000311	reMELD-Na	457	15	M	69	68	1.18	1.18830895609008	0.7	1.11	141			9	10	1	0	0	1	0	0				1	0	1	0	0	0	1	0	0	0	1	1	0	1	0
P000008	G0000360	S0001169	E000311	MELD	638	20	M	70	68	1.22	1.22588499527131	0.8	1.17			0	10	10	0	0	1	0	0	0				1	0	1	0	0	0	1	0	0	0	1	1	1	1	0
P000008	G0000360	S0001170	E000311	MELD 3.0	638	20	M	70	68	1.22	1.22588499527131	0.8	1.17	138	3.77		10	10	0	0	1	0	0	0				1	0	1	0	0	0	1	0	0	0	1	1	0	1	0
P000008	G0000360	S0001171	E000311	MELD-Na	638	20	M	70	68	1.22	1.22588499527131	0.8	1.17	138		0	10	10	0	0	1	0	0	0				1	0	1	0	0	0	1	0	0	0	1	1	0	1	0
P000008	G0000360	S0001172	E000311	reMELD-Na	638	20	M	70	68	1.22	1.22588499527131	0.8	1.17	138			11	11	0	0	1	0	0	0				1	0	1	0	0	0	1	0	0	0	1	1	0	1	0
P000008	G0000361	S0001173	E000311	MELD	723	23	M	70	68	1.16	1.16890328909284	0.7	1.23			0	10	10	0	0	1	0	0	0				1	0	1	0	0	0	1	0	0	0	1	1	1	1	0
P000008	G0000361	S0001174	E000311	MELD 3.0	723	23	M	70	68	1.16	1.16890328909284	0.7	1.23	142	3.52		10	10	0	0	1	0	0	0				1	0	1	0	0	0	1	0	0	0	1	1	0	1	0
P000008	G0000361	S0001175	E000311	MELD-Na	723	23	M	70	68	1.16	1.16890328909284	0.7	1.23	142		0	10	10	0	0	1	0	0	0				1	0	1	0	0	0	1	0	0	0	1	1	0	1	0
P000008	G0000361	S0001176	E000311	reMELD-Na	723	23	M	70	68	1.16	1.16890328909284	0.7	1.23	142			10	10	0	0	1	0	0	0				1	0	1	0	0	0	1	0	0	0	1	1	0	1	0
P000008	G0000362	S0001177	E000311	MELD	917	30	M	70	68	1.5	1.49560288622782	0.7	1.12			0	12	12	0	0	1	0	0	0				1	0	1	0	0	0	1	0	0	0	1	1	1	1	0
P000008	G0000362	S0001178	E000311	MELD 3.0	917	30	M	70	68	1.5	1.49560288622782	0.7	1.12	142	3.81		12	12	0	0	1	0	0	0				1	0	1	0	0	0	1	0	0	0	1	1	0	1	0
P000008	G0000362	S0001179	E000311	MELD-Na	917	30	M	70	68	1.5	1.49560288622782	0.7	1.12	142		0	12	12	0	0	1	0	0	0				1	0	1	0	0	0	1	0	0	0	1	1	0	1	0
P000008	G0000362	S0001180	E000311	reMELD-Na	917	30	M	70	68	1.5	1.49560288622782	0.7	1.12	142			12	12	0	0	1	0	0	0				1	0	1	0	0	0	1	0	0	0	1	1	0	1	0
P000008	G0000363	S0001181	E000732	MELD	1224	40	M	71	68	1.3	1.30541916323793	0.6	1.21			0	11	11	0	0	1	0	0	0				1	0	1	0	0	0	1	0	0	0	1	1	1	1	0
P000008	G0000363	S0001182	E000732	MELD 3.0	1224	40	M	71	68	1.3	1.30541916323793	0.6	1.21	142	3.49		11	11	0	0	1	0	0	0				1	0	1	0	0	0	1	0	0	0	1	1	0	1	0
P000008	G0000363	S0001183	E000732	MELD-Na	1224	40	M	71	68	1.3	1.30541916323793	0.6	1.21	142		0	11	11	0	0	1	0	0	0				1	0	1	0	0	0	1	0	0	0	1	1	0	1	0
P000008	G0000363	S0001184	E000732	reMELD-Na	1224	40	M	71	68	1.3	1.30541916323793	0.6	1.21	142			11	11	0	0	1	0	0	0				1	0	1	0	0	0	1	0	0	0	1	1	0	1	0
P000008	G0000364	S0001185	E000732	MELD	1261	41	M	71	68	1.24	1.24522014590492	0.8	1.15			0	10	10	0	0	1	0	0	0				1	0	1	0	0	0	1	0	0	0	1	1	1	1	0
P000008	G0000364	S0001186	E000732	MELD-Na	1261	41	M	71	68	1.24	1.24522014590492	0.8	1.15	139		0	10	10	0	0	1	0	0	0				1	0	1	0	0	0	1	0	0	0	1	1	0	1	0
P000008	G0000364	S0001187	E000732	reMELD-Na	1261	41	M	71	68	1.24	1.24522014590492	0.8	1.15	139			11	11	0	0	1	0	0	0				1	0	1	0	0	0	1	0	0	0	1	1	0	1	0
P000008	G0000365	S0001188	E000311	MELD	1400	45	M	72	68	1.34	1.34270809570441	0.7	1.18			0	11	11	0	0	1	0	0	0				1	0	1	0	0	0	1	0	0	0	1	1	1	1	0
P000008	G0000365	S0001189	E000311	MELD 3.0	1400	45	M	72	68	1.34	1.34270809570441	0.7	1.18	140	3.62		11	11	0	0	1	0	0	0				1	0	1	0	0	0	1	0	0	0	1	1	0	1	0
P000008	G0000365	S0001190	E000311	MELD-Na	1400	45	M	72	68	1.34	1.34270809570441	0.7	1.18	140		0	11	11	0	0	1	0	0	0				1	0	1	0	0	0	1	0	0	0	1	1	0	1	0
P000008	G0000365	S0001191	E000311	reMELD-Na	1400	45	M	72	68	1.34	1.34270809570441	0.7	1.18	140			11	11	0	0	1	0	0	0				1	0	1	0	0	0	1	0	0	0	1	1	0	1	0
P000008	G0000366	S0001192	E000311	MELD	1428	46	M	72	68	1.42	1.41817875615285	0.8	1.17			0	12	12	0	0	1	0	0	0				1	0	1	0	0	0	1	0	0	0	1	1	1	1	0
P000008	G0000366	S0001193	E000311	MELD 3.0	1428	46	M	72	68	1.42	1.41817875615285	0.8	1.17	141	3.43		11	11	0	0	1	0	0	0				1	0	1	0	0	0	1	0	0	0	1	1	0	1	0
P000008	G0000366	S0001194	E000311	MELD-Na	1428	46	M	72	68	1.42	1.41817875615285	0.8	1.17	141		0	12	12	0	0	1	0	0	0				1	0	1	0	0	0	1	0	0	0	1	1	0	1	0
P000008	G0000366	S0001195	E000311	reMELD-Na	1428	46	M	72	68	1.42	1.41817875615285	0.8	1.17	141			12	12	0	0	1	0	0	0				1	0	1	0	0	0	1	0	0	0	1	1	0	1	0
P000008	G0000367	S0001196	E000891	MELD	1575	51	M	72	68	1.3	1.3042493435281	0.7	1.07			0	10	10	0	0	1	0	0	0				1	0	1	0	0	0	1	0	0	0	1	1	1	1	0
P000008	G0000367	S0001197	E000891	MELD 3.0	1575	51	M	72	68	1.3	1.3042493435281	0.7	1.07	141	4.22		10	10	0	0	1	0	0	0				1	0	1	0	0	0	1	0	0	0	1	1	0	1	0
P000008	G0000367	S0001198	E000891	MELD-Na	1575	51	M	72	68	1.3	1.3042493435281	0.7	1.07	141		0	10	10	0	0	1	0	0	0				1	0	1	0	0	0	1	0	0	0	1	1	0	1	0
P000008	G0000367	S0001199	E000891	reMELD-Na	1575	51	M	72	68	1.3	1.3042493435281	0.7	1.07	141			10	10	0	0	1	0	0	0				1	0	1	0	0	0	1	0	0	0	1	1	0	1	0
P000008	G0000368	S0001200	E000891	MELD	1672	54	M	72	68	1.82	1.79110594035573	1.2	1.13			0	14	14	0	0	1	0	0	0				1	0	1	0	0	0	1	0	0	0	1	1	1	1	0
P000008	G0000368	S0001201	E000891	MELD 3.0	1672	54	M	72	68	1.82	1.79110594035573	1.2	1.13	137	3.32		15	15	0	0	1	0	0	0				1	0	1	0	0	0	1	0	0	0	1	1	0	1	0
P000008	G0000368	S0001202	E000891	MELD-Na	1672	54	M	72	68	1.82	1.79110594035573	1.2	1.13	137		0	14	14	0	0	1	0	0	0				1	0	1	0	0	0	1	0	0	0	1	1	0	1	0
P000008	G0000368	S0001203	E000891	reMELD-Na	1672	54	M	72	68	1.82	1.79110594035573	1.2	1.13	137			15	15	0	0	1	0	0	0				1	0	1	0	0	0	1	0	0	0	1	1	0	1	0
P000008	G0000369	S0001204	E001045	MELD	1891	62	M	73	68	1.52	1.5146089604978	0.7	1.07			0	11	11	0	0	1	0	0	0				1	0	1	0	0	0	1	0	0	0	1	1	1	1	0
P000008	G0000369	S0001205	E001045	MELD 3.0	1891	62	M	73	68	1.52	1.5146089604978	0.7	1.07	142	3.71		11	11	0	0	1	0	0	0				1	0	1	0	0	0	1	0	0	0	1	1	0	1	0
P000008	G0000369	S0001206	E001045	MELD-Na	1891	62	M	73	68	1.52	1.5146089604978	0.7	1.07	142		0	11	11	0	0	1	0	0	0				1	0	1	0	0	0	1	0	0	0	1	1	0	1	0
P000008	G0000369	S0001207	E001045	reMELD-Na	1891	62	M	73	68	1.52	1.5146089604978	0.7	1.07	142			11	11	0	0	1	0	0	0				1	0	1	0	0	0	1	0	0	0	1	1	0	1	0
P000008	G0000370	S0001208	E001045	MELD	1952	64	M	73	68	1.66	1.64816314737016	0.6	1.17			0	13	13	0	0	1	0	0	0				1	0	1	0	0	0	1	0	0	0	1	1	1	1	0
P000008	G0000370	S0001209	E001045	MELD-Na	1952	64	M	73	68	1.66	1.64816314737016	0.6	1.17	142		0	13	13	0	0	1	0	0	0				1	0	1	0	0	0	1	0	0	0	1	1	0	1	0
P000008	G0000370	S0001210	E001045	reMELD-Na	1952	64	M	73	68	1.66	1.64816314737016	0.6	1.17	142			13	12	-1	1	0	0	0	0				1	0	1	0	0	0	1	0	0	0	1	1	0	1	0
P000008	G0000371	S0001211	E001045	MELD	1982	65	M	73	68	1.54	1.53476134902305	0.6	1.23			0	13	13	0	0	1	0	0	0				1	0	1	0	0	0	1	0	0	0	1	1	1	1	0
P000008	G0000371	S0001212	E001045	MELD 3.0	1982	65	M	73	68	1.54	1.53476134902305	0.6	1.23	136	3.48		14	13	-1	1	0	0	0	0				1	0	1	0	0	0	1	0	0	0	1	1	0	1	0
P000008	G0000371	S0001213	E001045	MELD-Na	1982	65	M	73	68	1.54	1.53476134902305	0.6	1.23	136		0	14	14	0	0	1	0	0	0				1	0	1	0	0	0	1	0	0	0	1	1	0	1	0
P000008	G0000371	S0001214	E001045	reMELD-Na	1982	65	M	73	68	1.54	1.53476134902305	0.6	1.23	136			13	13	0	0	1	0	0	0				1	0	1	0	0	0	1	0	0	0	1	1	0	1	0
P000008	G0000372	S0001215	E001045	MELD	2003	65	M	73	68	1.48	1.47657330650331	0.7	1.22			0	12	12	0	0	1	0	0	0				1	0	1	0	0	0	1	0	0	0	1	1	1	1	0
P000008	G0000372	S0001216	E001045	MELD 3.0	2003	65	M	73	68	1.48	1.47657330650331	0.7	1.22	141	3.71		12	12	0	0	1	0	0	0				1	0	1	0	0	0	1	0	0	0	1	1	0	1	0
P000008	G0000372	S0001217	E001045	MELD-Na	2003	65	M	73	68	1.48	1.47657330650331	0.7	1.22	141		0	12	12	0	0	1	0	0	0				1	0	1	0	0	0	1	0	0	0	1	1	0	1	0
P000008	G0000372	S0001218	E001045	reMELD-Na	2003	65	M	73	68	1.48	1.47657330650331	0.7	1.22	141			12	12	0	0	1	0	0	0				1	0	1	0	0	0	1	0	0	0	1	1	0	1	0
P000008	G0000373	S0001219	E001045	MELD	2059	67	M	73	68	1.63	1.61872220898264	0.7	1.14			0	13	13	0	0	1	0	0	0				1	0	1	0	0	0	1	0	0	0	1	1	1	1	0
P000008	G0000373	S0001220	E001045	MELD 3.0	2059	67	M	73	68	1.63	1.61872220898264	0.7	1.14	138	3.07		13	13	0	0	1	0	0	0				1	0	1	0	0	0	1	0	0	0	1	1	0	1	0
P000008	G0000373	S0001221	E001045	MELD-Na	2059	67	M	73	68	1.63	1.61872220898264	0.7	1.14	138		0	13	13	0	0	1	0	0	0				1	0	1	0	0	0	1	0	0	0	1	1	0	1	0
P000008	G0000373	S0001222	E001045	reMELD-Na	2059	67	M	73	68	1.63	1.61872220898264	0.7	1.14	138			13	13	0	0	1	0	0	0				1	0	1	0	0	0	1	0	0	0	1	1	0	1	0
P000008	G0000374	S0001223	E001045	MELD	2094	68	M	74	68	1.38	1.38341750674238	0.5	1.17			0	11	11	0	0	1	0	0	0				1	0	1	0	0	0	1	0	0	0	1	1	1	1	0
P000008	G0000374	S0001224	E001045	MELD 3.0	2094	68	M	74	68	1.38	1.38341750674238	0.5	1.17	139	3.75		11	11	0	0	1	0	0	0				1	0	1	0	0	0	1	0	0	0	1	1	0	1	0
P000008	G0000374	S0001225	E001045	MELD-Na	2094	68	M	74	68	1.38	1.38341750674238	0.5	1.17	139		0	11	11	0	0	1	0	0	0				1	0	1	0	0	0	1	0	0	0	1	1	0	1	0
P000008	G0000374	S0001226	E001045	reMELD-Na	2094	68	M	74	68	1.38	1.38341750674238	0.5	1.17	139			10	10	0	0	1	0	0	0				1	0	1	0	0	0	1	0	0	0	1	1	0	1	0
P000008	G0000375	S0001227	E001045	MELD	2149	70	M	74	68	1.43	1.42889652082838	0.7	1.14			0	11	11	0	0	1	0	0	0				1	0	1	0	0	0	1	0	0	0	1	1	1	1	0
P000008	G0000375	S0001228	E001045	MELD 3.0	2149	70	M	74	68	1.43	1.42889652082838	0.7	1.14	143	3.68		11	11	0	0	1	0	0	0				1	0	1	0	0	0	1	0	0	0	1	1	0	1	0
P000008	G0000375	S0001229	E001045	MELD-Na	2149	70	M	74	68	1.43	1.42889652082838	0.7	1.14	143		0	11	11	0	0	1	0	0	0				1	0	1	0	0	0	1	0	0	0	1	1	0	1	0
P000008	G0000375	S0001230	E001045	reMELD-Na	2149	70	M	74	68	1.43	1.42889652082838	0.7	1.14	143			11	11	0	0	1	0	0	0				1	0	1	0	0	0	1	0	0	0	1	1	0	1	0
P000008	G0000376	S0001231	E001234	MELD	2247	73	M	74	68	1.75	1.73148936005703	0.7	1.17			0	14	13	-1	1	0	0	0	0				1	0	1	0	0	0	1	0	0	0	1	1	1	1	0
P000008	G0000376	S0001232	E001234	MELD 3.0	2247	73	M	74	68	1.75	1.73148936005703	0.7	1.17	143	3.58		14	14	0	0	1	0	0	0				1	0	1	0	0	0	1	0	0	0	1	1	0	1	0
P000008	G0000376	S0001233	E001234	MELD-Na	2247	73	M	74	68	1.75	1.73148936005703	0.7	1.17	143		0	14	13	-1	1	0	0	0	0				1	0	1	0	0	0	1	0	0	0	1	1	0	1	0
P000008	G0000376	S0001234	E001234	reMELD-Na	2247	73	M	74	68	1.75	1.73148936005703	0.7	1.17	143			13	13	0	0	1	0	0	0				1	0	1	0	0	0	1	0	0	0	1	1	0	1	0
P000008	G0000377	S0001235	E001234	MELD	2352	77	M	74	68	1.58	1.57501073349051	0.4	1.09			0	12	12	0	0	1	0	0	0				1	0	1	0	0	0	1	0	0	0	1	1	1	1	0
P000008	G0000377	S0001236	E001234	MELD 3.0	2352	77	M	74	68	1.58	1.57501073349051	0.4	1.09	140	3.74		12	12	0	0	1	0	0	0				1	0	1	0	0	0	1	0	0	0	1	1	0	1	0
P000008	G0000377	S0001237	E001234	MELD-Na	2352	77	M	74	68	1.58	1.57501073349051	0.4	1.09	140		0	12	12	0	0	1	0	0	0				1	0	1	0	0	0	1	0	0	0	1	1	0	1	0
P000008	G0000377	S0001238	E001234	reMELD-Na	2352	77	M	74	68	1.58	1.57501073349051	0.4	1.09	140			10	10	0	0	1	0	0	0				1	0	1	0	0	0	1	0	0	0	1	1	0	1	0
P000008	G0000378	S0001239	E001234	MELD	2393	78	M	74	68	1.46	1.45635544287461	0.8	1.04			0	10	10	0	0	1	0	0	0				1	0	1	0	0	0	1	0	0	0	1	1	1	1	0
P000008	G0000378	S0001240	E001234	MELD 3.0	2393	78	M	74	68	1.46	1.45635544287461	0.8	1.04	142	4.02		11	11	0	0	1	0	0	0				1	0	1	0	0	0	1	0	0	0	1	1	0	1	0
P000008	G0000378	S0001241	E001234	MELD-Na	2393	78	M	74	68	1.46	1.45635544287461	0.8	1.04	142		0	10	10	0	0	1	0	0	0				1	0	1	0	0	0	1	0	0	0	1	1	0	1	0
P000008	G0000378	S0001242	E001234	reMELD-Na	2393	78	M	74	68	1.46	1.45635544287461	0.8	1.04	142			11	11	0	0	1	0	0	0				1	0	1	0	0	0	1	0	0	0	1	1	0	1	0
P000008	G0000379	S0001243	E001234	MELD	2443	80	M	74	68	0.7	0.714920664252023	0.8	1.14			0	8	8	0	0	1	0	0	0				1	0	1	0	0	0	1	0	0	0	1	1	1	1	0
P000008	G0000379	S0001244	E001234	MELD 3.0	2443	80	M	74	68	0.7	0.714920664252023	0.8	1.14	143	4.1		7	7	0	0	1	0	0	0				1	0	1	0	0	0	1	0	0	0	1	1	0	1	0
P000008	G0000379	S0001245	E001234	MELD-Na	2443	80	M	74	68	0.7	0.714920664252023	0.8	1.14	143		0	8	8	0	0	1	0	0	0				1	0	1	0	0	0	1	0	0	0	1	1	0	1	0
P000008	G0000379	S0001246	E001234	reMELD-Na	2443	80	M	74	68	0.7	0.714920664252023	0.8	1.14	143			6	6	0	0	1	0	0	0				1	0	1	0	0	0	1	0	0	0	1	1	0	1	0
P000008	G0000380	S0001247	E001234	MELD	2569	84	M	75	68	1.73	1.71275359851433	0.7	1.17			0	13	13	0	0	1	0	0	0				1	0	1	0	0	0	1	0	0	0	1	1	1	1	0
P000008	G0000380	S0001248	E001234	MELD 3.0	2569	84	M	75	68	1.73	1.71275359851433	0.7	1.17	139	4.22		14	13	-1	1	0	0	0	0				1	0	1	0	0	0	1	0	0	0	1	1	0	1	0
P000008	G0000380	S0001249	E001234	MELD-Na	2569	84	M	75	68	1.73	1.71275359851433	0.7	1.17	139		0	13	13	0	0	1	0	0	0				1	0	1	0	0	0	1	0	0	0	1	1	0	1	0
P000008	G0000380	S0001250	E001234	reMELD-Na	2569	84	M	75	68	1.73	1.71275359851433	0.7	1.17	139			13	13	0	0	1	0	0	0				1	0	1	0	0	0	1	0	0	0	1	1	0	1	0
P000008	G0000381	S0001251	E001459	MELD	2656	87	M	75	68	1.59	1.58211493469798	0.6	1.18			0	13	13	0	0	1	0	0	0				1	0	1	0	0	0	1	0	0	0	1	1	1	1	0
P000008	G0000381	S0001252	E001459	MELD 3.0	2656	87	M	75	68	1.59	1.58211493469798	0.6	1.18	138	3.9		13	13	0	0	1	0	0	0				1	0	1	0	0	0	1	0	0	0	1	1	0	1	0
P000008	G0000381	S0001253	E001459	MELD-Na	2656	87	M	75	68	1.59	1.58211493469798	0.6	1.18	138		0	13	13	0	0	1	0	0	0				1	0	1	0	0	0	1	0	0	0	1	1	0	1	0
P000008	G0000381	S0001254	E001459	reMELD-Na	2656	87	M	75	68	1.59	1.58211493469798	0.6	1.18	138			12	12	0	0	1	0	0	0				1	0	1	0	0	0	1	0	0	0	1	1	0	1	0
P000008	G0000382	S0001255	E001459	MELD	2722	89	M	75	68	1.72	1.70454672290735	0.6	1.09			0	13	12	-1	1	0	0	0	0				1	0	1	0	0	0	1	0	0	0	1	1	1	1	0
P000008	G0000382	S0001256	E001459	MELD 3.0	2722	89	M	75	68	1.72	1.70454672290735	0.6	1.09	136	3.43		14	14	0	0	1	0	0	0				1	0	1	0	0	0	1	0	0	0	1	1	0	1	0
P000008	G0000382	S0001257	E001459	MELD-Na	2722	89	M	75	68	1.72	1.70454672290735	0.6	1.09	136		0	14	13	-1	1	0	0	0	0				1	0	1	0	0	0	1	0	0	0	1	1	0	1	0
P000008	G0000382	S0001258	E001459	reMELD-Na	2722	89	M	75	68	1.72	1.70454672290735	0.6	1.09	136			13	13	0	0	1	0	0	0				1	0	1	0	0	0	1	0	0	0	1	1	0	1	0
P000008	G0000383	S0001259	E001459	MELD	2906	95	M	76	68	1.86	1.83505134100892	0.62	1.07			0	13	13	0	0	1	0	0	0				1	0	1	0	0	0	1	0	0	0	1	1	1	1	0
P000008	G0000383	S0001260	E001459	MELD 3.0	2906	95	M	76	68	1.86	1.83505134100892	0.62	1.07	138	4.47		14	13	-1	1	0	0	0	0				1	0	1	0	0	0	1	0	0	0	1	1	0	1	0
P000008	G0000383	S0001261	E001459	MELD-Na	2906	95	M	76	68	1.86	1.83505134100892	0.62	1.07	138		0	13	13	0	0	1	0	0	0				1	0	1	0	0	0	1	0	0	0	1	1	0	1	0
P000008	G0000383	S0001262	E001459	reMELD-Na	2906	95	M	76	68	1.86	1.83505134100892	0.62	1.07	138			13	13	0	0	1	0	0	0				1	0	1	0	0	0	1	0	0	0	1	1	0	1	0
P000008	G0000384	S0001263	E001717	MELD	3123	102	M	76	68	1.94	1.90772374078488	0.75	1.16			0	14	14	0	0	1	0	0	0				1	0	1	0	0	0	1	0	0	0	1	1	1	1	0
P000008	G0000384	S0001264	E001717	MELD 3.0	3123	102	M	76	68	1.94	1.90772374078488	0.75	1.16	144	4.29		15	15	0	0	1	0	0	0				1	0	1	0	0	0	1	0	0	0	1	1	0	1	0
P000008	G0000384	S0001265	E001717	MELD-Na	3123	102	M	76	68	1.94	1.90772374078488	0.75	1.16	144		0	14	14	0	0	1	0	0	0				1	0	1	0	0	0	1	0	0	0	1	1	0	1	0
P000008	G0000384	S0001266	E001717	reMELD-Na	3123	102	M	76	68	1.94	1.90772374078488	0.75	1.16	144			14	14	0	0	1	0	0	0				1	0	1	0	0	0	1	0	0	0	1	1	0	1	0
P000008	G0000385	S0001267	E001793	MELD	3129	102	M	76	68	1.5	1.4987729691365	0.43	1.23			0	13	13	0	0	1	0	0	0				1	0	1	0	0	0	1	0	0	0	1	1	1	1	0
P000008	G0000385	S0001268	E001793	MELD-Na	3129	102	M	76	68	1.5	1.4987729691365	0.43	1.23	141		0	13	13	0	0	1	0	0	0				1	0	1	0	0	0	1	0	0	0	1	1	0	1	0
P000008	G0000385	S0001269	E001793	reMELD-Na	3129	102	M	76	68	1.5	1.4987729691365	0.43	1.23	141			11	11	0	0	1	0	0	0				1	0	1	0	0	0	1	0	0	0	1	1	0	1	0
P000008	G0000386	S0001270	E001717	MELD	3145	103	M	76	68	2.05	2.0107577395342	0.61	2.01			0	21	21	0	0	1	0	0	0				1	0	1	0	0	0	1	0	0	0	1	1	1	1	0
P000008	G0000386	S0001271	E001717	MELD 3.0	3145	103	M	76	68	2.05	2.0107577395342	0.61	2.01	139	3.63		20	20	0	0	1	0	0	0				1	0	1	0	0	0	1	0	0	0	1	1	0	1	0
P000008	G0000386	S0001272	E001717	MELD-Na	3145	103	M	76	68	2.05	2.0107577395342	0.61	2.01	139		0	21	21	0	0	1	0	0	0				1	0	1	0	0	0	1	0	0	0	1	1	0	1	0
P000008	G0000386	S0001273	E001717	reMELD-Na	3145	103	M	76	68	2.05	2.0107577395342	0.61	2.01	139			20	19	-1	1	0	0	0	0				1	0	1	0	0	0	1	0	0	0	1	1	0	1	0
P000008	G0000387	S0001274	E001913	MELD	3338	109	M	77	68	2.06	2.02017498291899	0.59	2.55			0	24	24	0	0	1	0	0	0				1	0	1	0	0	0	1	0	0	0	1	1	1	1	0
P000008	G0000387	S0001275	E001913	MELD 3.0	3338	109	M	77	68	2.06	2.02017498291899	0.59	2.55	142	4.02		23	22	-1	1	0	0	0	0				1	0	1	0	0	0	1	0	0	0	1	1	0	1	0
P000008	G0000387	S0001276	E001913	MELD-Na	3338	109	M	77	68	2.06	2.02017498291899	0.59	2.55	142		0	24	24	0	0	1	0	0	0				1	0	1	0	0	0	1	0	0	0	1	1	0	1	0
P000008	G0000387	S0001277	E001913	reMELD-Na	3338	109	M	77	68	2.06	2.02017498291899	0.59	2.55	142			22	22	0	0	1	0	0	0				1	0	1	0	0	0	1	0	0	0	1	1	0	1	0
P000008	G0000388	S0001278	E001913	MELD	3528	115	M	77	68	1.86	1.8352857082517	0.6	1.84			0	19	19	0	0	1	0	0	0				1	0	1	0	0	0	1	0	0	0	1	1	1	1	0
P000008	G0000388	S0001279	E001913	MELD 3.0	3528	115	M	77	68	1.86	1.8352857082517	0.6	1.84	134	4.04		21	21	0	0	1	0	0	0				1	0	1	0	0	0	1	0	0	0	1	1	0	1	0
P000008	G0000388	S0001280	E001913	MELD-Na	3528	115	M	77	68	1.86	1.8352857082517	0.6	1.84	134		0	21	21	0	0	1	0	0	0				1	0	1	0	0	0	1	0	0	0	1	1	0	1	0
P000008	G0000388	S0001281	E001913	reMELD-Na	3528	115	M	77	68	1.86	1.8352857082517	0.6	1.84	134			19	18	-1	1	0	0	0	0				1	0	1	0	0	0	1	0	0	0	1	1	0	1	0
P000008	G0000389	S0001282	E002139	MELD	3719	122	M	78	68	2.24	2.17728533777176	1.21	2.49			0	25	25	0	0	1	0	0	0				1	0	1	0	0	0	1	0	0	0	1	1	1	1	0
P000008	G0000389	S0001283	E002139	MELD-Na	3719	122	M	78	68	2.24	2.17728533777176	1.21	2.49	137		0	25	25	0	0	1	0	0	0				1	0	1	0	0	0	1	0	0	0	1	1	0	1	0
P000008	G0000389	S0001284	E002139	reMELD-Na	3719	122	M	78	68	2.24	2.17728533777176	1.21	2.49	137			25	24	-1	1	0	0	0	0				1	0	1	0	0	0	1	0	0	0	1	1	0	1	0
P000008	G0000390	S0001285	E002139	MELD	3723	122	M	78	68	1.84	1.81191500310725	1.01	2.34			0	22	22	0	0	1	0	0	0				1	0	1	0	0	0	1	0	0	0	1	1	1	1	0
P000008	G0000390	S0001286	E002139	MELD-Na	3723	122	M	78	68	1.84	1.81191500310725	1.01	2.34	141		0	22	22	0	0	1	0	0	0				1	0	1	0	0	0	1	0	0	0	1	1	0	1	0
P000008	G0000390	S0001287	E002139	reMELD-Na	3723	122	M	78	68	1.84	1.81191500310725	1.01	2.34	141			22	21	-1	1	0	0	0	0				1	0	1	0	0	0	1	0	0	0	1	1	0	1	0
P000008	G0000391	S0001288	E002139	MELD	3725	122	M	78	68	1.91	1.87866803032047	0.86	2.22			0	22	21	-1	1	0	0	0	0				1	0	1	0	0	0	1	0	0	0	1	1	1	1	0
P000008	G0000391	S0001289	E002139	MELD-Na	3725	122	M	78	68	1.91	1.87866803032047	0.86	2.22	139		0	22	21	-1	1	0	0	0	0				1	0	1	0	0	0	1	0	0	0	1	1	0	1	0
P000008	G0000391	S0001290	E002139	reMELD-Na	3725	122	M	78	68	1.91	1.87866803032047	0.86	2.22	139			21	21	0	0	1	0	0	0				1	0	1	0	0	0	1	0	0	0	1	1	0	1	0
P000008	G0000392	S0001291	E002139	MELD	3726	122	M	78	68	1.85	1.82260681717551	0.89	2.04			0	20	20	0	0	1	0	0	0				1	0	1	0	0	0	1	0	0	0	1	1	1	1	0
P000008	G0000392	S0001292	E002139	MELD-Na	3726	122	M	78	68	1.85	1.82260681717551	0.89	2.04	142		0	20	20	0	0	1	0	0	0				1	0	1	0	0	0	1	0	0	0	1	1	0	1	0
P000008	G0000392	S0001293	E002139	reMELD-Na	3726	122	M	78	68	1.85	1.82260681717551	0.89	2.04	142			20	20	0	0	1	0	0	0				1	0	1	0	0	0	1	0	0	0	1	1	0	1	0
P000008	G0000393	S0001294	E002139	MELD	3727	122	M	78	68	1.87	1.84004634593568	0.99	1.98			0	20	20	0	0	1	0	0	0				1	0	1	0	0	0	1	0	0	0	1	1	1	1	0
P000008	G0000393	S0001295	E002139	MELD-Na	3727	122	M	78	68	1.87	1.84004634593568	0.99	1.98	138		0	20	20	0	0	1	0	0	0				1	0	1	0	0	0	1	0	0	0	1	1	0	1	0
P000008	G0000393	S0001296	E002139	reMELD-Na	3727	122	M	78	68	1.87	1.84004634593568	0.99	1.98	138			20	20	0	0	1	0	0	0				1	0	1	0	0	0	1	0	0	0	1	1	0	1	0
P000008	G0000394	S0001297	E002809	MELD	4481	147	M	80	68	1.93	1.90186950510749	0.46	3.43			0	27	26	-1	1	0	0	0	0				1	0	1	0	0	0	1	0	0	0	1	1	1	1	0
P000008	G0000394	S0001298	E002809	MELD 3.0	4481	147	M	80	68	1.93	1.90186950510749	0.46	3.43	139	3.81		25	24	-1	1	0	0	0	0				1	0	1	0	0	0	1	0	0	0	1	1	0	1	0
P000008	G0000394	S0001299	E002809	MELD-Na	4481	147	M	80	68	1.93	1.90186950510749	0.46	3.43	139		0	27	26	-1	1	0	0	0	0				1	0	1	0	0	0	1	0	0	0	1	1	0	1	0
P000008	G0000394	S0001300	E002809	reMELD-Na	4481	147	M	80	68	1.93	1.90186950510749	0.46	3.43	139			21	21	0	0	1	0	0	0				1	0	1	0	0	0	1	0	0	0	1	1	0	1	0
P000009	G0000395	S0001301	E002792	MELD	0	0	F	71	71	1.15	1.10110933172291	6.37	0.96			0	15	14	-1	1	0	0	0	0				1	0	1	0	0	0	0	0	0	0	1	1	1	1	0
P000009	G0000395	S0001302	E002792	MELD-Na	0	0	F	71	71	1.15	1.10110933172291	6.37	0.96	135		0	17	16	-1	1	0	0	0	0				1	0	1	0	0	0	0	0	0	0	1	1	0	1	0
P000009	G0000395	S0001303	E002792	reMELD-Na	0	0	F	71	71	1.15	1.10110933172291	6.37	0.96	135			15	15	0	0	1	0	0	0				1	0	1	0	0	0	0	0	0	0	1	1	0	1	0
P000009	G0000396	S0001304	E002792	MELD	1	0	F	71	71	0.91	0.884120099485056	4.45	1.03			0	12	12	0	0	1	0	0	0				1	0	1	0	0	0	0	0	0	0	1	1	1	1	0
P000009	G0000396	S0001305	E002792	MELD-Na	1	0	F	71	71	0.91	0.884120099485056	4.45	1.03	135		0	14	14	0	0	1	0	0	0				1	0	1	0	0	0	0	0	0	0	1	1	0	1	0
P000009	G0000396	S0001306	E002792	reMELD-Na	1	0	F	71	71	0.91	0.884120099485056	4.45	1.03	135			13	13	0	0	1	0	0	0				1	0	1	0	0	0	0	0	0	0	1	1	0	1	0
P000009	G0000397	S0001307	E002792	MELD	2	0	F	71	71	0.95	0.924181575773066	4.38	1			0	12	12	0	0	1	0	0	0				1	0	1	0	0	0	0	0	0	0	1	1	1	1	0
P000009	G0000397	S0001308	E002792	MELD-Na	2	0	F	71	71	0.95	0.924181575773066	4.38	1	133		0	16	16	0	0	1	0	0	0				1	0	1	0	0	0	0	0	0	0	1	1	0	1	0
P000009	G0000397	S0001309	E002792	reMELD-Na	2	0	F	71	71	0.95	0.924181575773066	4.38	1	133			14	14	0	0	1	0	0	0				1	0	1	0	0	0	0	0	0	0	1	1	0	1	0
P000009	G0000398	S0001310	E002792	MELD	3	0	F	71	71	0.79	0.784711599628104	2.57	1.04			0	10	10	0	0	1	0	0	0				1	0	1	0	0	0	0	0	0	0	1	1	1	1	0
P000009	G0000398	S0001311	E002792	MELD-Na	3	0	F	71	71	0.79	0.784711599628104	2.57	1.04	140		0	10	10	0	0	1	0	0	0				1	0	1	0	0	0	0	0	0	0	1	1	0	1	0
P000009	G0000398	S0001312	E002792	reMELD-Na	3	0	F	71	71	0.79	0.784711599628104	2.57	1.04	140			9	9	0	0	1	0	0	0				1	0	1	0	0	0	0	0	0	0	1	1	0	1	0
P000009	G0000399	S0001313	E002792	MELD	4	0	F	71	71	0.63	0.62546339512471	2.54	0.84			0	10	10	0	0	1	0	0	0				1	0	1	0	0	0	0	0	0	0	1	1	1	1	0
P000009	G0000399	S0001314	E002792	MELD-Na	4	0	F	71	71	0.63	0.62546339512471	2.54	0.84	137		0	10	10	0	0	1	0	0	0				1	0	1	0	0	0	0	0	0	0	1	1	0	1	0
P000009	G0000399	S0001315	E002792	reMELD-Na	4	0	F	71	71	0.63	0.62546339512471	2.54	0.84	137			7	7	0	0	1	0	0	0				1	0	1	0	0	0	0	0	0	0	1	1	0	1	0
P000009	G0000400	S0001316	E002826	MELD	23	0	F	71	71	0.86	0.86424774111469	1.64	0.9			0	8	8	0	0	1	0	0	0				1	0	1	0	0	0	0	0	0	0	1	1	1	1	0
P000009	G0000400	S0001317	E002826	MELD-Na	23	0	F	71	71	0.86	0.86424774111469	1.64	0.9	136		0	9	9	0	0	1	0	0	0				1	0	1	0	0	0	0	0	0	0	1	1	0	1	0
P000009	G0000400	S0001318	E002826	reMELD-Na	23	0	F	71	71	0.86	0.86424774111469	1.64	0.9	136			8	8	0	0	1	0	0	0				1	0	1	0	0	0	0	0	0	0	1	1	0	1	0
P000009	G0000401	S0001319	E002826	MELD	28	0	F	71	71	0.86	0.865595264302701	1.52	0.95			0	8	8	0	0	1	0	0	0				1	0	1	0	0	0	0	0	0	0	1	1	1	1	0
P000009	G0000401	S0001320	E002826	MELD-Na	28	0	F	71	71	0.86	0.865595264302701	1.52	0.95	136		0	9	9	0	0	1	0	0	0				1	0	1	0	0	0	0	0	0	0	1	1	0	1	0
P000009	G0000401	S0001321	E002826	reMELD-Na	28	0	F	71	71	0.86	0.865595264302701	1.52	0.95	136			8	8	0	0	1	0	0	0				1	0	1	0	0	0	0	0	0	0	1	1	0	1	0
P000009	G0000402	S0001322	E003256	MELD	309	10	F	72	71	0.93	0.943232789832002	0.77	1.15			0	8	8	0	0	1	0	0	0				1	0	1	0	0	0	0	0	0	0	1	1	1	1	0
P000009	G0000402	S0001323	E003256	MELD-Na	309	10	F	72	71	0.93	0.943232789832002	0.77	1.15	128		0	18	18	0	0	1	0	0	0				1	0	1	0	0	0	0	0	0	0	1	1	0	1	0
P000009	G0000402	S0001324	E003256	reMELD-Na	309	10	F	72	71	0.93	0.943232789832002	0.77	1.15	128			12	12	0	0	1	0	0	0				1	0	1	0	0	0	0	0	0	0	1	1	0	1	0
P000009	G0000403	S0001325	E003256	MELD	311	10	F	72	71	0.74	0.754789743701059	0.8	1.15			0	8	8	0	0	1	0	0	0				1	0	1	0	0	0	0	0	0	0	1	1	1	1	0
P000009	G0000403	S0001326	E003256	MELD-Na	311	10	F	72	71	0.74	0.754789743701059	0.8	1.15	135		0	10	10	0	0	1	0	0	0				1	0	1	0	0	0	0	0	0	0	1	1	0	1	0
P000009	G0000403	S0001327	E003256	reMELD-Na	311	10	F	72	71	0.74	0.754789743701059	0.8	1.15	135			8	8	0	0	1	0	0	0				1	0	1	0	0	0	0	0	0	0	1	1	0	1	0
P000009	G0000404	S0001328	E003256	MELD	312	10	F	72	71	0.74	0.75537150276835	0.75	1.16			0	8	8	0	0	1	0	0	0				1	0	1	0	0	0	0	0	0	0	1	1	1	1	0
P000009	G0000404	S0001329	E003256	MELD-Na	312	10	F	72	71	0.74	0.75537150276835	0.75	1.16	133		0	12	12	0	0	1	0	0	0				1	0	1	0	0	0	0	0	0	0	1	1	0	1	0
P000009	G0000404	S0001330	E003256	reMELD-Na	312	10	F	72	71	0.74	0.75537150276835	0.75	1.16	133			8	9	1	0	0	1	0	0				1	0	1	0	0	0	0	0	0	0	1	1	0	1	0
P000009	G0000405	S0001331	E003256	MELD	314	10	F	72	71	0.75	0.765790396402186	0.71	1.1			0	7	7	0	0	1	0	0	0				1	0	1	0	0	0	0	0	0	0	1	1	1	1	0
P000009	G0000405	S0001332	E003256	MELD-Na	314	10	F	72	71	0.75	0.765790396402186	0.71	1.1	133		0	11	11	0	0	1	0	0	0				1	0	1	0	0	0	0	0	0	0	1	1	0	1	0
P000009	G0000405	S0001333	E003256	reMELD-Na	314	10	F	72	71	0.75	0.765790396402186	0.71	1.1	133			8	8	0	0	1	0	0	0				1	0	1	0	0	0	0	0	0	0	1	1	0	1	0
P000009	G0000406	S0001334	E003256	MELD	316	10	F	72	71	0.74	0.754557392962357	0.82	1.1			0	7	7	0	0	1	0	0	0				1	0	1	0	0	0	0	0	0	0	1	1	1	1	0
P000009	G0000406	S0001335	E003256	MELD-Na	316	10	F	72	71	0.74	0.754557392962357	0.82	1.1	132		0	12	12	0	0	1	0	0	0				1	0	1	0	0	0	0	0	0	0	1	1	0	1	0
P000009	G0000406	S0001336	E003256	reMELD-Na	316	10	F	72	71	0.74	0.754557392962357	0.82	1.1	132			9	9	0	0	1	0	0	0				1	0	1	0	0	0	0	0	0	0	1	1	0	1	0
P000009	G0000407	S0001337	E003256	MELD	318	10	F	72	71	0.66	0.677174952316571	0.61	1.14			0	8	8	0	0	1	0	0	0				1	0	1	0	0	0	0	0	0	0	1	1	1	1	0
P000009	G0000407	S0001338	E003256	MELD 3.0	318	10	F	72	71	0.66	0.677174952316571	0.61	1.14	128	1.73		19	19	0	0	1	0	0	0				1	0	1	0	0	0	0	0	0	0	1	1	0	1	0
P000009	G0000407	S0001339	E003256	MELD-Na	318	10	F	72	71	0.66	0.677174952316571	0.61	1.14	128		0	18	18	0	0	1	0	0	0				1	0	1	0	0	0	0	0	0	0	1	1	0	1	0
P000009	G0000407	S0001340	E003256	reMELD-Na	318	10	F	72	71	0.66	0.677174952316571	0.61	1.14	128			10	10	0	0	1	0	0	0				1	0	1	0	0	0	0	0	0	0	1	1	0	1	0
P000009	G0000408	S0001341	E003256	MELD	319	10	F	72	71	0.58	0.595214601424454	0.76	1.12			0	8	8	0	0	1	0	0	0				1	0	1	0	0	0	0	0	0	0	1	1	1	1	0
P000009	G0000408	S0001342	E003256	MELD-Na	319	10	F	72	71	0.58	0.595214601424454	0.76	1.12	128		0	18	18	0	0	1	0	0	0				1	0	1	0	0	0	0	0	0	0	1	1	0	1	0
P000009	G0000408	S0001343	E003256	reMELD-Na	319	10	F	72	71	0.58	0.595214601424454	0.76	1.12	128			10	10	0	0	1	0	0	0				1	0	1	0	0	0	0	0	0	0	1	1	0	1	0
P000009	G0000409	S0001344	E003256	MELD	320	10	F	72	71	0.6	0.616936851091565	0.62	1.15			0	8	8	0	0	1	0	0	0				1	0	1	0	0	0	0	0	0	0	1	1	1	1	0
P000009	G0000409	S0001345	E003256	MELD-Na	320	10	F	72	71	0.6	0.616936851091565	0.62	1.15	126		0	20	20	0	0	1	0	0	0				1	0	1	0	0	0	0	0	0	0	1	1	0	1	0
P000009	G0000409	S0001346	E003256	reMELD-Na	320	10	F	72	71	0.6	0.616936851091565	0.62	1.15	126			11	11	0	0	1	0	0	0				1	0	1	0	0	0	0	0	0	0	1	1	0	1	0
P000009	G0000410	S0001347	E003256	MELD	321	10	F	72	71	0.6	0.618110703809547	0.52	1.18			0	8	8	0	0	1	0	0	0				1	0	1	0	0	0	0	0	0	0	1	1	1	1	0
P000009	G0000410	S0001348	E003256	MELD-Na	321	10	F	72	71	0.6	0.618110703809547	0.52	1.18	129		0	16	16	0	0	1	0	0	0				1	0	1	0	0	0	0	0	0	0	1	1	0	1	0
P000009	G0000410	S0001349	E003256	reMELD-Na	321	10	F	72	71	0.6	0.618110703809547	0.52	1.18	129			9	9	0	0	1	0	0	0				1	0	1	0	0	0	0	0	0	0	1	1	0	1	0
P000009	G0000411	S0001350	E003256	MELD	322	10	F	72	71	0.63	0.648315281391978	0.51	1.12			0	8	8	0	0	1	0	0	0				1	0	1	0	0	0	0	0	0	0	1	1	1	1	0
P000009	G0000411	S0001351	E003256	MELD-Na	322	10	F	72	71	0.63	0.648315281391978	0.51	1.12	131		0	14	14	0	0	1	0	0	0				1	0	1	0	0	0	0	0	0	0	1	1	0	1	0
P000009	G0000411	S0001352	E003256	reMELD-Na	322	10	F	72	71	0.63	0.648315281391978	0.51	1.12	131			8	8	0	0	1	0	0	0				1	0	1	0	0	0	0	0	0	0	1	1	0	1	0
P000009	G0000412	S0001353	E003256	MELD	323	10	F	72	71	0.6	0.618935400261951	0.45	1.13			0	8	8	0	0	1	0	0	0				1	0	1	0	0	0	0	0	0	0	1	1	1	1	0
P000009	G0000412	S0001354	E003256	MELD-Na	323	10	F	72	71	0.6	0.618935400261951	0.45	1.13	129		0	16	16	0	0	1	0	0	0				1	0	1	0	0	0	0	0	0	0	1	1	0	1	0
P000009	G0000412	S0001355	E003256	reMELD-Na	323	10	F	72	71	0.6	0.618935400261951	0.45	1.13	129			8	8	0	0	1	0	0	0				1	0	1	0	0	0	0	0	0	0	1	1	0	1	0
P000009	G0000413	S0001356	E003256	MELD	324	10	F	72	71	0.55	0.567965980675725	0.51	1.16			0	8	8	0	0	1	0	0	0				1	0	1	0	0	0	0	0	0	0	1	1	1	1	0
P000009	G0000413	S0001357	E003256	MELD-Na	324	10	F	72	71	0.55	0.567965980675725	0.51	1.16	130		0	15	15	0	0	1	0	0	0				1	0	1	0	0	0	0	0	0	0	1	1	0	1	0
P000009	G0000413	S0001358	E003256	reMELD-Na	324	10	F	72	71	0.55	0.567965980675725	0.51	1.16	130			8	8	0	0	1	0	0	0				1	0	1	0	0	0	0	0	0	0	1	1	0	1	0
P000009	G0000414	S0001359	E003256	MELD	325	10	F	72	71	0.56	0.576153659392474	0.67	1.23			0	9	9	0	0	1	0	0	0				1	0	1	0	0	0	0	0	0	0	1	1	1	1	0
P000009	G0000414	S0001360	E003256	MELD-Na	325	10	F	72	71	0.56	0.576153659392474	0.67	1.23	131		0	15	15	0	0	1	0	0	0				1	0	1	0	0	0	0	0	0	0	1	1	0	1	0
P000009	G0000414	S0001361	E003256	reMELD-Na	325	10	F	72	71	0.56	0.576153659392474	0.67	1.23	131			9	9	0	0	1	0	0	0				1	0	1	0	0	0	0	0	0	0	1	1	0	1	0
P000009	G0000415	S0001362	E003256	MELD	326	10	F	72	71	0.48	0.496411944682076	0.59	1.2			0	8	8	0	0	1	0	0	0				1	0	1	0	0	0	0	0	0	0	1	1	1	1	0
P000009	G0000415	S0001363	E003256	MELD-Na	326	10	F	72	71	0.48	0.496411944682076	0.59	1.2	131		0	14	14	0	0	1	0	0	0				1	0	1	0	0	0	0	0	0	0	1	1	0	1	0
P000009	G0000415	S0001364	E003256	reMELD-Na	326	10	F	72	71	0.48	0.496411944682076	0.59	1.2	131			9	9	0	0	1	0	0	0				1	0	1	0	0	0	0	0	0	0	1	1	0	1	0
P000009	G0000416	S0001365	E003256	MELD	327	10	F	72	71	0.53	0.547114672802673	0.57	1.11			0	8	8	0	0	1	0	0	0				1	0	1	0	0	0	0	0	0	0	1	1	1	1	0
P000009	G0000416	S0001366	E003256	MELD 3.0	327	10	F	72	71	0.53	0.547114672802673	0.57	1.11	133	1.26		15	15	0	0	1	0	0	0				1	0	1	0	0	0	0	0	0	0	1	1	0	1	0
P000009	G0000416	S0001367	E003256	MELD-Na	327	10	F	72	71	0.53	0.547114672802673	0.57	1.11	133		0	12	12	0	0	1	0	0	0				1	0	1	0	0	0	0	0	0	0	1	1	0	1	0
P000009	G0000416	S0001368	E003256	reMELD-Na	327	10	F	72	71	0.53	0.547114672802673	0.57	1.11	133			7	7	0	0	1	0	0	0				1	0	1	0	0	0	0	0	0	0	1	1	0	1	0
P000009	G0000417	S0001369	E003256	MELD	328	10	F	72	71	0.5	0.516265170650793	0.62	1.28			0	9	9	0	0	1	0	0	0				1	0	1	0	0	0	0	0	0	0	1	1	1	1	0
P000009	G0000417	S0001370	E003256	MELD-Na	328	10	F	72	71	0.5	0.516265170650793	0.62	1.28	131		0	15	15	0	0	1	0	0	0				1	0	1	0	0	0	0	0	0	0	1	1	0	1	0
P000009	G0000417	S0001371	E003256	reMELD-Na	328	10	F	72	71	0.5	0.516265170650793	0.62	1.28	131			9	9	0	0	1	0	0	0				1	0	1	0	0	0	0	0	0	0	1	1	0	1	0
P000009	G0000418	S0001372	E003256	MELD	329	10	F	72	71	0.52	0.535394360479321	0.71	1.12			0	8	8	0	0	1	0	0	0				1	0	1	0	0	0	0	0	0	0	1	1	1	1	0
P000009	G0000418	S0001373	E003256	MELD-Na	329	10	F	72	71	0.52	0.535394360479321	0.71	1.12	133		0	12	12	0	0	1	0	0	0				1	0	1	0	0	0	0	0	0	0	1	1	0	1	0
P000009	G0000418	S0001374	E003256	reMELD-Na	329	10	F	72	71	0.52	0.535394360479321	0.71	1.12	133			8	8	0	0	1	0	0	0				1	0	1	0	0	0	0	0	0	0	1	1	0	1	0
P000009	G0000419	S0001375	E003256	MELD	330	10	F	72	71	0.44	0.453363665439456	0.81	1.2			0	8	8	0	0	1	0	0	0				1	0	1	0	0	0	0	0	0	0	1	1	1	1	0
P000009	G0000419	S0001376	E003256	MELD-Na	330	10	F	72	71	0.44	0.453363665439456	0.81	1.2	132		0	13	13	0	0	1	0	0	0				1	0	1	0	0	0	0	0	0	0	1	1	0	1	0
P000009	G0000419	S0001377	E003256	reMELD-Na	330	10	F	72	71	0.44	0.453363665439456	0.81	1.2	132			9	9	0	0	1	0	0	0				1	0	1	0	0	0	0	0	0	0	1	1	0	1	0
P000009	G0000420	S0001378	E003256	MELD	331	10	F	72	71	0.46	0.475130068466771	0.68	1.18			0	8	8	0	0	1	0	0	0				1	0	1	0	0	0	0	0	0	0	1	1	1	1	0
P000009	G0000420	S0001379	E003256	MELD-Na	331	10	F	72	71	0.46	0.475130068466771	0.68	1.18	133		0	12	12	0	0	1	0	0	0				1	0	1	0	0	0	0	0	0	0	1	1	0	1	0
P000009	G0000420	S0001380	E003256	reMELD-Na	331	10	F	72	71	0.46	0.475130068466771	0.68	1.18	133			8	8	0	0	1	0	0	0				1	0	1	0	0	0	0	0	0	0	1	1	0	1	0
P000009	G0000421	S0001381	E003256	MELD	332	10	F	72	71	0.39	0.403562186831689	0.73	1.15			0	8	8	0	0	1	0	0	0				1	0	1	0	0	0	0	0	0	0	1	1	1	1	0
P000009	G0000421	S0001382	E003256	MELD-Na	332	10	F	72	71	0.39	0.403562186831689	0.73	1.15	131		0	14	14	0	0	1	0	0	0				1	0	1	0	0	0	0	0	0	0	1	1	0	1	0
P000009	G0000421	S0001383	E003256	reMELD-Na	332	10	F	72	71	0.39	0.403562186831689	0.73	1.15	131			9	9	0	0	1	0	0	0				1	0	1	0	0	0	0	0	0	0	1	1	0	1	0
P000009	G0000422	S0001384	E003256	MELD	333	10	F	72	71	0.42	0.43471969222994	0.67	1.13			0	8	8	0	0	1	0	0	0				1	0	1	0	0	0	0	0	0	0	1	1	1	1	0
P000009	G0000422	S0001385	E003256	MELD-Na	333	10	F	72	71	0.42	0.43471969222994	0.67	1.13	134		0	11	11	0	0	1	0	0	0				1	0	1	0	0	0	0	0	0	0	1	1	0	1	0
P000009	G0000422	S0001386	E003256	reMELD-Na	333	10	F	72	71	0.42	0.43471969222994	0.67	1.13	134			7	7	0	0	1	0	0	0				1	0	1	0	0	0	0	0	0	0	1	1	0	1	0
P000009	G0000423	S0001387	E003256	MELD	334	10	F	72	71	0.57	0.584464467122136	0.82	1.13			0	8	8	0	0	1	0	0	0				1	0	1	0	0	0	0	0	0	0	1	1	1	1	0
P000009	G0000423	S0001388	E003256	MELD-Na	334	10	F	72	71	0.57	0.584464467122136	0.82	1.13	132		0	13	13	0	0	1	0	0	0				1	0	1	0	0	0	0	0	0	0	1	1	0	1	0
P000009	G0000423	S0001389	E003256	reMELD-Na	334	10	F	72	71	0.57	0.584464467122136	0.82	1.13	132			9	9	0	0	1	0	0	0				1	0	1	0	0	0	0	0	0	0	1	1	0	1	0
P000009	G0000424	S0001390	E003256	MELD	335	11	F	72	71	0.42	0.435656354599432	0.59	1.18			0	8	8	0	0	1	0	0	0				1	0	1	0	0	0	0	0	0	0	1	1	1	1	0
P000009	G0000424	S0001391	E003256	MELD-Na	335	11	F	72	71	0.42	0.435656354599432	0.59	1.18	135		0	10	10	0	0	1	0	0	0				1	0	1	0	0	0	0	0	0	0	1	1	0	1	0
P000009	G0000424	S0001392	E003256	reMELD-Na	335	11	F	72	71	0.42	0.435656354599432	0.59	1.18	135			6	6	0	0	1	0	0	0				1	0	1	0	0	0	0	0	0	0	1	1	0	1	0
P000009	G0000425	S0001393	E003256	MELD	336	11	F	72	71	0.4	0.417949938004208	0.37	1.1			0	7	7	0	0	1	0	0	0				1	0	1	0	0	0	0	0	0	0	1	1	1	1	0
P000009	G0000425	S0001394	E003256	MELD-Na	336	11	F	72	71	0.4	0.417949938004208	0.37	1.1	132		0	12	12	0	0	1	0	0	0				1	0	1	0	0	0	0	0	0	0	1	1	0	1	0
P000009	G0000425	S0001395	E003256	reMELD-Na	336	11	F	72	71	0.4	0.417949938004208	0.37	1.1	132			6	6	0	0	1	0	0	0				1	0	1	0	0	0	0	0	0	0	1	1	0	1	0
P000009	G0000426	S0001396	E003256	MELD	337	11	F	72	71	0.42	0.438130443956644	0.38	1.08			0	7	7	0	0	1	0	0	0				1	0	1	0	0	0	0	0	0	0	1	1	1	1	0
P000009	G0000426	S0001397	E003256	MELD-Na	337	11	F	72	71	0.42	0.438130443956644	0.38	1.08	133		0	11	11	0	0	1	0	0	0				1	0	1	0	0	0	0	0	0	0	1	1	0	1	0
P000009	G0000426	S0001398	E003256	reMELD-Na	337	11	F	72	71	0.42	0.438130443956644	0.38	1.08	133			5	5	0	0	1	0	0	0				1	0	1	0	0	0	0	0	0	0	1	1	0	1	0
P000009	G0000427	S0001399	E003256	MELD	338	11	F	72	71	0.4	0.417004403016772	0.45	1.13			0	8	8	0	0	1	0	0	0				1	0	1	0	0	0	0	0	0	0	1	1	1	1	0
P000009	G0000427	S0001400	E003256	MELD-Na	338	11	F	72	71	0.4	0.417004403016772	0.45	1.13	132		0	13	13	0	0	1	0	0	0				1	0	1	0	0	0	0	0	0	0	1	1	0	1	0
P000009	G0000427	S0001401	E003256	reMELD-Na	338	11	F	72	71	0.4	0.417004403016772	0.45	1.13	132			7	7	0	0	1	0	0	0				1	0	1	0	0	0	0	0	0	0	1	1	0	1	0
P000009	G0000428	S0001402	E003256	MELD	339	11	F	72	71	0.41	0.428932303096622	0.3	1.07			0	7	7	0	0	1	0	0	0				1	0	1	0	0	0	0	0	0	0	1	1	1	1	0
P000009	G0000428	S0001403	E003256	MELD-Na	339	11	F	72	71	0.41	0.428932303096622	0.3	1.07	133		0	11	11	0	0	1	0	0	0				1	0	1	0	0	0	0	0	0	0	1	1	0	1	0
P000009	G0000428	S0001404	E003256	reMELD-Na	339	11	F	72	71	0.41	0.428932303096622	0.3	1.07	133			5	5	0	0	1	0	0	0				1	0	1	0	0	0	0	0	0	0	1	1	0	1	0
P000009	G0000429	S0001405	E003256	MELD	340	11	F	72	71	0.37	0.387457553871977	0.37	1.11			0	8	8	0	0	1	0	0	0				1	0	1	0	0	0	0	0	0	0	1	1	1	1	0
P000009	G0000429	S0001406	E003256	MELD-Na	340	11	F	72	71	0.37	0.387457553871977	0.37	1.11	134		0	11	11	0	0	1	0	0	0				1	0	1	0	0	0	0	0	0	0	1	1	0	1	0
P000009	G0000429	S0001407	E003256	reMELD-Na	340	11	F	72	71	0.37	0.387457553871977	0.37	1.11	134			5	5	0	0	1	0	0	0				1	0	1	0	0	0	0	0	0	0	1	1	0	1	0
P000009	G0000430	S0001408	E003256	MELD	341	11	F	72	71	0.37	0.388762932596606	0.26	1.07			0	7	7	0	0	1	0	0	0				1	0	1	0	0	0	0	0	0	0	1	1	1	1	0
P000009	G0000430	S0001409	E003256	MELD-Na	341	11	F	72	71	0.37	0.388762932596606	0.26	1.07	139		0	7	7	0	0	1	0	0	0				1	0	1	0	0	0	0	0	0	0	1	1	0	1	0
P000009	G0000430	S0001410	E003256	reMELD-Na	341	11	F	72	71	0.37	0.388762932596606	0.26	1.07	139			2	2	0	0	1	0	0	0				1	0	1	0	0	0	0	0	0	0	1	1	0	1	0
P000009	G0000431	S0001411	E003256	MELD	342	11	F	72	71	0.4	0.419374289997597	0.25	1.03			0	7	7	0	0	1	0	0	0				1	0	1	0	0	0	0	0	0	0	1	1	1	1	0
P000009	G0000431	S0001412	E003256	MELD-Na	342	11	F	72	71	0.4	0.419374289997597	0.25	1.03	137		0	7	7	0	0	1	0	0	0				1	0	1	0	0	0	0	0	0	0	1	1	0	1	0
P000009	G0000431	S0001413	E003256	reMELD-Na	342	11	F	72	71	0.4	0.419374289997597	0.25	1.03	137			2	2	0	0	1	0	0	0				1	0	1	0	0	0	0	0	0	0	1	1	0	1	0
P000009	G0000432	S0001414	E003256	MELD	344	11	F	72	71	0.54	0.561091819023311	0.24	1			0	6	6	0	0	1	0	0	0				1	0	1	0	0	0	0	0	0	0	1	1	1	1	0
P000009	G0000432	S0001415	E003256	MELD-Na	344	11	F	72	71	0.54	0.561091819023311	0.24	1	137		0	6	6	0	0	1	0	0	0				1	0	1	0	0	0	0	0	0	0	1	1	0	1	0
P000009	G0000432	S0001416	E003256	reMELD-Na	344	11	F	72	71	0.54	0.561091819023311	0.24	1	137			2	2	0	0	1	0	0	0				1	0	1	0	0	0	0	0	0	0	1	1	0	1	0
P000009	G0000433	S0001417	E003401	MELD	418	13	F	72	71	0.63	0.650204738163588	0.35	1.03			0	7	7	0	0	1	0	0	0				1	0	1	0	0	0	0	0	0	0	1	1	1	1	0
P000009	G0000433	S0001418	E003401	MELD-Na	418	13	F	72	71	0.63	0.650204738163588	0.35	1.03	132		0	12	12	0	0	1	0	0	0				1	0	1	0	0	0	0	0	0	0	1	1	0	1	0
P000009	G0000433	S0001419	E003401	reMELD-Na	418	13	F	72	71	0.63	0.650204738163588	0.35	1.03	132			5	5	0	0	1	0	0	0				1	0	1	0	0	0	0	0	0	0	1	1	0	1	0
P000009	G0000434	S0001420	E003401	MELD	419	13	F	72	71	0.6	0.620354912645552	0.33	1.11			0	8	8	0	0	1	0	0	0				1	0	1	0	0	0	0	0	0	0	1	1	1	1	0
P000009	G0000434	S0001421	E003401	MELD-Na	419	13	F	72	71	0.6	0.620354912645552	0.33	1.11	134		0	11	11	0	0	1	0	0	0				1	0	1	0	0	0	0	0	0	0	1	1	0	1	0
P000009	G0000434	S0001422	E003401	reMELD-Na	419	13	F	72	71	0.6	0.620354912645552	0.33	1.11	134			5	5	0	0	1	0	0	0				1	0	1	0	0	0	0	0	0	0	1	1	0	1	0
P000010	G0000435	S0001423	E000471	MELD	0	0	M	57	57	0.95	0.941386914248087	2.7	1.41			0	14	14	0	0	1	0	0	0				1	0	0	0	0	0	0	0	1	0	1	1	1	1	0
P000010	G0000435	S0001424	E000471	MELD-Na	0	0	M	57	57	0.95	0.941386914248087	2.7	1.41	139		0	14	14	0	0	1	0	0	0				1	0	0	0	0	0	0	0	1	0	1	1	0	1	0
P000010	G0000435	S0001425	E000471	reMELD-Na	0	0	M	57	57	0.95	0.941386914248087	2.7	1.41	139			14	14	0	0	1	0	0	0				1	0	0	0	0	0	0	0	1	0	1	1	0	1	0
P000011	G0000436	S0001426	E000805	MELD	0	0	F	62	62	1.07	1.08245672731506	0.6	1.12			0	8	8	0	0	1	0	1	1		-2986	-98	1	0	0	0	1	0	0	0	0	0	1	1	1	1	1
P000011	G0000436	S0001427	E000805	MELD 3.0	0	0	F	62	62	1.07	1.08245672731506	0.6	1.12	137	3.56		9	9	0	0	1	0	1	1		-2986	-98	1	0	0	0	1	0	0	0	0	0	1	1	0	1	1
P000011	G0000436	S0001428	E000805	MELD-Na	0	0	F	62	62	1.07	1.08245672731506	0.6	1.12	137		0	8	8	0	0	1	0	1	1		-2986	-98	1	0	0	0	1	0	0	0	0	0	1	1	0	1	1
P000011	G0000436	S0001429	E000805	reMELD-Na	0	0	F	62	62	1.07	1.08245672731506	0.6	1.12	137			9	9	0	0	1	0	1	1		-2986	-98	1	0	0	0	1	0	0	0	0	0	1	1	0	1	1
P000011	G0000437	S0001430	E000805	MELD	1136	37	F	65	62	1.05	1.05370437792468	1.4	1.21			0	10	10	0	0	1	0	1	1		-1850	-61	1	0	0	0	1	0	0	0	0	0	1	1	1	1	1
P000011	G0000437	S0001431	E000805	MELD 3.0	1136	37	F	65	62	1.05	1.05370437792468	1.4	1.21	136	3.07		13	13	0	0	1	0	1	1		-1850	-61	1	0	0	0	1	0	0	0	0	0	1	1	0	1	1
P000011	G0000437	S0001432	E000805	MELD-Na	1136	37	F	65	62	1.05	1.05370437792468	1.4	1.21	136		0	11	11	0	0	1	0	1	1		-1850	-61	1	0	0	0	1	0	0	0	0	0	1	1	0	1	1
P000011	G0000437	S0001433	E000805	reMELD-Na	1136	37	F	65	62	1.05	1.05370437792468	1.4	1.21	136			12	12	0	0	1	0	1	1		-1850	-61	1	0	0	0	1	0	0	0	0	0	1	1	0	1	1
P000011	G0000438	S0001434	E000805	MELD	1214	39	F	65	62	1.03	1.02854888993352	1.9	1.24			0	12	12	0	0	1	0	1	1		-1772	-58	1	0	0	0	1	0	0	0	0	0	1	1	1	1	1
P000011	G0000438	S0001435	E000805	MELD 3.0	1214	39	F	65	62	1.03	1.02854888993352	1.9	1.24	131	3.24		17	17	0	0	1	0	1	1		-1772	-58	1	0	0	0	1	0	0	0	0	0	1	1	0	1	1
P000011	G0000438	S0001436	E000805	MELD-Na	1214	39	F	65	62	1.03	1.02854888993352	1.9	1.24	131		0	18	18	0	0	1	0	1	1		-1772	-58	1	0	0	0	1	0	0	0	0	0	1	1	0	1	1
P000011	G0000438	S0001437	E000805	reMELD-Na	1214	39	F	65	62	1.03	1.02854888993352	1.9	1.24	131			15	15	0	0	1	0	1	1		-1772	-58	1	0	0	0	1	0	0	0	0	0	1	1	0	1	1
P000011	G0000439	S0001438	E001488	MELD	1297	42	F	65	62	1.11	1.11110921292451	1.5	1.27			0	12	12	0	0	1	0	1	1		-1689	-55	1	0	0	0	1	0	0	0	0	0	1	1	1	1	1
P000011	G0000439	S0001439	E001488	MELD-Na	1297	42	F	65	62	1.11	1.11110921292451	1.5	1.27	133		0	16	16	0	0	1	0	1	1		-1689	-55	1	0	0	0	1	0	0	0	0	0	1	1	0	1	1
P000011	G0000439	S0001440	E001488	reMELD-Na	1297	42	F	65	62	1.11	1.11110921292451	1.5	1.27	133			14	14	0	0	1	0	1	1		-1689	-55	1	0	0	0	1	0	0	0	0	0	1	1	0	1	1
P000011	G0000440	S0001441	E001488	MELD	1354	44	F	65	62	0.91	0.914047658220357	1.6	1.25			0	11	11	0	0	1	0	1	1		-1632	-54	1	0	0	0	1	0	0	0	0	0	1	1	1	1	1
P000011	G0000440	S0001442	E001488	MELD-Na	1354	44	F	65	62	0.91	0.914047658220357	1.6	1.25	136		0	12	12	0	0	1	0	1	1		-1632	-54	1	0	0	0	1	0	0	0	0	0	1	1	0	1	1
P000011	G0000440	S0001443	E001488	reMELD-Na	1354	44	F	65	62	0.91	0.914047658220357	1.6	1.25	136			12	12	0	0	1	0	1	1		-1632	-54	1	0	0	0	1	0	0	0	0	0	1	1	0	1	1
P000011	G0000441	S0001444	E001488	MELD	1465	48	F	66	62	0.98	0.982893019983442	1.6	1.15			0	10	10	0	0	1	0	1	1		-1521	-50	1	0	0	0	1	0	0	0	0	0	1	1	1	1	1
P000011	G0000441	S0001445	E001488	MELD-Na	1465	48	F	66	62	0.98	0.982893019983442	1.6	1.15	134		0	13	13	0	0	1	0	1	1		-1521	-50	1	0	0	0	1	0	0	0	0	0	1	1	0	1	1
P000011	G0000441	S0001446	E001488	reMELD-Na	1465	48	F	66	62	0.98	0.982893019983442	1.6	1.15	134			12	12	0	0	1	0	1	1		-1521	-50	1	0	0	0	1	0	0	0	0	0	1	1	0	1	1
P000011	G0000442	S0001447	E001488	MELD	1507	49	F	66	62	1.05	1.05827274903968	1	1.21			0	9	9	0	0	1	0	1	1		-1479	-48	1	0	0	0	1	0	0	0	0	0	1	1	1	1	1
P000011	G0000442	S0001448	E001488	MELD-Na	1507	49	F	66	62	1.05	1.05827274903968	1	1.21	136		0	10	10	0	0	1	0	1	1		-1479	-48	1	0	0	0	1	0	0	0	0	0	1	1	0	1	1
P000011	G0000442	S0001449	E001488	reMELD-Na	1507	49	F	66	62	1.05	1.05827274903968	1	1.21	136			11	11	0	0	1	0	1	1		-1479	-48	1	0	0	0	1	0	0	0	0	0	1	1	0	1	1
P000011	G0000443	S0001450	E001488	MELD	1556	51	F	66	62	1	1.00578502501083	1.31	1.16			0	9	9	0	0	1	0	1	1		-1430	-47	1	0	0	0	1	0	0	0	0	0	1	1	1	1	1
P000011	G0000443	S0001451	E001488	MELD 3.0	1556	51	F	66	62	1	1.00578502501083	1.31	1.16	134	3.66		12	12	0	0	1	0	1	1		-1430	-47	1	0	0	0	1	0	0	0	0	0	1	1	0	1	1
P000011	G0000443	S0001452	E001488	MELD-Na	1556	51	F	66	62	1	1.00578502501083	1.31	1.16	134		0	12	12	0	0	1	0	1	1		-1430	-47	1	0	0	0	1	0	0	0	0	0	1	1	0	1	1
P000011	G0000443	S0001453	E001488	reMELD-Na	1556	51	F	66	62	1	1.00578502501083	1.31	1.16	134			12	12	0	0	1	0	1	1		-1430	-47	1	0	0	0	1	0	0	0	0	0	1	1	0	1	1
P000011	G0000444	S0001454	E001488	MELD	1661	54	F	66	62	0.87	0.878194151512299	1.28	1.19			0	9	9	0	0	1	0	1	1		-1325	-43	1	0	0	0	1	0	0	0	0	0	1	1	1	1	1
P000011	G0000444	S0001455	E001488	MELD 3.0	1661	54	F	66	62	0.87	0.878194151512299	1.28	1.19	137	3.33		10	10	0	0	1	0	1	1		-1325	-43	1	0	0	0	1	0	0	0	0	0	1	1	0	1	1
P000011	G0000444	S0001456	E001488	MELD-Na	1661	54	F	66	62	0.87	0.878194151512299	1.28	1.19	137		0	9	9	0	0	1	0	1	1		-1325	-43	1	0	0	0	1	0	0	0	0	0	1	1	0	1	1
P000011	G0000444	S0001457	E001488	reMELD-Na	1661	54	F	66	62	0.87	0.878194151512299	1.28	1.19	137			10	10	0	0	1	0	1	1		-1325	-43	1	0	0	0	1	0	0	0	0	0	1	1	0	1	1
P000011	G0000445	S0001458	E001850	MELD	1857	61	F	67	62	1.08	1.08607278696608	1.13	1.24			0	10	10	0	0	1	0	1	1		-1129	-37	1	0	0	0	1	0	0	0	0	0	1	1	1	1	1
P000011	G0000445	S0001459	E001850	MELD-Na	1857	61	F	67	62	1.08	1.08607278696608	1.13	1.24	137		0	10	10	0	0	1	0	1	1		-1129	-37	1	0	0	0	1	0	0	0	0	0	1	1	0	1	1
P000011	G0000445	S0001460	E001850	reMELD-Na	1857	61	F	67	62	1.08	1.08607278696608	1.13	1.24	137			12	12	0	0	1	0	1	1		-1129	-37	1	0	0	0	1	0	0	0	0	0	1	1	0	1	1
P000011	G0000446	S0001461	E001888	MELD	1931	63	F	67	62	0.76	0.772605128010115	0.98	1.15			0	8	8	0	0	1	0	1	1		-1055	-35	1	0	0	0	1	0	0	0	0	0	1	1	1	1	1
P000011	G0000446	S0001462	E001888	MELD 3.0	1931	63	F	67	62	0.76	0.772605128010115	0.98	1.15	138	3.42		9	9	0	0	1	0	1	1		-1055	-35	1	0	0	0	1	0	0	0	0	0	1	1	0	1	1
P000011	G0000446	S0001463	E001888	MELD-Na	1931	63	F	67	62	0.76	0.772605128010115	0.98	1.15	138		0	8	8	0	0	1	0	1	1		-1055	-35	1	0	0	0	1	0	0	0	0	0	1	1	0	1	1
P000011	G0000446	S0001464	E001888	reMELD-Na	1931	63	F	67	62	0.76	0.772605128010115	0.98	1.15	138			7	7	0	0	1	0	1	1		-1055	-35	1	0	0	0	1	0	0	0	0	0	1	1	0	1	1
P000011	G0000447	S0001465	E002615	MELD	2941	96	F	70	62	1.62	1.52961587308349	9.02	1.735			0	26	25	-1	1	0	0	1	1		-45	-1	1	0	0	0	1	0	0	0	0	0	1	1	1	1	1
P000011	G0000447	S0001466	E002615	MELD-Na	2941	96	F	70	62	1.62	1.52961587308349	9.02	1.735	123		0	32	31	-1	1	0	0	1	1		-45	-1	1	0	0	0	1	0	0	0	0	0	1	1	0	1	1
P000011	G0000447	S0001467	E002615	reMELD-Na	2941	96	F	70	62	1.62	1.52961587308349	9.02	1.735	123			27	27	0	0	1	0	1	1		-45	-1	1	0	0	0	1	0	0	0	0	0	1	1	0	1	1
P000011	G0000448	S0001468	E002615	MELD	2942	96	F	70	62	1.58	1.49764464858809	8.26	1.32			0	22	21	-1	1	0	0	1	1		-44	-1	1	0	0	0	1	0	0	0	0	0	1	1	1	1	1
P000011	G0000448	S0001469	E002615	MELD 3.0	2942	96	F	70	62	1.58	1.49764464858809	8.26	1.32	124	2.07		30	29	-1	1	0	0	1	1		-44	-1	1	0	0	0	1	0	0	0	0	0	1	1	0	1	1
P000011	G0000448	S0001470	E002615	MELD-Na	2942	96	F	70	62	1.58	1.49764464858809	8.26	1.32	124		0	29	29	0	0	1	0	1	1		-44	-1	1	0	0	0	1	0	0	0	0	0	1	1	0	1	1
P000011	G0000448	S0001471	E002615	reMELD-Na	2942	96	F	70	62	1.58	1.49764464858809	8.26	1.32	124			24	24	0	0	1	0	1	1		-44	-1	1	0	0	0	1	0	0	0	0	0	1	1	0	1	1
P000011	G0000449	S0001472	E002615	MELD	2943	96	F	70	62	1.54	1.45975002732088	8.26	1.17			0	20	20	0	0	1	0	1	1		-43	-1	1	0	0	0	1	0	0	0	0	0	1	1	1	1	1
P000011	G0000449	S0001473	E002615	MELD 3.0	2943	96	F	70	62	1.54	1.45975002732088	8.26	1.17	125	2.08		28	28	0	0	1	0	1	1		-43	-1	1	0	0	0	1	0	0	0	0	0	1	1	0	1	1
P000011	G0000449	S0001474	E002615	MELD-Na	2943	96	F	70	62	1.54	1.45975002732088	8.26	1.17	125		0	28	28	0	0	1	0	1	1		-43	-1	1	0	0	0	1	0	0	0	0	0	1	1	0	1	1
P000011	G0000449	S0001475	E002615	reMELD-Na	2943	96	F	70	62	1.54	1.45975002732088	8.26	1.17	125			23	23	0	0	1	0	1	1		-43	-1	1	0	0	0	1	0	0	0	0	0	1	1	0	1	1
P000011	G0000450	S0001476	E002615	MELD	2949	96	F	70	62	1.37	1.29663118213933	8.39	1.22			0	20	19	-1	1	0	0	1	1		-37	-1	1	0	0	0	1	0	0	0	0	0	1	1	1	1	1
P000011	G0000450	S0001477	E002615	MELD 3.0	2949	96	F	70	62	1.37	1.29663118213933	8.39	1.22	126	1.84		28	27	-1	1	0	0	1	1		-37	-1	1	0	0	0	1	0	0	0	0	0	1	1	0	1	1
P000011	G0000450	S0001478	E002615	MELD-Na	2949	96	F	70	62	1.37	1.29663118213933	8.39	1.22	126		0	27	27	0	0	1	0	1	1		-37	-1	1	0	0	0	1	0	0	0	0	0	1	1	0	1	1
P000011	G0000450	S0001479	E002615	reMELD-Na	2949	96	F	70	62	1.37	1.29663118213933	8.39	1.22	126			22	22	0	0	1	0	1	1		-37	-1	1	0	0	0	1	0	0	0	0	0	1	1	0	1	1
P000011	G0000451	S0001480	E002615	MELD	2954	97	F	70	62	2.45	2.31701733291286	6.07	1.14			0	23	23	0	0	1	0	1	1		-32	-1	1	0	0	0	1	0	0	0	0	0	1	1	1	1	1
P000011	G0000451	S0001481	E002615	MELD 3.0	2954	97	F	70	62	2.45	2.31701733291286	6.07	1.14	129	1.71		30	30	0	0	1	0	1	1		-32	-1	1	0	0	0	1	0	0	0	0	0	1	1	0	1	1
P000011	G0000451	S0001482	E002615	MELD-Na	2954	97	F	70	62	2.45	2.31701733291286	6.07	1.14	129		0	27	27	0	0	1	0	1	1		-32	-1	1	0	0	0	1	0	0	0	0	0	1	1	0	1	1
P000011	G0000451	S0001483	E002615	reMELD-Na	2954	97	F	70	62	2.45	2.31701733291286	6.07	1.14	129			23	23	0	0	1	0	1	1		-32	-1	1	0	0	0	1	0	0	0	0	0	1	1	0	1	1
P000011	G0000452	S0001484	E002615	MELD	2960	97	F	70	62	1.84	1.77983362250015	3.99	1.1			0	19	18	-1	1	0	0	1	1		-26	-1	1	0	0	0	1	0	0	0	0	0	1	1	1	1	1
P000011	G0000452	S0001485	E002615	MELD-Na	2960	97	F	70	62	1.84	1.77983362250015	3.99	1.1	130		0	24	23	-1	1	0	0	1	1		-26	-1	1	0	0	0	1	0	0	0	0	0	1	1	0	1	1
P000011	G0000452	S0001486	E002615	reMELD-Na	2960	97	F	70	62	1.84	1.77983362250015	3.99	1.1	130			20	20	0	0	1	0	1	1		-26	-1	1	0	0	0	1	0	0	0	0	0	1	1	0	1	1
P000011	G0000453	S0001487	E002615	MELD	2962	97	F	70	62	2.04	1.96746148014224	3.73	1.16			0	20	20	0	0	1	0	1	1		-24	-1	1	0	0	0	1	0	0	0	0	0	1	1	1	1	1
P000011	G0000453	S0001488	E002615	MELD 3.0	2962	97	F	70	62	2.04	1.96746148014224	3.73	1.16	130	2.76		27	26	-1	1	0	0	1	1		-24	-1	1	0	0	0	1	0	0	0	0	0	1	1	0	1	1
P000011	G0000453	S0001489	E002615	MELD-Na	2962	97	F	70	62	2.04	1.96746148014224	3.73	1.16	130		0	25	25	0	0	1	0	1	1		-24	-1	1	0	0	0	1	0	0	0	0	0	1	1	0	1	1
P000011	G0000453	S0001490	E002615	reMELD-Na	2962	97	F	70	62	2.04	1.96746148014224	3.73	1.16	130			21	21	0	0	1	0	1	1		-24	-1	1	0	0	0	1	0	0	0	0	0	1	1	0	1	1
P000011	G0000454	S0001491	E002615	MELD	2963	97	F	70	62	1.97	1.89757131773362	4.27	1.07			0	19	19	0	0	1	0	1	1		-23	-1	1	0	0	0	1	0	0	0	0	0	1	1	1	1	1
P000011	G0000454	S0001492	E002615	MELD-Na	2963	97	F	70	62	1.97	1.89757131773362	4.27	1.07	132		0	22	22	0	0	1	0	1	1		-23	-1	1	0	0	0	1	0	0	0	0	0	1	1	0	1	1
P000011	G0000454	S0001493	E002615	reMELD-Na	2963	97	F	70	62	1.97	1.89757131773362	4.27	1.07	132			20	20	0	0	1	0	1	1		-23	-1	1	0	0	0	1	0	0	0	0	0	1	1	0	1	1
P000011	G0000455	S0001494	E002662	MELD	2977	97	F	70	62	3.17	2.97602891245522	3.01	1.05			0	22	22	0	0	1	0	1	1		-9	0	1	0	0	0	1	0	0	0	0	0	1	1	1	1	1
P000011	G0000455	S0001495	E002662	MELD-Na	2977	97	F	70	62	3.17	2.97602891245522	3.01	1.05	129		0	27	27	0	0	1	0	1	1		-9	0	1	0	0	0	1	0	0	0	0	0	1	1	0	1	1
P000011	G0000455	S0001496	E002662	reMELD-Na	2977	97	F	70	62	3.17	2.97602891245522	3.01	1.05	129			21	21	0	0	1	0	1	1		-9	0	1	0	0	0	1	0	0	0	0	0	1	1	0	1	1
P000011	G0000456	S0001497	E002662	MELD	2978	97	F	70	62	3.25	3.04144999400473	3.26	1.13			0	24	23	-1	1	0	0	1	1		-8	0	1	0	0	0	1	0	0	0	0	0	1	1	1	1	1
P000011	G0000456	S0001498	E002662	MELD 3.0	2978	97	F	70	62	3.25	3.04144999400473	3.26	1.13	126	2.62		32	32	0	0	1	0	1	1		-8	0	1	0	0	0	1	0	0	0	0	0	1	1	0	1	1
P000011	G0000456	S0001499	E002662	MELD-Na	2978	97	F	70	62	3.25	3.04144999400473	3.26	1.13	126		0	30	29	-1	1	0	0	1	1		-8	0	1	0	0	0	1	0	0	0	0	0	1	1	0	1	1
P000011	G0000456	S0001500	E002662	reMELD-Na	2978	97	F	70	62	3.25	3.04144999400473	3.26	1.13	126			22	22	0	0	1	0	1	1		-8	0	1	0	0	0	1	0	0	0	0	0	1	1	0	1	1
P000012	G0000457	S0001501	E000026	MELD	0	0	F	66	66	0.89	0.908150771176457	0.4	1.01			0	7	7	0	0	1	0	0	0				1	0	0	0	0	0	0	1	0	0	1	1	1	1	0
P000012	G0000457	S0001502	E000026	MELD 3.0	0	0	F	66	66	0.89	0.908150771176457	0.4	1.01	143	3.44		8	8	0	0	1	0	0	0				1	0	0	0	0	0	0	1	0	0	1	1	0	1	0
P000012	G0000457	S0001503	E000026	MELD-Na	0	0	F	66	66	0.89	0.908150771176457	0.4	1.01	143		0	7	7	0	0	1	0	0	0				1	0	0	0	0	0	0	1	0	0	1	1	0	1	0
P000012	G0000457	S0001504	E000026	reMELD-Na	0	0	F	66	66	0.89	0.908150771176457	0.4	1.01	143			4	5	1	0	0	1	0	0				1	0	0	0	0	0	0	1	0	0	1	1	0	1	0
P000012	G0000458	S0001505	E000080	MELD	90	2	F	66	66	0.72	0.739556318063509	0.4	1.27			0	9	9	0	0	1	0	0	0				1	0	0	0	0	0	0	1	0	0	1	1	1	1	0
P000012	G0000458	S0001506	E000080	MELD 3.0	90	2	F	66	66	0.72	0.739556318063509	0.4	1.27	138	4.05		10	10	0	0	1	0	0	0				1	0	0	0	0	0	0	1	0	0	1	1	0	1	0
P000012	G0000458	S0001507	E000080	MELD-Na	90	2	F	66	66	0.72	0.739556318063509	0.4	1.27	138		0	9	9	0	0	1	0	0	0				1	0	0	0	0	0	0	1	0	0	1	1	0	1	0
P000012	G0000458	S0001508	E000080	reMELD-Na	90	2	F	66	66	0.72	0.739556318063509	0.4	1.27	138			5	5	0	0	1	0	0	0				1	0	0	0	0	0	0	1	0	0	1	1	0	1	0
P000012	G0000459	S0001509	E000080	MELD	118	3	F	66	66	0.73	0.750705593234363	0.3	1.09			0	7	7	0	0	1	0	0	0				1	0	0	0	0	0	0	1	0	0	1	1	1	1	0
P000012	G0000459	S0001510	E000080	MELD 3.0	118	3	F	66	66	0.73	0.750705593234363	0.3	1.09	140	3.3		8	8	0	0	1	0	0	0				1	0	0	0	0	0	0	1	0	0	1	1	0	1	0
P000012	G0000459	S0001511	E000080	MELD-Na	118	3	F	66	66	0.73	0.750705593234363	0.3	1.09	140		0	7	7	0	0	1	0	0	0				1	0	0	0	0	0	0	1	0	0	1	1	0	1	0
P000012	G0000459	S0001512	E000080	reMELD-Na	118	3	F	66	66	0.73	0.750705593234363	0.3	1.09	140			3	3	0	0	1	0	0	0				1	0	0	0	0	0	0	1	0	0	1	1	0	1	0
P000012	G0000460	S0001513	E000119	MELD	147	4	F	66	66	0.7	0.718430123381502	0.5	1.08			0	7	7	0	0	1	0	0	0				1	0	0	0	0	0	0	1	0	0	1	1	1	1	0
P000012	G0000460	S0001514	E000119	MELD 3.0	147	4	F	66	66	0.7	0.718430123381502	0.5	1.08	142	3.52		8	8	0	0	1	0	0	0				1	0	0	0	0	0	0	1	0	0	1	1	0	1	0
P000012	G0000460	S0001515	E000119	MELD-Na	147	4	F	66	66	0.7	0.718430123381502	0.5	1.08	142		0	7	7	0	0	1	0	0	0				1	0	0	0	0	0	0	1	0	0	1	1	0	1	0
P000012	G0000460	S0001516	E000119	reMELD-Na	147	4	F	66	66	0.7	0.718430123381502	0.5	1.08	142			4	4	0	0	1	0	0	0				1	0	0	0	0	0	0	1	0	0	1	1	0	1	0
P000012	G0000461	S0001517	E000119	MELD	161	5	F	66	66	0.85	0.869819217036015	0.3	1.04			0	7	7	0	0	1	0	0	0				1	0	0	0	0	0	0	1	0	0	1	1	1	1	0
P000012	G0000461	S0001518	E000119	MELD 3.0	161	5	F	66	66	0.85	0.869819217036015	0.3	1.04	141	3.24		8	8	0	0	1	0	0	0				1	0	0	0	0	0	0	1	0	0	1	1	0	1	0
P000012	G0000461	S0001519	E000119	MELD-Na	161	5	F	66	66	0.85	0.869819217036015	0.3	1.04	141		0	7	7	0	0	1	0	0	0				1	0	0	0	0	0	0	1	0	0	1	1	0	1	0
P000012	G0000461	S0001520	E000119	reMELD-Na	161	5	F	66	66	0.85	0.869819217036015	0.3	1.04	141			3	4	1	0	0	1	0	0				1	0	0	0	0	0	0	1	0	0	1	1	0	1	0
P000012	G0000462	S0001521	E000119	MELD	167	5	F	66	66	0.81	0.829023754096568	0.4	1.05			0	7	7	0	0	1	0	0	0				1	0	0	0	0	0	0	1	0	0	1	1	1	1	0
P000012	G0000462	S0001522	E000119	MELD 3.0	167	5	F	66	66	0.81	0.829023754096568	0.4	1.05	138	3.21		8	8	0	0	1	0	0	0				1	0	0	0	0	0	0	1	0	0	1	1	0	1	0
P000012	G0000462	S0001523	E000119	MELD-Na	167	5	F	66	66	0.81	0.829023754096568	0.4	1.05	138		0	7	7	0	0	1	0	0	0				1	0	0	0	0	0	0	1	0	0	1	1	0	1	0
P000012	G0000462	S0001524	E000119	reMELD-Na	167	5	F	66	66	0.81	0.829023754096568	0.4	1.05	138			4	4	0	0	1	0	0	0				1	0	0	0	0	0	0	1	0	0	1	1	0	1	0
P000012	G0000463	S0001525	E000133	MELD	171	5	F	66	66	1.01	1.02613613315993	0.4	1.1			0	8	8	0	0	1	0	0	0				1	0	0	0	0	0	0	1	0	0	1	1	1	1	0
P000012	G0000463	S0001526	E000133	MELD-Na	171	5	F	66	66	1.01	1.02613613315993	0.4	1.1	141		0	8	8	0	0	1	0	0	0				1	0	0	0	0	0	0	1	0	0	1	1	0	1	0
P000012	G0000463	S0001527	E000133	reMELD-Na	171	5	F	66	66	1.01	1.02613613315993	0.4	1.1	141			6	6	0	0	1	0	0	0				1	0	0	0	0	0	0	1	0	0	1	1	0	1	0
P000012	G0000464	S0001528	E000133	MELD	172	5	F	66	66	0.86	0.87267311394964	0.9	1.04			0	7	7	0	0	1	0	0	0				1	0	0	0	0	0	0	1	0	0	1	1	1	1	0
P000012	G0000464	S0001529	E000133	MELD-Na	172	5	F	66	66	0.86	0.87267311394964	0.9	1.04	140		0	7	7	0	0	1	0	0	0				1	0	0	0	0	0	0	1	0	0	1	1	0	1	0
P000012	G0000464	S0001530	E000133	reMELD-Na	172	5	F	66	66	0.86	0.87267311394964	0.9	1.04	140			7	7	0	0	1	0	0	0				1	0	0	0	0	0	0	1	0	0	1	1	0	1	0
P000012	G0000465	S0001531	E000133	MELD	173	5	F	66	66	0.94	0.953889592123141	0.7	1.06			0	7	7	0	0	1	0	0	0				1	0	0	0	0	0	0	1	0	0	1	1	1	1	0
P000012	G0000465	S0001532	E000133	MELD-Na	173	5	F	66	66	0.94	0.953889592123141	0.7	1.06	137		0	7	7	0	0	1	0	0	0				1	0	0	0	0	0	0	1	0	0	1	1	0	1	0
P000012	G0000465	S0001533	E000133	reMELD-Na	173	5	F	66	66	0.94	0.953889592123141	0.7	1.06	137			7	8	1	0	0	1	0	0				1	0	0	0	0	0	0	1	0	0	1	1	0	1	0
P000012	G0000466	S0001534	E000133	MELD	195	6	F	67	66	1.2	1.21121570054285	0.4	0.99			0	8	8	0	0	1	0	0	0				1	0	0	0	0	0	0	1	0	0	1	1	1	1	0
P000012	G0000466	S0001535	E000133	MELD-Na	195	6	F	67	66	1.2	1.21121570054285	0.4	0.99	141		0	8	8	0	0	1	0	0	0				1	0	0	0	0	0	0	1	0	0	1	1	0	1	0
P000012	G0000466	S0001536	E000133	reMELD-Na	195	6	F	67	66	1.2	1.21121570054285	0.4	0.99	141			7	7	0	0	1	0	0	0				1	0	0	0	0	0	0	1	0	0	1	1	0	1	0
P000012	G0000467	S0001537	E000156	MELD	224	7	F	67	66	0.6	0.620710925024997	0.3	1.02			0	7	7	0	0	1	0	0	0				1	0	0	0	0	0	0	1	0	0	1	1	1	1	0
P000012	G0000467	S0001538	E000156	MELD 3.0	224	7	F	67	66	0.6	0.620710925024997	0.3	1.02	140	3.21		8	8	0	0	1	0	0	0				1	0	0	0	0	0	0	1	0	0	1	1	0	1	0
P000012	G0000467	S0001539	E000156	MELD-Na	224	7	F	67	66	0.6	0.620710925024997	0.3	1.02	140		0	7	7	0	0	1	0	0	0				1	0	0	0	0	0	0	1	0	0	1	1	0	1	0
P000012	G0000467	S0001540	E000156	reMELD-Na	224	7	F	67	66	0.6	0.620710925024997	0.3	1.02	140			2	2	0	0	1	0	0	0				1	0	0	0	0	0	0	1	0	0	1	1	0	1	0
P000012	G0000468	S0001541	E000156	MELD	280	9	F	67	66	1.24	1.24990950726461	0.4	1.05			0	9	9	0	0	1	0	0	0				1	0	0	0	0	0	0	1	0	0	1	1	1	1	0
P000012	G0000468	S0001542	E000156	MELD 3.0	280	9	F	67	66	1.24	1.24990950726461	0.4	1.05	139	3.2		11	11	0	0	1	0	0	0				1	0	0	0	0	0	0	1	0	0	1	1	0	1	0
P000012	G0000468	S0001543	E000156	MELD-Na	280	9	F	67	66	1.24	1.24990950726461	0.4	1.05	139		0	9	9	0	0	1	0	0	0				1	0	0	0	0	0	0	1	0	0	1	1	0	1	0
P000012	G0000468	S0001544	E000156	reMELD-Na	280	9	F	67	66	1.24	1.24990950726461	0.4	1.05	139			8	8	0	0	1	0	0	0				1	0	0	0	0	0	0	1	0	0	1	1	0	1	0
P000012	G0000469	S0001545	E000257	MELD	357	11	F	67	66	0.78	0.79689939949137	0.6	1.01			0	7	7	0	0	1	0	0	0				1	0	0	0	0	0	0	1	0	0	1	1	1	1	0
P000012	G0000469	S0001546	E000257	MELD 3.0	357	11	F	67	66	0.78	0.79689939949137	0.6	1.01	140	3.37		8	8	0	0	1	0	0	0				1	0	0	0	0	0	0	1	0	0	1	1	0	1	0
P000012	G0000469	S0001547	E000257	MELD-Na	357	11	F	67	66	0.78	0.79689939949137	0.6	1.01	140		0	7	7	0	0	1	0	0	0				1	0	0	0	0	0	0	1	0	0	1	1	0	1	0
P000012	G0000469	S0001548	E000257	reMELD-Na	357	11	F	67	66	0.78	0.79689939949137	0.6	1.01	140			4	5	1	0	0	1	0	0				1	0	0	0	0	0	0	1	0	0	1	1	0	1	0
P000012	G0000470	S0001549	E000315	MELD	455	14	F	67	66	1	1.01633633966131	0.4	1.01			0	7	7	0	0	1	0	0	0				1	0	0	0	0	0	0	1	0	0	1	1	1	1	0
P000012	G0000470	S0001550	E000315	MELD-Na	455	14	F	67	66	1	1.01633633966131	0.4	1.01	140		0	7	7	0	0	1	0	0	0				1	0	0	0	0	0	0	1	0	0	1	1	0	1	0
P000012	G0000470	S0001551	E000315	reMELD-Na	455	14	F	67	66	1	1.01633633966131	0.4	1.01	140			5	6	1	0	0	1	0	0				1	0	0	0	0	0	0	1	0	0	1	1	0	1	0
P000012	G0000471	S0001552	E000378	MELD	546	17	F	68	66	0.9	0.919200148165492	0.3	0.97			0	6	6	0	0	1	0	0	0				1	0	0	0	0	0	0	1	0	0	1	1	1	1	0
P000012	G0000471	S0001553	E000378	MELD-Na	546	17	F	68	66	0.9	0.919200148165492	0.3	0.97	140		0	6	6	0	0	1	0	0	0				1	0	0	0	0	0	0	1	0	0	1	1	0	1	0
P000012	G0000471	S0001554	E000378	reMELD-Na	546	17	F	68	66	0.9	0.919200148165492	0.3	0.97	140			3	3	0	0	1	0	0	0				1	0	0	0	0	0	0	1	0	0	1	1	0	1	0
P000012	G0000472	S0001555	E000432	MELD	644	21	F	68	66	0.77	0.78931921282935	0.4	1.07			0	7	7	0	0	1	0	0	0				1	0	0	0	0	0	0	1	0	0	1	1	1	1	0
P000012	G0000472	S0001556	E000432	MELD-Na	644	21	F	68	66	0.77	0.78931921282935	0.4	1.07	141		0	7	7	0	0	1	0	0	0				1	0	0	0	0	0	0	1	0	0	1	1	0	1	0
P000012	G0000472	S0001557	E000432	reMELD-Na	644	21	F	68	66	0.77	0.78931921282935	0.4	1.07	141			4	4	0	0	1	0	0	0				1	0	0	0	0	0	0	1	0	0	1	1	0	1	0
P000012	G0000473	S0001558	E000538	MELD	826	27	F	68	66	0.81	0.83020869758698	0.3	1.02			0	7	7	0	0	1	0	0	0				1	0	0	0	0	0	0	1	0	0	1	1	1	1	0
P000012	G0000473	S0001559	E000538	MELD-Na	826	27	F	68	66	0.81	0.83020869758698	0.3	1.02	138		0	7	7	0	0	1	0	0	0				1	0	0	0	0	0	0	1	0	0	1	1	0	1	0
P000012	G0000473	S0001560	E000538	reMELD-Na	826	27	F	68	66	0.81	0.83020869758698	0.3	1.02	138			3	3	0	0	1	0	0	0				1	0	0	0	0	0	0	1	0	0	1	1	0	1	0
P000012	G0000474	S0001561	E000588	MELD	917	30	F	69	66	0.84	0.858740458228798	0.4	1.01			0	7	7	0	0	1	0	0	0				1	0	0	0	0	0	0	1	0	0	1	1	1	1	0
P000012	G0000474	S0001562	E000588	MELD-Na	917	30	F	69	66	0.84	0.858740458228798	0.4	1.01	142		0	7	7	0	0	1	0	0	0				1	0	0	0	0	0	0	1	0	0	1	1	0	1	0
P000012	G0000474	S0001563	E000588	reMELD-Na	917	30	F	69	66	0.84	0.858740458228798	0.4	1.01	142			4	4	0	0	1	0	0	0				1	0	0	0	0	0	0	1	0	0	1	1	0	1	0
P000013	G0000475	S0001564	E000120	MELD	0	0	M	70	70	0.67	0.687291751006521	0.6	1.14			0	8	8	0	0	1	0	0	0				1	0	0	0	0	0	0	1	0	0	1	1	1	1	0
P000013	G0000475	S0001565	E000120	MELD-Na	0	0	M	70	70	0.67	0.687291751006521	0.6	1.14	139		0	8	8	0	0	1	0	0	0				1	0	0	0	0	0	0	1	0	0	1	1	0	1	0
P000013	G0000475	S0001566	E000120	reMELD-Na	0	0	M	70	70	0.67	0.687291751006521	0.6	1.14	139			5	5	0	0	1	0	0	0				1	0	0	0	0	0	0	1	0	0	1	1	0	1	0
P000013	G0000476	S0001567	E000225	MELD	162	5	M	71	70	0.94	0.951565076484075	0.9	1.12			0	8	8	0	0	1	0	0	0				1	0	0	0	0	0	0	1	0	0	1	1	1	1	0
P000013	G0000476	S0001568	E000225	MELD-Na	162	5	M	71	70	0.94	0.951565076484075	0.9	1.12	137		0	8	8	0	0	1	0	0	0				1	0	0	0	0	0	0	1	0	0	1	1	0	1	0
P000013	G0000476	S0001569	E000225	reMELD-Na	162	5	M	71	70	0.94	0.951565076484075	0.9	1.12	137			9	9	0	0	1	0	0	0				1	0	0	0	0	0	0	1	0	0	1	1	0	1	0
P000013	G0000477	S0001570	E000225	MELD	168	5	M	71	70	0.9	0.915660441474841	0.6	1.09			0	7	7	0	0	1	0	0	0				1	0	0	0	0	0	0	1	0	0	1	1	1	1	0
P000013	G0000477	S0001571	E000225	MELD 3.0	168	5	M	71	70	0.9	0.915660441474841	0.6	1.09	135	3.02		9	9	0	0	1	0	0	0				1	0	0	0	0	0	0	1	0	0	1	1	0	1	0
P000013	G0000477	S0001572	E000225	MELD-Na	168	5	M	71	70	0.9	0.915660441474841	0.6	1.09	135		0	9	9	0	0	1	0	0	0				1	0	0	0	0	0	0	1	0	0	1	1	0	1	0
P000013	G0000477	S0001573	E000225	reMELD-Na	168	5	M	71	70	0.9	0.915660441474841	0.6	1.09	135			8	8	0	0	1	0	0	0				1	0	0	0	0	0	0	1	0	0	1	1	0	1	0
P000013	G0000478	S0001574	E000244	MELD	195	6	M	71	70	1	1.01398157646107	0.6	1.14			0	8	8	0	0	1	0	0	0				1	0	0	0	0	0	0	1	0	0	1	1	1	1	0
P000013	G0000478	S0001575	E000244	MELD-Na	195	6	M	71	70	1	1.01398157646107	0.6	1.14	139		0	8	8	0	0	1	0	0	0				1	0	0	0	0	0	0	1	0	0	1	1	0	1	0
P000013	G0000478	S0001576	E000244	reMELD-Na	195	6	M	71	70	1	1.01398157646107	0.6	1.14	139			8	8	0	0	1	0	0	0				1	0	0	0	0	0	0	1	0	0	1	1	0	1	0
P000013	G0000479	S0001577	E000381	MELD	407	13	M	71	70	1.02	1.0347501480647	0.5	1.12			0	8	8	0	0	1	0	0	0				1	0	0	0	0	0	0	1	0	0	1	1	1	1	0
P000013	G0000479	S0001578	E000381	MELD-Na	407	13	M	71	70	1.02	1.0347501480647	0.5	1.12	139		0	8	8	0	0	1	0	0	0				1	0	0	0	0	0	0	1	0	0	1	1	0	1	0
P000013	G0000479	S0001579	E000381	reMELD-Na	407	13	M	71	70	1.02	1.0347501480647	0.5	1.12	139			7	7	0	0	1	0	0	0				1	0	0	0	0	0	0	1	0	0	1	1	0	1	0
P000013	G0000480	S0001580	E000417	MELD	467	15	M	71	70	0.85	0.867454371315386	0.5	1.21			0	9	9	0	0	1	0	0	0				1	0	0	0	0	0	0	1	0	0	1	1	1	1	0
P000013	G0000480	S0001581	E000417	MELD 3.0	467	15	M	71	70	0.85	0.867454371315386	0.5	1.21	141	2.45		10	10	0	0	1	0	0	0				1	0	0	0	0	0	0	1	0	0	1	1	0	1	0
P000013	G0000480	S0001582	E000417	MELD-Na	467	15	M	71	70	0.85	0.867454371315386	0.5	1.21	141		0	9	9	0	0	1	0	0	0				1	0	0	0	0	0	0	1	0	0	1	1	0	1	0
P000013	G0000480	S0001583	E000417	reMELD-Na	467	15	M	71	70	0.85	0.867454371315386	0.5	1.21	141			6	7	1	0	0	1	0	0				1	0	0	0	0	0	0	1	0	0	1	1	0	1	0
P000013	G0000481	S0001584	E000742	MELD	1078	35	M	73	70	1.13	1.14327529877976	0.4	1.23			0	10	10	0	0	1	0	0	0				1	0	0	0	0	0	0	1	0	0	1	1	1	1	0
P000013	G0000481	S0001585	E000742	MELD-Na	1078	35	M	73	70	1.13	1.14327529877976	0.4	1.23	138		0	10	10	0	0	1	0	0	0				1	0	0	0	0	0	0	1	0	0	1	1	0	1	0
P000013	G0000481	S0001586	E000742	reMELD-Na	1078	35	M	73	70	1.13	1.14327529877976	0.4	1.23	138			8	9	1	0	0	1	0	0				1	0	0	0	0	0	0	1	0	0	1	1	0	1	0
P000013	G0000482	S0001587	E001580	MELD	2597	85	M	77	70	1.1	1.11525478177431	0.3	1.17			0	9	9	0	0	1	0	0	0				1	0	0	0	0	0	0	1	0	0	1	1	1	1	0
P000013	G0000482	S0001588	E001580	MELD-Na	2597	85	M	77	70	1.1	1.11525478177431	0.3	1.17	140		0	9	9	0	0	1	0	0	0				1	0	0	0	0	0	0	1	0	0	1	1	0	1	0
P000013	G0000482	S0001589	E001580	reMELD-Na	2597	85	M	77	70	1.1	1.11525478177431	0.3	1.17	140			7	7	0	0	1	0	0	0				1	0	0	0	0	0	0	1	0	0	1	1	0	1	0
P000013	G0000483	S0001590	E001703	MELD	2814	92	M	78	70	1.08	1.09445193238874	0.41	1.15			0	9	9	0	0	1	0	0	0				1	0	0	0	0	0	0	1	0	0	1	1	1	1	0
P000013	G0000483	S0001591	E001703	MELD 3.0	2814	92	M	78	70	1.08	1.09445193238874	0.41	1.15	141	3.36		8	9	1	0	0	1	0	0				1	0	0	0	0	0	0	1	0	0	1	1	0	1	0
P000013	G0000483	S0001592	E001703	MELD-Na	2814	92	M	78	70	1.08	1.09445193238874	0.41	1.15	141		0	9	9	0	0	1	0	0	0				1	0	0	0	0	0	0	1	0	0	1	1	0	1	0
P000013	G0000483	S0001593	E001703	reMELD-Na	2814	92	M	78	70	1.08	1.09445193238874	0.41	1.15	141			7	8	1	0	0	1	0	0				1	0	0	0	0	0	0	1	0	0	1	1	0	1	0
P000014	G0000484	S0001594	E000831	MELD	0	0	M	72	72	1.615	1.60691149759638	0.5	1.48333333333333			0	15	15	0	0	1	0	0	0				1	0	0	0	0	0	0	0	1	0	1	1	1	1	0
P000014	G0000484	S0001595	E000831	MELD 3.0	0	0	M	72	72	1.615	1.60691149759638	0.5	1.48333333333333	131	2.27		21	21	0	0	1	0	0	0				1	0	0	0	0	0	0	0	1	0	1	1	0	1	0
P000014	G0000484	S0001596	E000831	MELD-Na	0	0	M	72	72	1.615	1.60691149759638	0.5	1.48333333333333	131		0	20	20	0	0	1	0	0	0				1	0	0	0	0	0	0	0	1	0	1	1	0	1	0
P000014	G0000484	S0001597	E000831	reMELD-Na	0	0	M	72	72	1.615	1.60691149759638	0.5	1.48333333333333	131			16	16	0	0	1	0	0	0				1	0	0	0	0	0	0	0	1	0	1	1	0	1	0
P000014	G0000485	S0001598	E000831	MELD	1	0	M	72	72	1.5	1.48530136554818	1.6	1.835			0	19	19	0	0	1	0	0	0				1	0	0	0	0	0	0	0	1	0	1	1	1	1	0
P000014	G0000485	S0001599	E000831	MELD 3.0	1	0	M	72	72	1.5	1.48530136554818	1.6	1.835	127	2.24		27	27	0	0	1	0	0	0				1	0	0	0	0	0	0	0	1	0	1	1	0	1	0
P000014	G0000485	S0001600	E000831	MELD-Na	1	0	M	72	72	1.5	1.48530136554818	1.6	1.835	127		0	26	26	0	0	1	0	0	0				1	0	0	0	0	0	0	0	1	0	1	1	0	1	0
P000014	G0000485	S0001601	E000831	reMELD-Na	1	0	M	72	72	1.5	1.48530136554818	1.6	1.835	127			22	22	0	0	1	0	0	0				1	0	0	0	0	0	0	0	1	0	1	1	0	1	0
P000014	G0000486	S0001602	E000831	MELD	2	0	M	72	72	1.83	1.78226558273086	2.85	1.60333333333333			0	21	21	0	0	1	0	0	0				1	0	0	0	0	0	0	0	1	0	1	1	1	1	0
P000014	G0000486	S0001603	E000831	MELD 3.0	2	0	M	72	72	1.83	1.78226558273086	2.85	1.60333333333333	134	2.87		24	24	0	0	1	0	0	0				1	0	0	0	0	0	0	0	1	0	1	1	0	1	0
P000014	G0000486	S0001604	E000831	MELD-Na	2	0	M	72	72	1.83	1.78226558273086	2.85	1.60333333333333	134		0	23	23	0	0	1	0	0	0				1	0	0	0	0	0	0	0	1	0	1	1	0	1	0
P000014	G0000486	S0001605	E000831	reMELD-Na	2	0	M	72	72	1.83	1.78226558273086	2.85	1.60333333333333	134			22	22	0	0	1	0	0	0				1	0	0	0	0	0	0	0	1	0	1	1	0	1	0
P000014	G0000487	S0001606	E000831	MELD	3	0	M	72	72	1.61	1.55912783954405	4.5	1.43			0	21	20	-1	1	0	0	0	0				1	0	0	0	0	0	0	0	1	0	1	1	1	1	0
P000014	G0000487	S0001607	E000831	MELD 3.0	3	0	M	72	72	1.61	1.55912783954405	4.5	1.43	134.333333333333	2.29		24	24	0	0	1	0	0	0				1	0	0	0	0	0	0	0	1	0	1	1	0	1	0
P000014	G0000487	S0001608	E000831	MELD-Na	3	0	M	72	72	1.61	1.55912783954405	4.5	1.43	134.333333333333		0	23	22	-1	1	0	0	0	0				1	0	0	0	0	0	0	0	1	0	1	1	0	1	0
P000014	G0000487	S0001609	E000831	reMELD-Na	3	0	M	72	72	1.61	1.55912783954405	4.5	1.43	134.333333333333			21	21	0	0	1	0	0	0				1	0	0	0	0	0	0	0	1	0	1	1	0	1	0
P000014	G0000488	S0001610	E000831	MELD	4	0	M	72	72	1.29	1.24719578193497	5.2	1.34			0	18	18	0	0	1	0	0	0				1	0	0	0	0	0	0	0	1	0	1	1	1	1	0
P000014	G0000488	S0001611	E000831	MELD 3.0	4	0	M	72	72	1.29	1.24719578193497	5.2	1.34	134	2.28		22	22	0	0	1	0	0	0				1	0	0	0	0	0	0	0	1	0	1	1	0	1	0
P000014	G0000488	S0001612	E000831	MELD-Na	4	0	M	72	72	1.29	1.24719578193497	5.2	1.34	134		0	20	20	0	0	1	0	0	0				1	0	0	0	0	0	0	0	1	0	1	1	0	1	0
P000014	G0000488	S0001613	E000831	reMELD-Na	4	0	M	72	72	1.29	1.24719578193497	5.2	1.34	134			19	19	0	0	1	0	0	0				1	0	0	0	0	0	0	0	1	0	1	1	0	1	0
P000014	G0000489	S0001614	E000831	MELD	6	0	M	72	72	1.23	1.20295634127185	3.8	1.15			0	15	15	0	0	1	0	0	0				1	0	0	0	0	0	0	0	1	0	1	1	1	1	0
P000014	G0000489	S0001615	E000831	MELD-Na	6	0	M	72	72	1.23	1.20295634127185	3.8	1.15	136		0	16	16	0	0	1	0	0	0				1	0	0	0	0	0	0	0	1	0	1	1	0	1	0
P000014	G0000489	S0001616	E000831	reMELD-Na	6	0	M	72	72	1.23	1.20295634127185	3.8	1.15	136			16	16	0	0	1	0	0	0				1	0	0	0	0	0	0	0	1	0	1	1	0	1	0
P000014	G0000490	S0001617	E000934	MELD	257	8	M	72	72	1.24	1.24061144470835	1.2	1.19			0	11	11	0	0	1	0	0	0				1	0	0	0	0	0	0	0	1	0	1	1	1	1	0
P000014	G0000490	S0001618	E000934	MELD-Na	257	8	M	72	72	1.24	1.24061144470835	1.2	1.19	138		0	11	11	0	0	1	0	0	0				1	0	0	0	0	0	0	0	1	0	1	1	0	1	0
P000014	G0000490	S0001619	E000934	reMELD-Na	257	8	M	72	72	1.24	1.24061144470835	1.2	1.19	138			12	12	0	0	1	0	0	0				1	0	0	0	0	0	0	0	1	0	1	1	0	1	0
P000014	G0000491	S0001620	E000934	MELD	258	8	M	72	72	1.13	1.1339772362235	1.2	1.1			0	9	9	0	0	1	0	0	0				1	0	0	0	0	0	0	0	1	0	1	1	1	1	0
P000014	G0000491	S0001621	E000934	MELD-Na	258	8	M	72	72	1.13	1.1339772362235	1.2	1.1	143		0	9	9	0	0	1	0	0	0				1	0	0	0	0	0	0	0	1	0	1	1	0	1	0
P000014	G0000491	S0001622	E000934	reMELD-Na	258	8	M	72	72	1.13	1.1339772362235	1.2	1.1	143			11	11	0	0	1	0	0	0				1	0	0	0	0	0	0	0	1	0	1	1	0	1	0
P000014	G0000492	S0001623	E000998	MELD	390	12	M	73	72	1.105	1.10964302520421	1.2	1.24			0	10	11	1	0	0	1	0	0				1	0	0	0	0	0	0	0	1	0	1	1	1	1	0
P000014	G0000492	S0001624	E000998	MELD-Na	390	12	M	73	72	1.105	1.10964302520421	1.2	1.24	140.5		0	10	11	1	0	0	1	0	0				1	0	0	0	0	0	0	0	1	0	1	1	0	1	0
P000014	G0000492	S0001625	E000998	reMELD-Na	390	12	M	73	72	1.105	1.10964302520421	1.2	1.24	140.5			12	12	0	0	1	0	0	0				1	0	0	0	0	0	0	0	1	0	1	1	0	1	0
P000014	G0000493	S0001626	E000998	MELD	391	12	M	73	72	1	1.00818289051389	1.1	1.29			0	10	10	0	0	1	0	0	0				1	0	0	0	0	0	0	0	1	0	1	1	1	1	0
P000014	G0000493	S0001627	E000998	MELD-Na	391	12	M	73	72	1	1.00818289051389	1.1	1.29	141		0	10	10	0	0	1	0	0	0				1	0	0	0	0	0	0	0	1	0	1	1	0	1	0
P000014	G0000493	S0001628	E000998	reMELD-Na	391	12	M	73	72	1	1.00818289051389	1.1	1.29	141			11	11	0	0	1	0	0	0				1	0	0	0	0	0	0	0	1	0	1	1	0	1	0
P000014	G0000494	S0001629	E000998	MELD	392	12	M	73	72	1.02	1.03008095174578	0.9	1.33			0	10	10	0	0	1	0	0	0				1	0	0	0	0	0	0	0	1	0	1	1	1	1	0
P000014	G0000494	S0001630	E000998	MELD-Na	392	12	M	73	72	1.02	1.03008095174578	0.9	1.33	140		0	10	10	0	0	1	0	0	0				1	0	0	0	0	0	0	0	1	0	1	1	0	1	0
P000014	G0000494	S0001631	E000998	reMELD-Na	392	12	M	73	72	1.02	1.03008095174578	0.9	1.33	140			11	11	0	0	1	0	0	0				1	0	0	0	0	0	0	0	1	0	1	1	0	1	0
P000014	G0000495	S0001632	E001020	MELD	431	14	M	73	72	1	1.00703827710504	1.2	1.24			0	10	10	0	0	1	0	0	0				1	0	0	0	0	0	0	0	1	0	1	1	1	1	0
P000014	G0000495	S0001633	E001020	MELD-Na	431	14	M	73	72	1	1.00703827710504	1.2	1.24	139		0	10	10	0	0	1	0	0	0				1	0	0	0	0	0	0	0	1	0	1	1	0	1	0
P000014	G0000495	S0001634	E001020	reMELD-Na	431	14	M	73	72	1	1.00703827710504	1.2	1.24	139			11	11	0	0	1	0	0	0				1	0	0	0	0	0	0	0	1	0	1	1	0	1	0
P000014	G0000496	S0001635	E001020	MELD	432	14	M	73	72	0.95	0.959095777566231	1.1	1.17			0	9	9	0	0	1	0	0	0				1	0	0	0	0	0	0	0	1	0	1	1	1	1	0
P000014	G0000496	S0001636	E001020	MELD-Na	432	14	M	73	72	0.95	0.959095777566231	1.1	1.17	139		0	9	9	0	0	1	0	0	0				1	0	0	0	0	0	0	0	1	0	1	1	0	1	0
P000014	G0000496	S0001637	E001020	reMELD-Na	432	14	M	73	72	0.95	0.959095777566231	1.1	1.17	139			9	9	0	0	1	0	0	0				1	0	0	0	0	0	0	0	1	0	1	1	0	1	0
P000014	G0000497	S0001638	E001020	MELD	433	14	M	73	72	0.98	0.98971532909478	1	1.26			0	9	9	0	0	1	0	0	0				1	0	0	0	0	0	0	0	1	0	1	1	1	1	0
P000014	G0000497	S0001639	E001020	MELD-Na	433	14	M	73	72	0.98	0.98971532909478	1	1.26	137		0	9	9	0	0	1	0	0	0				1	0	0	0	0	0	0	0	1	0	1	1	0	1	0
P000014	G0000497	S0001640	E001020	reMELD-Na	433	14	M	73	72	0.98	0.98971532909478	1	1.26	137			11	11	0	0	1	0	0	0				1	0	0	0	0	0	0	0	1	0	1	1	0	1	0
P000014	G0000498	S0001641	E001107	MELD	617	20	M	73	72	1.12	1.1034581437575	3.1	1.33			0	15	15	0	0	1	0	0	0				1	0	0	0	0	0	0	0	1	0	1	1	1	1	0
P000014	G0000498	S0001642	E001107	MELD-Na	617	20	M	73	72	1.12	1.1034581437575	3.1	1.33	137.5		0	15	15	0	0	1	0	0	0				1	0	0	0	0	0	0	0	1	0	1	1	0	1	0
P000014	G0000498	S0001643	E001107	reMELD-Na	617	20	M	73	72	1.12	1.1034581437575	3.1	1.33	137.5			15	15	0	0	1	0	0	0				1	0	0	0	0	0	0	0	1	0	1	1	0	1	0
P000014	G0000499	S0001644	E001107	MELD	618	20	M	73	72	0.9	0.883782421529204	3.5	1.395			0	15	15	0	0	1	0	0	0				1	0	0	0	0	0	0	0	1	0	1	1	1	1	0
P000014	G0000499	S0001645	E001107	MELD 3.0	618	20	M	73	72	0.9	0.883782421529204	3.5	1.395	137.5	2.59		16	16	0	0	1	0	0	0				1	0	0	0	0	0	0	0	1	0	1	1	0	1	0
P000014	G0000499	S0001646	E001107	MELD-Na	618	20	M	73	72	0.9	0.883782421529204	3.5	1.395	137.5		0	15	15	0	0	1	0	0	0				1	0	0	0	0	0	0	0	1	0	1	1	0	1	0
P000014	G0000499	S0001647	E001107	reMELD-Na	618	20	M	73	72	0.9	0.883782421529204	3.5	1.395	137.5			14	14	0	0	1	0	0	0				1	0	0	0	0	0	0	0	1	0	1	1	0	1	0
P000014	G0000500	S0001648	E001107	MELD	619	20	M	73	72	0.87	0.858316397201022	3.1	1.39			0	14	14	0	0	1	0	0	0				1	0	0	0	0	0	0	0	1	0	1	1	1	1	0
P000014	G0000500	S0001649	E001107	MELD 3.0	619	20	M	73	72	0.87	0.858316397201022	3.1	1.39	139	2.57		16	16	0	0	1	0	0	0				1	0	0	0	0	0	0	0	1	0	1	1	0	1	0
P000014	G0000500	S0001650	E001107	MELD-Na	619	20	M	73	72	0.87	0.858316397201022	3.1	1.39	139		0	14	14	0	0	1	0	0	0				1	0	0	0	0	0	0	0	1	0	1	1	0	1	0
P000014	G0000500	S0001651	E001107	reMELD-Na	619	20	M	73	72	0.87	0.858316397201022	3.1	1.39	139			13	13	0	0	1	0	0	0				1	0	0	0	0	0	0	0	1	0	1	1	0	1	0
P000014	G0000501	S0001652	E001107	MELD	620	20	M	73	72	0.9	0.89215289220952	2.7	1.42			0	14	14	0	0	1	0	0	0				1	0	0	0	0	0	0	0	1	0	1	1	1	1	0
P000014	G0000501	S0001653	E001107	MELD 3.0	620	20	M	73	72	0.9	0.89215289220952	2.7	1.42	135	2.45		17	17	0	0	1	0	0	0				1	0	0	0	0	0	0	0	1	0	1	1	0	1	0
P000014	G0000501	S0001654	E001107	MELD-Na	620	20	M	73	72	0.9	0.89215289220952	2.7	1.42	135		0	16	16	0	0	1	0	0	0				1	0	0	0	0	0	0	0	1	0	1	1	0	1	0
P000014	G0000501	S0001655	E001107	reMELD-Na	620	20	M	73	72	0.9	0.89215289220952	2.7	1.42	135			15	15	0	0	1	0	0	0				1	0	0	0	0	0	0	0	1	0	1	1	0	1	0
P000014	G0000502	S0001656	E001107	MELD	621	20	M	73	72	0.93	0.920646981277846	2.8	1.37			0	14	14	0	0	1	0	0	0				1	0	0	0	0	0	0	0	1	0	1	1	1	1	0
P000014	G0000502	S0001657	E001107	MELD-Na	621	20	M	73	72	0.93	0.920646981277846	2.8	1.37	137		0	14	14	0	0	1	0	0	0				1	0	0	0	0	0	0	0	1	0	1	1	0	1	0
P000014	G0000502	S0001658	E001107	reMELD-Na	621	20	M	73	72	0.93	0.920646981277846	2.8	1.37	137			14	14	0	0	1	0	0	0				1	0	0	0	0	0	0	0	1	0	1	1	0	1	0
P000014	G0000503	S0001659	E001107	MELD	635	20	M	73	72	0.9	0.899741720215053	2	1.32			0	12	12	0	0	1	0	0	0				1	0	0	0	0	0	0	0	1	0	1	1	1	1	0
P000014	G0000503	S0001660	E001107	MELD-Na	635	20	M	73	72	0.9	0.899741720215053	2	1.32	138		0	12	12	0	0	1	0	0	0				1	0	0	0	0	0	0	0	1	0	1	1	0	1	0
P000014	G0000503	S0001661	E001107	reMELD-Na	635	20	M	73	72	0.9	0.899741720215053	2	1.32	138			12	12	0	0	1	0	0	0				1	0	0	0	0	0	0	0	1	0	1	1	0	1	0
P000014	G0000504	S0001662	E001132	MELD	656	21	M	73	72	1.99	1.94643749043156	1.4	1.37			0	18	18	0	0	1	0	0	0				1	0	0	0	0	0	0	0	1	0	1	1	1	1	0
P000014	G0000504	S0001663	E001132	MELD 3.0	656	21	M	73	72	1.99	1.94643749043156	1.4	1.37	139	2.7		19	18	-1	1	0	0	0	0				1	0	0	0	0	0	0	0	1	0	1	1	0	1	0
P000014	G0000504	S0001664	E001132	MELD-Na	656	21	M	73	72	1.99	1.94643749043156	1.4	1.37	139		0	18	18	0	0	1	0	0	0				1	0	0	0	0	0	0	0	1	0	1	1	0	1	0
P000014	G0000504	S0001665	E001132	reMELD-Na	656	21	M	73	72	1.99	1.94643749043156	1.4	1.37	139			18	18	0	0	1	0	0	0				1	0	0	0	0	0	0	0	1	0	1	1	0	1	0
P000014	G0000505	S0001666	E001132	MELD	658	21	M	73	72	1.91	1.87705004446668	1	1.38			0	16	16	0	0	1	0	0	0				1	0	0	0	0	0	0	0	1	0	1	1	1	1	0
P000014	G0000505	S0001667	E001132	MELD-Na	658	21	M	73	72	1.91	1.87705004446668	1	1.38	133		0	19	19	0	0	1	0	0	0				1	0	0	0	0	0	0	0	1	0	1	1	0	1	0
P000014	G0000505	S0001668	E001132	reMELD-Na	658	21	M	73	72	1.91	1.87705004446668	1	1.38	133			18	18	0	0	1	0	0	0				1	0	0	0	0	0	0	0	1	0	1	1	0	1	0
P000014	G0000506	S0001669	E001132	MELD	663	21	M	73	72	1.32	1.31431340003195	1.5	1.17			0	12	12	0	0	1	0	0	0				1	0	0	0	0	0	0	0	1	0	1	1	1	1	0
P000014	G0000506	S0001670	E001132	MELD-Na	663	21	M	73	72	1.32	1.31431340003195	1.5	1.17	134		0	15	15	0	0	1	0	0	0				1	0	0	0	0	0	0	0	1	0	1	1	0	1	0
P000014	G0000506	S0001671	E001132	reMELD-Na	663	21	M	73	72	1.32	1.31431340003195	1.5	1.17	134			14	14	0	0	1	0	0	0				1	0	0	0	0	0	0	0	1	0	1	1	0	1	0
P000014	G0000507	S0001672	E001132	MELD	665	21	M	73	72	1.625	1.59669925630531	2.23333333333333	1.405			1	27	27	0	0	1	0	0	0				1	0	0	0	0	0	0	0	1	0	1	1	1	1	0
P000014	G0000507	S0001673	E001132	MELD 3.0	665	21	M	73	72	1.625	1.59669925630531	2.23333333333333	1.405	135	1.9		21	21	0	0	1	0	0	0				1	0	0	0	0	0	0	0	1	0	1	1	0	1	0
P000014	G0000507	S0001674	E001132	MELD-Na	665	21	M	73	72	1.625	1.59669925630531	2.23333333333333	1.405	135		1	28	28	0	0	1	0	0	0				1	0	0	0	0	0	0	0	1	0	1	1	0	1	0
P000014	G0000507	S0001675	E001132	reMELD-Na	665	21	M	73	72	1.625	1.59669925630531	2.23333333333333	1.405	135			19	19	0	0	1	0	0	0				1	0	0	0	0	0	0	0	1	0	1	1	0	1	0
P000014	G0000508	S0001676	E001132	MELD	666	21	M	73	72	1.27	1.24327166673637	3.63333333333333	1.47333333333333			0	18	18	0	0	1	0	0	0				1	0	0	0	0	0	0	0	1	0	1	1	1	1	0
P000014	G0000508	S0001677	E001132	MELD-Na	666	21	M	73	72	1.27	1.24327166673637	3.63333333333333	1.47333333333333	141		0	18	18	0	0	1	0	0	0				1	0	0	0	0	0	0	0	1	0	1	1	0	1	0
P000014	G0000508	S0001678	E001132	reMELD-Na	666	21	M	73	72	1.27	1.24327166673637	3.63333333333333	1.47333333333333	141			18	18	0	0	1	0	0	0				1	0	0	0	0	0	0	0	1	0	1	1	0	1	0
P000014	G0000509	S0001679	E001132	MELD	667	21	M	73	72	1.77	1.73325927172123	2.2	1.565			0	20	20	0	0	1	0	0	0				1	0	0	0	0	0	0	0	1	0	1	1	1	1	0
P000014	G0000509	S0001680	E001132	MELD-Na	667	21	M	73	72	1.77	1.73325927172123	2.2	1.565	144		0	20	20	0	0	1	0	0	0				1	0	0	0	0	0	0	0	1	0	1	1	0	1	0
P000014	G0000509	S0001681	E001132	reMELD-Na	667	21	M	73	72	1.77	1.73325927172123	2.2	1.565	144			20	20	0	0	1	0	0	0				1	0	0	0	0	0	0	0	1	0	1	1	0	1	0
P000014	G0000510	S0001682	E001132	MELD	668	21	M	73	72	1.57	1.54182661052563	2.5	1.42			0	18	18	0	0	1	0	0	0				1	0	0	0	0	0	0	0	1	0	1	1	1	1	0
P000014	G0000510	S0001683	E001132	MELD-Na	668	21	M	73	72	1.57	1.54182661052563	2.5	1.42	142		0	18	18	0	0	1	0	0	0				1	0	0	0	0	0	0	0	1	0	1	1	0	1	0
P000014	G0000510	S0001684	E001132	reMELD-Na	668	21	M	73	72	1.57	1.54182661052563	2.5	1.42	142			18	18	0	0	1	0	0	0				1	0	0	0	0	0	0	0	1	0	1	1	0	1	0
P000014	G0000511	S0001685	E001132	MELD	669	21	M	73	72	1.45	1.43656393640174	1.7	1.31			0	15	15	0	0	1	0	0	0				1	0	0	0	0	0	0	0	1	0	1	1	1	1	0
P000014	G0000511	S0001686	E001132	MELD-Na	669	21	M	73	72	1.45	1.43656393640174	1.7	1.31	139		0	15	15	0	0	1	0	0	0				1	0	0	0	0	0	0	0	1	0	1	1	0	1	0
P000014	G0000511	S0001687	E001132	reMELD-Na	669	21	M	73	72	1.45	1.43656393640174	1.7	1.31	139			16	15	-1	1	0	0	0	0				1	0	0	0	0	0	0	0	1	0	1	1	0	1	0
P000014	G0000512	S0001688	E001132	MELD	670	22	M	73	72	1.22	1.21674825304129	1.6	1.23			0	12	12	0	0	1	0	0	0				1	0	0	0	0	0	0	0	1	0	1	1	1	1	0
P000014	G0000512	S0001689	E001132	MELD 3.0	670	22	M	73	72	1.22	1.21674825304129	1.6	1.23	137	1.44		15	15	0	0	1	0	0	0				1	0	0	0	0	0	0	0	1	0	1	1	0	1	0
P000014	G0000512	S0001690	E001132	MELD-Na	670	22	M	73	72	1.22	1.21674825304129	1.6	1.23	137		0	12	12	0	0	1	0	0	0				1	0	0	0	0	0	0	0	1	0	1	1	0	1	0
P000014	G0000512	S0001691	E001132	reMELD-Na	670	22	M	73	72	1.22	1.21674825304129	1.6	1.23	137			14	14	0	0	1	0	0	0				1	0	0	0	0	0	0	0	1	0	1	1	0	1	0
P000014	G0000513	S0001692	E001132	MELD	671	22	M	73	72	1.12	1.1186005109472	1.7	1.25			0	12	12	0	0	1	0	0	0				1	0	0	0	0	0	0	0	1	0	1	1	1	1	0
P000014	G0000513	S0001693	E001132	MELD-Na	671	22	M	73	72	1.12	1.1186005109472	1.7	1.25	134		0	15	15	0	0	1	0	0	0				1	0	0	0	0	0	0	0	1	0	1	1	0	1	0
P000014	G0000513	S0001694	E001132	reMELD-Na	671	22	M	73	72	1.12	1.1186005109472	1.7	1.25	134			14	14	0	0	1	0	0	0				1	0	0	0	0	0	0	0	1	0	1	1	0	1	0
P000014	G0000514	S0001695	E001132	MELD	672	22	M	73	72	1.04	1.03503332813996	2.2	1.24			0	12	12	0	0	1	0	0	0				1	0	0	0	0	0	0	0	1	0	1	1	1	1	0
P000014	G0000514	S0001696	E001132	MELD-Na	672	22	M	73	72	1.04	1.03503332813996	2.2	1.24	133		0	16	16	0	0	1	0	0	0				1	0	0	0	0	0	0	0	1	0	1	1	0	1	0
P000014	G0000514	S0001697	E001132	reMELD-Na	672	22	M	73	72	1.04	1.03503332813996	2.2	1.24	133			15	15	0	0	1	0	0	0				1	0	0	0	0	0	0	0	1	0	1	1	0	1	0
P000014	G0000515	S0001698	E001132	MELD	674	22	M	73	72	0.83	0.833895255850777	1.7	1.31			0	11	11	0	0	1	0	0	0				1	0	0	0	0	0	0	0	1	0	1	1	1	1	0
P000014	G0000515	S0001699	E001132	MELD-Na	674	22	M	73	72	0.83	0.833895255850777	1.7	1.31	133		0	15	15	0	0	1	0	0	0				1	0	0	0	0	0	0	0	1	0	1	1	0	1	0
P000014	G0000515	S0001700	E001132	reMELD-Na	674	22	M	73	72	0.83	0.833895255850777	1.7	1.31	133			13	13	0	0	1	0	0	0				1	0	0	0	0	0	0	0	1	0	1	1	0	1	0
P000014	G0000516	S0001701	E001132	MELD	675	22	M	73	72	0.72	0.7257302144738	1.6	1.31			0	11	11	0	0	1	0	0	0				1	0	0	0	0	0	0	0	1	0	1	1	1	1	0
P000014	G0000516	S0001702	E001132	MELD-Na	675	22	M	73	72	0.72	0.7257302144738	1.6	1.31	129		0	19	19	0	0	1	0	0	0				1	0	0	0	0	0	0	0	1	0	1	1	0	1	0
P000014	G0000516	S0001703	E001132	reMELD-Na	675	22	M	73	72	0.72	0.7257302144738	1.6	1.31	129			14	14	0	0	1	0	0	0				1	0	0	0	0	0	0	0	1	0	1	1	0	1	0
P000014	G0000517	S0001704	E001132	MELD	677	22	M	73	72	0.7	0.701336541151693	2	1.25			0	12	12	0	0	1	0	0	0				1	0	0	0	0	0	0	0	1	0	1	1	1	1	0
P000014	G0000517	S0001705	E001132	MELD-Na	677	22	M	73	72	0.7	0.701336541151693	2	1.25	127		0	21	21	0	0	1	0	0	0				1	0	0	0	0	0	0	0	1	0	1	1	0	1	0
P000014	G0000517	S0001706	E001132	reMELD-Na	677	22	M	73	72	0.7	0.701336541151693	2	1.25	127			15	15	0	0	1	0	0	0				1	0	0	0	0	0	0	0	1	0	1	1	0	1	0
P000014	G0000518	S0001707	E001132	MELD	679	22	M	73	72	0.72	0.727984152470132	1.4	1.28			0	10	10	0	0	1	0	0	0				1	0	0	0	0	0	0	0	1	0	1	1	1	1	0
P000014	G0000518	S0001708	E001132	MELD 3.0	679	22	M	73	72	0.72	0.727984152470132	1.4	1.28	133	1.85		16	16	0	0	1	0	0	0				1	0	0	0	0	0	0	0	1	0	1	1	0	1	0
P000014	G0000518	S0001709	E001132	MELD-Na	679	22	M	73	72	0.72	0.727984152470132	1.4	1.28	133		0	14	14	0	0	1	0	0	0				1	0	0	0	0	0	0	0	1	0	1	1	0	1	0
P000014	G0000518	S0001710	E001132	reMELD-Na	679	22	M	73	72	0.72	0.727984152470132	1.4	1.28	133			11	11	0	0	1	0	0	0				1	0	0	0	0	0	0	0	1	0	1	1	0	1	0
P000014	G0000519	S0001711	E001132	MELD	680	22	M	73	72	0.76	0.768940751898535	1.3	1.25			0	10	10	0	0	1	0	0	0				1	0	0	0	0	0	0	0	1	0	1	1	1	1	0
P000014	G0000519	S0001712	E001132	MELD-Na	680	22	M	73	72	0.76	0.768940751898535	1.3	1.25	137		0	10	10	0	0	1	0	0	0				1	0	0	0	0	0	0	0	1	0	1	1	0	1	0
P000014	G0000519	S0001713	E001132	reMELD-Na	680	22	M	73	72	0.76	0.768940751898535	1.3	1.25	137			9	9	0	0	1	0	0	0				1	0	0	0	0	0	0	0	1	0	1	1	0	1	0
P000014	G0000520	S0001714	E001132	MELD	683	22	M	73	72	0.93	0.932627736291548	1.7	1.23			0	11	11	0	0	1	0	0	0				1	0	0	0	0	0	0	0	1	0	1	1	1	1	0
P000014	G0000520	S0001715	E001132	MELD-Na	683	22	M	73	72	0.93	0.932627736291548	1.7	1.23	132		0	16	16	0	0	1	0	0	0				1	0	0	0	0	0	0	0	1	0	1	1	0	1	0
P000014	G0000520	S0001716	E001132	reMELD-Na	683	22	M	73	72	0.93	0.932627736291548	1.7	1.23	132			13	14	1	0	0	1	0	0				1	0	0	0	0	0	0	0	1	0	1	1	0	1	0
P000014	G0000521	S0001717	E001132	MELD	684	22	M	73	72	0.86	0.866950046905393	1.4	1.29			0	11	11	0	0	1	0	0	0				1	0	0	0	0	0	0	0	1	0	1	1	1	1	0
P000014	G0000521	S0001718	E001132	MELD-Na	684	22	M	73	72	0.86	0.866950046905393	1.4	1.29	133		0	15	15	0	0	1	0	0	0				1	0	0	0	0	0	0	0	1	0	1	1	0	1	0
P000014	G0000521	S0001719	E001132	reMELD-Na	684	22	M	73	72	0.86	0.866950046905393	1.4	1.29	133			12	12	0	0	1	0	0	0				1	0	0	0	0	0	0	0	1	0	1	1	0	1	0
P000014	G0000522	S0001720	E001132	MELD	685	22	M	73	72	0.97	0.97307559739391	1.6	1.26			0	11	11	0	0	1	0	0	0				1	0	0	0	0	0	0	0	1	0	1	1	1	1	0
P000014	G0000522	S0001721	E001132	MELD-Na	685	22	M	73	72	0.97	0.97307559739391	1.6	1.26	133		0	15	15	0	0	1	0	0	0				1	0	0	0	0	0	0	0	1	0	1	1	0	1	0
P000014	G0000522	S0001722	E001132	reMELD-Na	685	22	M	73	72	0.97	0.97307559739391	1.6	1.26	133			13	13	0	0	1	0	0	0				1	0	0	0	0	0	0	0	1	0	1	1	0	1	0
P000014	G0000523	S0001723	E001132	MELD	687	22	M	73	72	0.88	0.88670829572082	1.4	1.25			0	10	10	0	0	1	0	0	0				1	0	0	0	0	0	0	0	1	0	1	1	1	1	0
P000014	G0000523	S0001724	E001132	MELD-Na	687	22	M	73	72	0.88	0.88670829572082	1.4	1.25	132		0	15	15	0	0	1	0	0	0				1	0	0	0	0	0	0	0	1	0	1	1	0	1	0
P000014	G0000523	S0001725	E001132	reMELD-Na	687	22	M	73	72	0.88	0.88670829572082	1.4	1.25	132			13	13	0	0	1	0	0	0				1	0	0	0	0	0	0	0	1	0	1	1	0	1	0
P000014	G0000524	S0001726	E001132	MELD	690	22	M	74	72	0.95	0.956811592008728	1.3	1.25			0	10	10	0	0	1	0	0	0				1	0	0	0	0	0	0	0	1	0	1	1	1	1	0
P000014	G0000524	S0001727	E001132	MELD-Na	690	22	M	74	72	0.95	0.956811592008728	1.3	1.25	134		0	13	13	0	0	1	0	0	0				1	0	0	0	0	0	0	0	1	0	1	1	0	1	0
P000014	G0000524	S0001728	E001132	reMELD-Na	690	22	M	74	72	0.95	0.956811592008728	1.3	1.25	134			12	12	0	0	1	0	0	0				1	0	0	0	0	0	0	0	1	0	1	1	0	1	0
P000014	G0000525	S0001729	E001132	MELD	692	22	M	74	72	0.87	0.877966640383384	1.3	1.25			0	10	10	0	0	1	0	0	0				1	0	0	0	0	0	0	0	1	0	1	1	1	1	0
P000014	G0000525	S0001730	E001132	MELD-Na	692	22	M	74	72	0.87	0.877966640383384	1.3	1.25	132		0	15	15	0	0	1	0	0	0				1	0	0	0	0	0	0	0	1	0	1	1	0	1	0
P000014	G0000525	S0001731	E001132	reMELD-Na	692	22	M	74	72	0.87	0.877966640383384	1.3	1.25	132			12	12	0	0	1	0	0	0				1	0	0	0	0	0	0	0	1	0	1	1	0	1	0
P000014	G0000526	S0001732	E001132	MELD	693	22	M	74	72	0.99	0.997232607242781	1.2	1.22			0	9	9	0	0	1	0	0	0				1	0	0	0	0	0	0	0	1	0	1	1	1	1	0
P000014	G0000526	S0001733	E001132	MELD-Na	693	22	M	74	72	0.99	0.997232607242781	1.2	1.22	132		0	14	14	0	0	1	0	0	0				1	0	0	0	0	0	0	0	1	0	1	1	0	1	0
P000014	G0000526	S0001734	E001132	reMELD-Na	693	22	M	74	72	0.99	0.997232607242781	1.2	1.22	132			13	13	0	0	1	0	0	0				1	0	0	0	0	0	0	0	1	0	1	1	0	1	0
P000014	G0000527	S0001735	E001132	MELD	694	22	M	74	72	0.97	0.974200045761978	1.5	1.3			0	11	11	0	0	1	0	0	0				1	0	0	0	0	0	0	0	1	0	1	1	1	1	0
P000014	G0000527	S0001736	E001132	MELD-Na	694	22	M	74	72	0.97	0.974200045761978	1.5	1.3	129		0	19	19	0	0	1	0	0	0				1	0	0	0	0	0	0	0	1	0	1	1	0	1	0
P000014	G0000527	S0001737	E001132	reMELD-Na	694	22	M	74	72	0.97	0.974200045761978	1.5	1.3	129			15	15	0	0	1	0	0	0				1	0	0	0	0	0	0	0	1	0	1	1	0	1	0
P000014	G0000528	S0001738	E001132	MELD	696	22	M	74	72	1.18	1.18139590429523	1.3	1.36			0	12	12	0	0	1	0	0	0				1	0	0	0	0	0	0	0	1	0	1	1	1	1	0
P000014	G0000528	S0001739	E001132	MELD-Na	696	22	M	74	72	1.18	1.18139590429523	1.3	1.36	123		0	23	23	0	0	1	0	0	0				1	0	0	0	0	0	0	0	1	0	1	1	0	1	0
P000014	G0000528	S0001740	E001132	reMELD-Na	696	22	M	74	72	1.18	1.18139590429523	1.3	1.36	123			18	18	0	0	1	0	0	0				1	0	0	0	0	0	0	0	1	0	1	1	0	1	0
P000014	G0000529	S0001741	E001132	MELD	698	22	M	74	72	1.12	1.11527253718475	2	1.36			0	14	14	0	0	1	0	0	0				1	0	0	0	0	0	0	0	1	0	1	1	1	1	0
P000014	G0000529	S0001742	E001132	MELD-Na	698	22	M	74	72	1.12	1.11527253718475	2	1.36	122		0	24	24	0	0	1	0	0	0				1	0	0	0	0	0	0	0	1	0	1	1	0	1	0
P000014	G0000529	S0001743	E001132	reMELD-Na	698	22	M	74	72	1.12	1.11527253718475	2	1.36	122			20	20	0	0	1	0	0	0				1	0	0	0	0	0	0	0	1	0	1	1	0	1	0
P000014	G0000530	S0001744	E001132	MELD	699	22	M	74	72	1.75	1.71454701563308	2.2	1.5			0	19	19	0	0	1	0	0	0				1	0	0	0	0	0	0	0	1	0	1	1	1	1	0
P000014	G0000530	S0001745	E001132	MELD-Na	699	22	M	74	72	1.75	1.71454701563308	2.2	1.5	122		0	27	27	0	0	1	0	0	0				1	0	0	0	0	0	0	0	1	0	1	1	0	1	0
P000014	G0000530	S0001746	E001132	reMELD-Na	699	22	M	74	72	1.75	1.71454701563308	2.2	1.5	122			22	22	0	0	1	0	0	0				1	0	0	0	0	0	0	0	1	0	1	1	0	1	0
P000014	G0000531	S0001747	E001132	MELD	700	22	M	74	72	1.56	1.53235589339064	2.5	1.39			0	18	18	0	0	1	0	0	0				1	0	0	0	0	0	0	0	1	0	1	1	1	1	0
P000014	G0000531	S0001748	E001132	MELD 3.0	700	22	M	74	72	1.56	1.53235589339064	2.5	1.39	119	2.37		26	26	0	0	1	0	0	0				1	0	0	0	0	0	0	0	1	0	1	1	0	1	0
P000014	G0000531	S0001749	E001132	MELD-Na	700	22	M	74	72	1.56	1.53235589339064	2.5	1.39	119		0	27	27	0	0	1	0	0	0				1	0	0	0	0	0	0	0	1	0	1	1	0	1	0
P000014	G0000531	S0001750	E001132	reMELD-Na	700	22	M	74	72	1.56	1.53235589339064	2.5	1.39	119			22	22	0	0	1	0	0	0				1	0	0	0	0	0	0	0	1	0	1	1	0	1	0
P000014	G0000532	S0001751	E001132	MELD	701	23	M	74	72	1.61	1.58509651316271	2	1.35			0	17	17	0	0	1	0	0	0				1	0	0	0	0	0	0	0	1	0	1	1	1	1	0
P000014	G0000532	S0001752	E001132	MELD-Na	701	23	M	74	72	1.61	1.58509651316271	2	1.35	127		0	25	25	0	0	1	0	0	0				1	0	0	0	0	0	0	0	1	0	1	1	0	1	0
P000014	G0000532	S0001753	E001132	reMELD-Na	701	23	M	74	72	1.61	1.58509651316271	2	1.35	127			20	20	0	0	1	0	0	0				1	0	0	0	0	0	0	0	1	0	1	1	0	1	0
P000014	G0000533	S0001754	E001132	MELD	702	23	M	74	72	1.46	1.44277131977428	2	1.28			0	15	15	0	0	1	0	0	0				1	0	0	0	0	0	0	0	1	0	1	1	1	1	0
P000014	G0000533	S0001755	E001132	MELD-Na	702	23	M	74	72	1.46	1.44277131977428	2	1.28	131		0	20	20	0	0	1	0	0	0				1	0	0	0	0	0	0	0	1	0	1	1	0	1	0
P000014	G0000533	S0001756	E001132	reMELD-Na	702	23	M	74	72	1.46	1.44277131977428	2	1.28	131			18	18	0	0	1	0	0	0				1	0	0	0	0	0	0	0	1	0	1	1	0	1	0
P000014	G0000534	S0001757	E001132	MELD	703	23	M	74	72	1.36	1.35385463092743	1.4	1.36			0	14	14	0	0	1	0	0	0				1	0	0	0	0	0	0	0	1	0	1	1	1	1	0
P000014	G0000534	S0001758	E001132	MELD-Na	703	23	M	74	72	1.36	1.35385463092743	1.4	1.36	136		0	15	15	0	0	1	0	0	0				1	0	0	0	0	0	0	0	1	0	1	1	0	1	0
P000014	G0000534	S0001759	E001132	reMELD-Na	703	23	M	74	72	1.36	1.35385463092743	1.4	1.36	136			15	15	0	0	1	0	0	0				1	0	0	0	0	0	0	0	1	0	1	1	0	1	0
P000014	G0000535	S0001760	E001132	MELD	704	23	M	74	72	1.22	1.21900219103762	1.4	1.36			0	13	13	0	0	1	0	0	0				1	0	0	0	0	0	0	0	1	0	1	1	1	1	0
P000014	G0000535	S0001761	E001132	MELD-Na	704	23	M	74	72	1.22	1.21900219103762	1.4	1.36	140		0	13	13	0	0	1	0	0	0				1	0	0	0	0	0	0	0	1	0	1	1	0	1	0
P000014	G0000535	S0001762	E001132	reMELD-Na	704	23	M	74	72	1.22	1.21900219103762	1.4	1.36	140			14	14	0	0	1	0	0	0				1	0	0	0	0	0	0	0	1	0	1	1	0	1	0
P000014	G0000536	S0001763	E001132	MELD	706	23	M	74	72	1.03	1.03189198747656	1.6	1.33			0	12	12	0	0	1	0	0	0				1	0	0	0	0	0	0	0	1	0	1	1	1	1	0
P000014	G0000536	S0001764	E001132	MELD-Na	706	23	M	74	72	1.03	1.03189198747656	1.6	1.33	139		0	12	12	0	0	1	0	0	0				1	0	0	0	0	0	0	0	1	0	1	1	0	1	0
P000014	G0000536	S0001765	E001132	reMELD-Na	706	23	M	74	72	1.03	1.03189198747656	1.6	1.33	139			12	12	0	0	1	0	0	0				1	0	0	0	0	0	0	0	1	0	1	1	0	1	0
P000015	G0000537	S0001766	E001931	MELD	0	0	M	74	74	0.93	0.944867008543622	0.63	1.09			0	7	7	0	0	1	0	1	1		-2486	-82	1	0	0	0	0	0	0	0	1	0	1	1	1	1	1
P000015	G0000537	S0001767	E001931	MELD-Na	0	0	M	74	74	0.93	0.944867008543622	0.63	1.09	133		0	11	11	0	0	1	0	1	1		-2486	-82	1	0	0	0	0	0	0	0	1	0	1	1	0	1	1
P000015	G0000537	S0001768	E001931	reMELD-Na	0	0	M	74	74	0.93	0.944867008543622	0.63	1.09	133			9	9	0	0	1	0	1	1		-2486	-82	1	0	0	0	0	0	0	0	1	0	1	1	0	1	1
P000015	G0000538	S0001769	E001931	MELD	6	0	M	74	74	0.91	0.924582739541151	0.68	1.12			0	8	8	0	0	1	0	1	1		-2480	-81	1	0	0	0	0	0	0	0	1	0	1	1	1	1	1
P000015	G0000538	S0001770	E001931	MELD-Na	6	0	M	74	74	0.91	0.924582739541151	0.68	1.12	142		0	8	8	0	0	1	0	1	1		-2480	-81	1	0	0	0	0	0	0	0	1	0	1	1	0	1	1
P000015	G0000538	S0001771	E001931	reMELD-Na	6	0	M	74	74	0.91	0.924582739541151	0.68	1.12	142			7	7	0	0	1	0	1	1		-2480	-81	1	0	0	0	0	0	0	0	1	0	1	1	0	1	1
P000015	G0000539	S0001772	E004489	MELD	2191	71	M	80	74	1.09	1.09582556955561	1.13	1.06			0	8	8	0	0	1	0	1	1		-295	-10	1	0	0	0	0	0	0	0	1	0	1	1	1	1	1
P000015	G0000539	S0001773	E004489	MELD-Na	2191	71	M	80	74	1.09	1.09582556955561	1.13	1.06	142		0	8	8	0	0	1	0	1	1		-295	-10	1	0	0	0	0	0	0	0	1	0	1	1	0	1	1
P000015	G0000539	S0001774	E004489	reMELD-Na	2191	71	M	80	74	1.09	1.09582556955561	1.13	1.06	142			10	10	0	0	1	0	1	1		-295	-10	1	0	0	0	0	0	0	0	1	0	1	1	0	1	1
P000015	G0000540	S0001775	E004489	MELD	2192	72	M	80	74	1.03	1.03099605848944	1.68	1.08			0	10	10	0	0	1	0	1	1		-294	-10	1	0	0	0	0	0	0	0	1	0	1	1	1	1	1
P000015	G0000540	S0001776	E004489	MELD 3.0	2192	72	M	80	74	1.03	1.03099605848944	1.68	1.08	142	3.71		9	9	0	0	1	0	1	1		-294	-10	1	0	0	0	0	0	0	0	1	0	1	1	0	1	1
P000015	G0000540	S0001777	E004489	MELD-Na	2192	72	M	80	74	1.03	1.03099605848944	1.68	1.08	142		0	10	10	0	0	1	0	1	1		-294	-10	1	0	0	0	0	0	0	0	1	0	1	1	0	1	1
P000015	G0000540	S0001778	E004489	reMELD-Na	2192	72	M	80	74	1.03	1.03099605848944	1.68	1.08	142			11	11	0	0	1	0	1	1		-294	-10	1	0	0	0	0	0	0	0	1	0	1	1	0	1	1
P000015	G0000541	S0001779	E004589	MELD	2267	74	M	80	74	0.87	0.884879692178238	0.7	1.1			0	7	7	0	0	1	0	1	1		-219	-7	1	0	0	0	0	0	0	0	1	0	1	1	1	1	1
P000015	G0000541	S0001780	E004589	MELD-Na	2267	74	M	80	74	0.87	0.884879692178238	0.7	1.1	141		0	7	7	0	0	1	0	1	1		-219	-7	1	0	0	0	0	0	0	0	1	0	1	1	0	1	1
P000015	G0000541	S0001781	E004589	reMELD-Na	2267	74	M	80	74	0.87	0.884879692178238	0.7	1.1	141			7	7	0	0	1	0	1	1		-219	-7	1	0	0	0	0	0	0	0	1	0	1	1	0	1	1
P000015	G0000542	S0001782	E004926	MELD	2478	81	M	81	74	1.18	1.18644773037557	0.86	1.18			0	10	10	0	0	1	0	1	1		-8	0	1	0	0	0	0	0	0	0	1	0	1	1	1	1	1
P000015	G0000542	S0001783	E004926	MELD-Na	2478	81	M	81	74	1.18	1.18644773037557	0.86	1.18	138		0	10	10	0	0	1	0	1	1		-8	0	1	0	0	0	0	0	0	0	1	0	1	1	0	1	1
P000015	G0000542	S0001784	E004926	reMELD-Na	2478	81	M	81	74	1.18	1.18644773037557	0.86	1.18	138			11	11	0	0	1	0	1	1		-8	0	1	0	0	0	0	0	0	0	1	0	1	1	0	1	1
P000015	G0000543	S0001785	E004926	MELD	2483	81	M	81	74	2.3	2.20969636660934	3.22	1.72			0	25	25	0	0	1	0	1	1		-3	0	1	0	0	0	0	0	0	0	1	0	1	1	1	1	1
P000015	G0000543	S0001786	E004926	MELD-Na	2483	81	M	81	74	2.3	2.20969636660934	3.22	1.72	145		0	25	25	0	0	1	0	1	1		-3	0	1	0	0	0	0	0	0	0	1	0	1	1	0	1	1
P000015	G0000543	S0001787	E004926	reMELD-Na	2483	81	M	81	74	2.3	2.20969636660934	3.22	1.72	145			24	24	0	0	1	0	1	1		-3	0	1	0	0	0	0	0	0	0	1	0	1	1	0	1	1
P000015	G0000544	S0001788	E004926	MELD	2484	81	M	81	74	2.08	1.98812701344544	5.38	1.63			0	25	25	0	0	1	0	1	1		-2	0	1	0	0	0	0	0	0	0	1	0	1	1	1	1	1
P000015	G0000544	S0001789	E004926	MELD-Na	2484	81	M	81	74	2.08	1.98812701344544	5.38	1.63	150		0	25	25	0	0	1	0	1	1		-2	0	1	0	0	0	0	0	0	0	1	0	1	1	0	1	1
P000015	G0000544	S0001790	E004926	reMELD-Na	2484	81	M	81	74	2.08	1.98812701344544	5.38	1.63	150			24	24	0	0	1	0	1	1		-2	0	1	0	0	0	0	0	0	0	1	0	1	1	0	1	1
P000015	G0000545	S0001791	E004926	MELD	2485	81	M	81	74	1.85	1.76247464478455	6.86	1.66			0	25	25	0	0	1	0	1	1		-1	0	1	0	0	0	0	0	0	0	1	0	1	1	1	1	1
P000015	G0000545	S0001792	E004926	MELD 3.0	2485	81	M	81	74	1.85	1.76247464478455	6.86	1.66	154	2.595		27	26	-1	1	0	0	1	1		-1	0	1	0	0	0	0	0	0	0	1	0	1	1	0	1	1
P000015	G0000545	S0001793	E004926	MELD-Na	2485	81	M	81	74	1.85	1.76247464478455	6.86	1.66	154		0	25	25	0	0	1	0	1	1		-1	0	1	0	0	0	0	0	0	0	1	0	1	1	0	1	1
P000015	G0000545	S0001794	E004926	reMELD-Na	2485	81	M	81	74	1.85	1.76247464478455	6.86	1.66	154			24	24	0	0	1	0	1	1		-1	0	1	0	0	0	0	0	0	0	1	0	1	1	0	1	1
P000015	G0000546	S0001795	E004926	MELD	2486	81	M	81	74	1.96	1.87899575814967	5.24	1.45			0	23	23	0	0	1	0	1	1		0	0	1	0	0	0	0	0	0	0	1	0	1	1	1	1	1
P000015	G0000546	S0001796	E004926	MELD-Na	2486	81	M	81	74	1.96	1.87899575814967	5.24	1.45	164		0	23	23	0	0	1	0	1	1		0	0	1	0	0	0	0	0	0	0	1	0	1	1	0	1	1
P000015	G0000546	S0001797	E004926	reMELD-Na	2486	81	M	81	74	1.96	1.87899575814967	5.24	1.45	164			22	22	0	0	1	0	1	1		0	0	1	0	0	0	0	0	0	0	1	0	1	1	0	1	1
P000016	G0000547	S0001798	E000118	MELD	0	0	M	53	53	0.92	0.92842838002515	1.2	1.24			0	10	10	0	0	1	0	0	0				1	0	0	0	1	0	0	0	0	0	1	1	1	1	0
P000016	G0000547	S0001799	E000118	MELD 3.0	0	0	M	53	53	0.92	0.92842838002515	1.2	1.24	139	3.41		9	9	0	0	1	0	0	0				1	0	0	0	1	0	0	0	0	0	1	1	0	1	0
P000016	G0000547	S0001800	E000118	MELD-Na	0	0	M	53	53	0.92	0.92842838002515	1.2	1.24	139		0	10	10	0	0	1	0	0	0				1	0	0	0	1	0	0	0	0	0	1	1	0	1	0
P000016	G0000547	S0001801	E000118	reMELD-Na	0	0	M	53	53	0.92	0.92842838002515	1.2	1.24	139			10	10	0	0	1	0	0	0				1	0	0	0	1	0	0	0	0	0	1	1	0	1	0
P000016	G0000548	S0001802	E000245	MELD	197	6	M	54	53	0.89	0.895449115954816	1.5	1.23			0	10	10	0	0	1	0	0	0				1	0	0	0	1	0	0	0	0	0	1	1	1	1	0
P000016	G0000548	S0001803	E000245	MELD 3.0	197	6	M	54	53	0.89	0.895449115954816	1.5	1.23	143	3.58		10	10	0	0	1	0	0	0				1	0	0	0	1	0	0	0	0	0	1	1	0	1	0
P000016	G0000548	S0001804	E000245	MELD-Na	197	6	M	54	53	0.89	0.895449115954816	1.5	1.23	143		0	10	10	0	0	1	0	0	0				1	0	0	0	1	0	0	0	0	0	1	1	0	1	0
P000016	G0000548	S0001805	E000245	reMELD-Na	197	6	M	54	53	0.89	0.895449115954816	1.5	1.23	143			10	10	0	0	1	0	0	0				1	0	0	0	1	0	0	0	0	0	1	1	0	1	0
P000016	G0000549	S0001806	E000370	MELD	393	12	M	54	53	0.8	0.812102638846846	1	1.16			0	8	8	0	0	1	0	0	0				1	0	0	0	1	0	0	0	0	0	1	1	1	1	0
P000016	G0000549	S0001807	E000370	MELD 3.0	393	12	M	54	53	0.8	0.812102638846846	1	1.16	140	3.35		8	8	0	0	1	0	0	0				1	0	0	0	1	0	0	0	0	0	1	1	0	1	0
P000016	G0000549	S0001808	E000370	MELD-Na	393	12	M	54	53	0.8	0.812102638846846	1	1.16	140		0	8	8	0	0	1	0	0	0				1	0	0	0	1	0	0	0	0	0	1	1	0	1	0
P000016	G0000549	S0001809	E000370	reMELD-Na	393	12	M	54	53	0.8	0.812102638846846	1	1.16	140			8	8	0	0	1	0	0	0				1	0	0	0	1	0	0	0	0	0	1	1	0	1	0
P000016	G0000550	S0001810	E000475	MELD	577	18	M	55	53	0.71	0.722582315541061	1	1.35			0	10	10	0	0	1	0	0	0				1	0	0	0	1	0	0	0	0	0	1	1	1	1	0
P000016	G0000550	S0001811	E000475	MELD 3.0	577	18	M	55	53	0.71	0.722582315541061	1	1.35	142	3.27		9	9	0	0	1	0	0	0				1	0	0	0	1	0	0	0	0	0	1	1	0	1	0
P000016	G0000550	S0001812	E000475	MELD-Na	577	18	M	55	53	0.71	0.722582315541061	1	1.35	142		0	10	10	0	0	1	0	0	0				1	0	0	0	1	0	0	0	0	0	1	1	0	1	0
P000016	G0000550	S0001813	E000475	reMELD-Na	577	18	M	55	53	0.71	0.722582315541061	1	1.35	142			8	8	0	0	1	0	0	0				1	0	0	0	1	0	0	0	0	0	1	1	0	1	0
P000016	G0000551	S0001814	E000593	MELD	780	25	M	55	53	0.88	0.885578806092557	1.5	1.29			0	11	11	0	0	1	0	0	0				1	0	0	0	1	0	0	0	0	0	1	1	1	1	0
P000016	G0000551	S0001815	E000593	MELD 3.0	780	25	M	55	53	0.88	0.885578806092557	1.5	1.29	141	3.27		11	11	0	0	1	0	0	0				1	0	0	0	1	0	0	0	0	0	1	1	0	1	0
P000016	G0000551	S0001816	E000593	MELD-Na	780	25	M	55	53	0.88	0.885578806092557	1.5	1.29	141		0	11	11	0	0	1	0	0	0				1	0	0	0	1	0	0	0	0	0	1	1	0	1	0
P000016	G0000551	S0001817	E000593	reMELD-Na	780	25	M	55	53	0.88	0.885578806092557	1.5	1.29	141			11	11	0	0	1	0	0	0				1	0	0	0	1	0	0	0	0	0	1	1	0	1	0
P000016	G0000552	S0001818	E000670	MELD	934	30	M	56	53	0.76	0.771224937456038	1.1	1.33			0	10	10	0	0	1	0	0	0				1	0	0	0	1	0	0	0	0	0	1	1	1	1	0
P000016	G0000552	S0001819	E000670	MELD 3.0	934	30	M	56	53	0.76	0.771224937456038	1.1	1.33	139	3.27		9	9	0	0	1	0	0	0				1	0	0	0	1	0	0	0	0	0	1	1	0	1	0
P000016	G0000552	S0001820	E000670	MELD-Na	934	30	M	56	53	0.76	0.771224937456038	1.1	1.33	139		0	10	10	0	0	1	0	0	0				1	0	0	0	1	0	0	0	0	0	1	1	0	1	0
P000016	G0000552	S0001821	E000670	reMELD-Na	934	30	M	56	53	0.76	0.771224937456038	1.1	1.33	139			9	9	0	0	1	0	0	0				1	0	0	0	1	0	0	0	0	0	1	1	0	1	0
P000016	G0000553	S0001822	E000670	MELD	967	31	M	56	53	0.7	0.713760927062588	0.9	1.31			0	9	9	0	0	1	0	0	0				1	0	0	0	1	0	0	0	0	0	1	1	1	1	0
P000016	G0000553	S0001823	E000670	MELD-Na	967	31	M	56	53	0.7	0.713760927062588	0.9	1.31	138		0	9	9	0	0	1	0	0	0				1	0	0	0	1	0	0	0	0	0	1	1	0	1	0
P000016	G0000553	S0001824	E000670	reMELD-Na	967	31	M	56	53	0.7	0.713760927062588	0.9	1.31	138			7	7	0	0	1	0	0	0				1	0	0	0	1	0	0	0	0	0	1	1	0	1	0
P000016	G0000554	S0001825	E000721	MELD	1039	34	M	56	53	0.78	0.789956100135344	1.2	1.39			0	11	11	0	0	1	0	0	0				1	0	0	0	1	0	0	0	0	0	1	1	1	1	0
P000016	G0000554	S0001826	E000721	MELD 3.0	1039	34	M	56	53	0.78	0.789956100135344	1.2	1.39	141	3.04		11	11	0	0	1	0	0	0				1	0	0	0	1	0	0	0	0	0	1	1	0	1	0
P000016	G0000554	S0001827	E000721	MELD-Na	1039	34	M	56	53	0.78	0.789956100135344	1.2	1.39	141		0	11	11	0	0	1	0	0	0				1	0	0	0	1	0	0	0	0	0	1	1	0	1	0
P000016	G0000554	S0001828	E000721	reMELD-Na	1039	34	M	56	53	0.78	0.789956100135344	1.2	1.39	141			10	10	0	0	1	0	0	0				1	0	0	0	1	0	0	0	0	0	1	1	0	1	0
P000016	G0000555	S0001829	E000721	MELD	1057	34	M	56	53	0.85	0.857062107952225	1.4	1.26			0	10	10	0	0	1	0	0	0				1	0	0	0	1	0	0	0	0	0	1	1	1	1	0
P000016	G0000555	S0001830	E000721	MELD 3.0	1057	34	M	56	53	0.85	0.857062107952225	1.4	1.26	133	3.34		13	13	0	0	1	0	0	0				1	0	0	0	1	0	0	0	0	0	1	1	0	1	0
P000016	G0000555	S0001831	E000721	MELD-Na	1057	34	M	56	53	0.85	0.857062107952225	1.4	1.26	133		0	14	14	0	0	1	0	0	0				1	0	0	0	1	0	0	0	0	0	1	1	0	1	0
P000016	G0000555	S0001832	E000721	reMELD-Na	1057	34	M	56	53	0.85	0.857062107952225	1.4	1.26	133			12	12	0	0	1	0	0	0				1	0	0	0	1	0	0	0	0	0	1	1	0	1	0
P000016	G0000556	S0001833	E000828	MELD	1249	41	M	57	53	0.9	0.911011410196708	1	1.26			0	9	9	0	0	1	0	0	0				1	0	0	0	1	0	0	0	0	0	1	1	1	1	0
P000016	G0000556	S0001834	E000828	MELD 3.0	1249	41	M	57	53	0.9	0.911011410196708	1	1.26	139	3.56		8	8	0	0	1	0	0	0				1	0	0	0	1	0	0	0	0	0	1	1	0	1	0
P000016	G0000556	S0001835	E000828	MELD-Na	1249	41	M	57	53	0.9	0.911011410196708	1	1.26	139		0	9	9	0	0	1	0	0	0				1	0	0	0	1	0	0	0	0	0	1	1	0	1	0
P000016	G0000556	S0001836	E000828	reMELD-Na	1249	41	M	57	53	0.9	0.911011410196708	1	1.26	139			9	9	0	0	1	0	0	0				1	0	0	0	1	0	0	0	0	0	1	1	0	1	0
P000016	G0000557	S0001837	E000910	MELD	1456	47	M	57	53	0.79	0.799885173633966	1.2	1.3			0	10	10	0	0	1	0	0	0				1	0	0	0	1	0	0	0	0	0	1	1	1	1	0
P000016	G0000557	S0001838	E000910	MELD 3.0	1456	47	M	57	53	0.79	0.799885173633966	1.2	1.3	136	3.19		11	11	0	0	1	0	0	0				1	0	0	0	1	0	0	0	0	0	1	1	0	1	0
P000016	G0000557	S0001839	E000910	MELD-Na	1456	47	M	57	53	0.79	0.799885173633966	1.2	1.3	136		0	11	11	0	0	1	0	0	0				1	0	0	0	1	0	0	0	0	0	1	1	0	1	0
P000016	G0000557	S0001840	E000910	reMELD-Na	1456	47	M	57	53	0.79	0.799885173633966	1.2	1.3	136			10	10	0	0	1	0	0	0				1	0	0	0	1	0	0	0	0	0	1	1	0	1	0
P000016	G0000558	S0001841	E000985	MELD	1613	52	M	58	53	0.73	0.739083015039031	1.3	1.33			0	11	11	0	0	1	0	0	0				1	0	0	0	1	0	0	0	0	0	1	1	1	1	0
P000016	G0000558	S0001842	E000985	MELD 3.0	1613	52	M	58	53	0.73	0.739083015039031	1.3	1.33	141	3.41		10	10	0	0	1	0	0	0				1	0	0	0	1	0	0	0	0	0	1	1	0	1	0
P000016	G0000558	S0001843	E000985	MELD-Na	1613	52	M	58	53	0.73	0.739083015039031	1.3	1.33	141		0	11	11	0	0	1	0	0	0				1	0	0	0	1	0	0	0	0	0	1	1	0	1	0
P000016	G0000558	S0001844	E000985	reMELD-Na	1613	52	M	58	53	0.73	0.739083015039031	1.3	1.33	141			9	9	0	0	1	0	0	0				1	0	0	0	1	0	0	0	0	0	1	1	0	1	0
P000016	G0000559	S0001845	E001231	MELD	2086	68	M	59	53	0.85	0.843840955585961	2.6	1.45			0	14	14	0	0	1	0	0	0				1	0	0	0	1	0	0	0	0	0	1	1	1	1	0
P000016	G0000559	S0001846	E001231	MELD 3.0	2086	68	M	59	53	0.85	0.843840955585961	2.6	1.45	138	3.04		15	15	0	0	1	0	0	0				1	0	0	0	1	0	0	0	0	0	1	1	0	1	0
P000016	G0000559	S0001847	E001231	MELD-Na	2086	68	M	59	53	0.85	0.843840955585961	2.6	1.45	138		0	14	14	0	0	1	0	0	0				1	0	0	0	1	0	0	0	0	0	1	1	0	1	0
P000016	G0000559	S0001848	E001231	reMELD-Na	2086	68	M	59	53	0.85	0.843840955585961	2.6	1.45	138			13	13	0	0	1	0	0	0				1	0	0	0	1	0	0	0	0	0	1	1	0	1	0
P000016	G0000560	S0001849	E001231	MELD	2107	69	M	59	53	0.82	0.817379111623568	2.3	1.53			0	14	14	0	0	1	0	0	0				1	0	0	0	1	0	0	0	0	0	1	1	1	1	0
P000016	G0000560	S0001850	E001231	MELD-Na	2107	69	M	59	53	0.82	0.817379111623568	2.3	1.53	138		0	14	14	0	0	1	0	0	0				1	0	0	0	1	0	0	0	0	0	1	1	0	1	0
P000016	G0000560	S0001851	E001231	reMELD-Na	2107	69	M	59	53	0.82	0.817379111623568	2.3	1.53	138			13	13	0	0	1	0	0	0				1	0	0	0	1	0	0	0	0	0	1	1	0	1	0
P000016	G0000561	S0001852	E001231	MELD	2121	69	M	59	53	0.8	0.7997337067981	2.1	1.52			0	14	14	0	0	1	0	0	0				1	0	0	0	1	0	0	0	0	0	1	1	1	1	0
P000016	G0000561	S0001853	E001231	MELD-Na	2121	69	M	59	53	0.8	0.7997337067981	2.1	1.52	142		0	14	14	0	0	1	0	0	0				1	0	0	0	1	0	0	0	0	0	1	1	0	1	0
P000016	G0000561	S0001854	E001231	reMELD-Na	2121	69	M	59	53	0.8	0.7997337067981	2.1	1.52	142			12	12	0	0	1	0	0	0				1	0	0	0	1	0	0	0	0	0	1	1	0	1	0
P000016	G0000562	S0001855	E001231	MELD	2135	70	M	59	53	0.79	0.792014035057491	1.9	1.55			0	14	14	0	0	1	0	0	0				1	0	0	0	1	0	0	0	0	0	1	1	1	1	0
P000016	G0000562	S0001856	E001231	MELD 3.0	2135	70	M	59	53	0.79	0.792014035057491	1.9	1.55	138	3.28		13	13	0	0	1	0	0	0				1	0	0	0	1	0	0	0	0	0	1	1	0	1	0
P000016	G0000562	S0001857	E001231	MELD-Na	2135	70	M	59	53	0.79	0.792014035057491	1.9	1.55	138		0	14	14	0	0	1	0	0	0				1	0	0	0	1	0	0	0	0	0	1	1	0	1	0
P000016	G0000562	S0001858	E001231	reMELD-Na	2135	70	M	59	53	0.79	0.792014035057491	1.9	1.55	138			12	12	0	0	1	0	0	0				1	0	0	0	1	0	0	0	0	0	1	1	0	1	0
P000016	G0000563	S0001859	E001231	MELD	2149	70	M	59	53	0.81	0.802097488385284	2.8	1.5			0	15	15	0	0	1	0	0	0				1	0	0	0	1	0	0	0	0	0	1	1	1	1	0
P000016	G0000563	S0001860	E001231	MELD 3.0	2149	70	M	59	53	0.81	0.802097488385284	2.8	1.5	138	3.42		15	15	0	0	1	0	0	0				1	0	0	0	1	0	0	0	0	0	1	1	0	1	0
P000016	G0000563	S0001861	E001231	MELD-Na	2149	70	M	59	53	0.81	0.802097488385284	2.8	1.5	138		0	15	15	0	0	1	0	0	0				1	0	0	0	1	0	0	0	0	0	1	1	0	1	0
P000016	G0000563	S0001862	E001231	reMELD-Na	2149	70	M	59	53	0.81	0.802097488385284	2.8	1.5	138			13	13	0	0	1	0	0	0				1	0	0	0	1	0	0	0	0	0	1	1	0	1	0
P000016	G0000564	S0001863	E001231	MELD	2163	71	M	59	53	0.77	0.77549310923964	1.6	1.55			0	13	13	0	0	1	0	0	0				1	0	0	0	1	0	0	0	0	0	1	1	1	1	0
P000016	G0000564	S0001864	E001231	MELD 3.0	2163	71	M	59	53	0.77	0.77549310923964	1.6	1.55	140	3.29		13	13	0	0	1	0	0	0				1	0	0	0	1	0	0	0	0	0	1	1	0	1	0
P000016	G0000564	S0001865	E001231	MELD-Na	2163	71	M	59	53	0.77	0.77549310923964	1.6	1.55	140		0	13	13	0	0	1	0	0	0				1	0	0	0	1	0	0	0	0	0	1	1	0	1	0
P000016	G0000564	S0001866	E001231	reMELD-Na	2163	71	M	59	53	0.77	0.77549310923964	1.6	1.55	140			11	11	0	0	1	0	0	0				1	0	0	0	1	0	0	0	0	0	1	1	0	1	0
P000016	G0000565	S0001867	E001284	MELD	2177	71	M	59	53	0.82	0.822875321959022	1.8	1.46			0	13	13	0	0	1	0	0	0				1	0	0	0	1	0	0	0	0	0	1	1	1	1	0
P000016	G0000565	S0001868	E001284	MELD 3.0	2177	71	M	59	53	0.82	0.822875321959022	1.8	1.46	141	3.33		12	12	0	0	1	0	0	0				1	0	0	0	1	0	0	0	0	0	1	1	0	1	0
P000016	G0000565	S0001869	E001284	MELD-Na	2177	71	M	59	53	0.82	0.822875321959022	1.8	1.46	141		0	13	13	0	0	1	0	0	0				1	0	0	0	1	0	0	0	0	0	1	1	0	1	0
P000016	G0000565	S0001870	E001284	reMELD-Na	2177	71	M	59	53	0.82	0.822875321959022	1.8	1.46	141			12	12	0	0	1	0	0	0				1	0	0	0	1	0	0	0	0	0	1	1	0	1	0
P000016	G0000566	S0001871	E001284	MELD	2191	71	M	59	53	0.8	0.803046556779959	1.8	1.45			0	13	13	0	0	1	0	0	0				1	0	0	0	1	0	0	0	0	0	1	1	1	1	0
P000016	G0000566	S0001872	E001284	MELD 3.0	2191	71	M	59	53	0.8	0.803046556779959	1.8	1.45	140	3.12		13	13	0	0	1	0	0	0				1	0	0	0	1	0	0	0	0	0	1	1	0	1	0
P000016	G0000566	S0001873	E001284	MELD-Na	2191	71	M	59	53	0.8	0.803046556779959	1.8	1.45	140		0	13	13	0	0	1	0	0	0				1	0	0	0	1	0	0	0	0	0	1	1	0	1	0
P000016	G0000566	S0001874	E001284	reMELD-Na	2191	71	M	59	53	0.8	0.803046556779959	1.8	1.45	140			11	11	0	0	1	0	0	0				1	0	0	0	1	0	0	0	0	0	1	1	0	1	0
P000016	G0000567	S0001875	E001284	MELD	2212	72	M	59	53	0.74	0.743419228515497	1.8	1.5			0	13	13	0	0	1	0	0	0				1	0	0	0	1	0	0	0	0	0	1	1	1	1	0
P000016	G0000567	S0001876	E001284	MELD 3.0	2212	72	M	59	53	0.74	0.743419228515497	1.8	1.5	137	3.55		12	12	0	0	1	0	0	0				1	0	0	0	1	0	0	0	0	0	1	1	0	1	0
P000016	G0000567	S0001877	E001284	MELD-Na	2212	72	M	59	53	0.74	0.743419228515497	1.8	1.5	137		0	13	13	0	0	1	0	0	0				1	0	0	0	1	0	0	0	0	0	1	1	0	1	0
P000016	G0000567	S0001878	E001284	reMELD-Na	2212	72	M	59	53	0.74	0.743419228515497	1.8	1.5	137			12	12	0	0	1	0	0	0				1	0	0	0	1	0	0	0	0	0	1	1	0	1	0
P000016	G0000568	S0001879	E001284	MELD	2233	73	M	59	53	0.76	0.766676731381813	1.5	1.48			0	12	12	0	0	1	0	0	0				1	0	0	0	1	0	0	0	0	0	1	1	1	1	0
P000016	G0000568	S0001880	E001284	MELD-Na	2233	73	M	59	53	0.76	0.766676731381813	1.5	1.48	139		0	12	12	0	0	1	0	0	0				1	0	0	0	1	0	0	0	0	0	1	1	0	1	0
P000016	G0000568	S0001881	E001284	reMELD-Na	2233	73	M	59	53	0.76	0.766676731381813	1.5	1.48	139			11	11	0	0	1	0	0	0				1	0	0	0	1	0	0	0	0	0	1	1	0	1	0
P000016	G0000569	S0001882	E001231	MELD	2284	75	M	59	53	0.77	0.77888157812443	1.3	1.42			0	11	11	0	0	1	0	0	0				1	0	0	0	1	0	0	0	0	0	1	1	1	1	0
P000016	G0000569	S0001883	E001231	MELD-Na	2284	75	M	59	53	0.77	0.77888157812443	1.3	1.42	141		0	11	11	0	0	1	0	0	0				1	0	0	0	1	0	0	0	0	0	1	1	0	1	0
P000016	G0000569	S0001884	E001231	reMELD-Na	2284	75	M	59	53	0.77	0.77888157812443	1.3	1.42	141			10	10	0	0	1	0	0	0				1	0	0	0	1	0	0	0	0	0	1	1	0	1	0
P000016	G0000570	S0001885	E001497	MELD	2478	81	M	60	53	0.87	0.874578171498594	1.6	1.58			0	13	13	0	0	1	0	0	0				1	0	0	0	1	0	0	0	0	0	1	1	1	1	0
P000016	G0000570	S0001886	E001497	MELD 3.0	2478	81	M	60	53	0.87	0.874578171498594	1.6	1.58	139	3.66		12	12	0	0	1	0	0	0				1	0	0	0	1	0	0	0	0	0	1	1	0	1	0
P000016	G0000570	S0001887	E001497	MELD-Na	2478	81	M	60	53	0.87	0.874578171498594	1.6	1.58	139		0	13	13	0	0	1	0	0	0				1	0	0	0	1	0	0	0	0	0	1	1	0	1	0
P000016	G0000570	S0001888	E001497	reMELD-Na	2478	81	M	60	53	0.87	0.874578171498594	1.6	1.58	139			13	13	0	0	1	0	0	0				1	0	0	0	1	0	0	0	0	0	1	1	0	1	0
P000016	G0000571	S0001889	E001566	MELD	2569	84	M	60	53	0.73	0.737948484150573	1.4	1.38			0	11	11	0	0	1	0	0	0				1	0	0	0	1	0	0	0	0	0	1	1	1	1	0
P000016	G0000571	S0001890	E001566	MELD 3.0	2569	84	M	60	53	0.73	0.737948484150573	1.4	1.38	140	4.55		10	10	0	0	1	0	0	0				1	0	0	0	1	0	0	0	0	0	1	1	0	1	0
P000016	G0000571	S0001891	E001566	MELD-Na	2569	84	M	60	53	0.73	0.737948484150573	1.4	1.38	140		0	11	11	0	0	1	0	0	0				1	0	0	0	1	0	0	0	0	0	1	1	0	1	0
P000016	G0000571	S0001892	E001566	reMELD-Na	2569	84	M	60	53	0.73	0.737948484150573	1.4	1.38	140			9	9	0	0	1	0	0	0				1	0	0	0	1	0	0	0	0	0	1	1	0	1	0
P000016	G0000572	S0001893	E001566	MELD	2593	85	M	60	53	0.9	0.906443039081702	1.4	1.41			0	12	12	0	0	1	0	0	0				1	0	0	0	1	0	0	0	0	0	1	1	1	1	0
P000016	G0000572	S0001894	E001566	MELD 3.0	2593	85	M	60	53	0.9	0.906443039081702	1.4	1.41	141	4.09		11	11	0	0	1	0	0	0				1	0	0	0	1	0	0	0	0	0	1	1	0	1	0
P000016	G0000572	S0001895	E001566	MELD-Na	2593	85	M	60	53	0.9	0.906443039081702	1.4	1.41	141		0	12	12	0	0	1	0	0	0				1	0	0	0	1	0	0	0	0	0	1	1	0	1	0
P000016	G0000572	S0001896	E001566	reMELD-Na	2593	85	M	60	53	0.9	0.906443039081702	1.4	1.41	141			11	11	0	0	1	0	0	0				1	0	0	0	1	0	0	0	0	0	1	1	0	1	0
P000016	G0000573	S0001897	E001660	MELD	2730	89	M	61	53	0.89	0.90381031401933	0.77	1.39			0	10	10	0	0	1	0	0	0				1	0	0	0	1	0	0	0	0	0	1	1	1	1	0
P000016	G0000573	S0001898	E001660	MELD 3.0	2730	89	M	61	53	0.89	0.90381031401933	0.77	1.39	135	4.03		11	11	0	0	1	0	0	0				1	0	0	0	1	0	0	0	0	0	1	1	0	1	0
P000016	G0000573	S0001899	E001660	MELD-Na	2730	89	M	61	53	0.89	0.90381031401933	0.77	1.39	135		0	12	12	0	0	1	0	0	0				1	0	0	0	1	0	0	0	0	0	1	1	0	1	0
P000016	G0000573	S0001900	E001660	reMELD-Na	2730	89	M	61	53	0.89	0.90381031401933	0.77	1.39	135			11	11	0	0	1	0	0	0				1	0	0	0	1	0	0	0	0	0	1	1	0	1	0
P000016	G0000574	S0001901	E001800	MELD	2975	97	M	61	53	0.89	0.899309949032508	1.16	1.35			0	10	10	0	0	1	0	0	0				1	0	0	0	1	0	0	0	0	0	1	1	1	1	0
P000016	G0000574	S0001902	E001800	MELD-Na	2975	97	M	61	53	0.89	0.899309949032508	1.16	1.35	142		0	10	10	0	0	1	0	0	0				1	0	0	0	1	0	0	0	0	0	1	1	0	1	0
P000016	G0000574	S0001903	E001800	reMELD-Na	2975	97	M	61	53	0.89	0.899309949032508	1.16	1.35	142			10	10	0	0	1	0	0	0				1	0	0	0	1	0	0	0	0	0	1	1	0	1	0
P000016	G0000575	S0001904	E001953	MELD	3235	106	M	62	53	0.79	0.787084460008741	2.35	1.38			0	13	13	0	0	1	0	0	0				1	0	0	0	1	0	0	0	0	0	1	1	1	1	0
P000016	G0000575	S0001905	E001953	MELD 3.0	3235	106	M	62	53	0.79	0.787084460008741	2.35	1.38	139	3.69		13	13	0	0	1	0	0	0				1	0	0	0	1	0	0	0	0	0	1	1	0	1	0
P000016	G0000575	S0001906	E001953	MELD-Na	3235	106	M	62	53	0.79	0.787084460008741	2.35	1.38	139		0	13	13	0	0	1	0	0	0				1	0	0	0	1	0	0	0	0	0	1	1	0	1	0
P000016	G0000575	S0001907	E001953	reMELD-Na	3235	106	M	62	53	0.79	0.787084460008741	2.35	1.38	139			12	12	0	0	1	0	0	0				1	0	0	0	1	0	0	0	0	0	1	1	0	1	0
P000017	G0000576	S0001908	E000767	MELD	0	0	M	67	67	1.15	1.15571242948045	1	1.17			0	10	10	0	0	1	0	0	0				1	0	1	0	0	0	0	0	0	0	1	1	1	1	0
P000017	G0000576	S0001909	E000767	MELD-Na	0	0	M	67	67	1.15	1.15571242948045	1	1.17	140		0	10	10	0	0	1	0	0	0				1	0	1	0	0	0	0	0	0	0	1	1	0	1	0
P000017	G0000576	S0001910	E000767	reMELD-Na	0	0	M	67	67	1.15	1.15571242948045	1	1.17	140			11	11	0	0	1	0	0	0				1	0	1	0	0	0	0	0	0	0	1	1	0	1	0
P000017	G0000577	S0001911	E002614	MELD	3003	98	M	75	67	0.9	0.91542607423206	0.62	1.07			0	7	7	0	0	1	0	0	0				1	0	1	0	0	0	0	0	0	0	1	1	1	1	0
P000017	G0000577	S0001912	E002614	MELD 3.0	3003	98	M	75	67	0.9	0.91542607423206	0.62	1.07	138	4.5		7	7	0	0	1	0	0	0				1	0	1	0	0	0	0	0	0	0	1	1	0	1	0
P000017	G0000577	S0001913	E002614	MELD-Na	3003	98	M	75	67	0.9	0.91542607423206	0.62	1.07	138		0	7	7	0	0	1	0	0	0				1	0	1	0	0	0	0	0	0	0	1	1	0	1	0
P000017	G0000577	S0001914	E002614	reMELD-Na	3003	98	M	75	67	0.9	0.91542607423206	0.62	1.07	138			6	7	1	0	0	1	0	0				1	0	1	0	0	0	0	0	0	0	1	1	0	1	0
P000017	G0000578	S0001915	E004111	MELD	4026	132	M	78	67	0.96	0.96938420979943	1.06	1.11			0	8	8	0	0	1	0	0	0				1	0	1	0	0	0	0	0	0	0	1	1	1	1	0
P000017	G0000578	S0001916	E004111	MELD-Na	4026	132	M	78	67	0.96	0.96938420979943	1.06	1.11	138		0	8	8	0	0	1	0	0	0				1	0	1	0	0	0	0	0	0	0	1	1	0	1	0
P000017	G0000578	S0001917	E004111	reMELD-Na	4026	132	M	78	67	0.96	0.96938420979943	1.06	1.11	138			9	9	0	0	1	0	0	0				1	0	1	0	0	0	0	0	0	0	1	1	0	1	0
P000017	G0000579	S0001918	E004111	MELD	4027	132	M	78	67	0.9	0.916482314821535	0.53	1.14			0	8	8	0	0	1	0	0	0				1	0	1	0	0	0	0	0	0	0	1	1	1	1	0
P000017	G0000579	S0001919	E004111	MELD 3.0	4027	132	M	78	67	0.9	0.916482314821535	0.53	1.14	141	4.15		7	7	0	0	1	0	0	0				1	0	1	0	0	0	0	0	0	0	1	1	0	1	0
P000017	G0000579	S0001920	E004111	MELD-Na	4027	132	M	78	67	0.9	0.916482314821535	0.53	1.14	141		0	8	8	0	0	1	0	0	0				1	0	1	0	0	0	0	0	0	0	1	1	0	1	0
P000017	G0000579	S0001921	E004111	reMELD-Na	4027	132	M	78	67	0.9	0.916482314821535	0.53	1.14	141			7	7	0	0	1	0	0	0				1	0	1	0	0	0	0	0	0	0	1	1	0	1	0
P000017	G0000580	S0001922	E004111	MELD	4028	132	M	78	67	0.9	0.918962756166594	0.32	1.12			0	8	8	0	0	1	0	0	0				1	0	1	0	0	0	0	0	0	0	1	1	1	1	0
P000017	G0000580	S0001923	E004111	MELD 3.0	4028	132	M	78	67	0.9	0.918962756166594	0.32	1.12	140	3.79		7	7	0	0	1	0	0	0				1	0	1	0	0	0	0	0	0	0	1	1	0	1	0
P000017	G0000580	S0001924	E004111	MELD-Na	4028	132	M	78	67	0.9	0.918962756166594	0.32	1.12	140		0	8	8	0	0	1	0	0	0				1	0	1	0	0	0	0	0	0	0	1	1	0	1	0
P000017	G0000580	S0001925	E004111	reMELD-Na	4028	132	M	78	67	0.9	0.918962756166594	0.32	1.12	140			5	5	0	0	1	0	0	0				1	0	1	0	0	0	0	0	0	0	1	1	0	1	0
P000017	G0000581	S0001926	E004438	MELD	4223	138	M	79	67	1.04	1.05046244362513	0.83	1.14			0	8	8	0	0	1	0	0	0				1	0	1	0	0	0	0	0	0	0	1	1	1	1	0
P000017	G0000581	S0001927	E004438	MELD-Na	4223	138	M	79	67	1.04	1.05046244362513	0.83	1.14	137		0	8	8	0	0	1	0	0	0				1	0	1	0	0	0	0	0	0	0	1	1	0	1	0
P000017	G0000581	S0001928	E004438	reMELD-Na	4223	138	M	79	67	1.04	1.05046244362513	0.83	1.14	137			10	10	0	0	1	0	0	0				1	0	1	0	0	0	0	0	0	0	1	1	0	1	0
P000017	G0000582	S0001929	E004466	MELD	4244	139	M	79	67	1.06	1.06804316072012	1	1.08			0	8	8	0	0	1	0	0	0				1	0	1	0	0	0	0	0	0	0	1	1	1	1	0
P000017	G0000582	S0001930	E004466	MELD 3.0	4244	139	M	79	67	1.06	1.06804316072012	1	1.08	141	5.1		7	7	0	0	1	0	0	0				1	0	1	0	0	0	0	0	0	0	1	1	0	1	0
P000017	G0000582	S0001931	E004466	MELD-Na	4244	139	M	79	67	1.06	1.06804316072012	1	1.08	141		0	8	8	0	0	1	0	0	0				1	0	1	0	0	0	0	0	0	0	1	1	0	1	0
P000017	G0000582	S0001932	E004466	reMELD-Na	4244	139	M	79	67	1.06	1.06804316072012	1	1.08	141			9	9	0	0	1	0	0	0				1	0	1	0	0	0	0	0	0	0	1	1	0	1	0
P000017	G0000583	S0001933	E004677	MELD	4405	144	M	79	67	0.98	0.991913561637803	0.81	1.05			0	7	7	0	0	1	0	0	0				1	0	1	0	0	0	0	0	0	0	1	1	1	1	0
P000017	G0000583	S0001934	E004677	MELD-Na	4405	144	M	79	67	0.98	0.991913561637803	0.81	1.05	138		0	7	7	0	0	1	0	0	0				1	0	1	0	0	0	0	0	0	0	1	1	0	1	0
P000017	G0000583	S0001935	E004677	reMELD-Na	4405	144	M	79	67	0.98	0.991913561637803	0.81	1.05	138			8	8	0	0	1	0	0	0				1	0	1	0	0	0	0	0	0	0	1	1	0	1	0
P000018	G0000584	S0001936	E000002	MELD	0	0	F	59	59	0.74	0.759479105060755	0.4	1.02			0	7	7	0	0	1	0	0	0				1	0	1	0	0	0	0	1	0	0	1	1	1	1	0
P000018	G0000584	S0001937	E000002	MELD 3.0	0	0	F	59	59	0.74	0.759479105060755	0.4	1.02	142	4.73		8	8	0	0	1	0	0	0				1	0	1	0	0	0	0	1	0	0	1	1	0	1	0
P000018	G0000584	S0001938	E000002	MELD-Na	0	0	F	59	59	0.74	0.759479105060755	0.4	1.02	142		0	7	7	0	0	1	0	0	0				1	0	1	0	0	0	0	1	0	0	1	1	0	1	0
P000018	G0000584	S0001939	E000002	reMELD-Na	0	0	F	59	59	0.74	0.759479105060755	0.4	1.02	142			3	3	0	0	1	0	0	0				1	0	1	0	0	0	0	1	0	0	1	1	0	1	0
P000018	G0000585	S0001940	E000076	MELD	63	2	F	59	59	0.91	0.927873761810066	0.4	0.94			0	6	6	0	0	1	0	0	0				1	0	1	0	0	0	0	1	0	0	1	1	1	1	0
P000018	G0000585	S0001941	E000076	MELD-Na	63	2	F	59	59	0.91	0.927873761810066	0.4	0.94	141		0	6	6	0	0	1	0	0	0				1	0	1	0	0	0	0	1	0	0	1	1	0	1	0
P000018	G0000585	S0001942	E000076	reMELD-Na	63	2	F	59	59	0.91	0.927873761810066	0.4	0.94	141			4	4	0	0	1	0	0	0				1	0	1	0	0	0	0	1	0	0	1	1	0	1	0
P000018	G0000586	S0001943	E000081	MELD	194	6	F	59	59	0.36	0.378111662876236	0.3	0.94			0	6	6	0	0	1	0	0	0				1	0	1	0	0	0	0	1	0	0	1	1	1	1	0
P000018	G0000586	S0001944	E000081	MELD 3.0	194	6	F	59	59	0.36	0.378111662876236	0.3	0.94	138	3.89		7	7	0	0	1	0	0	0				1	0	1	0	0	0	0	1	0	0	1	1	0	1	0
P000018	G0000586	S0001945	E000081	MELD-Na	194	6	F	59	59	0.36	0.378111662876236	0.3	0.94	138		0	6	6	0	0	1	0	0	0				1	0	1	0	0	0	0	1	0	0	1	1	0	1	0
P000018	G0000586	S0001946	E000081	reMELD-Na	194	6	F	59	59	0.36	0.378111662876236	0.3	0.94	138			1	1	0	0	1	0	0	0				1	0	1	0	0	0	0	1	0	0	1	1	0	1	0
P000018	G0000587	S0001947	E000355	MELD	502	16	F	60	59	0.85	0.868634273545603	0.4	0.95			0	6	6	0	0	1	0	0	0				1	0	1	0	0	0	0	1	0	0	1	1	1	1	0
P000018	G0000587	S0001948	E000355	MELD-Na	502	16	F	60	59	0.85	0.868634273545603	0.4	0.95	140		0	6	6	0	0	1	0	0	0				1	0	1	0	0	0	0	1	0	0	1	1	0	1	0
P000018	G0000587	S0001949	E000355	reMELD-Na	502	16	F	60	59	0.85	0.868634273545603	0.4	0.95	140			3	4	1	0	0	1	0	0				1	0	1	0	0	0	0	1	0	0	1	1	0	1	0
P000018	G0000588	S0001950	E000355	MELD	684	22	F	61	59	0.79	0.810368179680644	0.3	1.03			0	7	7	0	0	1	0	0	0				1	0	1	0	0	0	0	1	0	0	1	1	1	1	0
P000018	G0000588	S0001951	E000355	MELD-Na	684	22	F	61	59	0.79	0.810368179680644	0.3	1.03	142		0	7	7	0	0	1	0	0	0				1	0	1	0	0	0	0	1	0	0	1	1	0	1	0
P000018	G0000588	S0001952	E000355	reMELD-Na	684	22	F	61	59	0.79	0.810368179680644	0.3	1.03	142			3	3	0	0	1	0	0	0				1	0	1	0	0	0	0	1	0	0	1	1	0	1	0
P000018	G0000589	S0001953	E000572	MELD	866	28	F	61	59	0.66	0.682021852585522	0.2	0.99			0	6	6	0	0	1	0	0	0				1	0	1	0	0	0	0	1	0	0	1	1	1	1	0
P000018	G0000589	S0001954	E000572	MELD 3.0	866	28	F	61	59	0.66	0.682021852585522	0.2	0.99	138	3.64		7	7	0	0	1	0	0	0				1	0	1	0	0	0	0	1	0	0	1	1	0	1	0
P000018	G0000589	S0001955	E000572	MELD-Na	866	28	F	61	59	0.66	0.682021852585522	0.2	0.99	138		0	6	6	0	0	1	0	0	0				1	0	1	0	0	0	0	1	0	0	1	1	0	1	0
P000018	G0000589	S0001956	E000572	reMELD-Na	866	28	F	61	59	0.66	0.682021852585522	0.2	0.99	138			1	1	0	0	1	0	0	0				1	0	1	0	0	0	0	1	0	0	1	1	0	1	0
P000018	G0000590	S0001957	E000572	MELD	1055	34	F	62	59	0.88	0.898280461314198	0.4	1.01			0	7	7	0	0	1	0	0	0				1	0	1	0	0	0	0	1	0	0	1	1	1	1	0
P000018	G0000590	S0001958	E000572	MELD 3.0	1055	34	F	62	59	0.88	0.898280461314198	0.4	1.01	136	4.17		8	8	0	0	1	0	0	0				1	0	1	0	0	0	0	1	0	0	1	1	0	1	0
P000018	G0000590	S0001959	E000572	MELD-Na	1055	34	F	62	59	0.88	0.898280461314198	0.4	1.01	136		0	8	8	0	0	1	0	0	0				1	0	1	0	0	0	0	1	0	0	1	1	0	1	0
P000018	G0000590	S0001960	E000572	reMELD-Na	1055	34	F	62	59	0.88	0.898280461314198	0.4	1.01	136			5	5	0	0	1	0	0	0				1	0	1	0	0	0	0	1	0	0	1	1	0	1	0
P000018	G0000591	S0001961	E000750	MELD	1419	46	F	63	59	0.87	0.889589218578715	0.3	0.93			0	6	6	0	0	1	0	0	0				1	0	1	0	0	0	0	1	0	0	1	1	1	1	0
P000018	G0000591	S0001962	E000750	MELD-Na	1419	46	F	63	59	0.87	0.889589218578715	0.3	0.93	142		0	6	6	0	0	1	0	0	0				1	0	1	0	0	0	0	1	0	0	1	1	0	1	0
P000018	G0000591	S0001963	E000750	reMELD-Na	1419	46	F	63	59	0.87	0.889589218578715	0.3	0.93	142			3	3	0	0	1	0	0	0				1	0	1	0	0	0	0	1	0	0	1	1	0	1	0
P000018	G0000592	S0001964	E001093	MELD	1965	64	F	64	59	1.01	1.02732107665034	0.3	1.06			0	7	7	0	0	1	0	0	0				1	0	1	0	0	0	0	1	0	0	1	1	1	1	0
P000018	G0000592	S0001965	E001093	MELD 3.0	1965	64	F	64	59	1.01	1.02732107665034	0.3	1.06	140	4.19		8	8	0	0	1	0	0	0				1	0	1	0	0	0	0	1	0	0	1	1	0	1	0
P000018	G0000592	S0001966	E001093	MELD-Na	1965	64	F	64	59	1.01	1.02732107665034	0.3	1.06	140		0	7	7	0	0	1	0	0	0				1	0	1	0	0	0	0	1	0	0	1	1	0	1	0
P000018	G0000592	S0001967	E001093	reMELD-Na	1965	64	F	64	59	1.01	1.02732107665034	0.3	1.06	140			5	5	0	0	1	0	0	0				1	0	1	0	0	0	0	1	0	0	1	1	0	1	0
P000018	G0000593	S0001968	E001569	MELD	2700	88	F	66	59	0.8	0.82029137681563	0.3	0.97			0	6	6	0	0	1	0	0	0				1	0	1	0	0	0	0	1	0	0	1	1	1	1	0
P000018	G0000593	S0001969	E001569	MELD 3.0	2700	88	F	66	59	0.8	0.82029137681563	0.3	0.97	141	3.83		7	7	0	0	1	0	0	0				1	0	1	0	0	0	0	1	0	0	1	1	0	1	0
P000018	G0000593	S0001970	E001569	MELD-Na	2700	88	F	66	59	0.8	0.82029137681563	0.3	0.97	141		0	6	6	0	0	1	0	0	0				1	0	1	0	0	0	0	1	0	0	1	1	0	1	0
P000018	G0000593	S0001971	E001569	reMELD-Na	2700	88	F	66	59	0.8	0.82029137681563	0.3	0.97	141			2	2	0	0	1	0	0	0				1	0	1	0	0	0	0	1	0	0	1	1	0	1	0
P000018	G0000594	S0001972	E001774	MELD	3219	105	F	68	59	0.81	0.829852685207535	0.33	1.04			0	7	7	0	0	1	0	0	0				1	0	1	0	0	0	0	1	0	0	1	1	1	1	0
P000018	G0000594	S0001973	E001774	MELD-Na	3219	105	F	68	59	0.81	0.829852685207535	0.33	1.04	136		0	8	8	0	0	1	0	0	0				1	0	1	0	0	0	0	1	0	0	1	1	0	1	0
P000018	G0000594	S0001974	E001774	reMELD-Na	3219	105	F	68	59	0.81	0.829852685207535	0.33	1.04	136			4	4	0	0	1	0	0	0				1	0	1	0	0	0	0	1	0	0	1	1	0	1	0
P000018	G0000595	S0001975	E001988	MELD	3415	112	F	68	59	0.77	0.790979545268781	0.26	0.96			0	6	6	0	0	1	0	0	0				1	0	1	0	0	0	0	1	0	0	1	1	1	1	0
P000018	G0000595	S0001976	E001988	MELD 3.0	3415	112	F	68	59	0.77	0.790979545268781	0.26	0.96	141	4.08		7	7	0	0	1	0	0	0				1	0	1	0	0	0	0	1	0	0	1	1	0	1	0
P000018	G0000595	S0001977	E001988	MELD-Na	3415	112	F	68	59	0.77	0.790979545268781	0.26	0.96	141		0	6	6	0	0	1	0	0	0				1	0	1	0	0	0	0	1	0	0	1	1	0	1	0
P000018	G0000595	S0001978	E001988	reMELD-Na	3415	112	F	68	59	0.77	0.790979545268781	0.26	0.96	141			2	2	0	0	1	0	0	0				1	0	1	0	0	0	0	1	0	0	1	1	0	1	0
P000018	G0000596	S0001979	E001988	MELD	3611	118	F	69	59	0.78	0.800083093802576	0.33	1			0	6	6	0	0	1	0	0	0				1	0	1	0	0	0	0	1	0	0	1	1	1	1	0
P000018	G0000596	S0001980	E001988	MELD-Na	3611	118	F	69	59	0.78	0.800083093802576	0.33	1	138		0	6	6	0	0	1	0	0	0				1	0	1	0	0	0	0	1	0	0	1	1	0	1	0
P000018	G0000596	S0001981	E001988	reMELD-Na	3611	118	F	69	59	0.78	0.800083093802576	0.33	1	138			3	3	0	0	1	0	0	0				1	0	1	0	0	0	0	1	0	0	1	1	0	1	0
P000018	G0000597	S0001982	E002491	MELD	4155	136	F	70	59	0.77	0.788964712827964	0.43	1.02			0	7	7	0	0	1	0	0	0				1	0	1	0	0	0	0	1	0	0	1	1	1	1	0
P000018	G0000597	S0001983	E002491	MELD 3.0	4155	136	F	70	59	0.77	0.788964712827964	0.43	1.02	138	4.14		8	8	0	0	1	0	0	0				1	0	1	0	0	0	0	1	0	0	1	1	0	1	0
P000018	G0000597	S0001984	E002491	MELD-Na	4155	136	F	70	59	0.77	0.788964712827964	0.43	1.02	138		0	7	7	0	0	1	0	0	0				1	0	1	0	0	0	0	1	0	0	1	1	0	1	0
P000018	G0000597	S0001985	E002491	reMELD-Na	4155	136	F	70	59	0.77	0.788964712827964	0.43	1.02	138			3	4	1	0	0	1	0	0				1	0	1	0	0	0	0	1	0	0	1	1	0	1	0
P000018	G0000598	S0001986	E003020	MELD	4582	150	F	71	59	0.72	0.739911271778312	0.37	1.02			0	7	7	0	0	1	0	0	0				1	0	1	0	0	0	0	1	0	0	1	1	1	1	0
P000018	G0000598	S0001987	E003020	MELD 3.0	4582	150	F	71	59	0.72	0.739911271778312	0.37	1.02	135	3.89		9	9	0	0	1	0	0	0				1	0	1	0	0	0	0	1	0	0	1	1	0	1	0
P000018	G0000598	S0001988	E003020	MELD-Na	4582	150	F	71	59	0.72	0.739911271778312	0.37	1.02	135		0	9	9	0	0	1	0	0	0				1	0	1	0	0	0	0	1	0	0	1	1	0	1	0
P000018	G0000598	S0001989	E003020	reMELD-Na	4582	150	F	71	59	0.72	0.739911271778312	0.37	1.02	135			4	4	0	0	1	0	0	0				1	0	1	0	0	0	0	1	0	0	1	1	0	1	0
P000018	G0000599	S0001990	E003119	MELD	4646	152	F	71	59	0.72	0.740148159651191	0.35	1			0	6	6	0	0	1	0	0	0				1	0	1	0	0	0	0	1	0	0	1	1	1	1	0
P000018	G0000599	S0001991	E003119	MELD-Na	4646	152	F	71	59	0.72	0.740148159651191	0.35	1	134		0	9	9	0	0	1	0	0	0				1	0	1	0	0	0	0	1	0	0	1	1	0	1	0
P000018	G0000599	S0001992	E003119	reMELD-Na	4646	152	F	71	59	0.72	0.740148159651191	0.35	1	134			4	4	0	0	1	0	0	0				1	0	1	0	0	0	0	1	0	0	1	1	0	1	0
P000019	G0000600	S0001993	E000498	MELD	0	0	M	58	58	0.47	0.483848846510976	0.8	1.235			0	9	9	0	0	1	0	1	1		-1729	-57	1	0	0	0	0	0	0	0	1	0	1	1	1	1	1
P000019	G0000600	S0001994	E000498	MELD-Na	0	0	M	58	58	0.47	0.483848846510976	0.8	1.235	141		0	9	9	0	0	1	0	1	1		-1729	-57	1	0	0	0	0	0	0	0	1	0	1	1	0	1	1
P000019	G0000600	S0001995	E000498	reMELD-Na	0	0	M	58	58	0.47	0.483848846510976	0.8	1.235	141			6	6	0	0	1	0	1	1		-1729	-57	1	0	0	0	0	0	0	0	1	0	1	1	0	1	1
P000019	G0000601	S0001996	E000498	MELD	1	0	M	58	58	0.49	0.494928709460027	1.6	1.22			0	10	10	0	0	1	0	1	1		-1728	-57	1	0	0	0	0	0	0	0	1	0	1	1	1	1	1
P000019	G0000601	S0001997	E000498	MELD-Na	1	0	M	58	58	0.49	0.494928709460027	1.6	1.22	144		0	10	10	0	0	1	0	1	1		-1728	-57	1	0	0	0	0	0	0	0	1	0	1	1	0	1	1
P000019	G0000601	S0001998	E000498	reMELD-Na	1	0	M	58	58	0.49	0.494928709460027	1.6	1.22	144			8	8	0	0	1	0	1	1		-1728	-57	1	0	0	0	0	0	0	0	1	0	1	1	0	1	1
P000019	G0000602	S0001999	E000498	MELD	2	0	M	58	58	0.4	0.417594984289405	0.4	1.37			0	10	10	0	0	1	0	1	1		-1727	-57	1	0	0	0	0	0	0	0	1	0	1	1	1	1	1
[truncated: 65,400 more rows]
