# Supplementary material for: Creatinine assay interferences compromises MELD accuracy and may bias liver allocation
Source: Nat Commun. 2026 Jul 23;17:7111. doi: 10.1038/s41467-026-75011-x (PMC13396164; doi:10.1038/s41467-026-75011-x)
Supplement: Supplementary file 4 — Source Data [file 41467_2026_75011_MOESM4_ESM.zip › figshare_package_FINAL_PUBLIC_DEPOSIT_V1_20260503_002637/01_primary_data/public/f1_simulated_surface_metadata.csv]

parameter	value
dataset_name	f1_simulated_surface_repository
cohort	SIMULATED
data_type	in_silico surface grid
row_definition;One row = one equation-defined grid point (tb_mg_dL, cre_true_mg_dL)
tb_range_mg_dL	1 to 35
cre_true_range_mg_dL	1 to 6
tb_step_mg_dL	0.1
cre_step_mg_dL	0.05
delta_definition	delta = cre_true_mg_dL - predicted measured creatinine
equation_form;""cre_true = a + b*TB + c*TB^2 + d*cre_measured + e*cre_measured^2; inverted to measured creatinine by quadratic solution""
CreJ_a	0.0115
CreJ_b	-0.012
CreJ_c	0.00025
CreJ_d	1.039
CreJ_e	-0.0294
CreE_a	0.1945
CreE_b	-0.013
CreE_c	3e-05
CreE_d	0.9076
CreE_e	-3e-04grouping_rule_registry
