# Supplementary material for: Creatinine assay interferences compromises MELD accuracy and may bias liver allocation
Source: Nat Commun. 2026 Jul 23;17:7111. doi: 10.1038/s41467-026-75011-x (PMC13396164; doi:10.1038/s41467-026-75011-x)
Supplement: Supplementary file 4 — Source Data [file 41467_2026_75011_MOESM4_ESM.zip › figshare_package_FINAL_PUBLIC_DEPOSIT_V1_20260503_002637/01_primary_data/public/f1_tb_cre_experimental_array_raw.csv]

array_id	preparer_id	replicate	assay	TB_nominal_grav_mg_dL	Cre_nominal_grav_mg_dL	TB_trial_M_mg_dL	trial_display_Cre_M_mg_dL	plot_correction_mg_dL
Array_1	Prep_A	2	CreE	27	3	27.2227640681025	3.54112052571519	-0.541120525715191
Array_1	Prep_A	1	CreE	27	3	27.1297714113581	3.48086545171456	-0.480865451714561
Array_1	Prep_A	2	CreJ	27	3	27.2238964489877	3.38657822045959	-0.386578220459593
Array_1	Prep_A	1	CreJ	27	3	27.1309037922433	3.31706146881056	-0.317061468810564
Array_2	Prep_A	2	CreE	27	3	26.9427373034614	3.45845088595388	-0.458450885953881
Array_2	Prep_A	1	CreE	27	3	27.0883874463113	3.44494102399758	-0.444941023997581
Array_2	Prep_A	2	CreJ	27	3	26.9408989462757	3.25085088330939	-0.250850883309386
Array_2	Prep_A	1	CreJ	27	3	27.0865490891256	3.35618115420059	-0.356181154200586
Array_1	Prep_A	2	CreJ	14	1.5	14.0405223698577	1.61898827039151	-0.118988270391514
Array_1	Prep_A	1	CreJ	14	1.5	13.9731345470821	1.6691196339932	-0.169119633993204
Array_1	Prep_A	2	CreE	14	1.5	14.0423697323553	1.65167163990408	-0.151671639904077
Array_1	Prep_A	1	CreE	14	1.5	13.9749819095797	1.61735467878336	-0.117354678783357
Array_2	Prep_A	2	CreJ	14	1.5	14.0544349504726	1.61817226275938	-0.118172262759379
Array_2	Prep_A	1	CreJ	14	1.5	13.9536370559732	1.66433315763623	-0.164333157636229
Array_2	Prep_A	2	CreE	14	1.5	14.056282364532	1.62807745326894	-0.128077453268937
Array_2	Prep_A	1	CreE	14	1.5	13.9554844700326	1.62513426817036	-0.125134268170357
Array_1	Prep_A	2	CreE	28	3	28.0708837474689	3.5131877798266	-0.513187779826595
Array_1	Prep_A	1	CreE	28	3	27.9677062606411	3.49385851922907	-0.493858519229065
Array_2	Prep_A	2	CreE	28	3	28.2558230259916	3.51252606203808	-0.512526062038075
Array_2	Prep_A	1	CreE	28	3	28.2356597302308	3.398363626117	-0.398363626116995
Array_1	Prep_A	1	CreJ	28	3	27.9658659510949	3.30541430883517	-0.305414308835168
Array_1	Prep_A	2	CreJ	28	3	28.0690434379227	3.22407312168848	-0.224073121688479
Array_2	Prep_A	2	CreJ	28	3	28.2539844744108	3.29677943769297	-0.296779437692968
Array_2	Prep_A	1	CreJ	28	3	28.23382117865	3.28207010641119	-0.282070106411188
Array_2	Prep_A	2	CreJ	15	1.5	15.0485725629229	1.65219592101369	-0.152195921013691
Array_2	Prep_A	1	CreJ	15	1.5	15.0014441869439	1.63644636739597	-0.136446367395971
Array_2	Prep_A	1	CreE	15	1.5	15.0032919090534	1.63619928448375	-0.136199284483749
Array_2	Prep_A	2	CreE	15	1.5	15.0504202850324	1.65234803378164	-0.152348033781639
Array_1	Prep_A	2	CreE	15	1.5	14.9071548679041	1.62943451867419	-0.129434518674189
Array_1	Prep_A	1	CreE	15	1.5	15.0274976228685	1.66014164359277	-0.160141643592769
Array_1	Prep_A	2	CreJ	15	1.5	14.9082740015751	1.54335522067074	-0.0433552206707439
Array_1	Prep_A	1	CreJ	15	1.5	15.0286167565395	1.66150915299996	-0.161509152999964
Array_1	Prep_A	2	CreE	29	3	29.0445886455963	3.4066518606597	-0.406651860659701
Array_1	Prep_A	1	CreE	29	3	29.2300887361234	3.49822934412418	-0.498229344124181
Array_2	Prep_A	1	CreE	29	3	29.1155285371394	3.45139851706775	-0.451398517067751
Array_2	Prep_A	2	CreE	29	3	29.1839025983353	3.50434843279931	-0.50434843279931
Array_1	Prep_A	2	CreJ	29	3	29.0427510818117	3.31964973207326	-0.319649732073259
Array_1	Prep_A	1	CreJ	29	3	29.2282511723388	3.28057067609606	-0.280570676096059
Array_2	Prep_A	2	CreJ	29	3	29.1820650702812	3.2915489213302	-0.291548921330203
Array_2	Prep_A	1	CreJ	29	3	29.1136910090852	3.30988511905005	-0.309885119050053
Array_2	Prep_A	2	CreJ	16	1.5	16.0245789869479	1.67521997462653	-0.175219974626528
Array_2	Prep_A	1	CreJ	16	1.5	15.9861862110729	1.77034760426511	-0.270347604265108
Array_1	Prep_A	2	CreE	16	1.5	15.9508600580198	1.70511069747507	-0.20511069747507
Array_1	Prep_A	1	CreE	16	1.5	15.9916443763298	1.68080267747486	-0.18080267747486
Array_2	Prep_A	2	CreE	16	1.5	16.0264245841629	1.62191408666017	-0.12191408666017
Array_2	Prep_A	1	CreE	16	1.5	15.9880318082879	1.66982539758908	-0.16982539758908
Array_1	Prep_A	2	CreJ	16	1.5	15.9490133989677	1.6744556292732	-0.174455629273199
Array_1	Prep_A	1	CreJ	16	1.5	15.9897977172777	1.66285442016558	-0.16285442016558
Array_2	Prep_A	1	CreJ	30	3	30.3453474082191	3.33218025677491	-0.332180256774908
Array_2	Prep_A	2	CreJ	30	3	30.0542957885671	3.32318851526445	-0.323188515264448
Array_2	Prep_A	2	CreE	30	3	30.0558334799325	3.49070993617232	-0.490709936172323
Array_2	Prep_A	1	CreE	30	3	30.3468850995845	3.5091147776655	-0.509114777665503
Array_1	Prep_A	2	CreJ	30	3	30.1493953361159	3.39361183515198	-0.393611835151979
Array_1	Prep_A	1	CreJ	30	3	30.0004986954669	3.36574587171608	-0.365745871716079
Array_1	Prep_A	1	CreE	30	3	29.9993619170577	3.52645381959723	-0.526453819597233
Array_1	Prep_A	2	CreE	30	3	30.1482585577067	3.54510150515962	-0.545101505159623
Array_2	Prep_A	2	CreJ	17	1.5	17.0720068879795	1.65011213252051	-0.150112132520513
Array_2	Prep_A	1	CreJ	17	1.5	17.0309911505681	1.62862170278189	-0.128621702781893
Array_2	Prep_A	2	CreE	17	1.5	17.0724194225428	1.6829927026292	-0.1829927026292
Array_2	Prep_A	1	CreE	17	1.5	17.0314036851314	1.68431572108427	-0.18431572108427
Array_1	Prep_A	2	CreE	17	1.5	17.07012787024	1.69577309652103	-0.19577309652103
Array_1	Prep_A	1	CreE	17	1.5	16.9369580247236	1.66912147527201	-0.16912147527201
Array_1	Prep_A	2	CreJ	17	1.5	17.0682818435985	1.683373241374	-0.183373241374002
Array_1	Prep_A	1	CreJ	17	1.5	16.9351119980821	1.65080616758949	-0.150806167589492
Array_2	Prep_A	2	CreE	31	3	31.062156948219	3.51839469958132	-0.518394699581316
Array_2	Prep_A	1	CreE	31	3	31.050206000277502	3.54291353478572	-0.542913534785716
Array_2	Prep_A	1	CreJ	31	3	31.0483693691696	3.29642852515782	-0.296428525157817
Array_2	Prep_A	2	CreJ	31	3	31.0603203171111	3.24590399871323	-0.245903998713227
Array_1	Prep_A	1	CreJ	31	3	31.0736523191123	3.36866646230845	-0.368666462308452
Array_1	Prep_A	2	CreJ	31	3	31.0870004024983	3.29148118745104	-0.291481187451042
Array_1	Prep_A	1	CreE	31	3	31.0726271258079	3.52965254046503	-0.529652540465026
Array_1	Prep_A	2	CreE	31	3	31.0859752091939	3.53924631471685	-0.539246314716846
Array_2	Prep_A	1	CreJ	18	1.5	18.0458754216208	1.63366492531092	-0.133664925310916
Array_2	Prep_A	2	CreJ	18	1.5	18.0847233940363	1.63373521505038	-0.133735215050376
Array_2	Prep_A	1	CreE	18	1.5	18.0447546374035	1.69655545479304	-0.19655545479304
Array_2	Prep_A	2	CreE	18	1.5	18.083602609819	1.70109243100682	-0.20109243100682
Array_1	Prep_A	2	CreJ	18	1.5	17.9356696932976	1.55298024669276	-0.0529802466927576
Array_1	Prep_A	1	CreJ	18	1.5	17.9707759256787	1.65053659173915	-0.150536591739148
Array_1	Prep_A	2	CreE	18	1.5	17.9345488726656	1.70734618104594	-0.20734618104594
Array_1	Prep_A	1	CreE	18	1.5	17.9696551050467	1.68997216469488	-0.18997216469488
Array_1	Prep_A	1	CreJ	32	3	31.7832824303764	3.30300139967081	-0.303001399670813
Array_1	Prep_A	2	CreJ	32	3	31.9274366698266	3.31261084049582	-0.312610840495823
Array_2	Prep_A	2	CreJ	32	3	32.0201906654968	3.27649564521116	-0.27649564521116
Array_2	Prep_A	1	CreJ	32	3	31.9929674057969	3.30755293333084	-0.30755293333084
Array_2	Prep_A	1	CreE	32	3	31.9948030011885	3.51414939217157	-0.514149392171567
Array_2	Prep_A	2	CreE	32	3	32.0220262608884	3.50561674719328	-0.505616747193277
Array_1	Prep_A	1	CreE	32	3	31.7851171984213	3.56623993191792	-0.566239931917917
Array_1	Prep_A	2	CreE	32	3	31.9292714378715	3.5156465985843	-0.515646598584297
Array_2	Prep_A	1	CreE	19	1.5	19.0021187943973	1.72679465743964	-0.226794657439644
Array_2	Prep_A	2	CreE	19	1.5	18.9431542471888	1.70782594202364	-0.207825942023644
Array_2	Prep_A	1	CreJ	19	1.5	19.0032421357207	1.64211413336217	-0.142114133362172
Array_2	Prep_A	2	CreJ	19	1.5	18.9442775885122	1.34569969732218	0.154300302677818
Array_1	Prep_A	2	CreE	19	1.5	18.9643045249774	1.67940417097198	-0.179404170971984
Array_1	Prep_A	1	CreE	19	1.5	19.0717631060454	1.69869376138109	-0.198693761381094
Array_1	Prep_A	2	CreJ	19	1.5	18.9654258773716	1.61154484028609	-0.111544840286095
Array_1	Prep_A	1	CreJ	19	1.5	19.0728844584396	1.60220584036788	-0.102205840367885
Array_1	Prep_A	1	CreJ	33	3	32.9944969178462	3.28133154125818	-0.281331541258181
Array_1	Prep_A	2	CreJ	33	3	33.2842112274736	3.35192777794648	-0.351927777946481
Array_1	Prep_A	1	CreE	33	3	32.9933632474377	3.54571671527032	-0.545716715270315
Array_1	Prep_A	2	CreE	33	3	33.2830775570651	3.55766673531803	-0.557666735318025
Array_2	Prep_A	1	CreE	33	3	32.7936444891605	3.57046679429093	-0.570466794290925
Array_2	Prep_A	2	CreE	33	3	33.1980202447905	3.5372145397231	-0.537214539723095
Array_2	Prep_A	1	CreJ	33	3	32.7918069948593	3.20807604373599	-0.208076043735986
Array_2	Prep_A	2	CreJ	33	3	33.1961827504893	3.30054348033074	-0.300543480330736
Array_2	Prep_A	1	CreE	20	1.5	19.997833605011	1.71324323650972	-0.213243236509719
Array_2	Prep_A	2	CreE	20	1.5	20.0511953062174	1.71116220436281	-0.211162204362809
Array_1	Prep_A	2	CreE	20	1.5	19.9509782041155	1.66561941895071	-0.165619418950709
Array_1	Prep_A	1	CreE	20	1.5	20.1998346823266	1.72763800424392	-0.227638004243919
Array_2	Prep_A	1	CreJ	20	1.5	19.9988102166055	1.67560618976989	-0.17560618976989
Array_2	Prep_A	2	CreJ	20	1.5	20.0521719178119	1.61821438862523	-0.11821438862523
Array_1	Prep_A	2	CreJ	20	1.5	19.9520999340623	1.6529867231023	-0.152986723102305
Array_1	Prep_A	1	CreJ	20	1.5	20.2009564122734	1.54991845380883	-0.0499184538088346
Array_1	Prep_A	1	CreE	34	3	34.4789532385066	3.60088350923487	-0.600883509234869
Array_1	Prep_A	2	CreE	34	3	34.150285830789	3.52225283772252	-0.522252837722519
Array_1	Prep_A	2	CreJ	34	3	34.1484515140082	3.3182588690682	-0.318258869068195
Array_1	Prep_A	1	CreJ	34	3	34.4771189217257	3.26830570865345	-0.268305708653445
Array_2	Prep_A	1	CreE	34	3	34.1381266038546	3.53912594204986	-0.539125942049859
Array_2	Prep_A	2	CreE	34	3	34.0252637227787	3.54352632468875	-0.543526324688749
Array_2	Prep_A	2	CreJ	34	3	34.023428848426	3.32994387855362	-0.329943878553623
Array_2	Prep_A	1	CreJ	34	3	34.1362917295019	3.24691418422451	-0.246914184224513
Array_2	Prep_A	1	CreE	21	1.5	21.137233802049	1.74967157746138	-0.249671577461379
Array_2	Prep_A	2	CreE	21	1.5	21.0913524145679	1.71610911303399	-0.216109113033989
Array_1	Prep_A	2	CreE	21	1.5	21.0307039926531	1.70507527106127	-0.205075271061269
Array_1	Prep_A	1	CreE	21	1.5	21.0648212479997	1.73265000295144	-0.232650002951439
Array_2	Prep_A	1	CreJ	21	1.5	21.1353880874114	1.67932732906481	-0.179327329064815
Array_2	Prep_A	2	CreJ	21	1.5	21.0895066999304	1.68456122354951	-0.184561223549515
Array_1	Prep_A	1	CreJ	21	1.5	21.0645300784666	1.65155299507047	-0.151552995070468
Array_1	Prep_A	2	CreJ	21	1.5	21.03041282312	1.65503048033688	-0.155030480336878
Array_2	Prep_A	1	CreJ	35	3	35.2808942494946	3.29611583853931	-0.296115838539308
Array_2	Prep_A	2	CreJ	35	3	35.4653689545104	3.23897171184191	-0.238971711841908
Array_1	Prep_A	2	CreE	35	3	34.9756885306074	3.58101494027967	-0.581014940279667
Array_1	Prep_A	1	CreE	35	3	35.1517646933065	3.55022915841954	-0.550229158419537
Array_1	Prep_A	2	CreJ	35	3	34.9738547098436	3.25355038340403	-0.25355038340403
Array_1	Prep_A	1	CreJ	35	3	35.1499308725427	3.31391026941986	-0.313910269419861
Array_2	Prep_A	1	CreE	35	3	35.2827285884784	3.57173373553832	-0.571733735538317
Array_2	Prep_A	2	CreE	35	3	35.4672032934943	3.57703430449395	-0.577034304493947
Array_2	Prep_A	1	CreJ	22	1.5	22.0569001869919	1.6097763759216	-0.1097763759216
Array_2	Prep_A	2	CreJ	22	1.5	22.0514473623761	1.70293492406703	-0.20293492406703
Array_1	Prep_A	1	CreJ	22	1.5	22.0394113287824	1.56524461009048	-0.0652446100904756
Array_1	Prep_A	2	CreJ	22	1.5	22.0346691885046	1.65522567614872	-0.155225676148715
Array_2	Prep_A	2	CreE	22	1.5	22.0518739341742	1.73233789481076	-0.232337894810763
Array_2	Prep_A	1	CreE	22	1.5	22.05732675879	1.74350079971748	-0.243500799717483
Array_1	Prep_A	2	CreE	22	1.5	22.0335475411583	1.76871488469562	-0.268714884695623
Array_1	Prep_A	1	CreE	22	1.5	22.0382896814361	1.71572756214477	-0.215727562144773
Array_1	Prep_A	1	CreE	23	1.5	22.9867229544026	1.78053404092297	-0.280534040922967
Array_1	Prep_A	2	CreE	23	1.5	22.889366546332	1.75820883275461	-0.258208832754607
Array_2	Prep_A	2	CreE	23	1.5	22.9756084515827	1.77092186377558	-0.270921863775577
Array_2	Prep_A	1	CreE	23	1.5	23.1905270566643	1.75034061899812	-0.250340618998117
Array_2	Prep_A	2	CreJ	23	1.5	22.9762774892584	1.67774437074958	-0.177744370749576
Array_2	Prep_A	1	CreJ	23	1.5	23.19119609434	1.62023280867268	-0.120232808672676
Array_1	Prep_A	1	CreJ	23	1.5	22.9878445537317	1.66174792465582	-0.161747924655823
Array_1	Prep_A	2	CreJ	23	1.5	22.8904881456611	1.57621897020722	-0.0762189702072231
Array_2	Prep_A	2	CreE	1	3.5	1.03388872345755	3.65164512914469	-0.151645129144694
Array_2	Prep_A	1	CreE	1	3.5	1.02956745909463	3.64457986400574	-0.144579864005745
Array_1	Prep_A	1	CreE	1	3.5	0.979904083413194	3.64571647719027	-0.145716477190275
Array_1	Prep_A	2	CreE	1	3.5	1.0020246615841	3.65974677116813	-0.159746771168134
Array_1	Prep_A	2	CreJ	1	3.5	1.00311806772468	3.7322496900894	-0.2322496900894
Array_1	Prep_A	1	CreJ	1	3.5	0.980997489553775	3.76482522850829	-0.26482522850829
Array_2	Prep_A	1	CreJ	1	3.5	1.02770169306617	3.81985842682557	-0.319858426825566
Array_2	Prep_A	2	CreJ	1	3.5	1.03202295742909	3.78458525533122	-0.284585255331216
Array_1	Prep_A	2	CreE	24	1.5	24.1019973737768	1.76638147971398	-0.266381479713985
Array_1	Prep_A	1	CreE	24	1.5	23.9950700342478	1.79741071150251	-0.297410711502515
Array_2	Prep_A	1	CreJ	24	1.5	24.2441700579128	1.68000657305023	-0.18000657305023
Array_2	Prep_A	2	CreJ	24	1.5	24.1208280963982	1.71004179255945	-0.21004179255945
Array_2	Prep_A	1	CreE	24	1.5	24.2460169204099	1.7450668298814	-0.245066829881405
Array_2	Prep_A	2	CreE	24	1.5	24.1226749588953	1.76136894036652	-0.261368940366515
Array_1	Prep_A	1	CreJ	24	1.5	23.9960695452165	1.6099797819541	-0.109979781954097
Array_1	Prep_A	2	CreJ	24	1.5	24.1029968847455	1.67874828074829	-0.178748280748287
Array_2	Prep_A	2	CreE	2	3.5	2.01995654036665	3.66514370049096	-0.16514370049096
Array_2	Prep_A	1	CreE	2	3.5	2.02412069398652	3.63449456343362	-0.13449456343362
Array_1	Prep_A	2	CreJ	2	3.5	2.00339098455704	3.75622434425024	-0.256224344250242
Array_1	Prep_A	1	CreJ	2	3.5	2.01360588958182	3.78533859965294	-0.285338599652942
Array_1	Prep_A	1	CreE	2	3.5	2.01251696390969	3.70058317207204	-0.200583172072041
Array_1	Prep_A	2	CreE	2	3.5	2.00230205888491	3.71971061188539	-0.21971061188539
Array_2	Prep_A	2	CreJ	2	3.5	2.01808498580782	3.82758489364077	-0.327584893640773
Array_2	Prep_A	1	CreJ	2	3.5	2.02224913942769	3.80668392070448	-0.306683920704483
Array_2	Prep_A	2	CreE	25	1.5	25.0413320842648	1.81086119732607	-0.310861197326068
Array_2	Prep_A	1	CreE	25	1.5	25.3118854398346	1.80113989930335	-0.301139899303348
Array_1	Prep_A	2	CreE	25	1.5	24.9732091456492	1.80593198710428	-0.305931987104278
Array_1	Prep_A	1	CreE	25	1.5	25.112059154222	1.77695030770015	-0.276950307700148
Array_1	Prep_A	2	CreJ	25	1.5	24.971362404679	1.62513357157136	-0.125133571571356
Array_1	Prep_A	1	CreJ	25	1.5	25.1102124132518	1.69342001200702	-0.193420012007016
Array_2	Prep_A	2	CreJ	25	1.5	25.0394852690954	1.62963025498536	-0.129630254985357
Array_2	Prep_A	1	CreJ	25	1.5	25.3100386246652	1.70454618871019	-0.204546188710186
Array_2	Prep_A	2	CreJ	3	3.5	2.99469206307471	3.80984961072948	-0.309849610729483
Array_2	Prep_A	1	CreJ	3	3.5	2.98215996713363	3.83094890294471	-0.330948902944713
Array_1	Prep_A	2	CreJ	3	3.5	2.97960763875924	3.80829023092093	-0.308290230920926
Array_1	Prep_A	1	CreJ	3	3.5	3.00614922460798	3.8108635133969	-0.310863513396896
Array_2	Prep_A	2	CreE	3	3.5	2.99587875882383	3.66377589901418	-0.163775899014177
Array_2	Prep_A	1	CreE	3	3.5	2.98334666288275	3.70181147095535	-0.201811470955346
Array_1	Prep_A	1	CreE	3	3.5	3.00505204173629	3.70059018279693	-0.200590182796927
Array_1	Prep_A	2	CreE	3	3.5	2.97851045588755	3.69703803945918	-0.197038039459176
Array_1	Prep_A	1	CreJ	26	1.5	26.006851766246	1.62904030534848	-0.129040305348483
Array_1	Prep_A	2	CreJ	26	1.5	26.0491420581244	1.7312659001558801	-0.231265900155883
Array_2	Prep_A	2	CreE	26	1.5	26.0432888900395	1.79137061943338	-0.291370619433379
Array_2	Prep_A	1	CreE	26	1.5	26.1574058251557	1.80403207025155	-0.304032070251549
Array_1	Prep_A	2	CreE	26	1.5	26.0509901295851	1.76593818870475	-0.265938188704749
Array_1	Prep_A	1	CreE	26	1.5	26.0086998377067	1.78699451864651	-0.286994518646509
Array_2	Prep_A	2	CreJ	26	1.5	26.0444085779686	1.60420108218085	-0.104201082180848
Array_2	Prep_A	1	CreJ	26	1.5	26.1585255130848	1.61985021689957	-0.119850216899568
Array_2	Prep_A	1	CreE	4	3.5	4.03311614137008	3.6908405032483	-0.190840503248301
Array_2	Prep_A	2	CreE	4	3.5	3.99515756090611	3.68827071550837	-0.188270715508371
Array_1	Prep_A	2	CreJ	4	3.5	4.02916635591591	3.79305839243099	-0.293058392430988
Array_1	Prep_A	1	CreJ	4	3.5	4.02935494700498	3.93553461035195	-0.435534610351948
Array_2	Prep_A	2	CreJ	4	3.5	3.99625575868634	3.77770403173586	-0.27770403173586
Array_2	Prep_A	1	CreJ	4	3.5	4.03421433915031	3.83017745235587	-0.330177452355871
Array_1	Prep_A	1	CreE	4	3.5	4.03121493387315	3.6991862563079	-0.199186256307901
Array_1	Prep_A	2	CreE	4	3.5	4.03102634278408	3.71899647285704	-0.218996472857041
Array_2	Prep_A	1	CreE	27	1.5	27.1209790311119	1.81923658728224	-0.31923658728223703
Array_2	Prep_A	2	CreE	27	1.5	26.927232996281	1.82215910394707	-0.322159103947067
Array_1	Prep_A	2	CreE	27	1.5	27.0197389129872	1.81755248538784	-0.317552485387837
Array_1	Prep_A	1	CreE	27	1.5	26.6740836973345	1.81473126182726	-0.314731261827257
Array_2	Prep_A	1	CreJ	27	1.5	27.1191313509328	1.66856753379004	-0.168567533790037
Array_2	Prep_A	2	CreJ	27	1.5	26.9253853161019	1.66192309611212	-0.161923096112117
Array_1	Prep_A	1	CreJ	27	1.5	26.6750326051297	1.61497764801073	-0.114977648010731
Array_1	Prep_A	2	CreJ	27	1.5	27.0206878207824	1.60951807259133	-0.109518072591331
Array_1	Prep_A	2	CreJ	5	3.5	5.00970599411778	3.86518162821961	-0.365181628219607
Array_1	Prep_A	1	CreJ	5	3.5	5.02529773897391	3.82614817588238	-0.326148175882377
Array_1	Prep_A	1	CreE	5	3.5	5.02419372893272	3.72138007669563	-0.221380076695626
Array_1	Prep_A	2	CreE	5	3.5	5.00860198407659	3.69719100859307	-0.197191008593066
Array_2	Prep_A	1	CreJ	5	3.5	5.0348292192903	3.80296042473818	-0.302960424738183
Array_2	Prep_A	2	CreJ	5	3.5	5.01628087598922	3.8339032928115	-0.333903292811503
Array_2	Prep_A	1	CreE	5	3.5	5.03372914708176	3.73763626692315	-0.237636266923146
Array_2	Prep_A	2	CreE	5	3.5	5.01518080378068	3.70977019766136	-0.209770197661356
Array_2	Prep_A	2	CreE	28	1.5	27.9897268119224	1.79737257207858	-0.297372572078582
Array_2	Prep_A	1	CreE	28	1.5	28.3306357061179	1.80481744345151	-0.304817443451512
Array_2	Prep_A	2	CreJ	28	1.5	27.9878742835675	1.6510645743869	-0.151064574386898
Array_2	Prep_A	1	CreJ	28	1.5	28.328783177763	1.66814168398891	-0.168141683988908
Array_1	Prep_A	1	CreE	28	1.5	27.9610173830246	1.78575888843426	-0.285758888434262
Array_1	Prep_A	2	CreE	28	1.5	27.9641590885407	1.77900261842471	-0.279002618424712
Array_1	Prep_A	1	CreJ	28	1.5	27.9591648581538	1.63294994475694	-0.132949944756938
Array_1	Prep_A	2	CreJ	28	1.5	27.9623065636699	1.70729224388506	-0.207292243885058
Array_2	Prep_A	2	CreE	6	3.5	6.01935782266994	3.73127574645387	-0.23127574645387
Array_2	Prep_A	1	CreE	6	3.5	6.04244718756767	3.753567516459	-0.253567516459
Array_1	Prep_A	1	CreJ	6	3.5	5.9906534432693	3.80411736563824	-0.304117365638239
Array_1	Prep_A	2	CreJ	6	3.5	5.99172220774234	3.88820693990436	-0.38820693990436
Array_2	Prep_A	1	CreJ	6	3.5	6.04354071650777	3.77916010986225	-0.279160109862246
Array_2	Prep_A	2	CreJ	6	3.5	6.02045135161004	3.82128139962936	-0.321281399629356
Array_1	Prep_A	2	CreE	6	3.5	5.9906220771934	3.72607802825351	-0.22607802825351
Array_1	Prep_A	1	CreE	6	3.5	5.98955331272036	3.73251244188129	-0.232512441881291
Array_2	Prep_A	2	CreE	29	1.5	28.977365431914	1.81780587253745	-0.317805872537449
Array_2	Prep_A	1	CreE	29	1.5	28.9601612600774	1.86750889693636	-0.367508896936359
Array_1	Prep_A	2	CreJ	29	1.5	29.065595448882	1.61931013113729	-0.119310131137293
Array_1	Prep_A	1	CreJ	29	1.5	28.9393145513526	1.68803319847453	-0.188033198474533
Array_2	Prep_A	1	CreJ	29	1.5	28.9583099986285	1.64903132298239	-0.149031322982387
Array_2	Prep_A	2	CreJ	29	1.5	28.9755141704651	1.70822133795689	-0.208221337956887
Array_1	Prep_A	2	CreE	29	1.5	29.067446362516	1.83663100369473	-0.336631003694729
Array_1	Prep_A	1	CreE	29	1.5	28.9411654649865	1.81509914328961	-0.315099143289609
Array_1	Prep_A	2	CreJ	7	3.5	7.02629724511668	3.85114168028297	-0.351141680282973
Array_1	Prep_A	1	CreJ	7	3.5	6.97958792776083	3.81080783628513	-0.310807836285133
Array_1	Prep_A	1	CreE	7	3.5	6.97848422461156	3.69208011716044	-0.192080117160441
Array_1	Prep_A	2	CreE	7	3.5	7.02519354196741	3.74634832289775	-0.246348322897751
Array_2	Prep_A	2	CreJ	7	3.5	7.00357296274211	3.86795472913851	-0.367954729138508
Array_2	Prep_A	1	CreJ	7	3.5	6.95978021910096	3.85470523453738	-0.354705234537378
Array_2	Prep_A	2	CreE	7	3.5	7.00246501299474	3.78478567392954	-0.28478567392954
Array_2	Prep_A	1	CreE	7	3.5	6.95867226935359	3.75051842306119	-0.250518423061191
Array_2	Prep_A	1	CreE	30	1.5	30.1522301651882	1.8278622771286	-0.327862277128598
Array_2	Prep_A	2	CreE	30	1.5	30.4112492374347	1.84055871745716	-0.340558717457158
Array_1	Prep_A	2	CreE	30	1.5	29.9331892873093	1.84175142454719	-0.341751424547188
Array_1	Prep_A	1	CreE	30	1.5	30.1454135178473	1.82086505827168	-0.320865058271678
Array_1	Prep_A	1	CreJ	30	1.5	30.1435589146328	1.71334646297414	-0.213346462974143
Array_1	Prep_A	2	CreJ	30	1.5	29.9313346840949	1.64353788745418	-0.143537887454183
Array_2	Prep_A	2	CreJ	30	1.5	30.4093945654822	1.63035772079344	-0.130357720793437
Array_2	Prep_A	1	CreJ	30	1.5	30.1503754932358	1.7390506272535	-0.239050627253498
Array_2	Prep_A	1	CreJ	8	3.5	8.00892948960882	3.87104618231131	-0.37104618231131
Array_2	Prep_A	2	CreJ	8	3.5	8.02460751573183	3.84608836541923	-0.34608836541923
Array_1	Prep_A	1	CreE	8	3.5	7.94366882503391	3.79763720755182	-0.297637207551816
Array_1	Prep_A	2	CreE	8	3.5	8.00277595218769	3.76909124747024	-0.269091247470235
Array_2	Prep_A	1	CreE	8	3.5	8.00782898299165	3.76734411513546	-0.267344115135455
Array_2	Prep_A	2	CreE	8	3.5	8.02350700911465	3.75310060630747	-0.253100606307465
Array_1	Prep_A	1	CreJ	8	3.5	7.94476777152592	3.83108374343782	-0.331083743437815
Array_1	Prep_A	2	CreJ	8	3.5	8.0038748986797	3.86084613130533	-0.360846131305326
Array_1	Prep_A	1	CreJ	31	1.5	31.1759544563513	1.58973387595935	-0.0897338759593542
Array_1	Prep_A	2	CreJ	31	1.5	30.7879424573273	1.61088279422692	-0.110882794226924
Array_2	Prep_A	2	CreJ	31	1.5	31.1743064342095	1.5754222207414	-0.075422220741397
Array_2	Prep_A	1	CreJ	31	1.5	31.2820939040684	1.64558584369724	-0.145585843697237
Array_2	Prep_A	2	CreE	31	1.5	31.1761586058509	1.85329032881496	-0.353290328814962
Array_2	Prep_A	1	CreE	31	1.5	31.2839460757098	1.86988931668272	-0.369889316682722
Array_1	Prep_A	2	CreE	31	1.5	30.7897943626197	1.89054821826089	-0.390548218260892
Array_1	Prep_A	1	CreE	31	1.5	31.1778063616437	1.8386638041463	-0.338663804146302
Array_1	Prep_A	2	CreJ	9	3.5	9.00108763241217	3.83846468864498	-0.338464688644983
Array_1	Prep_A	1	CreJ	9	3.5	9.04647446916186	3.81382066502162	-0.313820665021623
Array_2	Prep_A	2	CreE	9	3.5	9.00900851427506	3.77859625800658	-0.278596258006584
Array_2	Prep_A	1	CreE	9	3.5	9.0235736394875	3.7552428256687	-0.255242825668704
Array_2	Prep_A	1	CreJ	9	3.5	9.02467615527238	3.82449041653774	-0.324490416537737
Array_2	Prep_A	2	CreJ	9	3.5	9.01011103005994	3.85569586334661	-0.355695863346607
Array_1	Prep_A	1	CreE	9	3.5	9.0453737943974	3.80517316261339	-0.305173162613394
Array_1	Prep_A	2	CreE	9	3.5	8.99998695764771	3.77208275098047	-0.272082750980474
Array_1	Prep_A	2	CreJ	32	1.5	32.1450164197438	1.68605602018935	-0.18605602018935
Array_1	Prep_A	1	CreJ	32	1.5	31.7355536901344	1.5984251942173	-0.0984251942173
Array_2	Prep_A	1	CreE	32	1.5	32.098446325136	1.8874673223968	-0.387467322396803
Array_2	Prep_A	2	CreE	32	1.5	32.2620034367095	1.8643277659522	-0.364327765952203
Array_2	Prep_A	1	CreJ	32	1.5	32.0965914732906	1.57011371654661	-0.0701137165466057
Array_2	Prep_A	2	CreJ	32	1.5	32.2601485848641	1.61515185236918	-0.115151852369176
Array_1	Prep_A	1	CreE	32	1.5	31.737409532512	1.90176232924153	-0.401762329241533
Array_1	Prep_A	2	CreE	32	1.5	32.1468722621214	1.85033616856598	-0.350336168565983
Array_2	Prep_A	2	CreJ	10	3.5	10.0156576926851	3.87478298600913	-0.374782986009131
Array_2	Prep_A	1	CreJ	10	3.5	10.1046458615282	3.86571917649467	-0.365719176494671
Array_1	Prep_A	2	CreJ	10	3.5	10.0152732612636	3.78725834735052	-0.28725834735052
Array_1	Prep_A	1	CreJ	10	3.5	10.0251760711788	3.83614818749663	-0.33614818749663
Array_2	Prep_A	1	CreE	10	3.5	10.1035380008291	3.78002583719586	-0.280025837195856
Array_2	Prep_A	2	CreE	10	3.5	10.014549831986	3.78131383061156	-0.281313830611556
Array_1	Prep_A	1	CreE	10	3.5	10.0240755715252	3.77650711498362	-0.276507114983616
Array_1	Prep_A	2	CreE	10	3.5	10.01417276161	3.79057667495076	-0.290576674950756
Array_2	Prep_A	1	CreE	33	1.5	33.1238900232092	1.85053799464763	-0.35053799464763
Array_2	Prep_A	2	CreE	33	1.5	32.9991120066278	1.86200831417099	-0.36200831417099
Array_2	Prep_A	2	CreJ	33	1.5	32.9972517257631	1.60032493406599	-0.100324934065994
Array_2	Prep_A	1	CreJ	33	1.5	33.1220297423445	1.62148113251147	-0.121481132511474
Array_1	Prep_A	2	CreJ	33	1.5	33.1493021411266	1.67525956769346	-0.17525956769346
Array_1	Prep_A	1	CreJ	33	1.5	32.9386508206712	1.59649981803383	-0.0964998180338301
Array_1	Prep_A	2	CreE	33	1.5	33.1511629355926	1.88205625919029	-0.38205625919029
Array_1	Prep_A	1	CreE	33	1.5	32.9405116151372	1.88518198127293	-0.38518198127293
Array_2	Prep_A	2	CreJ	11	3.5	11.106182391164	3.88496116868009	-0.384961168680094
Array_2	Prep_A	1	CreJ	11	3.5	11.0759881708666	3.831297082651	-0.331297082651004
Array_1	Prep_A	1	CreE	11	3.5	10.9281227674732	3.8044325905867	-0.304432590586695
Array_1	Prep_A	2	CreE	11	3.5	11.0707531584685	3.79115123137156	-0.291151231371555
Array_2	Prep_A	2	CreE	11	3.5	11.1050720904744	3.78892881732215	-0.288928817322155
Array_2	Prep_A	1	CreE	11	3.5	11.074877870177	3.76152304538303	-0.261523045383025
Array_1	Prep_A	1	CreJ	11	3.5	10.9292369543382	3.88108762274145	-0.381087622741449
Array_1	Prep_A	2	CreJ	11	3.5	11.0718673453335	3.89284678117209	-0.392846781172088
Array_2	Prep_A	1	CreE	34	1.5	34.3904445733969	1.86219482208977	-0.362194822089769
Array_2	Prep_A	2	CreE	34	1.5	34.1722446497158	1.93092894804302	-0.430928948043019
Array_1	Prep_A	1	CreJ	34	1.5	33.9601288895866	1.68351416477406	-0.183514164774063
Array_1	Prep_A	2	CreJ	34	1.5	34.1056799473184	1.67554962796183	-0.175549627961833
Array_1	Prep_A	2	CreE	34	1.5	34.107545327631	1.86504219715266	-0.365042197152659
Array_1	Prep_A	1	CreE	34	1.5	33.9619942698992	1.8720395234597	-0.372039523459699
Array_2	Prep_A	2	CreJ	34	1.5	34.1703810866935	1.60302655127357	-0.103026551273574
Array_2	Prep_A	1	CreJ	34	1.5	34.3885810103746	1.58936628681223	-0.0893662868122343
Array_1	Prep_A	1	CreE	12	3.5	12.052002836834	3.83364179919434	-0.333641799194336
Array_1	Prep_A	2	CreE	12	3.5	12.0642812842392	3.8367172686007	-0.336717268600696
Array_2	Prep_A	2	CreE	12	3.5	12.0768800116113	3.78732266847841	-0.287322668478406
Array_2	Prep_A	1	CreE	12	3.5	11.9063689641918	3.7784716415906	-0.278471641590596
Array_2	Prep_A	1	CreJ	12	3.5	11.9074856118283	3.86232832381721	-0.362328323817215
Array_2	Prep_A	2	CreJ	12	3.5	12.0779966592478	3.93697598419598	-0.436975984195975
Array_1	Prep_A	1	CreJ	12	3.5	12.0531170835572	3.88258340176539	-0.382583401765394
Array_1	Prep_A	2	CreJ	12	3.5	12.0653955309624	3.88208000314529	-0.382080003145294
Array_2	Prep_A	1	CreE	35	1.5	35.2850830890654	1.91890976511963	-0.418909765119626
Array_2	Prep_A	2	CreE	35	1.5	34.9676868071448	1.87490345688569	-0.374903456885686
Array_1	Prep_A	1	CreE	35	1.5	35.1783398858572	1.87521450163532	-0.375214501635316
Array_1	Prep_A	2	CreE	35	1.5	34.9599231980899	1.92678932602153	-0.426789326021526
Array_2	Prep_A	1	CreJ	35	1.5	35.2832178359869	1.59036838182573	-0.0903683818257326
Array_2	Prep_A	2	CreJ	35	1.5	34.9658215540663	1.59942865787698	-0.0994286578769827
Array_1	Prep_A	1	CreJ	35	1.5	35.1764737918777	1.65445241351236	-0.154452413512362
Array_1	Prep_A	2	CreJ	35	1.5	34.9580571041104	1.60163279127954	-0.101632791279542
Array_2	Prep_A	2	CreJ	13	3.5	13.0049783239775	3.85662542298441	-0.356625422984413
Array_2	Prep_A	1	CreJ	13	3.5	12.9491350406392	3.96445121660449	-0.464451216604493
Array_1	Prep_A	2	CreJ	13	3.5	12.9985455702557	3.96925736600305	-0.469257366003048
Array_1	Prep_A	1	CreJ	13	3.5	12.8720506313047	3.84337436424974	-0.343374364249738
Array_1	Prep_A	1	CreE	13	3.5	12.8709357362009	3.8405779094266	-0.340577909426602
Array_1	Prep_A	2	CreE	13	3.5	12.9974306751519	3.8133236582137	-0.313323658213702
Array_2	Prep_A	2	CreE	13	3.5	13.0038630176534	3.79831218069438	-0.298312180694382
Array_2	Prep_A	1	CreE	13	3.5	12.9480197343151	3.81759694986865	-0.317596949868652
Array_2	Prep_A	2	CreJ	14	3.5	14.1377384698352	3.93440529728725	-0.43440529728725
Array_2	Prep_A	1	CreJ	14	3.5	13.9812517534921	3.88681072303021	-0.38681072303021
Array_2	Prep_A	2	CreE	14	3.5	14.1366182192652	3.81735919112751	-0.317359191127514
Array_2	Prep_A	1	CreE	14	3.5	13.9801315029221	3.78154012030366	-0.281540120303664
Array_1	Prep_A	1	CreJ	14	3.5	14.0585398723784	3.89075769813368	-0.39075769813368
Array_1	Prep_A	2	CreJ	14	3.5	13.9716922331456	3.91457971248531	-0.414579712485311
Array_1	Prep_A	2	CreE	14	3.5	13.9705728895108	3.85018155532589	-0.350181555325894
Array_1	Prep_A	1	CreE	14	3.5	14.0574205287436	3.83736465385391	-0.337364653853914
Array_2	Prep_A	1	CreE	1	2	1.01694241638999	2.01758122711123	-0.0175812271112337
Array_2	Prep_A	2	CreE	1	2	1.02307989677109	2.03950079781295	-0.0395007978129538
Array_2	Prep_A	2	CreJ	1	2	1.02121296290163	2.08068058108609	-0.0806805810860918
Array_2	Prep_A	1	CreJ	1	2	1.01507548252053	2.09312691506017	-0.0931269150601715
Array_1	Prep_A	1	CreJ	1	2	1.00884546156274	2.1219232757354902	-0.121923275735495
Array_1	Prep_A	2	CreJ	1	2	0.995220011094833	2.05639300881017	-0.056393008810165
Array_1	Prep_A	2	CreE	1	2	0.997086672680762	2.00581780569357	-0.0058178056935736
Array_1	Prep_A	1	CreE	1	2	1.01071212314866	2.01041544065177	-0.0104154406517738
Array_2	Prep_A	2	CreJ	15	3.5	15.0756444625619	3.85095713569826	-0.350957135698257
Array_2	Prep_A	1	CreJ	15	3.5	15.0742050794592	3.90058767296234	-0.400587672962337
Array_2	Prep_A	1	CreE	15	3.5	15.0730917771986	3.85578650000234	-0.35578650000234
Array_2	Prep_A	2	CreE	15	3.5	15.0745311603013	3.82902835917444	-0.32902835917444
Array_1	Prep_A	1	CreE	15	3.5	14.9868584673725	3.85296139840385	-0.35296139840385
Array_1	Prep_A	2	CreE	15	3.5	15.0925938731971	3.8663287236974	-0.3663287236974
Array_1	Prep_A	2	CreJ	15	3.5	15.0937046192655	3.81180351965904	-0.311803519659037
Array_1	Prep_A	1	CreJ	15	3.5	14.9879692134409	3.89407121041297	-0.394071210412967
Array_2	Prep_A	2	CreE	2	2	2.01986556540154	2.02887488947222	-0.0288748894722173
Array_2	Prep_A	1	CreE	2	2	2.00294907044386	1.99755164218491	0.00244835781509289
Array_2	Prep_A	2	CreJ	2	2	2.01799330628166	2.06249070797476	-0.0624907079747565
Array_2	Prep_A	1	CreJ	2	2	2.00107681132398	2.0090411221591302	-0.00904112215912667
Array_1	Prep_A	2	CreE	2	2	1.97881488814176	2.03008754377304	-0.0300875437730372
Array_1	Prep_A	1	CreE	2	2	2.0175138519393	2.04581523641914	-0.0458152364191373
Array_1	Prep_A	2	CreJ	2	2	1.97694872530811	2.14795193386676	-0.147951933866758
Array_1	Prep_A	1	CreJ	2	2	2.01564768910565	2.08452839308773	-0.0845283930877274
Array_2	Prep_A	2	CreE	16	3.5	16.1069405422984	3.89242698310085	-0.392426983100849
Array_2	Prep_A	1	CreE	16	3.5	16.0235444839913	3.83319349755169	-0.333193497551688
Array_1	Prep_A	2	CreE	16	3.5	16.1363356460223	3.881446136316	-0.381446136315998
Array_1	Prep_A	1	CreE	16	3.5	16.0295903485606	3.8923908914457	-0.392390891445698
Array_1	Prep_A	1	CreJ	16	3.5	16.0307050881517	3.88261327756951	-0.382613277569507
Array_1	Prep_A	2	CreJ	16	3.5	16.1374503856134	3.89319375992696	-0.393193759926957
Array_2	Prep_A	2	CreJ	16	3.5	16.1080600413011	3.93381561924043	-0.433815619240431
Array_2	Prep_A	1	CreJ	16	3.5	16.024663982994	3.92242476578053	-0.42242476578053
Array_2	Prep_A	2	CreJ	3	2	3.02754658880075	2.11811211972613	-0.118112119726132
Array_2	Prep_A	1	CreJ	3	2	3.00671358439426	2.05261843941252	-0.0526184394125218
Array_1	Prep_A	2	CreJ	3	2	2.94231099144499	2.11608102260374	-0.11608102260374
Array_1	Prep_A	1	CreJ	3	2	3.02679049760692	2.0360492064127	-0.0360492064127
Array_1	Prep_A	2	CreE	3	2	2.94417970788066	2.043727451335	-0.0437274513350023
Array_1	Prep_A	1	CreE	3	2	3.02865921404259	2.04711161181934	-0.047111611819342
Array_2	Prep_A	1	CreE	3	2	3.00858173262858	2.04038726175033	-0.040387261750332
Array_2	Prep_A	2	CreE	3	2	3.02941473703507	2.04185441574814	-0.0418544157481424
Array_2	Prep_A	2	CreJ	17	3.5	17.0328706312026	3.91634391553878	-0.416343915538782
Array_2	Prep_A	1	CreJ	17	3.5	17.0723223371818	3.90495662556131	-0.404956625561313
Array_1	Prep_A	1	CreJ	17	3.5	17.075235705976	3.98188897407088	-0.481888974070882
Array_1	Prep_A	2	CreJ	17	3.5	16.992419399544	3.91577610980232	-0.415776109802323
Array_1	Prep_A	2	CreE	17	3.5	16.9912939303266	3.87861491530216	-0.37861491530216
Array_1	Prep_A	1	CreE	17	3.5	17.0741102367586	3.88858063588145	-0.38858063588145
Array_2	Prep_A	2	CreE	17	3.5	17.0317497085359	3.88279041250746	-0.38279041250746
Array_2	Prep_A	1	CreE	17	3.5	17.0712014145151	3.8444604097902	-0.3444604097902
Array_2	Prep_A	2	CreE	4	2	3.97759271333441	2.09929283642628	-0.0992928364262822
Array_2	Prep_A	1	CreE	4	2	4.00076163327134	2.06251749237418	-0.062517492374182
Array_2	Prep_A	1	CreJ	4	2	3.99889518347576	2.05396282853757	-0.0539628285375695
Array_2	Prep_A	2	CreJ	4	2	3.97572626353883	2.11373932879255	-0.113739328792549
Array_1	Prep_A	2	CreE	4	2	4.03052284897275	2.03505619165195	-0.0350561916519521
Array_1	Prep_A	1	CreE	4	2	3.9973533996257	2.07970968569172	-0.0797096856917223
Array_1	Prep_A	2	CreJ	4	2	4.02865658038999	2.11740992477215	-0.117409924772151
Array_1	Prep_A	1	CreJ	4	2	3.99548713104294	2.05694736716613	-0.0569473671661309
Array_1	Prep_A	1	CreE	18	3.5	18.1421464363415	3.90695821814566	-0.406958218145655
Array_1	Prep_A	2	CreE	18	3.5	18.0941831971508	3.88616059939687	-0.386160599396865
Array_2	Prep_A	1	CreJ	18	3.5	17.9130455943525	3.87179166271456	-0.371791662714557
Array_2	Prep_A	2	CreJ	18	3.5	18.0369077271024	3.89642577793602	-0.396425777936017
Array_1	Prep_A	1	CreJ	18	3.5	18.1432683209454	3.93397596345972	-0.43397596345972
Array_1	Prep_A	2	CreJ	18	3.5	18.0953050817547	3.89108328503172	-0.391083285031721
Array_2	Prep_A	1	CreE	18	3.5	17.9119268022989	3.89659689783983	-0.396596897839825
Array_2	Prep_A	2	CreE	18	3.5	18.0357889350488	3.88120389391712	-0.381203893917115
Array_2	Prep_A	2	CreE	5	2	4.99803645862351	2.09818588444611	-0.0981858844461105
Array_2	Prep_A	1	CreE	5	2	5.01108182214834	2.04877997611326	-0.0487799761132606
Array_1	Prep_A	1	CreJ	5	2	4.98982879622861	2.08694685782609	-0.0869468578260895
Array_1	Prep_A	2	CreJ	5	2	5.03820890338223	2.08918107700736	-0.0891810770073596
Array_2	Prep_A	1	CreJ	5	2	5.00922201164521	2.15303957559848	-0.153039575598483
Array_2	Prep_A	2	CreJ	5	2	4.99617664812038	2.13064274970057	-0.130642749700573
Array_1	Prep_A	1	CreE	5	2	4.99169228497517	2.07747942206617	-0.0774794220661708
Array_1	Prep_A	2	CreE	5	2	5.04007239212879	2.06780529380601	-0.0678052938060105
Array_1	Prep_A	2	CreE	19	3.5	18.9810638086671	3.93788512375637	-0.437885123756375
Array_1	Prep_A	1	CreE	19	3.5	19.2405919928373	3.89661363585061	-0.396613635850615
Array_2	Prep_A	1	CreE	19	3.5	19.1758123957662	3.92372508941978	-0.423725089419785
Array_2	Prep_A	2	CreE	19	3.5	18.9647156884327	3.92860224195051	-0.428602241950514
Array_1	Prep_A	2	CreJ	19	3.5	18.9821910287858	3.93148198382076	-0.431481983820762
Array_1	Prep_A	1	CreJ	19	3.5	19.241719212956	3.99582208477312	-0.495822084773121
Array_2	Prep_A	2	CreJ	19	3.5	18.9658406318694	3.99156427201565	-0.491564272015651
Array_2	Prep_A	1	CreJ	19	3.5	19.1769373392029	3.89430299813305	-0.394302998133051
Array_1	Prep_A	2	CreJ	6	2	6.04598370448462	2.13442439913405	-0.134424399134052
Array_1	Prep_A	1	CreJ	6	2	6.01576495640159	2.10871392671899	-0.108713926718992
Array_2	Prep_A	2	CreE	6	2	6.03471011645602	2.09549491988939	-0.0954949198893909
Array_2	Prep_A	1	CreE	6	2	6.01010340756224	2.05863012679759	-0.0586301267975911
Array_2	Prep_A	1	CreJ	6	2	6.00824242569425	2.05570599242827	-0.0557059924282712
Array_2	Prep_A	2	CreJ	6	2	6.03284913458803	2.11935715930911	-0.119357159309112
Array_1	Prep_A	2	CreE	6	2	6.04784259645724	2.08296794340557	-0.082967943405571
Array_1	Prep_A	1	CreE	6	2	6.01762384837421	2.06786252594379	-0.0678625259437911
Array_1	Prep_A	2	CreJ	20	3.5	20.1812940395429	3.85219290676004	-0.352192906760037
Array_1	Prep_A	1	CreJ	20	3.5	19.847563422819	3.92874703480896	-0.428747034808957
Array_2	Prep_A	2	CreJ	20	3.5	20.0707007746171	3.96653216522882	-0.466532165228818
Array_2	Prep_A	1	CreJ	20	3.5	19.9514058907068	3.95625316986906	-0.456253169869058
Array_2	Prep_A	2	CreE	20	3.5	20.0695711578346	3.94326948289219	-0.443269482892188
Array_2	Prep_A	1	CreE	20	3.5	19.9502762739243	3.9294732922811	-0.429473292281098
Array_1	Prep_A	2	CreE	20	3.5	20.180875345154	3.86533697752655	-0.365336977526548
Array_1	Prep_A	1	CreE	20	3.5	19.8471447284301	3.8858629575363	-0.385862957536298
Array_1	Prep_A	2	CreE	7	2	7.05476461489203	2.07288075520507	-0.072880755205067
Array_1	Prep_A	1	CreE	7	2	6.99952570219378	2.11108051880282	-0.111080518802817
Array_2	Prep_A	1	CreJ	7	2	6.96547066506629	2.13680882746226	-0.136808827462257
Array_2	Prep_A	2	CreJ	7	2	7.03613524718836	2.12844065699154	-0.128440656991537
Array_2	Prep_A	2	CreE	7	2	7.03799197958379	2.08729873219177	-0.0872987321917669
Array_2	Prep_A	1	CreE	7	2	6.96732739746172	2.10141241017928	-0.101412410179277
Array_1	Prep_A	1	CreJ	7	2	6.99766889263689	2.15442637408785	-0.154426374087848
Array_1	Prep_A	2	CreJ	7	2	7.05290780533514	2.10862073712289	-0.108620737122888
Array_2	Prep_A	1	CreE	21	3.5	21.0185221953032	3.91773565393429	-0.417735653934295
Array_2	Prep_A	2	CreE	21	3.5	21.0104617736501	3.94995411893293	-0.449954118932935
Array_1	Prep_A	2	CreE	21	3.5	21.0523829940127	3.92323094677702	-0.423230946777015
Array_1	Prep_A	1	CreE	21	3.5	21.0400339161028	3.93514280963153	-0.435142809631525
Array_1	Prep_A	1	CreJ	21	3.5	21.0411600082246	3.9714998709561	-0.471499870956099
Array_1	Prep_A	2	CreJ	21	3.5	21.0535090861345	3.89076267616852	-0.390762676168519
Array_2	Prep_A	2	CreJ	21	3.5	21.0086147942281	3.80490425052654	-0.304904250526535
Array_2	Prep_A	1	CreJ	21	3.5	21.0166752158812	3.94389253770277	-0.443892537702765
Array_1	Prep_A	1	CreE	8	2	7.95621005876221	2.10390558483443	-0.103905584834429
Array_1	Prep_A	2	CreE	8	2	8.02847055658119	2.0750176767861	-0.0750176767860995
Array_2	Prep_A	2	CreJ	8	2	8.03893290626914	2.09575375557772	-0.0957537555777193
Array_2	Prep_A	1	CreJ	8	2	8.08733992055299	2.06910567292776	-0.0691056729277593
Array_1	Prep_A	2	CreJ	8	2	8.02661559375596	2.15986320437948	-0.159863204379484
Array_1	Prep_A	1	CreJ	8	2	7.95435509593698	2.06135026054581	-0.0613502605458138
Array_2	Prep_A	2	CreE	8	2	8.04078962939418	2.08033819072113	-0.0803381907211294
Array_2	Prep_A	1	CreE	8	2	8.08919664367803	2.10390092179366	-0.10390092179366
Array_1	Prep_A	1	CreE	22	3.5	21.8964439497281	4.02187192524533	-0.52187192524533
Array_1	Prep_A	2	CreE	22	3.5	22.0925228835233	3.94409985764905	-0.44409985764905
Array_1	Prep_A	2	CreJ	22	3.5	22.0906757883022	3.87201955739893	-0.372019557398927
Array_1	Prep_A	1	CreJ	22	3.5	21.894596854507	3.88973698356248	-0.389736983562477
Array_2	Prep_A	2	CreJ	22	3.5	22.3329157865886	3.94931502939057	-0.449315029390571
Array_2	Prep_A	1	CreJ	22	3.5	22.1090495799647	3.88768771432693	-0.387687714326931
Array_2	Prep_A	1	CreE	22	3.5	22.1100009738146	3.95149124779194	-0.45149124779194
Array_2	Prep_A	2	CreE	22	3.5	22.3338671804385	3.98256948853875	-0.48256948853875
Array_1	Prep_A	1	CreJ	9	2	9.01863156155453	2.0926981331903	-0.0926981331903032
Array_1	Prep_A	2	CreJ	9	2	9.07991219201499	2.17670541425695	-0.176705414256953
Array_2	Prep_A	1	CreJ	9	2	9.04477949846897	2.10431839111018	-0.104318391110179
Array_2	Prep_A	2	CreJ	9	2	9.01807301251543	2.12479346334955	-0.124793463349549
Array_1	Prep_A	1	CreE	9	2	9.02048667390639	2.12380954015137	-0.123809540151368
Array_1	Prep_A	2	CreE	9	2	9.08176730436685	2.13942574749242	-0.139425747492418
Array_2	Prep_A	2	CreE	9	2	9.01992929437951	2.15466521396635	-0.154665213966348
Array_2	Prep_A	1	CreE	9	2	9.04663578033305	2.10578502882494	-0.105785028824938
Array_2	Prep_A	2	CreE	23	3.5	22.894504827728	3.95710781506307	-0.457107815063069
Array_2	Prep_A	1	CreE	23	3.5	23.0340164040054	3.98265154099773	-0.482651540997729
Array_1	Prep_A	1	CreE	23	3.5	23.1406593848626	3.96372353534742	-0.463723535347419
Array_1	Prep_A	2	CreE	23	3.5	23.1243796853558	3.95958179387911	-0.459581793879109
Array_2	Prep_A	2	CreJ	23	3.5	22.8926597735668	3.88134521141406	-0.381345211414057
Array_2	Prep_A	1	CreJ	23	3.5	23.0321713498442	3.87050061756534	-0.370500617565337
Array_1	Prep_A	2	CreJ	23	3.5	23.1255103596289	3.95272029352033	-0.45272029352033
Array_1	Prep_A	1	CreJ	23	3.5	23.1417900591357	3.96278764383857	-0.46278764383857
Array_2	Prep_A	2	CreJ	10	2	10.0827467262353	2.12538340522765	-0.125383405227652
Array_2	Prep_A	1	CreJ	10	2	10.0317274039254	2.11443367698188	-0.114433676981882
Array_1	Prep_A	2	CreE	10	2	9.95725396603933	2.14340037592967	-0.143400375929674
Array_1	Prep_A	1	CreE	10	2	9.94428256926329	2.12156476246687	-0.121564762466874
Array_1	Prep_A	2	CreJ	10	2	9.95540272384077	2.10231087785524	-0.10231087785524
Array_1	Prep_A	1	CreJ	10	2	9.94243132706473	2.19055530481607	-0.19055530481607
Array_2	Prep_A	1	CreE	10	2	10.0335802636808	2.12372906991757	-0.123729069917574
Array_2	Prep_A	2	CreE	10	2	10.0845995859907	2.12066430548613	-0.120664305486134
Array_1	Prep_A	2	CreJ	24	3.5	23.6798520378079	3.94144583192059	-0.441445831920587
Array_1	Prep_A	1	CreJ	24	3.5	24.1298084647565	3.96760155408079	-0.467601554080787
Array_2	Prep_A	2	CreE	24	3.5	24.2331114395457	3.95538520116506	-0.455385201165063
Array_2	Prep_A	1	CreE	24	3.5	24.1582064703623	3.9845799987121	-0.484579998712103
Array_2	Prep_A	2	CreJ	24	3.5	24.2342439821227	4.00203659844352	-0.502036598443521
Array_2	Prep_A	1	CreJ	24	3.5	24.1593390129393	3.92628009617973	-0.426280096179731
Array_1	Prep_A	1	CreE	24	3.5	24.128677105661	3.97975898908756	-0.479758989087563
Array_1	Prep_A	2	CreE	24	3.5	23.6787206787124	3.9944318313317	-0.494431831331704
Array_2	Prep_A	1	CreJ	11	2	10.9904385385208	2.13025425975365	-0.130254259753649
Array_2	Prep_A	2	CreJ	11	2	11.1273438508352	2.19835549781927	-0.198355497819269
Array_2	Prep_A	2	CreE	11	2	11.1291954251637	2.16506450121599	-0.165064501215993
Array_2	Prep_A	1	CreE	11	2	10.9922901128493	2.16812497608407	-0.168124976084073
Array_1	Prep_A	1	CreE	11	2	10.9485323699337	2.13880561745382	-0.138805617453823
Array_1	Prep_A	2	CreE	11	2	11.014737203529	2.15427976809141	-0.154279768091413
Array_1	Prep_A	1	CreJ	11	2	10.946679267101	2.11671499942145	-0.11671499942145
Array_1	Prep_A	2	CreJ	11	2	11.0128841006963	2.15078970209892	-0.15078970209892
Array_2	Prep_A	1	CreE	25	3.5	24.8564389965588	3.98034871397374	-0.480348713973738
Array_2	Prep_A	2	CreE	25	3.5	25.0072871570554	3.99442061225073	-0.494420612250728
Array_2	Prep_A	2	CreJ	25	3.5	25.0054508308134	3.95394973878572	-0.453949738785717
Array_2	Prep_A	1	CreJ	25	3.5	24.8546026703168	3.89566541069281	-0.395665410692807
Array_1	Prep_A	1	CreE	25	3.5	24.9796471682386	3.94477564752017	-0.444775647520168
Array_1	Prep_A	2	CreE	25	3.5	25.0993453550104	3.98462730517413	-0.484627305174128
Array_1	Prep_A	1	CreJ	25	3.5	24.9778072217586	3.94220971059649	-0.442209710596487
Array_1	Prep_A	2	CreJ	25	3.5	25.0975054085304	3.83135542482669	-0.331355424826687
Array_2	Prep_A	2	CreE	12	2	11.946187366202	2.16470006638239	-0.164700066382387
Array_2	Prep_A	1	CreE	12	2	11.9562016934418	2.12573248736278	-0.125732487362777
Array_2	Prep_A	2	CreJ	12	2	11.9443374466784	2.18852887207435	-0.188528872074352
Array_2	Prep_A	1	CreJ	12	2	11.9543517739182	2.13146476801485	-0.131464768014852
Array_1	Prep_A	2	CreE	12	2	11.9615846470985	2.17095098102839	-0.170950981028387
Array_1	Prep_A	1	CreE	12	2	12.0408922380554	2.21375672852274	-0.213756728522737
Array_1	Prep_A	2	CreJ	12	2	11.962699938779	2.12799528761405	-0.12799528761405
Array_1	Prep_A	1	CreJ	12	2	12.0420075297359	2.11283248026888	-0.11283248026888
Array_2	Prep_A	2	CreE	26	3.5	26.0717378675648	3.99072137985753	-0.490721379857526
Array_2	Prep_A	1	CreE	26	3.5	26.0480799737574	4.02439687913647	-0.524396879136465
Array_2	Prep_A	2	CreJ	26	3.5	26.0717434161186	3.97524412636514	-0.475244126365145
Array_2	Prep_A	1	CreJ	26	3.5	26.0480855223112	3.904193437386	-0.404193437386005
Array_1	Prep_A	1	CreJ	26	3.5	25.9537428636794	3.87198905495376	-0.371989054953756
Array_1	Prep_A	2	CreJ	26	3.5	26.2273152997489	3.93445758544968	-0.434457585449676
Array_1	Prep_A	2	CreE	26	3.5	26.2291531978661	4.00290173642769	-0.502901736427686
Array_1	Prep_A	1	CreE	26	3.5	25.9555807617966	4.00845316307023	-0.508453163070226
Array_2	Prep_A	2	CreJ	13	2	13.0437716286479	2.21791020606664	-0.217910206066644
Array_2	Prep_A	1	CreJ	13	2	12.9186053809883	2.104830976564	-0.104830976564005
Array_1	Prep_A	2	CreE	13	2	12.9910363230792	2.17538299910003	-0.175382999100035
Array_1	Prep_A	1	CreE	13	2	12.9934044530318	2.18770492602859	-0.187704926028595
Array_2	Prep_A	1	CreE	13	2	12.9204535456046	2.19253549225681	-0.192535492256815
Array_2	Prep_A	2	CreE	13	2	13.0456197932642	2.17125583061622	-0.171255830616225
Array_1	Prep_A	2	CreJ	13	2	12.9921543400391	2.08769519211834	-0.0876951921183427
Array_1	Prep_A	1	CreJ	13	2	12.9945224699917	2.19254418267273	-0.192544182672733
Array_2	Prep_A	1	CreJ	27	3.5	27.3448011591692	3.88053033607286	-0.38053033607286
Array_2	Prep_A	2	CreJ	27	3.5	26.9348030230401	4.03142286805303	-0.53142286805303
Array_1	Prep_A	2	CreJ	27	3.5	27.0483248540721	3.96446702446497	-0.464467024464974
Array_1	Prep_A	1	CreJ	27	3.5	26.9797695681642	3.91097924723188	-0.410979247231884
Array_2	Prep_A	2	CreE	27	3.5	26.9336666739162	4.05750786586097	-0.557507865860973
Array_2	Prep_A	1	CreE	27	3.5	27.3436648100453	4.00632973155959	-0.506329731559593
Array_1	Prep_A	1	CreE	27	3.5	26.9798799372327	3.99081314361528	-0.490813143615283
Array_1	Prep_A	2	CreE	27	3.5	27.0484352231406	4.01921857449699	-0.519218574496994
Array_1	Prep_A	2	CreJ	14	2	14.0921831399934	2.2074064367953	-0.207406436795298
Array_1	Prep_A	1	CreJ	14	2	14.0352872171779	2.12191222869728	-0.121912228697278
Array_2	Prep_A	1	CreE	14	2	14.0736564046881	2.18774603562824	-0.187746035628243
Array_2	Prep_A	2	CreE	14	2	14.0706031031434	2.18702760091381	-0.187027600913813
Array_2	Prep_A	1	CreJ	14	2	14.0718104756217	2.19530833434962	-0.195308334349617
Array_2	Prep_A	2	CreJ	14	2	14.068757174077	2.18989346713953	-0.189893467139527
Array_1	Prep_A	2	CreE	14	2	14.0934402502643	2.1806069412427	-0.180606941242703
Array_1	Prep_A	1	CreE	14	2	14.0365443274488	2.18151081683262	-0.181510816832623
Array_2	Prep_A	2	CreE	1	0.5	1.00767589593454	0.346811386518842	0.153188613481158
Array_2	Prep_A	1	CreE	1	0.5	1.01272093992418	0.360527312448082	0.139472687551918
Array_1	Prep_A	1	CreJ	1	0.5	1.00676838074222	0.50998790296412	-0.00998790296412022
Array_1	Prep_A	2	CreJ	1	0.5	1.00489706103694	0.490383591700289	0.00961640829971083
Array_1	Prep_A	1	CreE	1	0.5	1.0079036700895	0.377953297229574	0.122046702770426
Array_1	Prep_A	2	CreE	1	0.5	1.00603235038422	0.346524618541398	0.153475381458602
Array_2	Prep_A	2	CreJ	1	0.5	1.00654067225755	0.531254295309342	-0.0312542953093423
Array_2	Prep_A	1	CreJ	1	0.5	1.01158571624719	0.467567878576298	0.0324321214237016
Array_2	Prep_A	2	CreE	28	3.5	27.8878776186521	4.0087820200106	-0.508782020010599
Array_2	Prep_A	1	CreE	28	3.5	28.1174596821025	4.03945616075472	-0.539456160754719
Array_2	Prep_A	2	CreJ	28	3.5	27.8860413555131	3.91005371932762	-0.410053719327619
Array_2	Prep_A	1	CreJ	28	3.5	28.1156234189635	3.86581974027178	-0.365819740271779
Array_1	Prep_A	1	CreJ	28	3.5	27.8318153726536	3.97778606718873	-0.477786067188732
Array_1	Prep_A	2	CreJ	28	3.5	28.1599804999184	3.93817399875333	-0.438173998753332
Array_1	Prep_A	2	CreE	28	3.5	28.1588428060271	4.01026609412313	-0.510266094123129
Array_1	Prep_A	1	CreE	28	3.5	27.8306776787623	3.97884656921765	-0.478846569217649
Array_2	Prep_A	2	CreJ	15	2	15.0112099512194	2.22290901325923	-0.222909013259233
Array_2	Prep_A	1	CreJ	15	2	15.0961949949891	2.18399802226899	-0.183998022268993
Array_2	Prep_A	2	CreE	15	2	15.0130555156752	2.21376239274247	-0.213762392742466
Array_2	Prep_A	1	CreE	15	2	15.0980405594449	2.20015358182942	-0.200153581829416
Array_1	Prep_A	2	CreJ	15	2	14.9459545163153	2.18506337419402	-0.185063374194024
Array_1	Prep_A	1	CreJ	15	2	15.0228897237245	2.19145138913933	-0.191451389139333
Array_1	Prep_A	2	CreE	15	2	14.9478007320195	2.20334795781652	-0.203347957816516
Array_1	Prep_A	1	CreE	15	2	15.0247359394287	2.20834915737512	-0.208349157375116
Array_2	Prep_A	1	CreJ	2	0.5	1.98588771353854	0.537324500968894	-0.0373245009688943
Array_2	Prep_A	2	CreJ	2	0.5	2.00183241041607	0.584965557015561	-0.0849655570155613
Array_1	Prep_A	2	CreJ	2	0.5	2.00257641914736	0.468131991899472	0.0318680081005279
Array_1	Prep_A	1	CreJ	2	0.5	1.98093055215752	0.52919031937957	-0.0291903193795702
Array_2	Prep_A	2	CreE	2	0.5	2.00296713939821	0.380967660314064	0.119032339685936
Array_2	Prep_A	1	CreE	2	0.5	1.98702244252068	0.428603777962496	0.0713962220375041
Array_1	Prep_A	2	CreE	2	0.5	2.00371047183236	0.39904310640839	0.10095689359161
Array_1	Prep_A	1	CreE	2	0.5	1.98206460484252	0.377793641136325	0.122206358863675
Array_2	Prep_A	1	CreJ	29	3.5	29.2217852433148	3.92470405402208	-0.424704054022082
Array_2	Prep_A	2	CreJ	29	3.5	29.0474704546787	3.86660649007488	-0.366606490074882
Array_2	Prep_A	1	CreE	29	3.5	29.2236193953799	4.05611290065897	-0.556112900658974
Array_2	Prep_A	2	CreE	29	3.5	29.0493046067438	4.03580798486047	-0.535807984860474
Array_1	Prep_A	2	CreE	29	3.5	29.0655519968492	4.02963452816766	-0.529634528167664
Array_1	Prep_A	1	CreE	29	3.5	28.587934173562	4.05972142293113	-0.559721422931134
Array_1	Prep_A	2	CreJ	29	3.5	29.0666899676155	3.88782158249523	-0.387821582495228
Array_1	Prep_A	1	CreJ	29	3.5	28.5890721443283	4.01189032791807	-0.511890327918067
Array_2	Prep_A	2	CreJ	16	2	15.963634335783	2.11503538007525	-0.115035380075248
Array_2	Prep_A	1	CreJ	16	2	16.0764019237143	2.26882619881805	-0.268826198818047
Array_1	Prep_A	2	CreJ	16	2	15.8986807910646	2.22053232868309	-0.22053232868309
Array_1	Prep_A	1	CreJ	16	2	15.8844676916062	2.17108536994122	-0.17108536994122
Array_1	Prep_A	2	CreE	16	2	15.9005256366637	2.24537254258036	-0.24537254258036
Array_1	Prep_A	1	CreE	16	2	15.8863125372053	2.19894270716814	-0.198942707168141
Array_2	Prep_A	1	CreE	16	2	16.0782467345036	2.21563986953004	-0.21563986953004
Array_2	Prep_A	2	CreE	16	2	15.9654791465723	2.22699299834252	-0.226992998342521
Array_2	Prep_A	1	CreE	3	0.5	3.00849527749114	0.363303424745303	0.136696575254697
Array_2	Prep_A	2	CreE	3	0.5	2.98096704118301	0.361152334415539	0.138847665584461
Array_2	Prep_A	2	CreJ	3	0.5	2.97983788374028	0.597495488089663	-0.0974954880896633
Array_2	Prep_A	1	CreJ	3	0.5	3.00736612004841	0.501804814196854	-0.0018048141968543
Array_1	Prep_A	2	CreE	3	0.5	3.00822131671603	0.39015655380795	0.10984344619205
Array_1	Prep_A	1	CreE	3	0.5	3.01796580431023	0.426376633360997	0.0736233666390028
Array_1	Prep_A	2	CreJ	3	0.5	3.00709255597663	0.535479713422352	-0.0354797134223519
Array_1	Prep_A	1	CreJ	3	0.5	3.01683704357083	0.493780311829248	0.00621968817075208
Array_1	Prep_A	2	CreE	30	3.5	29.7956081371564	4.06277114679016	-0.562771146790162
Array_1	Prep_A	1	CreE	30	3.5	30.2204809166956	3.9858314492872	-0.485831449287202
Array_1	Prep_A	2	CreJ	30	3.5	29.7967458394485	3.98565622141474	-0.485656221414741
Array_1	Prep_A	1	CreJ	30	3.5	30.2216186189877	3.87958618393267	-0.379586183932671
Array_2	Prep_A	2	CreJ	30	3.5	30.1643105990472	3.95786345522665	-0.457863455226649
Array_2	Prep_A	1	CreJ	30	3.5	30.1806458799486	3.90572630291029	-0.405726302910288
Array_2	Prep_A	1	CreE	30	3.5	30.1795081312352	4.03152753050864	-0.531527530508642
Array_2	Prep_A	2	CreE	30	3.5	30.1631728503338	4.04355315962362	-0.543553159623622
Array_1	Prep_A	2	CreJ	17	2	17.1406523169589	2.28960989914317	-0.289609899143169
Array_1	Prep_A	1	CreJ	17	2	16.945716801287	2.21742619716055	-0.217426197160549
Array_2	Prep_A	1	CreE	17	2	17.0222515042225	2.21440893091272	-0.21440893091272
Array_2	Prep_A	2	CreE	17	2	16.9666080730208	2.25796743064562	-0.257967430645619
Array_2	Prep_A	1	CreJ	17	2	17.0204081717601	2.27600896535069	-0.276008965350695
Array_2	Prep_A	2	CreJ	17	2	16.9647647405584	2.17978271978099	-0.179782719780995
Array_1	Prep_A	1	CreE	17	2	16.9475590974576	2.24224884450566	-0.24224884450566
Array_1	Prep_A	2	CreE	17	2	17.1424946131295	2.2211209205583	-0.2211209205583
Array_2	Prep_A	1	CreE	4	0.5	4.03852309901995	0.440490293950515	0.0595097060494855
Array_2	Prep_A	2	CreE	4	0.5	4.05140410258245	0.418815170379742	0.0811848296202585
Array_1	Prep_A	2	CreJ	4	0.5	4.02674194014227	0.55524180222898	-0.0552418022289802
Array_1	Prep_A	1	CreJ	4	0.5	4.02957456622017	0.540963231860632	-0.0409632318606322
Array_2	Prep_A	1	CreJ	4	0.5	4.03739511951021	0.517742162907772	-0.0177421629077716
Array_2	Prep_A	2	CreJ	4	0.5	4.05027612307271	0.545164137612973	-0.0451641376129727
Array_1	Prep_A	2	CreE	4	0.5	4.02787022759116	0.427637541276864	0.0723624587231365
Array_1	Prep_A	1	CreE	4	0.5	4.03070285366906	0.368912364822074	0.131087635177926
Array_1	Prep_A	1	CreE	31	3.5	31.3709617482234	4.06304208668648	-0.563042086686483
Array_1	Prep_A	2	CreE	31	3.5	30.8411033879338	4.06779124739609	-0.567791247396094
Array_1	Prep_A	2	CreJ	31	3.5	30.8422436084624	3.91708374064925	-0.417083740649254
Array_1	Prep_A	1	CreJ	31	3.5	31.372101968752	3.97035751292441	-0.470357512924414
Array_2	Prep_A	2	CreJ	31	3.5	31.191270891413	3.92809784139961	-0.428097841399609
Array_2	Prep_A	1	CreJ	31	3.5	30.8960258100717	3.94949749578468	-0.449497495784679
Array_2	Prep_A	2	CreE	31	3.5	31.190131260586	4.06541277276606	-0.565412772766063
Array_2	Prep_A	1	CreE	31	3.5	30.8948861792447	4.04438482805345	-0.544384828053453
Array_2	Prep_A	1	CreE	18	2	18.0976884070967	2.25646226177025	-0.256462261770245
Array_2	Prep_A	2	CreE	18	2	18.3253126951447	2.22173216040053	-0.221732160400526
Array_1	Prep_A	1	CreE	18	2	18.0429977806516	2.25532730025286	-0.255327300252855
Array_1	Prep_A	2	CreE	18	2	18.097427237669	2.22593056472245	-0.225930564722446
Array_2	Prep_A	1	CreJ	18	2	18.0972137119856	2.19008354717793	-0.190083547177928
Array_2	Prep_A	2	CreJ	18	2	18.3248380000336	2.20626520773127	-0.206265207731268
Array_1	Prep_A	2	CreJ	18	2	18.0973060189273	2.22530275688628	-0.225302756886284
Array_1	Prep_A	1	CreJ	18	2	18.0428765619099	2.16768530866384	-0.167685308663844
Array_2	Prep_A	2	CreJ	5	0.5	5.06190450184126	0.527541453781085	-0.0275414537810853
Array_2	Prep_A	1	CreJ	5	0.5	4.99660610683809	0.561257286225309	-0.0612572862253094
Array_1	Prep_A	2	CreE	5	0.5	4.98366253461456	0.377552874927904	0.122447125072096
Array_1	Prep_A	1	CreE	5	0.5	5.01054136178092	0.441788415620743	0.0582115843792568
Array_1	Prep_A	1	CreJ	5	0.5	5.00941696095578	0.544495071064162	-0.0444950710641624
Array_1	Prep_A	2	CreJ	5	0.5	4.98253813378942	0.543842848672313	-0.0438428486723134
Array_2	Prep_A	1	CreE	5	0.5	4.99773047417601	0.41111134381992	0.0888886561800798
Array_2	Prep_A	2	CreE	5	0.5	5.06302886917918	0.440508128060489	0.0594918719395108
Array_1	Prep_A	1	CreE	32	3.5	31.9246271478017	4.07170990464073	-0.571709904640726
Array_1	Prep_A	2	CreE	32	3.5	32.0228558536346	4.08507028757082	-0.585070287570816
Array_2	Prep_A	1	CreE	32	3.5	32.0777272190295	4.07469732075122	-0.574697320751216
Array_2	Prep_A	2	CreE	32	3.5	31.7933952593367	4.08183297495435	-0.581832974954346
Array_2	Prep_A	2	CreJ	32	3.5	31.7915635591534	3.88441218656478	-0.384412186564778
Array_2	Prep_A	1	CreJ	32	3.5	32.0758955188462	3.8702125189284	-0.370212518928398
Array_1	Prep_A	2	CreJ	32	3.5	32.0240001008516	3.95650264546148	-0.456502645461475
Array_1	Prep_A	1	CreJ	32	3.5	31.9257713950187	3.9858462810692	-0.485846281069195
Array_1	Prep_A	1	CreJ	19	2	19.1088790071445	2.11922788273914	-0.119227882739136
Array_1	Prep_A	2	CreJ	19	2	19.0392560370507	2.1620669865224	-0.162066986522396
Array_1	Prep_A	1	CreE	19	2	19.1077576803377	2.25486415221657	-0.254864152216572
Array_1	Prep_A	2	CreE	19	2	19.0381347102439	2.26025599533762	-0.260255995337622
Array_2	Prep_A	1	CreJ	19	2	19.1818026932973	2.16117527020144	-0.161175270201437
Array_2	Prep_A	2	CreJ	19	2	19.0737216405593	2.1425444325664	-0.142544432566397
Array_2	Prep_A	1	CreE	19	2	19.1806810768711	2.2510381160422	-0.251038116042202
Array_2	Prep_A	2	CreE	19	2	19.0726000241331	2.27051509323423	-0.270515093234232
Array_2	Prep_A	2	CreE	6	0.5	6.03672177572849	0.460870254073397	0.0391297459266032
Array_2	Prep_A	1	CreE	6	0.5	5.97825611952018	0.414166372728389	0.0858336272716113
Array_1	Prep_A	1	CreJ	6	0.5	5.99622137504997	0.579569803647766	-0.0795698036477661
Array_1	Prep_A	2	CreJ	6	0.5	6.02487489060807	0.523571247026493	-0.023571247026493
Array_1	Prep_A	2	CreE	6	0.5	6.02599541189247	0.434551019386857	0.0654489806131433
Array_1	Prep_A	1	CreE	6	0.5	5.99734189633437	0.399618514541813	0.100381485458187
Array_2	Prep_A	2	CreJ	6	0.5	6.03560055160651	0.579192536670219	-0.0791925366702186
Array_2	Prep_A	1	CreJ	6	0.5	5.9771348953982	0.583685895658402	-0.0836858956584016
Array_2	Prep_A	2	CreE	33	3.5	33.440916494446	4.08600890548005	-0.586008905480046
Array_2	Prep_A	1	CreE	33	3.5	33.0191184447103	4.06589015958712	-0.565890159587116
Array_1	Prep_A	2	CreJ	33	3.5	32.9153030799187	3.90256445988762	-0.402564459887619
Array_1	Prep_A	1	CreJ	33	3.5	33.009658614829	3.95018679212852	-0.450186792128519
Array_1	Prep_A	2	CreE	33	3.5	32.9141620077198	4.07990181138084	-0.579901811380837
Array_1	Prep_A	1	CreE	33	3.5	33.0085175426301	4.10117852881664	-0.601178528816637
Array_2	Prep_A	1	CreJ	33	3.5	33.0172858420847	3.84523748753413	-0.345237487534129
Array_2	Prep_A	2	CreJ	33	3.5	33.4390838918204	3.84919300530059	-0.349193005300589
Array_1	Prep_A	2	CreE	20	2	19.9668208749372	2.27141809964064	-0.271418099640639
Array_1	Prep_A	1	CreE	20	2	19.8860451348674	2.29273257453282	-0.29273257453282
Array_2	Prep_A	2	CreE	20	2	20.208883274082	2.2760802388541	-0.2760802388541
Array_2	Prep_A	1	CreE	20	2	20.1029517421925	2.23592397471105	-0.235923974711049
Array_2	Prep_A	2	CreJ	20	2	20.2100059907188	2.14342944090871	-0.143429440908714
Array_2	Prep_A	1	CreJ	20	2	20.1040744588293	2.19174902868576	-0.191749028685765
Array_1	Prep_A	2	CreJ	20	2	19.9679439722485	2.19013992227197	-0.190139922271974
Array_1	Prep_A	1	CreJ	20	2	19.8871682321787	2.16985785796356	-0.169857857963564
Array_1	Prep_A	2	CreJ	7	0.5	7.04656001872733	0.584296203069066	-0.0842962030690657
Array_1	Prep_A	1	CreJ	7	0.5	7.01874738929166	0.566669557783882	-0.0666695577838817
Array_2	Prep_A	2	CreE	7	0.5	7.00102918020356	0.411261130263378	0.088738869736622
Array_2	Prep_A	1	CreE	7	0.5	7.08575157576771	0.436679854291169	0.063320145708831
Array_1	Prep_A	2	CreE	7	0.5	7.04767905739942	0.475248974603462	0.024751025396538
Array_1	Prep_A	1	CreE	7	0.5	7.01986642796375	0.456384884083767	0.043615115916233
Array_2	Prep_A	1	CreJ	7	0.5	7.08463525751025	0.456397578827924	0.043602421172076
Array_2	Prep_A	2	CreJ	7	0.5	6.9999128619461	0.517347358147776	-0.017347358147776
Array_2	Prep_A	2	CreJ	34	3.5	33.9171744136365	3.78169907496934	-0.281699074969339
Array_2	Prep_A	1	CreJ	34	3.5	33.9238211583182	3.80861017125685	-0.308610171256849
Array_1	Prep_A	1	CreE	34	3.5	33.9172460946782	4.12692119812779	-0.62692119812779
Array_1	Prep_A	2	CreE	34	3.5	34.0015897544842	4.11716742920497	-0.61716742920497
Array_2	Prep_A	2	CreE	34	3.5	33.9190112704696	4.07522772776813	-0.57522772776813
Array_2	Prep_A	1	CreE	34	3.5	33.9256580151513	4.13009510320328	-0.63009510320328
Array_1	Prep_A	2	CreJ	34	3.5	34.0027319870939	3.90383713764444	-0.403837137644445
Array_1	Prep_A	1	CreJ	34	3.5	33.9183883272879	3.96259338019267	-0.462593380192674
Array_2	Prep_A	1	CreJ	21	2	21.0269792513226	2.17896711566004	-0.178967115660036
Array_2	Prep_A	2	CreJ	21	2	21.0281137951889	2.13651467180803	-0.136514671808026
Array_2	Prep_A	2	CreE	21	2	21.0269910628743	2.25993977136401	-0.259939771364015
Array_2	Prep_A	1	CreE	21	2	21.025856519008	2.23403831211366	-0.234038312113664
Array_1	Prep_A	2	CreE	21	2	21.0828678569367	2.2786998151023	-0.278699815102304
Array_1	Prep_A	1	CreE	21	2	21.1068357325109	2.26290632265781	-0.262906322657814
Array_1	Prep_A	2	CreJ	21	2	21.083991384871702	2.19135449485583	-0.191354494855835
Array_1	Prep_A	1	CreJ	21	2	21.1079592604459	2.18511128704695	-0.185111287046945
Array_2	Prep_A	2	CreE	8	0.5	7.98073324464826	0.426996901786079	0.0730030982139208
Array_2	Prep_A	1	CreE	8	0.5	8.01765688424735	0.481353521740427	0.0186464782595728
Array_2	Prep_A	2	CreJ	8	0.5	7.97961747716105	0.55882591449183	-0.0588259144918298
Array_2	Prep_A	1	CreJ	8	0.5	8.01654111676014	0.570701478994323	-0.0707014789943229
Array_1	Prep_A	1	CreJ	8	0.5	8.03721126038475	0.538816711424088	-0.0388167114240883
Array_1	Prep_A	2	CreJ	8	0.5	8.04211692381157	0.613247196066779	-0.113247196066779
Array_1	Prep_A	1	CreE	8	0.5	8.03832724826461	0.457280437559289	0.0427195624407108
Array_1	Prep_A	2	CreE	8	0.5	8.04323291169143	0.406654840170128	0.0933451598298718
Array_1	Prep_A	2	CreJ	35	3.5	34.9895083515375	3.90654105992176	-0.406541059921764
Array_1	Prep_A	1	CreJ	35	3.5	35.1898833263887	3.95582554502529	-0.455825545025294
Array_2	Prep_A	2	CreJ	35	3.5	34.7813885376086	3.89314649723501	-0.393146497235008
Array_2	Prep_A	1	CreJ	35	3.5	34.8890595978455	3.80890719290577	-0.308907192905768
Array_2	Prep_A	2	CreE	35	3.5	34.7832191810608	4.0999019082606	-0.599901908260596
Array_2	Prep_A	1	CreE	35	3.5	34.8908902412977	4.11130586783777	-0.611305867837765
Array_1	Prep_A	1	CreE	35	3.5	35.1887393255244	4.09026698411841	-0.590266984118405
Array_1	Prep_A	2	CreE	35	3.5	34.9883643506732	4.09446888368992	-0.594468883689915
Array_2	Prep_A	1	CreJ	22	2	21.9946663801613	2.22772523000554	-0.22772523000554
Array_2	Prep_A	2	CreJ	22	2	22.0514726020391	2.25885221824734	-0.25885221824734
Array_2	Prep_A	2	CreE	22	2	22.053314623609	2.3125062266959	-0.312506226695899
Array_2	Prep_A	1	CreE	22	2	21.9965084017312	2.31558011071335	-0.315580110713349
Array_1	Prep_A	2	CreJ	22	2	22.0903647288022	2.23350194739929	-0.233501947399291
Array_1	Prep_A	1	CreJ	22	2	21.8098724917485	2.1555139922308	-0.155513992230801
Array_1	Prep_A	2	CreE	22	2	22.0892409733603	2.29545779890287	-0.295457798902869
Array_1	Prep_A	1	CreE	22	2	21.8087487363066	2.30298803275392	-0.302988032753919
Array_2	Prep_A	2	CreJ	9	0.5	9.01170567810725	0.56179558957784	-0.06179558957784
Array_2	Prep_A	1	CreJ	9	0.5	9.03609120515526	0.558034306718949	-0.0580343067189491
Array_2	Prep_A	1	CreE	9	0.5	9.03720784369771	0.446058905758686	0.0539410942413144
Array_2	Prep_A	2	CreE	9	0.5	9.0128223166497	0.464548201006493	0.0354517989935074
Array_1	Prep_A	1	CreJ	9	0.5	9.02148819080579	0.60605009756827	-0.10605009756827
Array_1	Prep_A	2	CreJ	9	0.5	8.93912339084057	0.606491243440442	-0.106491243440442
Array_1	Prep_A	2	CreE	9	0.5	8.94024147206413	0.526196982932432	-0.0261969829324317
Array_1	Prep_A	1	CreE	9	0.5	9.02260627202935	0.523208839463904	-0.0232088394639036
Array_2	Prep_A	1	CreJ	23	2	22.9630991228744	2.17684971971159	-0.176849719711585
Array_2	Prep_A	2	CreJ	23	2	23.0417999578153	2.15258007791089	-0.152580077910885
Array_1	Prep_A	1	CreE	23	2	22.9748059051133	2.28776913589379	-0.287769135893794
Array_1	Prep_A	2	CreE	23	2	23.0036479556956	2.31423360127319	-0.314233601273194
Array_2	Prep_A	2	CreE	23	2	23.040676953709202	2.31242439136144	-0.312424391361444
Array_2	Prep_A	1	CreE	23	2	22.9619761187683	2.28693639186988	-0.286936391869884
Array_1	Prep_A	1	CreJ	23	2	22.9729637016541	2.21901725153556	-0.219017251535559
Array_1	Prep_A	2	CreJ	23	2	23.0018057522364	2.25947256523469	-0.259472565234689
Array_2	Prep_A	2	CreE	10	0.5	10.0940457943169	0.483032969834629	0.0169670301653707
Array_2	Prep_A	1	CreE	10	0.5	9.97635693711473	0.500964306911739	-9.6430691173932e-4
Array_1	Prep_A	1	CreJ	10	0.5	10.0187518885354	0.632486912333568	-0.132486912333568
Array_1	Prep_A	2	CreJ	10	0.5	10.0107690077451	0.538569223937591	-0.0385692239375913
Array_2	Prep_A	2	CreJ	10	0.5	10.0929328903988	0.536318136272214	-0.036318136272214
Array_2	Prep_A	1	CreJ	10	0.5	9.97524403319662	0.569628746852345	-0.069628746852345
Array_1	Prep_A	1	CreE	10	0.5	10.0198658574688	0.495052769911526	0.00494723008847364
Array_1	Prep_A	2	CreE	10	0.5	10.0118829766785	0.457227355573491	0.0427726444265086
Array_1	Prep_A	1	CreJ	1	4	1.00926930372321	4.40040818853635	-0.400408188536351
Array_1	Prep_A	2	CreJ	1	4	0.99646069712931	4.34954659223598	-0.34954659223598
Array_2	Prep_A	1	CreJ	1	4	1.00316563754409	4.39602145287632	-0.396021452876322
Array_2	Prep_A	2	CreJ	1	4	1.0159663267283	4.45025916725021	-0.450259167250212
Array_2	Prep_A	1	CreE	1	4	1.0020686447816	4.19016434758136	-0.19016434758136
Array_2	Prep_A	2	CreE	1	4	1.01486933396581	4.21996210714405	-0.21996210714405
Array_1	Prep_A	2	CreE	1	4	0.995372091732521	4.22550009295639	-0.22550009295639
Array_1	Prep_A	1	CreE	1	4	1.00818069832642	4.19347195254485	-0.19347195254485
Array_1	Prep_A	2	CreJ	24	2	23.855073286063	2.2146304021609	-0.214630402160895
Array_1	Prep_A	1	CreJ	24	2	23.9418970805671	2.26802947862282	-0.268029478622815
Array_1	Prep_A	2	CreE	24	2	23.8569152213817	2.37980023026831	-0.379800230268306
Array_1	Prep_A	1	CreE	24	2	23.9437390158858	2.34482011722565	-0.344820117225646
Array_2	Prep_A	1	CreE	24	2	23.9528026356806	2.30392510888511	-0.303925108885105
Array_2	Prep_A	2	CreE	24	2	24.1551158417812	2.34061930220824	-0.340619302208236
Array_2	Prep_A	1	CreJ	24	2	23.9539257303967	2.15815334588962	-0.158153345889619
Array_2	Prep_A	2	CreJ	24	2	24.1562389364973	2.14709497399611	-0.147094973996109
Array_2	Prep_A	2	CreJ	11	0.5	11.0709739073731	0.570065967511535	-0.0700659675115348
Array_2	Prep_A	1	CreJ	11	0.5	10.9821463446005	0.602339344859893	-0.102339344859893
Array_1	Prep_A	1	CreE	11	0.5	11.0081192496705	0.475105855085035	0.0248941449149652
Array_1	Prep_A	2	CreE	11	0.5	10.9959451599412	0.50365671863624	-0.00365671863623984
Array_2	Prep_A	2	CreE	11	0.5	11.072084836787	0.464250924745365	0.0357490752546352
Array_2	Prep_A	1	CreE	11	0.5	10.9832572740144	0.514335574697776	-0.0143355746977758
Array_1	Prep_A	2	CreJ	11	0.5	10.9948333188197	0.666585811828927	-0.166585811828927
Array_1	Prep_A	1	CreJ	11	0.5	11.007007408549	0.564786339602208	-0.0647863396022076
Array_2	Prep_A	1	CreE	2	4	2.01935614349209	4.22858933477565	-0.228589334775646
Array_2	Prep_A	2	CreE	2	4	2.01479110750504	4.25260523128524	-0.252605231285235
Array_2	Prep_A	1	CreJ	2	4	2.0204443384632498	4.43336680793554	-0.433366807935538
Array_2	Prep_A	2	CreJ	2	4	2.0158793024762	4.37643794389555	-0.376437943895549
Array_1	Prep_A	1	CreJ	2	4	2.01655856801766	4.40801827756205	-0.408018277562054
Array_1	Prep_A	2	CreJ	2	4	1.99045026971308	4.43872898172297	-0.438728981722973
Array_1	Prep_A	2	CreE	2	4	1.98935882020432	4.26950060084429	-0.269500600844285
Array_1	Prep_A	1	CreE	2	4	2.0154671185089	4.24146911650627	-0.241469116506265
Array_2	Prep_A	1	CreJ	25	2	25.0723835943197	2.1826636970594	-0.182663697059398
Array_2	Prep_A	2	CreJ	25	2	25.2015314618893	2.22390501606822	-0.223905016068219
Array_2	Prep_A	2	CreE	25	2	25.203375006719	2.29652532985954	-0.296525329859537
Array_2	Prep_A	1	CreE	25	2	25.0742271391494	2.33719948683957	-0.337199486839567
Array_1	Prep_A	2	CreE	25	2	25.0045401025494	2.32915128307914	-0.329151283079137
Array_1	Prep_A	1	CreE	25	2	25.0458935249157	2.36289823605139	-0.362898236051387
Array_1	Prep_A	1	CreJ	25	2	25.0440502767652	2.23557369460966	-0.235573694609659
Array_1	Prep_A	2	CreJ	25	2	25.0026968543989	2.19662137781965	-0.196621377819648
Array_1	Prep_A	2	CreJ	12	0.5	12.0455706091362	0.615464653709074	-0.115464653709074
Array_1	Prep_A	1	CreJ	12	0.5	11.9617197182765	0.689206668422496	-0.189206668422496
Array_1	Prep_A	2	CreE	12	0.5	12.0466831459728	0.499814524998832	1.8547500116827e-4
Array_1	Prep_A	1	CreE	12	0.5	11.9628322551131	0.474154683096058	0.0258453169039423
Array_2	Prep_A	2	CreJ	12	0.5	11.9870456527447	0.617532380095351	-0.117532380095351
Array_2	Prep_A	1	CreJ	12	0.5	12.047175590169	0.602081224438085	-0.102081224438085
Array_2	Prep_A	2	CreE	12	0.5	11.9881567845129	0.518495895599886	-0.0184958955998857
Array_2	Prep_A	1	CreE	12	0.5	12.0482867219372	0.510928738994751	-0.0109287389947508
Array_2	Prep_A	2	CreE	3	4	3.00303943496544	4.26714837141069	-0.26714837141069
Array_2	Prep_A	1	CreE	3	4	3.02607182567109	4.24179593663463	-0.24179593663463
Array_1	Prep_A	2	CreE	3	4	2.99546517017109	4.2360897290396	-0.2360897290396
Array_1	Prep_A	1	CreE	3	4	3.04512201073932	4.2441553005024	-0.2441553005024
Array_2	Prep_A	2	CreJ	3	4	3.00413750865732	4.41021401915597	-0.410214019155966
Array_2	Prep_A	1	CreJ	3	4	3.02716989936297	4.48563707069234	-0.485637070692335
Array_1	Prep_A	1	CreJ	3	4	3.0462141312661	4.42065187691642	-0.420651876916418
Array_1	Prep_A	2	CreJ	3	4	2.99655729069787	4.40630773408727	-0.406307734087267
Array_2	Prep_A	2	CreJ	26	2	26.0226029097432	2.2225048918615	-0.222504891861504
Array_2	Prep_A	1	CreJ	26	2	26.1353205189347	2.22452099486907	-0.224520994869074
Array_1	Prep_A	1	CreJ	26	2	26.1661059064677	2.21476222557166	-0.214762225571663
Array_1	Prep_A	2	CreJ	26	2	25.9890393593011	2.24616007685437	-0.246160076854373
Array_2	Prep_A	1	CreE	26	2	26.1371636743423	2.39570545456989	-0.395705454569886
Array_2	Prep_A	2	CreE	26	2	26.0244460651508	2.3564289179178	-0.356428917917796
Array_1	Prep_A	2	CreE	26	2	25.9908823386806	2.33388505758897	-0.33388505758896603
Array_1	Prep_A	1	CreE	26	2	26.1679488858472	2.34039962112224	-0.340399621122236
Array_1	Prep_A	2	CreJ	13	0.5	13.0367156465639	0.585245781769273	-0.0852457817692729
Array_1	Prep_A	1	CreJ	13	0.5	13.0064143303294	0.58202990288429	-0.0820299028842899
Array_2	Prep_A	1	CreJ	13	0.5	13.0665849575943	0.617390191257375	-0.117390191257375
Array_2	Prep_A	2	CreJ	13	0.5	13.0966999273588	0.623108959327532	-0.123108959327532
Array_2	Prep_A	1	CreE	13	0.5	13.0676956049281	0.50399402828763	-0.0039940282876304
Array_2	Prep_A	2	CreE	13	0.5	13.0978105746926	0.47248849591909	0.0275115040809096
Array_1	Prep_A	2	CreE	13	0.5	13.0378247870019	0.552231871552911	-0.0522318715529114
Array_1	Prep_A	1	CreE	13	0.5	13.0075234707674	0.47398915168704	0.0260108483129596
Array_2	Prep_A	2	CreJ	4	4	3.98066153545955	4.47311680193506	-0.473116801935061
Array_2	Prep_A	1	CreJ	4	4	4.04969557188391	4.46493179832033	-0.464931798320331
Array_1	Prep_A	2	CreJ	4	4	3.9663435780307	4.45987187629608	-0.459871876296077
Array_1	Prep_A	1	CreJ	4	4	4.04359007394619	4.50228650115759	-0.502286501157587
Array_2	Prep_A	1	CreE	4	4	4.04858893968247	4.24897844087587	-0.248978440875867
Array_2	Prep_A	2	CreE	4	4	3.9795549032581	4.23162267191812	-0.231622671918116
Array_1	Prep_A	2	CreE	4	4	3.96523482036359	4.2539082114686	-0.253908211468596
Array_1	Prep_A	1	CreE	4	4	4.04248131627909	4.24293104233066	-0.242931042330657
Array_2	Prep_A	1	CreJ	27	2	27.0090860734972	2.20877137254658	-0.208771372546575
Array_2	Prep_A	2	CreJ	27	2	27.1210479709712	2.19680769368488	-0.196807693684885
Array_2	Prep_A	1	CreE	27	2	27.010929731974	2.36870663159618	-0.368706631596184
Array_2	Prep_A	2	CreE	27	2	27.122891629448	2.39924282075036	-0.399242820750364
Array_1	Prep_A	2	CreJ	27	2	26.9830127076762	2.23493973794612	-0.234939737946121
Array_1	Prep_A	1	CreJ	27	2	26.8401675645598	2.21346903925774	-0.213469039257741
Array_1	Prep_A	1	CreE	27	2	26.8420107928233	2.34225693188014	-0.342256931880144
Array_1	Prep_A	2	CreE	27	2	26.9848559359397	2.3667223467285	-0.366722346728504
Array_1	Prep_A	2	CreJ	14	0.5	14.0091715894993	0.556226140277487	-0.0562261402774867
Array_1	Prep_A	1	CreJ	14	0.5	13.9965557201149	0.641044368831978	-0.141044368831978
Array_2	Prep_A	1	CreJ	14	0.5	14.0451702516336	0.619702025330787	-0.119702025330786
Array_2	Prep_A	2	CreJ	14	0.5	13.8939244394048	0.532537488114793	-0.0325374881147925
Array_1	Prep_A	2	CreE	14	0.5	14.0102804865798	0.520352510087592	-0.0203525100875922
Array_1	Prep_A	1	CreE	14	0.5	13.9976646171954	0.513396969913954	-0.0133969699139542
Array_2	Prep_A	2	CreE	14	0.5	13.8950323083639	0.521179008143062	-0.0211790081430622
Array_2	Prep_A	1	CreE	14	0.5	14.0462781205927	0.537646685657659	-0.0376466856576592
Array_1	Prep_A	2	CreE	5	4	5.02936919539691	4.23202438560373	-0.232024385603732
Array_1	Prep_A	1	CreE	5	4	5.00399071842502	4.26669912103526	-0.266699121035262
Array_2	Prep_A	2	CreJ	5	4	5.04108813293696	4.40455428105497	-0.404554281054971
Array_2	Prep_A	1	CreJ	5	4	5.04502831740167	4.46185985941803	-0.461859859418031
Array_1	Prep_A	1	CreJ	5	4	5.00509224449587	4.42175850002419	-0.421758500024192
Array_1	Prep_A	2	CreJ	5	4	5.03047072146776	4.48350737194481	-0.483507371944812
Array_2	Prep_A	1	CreE	5	4	5.04393011773091	4.26760458058425	-0.267604580584252
Array_2	Prep_A	2	CreE	5	4	5.0399899332662	4.28588425541256	-0.285884255412562
Array_2	Prep_A	1	CreJ	28	2	28.1456299824641	2.14167795832518	-0.141677958325185
Array_2	Prep_A	2	CreJ	28	2	28.0025503860298	2.15453644922666	-0.154536449226665
Array_1	Prep_A	1	CreE	28	2	27.6592431770126	2.41484974466933	-0.414849744669326
Array_1	Prep_A	2	CreE	28	2	27.9149547639907	2.39500482072902	-0.395004820729016
Array_1	Prep_A	2	CreJ	28	2	27.9131117255545	2.22379764029576	-0.223797640295757
Array_1	Prep_A	1	CreJ	28	2	27.6574001385764	2.22047486408794	-0.220474864087937
Array_2	Prep_A	2	CreE	28	2	28.0043945496649	2.38374300085815	-0.383743000858146
Array_2	Prep_A	1	CreE	28	2	28.1474741460992	2.41145559357723	-0.411455593577226
Array_1	Prep_A	2	CreJ	15	0.5	15.0617951861229	0.585747033457024	-0.0857470334570241
Array_1	Prep_A	1	CreJ	15	0.5	14.966086044251	0.575115852953846	-0.075115852953846
Array_1	Prep_A	2	CreE	15	0.5	15.0629025369824	0.56334490795076	-0.0633449079507598
Array_1	Prep_A	1	CreE	15	0.5	14.9671933951105	0.54165478069661	-0.0416547806966097
Array_2	Prep_A	1	CreE	15	0.5	14.963099058236	0.52559817689176	-0.0255981768917597
Array_2	Prep_A	2	CreE	15	0.5	15.0178648081239	0.465495363628831	0.0345046363711693
Array_2	Prep_A	1	CreJ	15	0.5	14.9619922607732	0.560654333603878	-0.060654333603878
Array_2	Prep_A	2	CreJ	15	0.5	15.0167580106611	0.57826434712599	-0.07826434712599
Array_2	Prep_A	2	CreE	6	4	5.9980764920208	4.29603834254131	-0.296038342541306
Array_2	Prep_A	1	CreE	6	4	6.08586290164389	4.29707007983743	-0.297070079837426
Array_1	Prep_A	2	CreJ	6	4	5.99829037216625	4.50685749285627	-0.506857492856271
Array_1	Prep_A	1	CreJ	6	4	5.99244096878259	4.4331658587233	-0.433165858723301
Array_2	Prep_A	2	CreJ	6	4	5.99916975997826	4.41182875598427	-0.411828755984274
Array_2	Prep_A	1	CreJ	6	4	6.08695616960135	4.47550960870128	-0.475509608701285
Array_1	Prep_A	2	CreE	6	4	5.99719258456647	4.28335787288326	-0.283357872883256
Array_1	Prep_A	1	CreE	6	4	5.99134318118281	4.29531732914048	-0.295317329140476
Array_2	Prep_A	2	CreE	29	2	29.048000082802	2.38329208478936	-0.383292084789358
Array_2	Prep_A	1	CreE	29	2	29.0628806639134	2.40055276001808	-0.400552760018079
Array_1	Prep_A	2	CreJ	29	2	29.0709058814288	2.20301214517192	-0.20301214517192
Array_1	Prep_A	1	CreJ	29	2	29.1957615195311	2.2306716278825	-0.2306716278825
Array_1	Prep_A	1	CreE	29	2	29.1976055896205	2.39187074940496	-0.391870749404958
Array_1	Prep_A	2	CreE	29	2	29.0727499515182	2.407478819378	-0.407478819377999
Array_2	Prep_A	2	CreJ	29	2	29.0461561294422	2.24551379510628	-0.245513795106283
Array_2	Prep_A	1	CreJ	29	2	29.0610367105536	2.19957143757488	-0.199571437574883
Array_2	Prep_A	1	CreE	16	0.5	15.9958384920153	0.511085046001463	-0.0110850460014629
Array_2	Prep_A	2	CreE	16	0.5	15.9838159949649	0.537283098933529	-0.0372830989335289
Array_2	Prep_A	2	CreJ	16	0.5	15.9827084874515	0.632943346860887	-0.132943346860887
Array_2	Prep_A	1	CreJ	16	0.5	15.9947309845019	0.548012133081606	-0.0480121330816059
Array_1	Prep_A	2	CreE	16	0.5	16.0070275199123	0.571077062560911	-0.071077062560911
Array_1	Prep_A	1	CreE	16	0.5	16.2439525993622	0.533385077566058	-0.0333850775660579
Array_1	Prep_A	1	CreJ	16	0.5	16.2428445302663	0.565202003307441	-0.0652020033074413
Array_1	Prep_A	2	CreJ	16	0.5	16.0059194508164	0.638289923345002	-0.138289923345002
Array_2	Prep_A	1	CreJ	7	4	7.00969952646319	4.4588595817168	-0.458859581716795
Array_2	Prep_A	2	CreJ	7	4	7.0127241157021	4.44757002244473	-0.447570022444725
Array_2	Prep_A	2	CreE	7	4	7.01162959865422	4.31720019704716	-0.317200197047156
Array_2	Prep_A	1	CreE	7	4	7.00860500941531	4.31473097696113	-0.314730976961125
Array_1	Prep_A	1	CreE	7	4	7.01751781464709	4.30869459976034	-0.308694599760336
Array_1	Prep_A	2	CreE	7	4	6.98478073063093	4.28032615944899	-0.280326159448986
Array_1	Prep_A	2	CreJ	7	4	6.98586965143064	4.40878836706448	-0.40878836706448
Array_1	Prep_A	1	CreJ	7	4	7.0186067354468	4.42605233278785	-0.42605233278785
Array_2	Prep_A	2	CreE	30	2	30.0598527606048	2.42225091413161	-0.422250914131612
Array_2	Prep_A	1	CreE	30	2	30.1722737942669	2.38606478950995	-0.386064789509952
Array_1	Prep_A	2	CreE	30	2	30.0093623353696	2.39825239702428	-0.398252397024282
Array_1	Prep_A	1	CreE	30	2	30.061860901061	2.42726414038779	-0.427264140387792
Array_1	Prep_A	1	CreJ	30	2	30.0600151278428	2.23383681084631	-0.233836810846312
Array_1	Prep_A	2	CreJ	30	2	30.0075165621514	2.17415839975616	-0.174158399756162
Array_2	Prep_A	2	CreJ	30	2	30.058006293732	2.0962004524514	-0.0962004524514031
Array_2	Prep_A	1	CreJ	30	2	30.1704273273941	2.17447311752863	-0.174473117528633
Array_2	Prep_A	1	CreE	17	0.5	17.0263702792858	0.526798471048461	-0.0267984710484609
Array_2	Prep_A	2	CreE	17	0.5	16.9715682112488	0.536463917513813	-0.0364639175138128
Array_2	Prep_A	1	CreJ	17	0.5	17.0252610366611	0.620149271662586	-0.120149271662586
Array_2	Prep_A	2	CreJ	17	0.5	16.9704589686241	0.620263695890493	-0.120263695890493
Array_1	Prep_A	2	CreJ	17	0.5	17.0191417602828	0.545370917119946	-0.0453709171199458
Array_1	Prep_A	1	CreJ	17	0.5	16.9836886043661	0.63529451213403	-0.13529451213403
Array_1	Prep_A	1	CreE	17	0.5	16.983648458931	0.541045629544517	-0.0410456295445169
Array_1	Prep_A	2	CreE	17	0.5	17.0191016148477	0.555131472114993	-0.0551314721149928
Array_2	Prep_A	2	CreJ	8	4	8.07515760042338	4.48625709748584	-0.486257097485844
Array_2	Prep_A	1	CreJ	8	4	8.00380145419493	4.4993128761295	-0.499312876129504
Array_2	Prep_A	2	CreE	8	4	8.07405566848656	4.32831927668016	-0.328319276680163
Array_2	Prep_A	1	CreE	8	4	8.00269952225811	4.32933523099115	-0.329335230991153
Array_1	Prep_A	2	CreJ	8	4	7.95618532321449	4.49804898969858	-0.498048989698578
Array_1	Prep_A	1	CreJ	8	4	8.00777086850374	4.43286788035039	-0.432867880350388
Array_1	Prep_A	1	CreE	8	4	8.00667297375667	4.32574770020526	-0.325747700205263
Array_1	Prep_A	2	CreE	8	4	7.95508742846742	4.33480124581763	-0.334801245817633
Array_2	Prep_A	2	CreE	31	2	30.9143072102308	2.42408558168993	-0.424085581689929
Array_2	Prep_A	1	CreE	31	2	31.3892846152146	2.41078890725483	-0.410788907254828
Array_1	Prep_A	2	CreE	31	2	30.9711892441469	2.44353739519057	-0.443537395190568
Array_1	Prep_A	1	CreE	31	2	30.8366337417029	2.43808027651411	-0.438080276514108
Array_2	Prep_A	2	CreJ	31	2	30.9124605629254	2.15342602970082	-0.153426029700815
Array_2	Prep_A	1	CreJ	31	2	31.3874379679092	2.1709320328892	-0.170932032889195
Array_1	Prep_A	2	CreJ	31	2	30.9693424787836	2.15046513259367	-0.150465132593669
Array_1	Prep_A	1	CreJ	31	2	30.8347869763396	2.151254530576	-0.151254530575998
Array_2	Prep_A	1	CreJ	18	0.5	18.1108887986678	0.560963575406175	-0.0609635754061747
Array_2	Prep_A	2	CreJ	18	0.5	18.1657731759969	0.6435304818983	-0.1435304818983
Array_2	Prep_A	1	CreE	18	0.5	18.1118764324459	0.512685031901079	-0.0126850319010789
Array_2	Prep_A	2	CreE	18	0.5	18.166760809775	0.609144821584332	-0.109144821584332
Array_1	Prep_A	2	CreE	18	0.5	17.9713137816786	0.602730406153779	-0.102730406153779
Array_1	Prep_A	1	CreE	18	0.5	17.9206877917801	0.58483884882128	-0.0848388488212799
Array_1	Prep_A	1	CreJ	18	0.5	17.9225485998672	0.589647634491866	-0.0896476344918656
Array_1	Prep_A	2	CreJ	18	0.5	17.9731745897657	0.553456129304085	-0.0534561293040846
Array_2	Prep_A	2	CreE	9	4	9.01984894308119	4.29101788015023	-0.291017880150233
Array_2	Prep_A	1	CreE	9	4	8.95609792321245	4.30108432041733	-0.301084320417333
Array_1	Prep_A	1	CreJ	9	4	8.94839837765285	4.38755325173749	-0.387553251737493
Array_1	Prep_A	2	CreJ	9	4	9.02464799328541	4.53665412940963	-0.536654129409633
Array_1	Prep_A	1	CreE	9	4	8.9472948777471	4.34340196301016	-0.343401963010162
Array_1	Prep_A	2	CreE	9	4	9.02354449337966	4.35108194945555	-0.351081949455553
Array_2	Prep_A	1	CreJ	9	4	8.95720943838395	4.52668083775785	-0.526680837757853
Array_2	Prep_A	2	CreJ	9	4	9.02096045825269	4.50327477252955	-0.503274772529553
Array_2	Prep_A	2	CreJ	32	2	31.9702387693546	2.16933490146587	-0.169334901465872
Array_2	Prep_A	1	CreJ	32	2	32.139862875977	2.20768975589386	-0.207689755893862
Array_1	Prep_A	2	CreJ	32	2	31.7625024154108	2.16508458371077	-0.165084583710767
Array_1	Prep_A	1	CreJ	32	2	32.1517850521398	2.20533801791318	-0.205338017913177
Array_2	Prep_A	1	CreE	32	2	32.1417136385851	2.41067704078552	-0.410677040785519
Array_2	Prep_A	2	CreE	32	2	31.9720895319627	2.42816001424685	-0.428160014246849
Array_1	Prep_A	2	CreE	32	2	31.7643532172718	2.40553326205546	-0.405533262055459
Array_1	Prep_A	1	CreE	32	2	32.1536358540008	2.37245727618462	-0.372457276184619
Array_2	Prep_A	2	CreE	19	0.5	19.0664012848781	0.655321737992303	-0.155321737992303
Array_2	Prep_A	1	CreE	19	0.5	19.0224434916579	0.666585194904205	-0.166585194904205
Array_2	Prep_A	1	CreJ	19	0.5	19.021336132114	0.60070158831542	-0.10070158831542
Array_2	Prep_A	2	CreJ	19	0.5	19.0652939253342	0.619104953467978	-0.119104953467978
Array_1	Prep_A	1	CreJ	19	0.5	18.9832386534683	0.683842879420744	-0.183842879420744
Array_1	Prep_A	2	CreJ	19	0.5	19.0401474852766	0.59998774063691	-0.0999877406369096
Array_1	Prep_A	1	CreE	19	0.5	18.9843476957251	0.634610975991371	-0.134610975991371
Array_1	Prep_A	2	CreE	19	0.5	19.0412565275334	0.58714655996445	-0.0871465599644496
Array_2	Prep_A	1	CreJ	10	4	10.0319945651305	4.48657648173308	-0.486576481733081
Array_2	Prep_A	2	CreJ	10	4	9.98826334089367	4.53210387310568	-0.532103873105681
Array_2	Prep_A	1	CreE	10	4	10.0308839029667	4.33919645591686	-0.339196455916865
Array_2	Prep_A	2	CreE	10	4	9.98715267872986	4.34677750398194	-0.346777503981945
Array_1	Prep_A	1	CreJ	10	4	9.9950144227693	4.44390032852707	-0.443900328527065
Array_1	Prep_A	2	CreJ	10	4	10.0797279640342	4.50033259365792	-0.500332593657915
Array_1	Prep_A	2	CreE	10	4	10.0786230800887	4.33134998043856	-0.331349980438564
Array_1	Prep_A	1	CreE	10	4	9.99390953882378	4.32098547471815	-0.320985474718154
Array_1	Prep_A	1	CreJ	33	2	33.4246213340174	2.19174089976719	-0.191740899767193
Array_1	Prep_A	2	CreJ	33	2	33.1179423982551	2.12972955059703	-0.129729550597034
Array_2	Prep_A	1	CreJ	33	2	33.2297009871328	2.13775846993291	-0.137758469932906
Array_2	Prep_A	2	CreJ	33	2	33.0249502358791	2.17485069163509	-0.174850691635086
Array_1	Prep_A	1	CreE	33	2	33.4264728462519	2.42594460383127	-0.425944603831272
Array_1	Prep_A	2	CreE	33	2	33.1197939104896	2.44294011473748	-0.442940114737481
Array_2	Prep_A	1	CreE	33	2	33.231552557942	2.40754729379587	-0.407547293795872
Array_2	Prep_A	2	CreE	33	2	33.0268018066883	2.43759007967658	-0.437590079676582
Array_2	Prep_A	2	CreE	20	0.5	20.0393053795975	0.566410106027306	-0.066410106027305807
Array_2	Prep_A	1	CreE	20	0.5	20.1286095379921	0.586091923382249	-0.0860919233822488
Array_1	Prep_A	2	CreE	20	0.5	19.9238066896825	0.592295385422733	-0.0922953854227327
Array_1	Prep_A	1	CreE	20	0.5	20.0919341189858	0.633474594476792	-0.133474594476792
Array_2	Prep_A	1	CreJ	20	0.5	20.1274998241833	0.59395247981422306	-0.0939524798142228
Array_2	Prep_A	2	CreJ	20	0.5	20.0381956657888	0.644034681521595	-0.144034681521595
Array_1	Prep_A	2	CreJ	20	0.5	19.9226964931121	0.681257232664145	-0.181257232664145
Array_1	Prep_A	1	CreJ	20	0.5	20.0908239224154	0.577885923062134	-0.0778859230621344
Array_2	Prep_A	1	CreJ	11	4	11.0648338727963	4.44855566000261	-0.448555660002605
Array_2	Prep_A	2	CreJ	11	4	11.0257950551212	4.4701771930124	-0.470177193012395
Array_2	Prep_A	1	CreE	11	4	11.063730524184	4.33541714857046	-0.335417148570455
Array_2	Prep_A	2	CreE	11	4	11.0246917065089	4.33049399061724	-0.330493990617236
Array_1	Prep_A	2	CreE	11	4	10.9477784043531	4.34578169627679	-0.345781696276785
Array_1	Prep_A	1	CreE	11	4	11.0040934103193	4.35008694894811	-0.350086948948105
Array_1	Prep_A	2	CreJ	11	4	10.9488801104242	4.39202362525668	-0.392023625256683
Array_1	Prep_A	1	CreJ	11	4	11.0051951163904	4.50012272317783	-0.500122723177833
Array_2	Prep_A	1	CreJ	34	2	34.2197785726658	2.17407552093058	-0.174075520930579
Array_2	Prep_A	2	CreJ	34	2	33.8862340470253	2.1360938251093202	-0.136093825109319
Array_2	Prep_A	2	CreE	34	2	33.8880856103948	2.46683303731441	-0.466833037314413
Array_2	Prep_A	1	CreE	34	2	34.2216301360353	2.47928456792145	-0.479284567921453
Array_1	Prep_A	1	CreJ	34	2	33.8187632170566	2.17376077564156	-0.173760775641559
Array_1	Prep_A	2	CreJ	34	2	34.2660820449531	2.15288461039562	-0.15288461039561899
Array_1	Prep_A	2	CreE	34	2	34.2679335777151	2.43009825438596	-0.430098254385963
Array_1	Prep_A	1	CreE	34	2	33.8206147498186	2.42940775163105	-0.429407751631053
Array_1	Prep_A	2	CreJ	21	0.5	21.1658190294494	0.527099311554611	-0.0270993115546113
Array_1	Prep_A	1	CreJ	21	0.5	20.9939626628171	0.618518485898559	-0.118518485898559
Array_1	Prep_A	2	CreE	21	0.5	21.1639598014839	0.614322185312553	-0.114322185312553
Array_1	Prep_A	1	CreE	21	0.5	20.9921034348516	0.5959055474188	-0.0959055474187999
Array_2	Prep_A	2	CreE	21	0.5	21.185129904718	0.574132833253853	-0.0741328332538528
Array_2	Prep_A	1	CreE	21	0.5	21.0917571009718	0.620017982879768	-0.120017982879768
Array_2	Prep_A	2	CreJ	21	0.5	21.1869867683927	0.602044459535256	-0.102044459535256
Array_2	Prep_A	1	CreJ	21	0.5	21.0936139646465	0.611492461202867	-0.111492461202867
Array_2	Prep_A	2	CreJ	12	4	12.0324624987303	4.54397617742142	-0.543976177421423
Array_2	Prep_A	1	CreJ	12	4	11.9495065631816	4.48794213070068	-0.487942130700684
Array_1	Prep_A	2	CreJ	12	4	11.9968482181889	4.49591641921107	-0.495916419211069
Array_1	Prep_A	1	CreJ	12	4	12.0028066099824	4.52874796949056	-0.528747969490558
Array_2	Prep_A	1	CreE	12	4	11.9483957175473	4.3607901777953	-0.360790177795304
Array_2	Prep_A	2	CreE	12	4	12.031351653096	4.35853197482675	-0.358531974826754
Array_1	Prep_A	2	CreE	12	4	11.9957379572602	4.35088699590045	-0.350886995900454
Array_1	Prep_A	1	CreE	12	4	12.0016963490537	4.40600838251334	-0.406008382513344
Array_2	Prep_A	2	CreE	35	2	35.1917771594587	2.44428402132128	-0.444284021321284
Array_2	Prep_A	1	CreE	35	2	34.8900910672082	2.46786153602429	-0.467861536024294
Array_1	Prep_A	2	CreE	35	2	35.1131239025539	2.48440375461321	-0.484403754613213
Array_1	Prep_A	1	CreE	35	2	35.2389009499426	2.46199949211957	-0.461999492119573
Array_2	Prep_A	1	CreJ	35	2	34.8882373175448	2.19411227327017	-0.194112273270168
Array_2	Prep_A	2	CreJ	35	2	35.1899234097953	2.15488537305787	-0.154885373057868
Array_1	Prep_A	2	CreJ	35	2	35.1139575665681	2.12751430602336	-0.127514306023359
Array_1	Prep_A	1	CreJ	35	2	35.2397346139568	2.29954310653611	-0.299543106536109
Array_1	Prep_A	2	CreE	22	0.5	22.1077043124281	0.665410145886181	-0.165410145886181
Array_1	Prep_A	1	CreE	22	0.5	21.996376209028	0.598952041800294	-0.0989520418002938
Array_2	Prep_A	2	CreE	22	0.5	22.1767306610199	0.686229565016452	-0.186229565016452
Array_2	Prep_A	1	CreE	22	0.5	22.0345732952316	0.636555754544124	-0.136555754544124
Array_1	Prep_A	2	CreJ	22	0.5	22.1065921919243	0.580110064807121	-0.0801100648071207
Array_1	Prep_A	1	CreJ	22	0.5	21.9952640885242	0.708540090240338	-0.208540090240338
Array_2	Prep_A	2	CreJ	22	0.5	22.1756187865158	0.621464817082626	-0.121464817082626
Array_2	Prep_A	1	CreJ	22	0.5	22.0334614207275	0.650752103527487	-0.150752103527487
Array_1	Prep_A	2	CreJ	13	4	13.0187710542924	4.52619459322296	-0.526194593222956
Array_1	Prep_A	1	CreJ	13	4	12.9926449604858	4.50859837919177	-0.508598379191766
Array_2	Prep_A	1	CreE	13	4	12.9510174626971	4.32930299343703	-0.329302993437032
Array_2	Prep_A	2	CreE	13	4	13.0252149975007	4.35188689374442	-0.351886893744423
Array_2	Prep_A	2	CreJ	13	4	13.026324754067	4.53124161509673	-0.531241615096734
Array_2	Prep_A	1	CreJ	13	4	12.9521272192634	4.45989765416829	-0.459897654168294
Array_1	Prep_A	1	CreE	13	4	12.9915321010916	4.37377428890508	-0.373774288905083
Array_1	Prep_A	2	CreE	13	4	13.0176581948982	4.39735482077898	-0.397354820778983
Array_1	Prep_A	2	CreE	23	0.5	22.9978391698559	0.596847978550987	-0.0968479785509874
Array_1	Prep_A	1	CreE	23	0.5	23.0570834800233	0.631141269578491	-0.131141269578491
Array_2	Prep_A	1	CreE	23	0.5	23.0668998973533	0.666599767269213	-0.166599767269213
Array_2	Prep_A	2	CreE	23	0.5	23.0210544070331	0.688795827280666	-0.188795827280666
Array_2	Prep_A	1	CreJ	23	0.5	23.0657860885748	0.715293646505929	-0.215293646505929
Array_2	Prep_A	2	CreJ	23	0.5	23.0199405982546	0.617009505658445	-0.117009505658445
Array_1	Prep_A	1	CreJ	23	0.5	23.0564104817712	0.619734815590031	-0.119734815590031
Array_1	Prep_A	2	CreJ	23	0.5	22.9971661716038	0.632100904036047	-0.132100904036047
Array_2	Prep_A	2	CreE	14	4	14.0267552429943	4.31942000087983	-0.319420000879834
Array_2	Prep_A	1	CreE	14	4	14.0704050041867	4.33782176089801	-0.337821760898014
Array_1	Prep_A	2	CreE	14	4	13.9717104972292	4.37864177722181	-0.378641777221814
Array_1	Prep_A	1	CreE	14	4	13.9162885680019	4.36910834550312	-0.369108345503124
Array_1	Prep_A	2	CreJ	14	4	13.9728299720748	4.53367193215922	-0.533671932159225
Array_1	Prep_A	1	CreJ	14	4	13.9174080428475	4.51401429196502	-0.514014291965024
Array_2	Prep_A	1	CreJ	14	4	14.0715246453673	4.53301188876517	-0.533011888765171
Array_2	Prep_A	2	CreJ	14	4	14.0278748841749	4.52015992779079	-0.520159927790791
Array_1	Prep_A	1	CreJ	1	2.5	1.0085335458564	2.61003900852414	-0.110039008524143
Array_1	Prep_A	2	CreJ	1	2.5	1.01176660531937	2.64095227205638	-0.140952272056383
Array_2	Prep_A	2	CreJ	1	2.5	1.02678227117762	2.64527727634894	-0.145277276348943
Array_2	Prep_A	1	CreJ	1	2.5	0.995889578559506	2.65466834007811	-0.154668340078114
Array_2	Prep_A	1	CreE	1	2.5	0.99775603077708	2.53917098852797	-0.039170988527967
Array_2	Prep_A	2	CreE	1	2.5	1.0286487233952	2.56572018118279	-0.0657201811827872
Array_1	Prep_A	1	CreE	1	2.5	1.01040259213218	2.5495697646026	-0.0495697646025972
Array_1	Prep_A	2	CreE	1	2.5	1.01363565159515	2.55407758572277	-0.0540775857227671
Array_2	Prep_A	1	CreE	24	0.5	24.0031061011132	0.663743554642278	-0.163743554642278
Array_2	Prep_A	2	CreE	24	0.5	24.3293961728332	0.696338176833879	-0.196338176833879
Array_2	Prep_A	2	CreJ	24	0.5	24.3312544450238	0.546564947360237	-0.0465649473602373
Array_2	Prep_A	1	CreJ	24	0.5	24.0049643733038	0.624848543507479	-0.124848543507479
Array_1	Prep_A	1	CreJ	24	0.5	24.0675449820613	0.667212152657737	-0.167212152657737
Array_1	Prep_A	2	CreJ	24	0.5	23.9793122372438	0.566836107016764	-0.0668361070167643
Array_1	Prep_A	2	CreE	24	0.5	23.9776804298781	0.656100113830897	-0.156100113830897
Array_1	Prep_A	1	CreE	24	0.5	24.0659131746956	0.725845345081313	-0.225845345081313
Array_2	Prep_A	2	CreE	15	4	15.0376409922228	4.35695423805801	-0.356954238058011
Array_2	Prep_A	1	CreE	15	4	15.0604344372942	4.34822520941533	-0.348225209415331
Array_1	Prep_A	2	CreE	15	4	14.9607804342541	4.42842195965141	-0.428421959651411
Array_1	Prep_A	1	CreE	15	4	15.1299747706693	4.40956450503907	-0.409564505039071
Array_2	Prep_A	2	CreJ	15	4	15.0387660812426	4.64261142575822	-0.642611425758222
Array_2	Prep_A	1	CreJ	15	4	15.061559526314	4.51379221686897	-0.513792216868972
Array_1	Prep_A	2	CreJ	15	4	14.9618962746671	4.53475289950877	-0.534752899508773
Array_1	Prep_A	1	CreJ	15	4	15.1310906110823	4.49537146920882	-0.495371469208823
Array_2	Prep_A	2	CreJ	2	2.5	1.99297313519997	2.60008220338063	-0.100082203380629
Array_2	Prep_A	1	CreJ	2	2.5	2.02560002022592	2.65954670302049	-0.159546703020489
Array_2	Prep_A	1	CreE	2	2.5	2.02746942821738	2.58714780490121	-0.0871478049012073
Array_2	Prep_A	2	CreE	2	2.5	1.99484254319143	2.58636780227523	-0.0863678022752272
Array_1	Prep_A	1	CreJ	2	2.5	2.02116862201888	2.61954746897236	-0.119547468972358
Array_1	Prep_A	2	CreJ	2	2.5	1.99219175094452	2.61635866830792	-0.116358668307918
Array_1	Prep_A	1	CreE	2	2.5	2.02303926555645	2.55399247924705	-0.0539924792470474
Array_1	Prep_A	2	CreE	2	2.5	1.99406239448209	2.57011429742056	-0.0701142974205573
Array_1	Prep_A	1	CreE	25	0.5	24.9760460371325	0.658535096840381	-0.158535096840381
Array_1	Prep_A	2	CreE	25	0.5	25.1622829259641	0.711363863147453	-0.211363863147453
Array_1	Prep_A	1	CreJ	25	0.5	24.9778980768212	0.576149864782088	-0.0761498647820884
Array_1	Prep_A	2	CreJ	25	0.5	25.1641349656528	0.635842791919403	-0.135842791919403
Array_2	Prep_A	1	CreE	25	0.5	25.1685007678389	0.686600943795083	-0.186600943795083
Array_2	Prep_A	2	CreE	25	0.5	25.0646777782464	0.611343096350665	-0.111343096350665
Array_2	Prep_A	1	CreJ	25	0.5	25.1703530582156	0.540195082596706	-0.0401950825967059
Array_2	Prep_A	2	CreJ	25	0.5	25.0665300686231	0.670306006490143	-0.170306006490143
Array_1	Prep_A	2	CreJ	16	4	15.9487803968671	4.48398516578174	-0.483985165781737
Array_1	Prep_A	1	CreJ	16	4	16.0274336181817	4.55024461717389	-0.550244617173887
Array_1	Prep_A	2	CreE	16	4	15.9476673168922	4.45496350831146	-0.454963508311461
Array_1	Prep_A	1	CreE	16	4	16.0263205382068	4.46656618981006	-0.46656618981006
Array_2	Prep_A	2	CreE	16	4	16.0893816428168	4.36789137206242	-0.367891372062421
Array_2	Prep_A	1	CreE	16	4	15.9489612253704	4.40600446536764	-0.406004465367641
Array_2	Prep_A	2	CreJ	16	4	16.0905032397487	4.59284973344593	-0.592849733445928
Array_2	Prep_A	1	CreJ	16	4	15.9500828223023	4.56249935713267	-0.562499357132668
Array_1	Prep_A	1	CreJ	3	2.5	3.01953598712846	2.63688344526771	-0.136883445267709
Array_1	Prep_A	2	CreJ	3	2.5	2.97979850990794	2.61975135712393	-0.119751357123929
Array_2	Prep_A	1	CreE	3	2.5	3.00207752135424	2.59911384446607	-0.0991138444660717
Array_2	Prep_A	2	CreE	3	2.5	3.01250245770458	2.54797407196216	-0.047974071962162
Array_2	Prep_A	2	CreJ	3	2.5	3.01064181958556	2.67059297066064	-0.170592970660638
Array_2	Prep_A	1	CreJ	3	2.5	3.00021688323522	2.6775900203815	-0.177590020381498
Array_1	Prep_A	2	CreE	3	2.5	2.98166371748368	2.60862764536062	-0.108627645360622
Array_1	Prep_A	1	CreE	3	2.5	3.0214011947042	2.57788628525768	-0.0778862852576818
Array_1	Prep_A	1	CreJ	26	0.5	25.9877805189707	0.641146010435958	-0.141146010435958
Array_1	Prep_A	2	CreJ	26	0.5	25.8949495814448	0.577478554178958	-0.0774785541789584
Array_2	Prep_A	2	CreE	26	0.5	26.2558181549099	0.757434326727145	-0.257434326727145
Array_2	Prep_A	1	CreE	26	0.5	26.2097270232033	0.697439296260606	-0.197439296260606
Array_2	Prep_A	2	CreJ	26	0.5	26.2576751064703	0.619039821204807	-0.119039821204807
Array_2	Prep_A	1	CreJ	26	0.5	26.2115839747637	0.499163155187945	8.3684481205526e-4
Array_1	Prep_A	1	CreE	26	0.5	25.9859274414785	0.659003412746133	-0.159003412746133
Array_1	Prep_A	2	CreE	26	0.5	25.8930965039526	0.671136991731613	-0.171136991731613
Array_1	Prep_A	2	CreJ	17	4	16.9349378073777	4.58360684347295	-0.583606843472947
Array_1	Prep_A	1	CreJ	17	4	17.0055763149306	4.58708103195169	-0.587081031951687
Array_1	Prep_A	2	CreE	17	4	16.9338112167494	4.44843678752801	-0.448436787528011
Array_1	Prep_A	1	CreE	17	4	17.0044497243023	4.45110304328223	-0.451103043282231
Array_2	Prep_A	1	CreJ	17	4	16.9650594980556	4.54179958991648	-0.541799589916483
Array_2	Prep_A	2	CreJ	17	4	17.0685998547983	4.62485728468934	-0.624857284689343
Array_2	Prep_A	1	CreE	17	4	16.9639331957696	4.38181715793132	-0.381817157931321
Array_2	Prep_A	2	CreE	17	4	17.0674735525123	4.41266835221034	-0.412668352210341
Array_1	Prep_A	1	CreJ	4	2.5	4.01357207217806	2.64754501935472	-0.147545019354717
Array_1	Prep_A	2	CreJ	4	2.5	4.00962387177386	2.67477934461861	-0.174779344618607
Array_2	Prep_A	2	CreJ	4	2.5	4.02966229120932	2.65460097006348	-0.154600970063477
Array_2	Prep_A	1	CreJ	4	2.5	4.00654246800742	2.64623726905731	-0.146237269057307
Array_1	Prep_A	1	CreE	4	2.5	4.01543333981617	2.62793361931664	-0.127933619316643
Array_1	Prep_A	2	CreE	4	2.5	4.01148513941197	2.56283215659564	-0.0628321565956429
Array_2	Prep_A	1	CreE	4	2.5	4.00840480348633	2.61033593466423	-0.110335934664233
Array_2	Prep_A	2	CreE	4	2.5	4.03152462668823	2.57476487763954	-0.0747648776395429
Array_2	Prep_A	1	CreE	27	0.5	27.001370195968	0.654494285780347	-0.154494285780347
Array_2	Prep_A	2	CreE	27	0.5	27.0389341729772	0.608433705914836	-0.108433705914836
Array_1	Prep_A	1	CreE	27	0.5	26.9518057751907	0.613314960839924	-0.113314960839924
Array_1	Prep_A	2	CreE	27	0.5	27.0948812253258	0.657024927719336	-0.157024927719336
Array_1	Prep_A	2	CreJ	27	0.5	27.0967304736483	0.520224960941391	-0.0202249609413909
Array_1	Prep_A	1	CreJ	27	0.5	26.9536550235132	0.589678937732165	-0.089678937732165
Array_2	Prep_A	2	CreJ	27	0.5	27.037810405653	0.62957530341251	-0.12957530341251
Array_2	Prep_A	1	CreJ	27	0.5	27.0002464286438	0.628184449961033	-0.128184449961033
Array_1	Prep_A	2	CreJ	18	4	18.0432679927157	4.54002684719957	-0.540026847199568
Array_1	Prep_A	1	CreJ	18	4	17.956008686698	4.56082020955678	-0.560820209556777
Array_2	Prep_A	1	CreE	18	4	18.1962351314252	4.43859070567844	-0.438590705678441
Array_2	Prep_A	2	CreE	18	4	18.1141077883793	4.42030050890072	-0.420300508900721
Array_2	Prep_A	1	CreJ	18	4	18.1973558748835	4.5113366926341	-0.511336692634101
Array_2	Prep_A	2	CreJ	18	4	18.1152285318376	4.55190549045443	-0.551905490454431
Array_1	Prep_A	1	CreE	18	4	17.9548852256488	4.40685993786816	-0.406859937868161
Array_1	Prep_A	2	CreE	18	4	18.0421445316665	4.47602603743251	-0.476026037432511
Array_1	Prep_A	1	CreJ	5	2.5	5.00568364875964	2.73813755915909	-0.238137559159092
Array_1	Prep_A	2	CreJ	5	2.5	5.02443697515818	2.68741271659046	-0.187412716590462
Array_1	Prep_A	2	CreE	5	2.5	5.02629099431593	2.59330891825145	-0.0933089182514522
Array_1	Prep_A	1	CreE	5	2.5	5.00753766791739	2.59875555539128	-0.098755555391282
Array_2	Prep_A	1	CreJ	5	2.5	5.0036998211952	2.62664351535126	-0.126643515351257
Array_2	Prep_A	2	CreJ	5	2.5	5.01097833188501	2.60944945847063	-0.109449458470627
Array_2	Prep_A	2	CreE	5	2.5	5.01284129382366	2.62175389593094	-0.121753895930942
Array_2	Prep_A	1	CreE	5	2.5	5.00556278313385	2.59214870369451	-0.0921487036945123
Array_2	Prep_A	2	CreJ	28	0.5	28.1664862460456	0.574616137249611	-0.0746161372496107
Array_2	Prep_A	1	CreJ	28	0.5	28.1897690159704	0.631683802194761	-0.131683802194761
Array_1	Prep_A	1	CreJ	28	0.5	27.9410252447938	0.670871665571322	-0.170871665571322
Array_1	Prep_A	2	CreJ	28	0.5	27.6111133324154	0.736766297915569	-0.236766297915569
Array_2	Prep_A	1	CreE	28	0.5	28.189034204737	0.696183431078285	-0.196183431078285
Array_2	Prep_A	2	CreE	28	0.5	28.1657514348122	0.703514906116916	-0.203514906116915
Array_1	Prep_A	1	CreE	28	0.5	27.942154280563	0.64182714237216	-0.141827142372159
Array_1	Prep_A	2	CreE	28	0.5	27.6122423681846	0.67210070189422	-0.172100701894219
Array_1	Prep_A	1	CreE	19	4	18.9432562199232	4.47337837246146	-0.473378372461462
Array_1	Prep_A	2	CreE	19	4	19.0475105274644	4.47237525661123	-0.472375256611232
Array_2	Prep_A	1	CreJ	19	4	19.2543896822828	4.51524645896951	-0.515246458969513
Array_2	Prep_A	2	CreJ	19	4	18.8325179691863	4.55001658831871	-0.550016588318713
Array_1	Prep_A	1	CreJ	19	4	18.9414003595707	4.47131094870055	-0.471310948700547
Array_1	Prep_A	2	CreJ	19	4	19.0456546671119	4.50212678900598	-0.502126789005977
Array_2	Prep_A	1	CreE	19	4	19.2549178704267	4.45508017372546	-0.455080173725462
Array_2	Prep_A	2	CreE	19	4	18.8330461573303	4.45204573368609	-0.452045733686092
Array_2	Prep_A	2	CreJ	6	2.5	6.01968372424019	2.63993310976775	-0.139933109767753
Array_2	Prep_A	1	CreJ	6	2.5	6.01085400393708	2.6821180414163	-0.182118041416303
Array_1	Prep_A	1	CreE	6	2.5	6.00956762357924	2.64232572373591	-0.142325723735914
Array_1	Prep_A	2	CreE	6	2.5	6.04549960312769	2.65575788787964	-0.155757887879644
Array_1	Prep_A	2	CreJ	6	2.5	6.04363698231565	2.69107874179262	-0.191078741792617
Array_1	Prep_A	1	CreJ	6	2.5	6.0077050027672	2.64798821999015	-0.147988219990147
Array_2	Prep_A	1	CreE	6	2.5	6.01271737193748	2.63643204002079	-0.136432040020794
Array_2	Prep_A	2	CreE	6	2.5	6.02154709224059	2.63854649246178	-0.138546492461784
Array_1	Prep_A	2	CreE	29	0.5	28.866942392154	0.743717113935607	-0.243717113935607
Array_1	Prep_A	1	CreE	29	0.5	28.864193786469	0.704566934660253	-0.204566934660253
Array_1	Prep_A	2	CreJ	29	0.5	28.8678068441356	0.565907849036712	-0.0659078490367115
Array_1	Prep_A	1	CreJ	29	0.5	28.8650582384506	0.627987629155518	-0.127987629155518
Array_2	Prep_A	2	CreJ	29	0.5	28.9246344873443	0.712216938375398	-0.212216938375398
Array_2	Prep_A	1	CreJ	29	0.5	29.1534779851588	0.581896371320284	-0.0818963713202842
Array_2	Prep_A	2	CreE	29	0.5	28.9257635105325	0.70028080990628	-0.20028080990628
Array_2	Prep_A	1	CreE	29	0.5	29.154607008347	0.691728646158306	-0.191728646158306
Array_2	Prep_A	2	CreJ	20	4	20.2561308288444	4.56577573626506	-0.565775736265058
Array_2	Prep_A	1	CreJ	20	4	20.1271208734441	4.47827681816615	-0.478276818166148
Array_1	Prep_A	2	CreE	20	4	20.030717420745	4.45450185384105	-0.454501853841054
Array_1	Prep_A	1	CreE	20	4	19.95729436053	4.46386382704971	-0.463863827049714
Array_1	Prep_A	1	CreJ	20	4	19.955442100617	4.48407701020681	-0.484077010206805
Array_1	Prep_A	2	CreJ	20	4	20.028865160832	4.47697705161333	-0.476977051613325
Array_2	Prep_A	2	CreE	20	4	20.2579777060862	4.53878015760549	-0.538780157605494
Array_2	Prep_A	1	CreE	20	4	20.1289677506859	4.42927447614889	-0.429274476148894
Array_2	Prep_A	2	CreE	7	2.5	7.03961980502288	2.63489262530566	-0.134892625305659
Array_2	Prep_A	1	CreE	7	2.5	7.03542828215595	2.65179069430909	-0.151790694309089
Array_2	Prep_A	1	CreJ	7	2.5	7.03357447777587	2.75247479279437	-0.252474792794374
Array_2	Prep_A	2	CreJ	7	2.5	7.0377660006428	2.65663796030874	-0.156637960308744
Array_1	Prep_A	2	CreE	7	2.5	7.00172464178865	2.66403848667581	-0.16403848667581
Array_1	Prep_A	1	CreE	7	2.5	7.00142560766332	2.62024002547836	-0.12024002547836
Array_1	Prep_A	2	CreJ	7	2.5	6.99986777778054	2.67257267264813	-0.172572672648126
Array_1	Prep_A	1	CreJ	7	2.5	6.99956874365521	2.66898541029269	-0.168985410292686
Array_1	Prep_A	2	CreJ	30	0.5	29.8375113309078	0.657433579485384	-0.157433579485384
Array_1	Prep_A	1	CreJ	30	0.5	30.3048925853406	0.568413205349881	-0.0684132053498805
Array_2	Prep_A	2	CreE	30	0.5	30.067776567523	0.724604801065124	-0.224604801065124
Array_2	Prep_A	1	CreE	30	0.5	30.1508098702216	0.749916160115551	-0.249916160115551
Array_2	Prep_A	1	CreJ	30	0.5	30.1496818339006	0.60931459312561	-0.10931459312561
Array_2	Prep_A	2	CreJ	30	0.5	30.0666485312019	0.606656197530229	-0.106656197530229
Array_1	Prep_A	2	CreE	30	0.5	29.8386395895808	0.687069845851223	-0.187069845851223
Array_1	Prep_A	1	CreE	30	0.5	30.3060208440136	0.715986358912196	-0.215986358912196
Array_2	Prep_A	2	CreE	21	4	21.1036150550091	4.46798969123135	-0.46798969123135
Array_2	Prep_A	1	CreE	21	4	21.0137012037192	4.45091999380318	-0.45091999380318
Array_2	Prep_A	1	CreJ	21	4	21.0148293836007	4.55334661963376	-0.553346619633763
Array_2	Prep_A	2	CreJ	21	4	21.1047432348906	4.58797707868689	-0.587977078686893
Array_1	Prep_A	1	CreE	21	4	21.0349943797485	4.48094125747895	-0.48094125747895
Array_1	Prep_A	2	CreE	21	4	21.0695743590595	4.52777166516335	-0.52777166516335
Array_1	Prep_A	2	CreJ	21	4	21.0677247671866	4.48003286859981	-0.480032868599813
Array_1	Prep_A	1	CreJ	21	4	21.0331447878757	4.49848468082611	-0.498484680826113
Array_2	Prep_A	2	CreE	8	2.5	8.01203288269169	2.66013513365118	-0.160135133651176
Array_2	Prep_A	1	CreE	8	2.5	8.00338284288563	2.62243146988361	-0.122431469883606
Array_2	Prep_A	2	CreJ	8	2.5	8.01017707873181	2.68256936921859	-0.182569369218591
Array_2	Prep_A	1	CreJ	8	2.5	8.00152703892575	2.72007585864817	-0.220075858648171
Array_1	Prep_A	2	CreE	8	2.5	8.02581711807452	2.66402509335686	-0.164025093356856
Array_1	Prep_A	1	CreE	8	2.5	8.04708984755583	2.67356371707244	-0.173563717072436
Array_1	Prep_A	2	CreJ	8	2.5	8.02395846277116	2.65051770392928	-0.150517703929276
Array_1	Prep_A	1	CreJ	8	2.5	8.04523119225247	2.68714813402518	-0.187148134025176
Array_2	Prep_A	1	CreE	31	0.5	31.1008868693895	0.778899239370195	-0.278899239370195
Array_2	Prep_A	2	CreE	31	0.5	31.4337573713081	0.78157460294851	-0.28157460294851
Array_1	Prep_A	2	CreJ	31	0.5	31.0773176780371	0.6037280465639	-0.1037280465639
Array_1	Prep_A	1	CreJ	31	0.5	31.0014194091292	0.607053244366634	-0.107053244366634
Array_1	Prep_A	2	CreE	31	0.5	31.0784516642939	0.678012205076161	-0.178012205076161
Array_1	Prep_A	1	CreE	31	0.5	31.002553395386	0.719053788829194	-0.219053788829194
Array_2	Prep_A	2	CreJ	31	0.5	31.4346069588063	0.625909776765878	-0.125909776765878
Array_2	Prep_A	1	CreJ	31	0.5	31.1017364568877	0.512980864279201	-0.0129808642792008
Array_2	Prep_A	2	CreE	22	4	22.1725746182995	4.48662354251676	-0.486623542516758
Array_2	Prep_A	1	CreE	22	4	22.1780102581926	4.49983624383734	-0.499836243837338
Array_2	Prep_A	1	CreJ	22	4	22.178190232784	4.55612272813722	-0.556122728137223
Array_2	Prep_A	2	CreJ	22	4	22.1727545928909	4.57591873263775	-0.575918732637753
Array_1	Prep_A	1	CreE	22	4	22.10104200248	4.48108715430252	-0.481087154302519
Array_1	Prep_A	2	CreE	22	4	22.0884306057219	4.48714658754272	-0.487146587542719
Array_1	Prep_A	2	CreJ	22	4	22.0865846659865	4.51757042626044	-0.517570426260435
Array_1	Prep_A	1	CreJ	22	4	22.0991960627446	4.51913292231305	-0.519132922313045
Array_2	Prep_A	2	CreJ	9	2.5	9.04232319980709	2.66309932479947	-0.163099324799467
Array_2	Prep_A	1	CreJ	9	2.5	9.04201449313902	2.72128675752557	-0.221286757525566
Array_1	Prep_A	1	CreE	9	2.5	9.03873813190702	2.67237092634189	-0.172370926341888
Array_1	Prep_A	2	CreE	9	2.5	9.03104795125589	2.67595759439006	-0.175957594390058
Array_2	Prep_A	2	CreE	9	2.5	9.04417677147627	2.66003182077636	-0.160031820776358
Array_2	Prep_A	1	CreE	9	2.5	9.0438680648082	2.65747272524047	-0.157472725240468
Array_1	Prep_A	1	CreJ	9	2.5	9.03984981511019	2.7034174560955	-0.203417456095497
Array_1	Prep_A	2	CreJ	9	2.5	9.03215963445906	2.63362835478192	-0.133628354781917
Array_2	Prep_A	1	CreE	32	0.5	32.1491898783506	0.743806805297362	-0.243806805297362
Array_2	Prep_A	2	CreE	32	0.5	32.2289078597613	0.759458516690136	-0.259458516690136
Array_1	Prep_A	2	CreJ	32	0.5	31.7830748431675	0.54537223435792	-0.0453722343579204
Array_1	Prep_A	1	CreJ	32	0.5	31.9534884631837	0.595401829550485	-0.0954018295504854
Array_1	Prep_A	2	CreE	32	0.5	31.7842082156797	0.754253581888487	-0.254253581888487
Array_1	Prep_A	1	CreE	32	0.5	31.9546218356959	0.719186226196186	-0.219186226196186
Array_2	Prep_A	2	CreJ	32	0.5	32.2277723262847	0.552005397619911	-0.0520053976199114
Array_2	Prep_A	1	CreJ	32	0.5	32.148054344874	0.629249566020723	-0.129249566020723
Array_1	Prep_A	2	CreJ	23	4	23.1031661174834	4.53839041180369	-0.538390411803691
Array_1	Prep_A	1	CreJ	23	4	23.0735408729222	4.58518174111774	-0.585181741117741
Array_1	Prep_A	2	CreE	23	4	23.104955953392	4.48448302874142	-0.48448302874142
Array_1	Prep_A	1	CreE	23	4	23.0753307088308	4.46131864613627	-0.46131864613627
Array_2	Prep_A	2	CreE	23	4	23.2083261854182	4.51444186115148	-0.51444186115148
Array_2	Prep_A	1	CreE	23	4	23.0160064199316	4.50405162780332	-0.50405162780332
Array_2	Prep_A	1	CreJ	23	4	23.0171396965183	4.6139491565169	-0.613949156516902
Array_2	Prep_A	2	CreJ	23	4	23.2094594620049	4.56092329680726	-0.560923296807262
Array_2	Prep_A	2	CreJ	10	2.5	10.023273396375	2.68874901106526	-0.188749011065259
Array_2	Prep_A	1	CreJ	10	2.5	9.98415941416116	2.7303130272841	-0.230313027284099
Array_1	Prep_A	2	CreJ	10	2.5	9.99077124901056	2.66754977506959	-0.167549775069588
Array_1	Prep_A	1	CreJ	10	2.5	10.0430093850531	2.62394051073982	-0.123940510739818
Array_2	Prep_A	1	CreE	10	2.5	9.98601227765532	2.66707379624911	-0.167073796249108
Array_2	Prep_A	2	CreE	10	2.5	10.0251262598692	2.68860578039504	-0.188605780395038
Array_1	Prep_A	2	CreE	10	2.5	9.98966185311324	2.66748711340725	-0.167487113407248
Array_1	Prep_A	1	CreE	10	2.5	10.0418999891558	2.69804046760247	-0.198040467602468
Array_1	Prep_A	2	CreE	33	0.5	32.9578127466761	0.780437872203617	-0.280437872203617
Array_1	Prep_A	1	CreE	33	0.5	33.1051153325951	0.71166550761354	-0.21166550761354
Array_1	Prep_A	1	CreJ	33	0.5	33.1039811920997	0.572527622292154	-0.0725276222921543
Array_1	Prep_A	2	CreJ	33	0.5	32.9566786061808	0.607403358511123	-0.107403358511123
Array_2	Prep_A	1	CreE	33	0.5	33.2142124108904	0.793187215440101	-0.293187215440101
Array_2	Prep_A	2	CreE	33	0.5	32.8977290902062	0.772166058072482	-0.272166058072482
Array_2	Prep_A	2	CreJ	33	0.5	32.8965919902212	0.60882015431007	-0.10882015431007
Array_2	Prep_A	1	CreJ	33	0.5	33.2130753109054	0.638900833309834	-0.138900833309834
Array_1	Prep_A	2	CreJ	24	4	24.1870772286302	4.56928181905863	-0.569281819058626
Array_1	Prep_A	1	CreJ	24	4	24.0807915261719	4.482599984413	-0.482599984412996
Array_1	Prep_A	2	CreE	24	4	24.1889157803342	4.52730960585881	-0.527309605858811
Array_1	Prep_A	1	CreE	24	4	24.0826300778759	4.49056394343623	-0.490563943436231
Array_2	Prep_A	2	CreJ	24	4	24.0097215976802	4.47835709750873	-0.47835709750873
Array_2	Prep_A	1	CreJ	24	4	23.9368422594502	4.55852436293818	-0.55852436293818
Array_2	Prep_A	2	CreE	24	4	24.011561190605	4.47511406906617	-0.475114069066171
Array_2	Prep_A	1	CreE	24	4	23.938681852375	4.49672081459876	-0.496720814598761
Array_1	Prep_A	2	CreE	11	2.5	10.9258314368173	2.67840085171643	-0.178400851716428
Array_1	Prep_A	1	CreE	11	2.5	10.9863604813724	2.73253211438877	-0.232532114388768
Array_1	Prep_A	2	CreJ	11	2.5	10.9269456544613	2.73584894816251	-0.235848948162514
Array_1	Prep_A	1	CreJ	11	2.5	10.9874746990164	2.64343245612139	-0.143432456121394
Array_2	Prep_A	2	CreJ	11	2.5	10.904621122642	2.68788933776797	-0.187889337767971
Array_2	Prep_A	1	CreJ	11	2.5	11.0509390718278	2.73080362549115	-0.230803625491151
Array_2	Prep_A	2	CreE	11	2.5	10.9061702917714	2.70326664317892	-0.203266643178918
Array_2	Prep_A	1	CreE	11	2.5	11.0524882409572	2.71545635494231	-0.215456354942309
Array_2	Prep_A	1	CreE	34	0.5	33.9546207644894	0.808345064679249	-0.308345064679249
Array_2	Prep_A	2	CreE	34	0.5	33.8997840352304	0.809497495576295	-0.309497495576295
Array_2	Prep_A	1	CreJ	34	0.5	33.9534778004083	0.612575485888082	-0.112575485888082
Array_2	Prep_A	2	CreJ	34	0.5	33.8986410711493	0.635641065193455	-0.135641065193455
Array_1	Prep_A	1	CreJ	34	0.5	34.1435551621077	0.782293311562166	-0.282293311562166
Array_1	Prep_A	2	CreJ	34	0.5	34.2072739746333	0.477990674455592	0.0220093255444077
Array_1	Prep_A	2	CreE	34	0.5	34.2084164564024	0.764793992728843	-0.264793992728843
Array_1	Prep_A	1	CreE	34	0.5	34.1446976438768	0.753111520433201	-0.253111520433201
Array_1	Prep_A	2	CreE	25	4	25.1187865306095	4.54540196628964	-0.545401966289641
Array_1	Prep_A	1	CreE	25	4	25.066474513365	4.55531070522099	-0.555310705220991
Array_1	Prep_A	2	CreJ	25	4	25.1199265250481	4.61995600047921	-0.619956000479208
Array_1	Prep_A	1	CreJ	25	4	25.0676145078036	4.61756943249427	-0.617569432494268
Array_2	Prep_A	1	CreJ	25	4	25.2209561029946	4.55739515383383	-0.557395153833829
Array_2	Prep_A	2	CreJ	25	4	25.0975782558714	4.51767642591876	-0.517676425918759
Array_2	Prep_A	2	CreE	25	4	25.099415884885	4.54346202510327	-0.543462025103271
Array_2	Prep_A	1	CreE	25	4	25.2227937320082	4.53538224931294	-0.535382249312941
Array_1	Prep_A	1	CreJ	12	2.5	12.0562421588464	2.67513167494286	-0.175131674942858
Array_1	Prep_A	2	CreJ	12	2.5	11.9938743214965	2.70059328832135	-0.200593288321348
Array_1	Prep_A	1	CreE	12	2.5	12.0551247905631	2.70554009770447	-0.205540097704465
Array_1	Prep_A	2	CreE	12	2.5	11.9927569532132	2.67752611209184	-0.177526112091835
Array_2	Prep_A	1	CreE	12	2.5	12.0651499988829	2.65848698693487	-0.158486986934865
Array_2	Prep_A	2	CreE	12	2.5	12.0002443952707	2.72515164077621	-0.225151640776205
Array_2	Prep_A	2	CreJ	12	2.5	11.9983983832594	2.73825582081727	-0.23825582081727
Array_2	Prep_A	1	CreJ	12	2.5	12.0633039868716	2.73748890689765	-0.23748890689765
Array_1	Prep_A	2	CreJ	35	0.5	35.3064520927477	0.569674700191647	-0.0696747001916473
Array_1	Prep_A	1	CreJ	35	0.5	34.8400264568388	0.604800585106728	-0.104800585106728
Array_2	Prep_A	1	CreE	35	0.5	35.08728832719	0.76272245099026	-0.26272245099026
Array_2	Prep_A	2	CreE	35	0.5	34.6425761148761	0.768840780596566	-0.268840780596566
Array_1	Prep_A	2	CreE	35	0.5	35.3076009859187	0.772170873598273	-0.272170873598273
Array_1	Prep_A	1	CreE	35	0.5	34.8411753500098	0.721857370289436	-0.221857370289436
Array_2	Prep_A	2	CreJ	35	0.5	34.6414281216724	0.528320610893701	-0.0283206108937009
Array_2	Prep_A	1	CreJ	35	0.5	35.0861403339863	0.638508638585599	-0.138508638585599
Array_1	Prep_A	2	CreJ	26	4	25.8982043059281	4.59101051459617	-0.591010514596173
Array_1	Prep_A	1	CreJ	26	4	25.9793630725803	4.6166600333152	-0.616660033315203
Array_2	Prep_A	2	CreE	26	4	26.2247132701987	4.53162898014094	-0.531628980140935
Array_2	Prep_A	1	CreE	26	4	26.3779747537926	4.5079255762605	-0.507925576260496
Array_1	Prep_A	1	CreE	26	4	25.9781744153528	4.55394145096922	-0.553941450969216
Array_1	Prep_A	2	CreE	26	4	25.8970156487006	4.5624998468436	-0.562499846843595
Array_2	Prep_A	2	CreJ	26	4	26.2258988805844	4.59488823094117	-0.594888230941174
Array_2	Prep_A	1	CreJ	26	4	26.3791603641783	4.558676490307	-0.558676490307004
Array_2	Prep_A	1	CreJ	13	2.5	13.0580205336068	2.76491683851077	-0.264916838510766
Array_2	Prep_A	2	CreJ	13	2.5	12.9493369222923	2.74093144415414	-0.240931444154136
Array_1	Prep_A	1	CreE	13	2.5	13.0037990578096	2.7187791246595	-0.218779124659496
Array_1	Prep_A	2	CreE	13	2.5	12.9629550979958	2.74124929345913	-0.241249293459126
Array_1	Prep_A	1	CreJ	13	2.5	13.0049145680954	2.62691346041112	-0.126913460411119
Array_1	Prep_A	2	CreJ	13	2.5	12.9640706082816	2.73134489428164	-0.231344894281639
Array_2	Prep_A	1	CreE	13	2.5	13.0598669146502	2.74142977221166	-0.241429772211656
Array_2	Prep_A	2	CreE	13	2.5	12.9511833033357	2.74251367067118	-0.242513670671176
Array_2	Prep_A	2	CreE	27	4	26.827465402299	4.54904269022283	-0.549042690222835
Array_2	Prep_A	1	CreE	27	4	27.2084237736108	4.54239242313231	-0.542392423132314
Array_2	Prep_A	1	CreJ	27	4	27.2067820938891	4.52920099943486	-0.529200999434859
Array_2	Prep_A	2	CreJ	27	4	26.8258237225773	4.52368874591349	-0.523688745913488
Array_1	Prep_A	2	CreJ	27	4	27.1251801693432	4.57713684105461	-0.577136841054611
Array_1	Prep_A	1	CreJ	27	4	26.8710670273432	4.6140628409274	-0.614062840927401
Array_1	Prep_A	1	CreE	27	4	26.8697330124663	4.53635500967078	-0.536355009670784
Array_1	Prep_A	2	CreE	27	4	27.1238461544663	4.59746717148213	-0.597467171482134
Array_2	Prep_A	1	CreE	14	2.5	14.0450454581788	2.71374735992562	-0.213747359925615
Array_2	Prep_A	2	CreE	14	2.5	14.0236650168242	2.72224392161894	-0.222243921618944
Array_1	Prep_A	1	CreJ	14	2.5	13.9253942833328	2.71565967816492	-0.215659678164924
Array_1	Prep_A	2	CreJ	14	2.5	13.9500704896264	2.76304326954179	-0.263043269541794
Array_1	Prep_A	2	CreE	14	2.5	13.9489508248845	2.767003188822	-0.267003188822005
Array_1	Prep_A	1	CreE	14	2.5	13.9242746185909	2.75517600377858	-0.255176003778585
Array_2	Prep_A	2	CreJ	14	2.5	14.0218186842464	2.76849520719373	-0.268495207193731
Array_2	Prep_A	1	CreJ	14	2.5	14.043199125601	2.74529720531929	-0.245297205319291
Array_2	Prep_A	2	CreE	1	1	1.00634255389087	0.876911703785765	0.123088296214235
Array_2	Prep_A	1	CreE	1	1	1.00547818828943	0.894606083435404	0.105393916564596
Array_1	Prep_A	1	CreJ	1	1	0.986344528390124	1.04322249300934	-0.0432224930093388
Array_1	Prep_A	2	CreJ	1	1	1.00535171148729	1.02489267487243	-0.0248926748724287
Array_1	Prep_A	2	CreE	1	1	1.00648280708238	0.912854622740338	0.0871453772596619
Array_1	Prep_A	1	CreE	1	1	0.987475623985212	0.904994937018157	0.0950050629818429
Array_2	Prep_A	2	CreJ	1	1	1.00521144778424	1.02574704203177	-0.0257470420317656
Array_2	Prep_A	1	CreJ	1	1	1.0043470821828	1.04193702224885	-0.0419370222488455
Array_2	Prep_A	2	CreJ	28	4	28.1967387287181	4.48698755853326	-0.486987558533263
Array_2	Prep_A	1	CreJ	28	4	28.13200593314	4.6062793537906	-0.606279353790604
Array_2	Prep_A	2	CreE	28	4	28.1983213155683	4.57611162662371	-0.576111626623708
Array_2	Prep_A	1	CreE	28	4	28.1335885199902	4.55017791493589	-0.550177914935888
Array_1	Prep_A	2	CreJ	28	4	28.1598142046483	4.59187079311847	-0.591870793118472
Array_1	Prep_A	1	CreJ	28	4	27.7970961802171	4.51710530300418	-0.517105303004181
Array_1	Prep_A	2	CreE	28	4	28.1613962221603	4.57451828496862	-0.574518284968618
Array_1	Prep_A	1	CreE	28	4	27.7986781977291	4.54109677194661	-0.541096771946608
Array_1	Prep_A	1	CreJ	15	2.5	15.1238781459983	2.71722473268084	-0.217224732680842
Array_1	Prep_A	2	CreJ	15	2.5	15.076385228599	2.70279999315302	-0.202799993153022
Array_2	Prep_A	2	CreJ	15	2.5	15.1138815536522	2.74560856983261	-0.245608569832607
Array_2	Prep_A	1	CreJ	15	2.5	15.0252326790379	2.78895294431214	-0.28895294431213697
Array_2	Prep_A	1	CreE	15	2.5	15.0267005622344	2.72729732677749	-0.227297326777495
Array_2	Prep_A	2	CreE	15	2.5	15.1153494368487	2.75102446736923	-0.251024467369235
Array_1	Prep_A	1	CreE	15	2.5	15.1227601460869	2.78166790378819	-0.281667903788195
Array_1	Prep_A	2	CreE	15	2.5	15.0752672286876	2.76605351151196	-0.266053511511965
Array_2	Prep_A	2	CreE	2	1	2.00645942935705	0.883531603492585	0.116468396507415
Array_2	Prep_A	1	CreE	2	1	1.98074839034063	0.934597647853861	0.0654023521461392
Array_1	Prep_A	2	CreJ	2	1	1.99286449279929	0.979767501305614	0.0202324986943864
Array_1	Prep_A	1	CreJ	2	1	1.98541611585005	1.03132048632248	-0.0313204863224827
Array_1	Prep_A	2	CreE	2	1	1.9939950134397	0.893158687965138	0.106841312034862
Array_1	Prep_A	1	CreE	2	1	1.98654663649046	0.950612124065909	0.0493878759340912
Array_2	Prep_A	2	CreJ	2	1	2.00532927329555	0.966108629530225	0.0338913704697745
Array_2	Prep_A	1	CreJ	2	1	1.97961823427913	1.07267117347293	-0.0726711734729275
Array_2	Prep_A	2	CreE	29	4	28.8935062978434	4.56764058146248	-0.567640581462483
Array_2	Prep_A	1	CreE	29	4	28.996107906734	4.58663169058991	-0.586631690589913
Array_2	Prep_A	2	CreJ	29	4	28.8920533230777	4.52789032796973	-0.527890327969734
Array_2	Prep_A	1	CreJ	29	4	28.9946549319683	4.52453772811627	-0.524537728116274
Array_1	Prep_A	2	CreE	29	4	28.9728072962416	4.58304871041186	-0.583048710411863
Array_1	Prep_A	1	CreE	29	4	28.9587081328652	4.5614184136513	-0.561418413651303
Array_1	Prep_A	1	CreJ	29	4	28.9602274084534	4.52855541084364	-0.528555410843642
Array_1	Prep_A	2	CreJ	29	4	28.9743265718298	4.60690585970998	-0.606905859709982
Array_2	Prep_A	2	CreE	16	2.5	16.0474844569829	2.79198784147426	-0.291987841474263
Array_2	Prep_A	1	CreE	16	2.5	16.0641019432056	2.78141274340412	-0.281412743404123
Array_1	Prep_A	2	CreJ	16	2.5	16.1949900003941	2.7589027622176	-0.258902762217597
Array_1	Prep_A	1	CreJ	16	2.5	15.9956777329478	2.73060269975943	-0.230602699759427
Array_2	Prep_A	1	CreJ	16	2.5	16.0652194969262	2.6713330440692	-0.171333044069197
Array_2	Prep_A	2	CreJ	16	2.5	16.0486020107035	2.73916142658281	-0.239161426582808
Array_1	Prep_A	2	CreE	16	2.5	16.1938699089823	2.74266350029862	-0.242663500298623
Array_1	Prep_A	1	CreE	16	2.5	15.994557641536	2.84176943270733	-0.341769432707333
Array_1	Prep_A	2	CreE	3	1	3.00893626087377	0.912577181283342	0.0874228187166577
Array_1	Prep_A	1	CreE	3	1	2.987756820992	0.982068258373967	0.0179317416260327
Array_1	Prep_A	2	CreJ	3	1	3.00780719637067	1.00548520949511	-0.00548520949511366
Array_1	Prep_A	1	CreJ	3	1	2.9866277564889	1.06554933781941	-0.0655493378194136
Array_2	Prep_A	2	CreJ	3	1	2.97226075471959	1.02041973207463	-0.0204197320746302
Array_2	Prep_A	1	CreJ	3	1	3.03136015579281	1.01642279428048	-0.0164227942804802
Array_2	Prep_A	1	CreE	3	1	3.03248952683319	0.936991272095507	0.0630087279044927
Array_2	Prep_A	2	CreE	3	1	2.97339012575997	0.901975664742936	0.0980243352570638
Array_2	Prep_A	2	CreJ	30	4	30.0979704160667	4.49824678766935	-0.498246787669351
Array_2	Prep_A	1	CreJ	30	4	29.8721003563979	4.51129894387001	-0.511298943870011
Array_1	Prep_A	2	CreJ	30	4	29.6941282374554	4.57962495909013	-0.579624959090132
Array_1	Prep_A	1	CreJ	30	4	30.182998212733	4.54615798387889	-0.546157983878892
Array_2	Prep_A	2	CreE	30	4	30.0993370133861	4.59495743489378	-0.594957434893779
Array_2	Prep_A	1	CreE	30	4	29.8734669537173	4.56632462857742	-0.566324628577419
Array_1	Prep_A	2	CreE	30	4	29.6925209001666	4.56265539938533	-0.562655399385329
Array_1	Prep_A	1	CreE	30	4	30.1813908754442	4.64018956017092	-0.640189560170919
Array_2	Prep_A	1	CreE	17	2.5	17.1484415880139	2.78104205203688	-0.281042052036884
Array_2	Prep_A	2	CreE	17	2.5	16.9682364152955	2.7905992849318	-0.290599284931803
Array_1	Prep_A	1	CreJ	17	2.5	17.056858786975	2.70864927056132	-0.208649270561315
Array_1	Prep_A	2	CreJ	17	2.5	17.0768229635321	2.73783366542249	-0.237833665422486
Array_2	Prep_A	2	CreJ	17	2.5	16.9693606241467	2.75250436289412	-0.252504362894117
Array_2	Prep_A	1	CreJ	17	2.5	17.1495657968651	2.76496734759058	-0.264967347590577
Array_1	Prep_A	2	CreE	17	2.5	17.075701070802	2.80842796981699	-0.308427969816993
Array_1	Prep_A	1	CreE	17	2.5	17.0557368942449	2.76705027466644	-0.267050274666443
Array_1	Prep_A	2	CreJ	4	1	3.97957717590306	0.993335401707239	0.006664598292761
Array_1	Prep_A	1	CreJ	4	1	4.00387045748553	1.04802246482724	-0.0480224648272392
Array_2	Prep_A	2	CreJ	4	1	4.01534268851559	1.02604908974992	-0.026049089749919
Array_2	Prep_A	1	CreJ	4	1	3.97221315381307	1.07157089962117	-0.071570899621169
Array_2	Prep_A	1	CreE	4	1	3.9733379902438	0.968197370620109	0.0318026293798906
Array_2	Prep_A	2	CreE	4	1	4.01646752494632	0.974326210890579	0.0256737891094206
Array_1	Prep_A	1	CreE	4	1	4.00499561447978	0.934032980944321	0.0659670190556787
Array_1	Prep_A	2	CreE	4	1	3.98070233289731	0.928752137622882	0.0712478623771177
Array_2	Prep_A	2	CreE	31	4	30.9867470048604	4.58048012663386	-0.580480126633863
Array_2	Prep_A	1	CreE	31	4	30.9599666110254	4.59387721940149	-0.593877219401493
Array_1	Prep_A	2	CreE	31	4	31.1640631659862	4.58919021349779	-0.589190213497793
Array_1	Prep_A	1	CreE	31	4	30.9757515070132	4.55156137269966	-0.551561372699663
Array_2	Prep_A	1	CreJ	31	4	30.9615601693056	4.56526982387906	-0.565269823879059
Array_2	Prep_A	2	CreJ	31	4	30.9883405631406	4.5396658039763	-0.539665803976299
Array_1	Prep_A	2	CreJ	31	4	31.1628531247915	4.50771211846957	-0.507712118469565
Array_1	Prep_A	1	CreJ	31	4	30.9745414658186	4.55324402871897	-0.553244028718965
Array_2	Prep_A	1	CreE	18	2.5	18.2102271909214	2.79975813419637	-0.299758134196372
Array_2	Prep_A	2	CreE	18	2.5	17.9095200573592	2.8277928537593	-0.327792853759302
Array_2	Prep_A	2	CreJ	18	2.5	17.9106413806776	2.68984577517772	-0.189845775177723
Array_2	Prep_A	1	CreJ	18	2.5	18.2113485142398	2.70153520586046	-0.201535205860464
Array_1	Prep_A	1	CreE	18	2.5	17.9375988075543	2.77343581981231	-0.273435819812312
Array_1	Prep_A	2	CreE	18	2.5	18.0798864009835	2.80505913638801	-0.305059136388012
Array_1	Prep_A	1	CreJ	18	2.5	17.9387211311125	2.74997249640501	-0.249972496405012
Array_1	Prep_A	2	CreJ	18	2.5	18.0810087245417	2.6716407483105	-0.171640748310502
Array_2	Prep_A	2	CreJ	5	1	5.0056374520492	1.02661189863204	-0.0266118986320445
Array_2	Prep_A	1	CreJ	5	1	5.00734090531779	1.04281831766446	-0.0428183176644645
Array_2	Prep_A	1	CreE	5	1	5.00846508608148	0.976387460727012	0.023612539272988
Array_2	Prep_A	2	CreE	5	1	5.00676163281289	0.93477550597201	0.0652244940279899
Array_1	Prep_A	2	CreE	5	1	4.96689138157272	0.989778216099128	0.0102217839008719
Array_1	Prep_A	1	CreE	5	1	4.95038186976696	0.980541983345072	0.019458016654928
Array_1	Prep_A	2	CreJ	5	1	4.96576758226057	1.06365751141949	-0.0636575114194855
Array_1	Prep_A	1	CreJ	5	1	4.94925807045481	1.07934782004854	-0.0793478200485356
Array_1	Prep_A	1	CreJ	32	4	32.1405746785375	4.44778561735389	-0.447785617353886
Array_1	Prep_A	2	CreJ	32	4	32.2812465552408	4.56132282867296	-0.561322828672956
Array_2	Prep_A	1	CreE	32	4	32.1211663923886	4.58567610741249	-0.585676107412491
Array_2	Prep_A	2	CreE	32	4	32.1292561177667	4.63826321043821	-0.63826321043821
Array_1	Prep_A	1	CreE	32	4	32.1417300303516	4.62078342019614	-0.62078342019614
Array_1	Prep_A	2	CreE	32	4	32.282401907055	4.62120872270534	-0.62120872270534
Array_2	Prep_A	1	CreJ	32	4	32.1200120274635	4.58079777212444	-0.580797772124441
Array_2	Prep_A	2	CreJ	32	4	32.1281017528416	4.44850011815198	-0.448500118151981
Array_1	Prep_A	1	CreE	19	2.5	18.9439177502465	2.85645509073199	-0.356455090731988
Array_1	Prep_A	2	CreE	19	2.5	19.0963721986911	2.81905791656306	-0.319057916563058
Array_2	Prep_A	1	CreE	19	2.5	19.0607570243075	2.81784037566685	-0.317840375666848
Array_2	Prep_A	2	CreE	19	2.5	19.0272387110191	2.83492616932103	-0.334926169321028
Array_2	Prep_A	1	CreJ	19	2.5	19.0618822009318	2.82252901696569	-0.322529016965693
Array_2	Prep_A	2	CreJ	19	2.5	19.0283638876434	2.75028014693598	-0.250280146935983
Array_1	Prep_A	1	CreJ	19	2.5	18.9450399757583	2.73997436879516	-0.239974368795159
Array_1	Prep_A	2	CreJ	19	2.5	19.0974944242029	2.74073180619968	-0.240731806199679
Array_1	Prep_A	2	CreE	6	1	6.02631813693443	0.944795547932228	0.0552044520677719
Array_1	Prep_A	1	CreE	6	1	6.01990740691269	0.956312996971057	0.0436870030289429
Array_1	Prep_A	1	CreJ	6	1	6.01878521996339	1.07186343138701	-0.071863431387013
Array_1	Prep_A	2	CreJ	6	1	6.02519594998513	1.08446827368387	-0.0844682736838729
Array_2	Prep_A	2	CreE	6	1	6.03279301657195	1.00977128040023	-0.00977128040023412
Array_2	Prep_A	1	CreE	6	1	6.03425040440157	1.01469386666975	-0.0146938666697543
Array_2	Prep_A	2	CreJ	6	1	6.03167061132389	1.01832062366614	-0.0183206236661422
Array_2	Prep_A	1	CreJ	6	1	6.03312799915351	1.0674294888132	-0.0674294888132023
Array_1	Prep_A	1	CreE	33	4	33.1891632281171	4.62371856157434	-0.623718561574338
Array_1	Prep_A	2	CreE	33	4	33.1492587249233	4.65384408347979	-0.653844083479789
Array_1	Prep_A	2	CreJ	33	4	33.1511469265679	4.55541317759336	-0.55541317759336
Array_1	Prep_A	1	CreJ	33	4	33.1910514297617	4.53739839993504	-0.537398399935039
Array_2	Prep_A	2	CreE	33	4	32.9758141399114	4.63160560908299	-0.631605609082988
Array_2	Prep_A	1	CreE	33	4	33.3226296441139	4.60607025444526	-0.606070254445259
Array_2	Prep_A	2	CreJ	33	4	32.9747267400982	4.50244301951815	-0.502443019518155
Array_2	Prep_A	1	CreJ	33	4	33.3215422443007	4.44094460189123	-0.440944601891225
Array_1	Prep_A	2	CreJ	20	2.5	19.9307103987017	2.72570635508749	-0.225706355087494
Array_1	Prep_A	1	CreJ	20	2.5	19.9470513660112	2.81576778554799	-0.315767785547994
Array_2	Prep_A	1	CreJ	20	2.5	20.0316712135651	2.7060573185875	-0.206057318587498
Array_2	Prep_A	2	CreJ	20	2.5	19.9988583415442	2.73708995678934	-0.237089956789338
Array_2	Prep_A	1	CreE	20	2.5	20.0305476911776	2.85091917479463	-0.350919174794627
Array_2	Prep_A	2	CreE	20	2.5	19.9977348191567	2.82505474466602	-0.325054744666017
Array_1	Prep_A	1	CreE	20	2.5	19.9459248283289	2.76577771012764	-0.265777710127637
Array_1	Prep_A	2	CreE	20	2.5	19.9295838610194	2.78389095511657	-0.283890955116567
Array_2	Prep_A	1	CreJ	7	1	7.03358955980509	1.08429807026546	-0.0842980702654619
Array_2	Prep_A	2	CreJ	7	1	7.02962374006293	1.02714502256474	-0.0271450225647418
Array_1	Prep_A	2	CreE	7	1	7.02149332136855	0.997996933707847	0.00200306629215341
Array_1	Prep_A	1	CreE	7	1	6.99272053949435	1.02261695603358	-0.0226169560335847
Array_1	Prep_A	2	CreJ	7	1	7.02037473473961	1.03975727688514	-0.0397572768851426
Array_1	Prep_A	1	CreJ	7	1	6.99160195286541	1.13785990325599	-0.137859903255993
Array_2	Prep_A	2	CreE	7	1	7.03074258416178	0.984464283064432	0.0155357169355684
Array_2	Prep_A	1	CreE	7	1	7.03470840390394	1.01220717313449	-0.0122071731344946
Array_2	Prep_A	1	CreJ	34	4	34.0647237547478	4.53444700898246	-0.534447008982456
Array_2	Prep_A	2	CreJ	34	4	33.8331216591601	4.54220607493136	-0.542206074931356
Array_2	Prep_A	2	CreE	34	4	33.8312319150074	4.61048257096888	-0.610482570968879
Array_2	Prep_A	1	CreE	34	4	34.0628340105951	4.67408844899448	-0.674088448994478
Array_1	Prep_A	1	CreJ	34	4	33.8605659156164	4.55497910999642	-0.554979109996417
Array_1	Prep_A	2	CreJ	34	4	34.2322981239161	4.51824449750452	-0.518244497504517
Array_1	Prep_A	2	CreE	34	4	34.2304082929884	4.66504097950016	-0.665040979500159
Array_1	Prep_A	1	CreE	34	4	33.8586760846887	4.65158626926145	-0.651586269261449
Array_2	Prep_A	1	CreJ	21	2.5	20.964193310577	2.735771583439	-0.235771583439
Array_2	Prep_A	2	CreJ	21	2.5	21.3621747366613	2.67008716892684	-0.17008716892684
Array_1	Prep_A	2	CreE	21	2.5	21.1529016568163	2.84220556973386	-0.342205569733856
Array_1	Prep_A	1	CreE	21	2.5	20.9514980309881	2.8346635868573	-0.334663586857296
Array_2	Prep_A	2	CreE	21	2.5	21.3610520025664	2.83313119811492	-0.333131198114916
Array_2	Prep_A	1	CreE	21	2.5	20.9630705764821	2.82635992299683	-0.326359922996826
Array_1	Prep_A	1	CreJ	21	2.5	20.9526196289917	2.72953777554746	-0.229537775547461
Array_1	Prep_A	2	CreJ	21	2.5	21.1540232548199	2.62893512406051	-0.128935124060511
Array_1	Prep_A	1	CreJ	8	1	8.02227111634304	1.06223607127714	-0.0622360712771402
Array_1	Prep_A	2	CreJ	8	1	7.93685800126409	1.11128742159436	-0.11128742159436
Array_2	Prep_A	2	CreE	8	1	8.00630837178256	1.0028611488713	-0.00286114887129685
Array_2	Prep_A	1	CreE	8	1	8.09177948616773	1.00451618324962	-0.00451618324961678
Array_2	Prep_A	2	CreJ	8	1	8.00519202831782	1.05623179946826	-0.0562317994682633
Array_2	Prep_A	1	CreJ	8	1	8.09066314270299	1.11098657236256	-0.110986572362563
Array_1	Prep_A	2	CreE	8	1	7.93797432861876	1.0139808468082	-0.0139808468081968
Array_1	Prep_A	1	CreE	8	1	8.02338744369771	1.01551179386487	-0.0155117938648668
Array_2	Prep_A	1	CreJ	35	4	34.9823392243484	4.51926110812322	-0.519261108123218
Array_2	Prep_A	2	CreJ	35	4	35.1607830234776	4.45677343274281	-0.456773432742808
Array_2	Prep_A	1	CreE	35	4	34.9804537656619	4.62741759531864	-0.627417595318644
Array_2	Prep_A	2	CreE	35	4	35.1588975647911	4.66296104879635	-0.662961048796354
Array_1	Prep_A	1	CreJ	35	4	35.0375529038053	4.55969790221579	-0.559697902215794
Array_1	Prep_A	2	CreJ	35	4	34.8468271655987	4.56091745477226	-0.560917454772264
Array_1	Prep_A	2	CreE	35	4	34.8449339887626	4.63289565265111	-0.632895652651113
Array_1	Prep_A	1	CreE	35	4	35.0356597269692	4.63584113169901	-0.635841131699014
Array_2	Prep_A	2	CreE	22	2.5	22.2011900266787	2.87167385261974	-0.371673852619735
Array_2	Prep_A	1	CreE	22	2.5	21.9397728780837	2.84484918552256	-0.344849185522555
Array_2	Prep_A	1	CreJ	22	2.5	21.9408955543406	2.71477214260822	-0.214772142608219
Array_2	Prep_A	2	CreJ	22	2.5	22.2023127029356	2.69351889350284	-0.19351889350284
Array_1	Prep_A	2	CreJ	22	2.5	22.1257688545049	2.72376322977842	-0.223763229778423
Array_1	Prep_A	1	CreJ	22	2.5	22.0491613976037	2.71120386933217	-0.211203869332173
Array_1	Prep_A	2	CreE	22	2.5	22.1246455045273	2.83373935977334	-0.333739359773335
Array_1	Prep_A	1	CreE	22	2.5	22.0480380476261	2.87835918869815	-0.378359188698145
Array_2	Prep_A	2	CreE	9	1	8.95566151736735	1.01433231853834	-0.0143323185383446
Array_2	Prep_A	1	CreE	9	1	9.0167346355384	1.02858429201953	-0.0285842920195345
Array_1	Prep_A	1	CreE	9	1	9.04528471696084	1.0498006908313	-0.0498006908313045
Array_1	Prep_A	2	CreE	9	1	9.06619313641872	0.999458200706714	5.4179929328546e-4
Array_2	Prep_A	2	CreJ	9	1	8.95454801529702	1.10939155857935	-0.109391558579353
Array_2	Prep_A	1	CreJ	9	1	9.01562113346807	1.10983007122856	-0.109830071228564
Array_1	Prep_A	1	CreJ	9	1	9.04417123206044	1.05362085140321	-0.0536208514032077
Array_1	Prep_A	2	CreJ	9	1	9.06507965151832	1.102541455159	-0.102541455158998
Array_2	Prep_A	2	CreJ	23	2.5	22.9750320744007	2.71144640210642	-0.211446402106417
Array_2	Prep_A	1	CreJ	23	2.5	23.0195057941277	2.7605288922221	-0.260528892222097
Array_2	Prep_A	1	CreE	23	2.5	23.0183807432032	2.87860397242565	-0.378603972425653
Array_2	Prep_A	2	CreE	23	2.5	22.9739070234762	2.86679009829857	-0.366790098298573
Array_1	Prep_A	2	CreE	23	2.5	23.0594845275058	2.82283456272041	-0.322834562720413
Array_1	Prep_A	1	CreE	23	2.5	22.9089864540574	2.84394497497859	-0.343944974978593
Array_1	Prep_A	1	CreJ	23	2.5	22.9101117338939	2.68664324757654	-0.186643247576541
Array_1	Prep_A	2	CreJ	23	2.5	23.0606098073423	2.79035176808425	-0.290351768084251
Array_1	Prep_A	2	CreJ	10	1	10.0180581777036	1.11483295639697	-0.114832956396968
Array_1	Prep_A	1	CreJ	10	1	10.0114764184061	1.05129337322392	-0.0512933732239183
Array_1	Prep_A	2	CreE	10	1	10.0191712826879	1.01920937380504	-0.0192093738050423
Array_1	Prep_A	1	CreE	10	1	10.0125895233904	1.05341823507381	-0.0534182350738124
Array_2	Prep_A	2	CreE	10	1	10.0440982429164	1.08542073485891	-0.0854207348589124
Array_2	Prep_A	1	CreE	10	1	10.0626934813116	1.03831604878376	-0.0383160487837624
Array_2	Prep_A	2	CreJ	10	1	10.0429850943054	1.06469419438455	-0.064694194384548
Array_2	Prep_A	1	CreJ	10	1	10.0615803327006	1.10472536357502	-0.104725363575018
Array_2	Prep_A	1	CreE	1	4.5	1.0092410304678	4.73214822718559	-0.232148227185593
Array_2	Prep_A	2	CreE	1	4.5	1.00708403841143	4.76487844030107	-0.264878440301073
Array_2	Prep_A	1	CreJ	1	4.5	1.01033744286216	5.05757348994821	-0.557573489948211
Array_2	Prep_A	2	CreJ	1	4.5	1.00818045080579	5.04524598470965	-0.54524598470965
Array_1	Prep_A	2	CreE	1	4.5	1.01453618278438	4.73408678431912	-0.234086784319123
Array_1	Prep_A	1	CreE	1	4.5	0.993897080870843	4.79570663176125	-0.295706631761253
Array_1	Prep_A	1	CreJ	1	4.5	0.99499887626338	5.085675647001	-0.585675647000997
Array_1	Prep_A	2	CreJ	1	4.5	1.01563797817692	5.07165013571228	-0.571650135712277
Array_2	Prep_A	1	CreJ	24	2.5	23.9240750388501	2.67948647249426	-0.17948647249426
Array_2	Prep_A	2	CreJ	24	2.5	24.1661422002175	2.74756314469751	-0.24756314469751
Array_2	Prep_A	1	CreE	24	2.5	23.9241502272878	2.89266600974341	-0.392666009743407
Array_2	Prep_A	2	CreE	24	2.5	24.1662173886552	2.91832759113252	-0.418327591132517
Array_1	Prep_A	1	CreE	24	2.5	23.9859327142368	2.86629443938054	-0.366294439380537
Array_1	Prep_A	2	CreE	24	2.5	23.8174939179303	2.86157671576033	-0.361576715760327
Array_1	Prep_A	2	CreJ	24	2.5	23.8186239273117	2.78309527288549	-0.283095272885487
Array_1	Prep_A	1	CreJ	24	2.5	23.9870627236182	2.85673949182772	-0.356739491827717
Array_2	Prep_A	2	CreE	11	1	10.9759410553515	1.01357069473366	-0.0135706947336574
Array_2	Prep_A	1	CreE	11	1	11.1042899853101	1.02475501527417	-0.0247550152741673
Array_1	Prep_A	2	CreJ	11	1	11.0108619856606	1.05707002874364	-0.0570700287436439
Array_1	Prep_A	1	CreJ	11	1	11.0426466821114	1.10383404571135	-0.103834045711354
Array_2	Prep_A	2	CreJ	11	1	10.9748296868382	1.10560924089345	-0.105609240893446
Array_2	Prep_A	1	CreJ	11	1	11.1031786167968	1.04957984264545	-0.0495798426454457
Array_1	Prep_A	1	CreE	11	1	11.0437580951261	1.07618074650459	-0.0761807465045874
Array_1	Prep_A	2	CreE	11	1	11.0119733986753	1.0496821347899	-0.0496821347898973
Array_2	Prep_A	1	CreJ	2	4.5	2.01976597010621	5.06058305199355	-0.560583051993551
Array_2	Prep_A	2	CreJ	2	4.5	2.00431687728253	5.09936851737998	-0.599368517379981
Array_2	Prep_A	2	CreE	2	4.5	2.00312092419778	4.80039315629582	-0.30039315629582
Array_2	Prep_A	1	CreE	2	4.5	2.01857001702146	4.79457885268419	-0.29457885268419
Array_1	Prep_A	2	CreJ	2	4.5	2.0204790842817	5.13128291881963	-0.631282918819625
Array_1	Prep_A	1	CreJ	2	4.5	1.98713120125934	5.1050326610407	-0.605032661040696
Array_1	Prep_A	1	CreE	2	4.5	1.98592773800988	4.77311402314538	-0.27311402314538
Array_1	Prep_A	2	CreE	2	4.5	2.01927562103224	4.76927683637526	-0.26927683637526
Array_2	Prep_A	2	CreE	25	2.5	25.2882106338412	2.89852271821801	-0.398522718218009
Array_2	Prep_A	1	CreE	25	2.5	25.1161397241806	2.87251568947678	-0.372515689476779
Array_2	Prep_A	2	CreJ	25	2.5	25.286777128105	2.77808362690847	-0.278083626908469
Array_2	Prep_A	1	CreJ	25	2.5	25.1147062184444	2.74075696474852	-0.240756964748519
Array_1	Prep_A	1	CreJ	25	2.5	25.0917612482603	2.74880052392898	-0.248800523928984
Array_1	Prep_A	2	CreJ	25	2.5	24.9899064099692	2.80956329578155	-0.309563295781554
Array_1	Prep_A	1	CreE	25	2.5	25.0922245720436	2.91032292341902	-0.410322923419019
Array_1	Prep_A	2	CreE	25	2.5	24.9903697337525	2.88041755638693	-0.380417556386929
Array_1	Prep_A	2	CreJ	12	1	12.0756510567819	1.12315394583602	-0.123153945836018
Array_1	Prep_A	1	CreJ	12	1	12.0125021738133	1.11289361283423	-0.112893612834229
Array_2	Prep_A	2	CreJ	12	1	11.9785375652277	1.07803019289318	-0.0780301928931819
Array_2	Prep_A	1	CreJ	12	1	12.0953998298619	1.05788099946657	-0.0578809994665719
Array_1	Prep_A	1	CreE	12	1	12.0136129641749	1.07620578453796	-0.076205784537964
Array_1	Prep_A	2	CreE	12	1	12.0767618471435	1.09078978235435	-0.090789782354354
Array_2	Prep_A	1	CreE	12	1	12.0965101273269	1.02246834182758	-0.0224683418275839
Array_2	Prep_A	2	CreE	12	1	11.9796478626927	1.07509060921427	-0.075090609214274
Array_2	Prep_A	2	CreJ	3	4.5	2.99759696654169	5.14962821133219	-0.64962821133219
Array_2	Prep_A	1	CreJ	3	4.5	2.98529704025645	5.09813579052287	-0.59813579052287
Array_2	Prep_A	2	CreE	3	4.5	2.9961931326637	4.80457551805038	-0.304575518050383
Array_2	Prep_A	1	CreE	3	4.5	2.98389320637846	4.7989073165186404	-0.298907316518643
Array_1	Prep_A	2	CreE	3	4.5	3.00597039546929	4.79483790754449	-0.294837907544493
Array_1	Prep_A	1	CreE	3	4.5	3.00766123332004	4.80879094896296	-0.308790948962963
Array_1	Prep_A	2	CreJ	3	4.5	3.00736903014367	5.07824455176136	-0.578244551761356
Array_1	Prep_A	1	CreJ	3	4.5	3.00905986799442	5.11689032248226	-0.616890322482255
Array_2	Prep_A	1	CreJ	26	2.5	26.2041534625603	2.7460908427758	-0.2460908427758
Array_2	Prep_A	2	CreJ	26	2.5	26.021642862925	2.76304575718671	-0.26304575718671
Array_1	Prep_A	1	CreE	26	2.5	25.9807428860471	2.8962840944727	-0.396284094472695
Array_1	Prep_A	2	CreE	26	2.5	26.025493631186	2.94237911794935	-0.442379117949345
Array_2	Prep_A	1	CreE	26	2.5	26.2059935819769	2.93155456560255	-0.431554565602545
Array_2	Prep_A	2	CreE	26	2.5	26.0234829823416	2.90531071516526	-0.405310715165255
Array_1	Prep_A	1	CreJ	26	2.5	25.9790399731776	2.76883846742274	-0.268838467422738
Array_1	Prep_A	2	CreJ	26	2.5	26.0237907183165	2.77042818436823	-0.270428184368228
Array_1	Prep_A	2	CreJ	13	1	13.0051993231114	1.10213660889207	-0.102136608892072
Array_1	Prep_A	1	CreJ	13	1	12.9227708478473	1.11986292840243	-0.119862928402432
Array_2	Prep_A	1	CreE	13	1	13.1304422834936	1.05766373298204	-0.0576637329820446
Array_2	Prep_A	2	CreE	13	1	12.954159756705	1.04687933771702	-0.0468793377170245
Array_2	Prep_A	2	CreJ	13	1	12.9530511509991	1.08101700423034	-0.0810170042303444
Array_2	Prep_A	1	CreJ	13	1	13.1293336777877	1.16211440016977	-0.162114400169775
Array_1	Prep_A	1	CreE	13	1	12.9238794240458	1.05767435262862	-0.0576743526286245
Array_1	Prep_A	2	CreE	13	1	13.0063078993099	1.07093754212704	-0.0709375421270446
Array_2	Prep_A	2	CreJ	4	4.5	4.03455333427529	5.1008753455717	-0.6008753455717
Array_2	Prep_A	1	CreJ	4	4.5	4.00427436565369	5.08551334600278	-0.585513346002781
Array_2	Prep_A	2	CreE	4	4.5	4.03295211254108	4.81099736207799	-0.310997362077994
Array_2	Prep_A	1	CreE	4	4.5	4.00267314391948	4.82114563892684	-0.321145638926843
Array_1	Prep_A	1	CreE	4	4.5	4.03593622554771	4.84024511706652	-0.340245117066523
Array_1	Prep_A	2	CreE	4	4.5	4.03629336742034	4.82385113970795	-0.323851139707953
Array_1	Prep_A	2	CreJ	4	4.5	4.03789980114841	5.12061043269657	-0.620610432696571
Array_1	Prep_A	1	CreJ	4	4.5	4.03754265927578	5.1221808596208	-0.622180859620801
Array_2	Prep_A	2	CreE	27	2.5	27.1497855447403	2.87451545684613	-0.374515456846126
Array_2	Prep_A	1	CreE	27	2.5	27.1509329118953	2.91971517386744	-0.419715173867436
Array_2	Prep_A	1	CreJ	27	2.5	27.1490922484092	2.75029736797155	-0.25029736797155
Array_2	Prep_A	2	CreJ	27	2.5	27.1479448812542	2.73200715075406	-0.23200715075406
Array_1	Prep_A	2	CreJ	27	2.5	27.1970868047692	2.82491462678821	-0.324914626788205
Array_1	Prep_A	1	CreJ	27	2.5	27.1765285168647	2.82611492218156	-0.326114922181555
Array_1	Prep_A	1	CreE	27	2.5	27.1753978411865	2.92184985040451	-0.421849850404505
Array_1	Prep_A	2	CreE	27	2.5	27.195956129091	2.90438427872206	-0.404384278722056
Array_2	Prep_A	2	CreE	14	1	14.0656872025693	1.08704068282131	-0.0870406828213137
Array_2	Prep_A	1	CreE	14	1	14.0919370023401	1.05559836232868	-0.0555983623286838
Array_1	Prep_A	1	CreJ	14	1	13.9452937067591	1.04623729609906	-0.046237296099064
Array_1	Prep_A	2	CreJ	14	1	13.926489123792	1.14400268897861	-0.144002688978614
Array_1	Prep_A	2	CreE	14	1	13.9275968272392	1.08317180010069	-0.0831718001006936
Array_1	Prep_A	1	CreE	14	1	13.9464014102063	1.07722995520985	-0.0772299552098537
Array_2	Prep_A	1	CreJ	14	1	14.0908292512396	1.06080800527286	-0.0608080052728588
Array_2	Prep_A	2	CreJ	14	1	14.0645794514688	1.1263718099328	-0.126371809932799
Array_1	Prep_A	2	CreJ	5	4.5	4.98275890953225	5.15567779448311	-0.655677794483114
Array_1	Prep_A	1	CreJ	5	4.5	4.94923977501387	5.06491959270561	-0.564919592705614
Array_2	Prep_A	2	CreJ	5	4.5	5.02203560080144	5.07388716618806	-0.573887166188064
Array_2	Prep_A	1	CreJ	5	4.5	5.06347691065561	5.17555737202488	-0.675557372024884
Array_2	Prep_A	1	CreE	5	4.5	5.06167566241659	4.84503172233798	-0.345031722337979
Array_2	Prep_A	2	CreE	5	4.5	5.02023435256242	4.82527259722154	-0.325272597221539
Array_1	Prep_A	2	CreE	5	4.5	4.98095990524238	4.82734667295948	-0.32734667295948
Array_1	Prep_A	1	CreE	5	4.5	4.947440770724	4.84693789476444	-0.346937894764439
Array_1	Prep_A	1	CreJ	28	2.5	27.8216339201212	2.81537811021048	-0.315378110210482
Array_1	Prep_A	2	CreJ	28	2.5	27.9519213634785	2.78265296061908	-0.282652960619082
Array_2	Prep_A	1	CreE	28	2.5	28.171804042259	2.93015256511015	-0.430152565110148
Array_2	Prep_A	2	CreE	28	2.5	28.0763013970311	2.91798413803333	-0.417984138033328
Array_2	Prep_A	1	CreJ	28	2.5	28.1722916616284	2.82496677437638	-0.324966774376381
Array_2	Prep_A	2	CreJ	28	2.5	28.0767890164005	2.76078419250959	-0.260784192509591
Array_1	Prep_A	1	CreE	28	2.5	27.820718569086	2.94439767121232	-0.444397671212318
Array_1	Prep_A	2	CreE	28	2.5	27.9510060124433	2.9362008045743	-0.436200804574298
Array_2	Prep_A	2	CreE	15	1	15.0889803312105	1.1021833327933	-0.102183332793301
Array_2	Prep_A	1	CreE	15	1	15.0361244967144	1.06455079150023	-0.064550791500231
Array_1	Prep_A	1	CreJ	15	1	15.0653313619463	1.06081986696061	-0.0608198669606135
Array_1	Prep_A	2	CreJ	15	1	14.9649339621489	1.13843395324936	-0.138433953249363
Array_2	Prep_A	1	CreJ	15	1	15.0350160038614	1.13705177478738	-0.137051774787376
Array_2	Prep_A	2	CreJ	15	1	15.0878718383575	1.26434514687661	-0.264345146876606
Array_1	Prep_A	2	CreE	15	1	14.9660413677751	1.11144035055739	-0.111440350557391
Array_1	Prep_A	1	CreE	15	1	15.0664387675726	1.10859075902728	-0.108590759027281
Array_1	Prep_A	2	CreE	6	4.5	6.02755821500388	4.83394401957191	-0.33394401957191
Array_1	Prep_A	1	CreE	6	4.5	6.00465758760853	4.82264386436458	-0.32264386436458
Array_2	Prep_A	1	CreJ	6	4.5	5.9960372905496	5.16808340966307	-0.668083409663066
Array_2	Prep_A	2	CreJ	6	4.5	5.97257071002632	5.09637084566909	-0.596370845669087
Array_1	Prep_A	2	CreJ	6	4.5	6.02939551481429	5.13418810614583	-0.634188106145829
Array_1	Prep_A	1	CreJ	6	4.5	6.00649488741894	5.11555209583325	-0.615552095833249
Array_2	Prep_A	2	CreE	6	4.5	5.97073182028053	4.83324047589815	-0.33324047589815
Array_2	Prep_A	1	CreE	6	4.5	5.99419840080381	4.84892924188119	-0.348929241881191
Array_2	Prep_A	2	CreE	29	2.5	29.1746476867634	2.94160586655959	-0.441605866559591
Array_2	Prep_A	1	CreE	29	2.5	28.9877523906086	2.94687298745207	-0.446872987452071
Array_2	Prep_A	2	CreJ	29	2.5	29.1728075834923	2.77709825140706	-0.277098251407063
Array_2	Prep_A	1	CreJ	29	2.5	28.9859122873375	2.70054068234582	-0.200540682345824
Array_1	Prep_A	1	CreE	29	2.5	29.0432772674577	2.95828047404815	-0.458280474048151
Array_1	Prep_A	2	CreE	29	2.5	28.9138168567944	2.93226598338224	-0.432265983382241
Array_1	Prep_A	1	CreJ	29	2.5	29.0423137672251	2.76671664765825	-0.266716647658247
Array_1	Prep_A	2	CreJ	29	2.5	28.9128533565617	2.79408485243216	-0.294084852432157
Array_1	Prep_A	1	CreJ	16	1	16.0256517904582	1.13184616193776	-0.131846161937759
Array_1	Prep_A	2	CreJ	16	1	16.0458262245573	1.20197774561684	-0.201977745616839
Array_2	Prep_A	2	CreJ	16	1	16.1205942994238	1.14782307611812	-0.147823076118118
Array_2	Prep_A	1	CreJ	16	1	16.096097426926	1.10860176314387	-0.108601763143868
Array_2	Prep_A	1	CreE	16	1	16.0972037479431	1.08149541554846	-0.0814954155484613
Array_2	Prep_A	2	CreE	16	1	16.1217006204409	1.07270880611148	-0.0727088061114811
Array_1	Prep_A	1	CreE	16	1	16.0267586461823	1.09586067791755	-0.0958606779175513
Array_1	Prep_A	2	CreE	16	1	16.0469330802814	1.10679255824627	-0.106792558246271
Array_1	Prep_A	2	CreJ	7	4.5	7.04119085462121	5.0979250325053	-0.5979250325053
Array_1	Prep_A	1	CreJ	7	4.5	6.99499452986885	5.15243253061688	-0.65243253061688
Array_1	Prep_A	2	CreE	7	4.5	7.03935262067665	4.83546546092204	-0.335465460922044
Array_1	Prep_A	1	CreE	7	4.5	6.99315629592429	4.84479129779483	-0.344791297794834
Array_2	Prep_A	2	CreE	7	4.5	7.02750830262869	4.8561680652411	-0.356168065241103
Array_2	Prep_A	1	CreE	7	4.5	7.03371950070266	4.86400434003583	-0.364004340035834
Array_2	Prep_A	1	CreJ	7	4.5	7.03555924187268	5.10340674204873	-0.603406742048733
Array_2	Prep_A	2	CreJ	7	4.5	7.02934804379871	5.16436091932235	-0.664360919322353
Array_1	Prep_A	2	CreJ	30	2.5	29.8472700339799	2.73574259765216	-0.23574259765216
Array_1	Prep_A	1	CreJ	30	2.5	30.1761388567457	2.66410001414971	-0.164100014149711
Array_2	Prep_A	2	CreE	30	2.5	30.0916705742052	2.96595410559005	-0.465954105590051
Array_2	Prep_A	1	CreE	30	2.5	30.1577863340981	2.96259811238815	-0.46259811238815
Array_1	Prep_A	2	CreE	30	2.5	29.8491122788651	2.94194875509362	-0.44194875509362
Array_1	Prep_A	1	CreE	30	2.5	30.1779811016309	2.93298381563826	-0.43298381563826
Array_2	Prep_A	2	CreJ	30	2.5	30.0898287482381	2.76723690386166	-0.267236903861656
Array_2	Prep_A	1	CreJ	30	2.5	30.155944508131	2.64541822081265	-0.145418220812646
Array_2	Prep_A	2	CreE	17	1	17.0655479334085	1.1435815667046	-0.143581566704598
Array_2	Prep_A	1	CreE	17	1	17.0609851930727	1.0854814233717	-0.0854814233716976
Array_1	Prep_A	2	CreE	17	1	17.0241921974513	1.15882142713471	-0.158821427134708
Array_1	Prep_A	1	CreE	17	1	17.1385231156107	1.08415093088238	-0.0841509308823776
Array_1	Prep_A	1	CreJ	17	1	17.1403851706064	1.14966104996283	-0.149661049962834
Array_1	Prep_A	2	CreJ	17	1	17.026054252447	1.00125280520805	-0.00125280520804871
Array_2	Prep_A	2	CreJ	17	1	17.0644418162894	1.16097287177466	-0.160972871774664
Array_2	Prep_A	1	CreJ	17	1	17.0598790759536	1.05864777884402	-0.0586477788440241
Array_2	Prep_A	1	CreJ	8	4.5	8.02580707187417	5.16194633851162	-0.661946338511616
Array_2	Prep_A	2	CreJ	8	4.5	8.09092380194005	5.2746066256541	-0.774606625654097
Array_1	Prep_A	1	CreE	8	4.5	7.94615726866328	4.87284582228109	-0.372845822281092
Array_1	Prep_A	2	CreE	8	4.5	7.92331080410547	4.86766210488833	-0.367662104888332
Array_2	Prep_A	1	CreE	8	4.5	8.02394770912968	4.86391979641231	-0.363919796412311
Array_2	Prep_A	2	CreE	8	4.5	8.08906443919556	4.81353446344665	-0.313534463446652
Array_1	Prep_A	1	CreJ	8	4.5	7.94800900202729	5.19603515616703	-0.696035156167031
Array_1	Prep_A	2	CreJ	8	4.5	7.92516253746948	5.15154119423503	-0.651541194235031
Array_2	Prep_A	2	CreE	31	2.5	31.2200239951372	2.95448804220496	-0.454488042204964
Array_2	Prep_A	1	CreE	31	2.5	31.3760202659224	2.92819862987487	-0.428198629874875
Array_2	Prep_A	2	CreJ	31	2.5	31.2181813883209	2.69833949232738	-0.198339492327384
Array_2	Prep_A	1	CreJ	31	2.5	31.3741776591061	2.71580386686369	-0.215803866863694
Array_1	Prep_A	2	CreE	31	2.5	30.8726710230066	2.98189420639186	-0.481894206391865
Array_1	Prep_A	1	CreE	31	2.5	31.0419705743395	2.99446140684397	-0.494461406843974
Array_1	Prep_A	1	CreJ	31	2.5	31.0421949518384	2.77780622569554	-0.277806225695536
Array_1	Prep_A	2	CreJ	31	2.5	30.8728954005055	2.77421463851484	-0.274214638514836
Array_2	Prep_A	2	CreE	18	1	18.1275480137311	1.13474550997489	-0.134745509974888
Array_2	Prep_A	1	CreE	18	1	18.0453516995391	1.1073372126081	-0.107337212608098
Array_1	Prep_A	1	CreJ	18	1	18.0198799954401	1.14340284155633	-0.143402841556332
Array_1	Prep_A	2	CreJ	18	1	17.9755961334868	1.1302919943648	-0.130291994364802
Array_2	Prep_A	2	CreJ	18	1	18.1294090772264	1.13407204451949	-0.134072044519488
Array_2	Prep_A	1	CreJ	18	1	18.0472127630344	1.08160354430634	-0.0816035443063381
Array_1	Prep_A	2	CreE	18	1	17.9767029556073	1.15579695885919	-0.155796958859189
Array_1	Prep_A	1	CreE	18	1	18.0209868175606	1.14705458404645	-0.147054584046449
Array_2	Prep_A	2	CreJ	9	4.5	9.04451386622424	5.06574477384309	-0.565744773843092
Array_2	Prep_A	1	CreJ	9	4.5	9.0416919397994	5.16138002484653	-0.661380024846532
Array_2	Prep_A	1	CreE	9	4.5	9.03985618511228	4.87983027339296	-0.379830273392963
Array_2	Prep_A	2	CreE	9	4.5	9.04267811153713	4.88743062080508	-0.387430620805083
Array_1	Prep_A	1	CreE	9	4.5	8.96517368692175	4.91350845472365	-0.413508454723653
Array_1	Prep_A	2	CreE	9	4.5	9.01051070132486	4.87995119884412	-0.379951198844123
Array_1	Prep_A	1	CreJ	9	4.5	8.96701005598993	5.10722461111589	-0.607224611115893
Array_1	Prep_A	2	CreJ	9	4.5	9.01234707039304	5.12520788669918	-0.625207886699182
Array_2	Prep_A	2	CreJ	32	2.5	31.9680076026887	2.73314341166023	-0.233143411660232
Array_2	Prep_A	1	CreJ	32	2.5	32.037058416192	2.69336466767858	-0.193364667678582
Array_1	Prep_A	1	CreJ	32	2.5	31.960092756585	2.74828582181209	-0.248285821812091
Array_1	Prep_A	2	CreJ	32	2.5	31.9792094081231	2.72986088123435	-0.229860881234351
Array_2	Prep_A	1	CreE	32	2.5	32.0389026047852	2.96587961791669	-0.465879617916688
Array_2	Prep_A	2	CreE	32	2.5	31.9698517912819	3.00103566083848	-0.501035660838479
Array_1	Prep_A	2	CreE	32	2.5	31.9810526776791	2.92458335672835	-0.424583356728348
Array_1	Prep_A	1	CreE	32	2.5	31.961936026141	2.96986137062583	-0.469861370625829
Array_2	Prep_A	2	CreE	19	1	19.0770793808084	1.13377999053269	-0.133779990532688
Array_2	Prep_A	1	CreE	19	1	18.8707843409525	1.13568895932764	-0.135688959327638
Array_1	Prep_A	1	CreJ	19	1	18.9258741065196	1.05108257835849	-0.0510825783584934
Array_1	Prep_A	2	CreJ	19	1	19.1139745795188	1.11397762102136	-0.113977621021363
Array_2	Prep_A	2	CreJ	19	1	19.0789413323384	0.997914075814406	0.00208592418559383
Array_2	Prep_A	1	CreJ	19	1	18.8726462924825	1.18446632228076	-0.18446632228076
Array_1	Prep_A	1	CreE	19	1	18.9240123780674	1.13152422251188	-0.131524222511878
Array_1	Prep_A	2	CreE	19	1	19.1121128510666	1.11969284646381	-0.119692846463808
Array_1	Prep_A	1	CreJ	10	4.5	10.0539947306789	5.15790435919664	-0.657904359196637
Array_1	Prep_A	2	CreJ	10	4.5	9.96308507796432	5.17570838888165	-0.675708388881647
Array_2	Prep_A	1	CreE	10	4.5	10.0478263663799	4.89861200870849	-0.398612008708487
Array_2	Prep_A	2	CreE	10	4.5	9.98501475954278	4.87437658763962	-0.374376587639618
Array_1	Prep_A	1	CreE	10	4.5	10.0521464673997	4.89386035921281	-0.393860359212808
Array_1	Prep_A	2	CreE	10	4.5	9.96123681468512	4.8831463636233	-0.383146363623298
Array_2	Prep_A	1	CreJ	10	4.5	10.0496791025908	5.19737273613172	-0.697372736131718
Array_2	Prep_A	2	CreJ	10	4.5	9.98686749575366	5.18749628340482	-0.687496283404818
Array_2	Prep_A	2	CreE	33	2.5	33.3029785688832	2.95750187502019	-0.457501875020189
Array_2	Prep_A	1	CreE	33	2.5	33.187311389537	2.93592534524477	-0.435925345244769
Array_1	Prep_A	2	CreJ	33	2.5	32.8937137705759	2.7221773023994	-0.222177302399402
Array_1	Prep_A	1	CreJ	33	2.5	32.9302769910212	2.66809581574617	-0.168095815746172
Array_2	Prep_A	2	CreJ	33	2.5	33.3023705658232	2.74190622442193	-0.241906224421927
Array_2	Prep_A	1	CreJ	33	2.5	33.186703386477	2.76301685331545	-0.263016853315446
Array_1	Prep_A	2	CreE	33	2.5	32.8955597281792	3.0149370715548	-0.514937071554799
Array_1	Prep_A	1	CreE	33	2.5	32.9321229486245	2.97081595167613	-0.470815951676129
Array_1	Prep_A	1	CreE	20	1	20.1248174060599	1.11801342834917	-0.118013428349165
Array_1	Prep_A	2	CreE	20	1	20.1623520971148	1.14536364200077	-0.145363642000765
Array_1	Prep_A	1	CreJ	20	1	20.1266779046523	1.17393247725879	-0.173932477258788
Array_1	Prep_A	2	CreJ	20	1	20.1642125957072	1.0522109454522801	-0.0522109454522783
Array_2	Prep_A	1	CreJ	20	1	20.1606813035738	1.07556773778468	-0.0755677377846815
Array_2	Prep_A	2	CreJ	20	1	20.0108549880079	1.12864704374919	-0.128647043749192
Array_2	Prep_A	1	CreE	20	1	20.1588206414189	1.1474980831252	-0.147498083125205
Array_2	Prep_A	2	CreE	20	1	20.008994325853	1.14529746124895	-0.145297461248955
Array_1	Prep_A	2	CreE	11	4.5	10.9634954259689	4.91750305102612	-0.417503051026118
Array_1	Prep_A	1	CreE	11	4.5	11.0914080725423	4.89550403189271	-0.395504031892708
Array_2	Prep_A	1	CreE	11	4.5	10.9184281954133	4.87401893838313	-0.374018938383128
Array_2	Prep_A	2	CreE	11	4.5	11.0758587998544	4.89366190619379	-0.393661906193787
Array_2	Prep_A	1	CreJ	11	4.5	10.9202690724477	5.1376427203147	-0.637642720314699
Array_2	Prep_A	2	CreJ	11	4.5	11.0776996768888	5.12858245862539	-0.628582458625389
Array_1	Prep_A	2	CreJ	11	4.5	10.9653369337538	5.13774158777591	-0.637741587775911
Array_1	Prep_A	1	CreJ	11	4.5	11.0932495803272	5.1372121837801	-0.6372121837801
Array_2	Prep_A	1	CreE	34	2.5	34.1852052758183	2.96638725238275	-0.466387252382751
Array_2	Prep_A	2	CreE	34	2.5	33.9836658954379	3.00119721512971	-0.501197215129711
Array_2	Prep_A	2	CreJ	34	2.5	33.9847886235758	2.77649532068475	-0.276495320684746
Array_2	Prep_A	1	CreJ	34	2.5	34.1863280039562	2.75134475720663	-0.251344757206627
Array_1	Prep_A	2	CreE	34	2.5	34.2429800936036	2.99711905574217	-0.497119055742171
Array_1	Prep_A	1	CreE	34	2.5	34.0975625975481	2.97478447145085	-0.474784471450851
Array_1	Prep_A	2	CreJ	34	2.5	34.2441023921883	2.77344144931902	-0.273441449319021
Array_1	Prep_A	1	CreJ	34	2.5	34.0986848961328	2.72814350176385	-0.228143501763851
Array_1	Prep_A	2	CreJ	21	1	21.0669226957787	1.12505205250205	-0.125052052502047
Array_1	Prep_A	1	CreJ	21	1	20.9260869070734	1.1649704471579	-0.164970447157897
Array_1	Prep_A	2	CreE	21	1	21.0680301889027	1.16575699498006	-0.165756994980063
Array_1	Prep_A	1	CreE	21	1	20.9271944001974	1.16646316167134	-0.166463161671343
Array_2	Prep_A	2	CreE	21	1	21.1196159919086	1.1831456821978	-0.183145682197803
Array_2	Prep_A	1	CreE	21	1	21.1402632112235	1.19468099793078	-0.194680997930783
Array_2	Prep_A	1	CreJ	21	1	21.1391561112202	1.16088584358583	-0.160885843585832
Array_2	Prep_A	2	CreJ	21	1	21.1185088919053	1.10234897731232	-0.102348977312322
Array_2	Prep_A	2	CreE	12	4.5	11.9618394234508	4.92954036443657	-0.42954036443657
Array_2	Prep_A	1	CreE	12	4.5	11.966361419925	4.90803125183182	-0.40803125183182
Array_2	Prep_A	2	CreJ	12	4.5	11.9636904348894	5.14827514083411	-0.648275140834111
Array_2	Prep_A	1	CreJ	12	4.5	11.9682124313636	5.22032218989561	-0.720322189895611
Array_1	Prep_A	2	CreJ	12	4.5	11.9718273834854	5.18071350069991	-0.680713500699911
Array_1	Prep_A	1	CreJ	12	4.5	12.0662584759555	5.21307759601243	-0.713077596012431
Array_1	Prep_A	2	CreE	12	4.5	11.9699744279848	4.91600639237874	-0.41600639237874
Array_1	Prep_A	1	CreE	12	4.5	12.0644055204549	4.92243604206937	-0.42243604206937
Array_2	Prep_A	1	CreE	35	2.5	35.577945647294	3.02967724972895	-0.529677249728949
Array_2	Prep_A	2	CreE	35	2.5	35.0279942267572	2.96842967429374	-0.468429674293739
Array_2	Prep_A	1	CreJ	35	2.5	35.5760990353328	2.63601995591001	-0.13601995591001
Array_2	Prep_A	2	CreJ	35	2.5	35.026147614796	2.73200547660819	-0.23200547660819
Array_1	Prep_A	1	CreJ	35	2.5	35.1330120586102	2.82147241099034	-0.321472410990341
Array_1	Prep_A	2	CreJ	35	2.5	35.1968280668324	2.81033849399882	-0.310338493998821
Array_1	Prep_A	1	CreE	35	2.5	35.131886936057	2.99861557435096	-0.498615574350959
Array_1	Prep_A	2	CreE	35	2.5	35.1957029442793	3.07646036153407	-0.576460361534069
Array_1	Prep_A	1	CreE	22	1	22.0505571867627	1.17000197209519	-0.17000197209519
Array_1	Prep_A	2	CreE	22	1	21.9802812680183	1.15522140687471	-0.15522140687471
Array_2	Prep_A	2	CreE	22	1	22.0966387989909	1.19515044590783	-0.19515044590783
Array_2	Prep_A	1	CreE	22	1	22.014598700774	1.19684043271142	-0.19684043271142
Array_1	Prep_A	2	CreJ	22	1	21.9791724223237	1.21100598320303	-0.211005983203027
Array_1	Prep_A	1	CreJ	22	1	22.0494483410681	1.14014766124709	-0.140147661247087
Array_2	Prep_A	1	CreJ	22	1	22.014053382331	1.13705709402464	-0.137057094024636
Array_2	Prep_A	2	CreJ	22	1	22.0960934805479	1.12044803960925	-0.120448039609246
Array_1	Prep_A	2	CreE	13	4.5	13.0685290564013	4.96205358620433	-0.462053586204329
Array_1	Prep_A	1	CreE	13	4.5	13.0116880402556	4.96316105173906	-0.463161051739058
Array_2	Prep_A	2	CreJ	13	4.5	13.0631468641439	5.18198933288704	-0.681989332887043
Array_2	Prep_A	1	CreJ	13	4.5	13.2007417112627	5.22117427212467	-0.721174272124673
Array_2	Prep_A	2	CreE	13	4.5	13.0612939980243	4.8994094558826	-0.399409455882599
Array_2	Prep_A	1	CreE	13	4.5	13.1988888451431	4.90296724342945	-0.402967243429448
Array_1	Prep_A	1	CreJ	13	4.5	13.0135504071283	5.23516541784802	-0.735165417848021
Array_1	Prep_A	2	CreJ	13	4.5	13.070391423274	5.27535785519306	-0.775357855193061
Array_2	Prep_A	1	CreJ	23	1	23.1792494743744	1.06010106494851	-0.0601010649485112
Array_2	Prep_A	2	CreJ	23	1	23.0374155441064	1.17358033164319	-0.173580331643191
Array_1	Prep_A	1	CreJ	23	1	22.9429576480511	1.16158440977607	-0.161584409776072
Array_1	Prep_A	2	CreJ	23	1	22.8714204502975	1.14267651745657	-0.142676517456572
Array_2	Prep_A	1	CreE	23	1	23.1773897597178	1.1891805569933	-0.1891805569933
Array_2	Prep_A	2	CreE	23	1	23.0355558294498	1.2244526104319	-0.2244526104319
Array_1	Prep_A	1	CreE	23	1	22.9440664536755	1.22703138164011	-0.22703138164011
Array_1	Prep_A	2	CreE	23	1	22.8725292559219	1.2062613711966	-0.2062613711966
Array_1	Prep_A	2	CreJ	14	4.5	14.0354876643985	5.10775885224869	-0.607758852248693
Array_1	Prep_A	1	CreJ	14	4.5	14.0961781157633	5.16202847466103	-0.662028474661033
Array_2	Prep_A	1	CreJ	14	4.5	14.0334115478386	5.19185621654227	-0.691856216542274
Array_2	Prep_A	2	CreJ	14	4.5	14.0274151990311	5.23094407484323	-0.730944074843225
Array_1	Prep_A	1	CreE	14	4.5	14.0943369561494	4.98591693729123	-0.485916937291231
Array_1	Prep_A	2	CreE	14	4.5	14.0336465047846	4.95878795155947	-0.458787951559471
Array_2	Prep_A	2	CreE	14	4.5	14.0255613058542	4.93120674674557	-0.431206746745572
Array_2	Prep_A	1	CreE	14	4.5	14.0315576546617	4.9523214295206	-0.452321429520601
Array_1	Prep_A	1	CreJ	1	3	0.996180232344415	3.12959563923765	-0.129595639237653
Array_1	Prep_A	2	CreJ	1	3	1.00146258399207	3.14675515197895	-0.146755151978953
Array_2	Prep_A	1	CreE	1	3	1.00987597659916	3.09073039125692	-0.0907303912569151
Array_2	Prep_A	2	CreE	1	3	1.01084222685407	3.11079906967674	-0.110799069676735
Array_2	Prep_A	2	CreJ	1	3	1.00897351860062	3.21379274076112	-0.213792740761121
Array_2	Prep_A	1	CreJ	1	3	1.00800726834571	3.17662982630825	-0.176629826308251
Array_1	Prep_A	2	CreE	1	3	1.00333854403773	3.12758023181734	-0.127580231817335
Array_1	Prep_A	1	CreE	1	3	0.998056192390079	3.09135729030177	-0.0913572903017652
Array_2	Prep_A	2	CreE	24	1	24.1073766386303	1.23327799866254	-0.233277998662543
Array_2	Prep_A	1	CreE	24	1	24.0634316536102	1.21228737994229	-0.212287379942293
Array_2	Prep_A	2	CreJ	24	1	24.1092360765165	1.1167342537837	-0.1167342537837
Array_2	Prep_A	1	CreJ	24	1	24.065291091496402	1.04290136629361	-0.0429013662936104
Array_1	Prep_A	2	CreE	24	1	24.006415910424	1.20340437049535	-0.203404370495353
Array_1	Prep_A	1	CreE	24	1	24.1870580152839	1.20869295865525	-0.208692958655253
Array_1	Prep_A	1	CreJ	24	1	24.1859480632182	1.1532252265261	-0.153225226526101
Array_1	Prep_A	2	CreJ	24	1	24.0053059583583	1.11520956582522	-0.115209565825221
Array_1	Prep_A	2	CreE	15	4.5	14.9900100891792	4.94283793300557	-0.442837933005567
Array_1	Prep_A	1	CreE	15	4.5	15.0748957565795	4.96006047070188	-0.460060470701877
Array_1	Prep_A	2	CreJ	15	4.5	14.9918670222445	5.19596226741545	-0.695962267415454
Array_1	Prep_A	1	CreJ	15	4.5	15.0767526896447	5.19846871998144	-0.698468719981435
Array_2	Prep_A	2	CreJ	15	4.5	15.1102717789478	5.20021036544654	-0.700210365446544
Array_2	Prep_A	1	CreJ	15	4.5	15.1633602615759	5.16604529127099	-0.666045291270994
Array_2	Prep_A	2	CreE	15	4.5	15.1084173755985	4.94199140963885	-0.441991409638847
Array_2	Prep_A	1	CreE	15	4.5	15.1615058582267	4.97479210199527	-0.474792101995266
Array_2	Prep_A	2	CreJ	2	3	2.00522632153285	3.23331081770257	-0.233310817702572
Array_2	Prep_A	1	CreJ	2	3	1.99719754544994	3.2352713122714	-0.235271312271402
Array_1	Prep_A	1	CreJ	2	3	1.99365626009617	3.16775730259562	-0.167757302595622
Array_1	Prep_A	2	CreJ	2	3	1.99050741501576	3.2175362728308	-0.217536272830802
Array_2	Prep_A	1	CreE	2	3	1.99906139441714	3.12026608583896	-0.120266085838963
Array_2	Prep_A	2	CreE	2	3	2.00709017050005	3.08607193338077	-0.0860719333807736
Array_1	Prep_A	1	CreE	2	3	1.99552538229978	3.12421378346225	-0.124213783462253
Array_1	Prep_A	2	CreE	2	3	1.99237653721937	3.13114211542696	-0.131142115426964
Array_2	Prep_A	2	CreE	25	1	24.6956702694783	1.2061884393757	-0.206188439375704
Array_2	Prep_A	1	CreE	25	1	25.0631098008552	1.21470028319926	-0.214700283199264
Array_2	Prep_A	1	CreJ	25	1	25.0649670665626	1.01999735378833	-0.0199973537883329
Array_2	Prep_A	2	CreJ	25	1	24.6975275351857	1.15133602184002	-0.151336021840023
Array_1	Prep_A	2	CreJ	25	1	25.0758293602364	1.13896925250607	-0.138969252506075
Array_1	Prep_A	1	CreJ	25	1	25.1020498439881	1.09108714849873	-0.0910871484987348
Array_1	Prep_A	1	CreE	25	1	25.1001941202039	1.21864180808125	-0.218641808081254
Array_1	Prep_A	2	CreE	25	1	25.0739736364522	1.20056691648449	-0.200566916484494
Array_1	Prep_A	1	CreJ	16	4.5	16.091038448281	5.18892781502561	-0.688927815025609
Array_1	Prep_A	2	CreJ	16	4.5	16.0100642281286	5.21666699313368	-0.716666993133679
Array_1	Prep_A	1	CreE	16	4.5	16.0891834455494	4.99949810750499	-0.499498107504985
Array_1	Prep_A	2	CreE	16	4.5	16.008209225397	5.0161371764039	-0.516137176403896
Array_2	Prep_A	2	CreJ	16	4.5	16.0415083785279	5.21102613812429	-0.711026138124291
Array_2	Prep_A	1	CreJ	16	4.5	16.156683706091	5.29026360430212	-0.790263604302121
Array_2	Prep_A	1	CreE	16	4.5	16.1548208722509	4.95906052847525	-0.459060528475245
Array_2	Prep_A	2	CreE	16	4.5	16.0396455446878	4.93595900197672	-0.435959001976715
Array_2	Prep_A	2	CreJ	3	3	3.00375982501511	3.22503842140602	-0.225038421406021
Array_2	Prep_A	1	CreJ	3	3	3.00518944871692	3.23014019653943	-0.230140196539431
Array_2	Prep_A	2	CreE	3	3	3.00562723794789	3.15216784380423	-0.152167843804229
Array_2	Prep_A	1	CreE	3	3	3.0070568616497	3.15653074684587	-0.156530746845869
Array_1	Prep_A	1	CreJ	3	3	2.98766320581657	3.20341535995848	-0.203415359958476
Array_1	Prep_A	2	CreJ	3	3	2.99856080074912	3.22608626323542	-0.226086263235416
Array_1	Prep_A	2	CreE	3	3	3.00042977203327	3.14550206755536	-0.145502067555359
[truncated: 2,201 more rows]
