# Supplementary material for: Creatinine assay interferences compromises MELD accuracy and may bias liver allocation
Source: Nat Commun. 2026 Jul 23;17:7111. doi: 10.1038/s41467-026-75011-x (PMC13396164; doi:10.1038/s41467-026-75011-x)
Supplement: Supplementary file 4 — Source Data [file 41467_2026_75011_MOESM4_ESM.zip › figshare_package_FINAL_PUBLIC_DEPOSIT_V1_20260503_002637/00_release_manifests/START_HERE_HTML_NAVIGATOR_audit_v01.txt]

Script: 35_build_start_here_html_navigator_v01.R
Run time: 2026-05-03 11:45:26
Public package: /Users/mo/Library/CloudStorage/OneDrive-Persönlich/MO/Papers/MELD/02_programs/MELD_repository_release_v1/submission/figshare_package_FINAL_PUBLIC_DEPOSIT_V1_20260503_002637
Start-here index: /Users/mo/Library/CloudStorage/OneDrive-Persönlich/MO/Papers/MELD/02_programs/MELD_repository_release_v1/submission/figshare_package_FINAL_PUBLIC_DEPOSIT_V1_20260503_002637/00_START_HERE_HTML_NAVIGATOR/index.html
HTML view dir: /Users/mo/Library/CloudStorage/OneDrive-Persönlich/MO/Papers/MELD/02_programs/MELD_repository_release_v1/submission/figshare_package_FINAL_PUBLIC_DEPOSIT_V1_20260503_002637/00_START_HERE_HTML_NAVIGATOR/file_views

Summary:
                     check
1:          public_package
2:        start_here_index
3:       start_here_folder
4:     html_view_directory
5:           files_indexed
6: html_view_files_created
7:       variables_indexed
8:      start_index_exists
9:   old_artifacts_removed
                                                                                                                                                                                                                  value
1:                                         /Users/mo/Library/CloudStorage/OneDrive-Persönlich/MO/Papers/MELD/02_programs/MELD_repository_release_v1/submission/figshare_package_FINAL_PUBLIC_DEPOSIT_V1_20260503_002637
2: /Users/mo/Library/CloudStorage/OneDrive-Persönlich/MO/Papers/MELD/02_programs/MELD_repository_release_v1/submission/figshare_package_FINAL_PUBLIC_DEPOSIT_V1_20260503_002637/00_START_HERE_HTML_NAVIGATOR/index.html
3:            /Users/mo/Library/CloudStorage/OneDrive-Persönlich/MO/Papers/MELD/02_programs/MELD_repository_release_v1/submission/figshare_package_FINAL_PUBLIC_DEPOSIT_V1_20260503_002637/00_START_HERE_HTML_NAVIGATOR
4: /Users/mo/Library/CloudStorage/OneDrive-Persönlich/MO/Papers/MELD/02_programs/MELD_repository_release_v1/submission/figshare_package_FINAL_PUBLIC_DEPOSIT_V1_20260503_002637/00_START_HERE_HTML_NAVIGATOR/file_views
5:                                                                                                                                                                                                                  152
6:                                                                                                                                                                                                                  152
7:                                                                                                                                                                                                                  661
8:                                                                                                                                                                                                                 TRUE
9:                                                                                                                                                                                                                 TRUE
   status
1:   info
2:   info
3:   info
4:   info
5:   info
6:   pass
7:   info
8:   pass
9:   pass

Removed old artifacts:
                                                                                                                                                                                                                        path
1: /Users/mo/Library/CloudStorage/OneDrive-Persönlich/MO/Papers/MELD/02_programs/MELD_repository_release_v1/submission/figshare_package_FINAL_PUBLIC_DEPOSIT_V1_20260503_002637/FINAL_PUBLIC_PACKAGE_NAVIGATOR_ROOT_v01.html
2:                           /Users/mo/Library/CloudStorage/OneDrive-Persönlich/MO/Papers/MELD/02_programs/MELD_repository_release_v1/submission/figshare_package_FINAL_PUBLIC_DEPOSIT_V1_20260503_002637/00_html_file_views
   removed
1:    TRUE
2:    TRUE

View manifest:
                                                              relative_path
  1:                                                              .DS_Store
  2:                             00_config/01_primary_file_registry_v03.csv
  3:                                  README_PUBLIC_DEPOSIT_PACKAGE_v01.txt
  4:                                      README_repository_package_v03.txt
  5:                     01_primary_data/public/esld_master_long_public.csv
 ---                                                                       
148:     00_release_manifests/public_variable_dictionary_unresolved_v02.csv
149:                00_release_manifests/public_variable_dictionary_v01.csv
150:       00_release_manifests/restricted_on_request_file_manifest_v01.csv
151: 00_release_manifests/restricted_on_request_variable_dictionary_v01.csv
152:           00_release_manifests/script_on_request_file_manifest_v01.csv
                                                                                       view_relative_path extension n_variables
  1:                                              00_START_HERE_HTML_NAVIGATOR/file_views/view_0001_.html    [none]           0
  2:                  00_START_HERE_HTML_NAVIGATOR/file_views/view_0002_01_primary_file_registry_v03.html       csv           0
  3:             00_START_HERE_HTML_NAVIGATOR/file_views/view_0003_README_PUBLIC_DEPOSIT_PACKAGE_v01.html       txt           0
  4:                 00_START_HERE_HTML_NAVIGATOR/file_views/view_0004_README_repository_package_v03.html       txt           0
  5:                       00_START_HERE_HTML_NAVIGATOR/file_views/view_0005_esld_master_long_public.html       csv          43
 ---                                                                                                                           
148:     00_START_HERE_HTML_NAVIGATOR/file_views/view_0148_public_variable_dictionary_unresolved_v02.html       csv           0
149:                00_START_HERE_HTML_NAVIGATOR/file_views/view_0149_public_variable_dictionary_v01.html       csv           0
150:       00_START_HERE_HTML_NAVIGATOR/file_views/view_0150_restricted_on_request_file_manifest_v01.html       csv           0
151: 00_START_HERE_HTML_NAVIGATOR/file_views/view_0151_restricted_on_request_variable_dictionary_v01.html       csv           0
152:           00_START_HERE_HTML_NAVIGATOR/file_views/view_0152_script_on_request_file_manifest_v01.html       csv           0
