# Supplementary material for: Creatinine assay interferences compromises MELD accuracy and may bias liver allocation
Source: Nat Commun. 2026 Jul 23;17:7111. doi: 10.1038/s41467-026-75011-x (PMC13396164; doi:10.1038/s41467-026-75011-x)
Supplement: Supplementary file 4 — Source Data [file 41467_2026_75011_MOESM4_ESM.zip › figshare_package_FINAL_PUBLIC_DEPOSIT_V1_20260503_002637/00_release_manifests/FINAL_PUBLIC_PACKAGE_NAVIGATOR_audit_v02.txt]

Script: 33_build_final_public_package_navigator_v02.R
Run time: 2026-05-03 11:20:18
Public package: /Users/mo/Library/CloudStorage/OneDrive-Persönlich/MO/Papers/MELD/02_programs/MELD_repository_release_v1/submission/figshare_package_FINAL_PUBLIC_DEPOSIT_V1_20260503_002637
Navigator HTML: /Users/mo/Library/CloudStorage/OneDrive-Persönlich/MO/Papers/MELD/02_programs/MELD_repository_release_v1/submission/figshare_package_FINAL_PUBLIC_DEPOSIT_V1_20260503_002637/00_release_manifests/FINAL_PUBLIC_PACKAGE_NAVIGATOR_v02.html

Summary:
                                  check
1:                       public_package
2:                       navigator_html
3:                        files_indexed
4:                    variables_indexed
5: restricted_files_listed_not_included
6:     script_files_listed_not_included
                                                                                                                                                                                                                                       value
1:                                                              /Users/mo/Library/CloudStorage/OneDrive-Persönlich/MO/Papers/MELD/02_programs/MELD_repository_release_v1/submission/figshare_package_FINAL_PUBLIC_DEPOSIT_V1_20260503_002637
2: /Users/mo/Library/CloudStorage/OneDrive-Persönlich/MO/Papers/MELD/02_programs/MELD_repository_release_v1/submission/figshare_package_FINAL_PUBLIC_DEPOSIT_V1_20260503_002637/00_release_manifests/FINAL_PUBLIC_PACKAGE_NAVIGATOR_v02.html
3:                                                                                                                                                                                                                                       152
4:                                                                                                                                                                                                                                       661
5:                                                                                                                                                                                                                                        97
6:                                                                                                                                                                                                                                        94
   status
1:   info
2:   info
3:   info
4:   info
5:   info
6:   info

Files by folder:
             top_folder                         package_section n_files n_variables   size_kb
1:            00_config            other_public_package_content       1           0     4.052
2: 00_release_manifests            release_manifest_or_codebook      56           0  8976.016
3:      01_primary_data                     public_primary_data       7          81 22566.779
4:         02_workflows public_workflow_output_or_documentation      85         580 99708.288
5:               [root]            other_public_package_content       1           0     8.004
6:               [root]                          package_readme       2           0     3.740

Files by extension:
   extension n_files    size_kb
1:    [none]       1      8.004
2:       csv     117 121400.015
3:       pdf      12   9788.701
4:       txt      22     70.159
