# Supplementary material for: Creatinine assay interferences compromises MELD accuracy and may bias liver allocation
Source: Nat Commun. 2026 Jul 23;17:7111. doi: 10.1038/s41467-026-75011-x (PMC13396164; doi:10.1038/s41467-026-75011-x)
Supplement: Supplementary file 4 — Source Data [file 41467_2026_75011_MOESM4_ESM.zip › figshare_package_FINAL_PUBLIC_DEPOSIT_V1_20260503_002637/00_release_manifests/not_public_variable_dictionary_v01.csv]

variable	relative_path	file_name	sheet	class	unit	description	allowed_values	missing_code	n_rows	n_missing	n_unique	example_values	used_for	sensitivity	keep_public	comment	release_access_tier	release_decision	output_tag	final_variable_publication_status	final_policy_reason	final_variable_release_status	file_type	release_source_role	final_release_tier	final_release_decision	final_variable_release_status_v02	variable_policy_reason	final_variable_release_status_before_approval	approval_category	approval_reason
file_key	00_config/01_primary_file_registry_v03.csv	01_primary_file_registry_v03.csv		character			esld_master_long_public | f1_tb_cre_experimental_array_raw | f1_tb_cre_experimental_validation_raw | f1_simulated_surface_repository | f1_simulated_surface_metadata | f2_simulated_heatmap_repository | f2_simulated_heatmap_metadata | srtr_master_long_...	NA/blank as read by fread	13	0	13	esld_master_long_public | f1_tb_cre_experimental_array_raw | f1_tb_cre_experimental_validation_raw | f1_simulated_surfac...		public_or_low_risk	manual_review		public_deposit	keep_public_deposit		manual_review	Public-deposit file after policy overrides.	manual_review	csv	documentation_or_metadata	public_deposit	keep_public_deposit	documentation_metadata_not_data	Column belongs to documentation/metadata file, not analysis data.	documentation_metadata_not_data
file_name	00_config/01_primary_file_registry_v03.csv	01_primary_file_registry_v03.csv		character			esld_master_long_public.csv | f1_tb_cre_experimental_array_raw.csv | f1_tb_cre_experimental_validation_raw.csv | f1_simulated_surface_repository.csv | f1_simulated_surface_metadata.csv | f2_simulated_heatmap_repository.csv | f2_simulated_heatmap_meta...	NA/blank as read by fread	13	0	13	esld_master_long_public.csv | f1_tb_cre_experimental_array_raw.csv | f1_tb_cre_experimental_validation_raw.csv | f1_simu...		public_or_low_risk	manual_review		public_deposit	keep_public_deposit		manual_review	Public-deposit file after policy overrides.	manual_review	csv	documentation_or_metadata	public_deposit	keep_public_deposit	documentation_metadata_not_data	Column belongs to documentation/metadata file, not analysis data.	documentation_metadata_not_data
is_primary	00_config/01_primary_file_registry_v03.csv	01_primary_file_registry_v03.csv		logical			TRUE	NA/blank as read by fread	13	0	1	TRUE		public_or_low_risk	manual_review		public_deposit	keep_public_deposit		manual_review	Public-deposit file after policy overrides.	manual_review	csv	documentation_or_metadata	public_deposit	keep_public_deposit	documentation_metadata_not_data	Column belongs to documentation/metadata file, not analysis data.	documentation_metadata_not_data
notes	00_config/01_primary_file_registry_v03.csv	01_primary_file_registry_v03.csv		character			esld_fig3_repository_aggregated_public.csv, f3_esld_input_public.csv, esld_table1_patient_base_public.csv, esld_table3_rawdata_public.csv, and esld_table4_analysis_public.csv are not primary | | simulated data are treated as primary | simulated meta...	NA/blank as read by fread	13	0	8	esld_fig3_repository_aggregated_public.csv, f3_esld_input_public.csv, esld_table1_patient_base_public.csv, esld_table3_r...		public_or_low_risk	manual_review		public_deposit	keep_public_deposit		manual_review	Public-deposit file after policy overrides.	manual_review	csv	documentation_or_metadata	public_deposit	keep_public_deposit	documentation_metadata_not_data	Column belongs to documentation/metadata file, not analysis data.	documentation_metadata_not_data
parent_source_if_derived	00_config/01_primary_file_registry_v03.csv	01_primary_file_registry_v03.csv		logical				NA/blank as read by fread	13	13	0			public_or_low_risk	manual_review		public_deposit	keep_public_deposit		manual_review	Public-deposit file after policy overrides.	manual_review	csv	documentation_or_metadata	public_deposit	keep_public_deposit	documentation_metadata_not_data	Column belongs to documentation/metadata file, not analysis data.	documentation_metadata_not_data
relative_path	00_config/01_primary_file_registry_v03.csv	01_primary_file_registry_v03.csv		character			01_primary_data/public/esld_master_long_public.csv | 01_primary_data/public/f1_tb_cre_experimental_array_raw.csv | 01_primary_data/public/f1_tb_cre_experimental_validation_raw.csv | 01_primary_data/public/f1_simulated_surface_repository.csv | 01_prim...	NA/blank as read by fread	13	0	13	01_primary_data/public/esld_master_long_public.csv | 01_primary_data/public/f1_tb_cre_experimental_array_raw.csv | 01_pr...		public_or_low_risk	manual_review		public_deposit	keep_public_deposit		manual_review	Public-deposit file after policy overrides.	manual_review	csv	documentation_or_metadata	public_deposit	keep_public_deposit	documentation_metadata_not_data	Column belongs to documentation/metadata file, not analysis data.	documentation_metadata_not_data
release_status	00_config/01_primary_file_registry_v03.csv	01_primary_file_registry_v03.csv		character			public | restricted	NA/blank as read by fread	13	0	2	public | restricted		public_or_low_risk	manual_review		public_deposit	keep_public_deposit		manual_review	Public-deposit file after policy overrides.	manual_review	csv	documentation_or_metadata	public_deposit	keep_public_deposit	documentation_metadata_not_data	Column belongs to documentation/metadata file, not analysis data.	documentation_metadata_not_data	non_disclosive_release_or_grouping_status	Non-disclosive release/grouping status required for release documentation or data filtering.
source_role	00_config/01_primary_file_registry_v03.csv	01_primary_file_registry_v03.csv		character			canonical ESLD master source; ESLD Fig 3 aggregate and ESLD table files are derived from this | F1 experimental array raw source | F1 experimental validation raw source | F1 simulated surface primary source | F1 simulated surface metadata primary sou...	NA/blank as read by fread	13	0	13	canonical ESLD master source; ESLD Fig 3 aggregate and ESLD table files are derived from this | F1 experimental array ra...		public_or_low_risk	manual_review		public_deposit	keep_public_deposit		manual_review	Public-deposit file after policy overrides.	manual_review	csv	documentation_or_metadata	public_deposit	keep_public_deposit	documentation_metadata_not_data	Column belongs to documentation/metadata file, not analysis data.	documentation_metadata_not_data
used_by_workflows	00_config/01_primary_file_registry_v03.csv	01_primary_file_registry_v03.csv		character			F3;F4;F5;T1;T2;T3;T4 | F1 | F2 | F4;F6;T1 | F3;T4 | T4 | F4	NA/blank as read by fread	13	0	7	F3;F4;F5;T1;T2;T3;T4 | F1 | F2 | F4;F6;T1 | F3;T4		public_or_low_risk	manual_review		public_deposit	keep_public_deposit		manual_review	Public-deposit file after policy overrides.	manual_review	csv	documentation_or_metadata	public_deposit	keep_public_deposit	documentation_metadata_not_data	Column belongs to documentation/metadata file, not analysis data.	documentation_metadata_not_data
copied	02_workflows/F1_workflow_v02/submission_ready/F1_submission_ready_manifest_v02.csv	F1_submission_ready_manifest_v02.csv		logical			TRUE	NA/blank as read by fread	21	0	1	TRUE	F1	public_or_low_risk	yes		manual_review	manual_review	F1	manual_review	Non-internal submission-ready manifest kept as public documentation/metadata.	public	csv	documentation_or_metadata	public_deposit	keep_public_submission_ready_manifest	documentation_metadata_not_data	Column belongs to documentation/metadata file, not analysis data.	documentation_metadata_not_data
created_at	02_workflows/F1_workflow_v02/submission_ready/F1_submission_ready_manifest_v02.csv	F1_submission_ready_manifest_v02.csv		POSIXct;POSIXt				NA/blank as read by fread	21	0	1	2026-05-02 01:30:14	F1	public_or_low_risk	yes		manual_review	manual_review	F1	manual_review	Non-internal submission-ready manifest kept as public documentation/metadata.	public	csv	documentation_or_metadata	public_deposit	keep_public_submission_ready_manifest	documentation_metadata_not_data	Column belongs to documentation/metadata file, not analysis data.	documentation_metadata_not_data
file_exists	02_workflows/F1_workflow_v02/submission_ready/F1_submission_ready_manifest_v02.csv	F1_submission_ready_manifest_v02.csv		logical			TRUE	NA/blank as read by fread	21	0	1	TRUE	F1	public_or_low_risk	yes		manual_review	manual_review	F1	manual_review	Non-internal submission-ready manifest kept as public documentation/metadata.	public	csv	documentation_or_metadata	public_deposit	keep_public_submission_ready_manifest	documentation_metadata_not_data	Column belongs to documentation/metadata file, not analysis data.	documentation_metadata_not_data
file_size_bytes	02_workflows/F1_workflow_v02/submission_ready/F1_submission_ready_manifest_v02.csv	F1_submission_ready_manifest_v02.csv		integer				NA/blank as read by fread	21	0	19	612913 | 5068 | 5037005 | 494 | 1542152	F1	public_or_low_risk	yes		manual_review	manual_review	F1	manual_review	Non-internal submission-ready manifest kept as public documentation/metadata.	public	csv	documentation_or_metadata	public_deposit	keep_public_submission_ready_manifest	documentation_metadata_not_data	Column belongs to documentation/metadata file, not analysis data.	documentation_metadata_not_data
md5	02_workflows/F1_workflow_v02/submission_ready/F1_submission_ready_manifest_v02.csv	F1_submission_ready_manifest_v02.csv		character			28054a92825a550b9e2a0149689b4b69 | 2a1c7ff9a9b2d7b913576fc64c1af459 | 7043e4517bc15ae9142ae09b0631e890 | 63cd6a8340d66c32e5915d2dadcc2378 | 6de20aaebcce1d88c93b705cf4bd8152 | 48545523b96fdb9fce1e19bdf1689efc | b8ffb94bc127381e0963db2211ba44b8 | 30e9e...	NA/blank as read by fread	21	0	21	28054a92825a550b9e2a0149689b4b69 | 2a1c7ff9a9b2d7b913576fc64c1af459 | 7043e4517bc15ae9142ae09b0631e890 | 63cd6a8340d66c3...	F1	public_or_low_risk	yes		manual_review	manual_review	F1	manual_review	Non-internal submission-ready manifest kept as public documentation/metadata.	public	csv	documentation_or_metadata	public_deposit	keep_public_submission_ready_manifest	documentation_metadata_not_data	Column belongs to documentation/metadata file, not analysis data.	documentation_metadata_not_data
release_status	02_workflows/F1_workflow_v02/submission_ready/F1_submission_ready_manifest_v02.csv	F1_submission_ready_manifest_v02.csv		character			public | internal	NA/blank as read by fread	21	0	2	public | internal	F1	public_or_low_risk	yes		manual_review	manual_review	F1	manual_review	Non-internal submission-ready manifest kept as public documentation/metadata.	public	csv	documentation_or_metadata	public_deposit	keep_public_submission_ready_manifest	documentation_metadata_not_data	Column belongs to documentation/metadata file, not analysis data.	documentation_metadata_not_data	non_disclosive_release_or_grouping_status	Non-disclosive release/grouping status required for release documentation or data filtering.
role_note	02_workflows/F1_workflow_v02/submission_ready/F1_submission_ready_manifest_v02.csv	F1_submission_ready_manifest_v02.csv		character			Curated public experimental array dataset; rounded trial-display values only; unrounded audit columns removed. | Curated public validation dataset. | Final Figure 1 surface grid used to render the submitted figure. | Metadata for final Figure 1 surfa...	NA/blank as read by fread	21	0	18	Curated public experimental array dataset; rounded trial-display values only; unrounded audit columns removed. | Curated...	F1	public_or_low_risk	yes		manual_review	manual_review	F1	manual_review	Non-internal submission-ready manifest kept as public documentation/metadata.	public	csv	documentation_or_metadata	public_deposit	keep_public_submission_ready_manifest	documentation_metadata_not_data	Column belongs to documentation/metadata file, not analysis data.	documentation_metadata_not_data
source_path	02_workflows/F1_workflow_v02/submission_ready/F1_submission_ready_manifest_v02.csv	F1_submission_ready_manifest_v02.csv		character			02_workflows/F1_workflow_v02/data/02a_refined_analysis/expm_F1_array_input_public.csv | LOCAL_PATH_REMOVED	NA/blank as read by fread	21	0	20	LOCAL_PATH_REMOVED	F1	public_or_low_risk	yes		manual_review	manual_review	F1	manual_review	Non-internal submission-ready manifest kept as public documentation/metadata.	public	csv	documentation_or_metadata	public_deposit	keep_public_submission_ready_manifest	documentation_metadata_not_data	Column belongs to documentation/metadata file, not analysis data.	documentation_metadata_not_data
submission_component	02_workflows/F1_workflow_v02/submission_ready/F1_submission_ready_manifest_v02.csv	F1_submission_ready_manifest_v02.csv		character			data | figure | validation	NA/blank as read by fread	21	0	3	data | figure | validation	F1	public_or_low_risk	yes		manual_review	manual_review	F1	manual_review	Non-internal submission-ready manifest kept as public documentation/metadata.	public	csv	documentation_or_metadata	public_deposit	keep_public_submission_ready_manifest	documentation_metadata_not_data	Column belongs to documentation/metadata file, not analysis data.	documentation_metadata_not_data
submission_file_name	02_workflows/F1_workflow_v02/submission_ready/F1_submission_ready_manifest_v02.csv	F1_submission_ready_manifest_v02.csv		character			expm_F1_array_input_public.csv | expm_F1_validation_input_public.csv | slco_F1_surface_grid_public.csv | slco_F1_surface_meta_public.csv | slco_F1_surface_public.pdf | expm_F1_array_input_with_rounding_audit_internal.csv | expm_F1_array_raw_internal....	NA/blank as read by fread	21	0	21	expm_F1_array_input_public.csv | expm_F1_validation_input_public.csv | slco_F1_surface_grid_public.csv | slco_F1_surface...	F1	public_or_low_risk	yes		manual_review	manual_review	F1	manual_review	Non-internal submission-ready manifest kept as public documentation/metadata.	public	csv	documentation_or_metadata	public_deposit	keep_public_submission_ready_manifest	documentation_metadata_not_data	Column belongs to documentation/metadata file, not analysis data.	documentation_metadata_not_data
submission_path	02_workflows/F1_workflow_v02/submission_ready/F1_submission_ready_manifest_v02.csv	F1_submission_ready_manifest_v02.csv		character			02_workflows/F1_workflow_v02/submission_ready/public/data/expm_F1_array_input_public.csv | /Use...	NA/blank as read by fread	21	0	21	LOCAL_PATH_REMOVED	F1	public_or_low_risk	yes		manual_review	manual_review	F1	manual_review	Non-internal submission-ready manifest kept as public documentation/metadata.	public	csv	documentation_or_metadata	public_deposit	keep_public_submission_ready_manifest	documentation_metadata_not_data	Column belongs to documentation/metadata file, not analysis data.	documentation_metadata_not_data
workflow	02_workflows/F1_workflow_v02/submission_ready/F1_submission_ready_manifest_v02.csv	F1_submission_ready_manifest_v02.csv		character			F1_workflow_v02	NA/blank as read by fread	21	0	1	F1_workflow_v02	F1	public_or_low_risk	yes		manual_review	manual_review	F1	manual_review	Non-internal submission-ready manifest kept as public documentation/metadata.	public	csv	documentation_or_metadata	public_deposit	keep_public_submission_ready_manifest	documentation_metadata_not_data	Column belongs to documentation/metadata file, not analysis data.	documentation_metadata_not_data
Do	02_workflows/F1_workflow_v02/submission_ready/README_F1_submission_ready_v02.txt	README_F1_submission_ready_v02.txt		character			Use	NA/blank as read by fread	1	0	1	Use	F1	public_or_low_risk	yes		manual_review	manual_review	F1	manual_review	Workflow README kept as public documentation/metadata.	public	text_table_or_text	documentation_or_metadata	public_deposit	keep_public_workflow_readme	documentation_metadata_not_data	Column belongs to documentation/metadata file, not analysis data.	documentation_metadata_not_data
directly	02_workflows/F1_workflow_v02/submission_ready/README_F1_submission_ready_v02.txt	README_F1_submission_ready_v02.txt		logical				NA/blank as read by fread	1	1	0		F1	public_or_low_risk	yes		manual_review	manual_review	F1	manual_review	Workflow README kept as public documentation/metadata.	public	text_table_or_text	documentation_or_metadata	public_deposit	keep_public_workflow_readme	documentation_metadata_not_data	Column belongs to documentation/metadata file, not analysis data.	documentation_metadata_not_data
flat	02_workflows/F1_workflow_v02/submission_ready/README_F1_submission_ready_v02.txt	README_F1_submission_ready_v02.txt		character			release	NA/blank as read by fread	1	0	1	release	F1	public_or_low_risk	yes		manual_review	manual_review	F1	manual_review	Workflow README kept as public documentation/metadata.	public	text_table_or_text	documentation_or_metadata	public_deposit	keep_public_workflow_readme	documentation_metadata_not_data	Column belongs to documentation/metadata file, not analysis data.	documentation_metadata_not_data
folders	02_workflows/F1_workflow_v02/submission_ready/README_F1_submission_ready_v02.txt	README_F1_submission_ready_v02.txt		character			package.	NA/blank as read by fread	1	0	1	package.	F1	public_or_low_risk	yes		manual_review	manual_review	F1	manual_review	Workflow README kept as public documentation/metadata.	public	text_table_or_text	documentation_or_metadata	public_deposit	keep_public_workflow_readme	documentation_metadata_not_data	Column belongs to documentation/metadata file, not analysis data.	documentation_metadata_not_data
from	02_workflows/F1_workflow_v02/submission_ready/README_F1_submission_ready_v02.txt	README_F1_submission_ready_v02.txt		logical				NA/blank as read by fread	1	1	0		F1	public_or_low_risk	yes		manual_review	manual_review	F1	manual_review	Workflow README kept as public documentation/metadata.	public	text_table_or_text	documentation_or_metadata	public_deposit	keep_public_workflow_readme	documentation_metadata_not_data	Column belongs to documentation/metadata file, not analysis data.	documentation_metadata_not_data
if	02_workflows/F1_workflow_v02/submission_ready/README_F1_submission_ready_v02.txt	README_F1_submission_ready_v02.txt		logical				NA/blank as read by fread	1	1	0		F1	public_or_low_risk	yes		manual_review	manual_review	F1	manual_review	Workflow README kept as public documentation/metadata.	public	text_table_or_text	documentation_or_metadata	public_deposit	keep_public_workflow_readme	documentation_metadata_not_data	Column belongs to documentation/metadata file, not analysis data.	documentation_metadata_not_data
legacy	02_workflows/F1_workflow_v02/submission_ready/README_F1_submission_ready_v02.txt	README_F1_submission_ready_v02.txt		character			the	NA/blank as read by fread	1	0	1	the	F1	public_or_low_risk	yes		manual_review	manual_review	F1	manual_review	Workflow README kept as public documentation/metadata.	public	text_table_or_text	documentation_or_metadata	public_deposit	keep_public_workflow_readme	documentation_metadata_not_data	Column belongs to documentation/metadata file, not analysis data.	documentation_metadata_not_data
not	02_workflows/F1_workflow_v02/submission_ready/README_F1_submission_ready_v02.txt	README_F1_submission_ready_v02.txt		character			public/	NA/blank as read by fread	1	0	1	public/	F1	public_or_low_risk	yes		manual_review	manual_review	F1	manual_review	Workflow README kept as public documentation/metadata.	public	text_table_or_text	documentation_or_metadata	public_deposit	keep_public_workflow_readme	documentation_metadata_not_data	Column belongs to documentation/metadata file, not analysis data.	documentation_metadata_not_data
older	02_workflows/F1_workflow_v02/submission_ready/README_F1_submission_ready_v02.txt	README_F1_submission_ready_v02.txt		logical				NA/blank as read by fread	1	1	0		F1	public_or_low_risk	yes		manual_review	manual_review	F1	manual_review	Workflow README kept as public documentation/metadata.	public	text_table_or_text	documentation_or_metadata	public_deposit	keep_public_workflow_readme	documentation_metadata_not_data	Column belongs to documentation/metadata file, not analysis data.	documentation_metadata_not_data
present	02_workflows/F1_workflow_v02/submission_ready/README_F1_submission_ready_v02.txt	README_F1_submission_ready_v02.txt		logical				NA/blank as read by fread	1	1	0		F1	public_or_low_risk	yes		manual_review	manual_review	F1	manual_review	Workflow README kept as public documentation/metadata.	public	text_table_or_text	documentation_or_metadata	public_deposit	keep_public_workflow_readme	documentation_metadata_not_data	Column belongs to documentation/metadata file, not analysis data.	documentation_metadata_not_data
runs.	02_workflows/F1_workflow_v02/submission_ready/README_F1_submission_ready_v02.txt	README_F1_submission_ready_v02.txt		logical				NA/blank as read by fread	1	1	0		F1	public_or_low_risk	yes		manual_review	manual_review	F1	manual_review	Workflow README kept as public documentation/metadata.	public	text_table_or_text	documentation_or_metadata	public_deposit	keep_public_workflow_readme	documentation_metadata_not_data	Column belongs to documentation/metadata file, not analysis data.	documentation_metadata_not_data
use	02_workflows/F1_workflow_v02/submission_ready/README_F1_submission_ready_v02.txt	README_F1_submission_ready_v02.txt		character			for	NA/blank as read by fread	1	0	1	for	F1	public_or_low_risk	yes		manual_review	manual_review	F1	manual_review	Workflow README kept as public documentation/metadata.	public	text_table_or_text	documentation_or_metadata	public_deposit	keep_public_workflow_readme	documentation_metadata_not_data	Column belongs to documentation/metadata file, not analysis data.	documentation_metadata_not_data
workflow	02_workflows/F1_workflow_v02/submission_ready/README_F1_submission_ready_v02.txt	README_F1_submission_ready_v02.txt		logical				NA/blank as read by fread	1	1	0		F1	public_or_low_risk	yes		manual_review	manual_review	F1	manual_review	Workflow README kept as public documentation/metadata.	public	text_table_or_text	documentation_or_metadata	public_deposit	keep_public_workflow_readme	documentation_metadata_not_data	Column belongs to documentation/metadata file, not analysis data.	documentation_metadata_not_data
copied	02_workflows/F1_workflow_v02/submission_ready/internal/F1_internal_submission_manifest_v02.csv	F1_internal_submission_manifest_v02.csv		logical			TRUE	NA/blank as read by fread	16	0	1	TRUE	F1	public_or_low_risk	yes		internal_not_for_public_deposit	review_internal_keep_or_remove	F1	internal_not_public	Internal submission manifest; exclude from public deposit.	not_public_data	csv	documentation_or_metadata	internal_only_exclude	exclude_internal_submission_manifest	not_public_data	Parent file is internal/excluded or script-on-request.	not_public_data
file_exists	02_workflows/F1_workflow_v02/submission_ready/internal/F1_internal_submission_manifest_v02.csv	F1_internal_submission_manifest_v02.csv		logical			TRUE	NA/blank as read by fread	16	0	1	TRUE	F1	public_or_low_risk	yes		internal_not_for_public_deposit	review_internal_keep_or_remove	F1	internal_not_public	Internal submission manifest; exclude from public deposit.	not_public_data	csv	documentation_or_metadata	internal_only_exclude	exclude_internal_submission_manifest	not_public_data	Parent file is internal/excluded or script-on-request.	not_public_data
file_size_bytes	02_workflows/F1_workflow_v02/submission_ready/internal/F1_internal_submission_manifest_v02.csv	F1_internal_submission_manifest_v02.csv		integer				NA/blank as read by fread	16	0	15	755375 | 338947 | 2335 | 5055372 | 664	F1	public_or_low_risk	yes		internal_not_for_public_deposit	review_internal_keep_or_remove	F1	internal_not_public	Internal submission manifest; exclude from public deposit.	not_public_data	csv	documentation_or_metadata	internal_only_exclude	exclude_internal_submission_manifest	not_public_data	Parent file is internal/excluded or script-on-request.	not_public_data
md5	02_workflows/F1_workflow_v02/submission_ready/internal/F1_internal_submission_manifest_v02.csv	F1_internal_submission_manifest_v02.csv		character			48545523b96fdb9fce1e19bdf1689efc | b8ffb94bc127381e0963db2211ba44b8 | 30e9eb0a37dab1d84dbff1649b1b9e07 | 87713a0d6868c6ac52ff20ea850e3d58 | ee2dfece0c0751ab1643f0e896edea9b | c05403544122bdf248154bfbf8559b9f | ca3266c1f5df19844f2079981510ff28 | 81223...	NA/blank as read by fread	16	0	16	48545523b96fdb9fce1e19bdf1689efc | b8ffb94bc127381e0963db2211ba44b8 | 30e9eb0a37dab1d84dbff1649b1b9e07 | 87713a0d6868c6a...	F1	public_or_low_risk	yes		internal_not_for_public_deposit	review_internal_keep_or_remove	F1	internal_not_public	Internal submission manifest; exclude from public deposit.	not_public_data	csv	documentation_or_metadata	internal_only_exclude	exclude_internal_submission_manifest	not_public_data	Parent file is internal/excluded or script-on-request.	not_public_data
release_status	02_workflows/F1_workflow_v02/submission_ready/internal/F1_internal_submission_manifest_v02.csv	F1_internal_submission_manifest_v02.csv		character			internal	NA/blank as read by fread	16	0	1	internal	F1	public_or_low_risk	yes		internal_not_for_public_deposit	review_internal_keep_or_remove	F1	internal_not_public	Internal submission manifest; exclude from public deposit.	not_public_data	csv	documentation_or_metadata	internal_only_exclude	exclude_internal_submission_manifest	not_public_data	Parent file is internal/excluded or script-on-request.	not_public_data	non_disclosive_release_or_grouping_status	Non-disclosive release/grouping status required for release documentation or data filtering.
role_note	02_workflows/F1_workflow_v02/submission_ready/internal/F1_internal_submission_manifest_v02.csv	F1_internal_submission_manifest_v02.csv		character			Internal refined array dataset retaining unrounded audit columns. | Unrounded raw import copy retained for internal traceability only. | Raw validation import copy retained for internal traceability only. | Reference copy from legacy repository packa...	NA/blank as read by fread	16	0	13	Internal refined array dataset retaining unrounded audit columns. | Unrounded raw import copy retained for internal trac...	F1	public_or_low_risk	yes		internal_not_for_public_deposit	review_internal_keep_or_remove	F1	internal_not_public	Internal submission manifest; exclude from public deposit.	not_public_data	csv	documentation_or_metadata	internal_only_exclude	exclude_internal_submission_manifest	not_public_data	Parent file is internal/excluded or script-on-request.	not_public_data
source_path	02_workflows/F1_workflow_v02/submission_ready/internal/F1_internal_submission_manifest_v02.csv	F1_internal_submission_manifest_v02.csv		character			02_workflows/F1_workflow_v02/data/02a_refined_analysis/expm_F1_array_input_public.csv | LOCAL_PATH_REMOVED	NA/blank as read by fread	16	0	16	LOCAL_PATH_REMOVED	F1	public_or_low_risk	yes		internal_not_for_public_deposit	review_internal_keep_or_remove	F1	internal_not_public	Internal submission manifest; exclude from public deposit.	not_public_data	csv	documentation_or_metadata	internal_only_exclude	exclude_internal_submission_manifest	not_public_data	Parent file is internal/excluded or script-on-request.	not_public_data
submission_component	02_workflows/F1_workflow_v02/submission_ready/internal/F1_internal_submission_manifest_v02.csv	F1_internal_submission_manifest_v02.csv		character			data | validation	NA/blank as read by fread	16	0	2	data | validation	F1	public_or_low_risk	yes		internal_not_for_public_deposit	review_internal_keep_or_remove	F1	internal_not_public	Internal submission manifest; exclude from public deposit.	not_public_data	csv	documentation_or_metadata	internal_only_exclude	exclude_internal_submission_manifest	not_public_data	Parent file is internal/excluded or script-on-request.	not_public_data
submission_file_name	02_workflows/F1_workflow_v02/submission_ready/internal/F1_internal_submission_manifest_v02.csv	F1_internal_submission_manifest_v02.csv		character			expm_F1_array_input_with_rounding_audit_internal.csv | expm_F1_array_raw_internal.csv | expm_F1_validation_raw_internal.csv | slco_F1_surface_grid_reference_internal.csv | slco_F1_surface_meta_reference_internal.csv | expm_F1_model_coefficients_inter...	NA/blank as read by fread	16	0	16	expm_F1_array_input_with_rounding_audit_internal.csv | expm_F1_array_raw_internal.csv | expm_F1_validation_raw_internal....	F1	public_or_low_risk	yes		internal_not_for_public_deposit	review_internal_keep_or_remove	F1	internal_not_public	Internal submission manifest; exclude from public deposit.	not_public_data	csv	documentation_or_metadata	internal_only_exclude	exclude_internal_submission_manifest	not_public_data	Parent file is internal/excluded or script-on-request.	not_public_data
submission_path	02_workflows/F1_workflow_v02/submission_ready/internal/F1_internal_submission_manifest_v02.csv	F1_internal_submission_manifest_v02.csv		character			02_workflows/F1_workflow_v02/submission_ready/internal/data/expm_F1_array_input_with_rounding_a...	NA/blank as read by fread	16	0	16	LOCAL_PATH_REMOVED	F1	public_or_low_risk	yes		internal_not_for_public_deposit	review_internal_keep_or_remove	F1	internal_not_public	Internal submission manifest; exclude from public deposit.	not_public_data	csv	documentation_or_metadata	internal_only_exclude	exclude_internal_submission_manifest	not_public_data	Parent file is internal/excluded or script-on-request.	not_public_data
Cre_nominal_grav_mg_dL	02_workflows/F1_workflow_v02/submission_ready/internal/data/expm_F1_array_input_with_rounding_audit_internal.csv	expm_F1_array_input_with_rounding_audit_internal.csv		numeric				NA/blank as read by fread	4200	0	10	3 | 1.5 | 3.5 | 2 | 0.5	F1	internal_only	no		internal_not_for_public_deposit	review_internal_keep_or_remove	F1	internal_not_public	Internal workflow data/table output; exclude from public deposit unless explicitly required.	not_public_data	csv	derived_or_workflow_data	internal_only_exclude	exclude_internal_workflow_output	not_public_data	Parent file is internal/excluded or script-on-request.	not_public_data
TB_nominal_grav_mg_dL	02_workflows/F1_workflow_v02/submission_ready/internal/data/expm_F1_array_input_with_rounding_audit_internal.csv	expm_F1_array_input_with_rounding_audit_internal.csv		integer				NA/blank as read by fread	4200	0	35	27 | 14 | 28 | 15 | 29	F1	internal_only	no		internal_not_for_public_deposit	review_internal_keep_or_remove	F1	internal_not_public	Internal workflow data/table output; exclude from public deposit unless explicitly required.	not_public_data	csv	derived_or_workflow_data	internal_only_exclude	exclude_internal_workflow_output	not_public_data	Parent file is internal/excluded or script-on-request.	not_public_data
TB_trial_M_mg_dL	02_workflows/F1_workflow_v02/submission_ready/internal/data/expm_F1_array_input_with_rounding_audit_internal.csv	expm_F1_array_input_with_rounding_audit_internal.csv		numeric				NA/blank as read by fread	4200	0	1104	27.22 | 27.13 | 26.94 | 27.09 | 14.04	F1	internal_only	no		internal_not_for_public_deposit	review_internal_keep_or_remove	F1	internal_not_public	Internal workflow data/table output; exclude from public deposit unless explicitly required.	not_public_data	csv	derived_or_workflow_data	internal_only_exclude	exclude_internal_workflow_output	not_public_data	Parent file is internal/excluded or script-on-request.	not_public_data
TB_trial_M_mg_dL_unrounded	02_workflows/F1_workflow_v02/submission_ready/internal/data/expm_F1_array_input_with_rounding_audit_internal.csv	expm_F1_array_input_with_rounding_audit_internal.csv		numeric				NA/blank as read by fread	4200	0	4200	27.2227640681025 | 27.1297714113581 | 27.2238964489877 | 27.1309037922433 | 26.9427373034614	F1	internal_only	no		internal_not_for_public_deposit	review_internal_keep_or_remove	F1	internal_not_public	Internal workflow data/table output; exclude from public deposit unless explicitly required.	not_public_data	csv	derived_or_workflow_data	internal_only_exclude	exclude_internal_workflow_output	not_public_data	Parent file is internal/excluded or script-on-request.	not_public_data
anchor	02_workflows/F1_workflow_v02/submission_ready/internal/data/expm_F1_array_input_with_rounding_audit_internal.csv	expm_F1_array_input_with_rounding_audit_internal.csv		character			F1	NA/blank as read by fread	4200	0	1	F1	F1	internal_only	no		internal_not_for_public_deposit	review_internal_keep_or_remove	F1	internal_not_public	Internal workflow data/table output; exclude from public deposit unless explicitly required.	not_public_data	csv	derived_or_workflow_data	internal_only_exclude	exclude_internal_workflow_output	not_public_data	Parent file is internal/excluded or script-on-request.	not_public_data	assay_value_qc_metric_or_long_format_metadata	Assay value, QC metric, or long-format metadata field required to rebuild public outputs.
array_id	02_workflows/F1_workflow_v02/submission_ready/internal/data/expm_F1_array_input_with_rounding_audit_internal.csv	expm_F1_array_input_with_rounding_audit_internal.csv		character			Array_1 | Array_2 | Array_3	NA/blank as read by fread	4200	0	3	Array_1 | Array_2 | Array_3	F1	internal_only	no		internal_not_for_public_deposit	review_internal_keep_or_remove	F1	internal_not_public	Internal workflow data/table output; exclude from public deposit unless explicitly required.	not_public_data	csv	derived_or_workflow_data	internal_only_exclude	exclude_internal_workflow_output	not_public_data	Parent file is internal/excluded or script-on-request.	not_public_data	release_pseudonym_or_technical_identifier	Public release pseudonym, binary flag, or technical F1 identifier; not a raw patient identifier.
assay	02_workflows/F1_workflow_v02/submission_ready/internal/data/expm_F1_array_input_with_rounding_audit_internal.csv	expm_F1_array_input_with_rounding_audit_internal.csv		character			CreE | CreJ	NA/blank as read by fread	4200	0	2	CreE | CreJ	F1	internal_only	no		internal_not_for_public_deposit	review_internal_keep_or_remove	F1	internal_not_public	Internal workflow data/table output; exclude from public deposit unless explicitly required.	not_public_data	csv	derived_or_workflow_data	internal_only_exclude	exclude_internal_workflow_output	not_public_data	Parent file is internal/excluded or script-on-request.	not_public_data
data_object	02_workflows/F1_workflow_v02/submission_ready/internal/data/expm_F1_array_input_with_rounding_audit_internal.csv	expm_F1_array_input_with_rounding_audit_internal.csv		character			array	NA/blank as read by fread	4200	0	1	array	F1	internal_only	no		internal_not_for_public_deposit	review_internal_keep_or_remove	F1	internal_not_public	Internal workflow data/table output; exclude from public deposit unless explicitly required.	not_public_data	csv	derived_or_workflow_data	internal_only_exclude	exclude_internal_workflow_output	not_public_data	Parent file is internal/excluded or script-on-request.	not_public_data	assay_value_qc_metric_or_long_format_metadata	Assay value, QC metric, or long-format metadata field required to rebuild public outputs.
domain	02_workflows/F1_workflow_v02/submission_ready/internal/data/expm_F1_array_input_with_rounding_audit_internal.csv	expm_F1_array_input_with_rounding_audit_internal.csv		character			expm	NA/blank as read by fread	4200	0	1	expm	F1	internal_only	no		internal_not_for_public_deposit	review_internal_keep_or_remove	F1	internal_not_public	Internal workflow data/table output; exclude from public deposit unless explicitly required.	not_public_data	csv	derived_or_workflow_data	internal_only_exclude	exclude_internal_workflow_output	not_public_data	Parent file is internal/excluded or script-on-request.	not_public_data	assay_value_qc_metric_or_long_format_metadata	Assay value, QC metric, or long-format metadata field required to rebuild public outputs.
expm_F1_array_row_id	02_workflows/F1_workflow_v02/submission_ready/internal/data/expm_F1_array_input_with_rounding_audit_internal.csv	expm_F1_array_input_with_rounding_audit_internal.csv		integer				NA/blank as read by fread	4200	0	4200	1 | 2 | 3 | 4 | 5	F1	internal_only	no		internal_not_for_public_deposit	review_internal_keep_or_remove	F1	internal_not_public	Internal workflow data/table output; exclude from public deposit unless explicitly required.	not_public_data	csv	derived_or_workflow_data	internal_only_exclude	exclude_internal_workflow_output	not_public_data	Parent file is internal/excluded or script-on-request.	not_public_data	release_pseudonym_or_technical_identifier	Public release pseudonym, binary flag, or technical F1 identifier; not a raw patient identifier.
plot_correction_mg_dL	02_workflows/F1_workflow_v02/submission_ready/internal/data/expm_F1_array_input_with_rounding_audit_internal.csv	expm_F1_array_input_with_rounding_audit_internal.csv		numeric				NA/blank as read by fread	4200	0	4200	-0.541120525715191 | -0.480865451714561 | -0.386578220459593 | -0.317061468810564 | -0.458450885953881	F1	internal_only	no		internal_not_for_public_deposit	review_internal_keep_or_remove	F1	internal_not_public	Internal workflow data/table output; exclude from public deposit unless explicitly required.	not_public_data	csv	derived_or_workflow_data	internal_only_exclude	exclude_internal_workflow_output	not_public_data	Parent file is internal/excluded or script-on-request.	not_public_data
preparer_id	02_workflows/F1_workflow_v02/submission_ready/internal/data/expm_F1_array_input_with_rounding_audit_internal.csv	expm_F1_array_input_with_rounding_audit_internal.csv		character			Prep_A | Prep_B	NA/blank as read by fread	4200	0	2	Prep_A | Prep_B	F1	internal_only	no		internal_not_for_public_deposit	review_internal_keep_or_remove	F1	internal_not_public	Internal workflow data/table output; exclude from public deposit unless explicitly required.	not_public_data	csv	derived_or_workflow_data	internal_only_exclude	exclude_internal_workflow_output	not_public_data	Parent file is internal/excluded or script-on-request.	not_public_data	release_pseudonym_or_technical_identifier	Public release pseudonym, binary flag, or technical F1 identifier; not a raw patient identifier.
release_status	02_workflows/F1_workflow_v02/submission_ready/internal/data/expm_F1_array_input_with_rounding_audit_internal.csv	expm_F1_array_input_with_rounding_audit_internal.csv		character			public	NA/blank as read by fread	4200	0	1	public	F1	internal_only	no		internal_not_for_public_deposit	review_internal_keep_or_remove	F1	internal_not_public	Internal workflow data/table output; exclude from public deposit unless explicitly required.	not_public_data	csv	derived_or_workflow_data	internal_only_exclude	exclude_internal_workflow_output	not_public_data	Parent file is internal/excluded or script-on-request.	not_public_data	non_disclosive_release_or_grouping_status	Non-disclosive release/grouping status required for release documentation or data filtering.
replicate	02_workflows/F1_workflow_v02/submission_ready/internal/data/expm_F1_array_input_with_rounding_audit_internal.csv	expm_F1_array_input_with_rounding_audit_internal.csv		integer				NA/blank as read by fread	4200	0	2	2 | 1	F1	internal_only	no		internal_not_for_public_deposit	review_internal_keep_or_remove	F1	internal_not_public	Internal workflow data/table output; exclude from public deposit unless explicitly required.	not_public_data	csv	derived_or_workflow_data	internal_only_exclude	exclude_internal_workflow_output	not_public_data	Parent file is internal/excluded or script-on-request.	not_public_data
source_harmonized_file_name	02_workflows/F1_workflow_v02/submission_ready/internal/data/expm_F1_array_input_with_rounding_audit_internal.csv	expm_F1_array_input_with_rounding_audit_internal.csv		character			expm_F1_array_raw_public.csv	NA/blank as read by fread	4200	0	1	expm_F1_array_raw_public.csv	F1	internal_only	no		internal_not_for_public_deposit	review_internal_keep_or_remove	F1	internal_not_public	Internal workflow data/table output; exclude from public deposit unless explicitly required.	not_public_data	csv	derived_or_workflow_data	internal_only_exclude	exclude_internal_workflow_output	not_public_data	Parent file is internal/excluded or script-on-request.	not_public_data	assay_value_qc_metric_or_long_format_metadata	Assay value, QC metric, or long-format metadata field required to rebuild public outputs.
trial_display_Cre_M_mg_dL	02_workflows/F1_workflow_v02/submission_ready/internal/data/expm_F1_array_input_with_rounding_audit_internal.csv	expm_F1_array_input_with_rounding_audit_internal.csv		numeric				NA/blank as read by fread	4200	0	540	3.54 | 3.48 | 3.39 | 3.32 | 3.46	F1	internal_only	no		internal_not_for_public_deposit	review_internal_keep_or_remove	F1	internal_not_public	Internal workflow data/table output; exclude from public deposit unless explicitly required.	not_public_data	csv	derived_or_workflow_data	internal_only_exclude	exclude_internal_workflow_output	not_public_data	Parent file is internal/excluded or script-on-request.	not_public_data
trial_display_Cre_M_mg_dL_unrounded	02_workflows/F1_workflow_v02/submission_ready/internal/data/expm_F1_array_input_with_rounding_audit_internal.csv	expm_F1_array_input_with_rounding_audit_internal.csv		numeric				NA/blank as read by fread	4200	0	4200	3.54112052571519 | 3.48086545171456 | 3.38657822045959 | 3.31706146881056 | 3.45845088595388	F1	internal_only	no		internal_not_for_public_deposit	review_internal_keep_or_remove	F1	internal_not_public	Internal workflow data/table output; exclude from public deposit unless explicitly required.	not_public_data	csv	derived_or_workflow_data	internal_only_exclude	exclude_internal_workflow_output	not_public_data	Parent file is internal/excluded or script-on-request.	not_public_data
unit_or_role	02_workflows/F1_workflow_v02/submission_ready/internal/data/expm_F1_array_input_with_rounding_audit_internal.csv	expm_F1_array_input_with_rounding_audit_internal.csv		character			input	NA/blank as read by fread	4200	0	1	input	F1	internal_only	no		internal_not_for_public_deposit	review_internal_keep_or_remove	F1	internal_not_public	Internal workflow data/table output; exclude from public deposit unless explicitly required.	not_public_data	csv	derived_or_workflow_data	internal_only_exclude	exclude_internal_workflow_output	not_public_data	Parent file is internal/excluded or script-on-request.	not_public_data	assay_value_qc_metric_or_long_format_metadata	Assay value, QC metric, or long-format metadata field required to rebuild public outputs.
workflow_step	02_workflows/F1_workflow_v02/submission_ready/internal/data/expm_F1_array_input_with_rounding_audit_internal.csv	expm_F1_array_input_with_rounding_audit_internal.csv		character			2a_refined_analysis_dataset	NA/blank as read by fread	4200	0	1	2a_refined_analysis_dataset	F1	internal_only	no		internal_not_for_public_deposit	review_internal_keep_or_remove	F1	internal_not_public	Internal workflow data/table output; exclude from public deposit unless explicitly required.	not_public_data	csv	derived_or_workflow_data	internal_only_exclude	exclude_internal_workflow_output	not_public_data	Parent file is internal/excluded or script-on-request.	not_public_data	assay_value_qc_metric_or_long_format_metadata	Assay value, QC metric, or long-format metadata field required to rebuild public outputs.
Cre_nominal_grav_mg_dL	02_workflows/F1_workflow_v02/submission_ready/internal/data/expm_F1_array_raw_internal.csv	expm_F1_array_raw_internal.csv		numeric				NA/blank as read by fread	4200	0	10	3 | 1.5 | 3.5 | 2 | 0.5	F1	public_or_low_risk	manual_review		internal_not_for_public_deposit	review_internal_keep_or_remove	F1	internal_not_public	Internal workflow data/table output; exclude from public deposit unless explicitly required.	not_public_data	csv	derived_or_workflow_data	internal_only_exclude	exclude_internal_workflow_output	not_public_data	Parent file is internal/excluded or script-on-request.	not_public_data
TB_nominal_grav_mg_dL	02_workflows/F1_workflow_v02/submission_ready/internal/data/expm_F1_array_raw_internal.csv	expm_F1_array_raw_internal.csv		integer				NA/blank as read by fread	4200	0	35	27 | 14 | 28 | 15 | 29	F1	public_or_low_risk	manual_review		internal_not_for_public_deposit	review_internal_keep_or_remove	F1	internal_not_public	Internal workflow data/table output; exclude from public deposit unless explicitly required.	not_public_data	csv	derived_or_workflow_data	internal_only_exclude	exclude_internal_workflow_output	not_public_data	Parent file is internal/excluded or script-on-request.	not_public_data
TB_trial_M_mg_dL	02_workflows/F1_workflow_v02/submission_ready/internal/data/expm_F1_array_raw_internal.csv	expm_F1_array_raw_internal.csv		numeric				NA/blank as read by fread	4200	0	4200	27.2227640681025 | 27.1297714113581 | 27.2238964489877 | 27.1309037922433 | 26.9427373034614	F1	public_or_low_risk	manual_review		internal_not_for_public_deposit	review_internal_keep_or_remove	F1	internal_not_public	Internal workflow data/table output; exclude from public deposit unless explicitly required.	not_public_data	csv	derived_or_workflow_data	internal_only_exclude	exclude_internal_workflow_output	not_public_data	Parent file is internal/excluded or script-on-request.	not_public_data
array_id	02_workflows/F1_workflow_v02/submission_ready/internal/data/expm_F1_array_raw_internal.csv	expm_F1_array_raw_internal.csv		character			Array_1 | Array_2 | Array_3	NA/blank as read by fread	4200	0	3	Array_1 | Array_2 | Array_3	F1	manual_review_indirect_identifier_risk	manual_review		internal_not_for_public_deposit	review_internal_keep_or_remove	F1	internal_not_public	Internal workflow data/table output; exclude from public deposit unless explicitly required.	not_public_data	csv	derived_or_workflow_data	internal_only_exclude	exclude_internal_workflow_output	not_public_data	Parent file is internal/excluded or script-on-request.	not_public_data	release_pseudonym_or_technical_identifier	Public release pseudonym, binary flag, or technical F1 identifier; not a raw patient identifier.
assay	02_workflows/F1_workflow_v02/submission_ready/internal/data/expm_F1_array_raw_internal.csv	expm_F1_array_raw_internal.csv		character			CreE | CreJ	NA/blank as read by fread	4200	0	2	CreE | CreJ	F1	public_or_low_risk	manual_review		internal_not_for_public_deposit	review_internal_keep_or_remove	F1	internal_not_public	Internal workflow data/table output; exclude from public deposit unless explicitly required.	not_public_data	csv	derived_or_workflow_data	internal_only_exclude	exclude_internal_workflow_output	not_public_data	Parent file is internal/excluded or script-on-request.	not_public_data
plot_correction_mg_dL	02_workflows/F1_workflow_v02/submission_ready/internal/data/expm_F1_array_raw_internal.csv	expm_F1_array_raw_internal.csv		numeric				NA/blank as read by fread	4200	0	4200	-0.541120525715191 | -0.480865451714561 | -0.386578220459593 | -0.317061468810564 | -0.458450885953881	F1	public_or_low_risk	manual_review		internal_not_for_public_deposit	review_internal_keep_or_remove	F1	internal_not_public	Internal workflow data/table output; exclude from public deposit unless explicitly required.	not_public_data	csv	derived_or_workflow_data	internal_only_exclude	exclude_internal_workflow_output	not_public_data	Parent file is internal/excluded or script-on-request.	not_public_data
preparer_id	02_workflows/F1_workflow_v02/submission_ready/internal/data/expm_F1_array_raw_internal.csv	expm_F1_array_raw_internal.csv		character			Prep_A | Prep_B	NA/blank as read by fread	4200	0	2	Prep_A | Prep_B	F1	manual_review_indirect_identifier_risk	manual_review		internal_not_for_public_deposit	review_internal_keep_or_remove	F1	internal_not_public	Internal workflow data/table output; exclude from public deposit unless explicitly required.	not_public_data	csv	derived_or_workflow_data	internal_only_exclude	exclude_internal_workflow_output	not_public_data	Parent file is internal/excluded or script-on-request.	not_public_data	release_pseudonym_or_technical_identifier	Public release pseudonym, binary flag, or technical F1 identifier; not a raw patient identifier.
replicate	02_workflows/F1_workflow_v02/submission_ready/internal/data/expm_F1_array_raw_internal.csv	expm_F1_array_raw_internal.csv		integer				NA/blank as read by fread	4200	0	2	2 | 1	F1	public_or_low_risk	manual_review		internal_not_for_public_deposit	review_internal_keep_or_remove	F1	internal_not_public	Internal workflow data/table output; exclude from public deposit unless explicitly required.	not_public_data	csv	derived_or_workflow_data	internal_only_exclude	exclude_internal_workflow_output	not_public_data	Parent file is internal/excluded or script-on-request.	not_public_data
trial_display_Cre_M_mg_dL	02_workflows/F1_workflow_v02/submission_ready/internal/data/expm_F1_array_raw_internal.csv	expm_F1_array_raw_internal.csv		numeric				NA/blank as read by fread	4200	0	4200	3.54112052571519 | 3.48086545171456 | 3.38657822045959 | 3.31706146881056 | 3.45845088595388	F1	public_or_low_risk	manual_review		internal_not_for_public_deposit	review_internal_keep_or_remove	F1	internal_not_public	Internal workflow data/table output; exclude from public deposit unless explicitly required.	not_public_data	csv	derived_or_workflow_data	internal_only_exclude	exclude_internal_workflow_output	not_public_data	Parent file is internal/excluded or script-on-request.	not_public_data
assay	02_workflows/F1_workflow_v02/submission_ready/internal/data/expm_F1_model_coefficients_internal.csv	expm_F1_model_coefficients_internal.csv		character			CreJ | CreE	NA/blank as read by fread	10	0	2	CreJ | CreE	F1	public_or_low_risk	manual_review		internal_not_for_public_deposit	review_internal_keep_or_remove	F1	internal_not_public	Internal workflow data/table output; exclude from public deposit unless explicitly required.	not_public_data	csv	derived_or_workflow_data	internal_only_exclude	exclude_internal_workflow_output	not_public_data	Parent file is internal/excluded or script-on-request.	not_public_data
coefficient	02_workflows/F1_workflow_v02/submission_ready/internal/data/expm_F1_model_coefficients_internal.csv	expm_F1_model_coefficients_internal.csv		numeric				NA/blank as read by fread	10	0	10	0.0115 | -0.012 | 0.00025 | 1.039 | -0.0294	F1	public_or_low_risk	manual_review		internal_not_for_public_deposit	review_internal_keep_or_remove	F1	internal_not_public	Internal workflow data/table output; exclude from public deposit unless explicitly required.	not_public_data	csv	derived_or_workflow_data	internal_only_exclude	exclude_internal_workflow_output	not_public_data	Parent file is internal/excluded or script-on-request.	not_public_data
equation_role	02_workflows/F1_workflow_v02/submission_ready/internal/data/expm_F1_model_coefficients_internal.csv	expm_F1_model_coefficients_internal.csv		character			true_creatinine_from_measured_creatinine_and_total_bilirubin	NA/blank as read by fread	10	0	1	true_creatinine_from_measured_creatinine_and_total_bilirubin	F1	public_or_low_risk	manual_review		internal_not_for_public_deposit	review_internal_keep_or_remove	F1	internal_not_public	Internal workflow data/table output; exclude from public deposit unless explicitly required.	not_public_data	csv	derived_or_workflow_data	internal_only_exclude	exclude_internal_workflow_output	not_public_data	Parent file is internal/excluded or script-on-request.	not_public_data
release_status	02_workflows/F1_workflow_v02/submission_ready/internal/data/expm_F1_model_coefficients_internal.csv	expm_F1_model_coefficients_internal.csv		character			public	NA/blank as read by fread	10	0	1	public	F1	public_or_low_risk	manual_review		internal_not_for_public_deposit	review_internal_keep_or_remove	F1	internal_not_public	Internal workflow data/table output; exclude from public deposit unless explicitly required.	not_public_data	csv	derived_or_workflow_data	internal_only_exclude	exclude_internal_workflow_output	not_public_data	Parent file is internal/excluded or script-on-request.	not_public_data	non_disclosive_release_or_grouping_status	Non-disclosive release/grouping status required for release documentation or data filtering.
term	02_workflows/F1_workflow_v02/submission_ready/internal/data/expm_F1_model_coefficients_internal.csv	expm_F1_model_coefficients_internal.csv		character			intercept | tb_mg_dL | tb_mg_dL_squared | cre_measured_mg_dL | cre_measured_mg_dL_squared	NA/blank as read by fread	10	0	5	intercept | tb_mg_dL | tb_mg_dL_squared | cre_measured_mg_dL | cre_measured_mg_dL_squared	F1	public_or_low_risk	manual_review		internal_not_for_public_deposit	review_internal_keep_or_remove	F1	internal_not_public	Internal workflow data/table output; exclude from public deposit unless explicitly required.	not_public_data	csv	derived_or_workflow_data	internal_only_exclude	exclude_internal_workflow_output	not_public_data	Parent file is internal/excluded or script-on-request.	not_public_data
workflow_step	02_workflows/F1_workflow_v02/submission_ready/internal/data/expm_F1_model_coefficients_internal.csv	expm_F1_model_coefficients_internal.csv		character			2a_refined_model_coefficients	NA/blank as read by fread	10	0	1	2a_refined_model_coefficients	F1	public_or_low_risk	manual_review		internal_not_for_public_deposit	review_internal_keep_or_remove	F1	internal_not_public	Internal workflow data/table output; exclude from public deposit unless explicitly required.	not_public_data	csv	derived_or_workflow_data	internal_only_exclude	exclude_internal_workflow_output	not_public_data	Parent file is internal/excluded or script-on-request.	not_public_data	assay_value_qc_metric_or_long_format_metadata	Assay value, QC metric, or long-format metadata field required to rebuild public outputs.
cre_true_gcidms_mg_dL	02_workflows/F1_workflow_v02/submission_ready/internal/data/expm_F1_validation_raw_internal.csv	expm_F1_validation_raw_internal.csv		numeric				NA/blank as read by fread	32	0	30	0.82 | 0.86 | 0.63 | 0.94 | 0.9	F1	internal_only	no		internal_not_for_public_deposit	review_internal_keep_or_remove	F1	internal_not_public	Internal workflow data/table output; exclude from public deposit unless explicitly required.	not_public_data	csv	derived_or_workflow_data	internal_only_exclude	exclude_internal_workflow_output	not_public_data	Parent file is internal/excluded or script-on-request.	not_public_data	assay_value_qc_metric_or_long_format_metadata	Assay value, QC metric, or long-format metadata field required to rebuild public outputs.
cree_corrected_mg_dL	02_workflows/F1_workflow_v02/submission_ready/internal/data/expm_F1_validation_raw_internal.csv	expm_F1_validation_raw_internal.csv		numeric				NA/blank as read by fread	32	0	32	0.68240141154 | 0.81680053664 | 0.35207418306 | 0.93410841026 | 0.6516394885	F1	internal_only	no		internal_not_for_public_deposit	review_internal_keep_or_remove	F1	internal_not_public	Internal workflow data/table output; exclude from public deposit unless explicitly required.	not_public_data	csv	derived_or_workflow_data	internal_only_exclude	exclude_internal_workflow_output	not_public_data	Parent file is internal/excluded or script-on-request.	not_public_data	assay_value_qc_metric_or_long_format_metadata	Assay value, QC metric, or long-format metadata field required to rebuild public outputs.
cree_measured_mg_dL	02_workflows/F1_workflow_v02/submission_ready/internal/data/expm_F1_validation_raw_internal.csv	expm_F1_validation_raw_internal.csv		numeric				NA/blank as read by fread	32	0	32	0.75 | 0.78 | 0.52 | 0.89 | 0.8	F1	internal_only	no		internal_not_for_public_deposit	review_internal_keep_or_remove	F1	internal_not_public	Internal workflow data/table output; exclude from public deposit unless explicitly required.	not_public_data	csv	derived_or_workflow_data	internal_only_exclude	exclude_internal_workflow_output	not_public_data	Parent file is internal/excluded or script-on-request.	not_public_data	assay_value_qc_metric_or_long_format_metadata	Assay value, QC metric, or long-format metadata field required to rebuild public outputs.
crej_corrected_mg_dL	02_workflows/F1_workflow_v02/submission_ready/internal/data/expm_F1_validation_raw_internal.csv	expm_F1_validation_raw_internal.csv		numeric				NA/blank as read by fread	32	0	32	0.8822513 | 0.9490736 | 0.6756628 | 0.8942763 | 0.9588407	F1	internal_only	no		internal_not_for_public_deposit	review_internal_keep_or_remove	F1	internal_not_public	Internal workflow data/table output; exclude from public deposit unless explicitly required.	not_public_data	csv	derived_or_workflow_data	internal_only_exclude	exclude_internal_workflow_output	not_public_data	Parent file is internal/excluded or script-on-request.	not_public_data	assay_value_qc_metric_or_long_format_metadata	Assay value, QC metric, or long-format metadata field required to rebuild public outputs.
crej_measured_mg_dL	02_workflows/F1_workflow_v02/submission_ready/internal/data/expm_F1_validation_raw_internal.csv	expm_F1_validation_raw_internal.csv		numeric				NA/blank as read by fread	32	0	31	0.95 | 0.98 | 0.78 | 0.92 | 1.06	F1	internal_only	no		internal_not_for_public_deposit	review_internal_keep_or_remove	F1	internal_not_public	Internal workflow data/table output; exclude from public deposit unless explicitly required.	not_public_data	csv	derived_or_workflow_data	internal_only_exclude	exclude_internal_workflow_output	not_public_data	Parent file is internal/excluded or script-on-request.	not_public_data	assay_value_qc_metric_or_long_format_metadata	Assay value, QC metric, or long-format metadata field required to rebuild public outputs.
db_measured_mg_dL	02_workflows/F1_workflow_v02/submission_ready/internal/data/expm_F1_validation_raw_internal.csv	expm_F1_validation_raw_internal.csv		numeric				NA/blank as read by fread	32	0	32	7.411 | 3.874 | 13.015 | 3.245 | 11.224	F1	internal_only	no		internal_not_for_public_deposit	review_internal_keep_or_remove	F1	internal_not_public	Internal workflow data/table output; exclude from public deposit unless explicitly required.	not_public_data	csv	derived_or_workflow_data	internal_only_exclude	exclude_internal_workflow_output	not_public_data	Parent file is internal/excluded or script-on-request.	not_public_data	assay_value_qc_metric_or_long_format_metadata	Assay value, QC metric, or long-format metadata field required to rebuild public outputs.
sample_id	02_workflows/F1_workflow_v02/submission_ready/internal/data/expm_F1_validation_raw_internal.csv	expm_F1_validation_raw_internal.csv		integer				NA/blank as read by fread	32	0	32	1 | 2 | 3 | 4 | 5	F1	internal_only	no		internal_not_for_public_deposit	review_internal_keep_or_remove	F1	internal_not_public	Internal workflow data/table output; exclude from public deposit unless explicitly required.	not_public_data	csv	derived_or_workflow_data	internal_only_exclude	exclude_internal_workflow_output	not_public_data	Parent file is internal/excluded or script-on-request.	not_public_data	release_pseudonym_or_technical_identifier	Public release pseudonym, binary flag, or technical F1 identifier; not a raw patient identifier.
tb_measured_mg_dL	02_workflows/F1_workflow_v02/submission_ready/internal/data/expm_F1_validation_raw_internal.csv	expm_F1_validation_raw_internal.csv		numeric				NA/blank as read by fread	32	0	32	9.263 | 4.852 | 16.121 | 4.419 | 14.415	F1	internal_only	no		internal_not_for_public_deposit	review_internal_keep_or_remove	F1	internal_not_public	Internal workflow data/table output; exclude from public deposit unless explicitly required.	not_public_data	csv	derived_or_workflow_data	internal_only_exclude	exclude_internal_workflow_output	not_public_data	Parent file is internal/excluded or script-on-request.	not_public_data	assay_value_qc_metric_or_long_format_metadata	Assay value, QC metric, or long-format metadata field required to rebuild public outputs.
cre_true_mg_dL	02_workflows/F1_workflow_v02/submission_ready/internal/data/slco_F1_surface_grid_reference_internal.csv	slco_F1_surface_grid_reference_internal.csv		numeric				NA/blank as read by fread	34441	0	101	1 | 1.05 | 1.1 | 1.15 | 1.2	F1	public_or_low_risk	manual_review		internal_not_for_public_deposit	review_internal_keep_or_remove	F1	internal_not_public	Internal workflow data/table output; exclude from public deposit unless explicitly required.	not_public_data	csv	derived_or_workflow_data	internal_only_exclude	exclude_internal_workflow_output	not_public_data	Parent file is internal/excluded or script-on-request.	not_public_data
cree_measured_pred_mg_dL	02_workflows/F1_workflow_v02/submission_ready/internal/data/slco_F1_surface_grid_reference_internal.csv	slco_F1_surface_grid_reference_internal.csv		numeric				NA/blank as read by fread	34441	0	34441	0.902064914425904 | 0.957189139835594 | 1.01231537541398 | 1.06744362138108 | 1.12257387795652	F1	public_or_low_risk	manual_review		internal_not_for_public_deposit	review_internal_keep_or_remove	F1	internal_not_public	Internal workflow data/table output; exclude from public deposit unless explicitly required.	not_public_data	csv	derived_or_workflow_data	internal_only_exclude	exclude_internal_workflow_output	not_public_data	Parent file is internal/excluded or script-on-request.	not_public_data
cree_true_recalc_error	02_workflows/F1_workflow_v02/submission_ready/internal/data/slco_F1_surface_grid_reference_internal.csv	slco_F1_surface_grid_reference_internal.csv		numeric				NA/blank as read by fread	34441	0	1240	-7.7715611723761e-16 | -4.06341627012807e-14 | -5.97299987248334e-14 | 1.79856129989275e-14 | -1.03916875104915e-13	F1	public_or_low_risk	manual_review		internal_not_for_public_deposit	review_internal_keep_or_remove	F1	internal_not_public	Internal workflow data/table output; exclude from public deposit unless explicitly required.	not_public_data	csv	derived_or_workflow_data	internal_only_exclude	exclude_internal_workflow_output	not_public_data	Parent file is internal/excluded or script-on-request.	not_public_data
cree_true_recalc_mg_dL	02_workflows/F1_workflow_v02/submission_ready/internal/data/slco_F1_surface_grid_reference_internal.csv	slco_F1_surface_grid_reference_internal.csv		numeric				NA/blank as read by fread	34441	0	2657	1 | 1.04999999999996 | 1.09999999999994 | 1.15000000000002 | 1.1999999999999	F1	public_or_low_risk	manual_review		internal_not_for_public_deposit	review_internal_keep_or_remove	F1	internal_not_public	Internal workflow data/table output; exclude from public deposit unless explicitly required.	not_public_data	csv	derived_or_workflow_data	internal_only_exclude	exclude_internal_workflow_output	not_public_data	Parent file is internal/excluded or script-on-request.	not_public_data
crej_measured_pred_mg_dL	02_workflows/F1_workflow_v02/submission_ready/internal/data/slco_F1_surface_grid_reference_internal.csv	slco_F1_surface_grid_reference_internal.csv		numeric				NA/blank as read by fread	34441	0	22885	0.990463857965053 | 1.04152284217999 | 1.09273908981855 | 1.14411406302484 | 1.19564924674134	F1	public_or_low_risk	manual_review		internal_not_for_public_deposit	review_internal_keep_or_remove	F1	internal_not_public	Internal workflow data/table output; exclude from public deposit unless explicitly required.	not_public_data	csv	derived_or_workflow_data	internal_only_exclude	exclude_internal_workflow_output	not_public_data	Parent file is internal/excluded or script-on-request.	not_public_data
crej_true_recalc_error	02_workflows/F1_workflow_v02/submission_ready/internal/data/slco_F1_surface_grid_reference_internal.csv	slco_F1_surface_grid_reference_internal.csv		numeric				NA/blank as read by fread	34441	0	23	6.66133814775094e-16 | 1.55431223447522e-15 | 2.22044604925031e-16 | 1.33226762955019e-15 | 0	F1	public_or_low_risk	manual_review		internal_not_for_public_deposit	review_internal_keep_or_remove	F1	internal_not_public	Internal workflow data/table output; exclude from public deposit unless explicitly required.	not_public_data	csv	derived_or_workflow_data	internal_only_exclude	exclude_internal_workflow_output	not_public_data	Parent file is internal/excluded or script-on-request.	not_public_data
crej_true_recalc_mg_dL	02_workflows/F1_workflow_v02/submission_ready/internal/data/slco_F1_surface_grid_reference_internal.csv	slco_F1_surface_grid_reference_internal.csv		numeric				NA/blank as read by fread	34441	0	101	1 | 1.05 | 1.1 | 1.15 | 1.2	F1	public_or_low_risk	manual_review		internal_not_for_public_deposit	review_internal_keep_or_remove	F1	internal_not_public	Internal workflow data/table output; exclude from public deposit unless explicitly required.	not_public_data	csv	derived_or_workflow_data	internal_only_exclude	exclude_internal_workflow_output	not_public_data	Parent file is internal/excluded or script-on-request.	not_public_data
delta_cree_to_gravimetry_mg_dL	02_workflows/F1_workflow_v02/submission_ready/internal/data/slco_F1_surface_grid_reference_internal.csv	slco_F1_surface_grid_reference_internal.csv		numeric				NA/blank as read by fread	34441	0	34441	0.0979350855740958 | 0.092810860164406 | 0.0876846245860179 | 0.0825563786189223 | 0.0774261220434804	F1	public_or_low_risk	manual_review		internal_not_for_public_deposit	review_internal_keep_or_remove	F1	internal_not_public	Internal workflow data/table output; exclude from public deposit unless explicitly required.	not_public_data	csv	derived_or_workflow_data	internal_only_exclude	exclude_internal_workflow_output	not_public_data	Parent file is internal/excluded or script-on-request.	not_public_data
delta_crej_to_gravimetry_mg_dL	02_workflows/F1_workflow_v02/submission_ready/internal/data/slco_F1_surface_grid_reference_internal.csv	slco_F1_surface_grid_reference_internal.csv		numeric				NA/blank as read by fread	34441	0	23475	0.00953614203494679 | 0.00847715782000691 | 0.00726091018144937 | 0.00588593697515871 | 0.00435075325865664	F1	public_or_low_risk	manual_review		internal_not_for_public_deposit	review_internal_keep_or_remove	F1	internal_not_public	Internal workflow data/table output; exclude from public deposit unless explicitly required.	not_public_data	csv	derived_or_workflow_data	internal_only_exclude	exclude_internal_workflow_output	not_public_data	Parent file is internal/excluded or script-on-request.	not_public_data
grid_id	02_workflows/F1_workflow_v02/submission_ready/internal/data/slco_F1_surface_grid_reference_internal.csv	slco_F1_surface_grid_reference_internal.csv		integer				NA/blank as read by fread	34441	0	34441	1 | 2 | 3 | 4 | 5	F1	manual_review_indirect_identifier_risk	manual_review		internal_not_for_public_deposit	review_internal_keep_or_remove	F1	internal_not_public	Internal workflow data/table output; exclude from public deposit unless explicitly required.	not_public_data	csv	derived_or_workflow_data	internal_only_exclude	exclude_internal_workflow_output	not_public_data	Parent file is internal/excluded or script-on-request.	not_public_data	release_pseudonym_or_technical_identifier	Public release pseudonym, binary flag, or technical F1 identifier; not a raw patient identifier.
tb_mg_dL	02_workflows/F1_workflow_v02/submission_ready/internal/data/slco_F1_surface_grid_reference_internal.csv	slco_F1_surface_grid_reference_internal.csv		numeric				NA/blank as read by fread	34441	0	341	1 | 1.1 | 1.2 | 1.3 | 1.4	F1	public_or_low_risk	manual_review		internal_not_for_public_deposit	review_internal_keep_or_remove	F1	internal_not_public	Internal workflow data/table output; exclude from public deposit unless explicitly required.	not_public_data	csv	derived_or_workflow_data	internal_only_exclude	exclude_internal_workflow_output	not_public_data	Parent file is internal/excluded or script-on-request.	not_public_data
parameter	02_workflows/F1_workflow_v02/submission_ready/internal/data/slco_F1_surface_meta_reference_internal.csv	slco_F1_surface_meta_reference_internal.csv		character			dataset_name | cohort | data_type | """"""""""""""""""""""""""""""""""""""""""""""""""""""""""""""""row_definition | tb_range_mg_dL | cre_true_range_mg_dL | tb_step_mg_dL | cre_step_mg_dL | delta_definition	NA/blank as read by fread	9	0	9	dataset_name | cohort | data_type | """"""""""""""""""""""""""""""""""""""""""""""""""""""""""""""""row_definition | tb_range_mg_dL	F1	public_or_low_risk	manual_review		internal_not_for_public_deposit	review_internal_keep_or_remove	F1	internal_not_public	Internal workflow data/table output; exclude from public deposit unless explicitly required.	not_public_data	csv	derived_or_workflow_data	internal_only_exclude	exclude_internal_workflow_output	not_public_data	Parent file is internal/excluded or script-on-request.	not_public_data
value	02_workflows/F1_workflow_v02/submission_ready/internal/data/slco_F1_surface_meta_reference_internal.csv	slco_F1_surface_meta_reference_internal.csv		character			f1_simulated_surface_repository | SIMULATED | in_silico surface grid | One row = one equation-defined grid point (tb_mg_dL, cre_true_mg_dL)"""""""""""""""""""""""""""""""""""""""""""""""""""""""""""""""" | 1 to 35 | 1 to 6 | 0.1 | 0.05 | delta = cre_true_mg_dL - predicted measured creatinine	NA/blank as read by fread	9	0	9	f1_simulated_surface_repository | SIMULATED | in_silico surface grid | One row = one equation-defined grid point (tb_mg_...	F1	public_or_low_risk	manual_review		internal_not_for_public_deposit	review_internal_keep_or_remove	F1	internal_not_public	Internal workflow data/table output; exclude from public deposit unless explicitly required.	not_public_data	csv	derived_or_workflow_data	internal_only_exclude	exclude_internal_workflow_output	not_public_data	Parent file is internal/excluded or script-on-request.	not_public_data	assay_value_qc_metric_or_long_format_metadata	Assay value, QC metric, or long-format metadata field required to rebuild public outputs.
copied	02_workflows/F1_workflow_v02/submission_ready/public/F1_public_submission_manifest_v02.csv	F1_public_submission_manifest_v02.csv		logical			TRUE	NA/blank as read by fread	5	0	1	TRUE	F1	public_or_low_risk	yes		public_deposit	keep_public_deposit	F1	public	Public-deposit file after policy overrides.	public	csv	documentation_or_metadata	public_deposit	keep_public_deposit	documentation_metadata_not_data	Column belongs to documentation/metadata file, not analysis data.	documentation_metadata_not_data
file_exists	02_workflows/F1_workflow_v02/submission_ready/public/F1_public_submission_manifest_v02.csv	F1_public_submission_manifest_v02.csv		logical			TRUE	NA/blank as read by fread	5	0	1	TRUE	F1	public_or_low_risk	yes		public_deposit	keep_public_deposit	F1	public	Public-deposit file after policy overrides.	public	csv	documentation_or_metadata	public_deposit	keep_public_deposit	documentation_metadata_not_data	Column belongs to documentation/metadata file, not analysis data.	documentation_metadata_not_data
file_size_bytes	02_workflows/F1_workflow_v02/submission_ready/public/F1_public_submission_manifest_v02.csv	F1_public_submission_manifest_v02.csv		integer				NA/blank as read by fread	5	0	5	612913 | 5068 | 5037005 | 494 | 1542152	F1	public_or_low_risk	yes		public_deposit	keep_public_deposit	F1	public	Public-deposit file after policy overrides.	public	csv	documentation_or_metadata	public_deposit	keep_public_deposit	documentation_metadata_not_data	Column belongs to documentation/metadata file, not analysis data.	documentation_metadata_not_data
md5	02_workflows/F1_workflow_v02/submission_ready/public/F1_public_submission_manifest_v02.csv	F1_public_submission_manifest_v02.csv		character			28054a92825a550b9e2a0149689b4b69 | 2a1c7ff9a9b2d7b913576fc64c1af459 | 7043e4517bc15ae9142ae09b0631e890 | 63cd6a8340d66c32e5915d2dadcc2378 | 6de20aaebcce1d88c93b705cf4bd8152	NA/blank as read by fread	5	0	5	28054a92825a550b9e2a0149689b4b69 | 2a1c7ff9a9b2d7b913576fc64c1af459 | 7043e4517bc15ae9142ae09b0631e890 | 63cd6a8340d66c3...	F1	public_or_low_risk	yes		public_deposit	keep_public_deposit	F1	public	Public-deposit file after policy overrides.	public	csv	documentation_or_metadata	public_deposit	keep_public_deposit	documentation_metadata_not_data	Column belongs to documentation/metadata file, not analysis data.	documentation_metadata_not_data
release_status	02_workflows/F1_workflow_v02/submission_ready/public/F1_public_submission_manifest_v02.csv	F1_public_submission_manifest_v02.csv		character			public	NA/blank as read by fread	5	0	1	public	F1	public_or_low_risk	yes		public_deposit	keep_public_deposit	F1	public	Public-deposit file after policy overrides.	public	csv	documentation_or_metadata	public_deposit	keep_public_deposit	documentation_metadata_not_data	Column belongs to documentation/metadata file, not analysis data.	documentation_metadata_not_data	non_disclosive_release_or_grouping_status	Non-disclosive release/grouping status required for release documentation or data filtering.
role_note	02_workflows/F1_workflow_v02/submission_ready/public/F1_public_submission_manifest_v02.csv	F1_public_submission_manifest_v02.csv		character			Curated public experimental array dataset; rounded trial-display values only; unrounded audit columns removed. | Curated public validation dataset. | Final Figure 1 surface grid used to render the submitted figure. | Metadata for final Figure 1 surfa...	NA/blank as read by fread	5	0	5	Curated public experimental array dataset; rounded trial-display values only; unrounded audit columns removed. | Curated...	F1	public_or_low_risk	yes		public_deposit	keep_public_deposit	F1	public	Public-deposit file after policy overrides.	public	csv	documentation_or_metadata	public_deposit	keep_public_deposit	documentation_metadata_not_data	Column belongs to documentation/metadata file, not analysis data.	documentation_metadata_not_data
source_path	02_workflows/F1_workflow_v02/submission_ready/public/F1_public_submission_manifest_v02.csv	F1_public_submission_manifest_v02.csv		character			02_workflows/F1_workflow_v02/data/02a_refined_analysis/expm_F1_array_input_public.csv | LOCAL_PATH_REMOVED	NA/blank as read by fread	5	0	5	LOCAL_PATH_REMOVED	F1	public_or_low_risk	yes		public_deposit	keep_public_deposit	F1	public	Public-deposit file after policy overrides.	public	csv	documentation_or_metadata	public_deposit	keep_public_deposit	documentation_metadata_not_data	Column belongs to documentation/metadata file, not analysis data.	documentation_metadata_not_data
submission_component	02_workflows/F1_workflow_v02/submission_ready/public/F1_public_submission_manifest_v02.csv	F1_public_submission_manifest_v02.csv		character			data | figure	NA/blank as read by fread	5	0	2	data | figure	F1	public_or_low_risk	yes		public_deposit	keep_public_deposit	F1	public	Public-deposit file after policy overrides.	public	csv	documentation_or_metadata	public_deposit	keep_public_deposit	documentation_metadata_not_data	Column belongs to documentation/metadata file, not analysis data.	documentation_metadata_not_data
submission_file_name	02_workflows/F1_workflow_v02/submission_ready/public/F1_public_submission_manifest_v02.csv	F1_public_submission_manifest_v02.csv		character			expm_F1_array_input_public.csv | expm_F1_validation_input_public.csv | slco_F1_surface_grid_public.csv | slco_F1_surface_meta_public.csv | slco_F1_surface_public.pdf	NA/blank as read by fread	5	0	5	expm_F1_array_input_public.csv | expm_F1_validation_input_public.csv | slco_F1_surface_grid_public.csv | slco_F1_surface...	F1	public_or_low_risk	yes		public_deposit	keep_public_deposit	F1	public	Public-deposit file after policy overrides.	public	csv	documentation_or_metadata	public_deposit	keep_public_deposit	documentation_metadata_not_data	Column belongs to documentation/metadata file, not analysis data.	documentation_metadata_not_data
submission_path	02_workflows/F1_workflow_v02/submission_ready/public/F1_public_submission_manifest_v02.csv	F1_public_submission_manifest_v02.csv		character			02_workflows/F1_workflow_v02/submission_ready/public/data/expm_F1_array_input_public.csv | /Use...	NA/blank as read by fread	5	0	5	LOCAL_PATH_REMOVED	F1	public_or_low_risk	yes		public_deposit	keep_public_deposit	F1	public	Public-deposit file after policy overrides.	public	csv	documentation_or_metadata	public_deposit	keep_public_deposit	documentation_metadata_not_data	Column belongs to documentation/metadata file, not analysis data.	documentation_metadata_not_data
count_negative	02_workflows/F2_workflow_v01/data/01_source_loaded_harmonized/slco_F2_heatmap_bin_reference_internal.csv	slco_F2_heatmap_bin_reference_internal.csv		integer				NA/blank as read by fread	295200	0	101	0 | 1 | 17 | 20 | 4	F2	public_or_low_risk	manual_review		internal_not_for_public_deposit	review_internal_keep_or_remove	F2	internal_not_public	Internal workflow data/table output; exclude from public deposit unless explicitly required.	not_public_data	csv	derived_or_workflow_data	internal_only_exclude	exclude_internal_workflow_output	not_public_data	Parent file is internal/excluded or script-on-request.	not_public_data
model	02_workflows/F2_workflow_v01/data/01_source_loaded_harmonized/slco_F2_heatmap_bin_reference_internal.csv	slco_F2_heatmap_bin_reference_internal.csv		character			MELD | MELD-Na | reMELD-Na | MELD 3.0	NA/blank as read by fread	295200	0	4	MELD | MELD-Na | reMELD-Na | MELD 3.0	F2	public_or_low_risk	manual_review		internal_not_for_public_deposit	review_internal_keep_or_remove	F2	internal_not_public	Internal workflow data/table output; exclude from public deposit unless explicitly required.	not_public_data	csv	derived_or_workflow_data	internal_only_exclude	exclude_internal_workflow_output	not_public_data	Parent file is internal/excluded or script-on-request.	not_public_data
n_sub	02_workflows/F2_workflow_v01/data/01_source_loaded_harmonized/slco_F2_heatmap_bin_reference_internal.csv	slco_F2_heatmap_bin_reference_internal.csv		integer				NA/blank as read by fread	295200	0	1	100	F2	public_or_low_risk	manual_review		internal_not_for_public_deposit	review_internal_keep_or_remove	F2	internal_not_public	Internal workflow data/table output; exclude from public deposit unless explicitly required.	not_public_data	csv	derived_or_workflow_data	internal_only_exclude	exclude_internal_workflow_output	not_public_data	Parent file is internal/excluded or script-on-request.	not_public_data
pct_negative	02_workflows/F2_workflow_v01/data/01_source_loaded_harmonized/slco_F2_heatmap_bin_reference_internal.csv	slco_F2_heatmap_bin_reference_internal.csv		integer				NA/blank as read by fread	295200	0	101	0 | 1 | 17 | 20 | 4	F2	public_or_low_risk	manual_review		internal_not_for_public_deposit	review_internal_keep_or_remove	F2	internal_not_public	Internal workflow data/table output; exclude from public deposit unless explicitly required.	not_public_data	csv	derived_or_workflow_data	internal_only_exclude	exclude_internal_workflow_output	not_public_data	Parent file is internal/excluded or script-on-request.	not_public_data
x_value	02_workflows/F2_workflow_v01/data/01_source_loaded_harmonized/slco_F2_heatmap_bin_reference_internal.csv	slco_F2_heatmap_bin_reference_internal.csv		numeric				NA/blank as read by fread	295200	0	246	0.1 | 0.12 | 0.14 | 0.16 | 0.18	F2	public_or_low_risk	manual_review		internal_not_for_public_deposit	review_internal_keep_or_remove	F2	internal_not_public	Internal workflow data/table output; exclude from public deposit unless explicitly required.	not_public_data	csv	derived_or_workflow_data	internal_only_exclude	exclude_internal_workflow_output	not_public_data	Parent file is internal/excluded or script-on-request.	not_public_data
y_value	02_workflows/F2_workflow_v01/data/01_source_loaded_harmonized/slco_F2_heatmap_bin_reference_internal.csv	slco_F2_heatmap_bin_reference_internal.csv		numeric				NA/blank as read by fread	295200	0	300	0.1 | 0.2 | 0.3 | 0.4 | 0.5	F2	public_or_low_risk	manual_review		internal_not_for_public_deposit	review_internal_keep_or_remove	F2	internal_not_public	Internal workflow data/table output; exclude from public deposit unless explicitly required.	not_public_data	csv	derived_or_workflow_data	internal_only_exclude	exclude_internal_workflow_output	not_public_data	Parent file is internal/excluded or script-on-request.	not_public_data
parameter	02_workflows/F2_workflow_v01/data/01_source_loaded_harmonized/slco_F2_heatmap_meta_reference_internal.csv	slco_F2_heatmap_meta_reference_internal.csv		character			figure | data_origin | grid_type | x_axis_variable | x_start | x_end | x_step | y_axis_variable | y_start | y_end	NA/blank as read by fread	21	0	21	figure | data_origin | grid_type | x_axis_variable | x_start	F2	public_or_low_risk	manual_review		internal_not_for_public_deposit	review_internal_keep_or_remove	F2	internal_not_public	Internal workflow data/table output; exclude from public deposit unless explicitly required.	not_public_data	csv	derived_or_workflow_data	internal_only_exclude	exclude_internal_workflow_output	not_public_data	Parent file is internal/excluded or script-on-request.	not_public_data
value	02_workflows/F2_workflow_v01/data/01_source_loaded_harmonized/slco_F2_heatmap_meta_reference_internal.csv	slco_F2_heatmap_meta_reference_internal.csv		character			Figure 2 | in silico simulation | uniform subpoint grid within bins | Creatinine (mg/dL) | 0.1 | 5.0 | 0.02 | Bilirubin (mg/dL) | 30.0 | 1000	NA/blank as read by fread	21	0	18	Figure 2 | in silico simulation | uniform subpoint grid within bins | Creatinine (mg/dL) | 0.1	F2	public_or_low_risk	manual_review		internal_not_for_public_deposit	review_internal_keep_or_remove	F2	internal_not_public	Internal workflow data/table output; exclude from public deposit unless explicitly required.	not_public_data	csv	derived_or_workflow_data	internal_only_exclude	exclude_internal_workflow_output	not_public_data	Parent file is internal/excluded or script-on-request.	not_public_data	assay_value_qc_metric_or_long_format_metadata	Assay value, QC metric, or long-format metadata field required to rebuild public outputs.
file_key	02_workflows/F2_workflow_v01/data/01_source_loaded_harmonized/slco_F2_source_load_manifest_internal.csv	slco_F2_source_load_manifest_internal.csv		character			f2_simulated_heatmap_repository | f2_simulated_heatmap_metadata	NA/blank as read by fread	2	0	2	f2_simulated_heatmap_repository | f2_simulated_heatmap_metadata	F2	public_or_low_risk	yes		internal_not_for_public_deposit	review_internal_keep_or_remove	F2	internal_not_public	Internal workflow data/table output; exclude from public deposit unless explicitly required.	not_public_data	csv	derived_or_workflow_data	internal_only_exclude	exclude_internal_workflow_output	not_public_data	Parent file is internal/excluded or script-on-request.	not_public_data
harmonized_loaded_file_name	02_workflows/F2_workflow_v01/data/01_source_loaded_harmonized/slco_F2_source_load_manifest_internal.csv	slco_F2_source_load_manifest_internal.csv		character			slco_F2_heatmap_bin_reference_internal.csv | slco_F2_heatmap_meta_reference_internal.csv	NA/blank as read by fread	2	0	2	slco_F2_heatmap_bin_reference_internal.csv | slco_F2_heatmap_meta_reference_internal.csv	F2	public_or_low_risk	yes		internal_not_for_public_deposit	review_internal_keep_or_remove	F2	internal_not_public	Internal workflow data/table output; exclude from public deposit unless explicitly required.	not_public_data	csv	derived_or_workflow_data	internal_only_exclude	exclude_internal_workflow_output	not_public_data	Parent file is internal/excluded or script-on-request.	not_public_data
md5	02_workflows/F2_workflow_v01/data/01_source_loaded_harmonized/slco_F2_source_load_manifest_internal.csv	slco_F2_source_load_manifest_internal.csv		character			69355977324161fce080931369bd51f9 | df833ec1562a6c70ca8dc8338c7e625d	NA/blank as read by fread	2	0	2	69355977324161fce080931369bd51f9 | df833ec1562a6c70ca8dc8338c7e625d	F2	public_or_low_risk	yes		internal_not_for_public_deposit	review_internal_keep_or_remove	F2	internal_not_public	Internal workflow data/table output; exclude from public deposit unless explicitly required.	not_public_data	csv	derived_or_workflow_data	internal_only_exclude	exclude_internal_workflow_output	not_public_data	Parent file is internal/excluded or script-on-request.	not_public_data
n_columns	02_workflows/F2_workflow_v01/data/01_source_loaded_harmonized/slco_F2_source_load_manifest_internal.csv	slco_F2_source_load_manifest_internal.csv		integer				NA/blank as read by fread	2	0	2	6 | 2	F2	public_or_low_risk	yes		internal_not_for_public_deposit	review_internal_keep_or_remove	F2	internal_not_public	Internal workflow data/table output; exclude from public deposit unless explicitly required.	not_public_data	csv	derived_or_workflow_data	internal_only_exclude	exclude_internal_workflow_output	not_public_data	Parent file is internal/excluded or script-on-request.	not_public_data
n_rows	02_workflows/F2_workflow_v01/data/01_source_loaded_harmonized/slco_F2_source_load_manifest_internal.csv	slco_F2_source_load_manifest_internal.csv		integer				NA/blank as read by fread	2	0	2	295200 | 21	F2	public_or_low_risk	yes		internal_not_for_public_deposit	review_internal_keep_or_remove	F2	internal_not_public	Internal workflow data/table output; exclude from public deposit unless explicitly required.	not_public_data	csv	derived_or_workflow_data	internal_only_exclude	exclude_internal_workflow_output	not_public_data	Parent file is internal/excluded or script-on-request.	not_public_data
output_exists	02_workflows/F2_workflow_v01/data/01_source_loaded_harmonized/slco_F2_source_load_manifest_internal.csv	slco_F2_source_load_manifest_internal.csv		logical			TRUE	NA/blank as read by fread	2	0	1	TRUE	F2	public_or_low_risk	yes		internal_not_for_public_deposit	review_internal_keep_or_remove	F2	internal_not_public	Internal workflow data/table output; exclude from public deposit unless explicitly required.	not_public_data	csv	derived_or_workflow_data	internal_only_exclude	exclude_internal_workflow_output	not_public_data	Parent file is internal/excluded or script-on-request.	not_public_data
release_status	02_workflows/F2_workflow_v01/data/01_source_loaded_harmonized/slco_F2_source_load_manifest_internal.csv	slco_F2_source_load_manifest_internal.csv		character			internal	NA/blank as read by fread	2	0	1	internal	F2	public_or_low_risk	yes		internal_not_for_public_deposit	review_internal_keep_or_remove	F2	internal_not_public	Internal workflow data/table output; exclude from public deposit unless explicitly required.	not_public_data	csv	derived_or_workflow_data	internal_only_exclude	exclude_internal_workflow_output	not_public_data	Parent file is internal/excluded or script-on-request.	not_public_data	non_disclosive_release_or_grouping_status	Non-disclosive release/grouping status required for release documentation or data filtering.
source_path	02_workflows/F2_workflow_v01/data/01_source_loaded_harmonized/slco_F2_source_load_manifest_internal.csv	slco_F2_source_load_manifest_internal.csv		character			01_primary_data/public/f2_simulated_heatmap_repository.csv | LOCAL_PATH_REMOVED	NA/blank as read by fread	2	0	2	LOCAL_PATH_REMOVED	F2	public_or_low_risk	yes		internal_not_for_public_deposit	review_internal_keep_or_remove	F2	internal_not_public	Internal workflow data/table output; exclude from public deposit unless explicitly required.	not_public_data	csv	derived_or_workflow_data	internal_only_exclude	exclude_internal_workflow_output	not_public_data	Parent file is internal/excluded or script-on-request.	not_public_data
source_role	02_workflows/F2_workflow_v01/data/01_source_loaded_harmonized/slco_F2_source_load_manifest_internal.csv	slco_F2_source_load_manifest_internal.csv		character			F2 simulated heatmap primary source | F2 simulated heatmap metadata primary source	NA/blank as read by fread	2	0	2	F2 simulated heatmap primary source | F2 simulated heatmap metadata primary source	F2	public_or_low_risk	yes		internal_not_for_public_deposit	review_internal_keep_or_remove	F2	internal_not_public	Internal workflow data/table output; exclude from public deposit unless explicitly required.	not_public_data	csv	derived_or_workflow_data	internal_only_exclude	exclude_internal_workflow_output	not_public_data	Parent file is internal/excluded or script-on-request.	not_public_data
parameter	02_workflows/F2_workflow_v01/data/01_source_loaded_harmonized/slco_F2_step1_run_inputs_internal.csv	slco_F2_step1_run_inputs_internal.csv		character			source_layer | f2_simulated_heatmap_repository | f2_simulated_heatmap_metadata	NA/blank as read by fread	3	0	3	source_layer | f2_simulated_heatmap_repository | f2_simulated_heatmap_metadata	F2	public_or_low_risk	manual_review		internal_not_for_public_deposit	review_internal_keep_or_remove	F2	internal_not_public	Internal workflow data/table output; exclude from public deposit unless explicitly required.	not_public_data	csv	derived_or_workflow_data	internal_only_exclude	exclude_internal_workflow_output	not_public_data	Parent file is internal/excluded or script-on-request.	not_public_data
value	02_workflows/F2_workflow_v01/data/01_source_loaded_harmonized/slco_F2_step1_run_inputs_internal.csv	slco_F2_step1_run_inputs_internal.csv		character			V3 central primary-data layer | 01_primary_data/public/f2_simulated_heatmap_repository.csv | /U...	NA/blank as read by fread	3	0	3	V3 central primary-data layer | LOCAL_PATH_REMOVED	F2	public_or_low_risk	manual_review		internal_not_for_public_deposit	review_internal_keep_or_remove	F2	internal_not_public	Internal workflow data/table output; exclude from public deposit unless explicitly required.	not_public_data	csv	derived_or_workflow_data	internal_only_exclude	exclude_internal_workflow_output	not_public_data	Parent file is internal/excluded or script-on-request.	not_public_data	assay_value_qc_metric_or_long_format_metadata	Assay value, QC metric, or long-format metadata field required to rebuild public outputs.
count_negative	02_workflows/F2_workflow_v01/data/02a_refined_analysis/slco_F2_heatmap_input_internal.csv	slco_F2_heatmap_input_internal.csv		integer				NA/blank as read by fread	295200	0	101	0 | 1 | 17 | 20 | 4	F2	public_or_low_risk	manual_review		internal_not_for_public_deposit	review_internal_keep_or_remove	F2	internal_not_public	Internal workflow data/table output; exclude from public deposit unless explicitly required.	not_public_data	csv	derived_or_workflow_data	internal_only_exclude	exclude_internal_workflow_output	not_public_data	Parent file is internal/excluded or script-on-request.	not_public_data
model	02_workflows/F2_workflow_v01/data/02a_refined_analysis/slco_F2_heatmap_input_internal.csv	slco_F2_heatmap_input_internal.csv		character			MELD | MELD-Na | reMELD-Na | MELD 3.0	NA/blank as read by fread	295200	0	4	MELD | MELD-Na | reMELD-Na | MELD 3.0	F2	public_or_low_risk	manual_review		internal_not_for_public_deposit	review_internal_keep_or_remove	F2	internal_not_public	Internal workflow data/table output; exclude from public deposit unless explicitly required.	not_public_data	csv	derived_or_workflow_data	internal_only_exclude	exclude_internal_workflow_output	not_public_data	Parent file is internal/excluded or script-on-request.	not_public_data
n_sub	02_workflows/F2_workflow_v01/data/02a_refined_analysis/slco_F2_heatmap_input_internal.csv	slco_F2_heatmap_input_internal.csv		integer				NA/blank as read by fread	295200	0	1	100	F2	public_or_low_risk	manual_review		internal_not_for_public_deposit	review_internal_keep_or_remove	F2	internal_not_public	Internal workflow data/table output; exclude from public deposit unless explicitly required.	not_public_data	csv	derived_or_workflow_data	internal_only_exclude	exclude_internal_workflow_output	not_public_data	Parent file is internal/excluded or script-on-request.	not_public_data
pct_negative	02_workflows/F2_workflow_v01/data/02a_refined_analysis/slco_F2_heatmap_input_internal.csv	slco_F2_heatmap_input_internal.csv		integer				NA/blank as read by fread	295200	0	101	0 | 1 | 17 | 20 | 4	F2	public_or_low_risk	manual_review		internal_not_for_public_deposit	review_internal_keep_or_remove	F2	internal_not_public	Internal workflow data/table output; exclude from public deposit unless explicitly required.	not_public_data	csv	derived_or_workflow_data	internal_only_exclude	exclude_internal_workflow_output	not_public_data	Parent file is internal/excluded or script-on-request.	not_public_data
x_value	02_workflows/F2_workflow_v01/data/02a_refined_analysis/slco_F2_heatmap_input_internal.csv	slco_F2_heatmap_input_internal.csv		numeric				NA/blank as read by fread	295200	0	246	0.1 | 0.12 | 0.14 | 0.16 | 0.18	F2	public_or_low_risk	manual_review		internal_not_for_public_deposit	review_internal_keep_or_remove	F2	internal_not_public	Internal workflow data/table output; exclude from public deposit unless explicitly required.	not_public_data	csv	derived_or_workflow_data	internal_only_exclude	exclude_internal_workflow_output	not_public_data	Parent file is internal/excluded or script-on-request.	not_public_data
y_value	02_workflows/F2_workflow_v01/data/02a_refined_analysis/slco_F2_heatmap_input_internal.csv	slco_F2_heatmap_input_internal.csv		numeric				NA/blank as read by fread	295200	0	300	0.1 | 0.2 | 0.3 | 0.4 | 0.5	F2	public_or_low_risk	manual_review		internal_not_for_public_deposit	review_internal_keep_or_remove	F2	internal_not_public	Internal workflow data/table output; exclude from public deposit unless explicitly required.	not_public_data	csv	derived_or_workflow_data	internal_only_exclude	exclude_internal_workflow_output	not_public_data	Parent file is internal/excluded or script-on-request.	not_public_data
metric	02_workflows/F2_workflow_v01/data/02a_refined_analysis/slco_F2_heatmap_input_qc_internal.csv	slco_F2_heatmap_input_qc_internal.csv		character			n_rows | n_columns | n_models | x_min_creatinine_mg_dL | x_max_creatinine_mg_dL | x_unique_values | y_min_bilirubin_mg_dL | y_max_bilirubin_mg_dL | y_unique_values | n_sub_min	NA/blank as read by fread	13	0	13	n_rows | n_columns | n_models | x_min_creatinine_mg_dL | x_max_creatinine_mg_dL	F2	internal_only	no		internal_not_for_public_deposit	review_internal_keep_or_remove	F2	internal_not_public	Internal workflow data/table output; exclude from public deposit unless explicitly required.	not_public_data	csv	derived_or_workflow_data	internal_only_exclude	exclude_internal_workflow_output	not_public_data	Parent file is internal/excluded or script-on-request.	not_public_data	assay_value_qc_metric_or_long_format_metadata	Assay value, QC metric, or long-format metadata field required to rebuild public outputs.
value	02_workflows/F2_workflow_v01/data/02a_refined_analysis/slco_F2_heatmap_input_qc_internal.csv	slco_F2_heatmap_input_qc_internal.csv		numeric				NA/blank as read by fread	13	0	10	295200 | 6 | 4 | 0.1 | 5	F2	internal_only	no		internal_not_for_public_deposit	review_internal_keep_or_remove	F2	internal_not_public	Internal workflow data/table output; exclude from public deposit unless explicitly required.	not_public_data	csv	derived_or_workflow_data	internal_only_exclude	exclude_internal_workflow_output	not_public_data	Parent file is internal/excluded or script-on-request.	not_public_data	assay_value_qc_metric_or_long_format_metadata	Assay value, QC metric, or long-format metadata field required to rebuild public outputs.
model	02_workflows/F2_workflow_v01/data/02a_refined_analysis/slco_F2_heatmap_model_qc_internal.csv	slco_F2_heatmap_model_qc_internal.csv		character			MELD | MELD-Na | reMELD-Na | MELD 3.0	NA/blank as read by fread	4	0	4	MELD | MELD-Na | reMELD-Na | MELD 3.0	F2	internal_only	no		internal_not_for_public_deposit	review_internal_keep_or_remove	F2	internal_not_public	Internal workflow data/table output; exclude from public deposit unless explicitly required.	not_public_data	csv	derived_or_workflow_data	internal_only_exclude	exclude_internal_workflow_output	not_public_data	Parent file is internal/excluded or script-on-request.	not_public_data
n_rows	02_workflows/F2_workflow_v01/data/02a_refined_analysis/slco_F2_heatmap_model_qc_internal.csv	slco_F2_heatmap_model_qc_internal.csv		integer				NA/blank as read by fread	4	0	1	73800	F2	internal_only	no		internal_not_for_public_deposit	review_internal_keep_or_remove	F2	internal_not_public	Internal workflow data/table output; exclude from public deposit unless explicitly required.	not_public_data	csv	derived_or_workflow_data	internal_only_exclude	exclude_internal_workflow_output	not_public_data	Parent file is internal/excluded or script-on-request.	not_public_data
pct_negative_max	02_workflows/F2_workflow_v01/data/02a_refined_analysis/slco_F2_heatmap_model_qc_internal.csv	slco_F2_heatmap_model_qc_internal.csv		integer				NA/blank as read by fread	4	0	1	100	F2	internal_only	no		internal_not_for_public_deposit	review_internal_keep_or_remove	F2	internal_not_public	Internal workflow data/table output; exclude from public deposit unless explicitly required.	not_public_data	csv	derived_or_workflow_data	internal_only_exclude	exclude_internal_workflow_output	not_public_data	Parent file is internal/excluded or script-on-request.	not_public_data
pct_negative_min	02_workflows/F2_workflow_v01/data/02a_refined_analysis/slco_F2_heatmap_model_qc_internal.csv	slco_F2_heatmap_model_qc_internal.csv		integer				NA/blank as read by fread	4	0	1	0	F2	internal_only	no		internal_not_for_public_deposit	review_internal_keep_or_remove	F2	internal_not_public	Internal workflow data/table output; exclude from public deposit unless explicitly required.	not_public_data	csv	derived_or_workflow_data	internal_only_exclude	exclude_internal_workflow_output	not_public_data	Parent file is internal/excluded or script-on-request.	not_public_data
x_max	02_workflows/F2_workflow_v01/data/02a_refined_analysis/slco_F2_heatmap_model_qc_internal.csv	slco_F2_heatmap_model_qc_internal.csv		integer				NA/blank as read by fread	4	0	1	5	F2	internal_only	no		internal_not_for_public_deposit	review_internal_keep_or_remove	F2	internal_not_public	Internal workflow data/table output; exclude from public deposit unless explicitly required.	not_public_data	csv	derived_or_workflow_data	internal_only_exclude	exclude_internal_workflow_output	not_public_data	Parent file is internal/excluded or script-on-request.	not_public_data
x_min	02_workflows/F2_workflow_v01/data/02a_refined_analysis/slco_F2_heatmap_model_qc_internal.csv	slco_F2_heatmap_model_qc_internal.csv		numeric				NA/blank as read by fread	4	0	1	0.1	F2	internal_only	no		internal_not_for_public_deposit	review_internal_keep_or_remove	F2	internal_not_public	Internal workflow data/table output; exclude from public deposit unless explicitly required.	not_public_data	csv	derived_or_workflow_data	internal_only_exclude	exclude_internal_workflow_output	not_public_data	Parent file is internal/excluded or script-on-request.	not_public_data
x_unique	02_workflows/F2_workflow_v01/data/02a_refined_analysis/slco_F2_heatmap_model_qc_internal.csv	slco_F2_heatmap_model_qc_internal.csv		integer				NA/blank as read by fread	4	0	1	246	F2	internal_only	no		internal_not_for_public_deposit	review_internal_keep_or_remove	F2	internal_not_public	Internal workflow data/table output; exclude from public deposit unless explicitly required.	not_public_data	csv	derived_or_workflow_data	internal_only_exclude	exclude_internal_workflow_output	not_public_data	Parent file is internal/excluded or script-on-request.	not_public_data
y_max	02_workflows/F2_workflow_v01/data/02a_refined_analysis/slco_F2_heatmap_model_qc_internal.csv	slco_F2_heatmap_model_qc_internal.csv		integer				NA/blank as read by fread	4	0	1	30	F2	internal_only	no		internal_not_for_public_deposit	review_internal_keep_or_remove	F2	internal_not_public	Internal workflow data/table output; exclude from public deposit unless explicitly required.	not_public_data	csv	derived_or_workflow_data	internal_only_exclude	exclude_internal_workflow_output	not_public_data	Parent file is internal/excluded or script-on-request.	not_public_data
y_min	02_workflows/F2_workflow_v01/data/02a_refined_analysis/slco_F2_heatmap_model_qc_internal.csv	slco_F2_heatmap_model_qc_internal.csv		numeric				NA/blank as read by fread	4	0	1	0.1	F2	internal_only	no		internal_not_for_public_deposit	review_internal_keep_or_remove	F2	internal_not_public	Internal workflow data/table output; exclude from public deposit unless explicitly required.	not_public_data	csv	derived_or_workflow_data	internal_only_exclude	exclude_internal_workflow_output	not_public_data	Parent file is internal/excluded or script-on-request.	not_public_data
y_unique	02_workflows/F2_workflow_v01/data/02a_refined_analysis/slco_F2_heatmap_model_qc_internal.csv	slco_F2_heatmap_model_qc_internal.csv		integer				NA/blank as read by fread	4	0	1	300	F2	internal_only	no		internal_not_for_public_deposit	review_internal_keep_or_remove	F2	internal_not_public	Internal workflow data/table output; exclude from public deposit unless explicitly required.	not_public_data	csv	derived_or_workflow_data	internal_only_exclude	exclude_internal_workflow_output	not_public_data	Parent file is internal/excluded or script-on-request.	not_public_data
max_abs_difference	02_workflows/F2_workflow_v01/data/02b_figure_content/slco_F2_heatmap_rebuild_qc_internal.csv	slco_F2_heatmap_rebuild_qc_internal.csv		integer				NA/blank as read by fread	5	0	1	0	F2	internal_only	no		internal_not_for_public_deposit	review_internal_keep_or_remove	F2	internal_not_public	Internal workflow data/table output; exclude from public deposit unless explicitly required.	not_public_data	csv	derived_or_workflow_data	internal_only_exclude	exclude_internal_workflow_output	not_public_data	Parent file is internal/excluded or script-on-request.	not_public_data	assay_value_qc_metric_or_long_format_metadata	Assay value, QC metric, or long-format metadata field required to rebuild public outputs.
mean_abs_difference	02_workflows/F2_workflow_v01/data/02b_figure_content/slco_F2_heatmap_rebuild_qc_internal.csv	slco_F2_heatmap_rebuild_qc_internal.csv		integer				NA/blank as read by fread	5	0	1	0	F2	internal_only	no		internal_not_for_public_deposit	review_internal_keep_or_remove	F2	internal_not_public	Internal workflow data/table output; exclude from public deposit unless explicitly required.	not_public_data	csv	derived_or_workflow_data	internal_only_exclude	exclude_internal_workflow_output	not_public_data	Parent file is internal/excluded or script-on-request.	not_public_data	assay_value_qc_metric_or_long_format_metadata	Assay value, QC metric, or long-format metadata field required to rebuild public outputs.
n_compared	02_workflows/F2_workflow_v01/data/02b_figure_content/slco_F2_heatmap_rebuild_qc_internal.csv	slco_F2_heatmap_rebuild_qc_internal.csv		integer				NA/blank as read by fread	5	0	1	295200	F2	internal_only	no		internal_not_for_public_deposit	review_internal_keep_or_remove	F2	internal_not_public	Internal workflow data/table output; exclude from public deposit unless explicitly required.	not_public_data	csv	derived_or_workflow_data	internal_only_exclude	exclude_internal_workflow_output	not_public_data	Parent file is internal/excluded or script-on-request.	not_public_data	assay_value_qc_metric_or_long_format_metadata	Assay value, QC metric, or long-format metadata field required to rebuild public outputs.
variable	02_workflows/F2_workflow_v01/data/02b_figure_content/slco_F2_heatmap_rebuild_qc_internal.csv	slco_F2_heatmap_rebuild_qc_internal.csv		character			x_value | y_value | n_sub | count_negative | pct_negative	NA/blank as read by fread	5	0	5	x_value | y_value | n_sub | count_negative | pct_negative	F2	internal_only	no		internal_not_for_public_deposit	review_internal_keep_or_remove	F2	internal_not_public	Internal workflow data/table output; exclude from public deposit unless explicitly required.	not_public_data	csv	derived_or_workflow_data	internal_only_exclude	exclude_internal_workflow_output	not_public_data	Parent file is internal/excluded or script-on-request.	not_public_data	assay_value_qc_metric_or_long_format_metadata	Assay value, QC metric, or long-format metadata field required to rebuild public outputs.
copied	02_workflows/F2_workflow_v01/submission_ready/F2_submission_ready_manifest_v01.csv	F2_submission_ready_manifest_v01.csv		logical			TRUE	NA/blank as read by fread	14	0	1	TRUE	F2	public_or_low_risk	yes		manual_review	manual_review	F2	manual_review	Non-internal submission-ready manifest kept as public documentation/metadata.	public	csv	documentation_or_metadata	public_deposit	keep_public_submission_ready_manifest	documentation_metadata_not_data	Column belongs to documentation/metadata file, not analysis data.	documentation_metadata_not_data
created_at	02_workflows/F2_workflow_v01/submission_ready/F2_submission_ready_manifest_v01.csv	F2_submission_ready_manifest_v01.csv		POSIXct;POSIXt				NA/blank as read by fread	14	0	1	2026-05-02 01:33:03	F2	public_or_low_risk	yes		manual_review	manual_review	F2	manual_review	Non-internal submission-ready manifest kept as public documentation/metadata.	public	csv	documentation_or_metadata	public_deposit	keep_public_submission_ready_manifest	documentation_metadata_not_data	Column belongs to documentation/metadata file, not analysis data.	documentation_metadata_not_data
file_exists	02_workflows/F2_workflow_v01/submission_ready/F2_submission_ready_manifest_v01.csv	F2_submission_ready_manifest_v01.csv		logical			TRUE	NA/blank as read by fread	14	0	1	TRUE	F2	public_or_low_risk	yes		manual_review	manual_review	F2	manual_review	Non-internal submission-ready manifest kept as public documentation/metadata.	public	csv	documentation_or_metadata	public_deposit	keep_public_submission_ready_manifest	documentation_metadata_not_data	Column belongs to documentation/metadata file, not analysis data.	documentation_metadata_not_data
file_size_bytes	02_workflows/F2_workflow_v01/submission_ready/F2_submission_ready_manifest_v01.csv	F2_submission_ready_manifest_v01.csv		integer				NA/blank as read by fread	14	0	12	7858998 | 552 | 877270 | 558 | 922	F2	public_or_low_risk	yes		manual_review	manual_review	F2	manual_review	Non-internal submission-ready manifest kept as public documentation/metadata.	public	csv	documentation_or_metadata	public_deposit	keep_public_submission_ready_manifest	documentation_metadata_not_data	Column belongs to documentation/metadata file, not analysis data.	documentation_metadata_not_data
md5	02_workflows/F2_workflow_v01/submission_ready/F2_submission_ready_manifest_v01.csv	F2_submission_ready_manifest_v01.csv		character			93e06eeefac7f60a0cd987630232561c | d6bec83444bffd55eb65533a93ad5c5f | a300627a40ff5d92e416ad2fdd7da6f9 | 69355977324161fce080931369bd51f9 | df833ec1562a6c70ca8dc8338c7e625d | ff26ff0ece291ed4c718180a4d3d7916 | e9ee62cc54b6dbd479cc5597f1136aa5 | 12288...	NA/blank as read by fread	14	0	13	93e06eeefac7f60a0cd987630232561c | d6bec83444bffd55eb65533a93ad5c5f | a300627a40ff5d92e416ad2fdd7da6f9 | 69355977324161f...	F2	public_or_low_risk	yes		manual_review	manual_review	F2	manual_review	Non-internal submission-ready manifest kept as public documentation/metadata.	public	csv	documentation_or_metadata	public_deposit	keep_public_submission_ready_manifest	documentation_metadata_not_data	Column belongs to documentation/metadata file, not analysis data.	documentation_metadata_not_data
release_status	02_workflows/F2_workflow_v01/submission_ready/F2_submission_ready_manifest_v01.csv	F2_submission_ready_manifest_v01.csv		character			public | internal	NA/blank as read by fread	14	0	2	public | internal	F2	public_or_low_risk	yes		manual_review	manual_review	F2	manual_review	Non-internal submission-ready manifest kept as public documentation/metadata.	public	csv	documentation_or_metadata	public_deposit	keep_public_submission_ready_manifest	documentation_metadata_not_data	Column belongs to documentation/metadata file, not analysis data.	documentation_metadata_not_data	non_disclosive_release_or_grouping_status	Non-disclosive release/grouping status required for release documentation or data filtering.
role_note	02_workflows/F2_workflow_v01/submission_ready/F2_submission_ready_manifest_v01.csv	F2_submission_ready_manifest_v01.csv		character			Final public Figure 2 heatmap bin dataset used to render the submitted figure. | Public metadata for final Figure 2 heatmap bin dataset. | Submission-ready Figure 2 PDF. | Internal F2 workflow traceability, QC, reference, or validation file.	NA/blank as read by fread	14	0	4	Final public Figure 2 heatmap bin dataset used to render the submitted figure. | Public metadata for final Figure 2 heat...	F2	public_or_low_risk	yes		manual_review	manual_review	F2	manual_review	Non-internal submission-ready manifest kept as public documentation/metadata.	public	csv	documentation_or_metadata	public_deposit	keep_public_submission_ready_manifest	documentation_metadata_not_data	Column belongs to documentation/metadata file, not analysis data.	documentation_metadata_not_data
source_path	02_workflows/F2_workflow_v01/submission_ready/F2_submission_ready_manifest_v01.csv	F2_submission_ready_manifest_v01.csv		character			02_workflows/F2_workflow_v01/data/02b_figure_content/slco_F2_heatmap_bin_public.csv | LOCAL_PATH_REMOVED	NA/blank as read by fread	14	0	14	LOCAL_PATH_REMOVED	F2	public_or_low_risk	yes		manual_review	manual_review	F2	manual_review	Non-internal submission-ready manifest kept as public documentation/metadata.	public	csv	documentation_or_metadata	public_deposit	keep_public_submission_ready_manifest	documentation_metadata_not_data	Column belongs to documentation/metadata file, not analysis data.	documentation_metadata_not_data
submission_component	02_workflows/F2_workflow_v01/submission_ready/F2_submission_ready_manifest_v01.csv	F2_submission_ready_manifest_v01.csv		character			data | figure | validation	NA/blank as read by fread	14	0	3	data | figure | validation	F2	public_or_low_risk	yes		manual_review	manual_review	F2	manual_review	Non-internal submission-ready manifest kept as public documentation/metadata.	public	csv	documentation_or_metadata	public_deposit	keep_public_submission_ready_manifest	documentation_metadata_not_data	Column belongs to documentation/metadata file, not analysis data.	documentation_metadata_not_data
submission_file_name	02_workflows/F2_workflow_v01/submission_ready/F2_submission_ready_manifest_v01.csv	F2_submission_ready_manifest_v01.csv		character			slco_F2_heatmap_bin_public.csv | slco_F2_heatmap_meta_public.csv | slco_F2_heatmap_public.pdf | slco_F2_heatmap_bin_reference_internal.csv | slco_F2_heatmap_meta_reference_internal.csv | slco_F2_source_load_manifest_internal.csv | slco_F2_heatmap_inp...	NA/blank as read by fread	14	0	14	slco_F2_heatmap_bin_public.csv | slco_F2_heatmap_meta_public.csv | slco_F2_heatmap_public.pdf | slco_F2_heatmap_bin_refe...	F2	public_or_low_risk	yes		manual_review	manual_review	F2	manual_review	Non-internal submission-ready manifest kept as public documentation/metadata.	public	csv	documentation_or_metadata	public_deposit	keep_public_submission_ready_manifest	documentation_metadata_not_data	Column belongs to documentation/metadata file, not analysis data.	documentation_metadata_not_data
submission_path	02_workflows/F2_workflow_v01/submission_ready/F2_submission_ready_manifest_v01.csv	F2_submission_ready_manifest_v01.csv		character			02_workflows/F2_workflow_v01/submission_ready/public/data/slco_F2_heatmap_bin_public.csv | /Use...	NA/blank as read by fread	14	0	14	LOCAL_PATH_REMOVED	F2	public_or_low_risk	yes		manual_review	manual_review	F2	manual_review	Non-internal submission-ready manifest kept as public documentation/metadata.	public	csv	documentation_or_metadata	public_deposit	keep_public_submission_ready_manifest	documentation_metadata_not_data	Column belongs to documentation/metadata file, not analysis data.	documentation_metadata_not_data
workflow	02_workflows/F2_workflow_v01/submission_ready/F2_submission_ready_manifest_v01.csv	F2_submission_ready_manifest_v01.csv		character			F2_workflow_v01	NA/blank as read by fread	14	0	1	F2_workflow_v01	F2	public_or_low_risk	yes		manual_review	manual_review	F2	manual_review	Non-internal submission-ready manifest kept as public documentation/metadata.	public	csv	documentation_or_metadata	public_deposit	keep_public_submission_ready_manifest	documentation_metadata_not_data	Column belongs to documentation/metadata file, not analysis data.	documentation_metadata_not_data
Internal files are retained only for traceability	02_workflows/F2_workflow_v01/submission_ready/README_F2_submission_ready_v01.txt	README_F2_submission_ready_v01.txt		logical				NA/blank as read by fread	0	0	0		F2	public_or_low_risk	yes		manual_review	manual_review	F2	manual_review	Workflow README kept as public documentation/metadata.	public	text_table_or_text	documentation_or_metadata	public_deposit	keep_public_workflow_readme	documentation_metadata_not_data	Column belongs to documentation/metadata file, not analysis data.	documentation_metadata_not_data
QC	02_workflows/F2_workflow_v01/submission_ready/README_F2_submission_ready_v01.txt	README_F2_submission_ready_v01.txt		logical				NA/blank as read by fread	0	0	0		F2	public_or_low_risk	yes		manual_review	manual_review	F2	manual_review	Workflow README kept as public documentation/metadata.	public	text_table_or_text	documentation_or_metadata	public_deposit	keep_public_workflow_readme	documentation_metadata_not_data	Column belongs to documentation/metadata file, not analysis data.	documentation_metadata_not_data
and workflow documentation.	02_workflows/F2_workflow_v01/submission_ready/README_F2_submission_ready_v01.txt	README_F2_submission_ready_v01.txt		logical				NA/blank as read by fread	0	0	0		F2	public_or_low_risk	yes		manual_review	manual_review	F2	manual_review	Workflow README kept as public documentation/metadata.	public	text_table_or_text	documentation_or_metadata	public_deposit	keep_public_workflow_readme	documentation_metadata_not_data	Column belongs to documentation/metadata file, not analysis data.	documentation_metadata_not_data
copied	02_workflows/F2_workflow_v01/submission_ready/internal/F2_internal_submission_manifest_v01.csv	F2_internal_submission_manifest_v01.csv		logical			TRUE	NA/blank as read by fread	11	0	1	TRUE	F2	public_or_low_risk	yes		internal_not_for_public_deposit	review_internal_keep_or_remove	F2	internal_not_public	Internal submission manifest; exclude from public deposit.	not_public_data	csv	documentation_or_metadata	internal_only_exclude	exclude_internal_submission_manifest	not_public_data	Parent file is internal/excluded or script-on-request.	not_public_data
file_exists	02_workflows/F2_workflow_v01/submission_ready/internal/F2_internal_submission_manifest_v01.csv	F2_internal_submission_manifest_v01.csv		logical			TRUE	NA/blank as read by fread	11	0	1	TRUE	F2	public_or_low_risk	yes		internal_not_for_public_deposit	review_internal_keep_or_remove	F2	internal_not_public	Internal submission manifest; exclude from public deposit.	not_public_data	csv	documentation_or_metadata	internal_only_exclude	exclude_internal_submission_manifest	not_public_data	Parent file is internal/excluded or script-on-request.	not_public_data
file_size_bytes	02_workflows/F2_workflow_v01/submission_ready/internal/F2_internal_submission_manifest_v01.csv	F2_internal_submission_manifest_v01.csv		integer				NA/blank as read by fread	11	0	10	7858998 | 558 | 922 | 261 | 253	F2	public_or_low_risk	yes		internal_not_for_public_deposit	review_internal_keep_or_remove	F2	internal_not_public	Internal submission manifest; exclude from public deposit.	not_public_data	csv	documentation_or_metadata	internal_only_exclude	exclude_internal_submission_manifest	not_public_data	Parent file is internal/excluded or script-on-request.	not_public_data
md5	02_workflows/F2_workflow_v01/submission_ready/internal/F2_internal_submission_manifest_v01.csv	F2_internal_submission_manifest_v01.csv		character			69355977324161fce080931369bd51f9 | df833ec1562a6c70ca8dc8338c7e625d | ff26ff0ece291ed4c718180a4d3d7916 | e9ee62cc54b6dbd479cc5597f1136aa5 | 122888ecc72f6d8b980a98f65dafb946 | 7f7b62f6e5449b474acd3eb4fbc1b62b | 9f7678c39fe3702368d504b1950899eb | ec798...	NA/blank as read by fread	11	0	10	69355977324161fce080931369bd51f9 | df833ec1562a6c70ca8dc8338c7e625d | ff26ff0ece291ed4c718180a4d3d7916 | e9ee62cc54b6dbd...	F2	public_or_low_risk	yes		internal_not_for_public_deposit	review_internal_keep_or_remove	F2	internal_not_public	Internal submission manifest; exclude from public deposit.	not_public_data	csv	documentation_or_metadata	internal_only_exclude	exclude_internal_submission_manifest	not_public_data	Parent file is internal/excluded or script-on-request.	not_public_data
release_status	02_workflows/F2_workflow_v01/submission_ready/internal/F2_internal_submission_manifest_v01.csv	F2_internal_submission_manifest_v01.csv		character			internal	NA/blank as read by fread	11	0	1	internal	F2	public_or_low_risk	yes		internal_not_for_public_deposit	review_internal_keep_or_remove	F2	internal_not_public	Internal submission manifest; exclude from public deposit.	not_public_data	csv	documentation_or_metadata	internal_only_exclude	exclude_internal_submission_manifest	not_public_data	Parent file is internal/excluded or script-on-request.	not_public_data	non_disclosive_release_or_grouping_status	Non-disclosive release/grouping status required for release documentation or data filtering.
role_note	02_workflows/F2_workflow_v01/submission_ready/internal/F2_internal_submission_manifest_v01.csv	F2_internal_submission_manifest_v01.csv		character			Internal F2 workflow traceability, QC, reference, or validation file.	NA/blank as read by fread	11	0	1	Internal F2 workflow traceability, QC, reference, or validation file.	F2	public_or_low_risk	yes		internal_not_for_public_deposit	review_internal_keep_or_remove	F2	internal_not_public	Internal submission manifest; exclude from public deposit.	not_public_data	csv	documentation_or_metadata	internal_only_exclude	exclude_internal_submission_manifest	not_public_data	Parent file is internal/excluded or script-on-request.	not_public_data
source_path	02_workflows/F2_workflow_v01/submission_ready/internal/F2_internal_submission_manifest_v01.csv	F2_internal_submission_manifest_v01.csv		character			02_workflows/F2_workflow_v01/data/01_source_loaded_harmonized/slco_F2_heatmap_bin_reference_int...	NA/blank as read by fread	11	0	11	LOCAL_PATH_REMOVED	F2	public_or_low_risk	yes		internal_not_for_public_deposit	review_internal_keep_or_remove	F2	internal_not_public	Internal submission manifest; exclude from public deposit.	not_public_data	csv	documentation_or_metadata	internal_only_exclude	exclude_internal_submission_manifest	not_public_data	Parent file is internal/excluded or script-on-request.	not_public_data
submission_component	02_workflows/F2_workflow_v01/submission_ready/internal/F2_internal_submission_manifest_v01.csv	F2_internal_submission_manifest_v01.csv		character			data | validation	NA/blank as read by fread	11	0	2	data | validation	F2	public_or_low_risk	yes		internal_not_for_public_deposit	review_internal_keep_or_remove	F2	internal_not_public	Internal submission manifest; exclude from public deposit.	not_public_data	csv	documentation_or_metadata	internal_only_exclude	exclude_internal_submission_manifest	not_public_data	Parent file is internal/excluded or script-on-request.	not_public_data
submission_file_name	02_workflows/F2_workflow_v01/submission_ready/internal/F2_internal_submission_manifest_v01.csv	F2_internal_submission_manifest_v01.csv		character			slco_F2_heatmap_bin_reference_internal.csv | slco_F2_heatmap_meta_reference_internal.csv | slco_F2_source_load_manifest_internal.csv | slco_F2_heatmap_input_internal.csv | slco_F2_heatmap_input_qc_internal.csv | slco_F2_heatmap_model_qc_internal.csv ...	NA/blank as read by fread	11	0	11	slco_F2_heatmap_bin_reference_internal.csv | slco_F2_heatmap_meta_reference_internal.csv | slco_F2_source_load_manifest_...	F2	public_or_low_risk	yes		internal_not_for_public_deposit	review_internal_keep_or_remove	F2	internal_not_public	Internal submission manifest; exclude from public deposit.	not_public_data	csv	documentation_or_metadata	internal_only_exclude	exclude_internal_submission_manifest	not_public_data	Parent file is internal/excluded or script-on-request.	not_public_data
submission_path	02_workflows/F2_workflow_v01/submission_ready/internal/F2_internal_submission_manifest_v01.csv	F2_internal_submission_manifest_v01.csv		character			02_workflows/F2_workflow_v01/submission_ready/internal/data/slco_F2_heatmap_bin_reference_inter...	NA/blank as read by fread	11	0	11	LOCAL_PATH_REMOVED	F2	public_or_low_risk	yes		internal_not_for_public_deposit	review_internal_keep_or_remove	F2	internal_not_public	Internal submission manifest; exclude from public deposit.	not_public_data	csv	documentation_or_metadata	internal_only_exclude	exclude_internal_submission_manifest	not_public_data	Parent file is internal/excluded or script-on-request.	not_public_data
count_negative	02_workflows/F2_workflow_v01/submission_ready/internal/data/slco_F2_heatmap_bin_reference_internal.csv	slco_F2_heatmap_bin_reference_internal.csv		integer				NA/blank as read by fread	295200	0	101	0 | 1 | 17 | 20 | 4	F2	public_or_low_risk	manual_review		internal_not_for_public_deposit	review_internal_keep_or_remove	F2	internal_not_public	Internal workflow data/table output; exclude from public deposit unless explicitly required.	not_public_data	csv	derived_or_workflow_data	internal_only_exclude	exclude_internal_workflow_output	not_public_data	Parent file is internal/excluded or script-on-request.	not_public_data
model	02_workflows/F2_workflow_v01/submission_ready/internal/data/slco_F2_heatmap_bin_reference_internal.csv	slco_F2_heatmap_bin_reference_internal.csv		character			MELD | MELD-Na | reMELD-Na | MELD 3.0	NA/blank as read by fread	295200	0	4	MELD | MELD-Na | reMELD-Na | MELD 3.0	F2	public_or_low_risk	manual_review		internal_not_for_public_deposit	review_internal_keep_or_remove	F2	internal_not_public	Internal workflow data/table output; exclude from public deposit unless explicitly required.	not_public_data	csv	derived_or_workflow_data	internal_only_exclude	exclude_internal_workflow_output	not_public_data	Parent file is internal/excluded or script-on-request.	not_public_data
n_sub	02_workflows/F2_workflow_v01/submission_ready/internal/data/slco_F2_heatmap_bin_reference_internal.csv	slco_F2_heatmap_bin_reference_internal.csv		integer				NA/blank as read by fread	295200	0	1	100	F2	public_or_low_risk	manual_review		internal_not_for_public_deposit	review_internal_keep_or_remove	F2	internal_not_public	Internal workflow data/table output; exclude from public deposit unless explicitly required.	not_public_data	csv	derived_or_workflow_data	internal_only_exclude	exclude_internal_workflow_output	not_public_data	Parent file is internal/excluded or script-on-request.	not_public_data
pct_negative	02_workflows/F2_workflow_v01/submission_ready/internal/data/slco_F2_heatmap_bin_reference_internal.csv	slco_F2_heatmap_bin_reference_internal.csv		integer				NA/blank as read by fread	295200	0	101	0 | 1 | 17 | 20 | 4	F2	public_or_low_risk	manual_review		internal_not_for_public_deposit	review_internal_keep_or_remove	F2	internal_not_public	Internal workflow data/table output; exclude from public deposit unless explicitly required.	not_public_data	csv	derived_or_workflow_data	internal_only_exclude	exclude_internal_workflow_output	not_public_data	Parent file is internal/excluded or script-on-request.	not_public_data
x_value	02_workflows/F2_workflow_v01/submission_ready/internal/data/slco_F2_heatmap_bin_reference_internal.csv	slco_F2_heatmap_bin_reference_internal.csv		numeric				NA/blank as read by fread	295200	0	246	0.1 | 0.12 | 0.14 | 0.16 | 0.18	F2	public_or_low_risk	manual_review		internal_not_for_public_deposit	review_internal_keep_or_remove	F2	internal_not_public	Internal workflow data/table output; exclude from public deposit unless explicitly required.	not_public_data	csv	derived_or_workflow_data	internal_only_exclude	exclude_internal_workflow_output	not_public_data	Parent file is internal/excluded or script-on-request.	not_public_data
y_value	02_workflows/F2_workflow_v01/submission_ready/internal/data/slco_F2_heatmap_bin_reference_internal.csv	slco_F2_heatmap_bin_reference_internal.csv		numeric				NA/blank as read by fread	295200	0	300	0.1 | 0.2 | 0.3 | 0.4 | 0.5	F2	public_or_low_risk	manual_review		internal_not_for_public_deposit	review_internal_keep_or_remove	F2	internal_not_public	Internal workflow data/table output; exclude from public deposit unless explicitly required.	not_public_data	csv	derived_or_workflow_data	internal_only_exclude	exclude_internal_workflow_output	not_public_data	Parent file is internal/excluded or script-on-request.	not_public_data
count_negative	02_workflows/F2_workflow_v01/submission_ready/internal/data/slco_F2_heatmap_input_internal.csv	slco_F2_heatmap_input_internal.csv		integer				NA/blank as read by fread	295200	0	101	0 | 1 | 17 | 20 | 4	F2	public_or_low_risk	manual_review		internal_not_for_public_deposit	review_internal_keep_or_remove	F2	internal_not_public	Internal workflow data/table output; exclude from public deposit unless explicitly required.	not_public_data	csv	derived_or_workflow_data	internal_only_exclude	exclude_internal_workflow_output	not_public_data	Parent file is internal/excluded or script-on-request.	not_public_data
model	02_workflows/F2_workflow_v01/submission_ready/internal/data/slco_F2_heatmap_input_internal.csv	slco_F2_heatmap_input_internal.csv		character			MELD | MELD-Na | reMELD-Na | MELD 3.0	NA/blank as read by fread	295200	0	4	MELD | MELD-Na | reMELD-Na | MELD 3.0	F2	public_or_low_risk	manual_review		internal_not_for_public_deposit	review_internal_keep_or_remove	F2	internal_not_public	Internal workflow data/table output; exclude from public deposit unless explicitly required.	not_public_data	csv	derived_or_workflow_data	internal_only_exclude	exclude_internal_workflow_output	not_public_data	Parent file is internal/excluded or script-on-request.	not_public_data
n_sub	02_workflows/F2_workflow_v01/submission_ready/internal/data/slco_F2_heatmap_input_internal.csv	slco_F2_heatmap_input_internal.csv		integer				NA/blank as read by fread	295200	0	1	100	F2	public_or_low_risk	manual_review		internal_not_for_public_deposit	review_internal_keep_or_remove	F2	internal_not_public	Internal workflow data/table output; exclude from public deposit unless explicitly required.	not_public_data	csv	derived_or_workflow_data	internal_only_exclude	exclude_internal_workflow_output	not_public_data	Parent file is internal/excluded or script-on-request.	not_public_data
pct_negative	02_workflows/F2_workflow_v01/submission_ready/internal/data/slco_F2_heatmap_input_internal.csv	slco_F2_heatmap_input_internal.csv		integer				NA/blank as read by fread	295200	0	101	0 | 1 | 17 | 20 | 4	F2	public_or_low_risk	manual_review		internal_not_for_public_deposit	review_internal_keep_or_remove	F2	internal_not_public	Internal workflow data/table output; exclude from public deposit unless explicitly required.	not_public_data	csv	derived_or_workflow_data	internal_only_exclude	exclude_internal_workflow_output	not_public_data	Parent file is internal/excluded or script-on-request.	not_public_data
x_value	02_workflows/F2_workflow_v01/submission_ready/internal/data/slco_F2_heatmap_input_internal.csv	slco_F2_heatmap_input_internal.csv		numeric				NA/blank as read by fread	295200	0	246	0.1 | 0.12 | 0.14 | 0.16 | 0.18	F2	public_or_low_risk	manual_review		internal_not_for_public_deposit	review_internal_keep_or_remove	F2	internal_not_public	Internal workflow data/table output; exclude from public deposit unless explicitly required.	not_public_data	csv	derived_or_workflow_data	internal_only_exclude	exclude_internal_workflow_output	not_public_data	Parent file is internal/excluded or script-on-request.	not_public_data
y_value	02_workflows/F2_workflow_v01/submission_ready/internal/data/slco_F2_heatmap_input_internal.csv	slco_F2_heatmap_input_internal.csv		numeric				NA/blank as read by fread	295200	0	300	0.1 | 0.2 | 0.3 | 0.4 | 0.5	F2	public_or_low_risk	manual_review		internal_not_for_public_deposit	review_internal_keep_or_remove	F2	internal_not_public	Internal workflow data/table output; exclude from public deposit unless explicitly required.	not_public_data	csv	derived_or_workflow_data	internal_only_exclude	exclude_internal_workflow_output	not_public_data	Parent file is internal/excluded or script-on-request.	not_public_data
metric	02_workflows/F2_workflow_v01/submission_ready/internal/data/slco_F2_heatmap_input_qc_internal.csv	slco_F2_heatmap_input_qc_internal.csv		character			n_rows | n_columns | n_models | x_min_creatinine_mg_dL | x_max_creatinine_mg_dL | x_unique_values | y_min_bilirubin_mg_dL | y_max_bilirubin_mg_dL | y_unique_values | n_sub_min	NA/blank as read by fread	13	0	13	n_rows | n_columns | n_models | x_min_creatinine_mg_dL | x_max_creatinine_mg_dL	F2	internal_only	no		internal_not_for_public_deposit	review_internal_keep_or_remove	F2	internal_not_public	Internal workflow data/table output; exclude from public deposit unless explicitly required.	not_public_data	csv	derived_or_workflow_data	internal_only_exclude	exclude_internal_workflow_output	not_public_data	Parent file is internal/excluded or script-on-request.	not_public_data	assay_value_qc_metric_or_long_format_metadata	Assay value, QC metric, or long-format metadata field required to rebuild public outputs.
value	02_workflows/F2_workflow_v01/submission_ready/internal/data/slco_F2_heatmap_input_qc_internal.csv	slco_F2_heatmap_input_qc_internal.csv		numeric				NA/blank as read by fread	13	0	10	295200 | 6 | 4 | 0.1 | 5	F2	internal_only	no		internal_not_for_public_deposit	review_internal_keep_or_remove	F2	internal_not_public	Internal workflow data/table output; exclude from public deposit unless explicitly required.	not_public_data	csv	derived_or_workflow_data	internal_only_exclude	exclude_internal_workflow_output	not_public_data	Parent file is internal/excluded or script-on-request.	not_public_data	assay_value_qc_metric_or_long_format_metadata	Assay value, QC metric, or long-format metadata field required to rebuild public outputs.
parameter	02_workflows/F2_workflow_v01/submission_ready/internal/data/slco_F2_heatmap_meta_reference_internal.csv	slco_F2_heatmap_meta_reference_internal.csv		character			figure | data_origin | grid_type | x_axis_variable | x_start | x_end | x_step | y_axis_variable | y_start | y_end	NA/blank as read by fread	21	0	21	figure | data_origin | grid_type | x_axis_variable | x_start	F2	public_or_low_risk	manual_review		internal_not_for_public_deposit	review_internal_keep_or_remove	F2	internal_not_public	Internal workflow data/table output; exclude from public deposit unless explicitly required.	not_public_data	csv	derived_or_workflow_data	internal_only_exclude	exclude_internal_workflow_output	not_public_data	Parent file is internal/excluded or script-on-request.	not_public_data
value	02_workflows/F2_workflow_v01/submission_ready/internal/data/slco_F2_heatmap_meta_reference_internal.csv	slco_F2_heatmap_meta_reference_internal.csv		character			Figure 2 | in silico simulation | uniform subpoint grid within bins | Creatinine (mg/dL) | 0.1 | 5.0 | 0.02 | Bilirubin (mg/dL) | 30.0 | 1000	NA/blank as read by fread	21	0	18	Figure 2 | in silico simulation | uniform subpoint grid within bins | Creatinine (mg/dL) | 0.1	F2	public_or_low_risk	manual_review		internal_not_for_public_deposit	review_internal_keep_or_remove	F2	internal_not_public	Internal workflow data/table output; exclude from public deposit unless explicitly required.	not_public_data	csv	derived_or_workflow_data	internal_only_exclude	exclude_internal_workflow_output	not_public_data	Parent file is internal/excluded or script-on-request.	not_public_data	assay_value_qc_metric_or_long_format_metadata	Assay value, QC metric, or long-format metadata field required to rebuild public outputs.
model	02_workflows/F2_workflow_v01/submission_ready/internal/data/slco_F2_heatmap_model_qc_internal.csv	slco_F2_heatmap_model_qc_internal.csv		character			MELD | MELD-Na | reMELD-Na | MELD 3.0	NA/blank as read by fread	4	0	4	MELD | MELD-Na | reMELD-Na | MELD 3.0	F2	internal_only	no		internal_not_for_public_deposit	review_internal_keep_or_remove	F2	internal_not_public	Internal workflow data/table output; exclude from public deposit unless explicitly required.	not_public_data	csv	derived_or_workflow_data	internal_only_exclude	exclude_internal_workflow_output	not_public_data	Parent file is internal/excluded or script-on-request.	not_public_data
n_rows	02_workflows/F2_workflow_v01/submission_ready/internal/data/slco_F2_heatmap_model_qc_internal.csv	slco_F2_heatmap_model_qc_internal.csv		integer				NA/blank as read by fread	4	0	1	73800	F2	internal_only	no		internal_not_for_public_deposit	review_internal_keep_or_remove	F2	internal_not_public	Internal workflow data/table output; exclude from public deposit unless explicitly required.	not_public_data	csv	derived_or_workflow_data	internal_only_exclude	exclude_internal_workflow_output	not_public_data	Parent file is internal/excluded or script-on-request.	not_public_data
pct_negative_max	02_workflows/F2_workflow_v01/submission_ready/internal/data/slco_F2_heatmap_model_qc_internal.csv	slco_F2_heatmap_model_qc_internal.csv		integer				NA/blank as read by fread	4	0	1	100	F2	internal_only	no		internal_not_for_public_deposit	review_internal_keep_or_remove	F2	internal_not_public	Internal workflow data/table output; exclude from public deposit unless explicitly required.	not_public_data	csv	derived_or_workflow_data	internal_only_exclude	exclude_internal_workflow_output	not_public_data	Parent file is internal/excluded or script-on-request.	not_public_data
pct_negative_min	02_workflows/F2_workflow_v01/submission_ready/internal/data/slco_F2_heatmap_model_qc_internal.csv	slco_F2_heatmap_model_qc_internal.csv		integer				NA/blank as read by fread	4	0	1	0	F2	internal_only	no		internal_not_for_public_deposit	review_internal_keep_or_remove	F2	internal_not_public	Internal workflow data/table output; exclude from public deposit unless explicitly required.	not_public_data	csv	derived_or_workflow_data	internal_only_exclude	exclude_internal_workflow_output	not_public_data	Parent file is internal/excluded or script-on-request.	not_public_data
x_max	02_workflows/F2_workflow_v01/submission_ready/internal/data/slco_F2_heatmap_model_qc_internal.csv	slco_F2_heatmap_model_qc_internal.csv		integer				NA/blank as read by fread	4	0	1	5	F2	internal_only	no		internal_not_for_public_deposit	review_internal_keep_or_remove	F2	internal_not_public	Internal workflow data/table output; exclude from public deposit unless explicitly required.	not_public_data	csv	derived_or_workflow_data	internal_only_exclude	exclude_internal_workflow_output	not_public_data	Parent file is internal/excluded or script-on-request.	not_public_data
x_min	02_workflows/F2_workflow_v01/submission_ready/internal/data/slco_F2_heatmap_model_qc_internal.csv	slco_F2_heatmap_model_qc_internal.csv		numeric				NA/blank as read by fread	4	0	1	0.1	F2	internal_only	no		internal_not_for_public_deposit	review_internal_keep_or_remove	F2	internal_not_public	Internal workflow data/table output; exclude from public deposit unless explicitly required.	not_public_data	csv	derived_or_workflow_data	internal_only_exclude	exclude_internal_workflow_output	not_public_data	Parent file is internal/excluded or script-on-request.	not_public_data
x_unique	02_workflows/F2_workflow_v01/submission_ready/internal/data/slco_F2_heatmap_model_qc_internal.csv	slco_F2_heatmap_model_qc_internal.csv		integer				NA/blank as read by fread	4	0	1	246	F2	internal_only	no		internal_not_for_public_deposit	review_internal_keep_or_remove	F2	internal_not_public	Internal workflow data/table output; exclude from public deposit unless explicitly required.	not_public_data	csv	derived_or_workflow_data	internal_only_exclude	exclude_internal_workflow_output	not_public_data	Parent file is internal/excluded or script-on-request.	not_public_data
y_max	02_workflows/F2_workflow_v01/submission_ready/internal/data/slco_F2_heatmap_model_qc_internal.csv	slco_F2_heatmap_model_qc_internal.csv		integer				NA/blank as read by fread	4	0	1	30	F2	internal_only	no		internal_not_for_public_deposit	review_internal_keep_or_remove	F2	internal_not_public	Internal workflow data/table output; exclude from public deposit unless explicitly required.	not_public_data	csv	derived_or_workflow_data	internal_only_exclude	exclude_internal_workflow_output	not_public_data	Parent file is internal/excluded or script-on-request.	not_public_data
y_min	02_workflows/F2_workflow_v01/submission_ready/internal/data/slco_F2_heatmap_model_qc_internal.csv	slco_F2_heatmap_model_qc_internal.csv		numeric				NA/blank as read by fread	4	0	1	0.1	F2	internal_only	no		internal_not_for_public_deposit	review_internal_keep_or_remove	F2	internal_not_public	Internal workflow data/table output; exclude from public deposit unless explicitly required.	not_public_data	csv	derived_or_workflow_data	internal_only_exclude	exclude_internal_workflow_output	not_public_data	Parent file is internal/excluded or script-on-request.	not_public_data
y_unique	02_workflows/F2_workflow_v01/submission_ready/internal/data/slco_F2_heatmap_model_qc_internal.csv	slco_F2_heatmap_model_qc_internal.csv		integer				NA/blank as read by fread	4	0	1	300	F2	internal_only	no		internal_not_for_public_deposit	review_internal_keep_or_remove	F2	internal_not_public	Internal workflow data/table output; exclude from public deposit unless explicitly required.	not_public_data	csv	derived_or_workflow_data	internal_only_exclude	exclude_internal_workflow_output	not_public_data	Parent file is internal/excluded or script-on-request.	not_public_data
max_abs_difference	02_workflows/F2_workflow_v01/submission_ready/internal/data/slco_F2_heatmap_rebuild_qc_internal.csv	slco_F2_heatmap_rebuild_qc_internal.csv		integer				NA/blank as read by fread	5	0	1	0	F2	internal_only	no		internal_not_for_public_deposit	review_internal_keep_or_remove	F2	internal_not_public	Internal workflow data/table output; exclude from public deposit unless explicitly required.	not_public_data	csv	derived_or_workflow_data	internal_only_exclude	exclude_internal_workflow_output	not_public_data	Parent file is internal/excluded or script-on-request.	not_public_data	assay_value_qc_metric_or_long_format_metadata	Assay value, QC metric, or long-format metadata field required to rebuild public outputs.
mean_abs_difference	02_workflows/F2_workflow_v01/submission_ready/internal/data/slco_F2_heatmap_rebuild_qc_internal.csv	slco_F2_heatmap_rebuild_qc_internal.csv		integer				NA/blank as read by fread	5	0	1	0	F2	internal_only	no		internal_not_for_public_deposit	review_internal_keep_or_remove	F2	internal_not_public	Internal workflow data/table output; exclude from public deposit unless explicitly required.	not_public_data	csv	derived_or_workflow_data	internal_only_exclude	exclude_internal_workflow_output	not_public_data	Parent file is internal/excluded or script-on-request.	not_public_data	assay_value_qc_metric_or_long_format_metadata	Assay value, QC metric, or long-format metadata field required to rebuild public outputs.
n_compared	02_workflows/F2_workflow_v01/submission_ready/internal/data/slco_F2_heatmap_rebuild_qc_internal.csv	slco_F2_heatmap_rebuild_qc_internal.csv		integer				NA/blank as read by fread	5	0	1	295200	F2	internal_only	no		internal_not_for_public_deposit	review_internal_keep_or_remove	F2	internal_not_public	Internal workflow data/table output; exclude from public deposit unless explicitly required.	not_public_data	csv	derived_or_workflow_data	internal_only_exclude	exclude_internal_workflow_output	not_public_data	Parent file is internal/excluded or script-on-request.	not_public_data	assay_value_qc_metric_or_long_format_metadata	Assay value, QC metric, or long-format metadata field required to rebuild public outputs.
variable	02_workflows/F2_workflow_v01/submission_ready/internal/data/slco_F2_heatmap_rebuild_qc_internal.csv	slco_F2_heatmap_rebuild_qc_internal.csv		character			x_value | y_value | n_sub | count_negative | pct_negative	NA/blank as read by fread	5	0	5	x_value | y_value | n_sub | count_negative | pct_negative	F2	internal_only	no		internal_not_for_public_deposit	review_internal_keep_or_remove	F2	internal_not_public	Internal workflow data/table output; exclude from public deposit unless explicitly required.	not_public_data	csv	derived_or_workflow_data	internal_only_exclude	exclude_internal_workflow_output	not_public_data	Parent file is internal/excluded or script-on-request.	not_public_data	assay_value_qc_metric_or_long_format_metadata	Assay value, QC metric, or long-format metadata field required to rebuild public outputs.
file_key	02_workflows/F2_workflow_v01/submission_ready/internal/data/slco_F2_source_load_manifest_internal.csv	slco_F2_source_load_manifest_internal.csv		character			f2_simulated_heatmap_repository | f2_simulated_heatmap_metadata	NA/blank as read by fread	2	0	2	f2_simulated_heatmap_repository | f2_simulated_heatmap_metadata	F2	public_or_low_risk	yes		internal_not_for_public_deposit	review_internal_keep_or_remove	F2	internal_not_public	Internal workflow data/table output; exclude from public deposit unless explicitly required.	not_public_data	csv	derived_or_workflow_data	internal_only_exclude	exclude_internal_workflow_output	not_public_data	Parent file is internal/excluded or script-on-request.	not_public_data
harmonized_loaded_file_name	02_workflows/F2_workflow_v01/submission_ready/internal/data/slco_F2_source_load_manifest_internal.csv	slco_F2_source_load_manifest_internal.csv		character			slco_F2_heatmap_bin_reference_internal.csv | slco_F2_heatmap_meta_reference_internal.csv	NA/blank as read by fread	2	0	2	slco_F2_heatmap_bin_reference_internal.csv | slco_F2_heatmap_meta_reference_internal.csv	F2	public_or_low_risk	yes		internal_not_for_public_deposit	review_internal_keep_or_remove	F2	internal_not_public	Internal workflow data/table output; exclude from public deposit unless explicitly required.	not_public_data	csv	derived_or_workflow_data	internal_only_exclude	exclude_internal_workflow_output	not_public_data	Parent file is internal/excluded or script-on-request.	not_public_data
md5	02_workflows/F2_workflow_v01/submission_ready/internal/data/slco_F2_source_load_manifest_internal.csv	slco_F2_source_load_manifest_internal.csv		character			69355977324161fce080931369bd51f9 | df833ec1562a6c70ca8dc8338c7e625d	NA/blank as read by fread	2	0	2	69355977324161fce080931369bd51f9 | df833ec1562a6c70ca8dc8338c7e625d	F2	public_or_low_risk	yes		internal_not_for_public_deposit	review_internal_keep_or_remove	F2	internal_not_public	Internal workflow data/table output; exclude from public deposit unless explicitly required.	not_public_data	csv	derived_or_workflow_data	internal_only_exclude	exclude_internal_workflow_output	not_public_data	Parent file is internal/excluded or script-on-request.	not_public_data
n_columns	02_workflows/F2_workflow_v01/submission_ready/internal/data/slco_F2_source_load_manifest_internal.csv	slco_F2_source_load_manifest_internal.csv		integer				NA/blank as read by fread	2	0	2	6 | 2	F2	public_or_low_risk	yes		internal_not_for_public_deposit	review_internal_keep_or_remove	F2	internal_not_public	Internal workflow data/table output; exclude from public deposit unless explicitly required.	not_public_data	csv	derived_or_workflow_data	internal_only_exclude	exclude_internal_workflow_output	not_public_data	Parent file is internal/excluded or script-on-request.	not_public_data
n_rows	02_workflows/F2_workflow_v01/submission_ready/internal/data/slco_F2_source_load_manifest_internal.csv	slco_F2_source_load_manifest_internal.csv		integer				NA/blank as read by fread	2	0	2	295200 | 21	F2	public_or_low_risk	yes		internal_not_for_public_deposit	review_internal_keep_or_remove	F2	internal_not_public	Internal workflow data/table output; exclude from public deposit unless explicitly required.	not_public_data	csv	derived_or_workflow_data	internal_only_exclude	exclude_internal_workflow_output	not_public_data	Parent file is internal/excluded or script-on-request.	not_public_data
output_exists	02_workflows/F2_workflow_v01/submission_ready/internal/data/slco_F2_source_load_manifest_internal.csv	slco_F2_source_load_manifest_internal.csv		logical			TRUE	NA/blank as read by fread	2	0	1	TRUE	F2	public_or_low_risk	yes		internal_not_for_public_deposit	review_internal_keep_or_remove	F2	internal_not_public	Internal workflow data/table output; exclude from public deposit unless explicitly required.	not_public_data	csv	derived_or_workflow_data	internal_only_exclude	exclude_internal_workflow_output	not_public_data	Parent file is internal/excluded or script-on-request.	not_public_data
release_status	02_workflows/F2_workflow_v01/submission_ready/internal/data/slco_F2_source_load_manifest_internal.csv	slco_F2_source_load_manifest_internal.csv		character			internal	NA/blank as read by fread	2	0	1	internal	F2	public_or_low_risk	yes		internal_not_for_public_deposit	review_internal_keep_or_remove	F2	internal_not_public	Internal workflow data/table output; exclude from public deposit unless explicitly required.	not_public_data	csv	derived_or_workflow_data	internal_only_exclude	exclude_internal_workflow_output	not_public_data	Parent file is internal/excluded or script-on-request.	not_public_data	non_disclosive_release_or_grouping_status	Non-disclosive release/grouping status required for release documentation or data filtering.
source_path	02_workflows/F2_workflow_v01/submission_ready/internal/data/slco_F2_source_load_manifest_internal.csv	slco_F2_source_load_manifest_internal.csv		character			01_primary_data/public/f2_simulated_heatmap_repository.csv | LOCAL_PATH_REMOVED	NA/blank as read by fread	2	0	2	LOCAL_PATH_REMOVED	F2	public_or_low_risk	yes		internal_not_for_public_deposit	review_internal_keep_or_remove	F2	internal_not_public	Internal workflow data/table output; exclude from public deposit unless explicitly required.	not_public_data	csv	derived_or_workflow_data	internal_only_exclude	exclude_internal_workflow_output	not_public_data	Parent file is internal/excluded or script-on-request.	not_public_data
source_role	02_workflows/F2_workflow_v01/submission_ready/internal/data/slco_F2_source_load_manifest_internal.csv	slco_F2_source_load_manifest_internal.csv		character			F2 simulated heatmap primary source | F2 simulated heatmap metadata primary source	NA/blank as read by fread	2	0	2	F2 simulated heatmap primary source | F2 simulated heatmap metadata primary source	F2	public_or_low_risk	yes		internal_not_for_public_deposit	review_internal_keep_or_remove	F2	internal_not_public	Internal workflow data/table output; exclude from public deposit unless explicitly required.	not_public_data	csv	derived_or_workflow_data	internal_only_exclude	exclude_internal_workflow_output	not_public_data	Parent file is internal/excluded or script-on-request.	not_public_data
copied	02_workflows/F2_workflow_v01/submission_ready/public/F2_public_submission_manifest_v01.csv	F2_public_submission_manifest_v01.csv		logical			TRUE	NA/blank as read by fread	3	0	1	TRUE	F2	public_or_low_risk	yes		public_deposit	keep_public_deposit	F2	public	Public-deposit file after policy overrides.	public	csv	documentation_or_metadata	public_deposit	keep_public_deposit	documentation_metadata_not_data	Column belongs to documentation/metadata file, not analysis data.	documentation_metadata_not_data
file_exists	02_workflows/F2_workflow_v01/submission_ready/public/F2_public_submission_manifest_v01.csv	F2_public_submission_manifest_v01.csv		logical			TRUE	NA/blank as read by fread	3	0	1	TRUE	F2	public_or_low_risk	yes		public_deposit	keep_public_deposit	F2	public	Public-deposit file after policy overrides.	public	csv	documentation_or_metadata	public_deposit	keep_public_deposit	documentation_metadata_not_data	Column belongs to documentation/metadata file, not analysis data.	documentation_metadata_not_data
file_size_bytes	02_workflows/F2_workflow_v01/submission_ready/public/F2_public_submission_manifest_v01.csv	F2_public_submission_manifest_v01.csv		integer				NA/blank as read by fread	3	0	3	7858998 | 552 | 877270	F2	public_or_low_risk	yes		public_deposit	keep_public_deposit	F2	public	Public-deposit file after policy overrides.	public	csv	documentation_or_metadata	public_deposit	keep_public_deposit	documentation_metadata_not_data	Column belongs to documentation/metadata file, not analysis data.	documentation_metadata_not_data
md5	02_workflows/F2_workflow_v01/submission_ready/public/F2_public_submission_manifest_v01.csv	F2_public_submission_manifest_v01.csv		character			93e06eeefac7f60a0cd987630232561c | d6bec83444bffd55eb65533a93ad5c5f | a300627a40ff5d92e416ad2fdd7da6f9	NA/blank as read by fread	3	0	3	93e06eeefac7f60a0cd987630232561c | d6bec83444bffd55eb65533a93ad5c5f | a300627a40ff5d92e416ad2fdd7da6f9	F2	public_or_low_risk	yes		public_deposit	keep_public_deposit	F2	public	Public-deposit file after policy overrides.	public	csv	documentation_or_metadata	public_deposit	keep_public_deposit	documentation_metadata_not_data	Column belongs to documentation/metadata file, not analysis data.	documentation_metadata_not_data
release_status	02_workflows/F2_workflow_v01/submission_ready/public/F2_public_submission_manifest_v01.csv	F2_public_submission_manifest_v01.csv		character			public	NA/blank as read by fread	3	0	1	public	F2	public_or_low_risk	yes		public_deposit	keep_public_deposit	F2	public	Public-deposit file after policy overrides.	public	csv	documentation_or_metadata	public_deposit	keep_public_deposit	documentation_metadata_not_data	Column belongs to documentation/metadata file, not analysis data.	documentation_metadata_not_data	non_disclosive_release_or_grouping_status	Non-disclosive release/grouping status required for release documentation or data filtering.
role_note	02_workflows/F2_workflow_v01/submission_ready/public/F2_public_submission_manifest_v01.csv	F2_public_submission_manifest_v01.csv		character			Final public Figure 2 heatmap bin dataset used to render the submitted figure. | Public metadata for final Figure 2 heatmap bin dataset. | Submission-ready Figure 2 PDF.	NA/blank as read by fread	3	0	3	Final public Figure 2 heatmap bin dataset used to render the submitted figure. | Public metadata for final Figure 2 heat...	F2	public_or_low_risk	yes		public_deposit	keep_public_deposit	F2	public	Public-deposit file after policy overrides.	public	csv	documentation_or_metadata	public_deposit	keep_public_deposit	documentation_metadata_not_data	Column belongs to documentation/metadata file, not analysis data.	documentation_metadata_not_data
source_path	02_workflows/F2_workflow_v01/submission_ready/public/F2_public_submission_manifest_v01.csv	F2_public_submission_manifest_v01.csv		character			02_workflows/F2_workflow_v01/data/02b_figure_content/slco_F2_heatmap_bin_public.csv | LOCAL_PATH_REMOVED	NA/blank as read by fread	3	0	3	LOCAL_PATH_REMOVED	F2	public_or_low_risk	yes		public_deposit	keep_public_deposit	F2	public	Public-deposit file after policy overrides.	public	csv	documentation_or_metadata	public_deposit	keep_public_deposit	documentation_metadata_not_data	Column belongs to documentation/metadata file, not analysis data.	documentation_metadata_not_data
submission_component	02_workflows/F2_workflow_v01/submission_ready/public/F2_public_submission_manifest_v01.csv	F2_public_submission_manifest_v01.csv		character			data | figure	NA/blank as read by fread	3	0	2	data | figure	F2	public_or_low_risk	yes		public_deposit	keep_public_deposit	F2	public	Public-deposit file after policy overrides.	public	csv	documentation_or_metadata	public_deposit	keep_public_deposit	documentation_metadata_not_data	Column belongs to documentation/metadata file, not analysis data.	documentation_metadata_not_data
submission_file_name	02_workflows/F2_workflow_v01/submission_ready/public/F2_public_submission_manifest_v01.csv	F2_public_submission_manifest_v01.csv		character			slco_F2_heatmap_bin_public.csv | slco_F2_heatmap_meta_public.csv | slco_F2_heatmap_public.pdf	NA/blank as read by fread	3	0	3	slco_F2_heatmap_bin_public.csv | slco_F2_heatmap_meta_public.csv | slco_F2_heatmap_public.pdf	F2	public_or_low_risk	yes		public_deposit	keep_public_deposit	F2	public	Public-deposit file after policy overrides.	public	csv	documentation_or_metadata	public_deposit	keep_public_deposit	documentation_metadata_not_data	Column belongs to documentation/metadata file, not analysis data.	documentation_metadata_not_data
submission_path	02_workflows/F2_workflow_v01/submission_ready/public/F2_public_submission_manifest_v01.csv	F2_public_submission_manifest_v01.csv		character			02_workflows/F2_workflow_v01/submission_ready/public/data/slco_F2_heatmap_bin_public.csv | /Use...	NA/blank as read by fread	3	0	3	LOCAL_PATH_REMOVED	F2	public_or_low_risk	yes		public_deposit	keep_public_deposit	F2	public	Public-deposit file after policy overrides.	public	csv	documentation_or_metadata	public_deposit	keep_public_deposit	documentation_metadata_not_data	Column belongs to documentation/metadata file, not analysis data.	documentation_metadata_not_data
[READ_ERROR]	02_workflows/F3_workflow_v01/README_F3_workflow_v01.txt	README_F3_workflow_v01.txt											F3		manual_review	Could not read table: Single column input contains invalid quotes. Self healing only effective when ncol>1	manual_review	manual_review	F3	manual_review	Workflow README kept as public documentation/metadata.	manual_review	text_table_or_text	documentation_or_metadata	public_deposit	keep_public_workflow_readme	documentation_metadata_not_data	Column belongs to documentation/metadata file, not analysis data.	documentation_metadata_not_data
file_key	02_workflows/F3_workflow_v01/data/01_source_loaded_harmonized/F3_source_load_manifest_internal.csv	F3_source_load_manifest_internal.csv		character			esld_master_long_public | srtr_F3_score_shift_aggregate_reference_internal	NA/blank as read by fread	2	0	2	esld_master_long_public | srtr_F3_score_shift_aggregate_reference_internal	F3	public_or_low_risk	yes		internal_not_for_public_deposit	review_internal_keep_or_remove	F3	internal_not_public	Internal workflow data/table output; exclude from public deposit unless explicitly required.	not_public_data	csv	derived_or_workflow_data	internal_only_exclude	exclude_internal_workflow_output	not_public_data	Parent file is internal/excluded or script-on-request.	not_public_data
harmonized_loaded_file_name	02_workflows/F3_workflow_v01/data/01_source_loaded_harmonized/F3_source_load_manifest_internal.csv	F3_source_load_manifest_internal.csv		character			esld_master_long_public.csv | srtr_F3_score_shift_aggregate_reference_internal.csv	NA/blank as read by fread	2	0	2	esld_master_long_public.csv | srtr_F3_score_shift_aggregate_reference_internal.csv	F3	public_or_low_risk	yes		internal_not_for_public_deposit	review_internal_keep_or_remove	F3	internal_not_public	Internal workflow data/table output; exclude from public deposit unless explicitly required.	not_public_data	csv	derived_or_workflow_data	internal_only_exclude	exclude_internal_workflow_output	not_public_data	Parent file is internal/excluded or script-on-request.	not_public_data
md5	02_workflows/F3_workflow_v01/data/01_source_loaded_harmonized/F3_source_load_manifest_internal.csv	F3_source_load_manifest_internal.csv		character			e6392b3796a0329b94391b69e06b3fdb | a738a4cddce2c4ca7209ddacb242998b	NA/blank as read by fread	2	0	2	e6392b3796a0329b94391b69e06b3fdb | a738a4cddce2c4ca7209ddacb242998b	F3	public_or_low_risk	yes		internal_not_for_public_deposit	review_internal_keep_or_remove	F3	internal_not_public	Internal workflow data/table output; exclude from public deposit unless explicitly required.	not_public_data	csv	derived_or_workflow_data	internal_only_exclude	exclude_internal_workflow_output	not_public_data	Parent file is internal/excluded or script-on-request.	not_public_data
n_columns	02_workflows/F3_workflow_v01/data/01_source_loaded_harmonized/F3_source_load_manifest_internal.csv	F3_source_load_manifest_internal.csv		integer				NA/blank as read by fread	2	0	2	44 | 4	F3	public_or_low_risk	yes		internal_not_for_public_deposit	review_internal_keep_or_remove	F3	internal_not_public	Internal workflow data/table output; exclude from public deposit unless explicitly required.	not_public_data	csv	derived_or_workflow_data	internal_only_exclude	exclude_internal_workflow_output	not_public_data	Parent file is internal/excluded or script-on-request.	not_public_data
n_rows	02_workflows/F3_workflow_v01/data/01_source_loaded_harmonized/F3_source_load_manifest_internal.csv	F3_source_load_manifest_internal.csv		integer				NA/blank as read by fread	2	0	2	67399 | 680	F3	public_or_low_risk	yes		internal_not_for_public_deposit	review_internal_keep_or_remove	F3	internal_not_public	Internal workflow data/table output; exclude from public deposit unless explicitly required.	not_public_data	csv	derived_or_workflow_data	internal_only_exclude	exclude_internal_workflow_output	not_public_data	Parent file is internal/excluded or script-on-request.	not_public_data
output_exists	02_workflows/F3_workflow_v01/data/01_source_loaded_harmonized/F3_source_load_manifest_internal.csv	F3_source_load_manifest_internal.csv		logical			TRUE	NA/blank as read by fread	2	0	1	TRUE	F3	public_or_low_risk	yes		internal_not_for_public_deposit	review_internal_keep_or_remove	F3	internal_not_public	Internal workflow data/table output; exclude from public deposit unless explicitly required.	not_public_data	csv	derived_or_workflow_data	internal_only_exclude	exclude_internal_workflow_output	not_public_data	Parent file is internal/excluded or script-on-request.	not_public_data
release_status	02_workflows/F3_workflow_v01/data/01_source_loaded_harmonized/F3_source_load_manifest_internal.csv	F3_source_load_manifest_internal.csv		character			restricted	NA/blank as read by fread	2	0	1	restricted	F3	public_or_low_risk	yes		internal_not_for_public_deposit	review_internal_keep_or_remove	F3	internal_not_public	Internal workflow data/table output; exclude from public deposit unless explicitly required.	not_public_data	csv	derived_or_workflow_data	internal_only_exclude	exclude_internal_workflow_output	not_public_data	Parent file is internal/excluded or script-on-request.	not_public_data	non_disclosive_release_or_grouping_status	Non-disclosive release/grouping status required for release documentation or data filtering.
source_path	02_workflows/F3_workflow_v01/data/01_source_loaded_harmonized/F3_source_load_manifest_internal.csv	F3_source_load_manifest_internal.csv		character			01_primary_data/public/esld_master_long_public.csv | LOCAL_PATH_REMOVED	NA/blank as read by fread	2	0	2	LOCAL_PATH_REMOVED	F3	public_or_low_risk	yes		internal_not_for_public_deposit	review_internal_keep_or_remove	F3	internal_not_public	Internal workflow data/table output; exclude from public deposit unless explicitly required.	not_public_data	csv	derived_or_workflow_data	internal_only_exclude	exclude_internal_workflow_output	not_public_data	Parent file is internal/excluded or script-on-request.	not_public_data
source_role	02_workflows/F3_workflow_v01/data/01_source_loaded_harmonized/F3_source_load_manifest_internal.csv	F3_source_load_manifest_internal.csv		character			canonical ESLD master source; F3 ESLD aggregate is derived from this file | primary SRTR F3 score-shift aggregate source	NA/blank as read by fread	2	0	2	canonical ESLD master source; F3 ESLD aggregate is derived from this file | primary SRTR F3 score-shift aggregate source	F3	public_or_low_risk	yes		internal_not_for_public_deposit	review_internal_keep_or_remove	F3	internal_not_public	Internal workflow data/table output; exclude from public deposit unless explicitly required.	not_public_data	csv	derived_or_workflow_data	internal_only_exclude	exclude_internal_workflow_output	not_public_data	Parent file is internal/excluded or script-on-request.	not_public_data
delta_class	02_workflows/F3_workflow_v01/data/02a_refined_analysis/esld_F3_score_shift_counts_internal.csv	esld_F3_score_shift_counts_internal.csv		character			pm | p1 | m1 | m2	NA/blank as read by fread	315	0	4	pm | p1 | m1 | m2	F3	public_or_low_risk	manual_review		internal_not_for_public_deposit	review_internal_keep_or_remove	F3	internal_not_public	Internal workflow data/table output; exclude from public deposit unless explicitly required.	not_public_data	csv	derived_or_workflow_data	internal_only_exclude	exclude_internal_workflow_output	not_public_data	Parent file is internal/excluded or script-on-request.	not_public_data
model	02_workflows/F3_workflow_v01/data/02a_refined_analysis/esld_F3_score_shift_counts_internal.csv	esld_F3_score_shift_counts_internal.csv		character			MELD | MELD 3.0 | MELD-Na | reMELD-Na	NA/blank as read by fread	315	0	4	MELD | MELD 3.0 | MELD-Na | reMELD-Na	F3	public_or_low_risk	manual_review		internal_not_for_public_deposit	review_internal_keep_or_remove	F3	internal_not_public	Internal workflow data/table output; exclude from public deposit unless explicitly required.	not_public_data	csv	derived_or_workflow_data	internal_only_exclude	exclude_internal_workflow_output	not_public_data	Parent file is internal/excluded or script-on-request.	not_public_data
n	02_workflows/F3_workflow_v01/data/02a_refined_analysis/esld_F3_score_shift_counts_internal.csv	esld_F3_score_shift_counts_internal.csv		integer				NA/blank as read by fread	315	0	173	963 | 9 | 1801 | 33 | 1915	F3	public_or_low_risk	manual_review		internal_not_for_public_deposit	review_internal_keep_or_remove	F3	internal_not_public	Internal workflow data/table output; exclude from public deposit unless explicitly required.	not_public_data	csv	derived_or_workflow_data	internal_only_exclude	exclude_internal_workflow_output	not_public_data	Parent file is internal/excluded or script-on-request.	not_public_data
x_class	02_workflows/F3_workflow_v01/data/02a_refined_analysis/esld_F3_score_shift_counts_internal.csv	esld_F3_score_shift_counts_internal.csv		integer				NA/blank as read by fread	315	0	35	6 | 7 | 8 | 9 | 10	F3	public_or_low_risk	manual_review		internal_not_for_public_deposit	review_internal_keep_or_remove	F3	internal_not_public	Internal workflow data/table output; exclude from public deposit unless explicitly required.	not_public_data	csv	derived_or_workflow_data	internal_only_exclude	exclude_internal_workflow_output	not_public_data	Parent file is internal/excluded or script-on-request.	not_public_data
exists	02_workflows/F3_workflow_v01/submission_ready/F3_submission_ready_manifest_v01.csv	F3_submission_ready_manifest_v01.csv		logical			TRUE	NA/blank as read by fread	15	0	1	TRUE	F3	public_or_low_risk	yes		manual_review	manual_review	F3	manual_review	Non-internal submission-ready manifest kept as public documentation/metadata.	public	csv	documentation_or_metadata	public_deposit	keep_public_submission_ready_manifest	documentation_metadata_not_data	Column belongs to documentation/metadata file, not analysis data.	documentation_metadata_not_data
file_size_bytes	02_workflows/F3_workflow_v01/submission_ready/F3_submission_ready_manifest_v01.csv	F3_submission_ready_manifest_v01.csv		integer				NA/blank as read by fread	15	0	13	6671 | 428 | 14332 | 569374 | 363	F3	public_or_low_risk	yes		manual_review	manual_review	F3	manual_review	Non-internal submission-ready manifest kept as public documentation/metadata.	public	csv	documentation_or_metadata	public_deposit	keep_public_submission_ready_manifest	documentation_metadata_not_data	Column belongs to documentation/metadata file, not analysis data.	documentation_metadata_not_data
md5	02_workflows/F3_workflow_v01/submission_ready/F3_submission_ready_manifest_v01.csv	F3_submission_ready_manifest_v01.csv		character			9e9ace861cb329c001b4fcf732aef69c | 6059a1283e3e5280b196ea6ae6e0d63d | 28fef57605647f588c80fafacaff09b4 | f8b24dda2b8388ecfc6b61ab02e80c27 | 6e26808c17aede42ee2d644c8bd2a6e5 | 75dcc1a79f82f430918910b1a70ffae5 | 1a294f8fee0585836adc4315de6d44be | 20248...	NA/blank as read by fread	15	0	13	9e9ace861cb329c001b4fcf732aef69c | 6059a1283e3e5280b196ea6ae6e0d63d | 28fef57605647f588c80fafacaff09b4 | f8b24dda2b8388e...	F3	public_or_low_risk	yes		manual_review	manual_review	F3	manual_review	Non-internal submission-ready manifest kept as public documentation/metadata.	public	csv	documentation_or_metadata	public_deposit	keep_public_submission_ready_manifest	documentation_metadata_not_data	Column belongs to documentation/metadata file, not analysis data.	documentation_metadata_not_data
release_scope	02_workflows/F3_workflow_v01/submission_ready/F3_submission_ready_manifest_v01.csv	F3_submission_ready_manifest_v01.csv		character			public | internal	NA/blank as read by fread	15	0	2	public | internal	F3	public_or_low_risk	yes		manual_review	manual_review	F3	manual_review	Non-internal submission-ready manifest kept as public documentation/metadata.	public	csv	documentation_or_metadata	public_deposit	keep_public_submission_ready_manifest	documentation_metadata_not_data	Column belongs to documentation/metadata file, not analysis data.	documentation_metadata_not_data
submission_component	02_workflows/F3_workflow_v01/submission_ready/F3_submission_ready_manifest_v01.csv	F3_submission_ready_manifest_v01.csv		character			data | figure | validation	NA/blank as read by fread	15	0	3	data | figure | validation	F3	public_or_low_risk	yes		manual_review	manual_review	F3	manual_review	Non-internal submission-ready manifest kept as public documentation/metadata.	public	csv	documentation_or_metadata	public_deposit	keep_public_submission_ready_manifest	documentation_metadata_not_data	Column belongs to documentation/metadata file, not analysis data.	documentation_metadata_not_data
submission_file_name	02_workflows/F3_workflow_v01/submission_ready/F3_submission_ready_manifest_v01.csv	F3_submission_ready_manifest_v01.csv		character			esld_F3_score_shift_aggregate_public.csv | esld_srtr_F3_score_shift_meta_public.csv | srtr_F3_score_shift_aggregate_public.csv | F3_ESLD_SRTR_public.pdf | esld_F3_score_shift_counts_internal.csv | esld_srtr_F3_refined_dataset_qc_internal.csv | esld_s...	NA/blank as read by fread	15	0	15	esld_F3_score_shift_aggregate_public.csv | esld_srtr_F3_score_shift_meta_public.csv | srtr_F3_score_shift_aggregate_publ...	F3	public_or_low_risk	yes		manual_review	manual_review	F3	manual_review	Non-internal submission-ready manifest kept as public documentation/metadata.	public	csv	documentation_or_metadata	public_deposit	keep_public_submission_ready_manifest	documentation_metadata_not_data	Column belongs to documentation/metadata file, not analysis data.	documentation_metadata_not_data
-	02_workflows/F3_workflow_v01/submission_ready/README_F3_submission_ready_v01.txt	README_F3_submission_ready_v01.txt		character			SRTR	NA/blank as read by fread	1	0	1	SRTR	F3	public_or_low_risk	yes		manual_review	manual_review	F3	manual_review	Workflow README kept as public documentation/metadata.	public	text_table_or_text	documentation_or_metadata	public_deposit	keep_public_workflow_readme	documentation_metadata_not_data	Column belongs to documentation/metadata file, not analysis data.	documentation_metadata_not_data
ESLD	02_workflows/F3_workflow_v01/submission_ready/README_F3_submission_ready_v01.txt	README_F3_submission_ready_v01.txt		character			aggregate	NA/blank as read by fread	1	0	1	aggregate	F3	public_or_low_risk	yes		manual_review	manual_review	F3	manual_review	Workflow README kept as public documentation/metadata.	public	text_table_or_text	documentation_or_metadata	public_deposit	keep_public_workflow_readme	documentation_metadata_not_data	Column belongs to documentation/metadata file, not analysis data.	documentation_metadata_not_data
V1	02_workflows/F3_workflow_v01/submission_ready/README_F3_submission_ready_v01.txt	README_F3_submission_ready_v01.txt		character			-	NA/blank as read by fread	1	0	1	-	F3	public_or_low_risk	yes		manual_review	manual_review	F3	manual_review	Workflow README kept as public documentation/metadata.	public	text_table_or_text	documentation_or_metadata	public_deposit	keep_public_workflow_readme	documentation_metadata_not_data	Column belongs to documentation/metadata file, not analysis data.	documentation_metadata_not_data
aggregate	02_workflows/F3_workflow_v01/submission_ready/README_F3_submission_ready_v01.txt	README_F3_submission_ready_v01.txt		character			uses	NA/blank as read by fread	1	0	1	uses	F3	public_or_low_risk	yes		manual_review	manual_review	F3	manual_review	Workflow README kept as public documentation/metadata.	public	text_table_or_text	documentation_or_metadata	public_deposit	keep_public_workflow_readme	documentation_metadata_not_data	Column belongs to documentation/metadata file, not analysis data.	documentation_metadata_not_data
derived	02_workflows/F3_workflow_v01/submission_ready/README_F3_submission_ready_v01.txt	README_F3_submission_ready_v01.txt		character			as	NA/blank as read by fread	1	0	1	as	F3	public_or_low_risk	yes		manual_review	manual_review	F3	manual_review	Workflow README kept as public documentation/metadata.	public	text_table_or_text	documentation_or_metadata	public_deposit	keep_public_workflow_readme	documentation_metadata_not_data	Column belongs to documentation/metadata file, not analysis data.	documentation_metadata_not_data
esld_master_long_public.csv.	02_workflows/F3_workflow_v01/submission_ready/README_F3_submission_ready_v01.txt	README_F3_submission_ready_v01.txt		character			source.	NA/blank as read by fread	1	0	1	source.	F3	public_or_low_risk	yes		manual_review	manual_review	F3	manual_review	Workflow README kept as public documentation/metadata.	public	text_table_or_text	documentation_or_metadata	public_deposit	keep_public_workflow_readme	documentation_metadata_not_data	Column belongs to documentation/metadata file, not analysis data.	documentation_metadata_not_data
from	02_workflows/F3_workflow_v01/submission_ready/README_F3_submission_ready_v01.txt	README_F3_submission_ready_v01.txt		character			primary	NA/blank as read by fread	1	0	1	primary	F3	public_or_low_risk	yes		manual_review	manual_review	F3	manual_review	Workflow README kept as public documentation/metadata.	public	text_table_or_text	documentation_or_metadata	public_deposit	keep_public_workflow_readme	documentation_metadata_not_data	Column belongs to documentation/metadata file, not analysis data.	documentation_metadata_not_data
is	02_workflows/F3_workflow_v01/submission_ready/README_F3_submission_ready_v01.txt	README_F3_submission_ready_v01.txt		character			srtr_F3_score_shift_aggregate_reference_internal.csv	NA/blank as read by fread	1	0	1	srtr_F3_score_shift_aggregate_reference_internal.csv	F3	public_or_low_risk	yes		manual_review	manual_review	F3	manual_review	Workflow README kept as public documentation/metadata.	public	text_table_or_text	documentation_or_metadata	public_deposit	keep_public_workflow_readme	documentation_metadata_not_data	Column belongs to documentation/metadata file, not analysis data.	documentation_metadata_not_data
exists	02_workflows/F3_workflow_v01/submission_ready/internal/F3_internal_submission_manifest_v01.csv	F3_internal_submission_manifest_v01.csv		logical			TRUE	NA/blank as read by fread	11	0	1	TRUE	F3	public_or_low_risk	yes		internal_not_for_public_deposit	review_internal_keep_or_remove	F3	internal_not_public	Internal submission manifest; exclude from public deposit.	not_public_data	csv	documentation_or_metadata	internal_only_exclude	exclude_internal_submission_manifest	not_public_data	Parent file is internal/excluded or script-on-request.	not_public_data
file_size_bytes	02_workflows/F3_workflow_v01/submission_ready/internal/F3_internal_submission_manifest_v01.csv	F3_internal_submission_manifest_v01.csv		integer				NA/blank as read by fread	11	0	11	6671 | 363 | 348 | 985 | 14332	F3	public_or_low_risk	yes		internal_not_for_public_deposit	review_internal_keep_or_remove	F3	internal_not_public	Internal submission manifest; exclude from public deposit.	not_public_data	csv	documentation_or_metadata	internal_only_exclude	exclude_internal_submission_manifest	not_public_data	Parent file is internal/excluded or script-on-request.	not_public_data
md5	02_workflows/F3_workflow_v01/submission_ready/internal/F3_internal_submission_manifest_v01.csv	F3_internal_submission_manifest_v01.csv		character			9e9ace861cb329c001b4fcf732aef69c | 6e26808c17aede42ee2d644c8bd2a6e5 | 75dcc1a79f82f430918910b1a70ffae5 | 1a294f8fee0585836adc4315de6d44be | 28fef57605647f588c80fafacaff09b4 | 2024843c5cd9667f1f6f79c8aa4a1521 | f1c312376776226e447fcd0d6875a2de | a76ea...	NA/blank as read by fread	11	0	11	9e9ace861cb329c001b4fcf732aef69c | 6e26808c17aede42ee2d644c8bd2a6e5 | 75dcc1a79f82f430918910b1a70ffae5 | 1a294f8fee05858...	F3	public_or_low_risk	yes		internal_not_for_public_deposit	review_internal_keep_or_remove	F3	internal_not_public	Internal submission manifest; exclude from public deposit.	not_public_data	csv	documentation_or_metadata	internal_only_exclude	exclude_internal_submission_manifest	not_public_data	Parent file is internal/excluded or script-on-request.	not_public_data
submission_component	02_workflows/F3_workflow_v01/submission_ready/internal/F3_internal_submission_manifest_v01.csv	F3_internal_submission_manifest_v01.csv		character			data | validation	NA/blank as read by fread	11	0	2	data | validation	F3	public_or_low_risk	yes		internal_not_for_public_deposit	review_internal_keep_or_remove	F3	internal_not_public	Internal submission manifest; exclude from public deposit.	not_public_data	csv	documentation_or_metadata	internal_only_exclude	exclude_internal_submission_manifest	not_public_data	Parent file is internal/excluded or script-on-request.	not_public_data
submission_file_name	02_workflows/F3_workflow_v01/submission_ready/internal/F3_internal_submission_manifest_v01.csv	F3_internal_submission_manifest_v01.csv		character			esld_F3_score_shift_counts_internal.csv | esld_srtr_F3_refined_dataset_qc_internal.csv | esld_srtr_F3_refined_manual_clarifications_internal.csv | F3_source_load_manifest_internal.csv | srtr_F3_score_shift_counts_internal.csv | F3_final_column_dictio...	NA/blank as read by fread	11	0	11	esld_F3_score_shift_counts_internal.csv | esld_srtr_F3_refined_dataset_qc_internal.csv | esld_srtr_F3_refined_manual_cla...	F3	public_or_low_risk	yes		internal_not_for_public_deposit	review_internal_keep_or_remove	F3	internal_not_public	Internal submission manifest; exclude from public deposit.	not_public_data	csv	documentation_or_metadata	internal_only_exclude	exclude_internal_submission_manifest	not_public_data	Parent file is internal/excluded or script-on-request.	not_public_data
file_key	02_workflows/F3_workflow_v01/submission_ready/internal/data/F3_source_load_manifest_internal.csv	F3_source_load_manifest_internal.csv		character			esld_master_long_public | srtr_F3_score_shift_aggregate_reference_internal	NA/blank as read by fread	2	0	2	esld_master_long_public | srtr_F3_score_shift_aggregate_reference_internal	F3	public_or_low_risk	yes		internal_not_for_public_deposit	review_internal_keep_or_remove	F3	internal_not_public	Internal workflow data/table output; exclude from public deposit unless explicitly required.	not_public_data	csv	derived_or_workflow_data	internal_only_exclude	exclude_internal_workflow_output	not_public_data	Parent file is internal/excluded or script-on-request.	not_public_data
harmonized_loaded_file_name	02_workflows/F3_workflow_v01/submission_ready/internal/data/F3_source_load_manifest_internal.csv	F3_source_load_manifest_internal.csv		character			esld_master_long_public.csv | srtr_F3_score_shift_aggregate_reference_internal.csv	NA/blank as read by fread	2	0	2	esld_master_long_public.csv | srtr_F3_score_shift_aggregate_reference_internal.csv	F3	public_or_low_risk	yes		internal_not_for_public_deposit	review_internal_keep_or_remove	F3	internal_not_public	Internal workflow data/table output; exclude from public deposit unless explicitly required.	not_public_data	csv	derived_or_workflow_data	internal_only_exclude	exclude_internal_workflow_output	not_public_data	Parent file is internal/excluded or script-on-request.	not_public_data
md5	02_workflows/F3_workflow_v01/submission_ready/internal/data/F3_source_load_manifest_internal.csv	F3_source_load_manifest_internal.csv		character			e6392b3796a0329b94391b69e06b3fdb | a738a4cddce2c4ca7209ddacb242998b	NA/blank as read by fread	2	0	2	e6392b3796a0329b94391b69e06b3fdb | a738a4cddce2c4ca7209ddacb242998b	F3	public_or_low_risk	yes		internal_not_for_public_deposit	review_internal_keep_or_remove	F3	internal_not_public	Internal workflow data/table output; exclude from public deposit unless explicitly required.	not_public_data	csv	derived_or_workflow_data	internal_only_exclude	exclude_internal_workflow_output	not_public_data	Parent file is internal/excluded or script-on-request.	not_public_data
n_columns	02_workflows/F3_workflow_v01/submission_ready/internal/data/F3_source_load_manifest_internal.csv	F3_source_load_manifest_internal.csv		integer				NA/blank as read by fread	2	0	2	44 | 4	F3	public_or_low_risk	yes		internal_not_for_public_deposit	review_internal_keep_or_remove	F3	internal_not_public	Internal workflow data/table output; exclude from public deposit unless explicitly required.	not_public_data	csv	derived_or_workflow_data	internal_only_exclude	exclude_internal_workflow_output	not_public_data	Parent file is internal/excluded or script-on-request.	not_public_data
n_rows	02_workflows/F3_workflow_v01/submission_ready/internal/data/F3_source_load_manifest_internal.csv	F3_source_load_manifest_internal.csv		integer				NA/blank as read by fread	2	0	2	67399 | 680	F3	public_or_low_risk	yes		internal_not_for_public_deposit	review_internal_keep_or_remove	F3	internal_not_public	Internal workflow data/table output; exclude from public deposit unless explicitly required.	not_public_data	csv	derived_or_workflow_data	internal_only_exclude	exclude_internal_workflow_output	not_public_data	Parent file is internal/excluded or script-on-request.	not_public_data
output_exists	02_workflows/F3_workflow_v01/submission_ready/internal/data/F3_source_load_manifest_internal.csv	F3_source_load_manifest_internal.csv		logical			TRUE	NA/blank as read by fread	2	0	1	TRUE	F3	public_or_low_risk	yes		internal_not_for_public_deposit	review_internal_keep_or_remove	F3	internal_not_public	Internal workflow data/table output; exclude from public deposit unless explicitly required.	not_public_data	csv	derived_or_workflow_data	internal_only_exclude	exclude_internal_workflow_output	not_public_data	Parent file is internal/excluded or script-on-request.	not_public_data
release_status	02_workflows/F3_workflow_v01/submission_ready/internal/data/F3_source_load_manifest_internal.csv	F3_source_load_manifest_internal.csv		character			restricted	NA/blank as read by fread	2	0	1	restricted	F3	public_or_low_risk	yes		internal_not_for_public_deposit	review_internal_keep_or_remove	F3	internal_not_public	Internal workflow data/table output; exclude from public deposit unless explicitly required.	not_public_data	csv	derived_or_workflow_data	internal_only_exclude	exclude_internal_workflow_output	not_public_data	Parent file is internal/excluded or script-on-request.	not_public_data	non_disclosive_release_or_grouping_status	Non-disclosive release/grouping status required for release documentation or data filtering.
source_path	02_workflows/F3_workflow_v01/submission_ready/internal/data/F3_source_load_manifest_internal.csv	F3_source_load_manifest_internal.csv		character			01_primary_data/public/esld_master_long_public.csv | LOCAL_PATH_REMOVED	NA/blank as read by fread	2	0	2	LOCAL_PATH_REMOVED	F3	public_or_low_risk	yes		internal_not_for_public_deposit	review_internal_keep_or_remove	F3	internal_not_public	Internal workflow data/table output; exclude from public deposit unless explicitly required.	not_public_data	csv	derived_or_workflow_data	internal_only_exclude	exclude_internal_workflow_output	not_public_data	Parent file is internal/excluded or script-on-request.	not_public_data
source_role	02_workflows/F3_workflow_v01/submission_ready/internal/data/F3_source_load_manifest_internal.csv	F3_source_load_manifest_internal.csv		character			canonical ESLD master source; F3 ESLD aggregate is derived from this file | primary SRTR F3 score-shift aggregate source	NA/blank as read by fread	2	0	2	canonical ESLD master source; F3 ESLD aggregate is derived from this file | primary SRTR F3 score-shift aggregate source	F3	public_or_low_risk	yes		internal_not_for_public_deposit	review_internal_keep_or_remove	F3	internal_not_public	Internal workflow data/table output; exclude from public deposit unless explicitly required.	not_public_data	csv	derived_or_workflow_data	internal_only_exclude	exclude_internal_workflow_output	not_public_data	Parent file is internal/excluded or script-on-request.	not_public_data
delta_class	02_workflows/F3_workflow_v01/submission_ready/internal/data/esld_F3_score_shift_counts_internal.csv	esld_F3_score_shift_counts_internal.csv		character			pm | p1 | m1 | m2	NA/blank as read by fread	315	0	4	pm | p1 | m1 | m2	F3	public_or_low_risk	manual_review		internal_not_for_public_deposit	review_internal_keep_or_remove	F3	internal_not_public	Internal workflow data/table output; exclude from public deposit unless explicitly required.	not_public_data	csv	derived_or_workflow_data	internal_only_exclude	exclude_internal_workflow_output	not_public_data	Parent file is internal/excluded or script-on-request.	not_public_data
model	02_workflows/F3_workflow_v01/submission_ready/internal/data/esld_F3_score_shift_counts_internal.csv	esld_F3_score_shift_counts_internal.csv		character			MELD | MELD 3.0 | MELD-Na | reMELD-Na	NA/blank as read by fread	315	0	4	MELD | MELD 3.0 | MELD-Na | reMELD-Na	F3	public_or_low_risk	manual_review		internal_not_for_public_deposit	review_internal_keep_or_remove	F3	internal_not_public	Internal workflow data/table output; exclude from public deposit unless explicitly required.	not_public_data	csv	derived_or_workflow_data	internal_only_exclude	exclude_internal_workflow_output	not_public_data	Parent file is internal/excluded or script-on-request.	not_public_data
n	02_workflows/F3_workflow_v01/submission_ready/internal/data/esld_F3_score_shift_counts_internal.csv	esld_F3_score_shift_counts_internal.csv		integer				NA/blank as read by fread	315	0	173	963 | 9 | 1801 | 33 | 1915	F3	public_or_low_risk	manual_review		internal_not_for_public_deposit	review_internal_keep_or_remove	F3	internal_not_public	Internal workflow data/table output; exclude from public deposit unless explicitly required.	not_public_data	csv	derived_or_workflow_data	internal_only_exclude	exclude_internal_workflow_output	not_public_data	Parent file is internal/excluded or script-on-request.	not_public_data
x_class	02_workflows/F3_workflow_v01/submission_ready/internal/data/esld_F3_score_shift_counts_internal.csv	esld_F3_score_shift_counts_internal.csv		integer				NA/blank as read by fread	315	0	35	6 | 7 | 8 | 9 | 10	F3	public_or_low_risk	manual_review		internal_not_for_public_deposit	review_internal_keep_or_remove	F3	internal_not_public	Internal workflow data/table output; exclude from public deposit unless explicitly required.	not_public_data	csv	derived_or_workflow_data	internal_only_exclude	exclude_internal_workflow_output	not_public_data	Parent file is internal/excluded or script-on-request.	not_public_data
exists	02_workflows/F3_workflow_v01/submission_ready/public/F3_public_submission_manifest_v01.csv	F3_public_submission_manifest_v01.csv		logical			TRUE	NA/blank as read by fread	4	0	1	TRUE	F3	public_or_low_risk	yes		public_deposit	keep_public_deposit	F3	public	Public-deposit file after policy overrides.	public	csv	documentation_or_metadata	public_deposit	keep_public_deposit	documentation_metadata_not_data	Column belongs to documentation/metadata file, not analysis data.	documentation_metadata_not_data
file_size_bytes	02_workflows/F3_workflow_v01/submission_ready/public/F3_public_submission_manifest_v01.csv	F3_public_submission_manifest_v01.csv		integer				NA/blank as read by fread	4	0	4	6671 | 428 | 14332 | 569374	F3	public_or_low_risk	yes		public_deposit	keep_public_deposit	F3	public	Public-deposit file after policy overrides.	public	csv	documentation_or_metadata	public_deposit	keep_public_deposit	documentation_metadata_not_data	Column belongs to documentation/metadata file, not analysis data.	documentation_metadata_not_data
md5	02_workflows/F3_workflow_v01/submission_ready/public/F3_public_submission_manifest_v01.csv	F3_public_submission_manifest_v01.csv		character			9e9ace861cb329c001b4fcf732aef69c | 6059a1283e3e5280b196ea6ae6e0d63d | 28fef57605647f588c80fafacaff09b4 | f8b24dda2b8388ecfc6b61ab02e80c27	NA/blank as read by fread	4	0	4	9e9ace861cb329c001b4fcf732aef69c | 6059a1283e3e5280b196ea6ae6e0d63d | 28fef57605647f588c80fafacaff09b4 | f8b24dda2b8388e...	F3	public_or_low_risk	yes		public_deposit	keep_public_deposit	F3	public	Public-deposit file after policy overrides.	public	csv	documentation_or_metadata	public_deposit	keep_public_deposit	documentation_metadata_not_data	Column belongs to documentation/metadata file, not analysis data.	documentation_metadata_not_data
submission_component	02_workflows/F3_workflow_v01/submission_ready/public/F3_public_submission_manifest_v01.csv	F3_public_submission_manifest_v01.csv		character			data | figure	NA/blank as read by fread	4	0	2	data | figure	F3	public_or_low_risk	yes		public_deposit	keep_public_deposit	F3	public	Public-deposit file after policy overrides.	public	csv	documentation_or_metadata	public_deposit	keep_public_deposit	documentation_metadata_not_data	Column belongs to documentation/metadata file, not analysis data.	documentation_metadata_not_data
submission_file_name	02_workflows/F3_workflow_v01/submission_ready/public/F3_public_submission_manifest_v01.csv	F3_public_submission_manifest_v01.csv		character			esld_F3_score_shift_aggregate_public.csv | esld_srtr_F3_score_shift_meta_public.csv | srtr_F3_score_shift_aggregate_public.csv | F3_ESLD_SRTR_public.pdf	NA/blank as read by fread	4	0	4	esld_F3_score_shift_aggregate_public.csv | esld_srtr_F3_score_shift_meta_public.csv | srtr_F3_score_shift_aggregate_publ...	F3	public_or_low_risk	yes		public_deposit	keep_public_deposit	F3	public	Public-deposit file after policy overrides.	public	csv	documentation_or_metadata	public_deposit	keep_public_deposit	documentation_metadata_not_data	Column belongs to documentation/metadata file, not analysis data.	documentation_metadata_not_data
F4 workflow v01	02_workflows/F4_workflow_v01/README_F4_workflow_v01.txt	README_F4_workflow_v01.txt		character			| Unzip this folder below figshare_package_FINAL_LIVE_REVIEW_V2. | Run: | source(file.path(ROOT_DIR, """"""""""""""""""""""""""""""""""""""""""""""""""""""""""""""""F4_workflow_v01/code/00_run_F4_workflow_v01.R"""""""""""""""""""""""""""""""""""""""""""""""""""""""""""""""")) | The workflow reads ROOT_DIR/data/data.zip and writes only below F4_workflow_v01/. | Public submi...	NA/blank as read by fread	13	0	9	| Unzip this folder below figshare_package_FINAL_LIVE_REVIEW_V2. | Run: | source(file.path(ROOT_DIR, """"""""""""""""""""""""""""""""""""""""""""""""""""""""""""""""F4_workflow_v01/c...	F4	public_or_low_risk	yes		manual_review	manual_review	F4	manual_review	Workflow README kept as public documentation/metadata.	public	text_table_or_text	documentation_or_metadata	public_deposit	keep_public_workflow_readme	documentation_metadata_not_data	Column belongs to documentation/metadata file, not analysis data.	documentation_metadata_not_data
grouping_mode	02_workflows/F4_workflow_v01/data/02a_refined_analysis/esld_F4_survival_build_audit_internal.csv	esld_F4_survival_build_audit_internal.csv		character			patient_level_negative_priority_from_master	NA/blank as read by fread	4	0	1	patient_level_negative_priority_from_master	F4	internal_only	no		internal_not_for_public_deposit	review_internal_keep_or_remove	F4	internal_not_public	Internal workflow data/table output; exclude from public deposit unless explicitly required.	not_public_data	csv	derived_or_workflow_data	internal_only_exclude	exclude_internal_workflow_output	not_public_data	Parent file is internal/excluded or script-on-request.	not_public_data
max_survival_days	02_workflows/F4_workflow_v01/data/02a_refined_analysis/esld_F4_survival_build_audit_internal.csv	esld_F4_survival_build_audit_internal.csv		integer				NA/blank as read by fread	4	0	1	720	F4	internal_only	no		internal_not_for_public_deposit	review_internal_keep_or_remove	F4	internal_not_public	Internal workflow data/table output; exclude from public deposit unless explicitly required.	not_public_data	csv	derived_or_workflow_data	internal_only_exclude	exclude_internal_workflow_output	not_public_data	Parent file is internal/excluded or script-on-request.	not_public_data
min_survival_days	02_workflows/F4_workflow_v01/data/02a_refined_analysis/esld_F4_survival_build_audit_internal.csv	esld_F4_survival_build_audit_internal.csv		integer				NA/blank as read by fread	4	0	1	0	F4	internal_only	no		internal_not_for_public_deposit	review_internal_keep_or_remove	F4	internal_not_public	Internal workflow data/table output; exclude from public deposit unless explicitly required.	not_public_data	csv	derived_or_workflow_data	internal_only_exclude	exclude_internal_workflow_output	not_public_data	Parent file is internal/excluded or script-on-request.	not_public_data
model	02_workflows/F4_workflow_v01/data/02a_refined_analysis/esld_F4_survival_build_audit_internal.csv	esld_F4_survival_build_audit_internal.csv		character			MELD | MELD-Na | reMELD-Na | MELD 3.0	NA/blank as read by fread	4	0	4	MELD | MELD-Na | reMELD-Na | MELD 3.0	F4	internal_only	no		internal_not_for_public_deposit	review_internal_keep_or_remove	F4	internal_not_public	Internal workflow data/table output; exclude from public deposit unless explicitly required.	not_public_data	csv	derived_or_workflow_data	internal_only_exclude	exclude_internal_workflow_output	not_public_data	Parent file is internal/excluded or script-on-request.	not_public_data
n_bins	02_workflows/F4_workflow_v01/data/02a_refined_analysis/esld_F4_survival_build_audit_internal.csv	esld_F4_survival_build_audit_internal.csv		integer				NA/blank as read by fread	4	0	2	7 | 6	F4	internal_only	no		internal_not_for_public_deposit	review_internal_keep_or_remove	F4	internal_not_public	Internal workflow data/table output; exclude from public deposit unless explicitly required.	not_public_data	csv	derived_or_workflow_data	internal_only_exclude	exclude_internal_workflow_output	not_public_data	Parent file is internal/excluded or script-on-request.	not_public_data
n_delta_eq_0	02_workflows/F4_workflow_v01/data/02a_refined_analysis/esld_F4_survival_build_audit_internal.csv	esld_F4_survival_build_audit_internal.csv		integer				NA/blank as read by fread	4	0	4	783 | 942 | 1043 | 555	F4	internal_only	no		internal_not_for_public_deposit	review_internal_keep_or_remove	F4	internal_not_public	Internal workflow data/table output; exclude from public deposit unless explicitly required.	not_public_data	csv	derived_or_workflow_data	internal_only_exclude	exclude_internal_workflow_output	not_public_data	Parent file is internal/excluded or script-on-request.	not_public_data
n_delta_le_minus1	02_workflows/F4_workflow_v01/data/02a_refined_analysis/esld_F4_survival_build_audit_internal.csv	esld_F4_survival_build_audit_internal.csv		integer				NA/blank as read by fread	4	0	4	3307 | 2725 | 2623 | 1213	F4	internal_only	no		internal_not_for_public_deposit	review_internal_keep_or_remove	F4	internal_not_public	Internal workflow data/table output; exclude from public deposit unless explicitly required.	not_public_data	csv	derived_or_workflow_data	internal_only_exclude	exclude_internal_workflow_output	not_public_data	Parent file is internal/excluded or script-on-request.	not_public_data
n_groups	02_workflows/F4_workflow_v01/data/02a_refined_analysis/esld_F4_survival_build_audit_internal.csv	esld_F4_survival_build_audit_internal.csv		integer				NA/blank as read by fread	4	0	1	2	F4	internal_only	no		internal_not_for_public_deposit	review_internal_keep_or_remove	F4	internal_not_public	Internal workflow data/table output; exclude from public deposit unless explicitly required.	not_public_data	csv	derived_or_workflow_data	internal_only_exclude	exclude_internal_workflow_output	not_public_data	Parent file is internal/excluded or script-on-request.	not_public_data
n_patients	02_workflows/F4_workflow_v01/data/02a_refined_analysis/esld_F4_survival_build_audit_internal.csv	esld_F4_survival_build_audit_internal.csv		integer				NA/blank as read by fread	4	0	3	233 | 229 | 197	F4	internal_only	no		internal_not_for_public_deposit	review_internal_keep_or_remove	F4	internal_not_public	Internal workflow data/table output; exclude from public deposit unless explicitly required.	not_public_data	csv	derived_or_workflow_data	internal_only_exclude	exclude_internal_workflow_output	not_public_data	Parent file is internal/excluded or script-on-request.	not_public_data
n_rows	02_workflows/F4_workflow_v01/data/02a_refined_analysis/esld_F4_survival_build_audit_internal.csv	esld_F4_survival_build_audit_internal.csv		integer				NA/blank as read by fread	4	0	4	4090 | 3667 | 3666 | 1768	F4	internal_only	no		internal_not_for_public_deposit	review_internal_keep_or_remove	F4	internal_not_public	Internal workflow data/table output; exclude from public deposit unless explicitly required.	not_public_data	csv	derived_or_workflow_data	internal_only_exclude	exclude_internal_workflow_output	not_public_data	Parent file is internal/excluded or script-on-request.	not_public_data
n_samples	02_workflows/F4_workflow_v01/data/02a_refined_analysis/esld_F4_survival_build_audit_internal.csv	esld_F4_survival_build_audit_internal.csv		integer				NA/blank as read by fread	4	0	4	4090 | 3667 | 3666 | 1768	F4	internal_only	no		internal_not_for_public_deposit	review_internal_keep_or_remove	F4	internal_not_public	Internal workflow data/table output; exclude from public deposit unless explicitly required.	not_public_data	csv	derived_or_workflow_data	internal_only_exclude	exclude_internal_workflow_output	not_public_data	Parent file is internal/excluded or script-on-request.	not_public_data
n_score_classes	02_workflows/F4_workflow_v01/data/02a_refined_analysis/esld_F4_survival_build_audit_internal.csv	esld_F4_survival_build_audit_internal.csv		integer				NA/blank as read by fread	4	0	2	7 | 6	F4	internal_only	no		internal_not_for_public_deposit	review_internal_keep_or_remove	F4	internal_not_public	Internal workflow data/table output; exclude from public deposit unless explicitly required.	not_public_data	csv	derived_or_workflow_data	internal_only_exclude	exclude_internal_workflow_output	not_public_data	Parent file is internal/excluded or script-on-request.	not_public_data
score_class_basis	02_workflows/F4_workflow_v01/data/02a_refined_analysis/esld_F4_survival_build_audit_internal.csv	esld_F4_survival_build_audit_internal.csv		character			score_before	NA/blank as read by fread	4	0	1	score_before	F4	internal_only	no		internal_not_for_public_deposit	review_internal_keep_or_remove	F4	internal_not_public	Internal workflow data/table output; exclude from public deposit unless explicitly required.	not_public_data	csv	derived_or_workflow_data	internal_only_exclude	exclude_internal_workflow_output	not_public_data	Parent file is internal/excluded or script-on-request.	not_public_data
summary_basis	02_workflows/F4_workflow_v01/data/02a_refined_analysis/esld_F4_survival_build_audit_internal.csv	esld_F4_survival_build_audit_internal.csv		character			date_count_times_minus1	NA/blank as read by fread	4	0	1	date_count_times_minus1	F4	internal_only	no		internal_not_for_public_deposit	review_internal_keep_or_remove	F4	internal_not_public	Internal workflow data/table output; exclude from public deposit unless explicitly required.	not_public_data	csv	derived_or_workflow_data	internal_only_exclude	exclude_internal_workflow_output	not_public_data	Parent file is internal/excluded or script-on-request.	not_public_data
survival_limit_days	02_workflows/F4_workflow_v01/data/02a_refined_analysis/esld_F4_survival_build_audit_internal.csv	esld_F4_survival_build_audit_internal.csv		integer				NA/blank as read by fread	4	0	1	730	F4	internal_only	no		internal_not_for_public_deposit	review_internal_keep_or_remove	F4	internal_not_public	Internal workflow data/table output; exclude from public deposit unless explicitly required.	not_public_data	csv	derived_or_workflow_data	internal_only_exclude	exclude_internal_workflow_output	not_public_data	Parent file is internal/excluded or script-on-request.	not_public_data
total_n_m1	02_workflows/F4_workflow_v01/data/02a_refined_analysis/esld_F4_survival_build_audit_internal.csv	esld_F4_survival_build_audit_internal.csv		integer				NA/blank as read by fread	4	0	4	3307 | 2725 | 2623 | 1213	F4	internal_only	no		internal_not_for_public_deposit	review_internal_keep_or_remove	F4	internal_not_public	Internal workflow data/table output; exclude from public deposit unless explicitly required.	not_public_data	csv	derived_or_workflow_data	internal_only_exclude	exclude_internal_workflow_output	not_public_data	Parent file is internal/excluded or script-on-request.	not_public_data
total_n_pm2	02_workflows/F4_workflow_v01/data/02a_refined_analysis/esld_F4_survival_build_audit_internal.csv	esld_F4_survival_build_audit_internal.csv		integer				NA/blank as read by fread	4	0	4	783 | 942 | 1043 | 555	F4	internal_only	no		internal_not_for_public_deposit	review_internal_keep_or_remove	F4	internal_not_public	Internal workflow data/table output; exclude from public deposit unless explicitly required.	not_public_data	csv	derived_or_workflow_data	internal_only_exclude	exclude_internal_workflow_output	not_public_data	Parent file is internal/excluded or script-on-request.	not_public_data
case_id	02_workflows/F4_workflow_v01/data/02a_refined_analysis/esld_F4_survival_case_internal.csv	esld_F4_survival_case_internal.csv		integer				NA/blank as read by fread	13191	0	13191	1 | 2 | 3 | 4 | 5	F4	manual_review_indirect_identifier_risk	manual_review		internal_not_for_public_deposit	review_internal_keep_or_remove	F4	internal_not_public	Internal workflow data/table output; exclude from public deposit unless explicitly required.	not_public_data	csv	derived_or_workflow_data	internal_only_exclude	exclude_internal_workflow_output	not_public_data	Parent file is internal/excluded or script-on-request.	not_public_data	release_pseudonym_or_technical_identifier	Public release pseudonym, binary flag, or technical F1 identifier; not a raw patient identifier.
date_count	02_workflows/F4_workflow_v01/data/02a_refined_analysis/esld_F4_survival_case_internal.csv	esld_F4_survival_case_internal.csv		integer				NA/blank as read by fread	13191	0	614	-295 | -294 | -219 | -8 | -3	F4	manual_review_indirect_identifier_risk	manual_review		internal_not_for_public_deposit	review_internal_keep_or_remove	F4	internal_not_public	Internal workflow data/table output; exclude from public deposit unless explicitly required.	not_public_data	csv	derived_or_workflow_data	internal_only_exclude	exclude_internal_workflow_output	not_public_data	Parent file is internal/excluded or script-on-request.	not_public_data	relative_time_or_public_outcome	Relative/count-based time variable or binary outcome flag; no calendar date/time disclosed.
daycat	02_workflows/F4_workflow_v01/data/02a_refined_analysis/esld_F4_survival_case_internal.csv	esld_F4_survival_case_internal.csv		integer				NA/blank as read by fread	13191	0	25	300 | 240 | 30 | 0 | 210	F4	public_or_low_risk	manual_review		internal_not_for_public_deposit	review_internal_keep_or_remove	F4	internal_not_public	Internal workflow data/table output; exclude from public deposit unless explicitly required.	not_public_data	csv	derived_or_workflow_data	internal_only_exclude	exclude_internal_workflow_output	not_public_data	Parent file is internal/excluded or script-on-request.	not_public_data
encounter_id_public	02_workflows/F4_workflow_v01/data/02a_refined_analysis/esld_F4_survival_case_internal.csv	esld_F4_survival_case_internal.csv		character			E004489 | E004589 | E004926 | E004464 | E004071 | E004157 | E004380 | E004414 | E004583 | E003844	NA/blank as read by fread	13191	0	687	E004489 | E004589 | E004926 | E004464 | E004071	F4	manual_review_indirect_identifier_risk	manual_review		internal_not_for_public_deposit	review_internal_keep_or_remove	F4	internal_not_public	Internal workflow data/table output; exclude from public deposit unless explicitly required.	not_public_data	csv	derived_or_workflow_data	internal_only_exclude	exclude_internal_workflow_output	not_public_data	Parent file is internal/excluded or script-on-request.	not_public_data	release_pseudonym_or_technical_identifier	Public release pseudonym, binary flag, or technical F1 identifier; not a raw patient identifier.
model	02_workflows/F4_workflow_v01/data/02a_refined_analysis/esld_F4_survival_case_internal.csv	esld_F4_survival_case_internal.csv		character			MELD | MELD-Na | reMELD-Na | MELD 3.0	NA/blank as read by fread	13191	0	4	MELD | MELD-Na | reMELD-Na | MELD 3.0	F4	public_or_low_risk	manual_review		internal_not_for_public_deposit	review_internal_keep_or_remove	F4	internal_not_public	Internal workflow data/table output; exclude from public deposit unless explicitly required.	not_public_data	csv	derived_or_workflow_data	internal_only_exclude	exclude_internal_workflow_output	not_public_data	Parent file is internal/excluded or script-on-request.	not_public_data
patient_id	02_workflows/F4_workflow_v01/data/02a_refined_analysis/esld_F4_survival_case_internal.csv	esld_F4_survival_case_internal.csv		character			P000015 | P000035 | P000044 | P000051 | P000065 | P000070 | P000073 | P000091 | P000108 | P000116	NA/blank as read by fread	13191	0	233	P000015 | P000035 | P000044 | P000051 | P000065	F4	manual_review_indirect_identifier_risk	manual_review		internal_not_for_public_deposit	review_internal_keep_or_remove	F4	internal_not_public	Internal workflow data/table output; exclude from public deposit unless explicitly required.	not_public_data	csv	derived_or_workflow_data	internal_only_exclude	exclude_internal_workflow_output	not_public_data	Parent file is internal/excluded or script-on-request.	not_public_data	release_pseudonym_or_technical_identifier	Public release pseudonym, binary flag, or technical F1 identifier; not a raw patient identifier.
sample_day_from_first_sample	02_workflows/F4_workflow_v01/data/02a_refined_analysis/esld_F4_survival_case_internal.csv	esld_F4_survival_case_internal.csv		integer				NA/blank as read by fread	13191	0	1637	2191 | 2192 | 2267 | 2478 | 2483	F4	public_or_low_risk	manual_review		internal_not_for_public_deposit	review_internal_keep_or_remove	F4	internal_not_public	Internal workflow data/table output; exclude from public deposit unless explicitly required.	not_public_data	csv	derived_or_workflow_data	internal_only_exclude	exclude_internal_workflow_output	not_public_data	Parent file is internal/excluded or script-on-request.	not_public_data
sample_group_id_public	02_workflows/F4_workflow_v01/data/02a_refined_analysis/esld_F4_survival_case_internal.csv	esld_F4_survival_case_internal.csv		character			G0000539 | G0000540 | G0000541 | G0000542 | G0000543 | G0000544 | G0000545 | G0000546 | G0000933 | G0000934	NA/blank as read by fread	13191	0	4090	G0000539 | G0000540 | G0000541 | G0000542 | G0000543	F4	manual_review_indirect_identifier_risk	manual_review		internal_not_for_public_deposit	review_internal_keep_or_remove	F4	internal_not_public	Internal workflow data/table output; exclude from public deposit unless explicitly required.	not_public_data	csv	derived_or_workflow_data	internal_only_exclude	exclude_internal_workflow_output	not_public_data	Parent file is internal/excluded or script-on-request.	not_public_data	release_pseudonym_or_technical_identifier	Public release pseudonym, binary flag, or technical F1 identifier; not a raw patient identifier.
sample_id	02_workflows/F4_workflow_v01/data/02a_refined_analysis/esld_F4_survival_case_internal.csv	esld_F4_survival_case_internal.csv		character			S0001772 | S0001775 | S0001779 | S0001782 | S0001785 | S0001788 | S0001791 | S0001795 | S0003063 | S0003066	NA/blank as read by fread	13191	0	13191	S0001772 | S0001775 | S0001779 | S0001782 | S0001785	F4	manual_review_indirect_identifier_risk	manual_review		internal_not_for_public_deposit	review_internal_keep_or_remove	F4	internal_not_public	Internal workflow data/table output; exclude from public deposit unless explicitly required.	not_public_data	csv	derived_or_workflow_data	internal_only_exclude	exclude_internal_workflow_output	not_public_data	Parent file is internal/excluded or script-on-request.	not_public_data	release_pseudonym_or_technical_identifier	Public release pseudonym, binary flag, or technical F1 identifier; not a raw patient identifier.
score_after	02_workflows/F4_workflow_v01/data/02a_refined_analysis/esld_F4_survival_case_internal.csv	esld_F4_survival_case_internal.csv		integer				NA/blank as read by fread	13191	0	40	8 | 10 | 7 | 25 | 23	F4	public_or_low_risk	manual_review		internal_not_for_public_deposit	review_internal_keep_or_remove	F4	internal_not_public	Internal workflow data/table output; exclude from public deposit unless explicitly required.	not_public_data	csv	derived_or_workflow_data	internal_only_exclude	exclude_internal_workflow_output	not_public_data	Parent file is internal/excluded or script-on-request.	not_public_data
score_before	02_workflows/F4_workflow_v01/data/02a_refined_analysis/esld_F4_survival_case_internal.csv	esld_F4_survival_case_internal.csv		integer				NA/blank as read by fread	13191	0	40	8 | 10 | 7 | 25 | 23	F4	public_or_low_risk	manual_review		internal_not_for_public_deposit	review_internal_keep_or_remove	F4	internal_not_public	Internal workflow data/table output; exclude from public deposit unless explicitly required.	not_public_data	csv	derived_or_workflow_data	internal_only_exclude	exclude_internal_workflow_output	not_public_data	Parent file is internal/excluded or script-on-request.	not_public_data
score_class_label	02_workflows/F4_workflow_v01/data/02a_refined_analysis/esld_F4_survival_case_internal.csv	esld_F4_survival_case_internal.csv		character			≤10 | 21-25 | 16-20 | 11-15 | 26-30 | 36-40 | 31-35	NA/blank as read by fread	13191	0	7	≤10 | 21-25 | 16-20 | 11-15 | 26-30	F4	public_or_low_risk	manual_review		internal_not_for_public_deposit	review_internal_keep_or_remove	F4	internal_not_public	Internal workflow data/table output; exclude from public deposit unless explicitly required.	not_public_data	csv	derived_or_workflow_data	internal_only_exclude	exclude_internal_workflow_output	not_public_data	Parent file is internal/excluded or script-on-request.	not_public_data
score_class_value	02_workflows/F4_workflow_v01/data/02a_refined_analysis/esld_F4_survival_case_internal.csv	esld_F4_survival_case_internal.csv		integer				NA/blank as read by fread	13191	0	7	10 | 25 | 20 | 15 | 30	F4	public_or_low_risk	manual_review		internal_not_for_public_deposit	review_internal_keep_or_remove	F4	internal_not_public	Internal workflow data/table output; exclude from public deposit unless explicitly required.	not_public_data	csv	derived_or_workflow_data	internal_only_exclude	exclude_internal_workflow_output	not_public_data	Parent file is internal/excluded or script-on-request.	not_public_data
score_delta	02_workflows/F4_workflow_v01/data/02a_refined_analysis/esld_F4_survival_case_internal.csv	esld_F4_survival_case_internal.csv		integer				NA/blank as read by fread	13191	0	4	0 | 1 | -1 | -2	F4	public_or_low_risk	manual_review		internal_not_for_public_deposit	review_internal_keep_or_remove	F4	internal_not_public	Internal workflow data/table output; exclude from public deposit unless explicitly required.	not_public_data	csv	derived_or_workflow_data	internal_only_exclude	exclude_internal_workflow_output	not_public_data	Parent file is internal/excluded or script-on-request.	not_public_data
source_file	02_workflows/F4_workflow_v01/data/02a_refined_analysis/esld_F4_survival_case_internal.csv	esld_F4_survival_case_internal.csv		character			esld_master_long_public.csv	NA/blank as read by fread	13191	0	1	esld_master_long_public.csv	F4	public_or_low_risk	manual_review		internal_not_for_public_deposit	review_internal_keep_or_remove	F4	internal_not_public	Internal workflow data/table output; exclude from public deposit unless explicitly required.	not_public_data	csv	derived_or_workflow_data	internal_only_exclude	exclude_internal_workflow_output	not_public_data	Parent file is internal/excluded or script-on-request.	not_public_data
stability_group	02_workflows/F4_workflow_v01/data/02a_refined_analysis/esld_F4_survival_case_internal.csv	esld_F4_survival_case_internal.csv		character			delta_eq_0 | delta_le_minus1	NA/blank as read by fread	13191	0	2	delta_eq_0 | delta_le_minus1	F4	public_or_low_risk	manual_review		internal_not_for_public_deposit	review_internal_keep_or_remove	F4	internal_not_public	Internal workflow data/table output; exclude from public deposit unless explicitly required.	not_public_data	csv	derived_or_workflow_data	internal_only_exclude	exclude_internal_workflow_output	not_public_data	Parent file is internal/excluded or script-on-request.	not_public_data
survival_days	02_workflows/F4_workflow_v01/data/02a_refined_analysis/esld_F4_survival_case_internal.csv	esld_F4_survival_case_internal.csv		integer				NA/blank as read by fread	13191	0	613	295 | 294 | 219 | 8 | 3	F4	public_or_low_risk	manual_review		internal_not_for_public_deposit	review_internal_keep_or_remove	F4	internal_not_public	Internal workflow data/table output; exclude from public deposit unless explicitly required.	not_public_data	csv	derived_or_workflow_data	internal_only_exclude	exclude_internal_workflow_output	not_public_data	Parent file is internal/excluded or script-on-request.	not_public_data
asterisk	02_workflows/F4_workflow_v01/data/02a_refined_analysis/esld_F4_survival_stats_from_master_internal.csv	esld_F4_survival_stats_from_master_internal.csv		character			n.s. | **** | ** | * | ***	NA/blank as read by fread	27	0	5	n.s. | **** | ** | * | ***	F4	public_or_low_risk	manual_review		internal_not_for_public_deposit	review_internal_keep_or_remove	F4	internal_not_public	Internal workflow data/table output; exclude from public deposit unless explicitly required.	not_public_data	csv	derived_or_workflow_data	internal_only_exclude	exclude_internal_workflow_output	not_public_data	Parent file is internal/excluded or script-on-request.	not_public_data
median_m1	02_workflows/F4_workflow_v01/data/02a_refined_analysis/esld_F4_survival_stats_from_master_internal.csv	esld_F4_survival_stats_from_master_internal.csv		numeric				NA/blank as read by fread	27	0	23	125 | 74 | 33 | 17 | 10	F4	public_or_low_risk	manual_review		internal_not_for_public_deposit	review_internal_keep_or_remove	F4	internal_not_public	Internal workflow data/table output; exclude from public deposit unless explicitly required.	not_public_data	csv	derived_or_workflow_data	internal_only_exclude	exclude_internal_workflow_output	not_public_data	Parent file is internal/excluded or script-on-request.	not_public_data
median_pm2	02_workflows/F4_workflow_v01/data/02a_refined_analysis/esld_F4_survival_stats_from_master_internal.csv	esld_F4_survival_stats_from_master_internal.csv		numeric				NA/blank as read by fread	27	0	23	126 | 26 | 15 | 9 | 7	F4	public_or_low_risk	manual_review		internal_not_for_public_deposit	review_internal_keep_or_remove	F4	internal_not_public	Internal workflow data/table output; exclude from public deposit unless explicitly required.	not_public_data	csv	derived_or_workflow_data	internal_only_exclude	exclude_internal_workflow_output	not_public_data	Parent file is internal/excluded or script-on-request.	not_public_data
model	02_workflows/F4_workflow_v01/data/02a_refined_analysis/esld_F4_survival_stats_from_master_internal.csv	esld_F4_survival_stats_from_master_internal.csv		character			MELD | MELD-Na | reMELD-Na | MELD 3.0	NA/blank as read by fread	27	0	4	MELD | MELD-Na | reMELD-Na | MELD 3.0	F4	public_or_low_risk	manual_review		internal_not_for_public_deposit	review_internal_keep_or_remove	F4	internal_not_public	Internal workflow data/table output; exclude from public deposit unless explicitly required.	not_public_data	csv	derived_or_workflow_data	internal_only_exclude	exclude_internal_workflow_output	not_public_data	Parent file is internal/excluded or script-on-request.	not_public_data
n_m1	02_workflows/F4_workflow_v01/data/02a_refined_analysis/esld_F4_survival_stats_from_master_internal.csv	esld_F4_survival_stats_from_master_internal.csv		integer				NA/blank as read by fread	27	0	26	369 | 913 | 916 | 555 | 305	F4	public_or_low_risk	manual_review		internal_not_for_public_deposit	review_internal_keep_or_remove	F4	internal_not_public	Internal workflow data/table output; exclude from public deposit unless explicitly required.	not_public_data	csv	derived_or_workflow_data	internal_only_exclude	exclude_internal_workflow_output	not_public_data	Parent file is internal/excluded or script-on-request.	not_public_data
n_pm2	02_workflows/F4_workflow_v01/data/02a_refined_analysis/esld_F4_survival_stats_from_master_internal.csv	esld_F4_survival_stats_from_master_internal.csv		integer				NA/blank as read by fread	27	0	26	405 | 190 | 84 | 56 | 31	F4	public_or_low_risk	manual_review		internal_not_for_public_deposit	review_internal_keep_or_remove	F4	internal_not_public	Internal workflow data/table output; exclude from public deposit unless explicitly required.	not_public_data	csv	derived_or_workflow_data	internal_only_exclude	exclude_internal_workflow_output	not_public_data	Parent file is internal/excluded or script-on-request.	not_public_data
p25_m1	02_workflows/F4_workflow_v01/data/02a_refined_analysis/esld_F4_survival_stats_from_master_internal.csv	esld_F4_survival_stats_from_master_internal.csv		numeric				NA/blank as read by fread	27	0	26	273 | 247 | 143.25 | 39 | 25	F4	public_or_low_risk	manual_review		internal_not_for_public_deposit	review_internal_keep_or_remove	F4	internal_not_public	Internal workflow data/table output; exclude from public deposit unless explicitly required.	not_public_data	csv	derived_or_workflow_data	internal_only_exclude	exclude_internal_workflow_output	not_public_data	Parent file is internal/excluded or script-on-request.	not_public_data
p25_pm2	02_workflows/F4_workflow_v01/data/02a_refined_analysis/esld_F4_survival_stats_from_master_internal.csv	esld_F4_survival_stats_from_master_internal.csv		numeric				NA/blank as read by fread	27	0	26	317 | 97.75 | 29.75 | 28.25 | 14.5	F4	public_or_low_risk	manual_review		internal_not_for_public_deposit	review_internal_keep_or_remove	F4	internal_not_public	Internal workflow data/table output; exclude from public deposit unless explicitly required.	not_public_data	csv	derived_or_workflow_data	internal_only_exclude	exclude_internal_workflow_output	not_public_data	Parent file is internal/excluded or script-on-request.	not_public_data
p75_m1	02_workflows/F4_workflow_v01/data/02a_refined_analysis/esld_F4_survival_stats_from_master_internal.csv	esld_F4_survival_stats_from_master_internal.csv		numeric				NA/blank as read by fread	27	0	21	50 | 26 | 12 | 7 | 4	F4	public_or_low_risk	manual_review		internal_not_for_public_deposit	review_internal_keep_or_remove	F4	internal_not_public	Internal workflow data/table output; exclude from public deposit unless explicitly required.	not_public_data	csv	derived_or_workflow_data	internal_only_exclude	exclude_internal_workflow_output	not_public_data	Parent file is internal/excluded or script-on-request.	not_public_data
p75_pm2	02_workflows/F4_workflow_v01/data/02a_refined_analysis/esld_F4_survival_stats_from_master_internal.csv	esld_F4_survival_stats_from_master_internal.csv		numeric				NA/blank as read by fread	27	0	17	31 | 12 | 3 | 2 | -0.25	F4	public_or_low_risk	manual_review		internal_not_for_public_deposit	review_internal_keep_or_remove	F4	internal_not_public	Internal workflow data/table output; exclude from public deposit unless explicitly required.	not_public_data	csv	derived_or_workflow_data	internal_only_exclude	exclude_internal_workflow_output	not_public_data	Parent file is internal/excluded or script-on-request.	not_public_data
p_value	02_workflows/F4_workflow_v01/data/02a_refined_analysis/esld_F4_survival_stats_from_master_internal.csv	esld_F4_survival_stats_from_master_internal.csv		numeric				NA/blank as read by fread	27	0	27	0.787854614489014 | 9.15971812501929e-11 | 2.77788222236644e-07 | 0.00360653118106935 | 0.114275327333006	F4	public_or_low_risk	manual_review		internal_not_for_public_deposit	review_internal_keep_or_remove	F4	internal_not_public	Internal workflow data/table output; exclude from public deposit unless explicitly required.	not_public_data	csv	derived_or_workflow_data	internal_only_exclude	exclude_internal_workflow_output	not_public_data	Parent file is internal/excluded or script-on-request.	not_public_data
score_class_label	02_workflows/F4_workflow_v01/data/02a_refined_analysis/esld_F4_survival_stats_from_master_internal.csv	esld_F4_survival_stats_from_master_internal.csv		character			≤10 | 11-15 | 16-20 | 21-25 | 26-30 | 31-35 | 36-40	NA/blank as read by fread	27	0	7	≤10 | 11-15 | 16-20 | 21-25 | 26-30	F4	public_or_low_risk	manual_review		internal_not_for_public_deposit	review_internal_keep_or_remove	F4	internal_not_public	Internal workflow data/table output; exclude from public deposit unless explicitly required.	not_public_data	csv	derived_or_workflow_data	internal_only_exclude	exclude_internal_workflow_output	not_public_data	Parent file is internal/excluded or script-on-request.	not_public_data
score_class_value	02_workflows/F4_workflow_v01/data/02a_refined_analysis/esld_F4_survival_stats_from_master_internal.csv	esld_F4_survival_stats_from_master_internal.csv		integer				NA/blank as read by fread	27	0	7	10 | 15 | 20 | 25 | 30	F4	public_or_low_risk	manual_review		internal_not_for_public_deposit	review_internal_keep_or_remove	F4	internal_not_public	Internal workflow data/table output; exclude from public deposit unless explicitly required.	not_public_data	csv	derived_or_workflow_data	internal_only_exclude	exclude_internal_workflow_output	not_public_data	Parent file is internal/excluded or script-on-request.	not_public_data
y_ast	02_workflows/F4_workflow_v01/data/02a_refined_analysis/esld_F4_survival_stats_from_master_internal.csv	esld_F4_survival_stats_from_master_internal.csv		numeric				NA/blank as read by fread	27	0	24	131 | 79 | 38 | 22 | 15	F4	public_or_low_risk	manual_review		internal_not_for_public_deposit	review_internal_keep_or_remove	F4	internal_not_public	Internal workflow data/table output; exclude from public deposit unless explicitly required.	not_public_data	csv	derived_or_workflow_data	internal_only_exclude	exclude_internal_workflow_output	not_public_data	Parent file is internal/excluded or script-on-request.	not_public_data
max_abs_difference	02_workflows/F4_workflow_v01/data/02b_figure_content/esld_F4_survival_stats_rebuild_qc_internal.csv	esld_F4_survival_stats_rebuild_qc_internal.csv		integer				NA/blank as read by fread	10	0	1	0	F4	internal_only	no		internal_not_for_public_deposit	review_internal_keep_or_remove	F4	internal_not_public	Internal workflow data/table output; exclude from public deposit unless explicitly required.	not_public_data	csv	derived_or_workflow_data	internal_only_exclude	exclude_internal_workflow_output	not_public_data	Parent file is internal/excluded or script-on-request.	not_public_data	assay_value_qc_metric_or_long_format_metadata	Assay value, QC metric, or long-format metadata field required to rebuild public outputs.
mean_abs_difference	02_workflows/F4_workflow_v01/data/02b_figure_content/esld_F4_survival_stats_rebuild_qc_internal.csv	esld_F4_survival_stats_rebuild_qc_internal.csv		integer				NA/blank as read by fread	10	0	1	0	F4	internal_only	no		internal_not_for_public_deposit	review_internal_keep_or_remove	F4	internal_not_public	Internal workflow data/table output; exclude from public deposit unless explicitly required.	not_public_data	csv	derived_or_workflow_data	internal_only_exclude	exclude_internal_workflow_output	not_public_data	Parent file is internal/excluded or script-on-request.	not_public_data	assay_value_qc_metric_or_long_format_metadata	Assay value, QC metric, or long-format metadata field required to rebuild public outputs.
n_compared	02_workflows/F4_workflow_v01/data/02b_figure_content/esld_F4_survival_stats_rebuild_qc_internal.csv	esld_F4_survival_stats_rebuild_qc_internal.csv		integer				NA/blank as read by fread	10	0	1	27	F4	internal_only	no		internal_not_for_public_deposit	review_internal_keep_or_remove	F4	internal_not_public	Internal workflow data/table output; exclude from public deposit unless explicitly required.	not_public_data	csv	derived_or_workflow_data	internal_only_exclude	exclude_internal_workflow_output	not_public_data	Parent file is internal/excluded or script-on-request.	not_public_data	assay_value_qc_metric_or_long_format_metadata	Assay value, QC metric, or long-format metadata field required to rebuild public outputs.
n_rebuilt_rows	02_workflows/F4_workflow_v01/data/02b_figure_content/esld_F4_survival_stats_rebuild_qc_internal.csv	esld_F4_survival_stats_rebuild_qc_internal.csv		integer				NA/blank as read by fread	10	0	1	27	F4	internal_only	no		internal_not_for_public_deposit	review_internal_keep_or_remove	F4	internal_not_public	Internal workflow data/table output; exclude from public deposit unless explicitly required.	not_public_data	csv	derived_or_workflow_data	internal_only_exclude	exclude_internal_workflow_output	not_public_data	Parent file is internal/excluded or script-on-request.	not_public_data
n_reference_rows	02_workflows/F4_workflow_v01/data/02b_figure_content/esld_F4_survival_stats_rebuild_qc_internal.csv	esld_F4_survival_stats_rebuild_qc_internal.csv		integer				NA/blank as read by fread	10	0	1	27	F4	internal_only	no		internal_not_for_public_deposit	review_internal_keep_or_remove	F4	internal_not_public	Internal workflow data/table output; exclude from public deposit unless explicitly required.	not_public_data	csv	derived_or_workflow_data	internal_only_exclude	exclude_internal_workflow_output	not_public_data	Parent file is internal/excluded or script-on-request.	not_public_data
variable	02_workflows/F4_workflow_v01/data/02b_figure_content/esld_F4_survival_stats_rebuild_qc_internal.csv	esld_F4_survival_stats_rebuild_qc_internal.csv		character			n_pm2 | median_pm2 | p25_pm2 | p75_pm2 | n_m1 | median_m1 | p25_m1 | p75_m1 | p_value | y_ast	NA/blank as read by fread	10	0	10	n_pm2 | median_pm2 | p25_pm2 | p75_pm2 | n_m1	F4	internal_only	no		internal_not_for_public_deposit	review_internal_keep_or_remove	F4	internal_not_public	Internal workflow data/table output; exclude from public deposit unless explicitly required.	not_public_data	csv	derived_or_workflow_data	internal_only_exclude	exclude_internal_workflow_output	not_public_data	Parent file is internal/excluded or script-on-request.	not_public_data	assay_value_qc_metric_or_long_format_metadata	Assay value, QC metric, or long-format metadata field required to rebuild public outputs.
copied	02_workflows/F4_workflow_v01/submission_ready/F4_submission_ready_manifest_v01.csv	F4_submission_ready_manifest_v01.csv		logical			TRUE	NA/blank as read by fread	15	0	1	TRUE	F4	public_or_low_risk	yes		manual_review	manual_review	F4	manual_review	Non-internal submission-ready manifest kept as public documentation/metadata.	public	csv	documentation_or_metadata	public_deposit	keep_public_submission_ready_manifest	documentation_metadata_not_data	Column belongs to documentation/metadata file, not analysis data.	documentation_metadata_not_data
created_at	02_workflows/F4_workflow_v01/submission_ready/F4_submission_ready_manifest_v01.csv	F4_submission_ready_manifest_v01.csv		POSIXct;POSIXt				NA/blank as read by fread	15	0	1	2026-05-02 02:11:22	F4	public_or_low_risk	yes		manual_review	manual_review	F4	manual_review	Non-internal submission-ready manifest kept as public documentation/metadata.	public	csv	documentation_or_metadata	public_deposit	keep_public_submission_ready_manifest	documentation_metadata_not_data	Column belongs to documentation/metadata file, not analysis data.	documentation_metadata_not_data
file_exists	02_workflows/F4_workflow_v01/submission_ready/F4_submission_ready_manifest_v01.csv	F4_submission_ready_manifest_v01.csv		logical			TRUE	NA/blank as read by fread	15	0	1	TRUE	F4	public_or_low_risk	yes		manual_review	manual_review	F4	manual_review	Non-internal submission-ready manifest kept as public documentation/metadata.	public	csv	documentation_or_metadata	public_deposit	keep_public_submission_ready_manifest	documentation_metadata_not_data	Column belongs to documentation/metadata file, not analysis data.	documentation_metadata_not_data
file_size_bytes	02_workflows/F4_workflow_v01/submission_ready/F4_submission_ready_manifest_v01.csv	F4_submission_ready_manifest_v01.csv		integer				NA/blank as read by fread	15	0	13	2309 | 1143 | 1376 | 837483 | 9986324	F4	public_or_low_risk	yes		manual_review	manual_review	F4	manual_review	Non-internal submission-ready manifest kept as public documentation/metadata.	public	csv	documentation_or_metadata	public_deposit	keep_public_submission_ready_manifest	documentation_metadata_not_data	Column belongs to documentation/metadata file, not analysis data.	documentation_metadata_not_data
md5	02_workflows/F4_workflow_v01/submission_ready/F4_submission_ready_manifest_v01.csv	F4_submission_ready_manifest_v01.csv		character			33d16cd47150ae66d00d8a83b4b0c3ab | c3cdfffaf37f5c94f3b376b8a23678f8 | ad8ae02fb35334f87b4f63b27387a837 | 66ff2e5f3a6621ee2b581cc02aa6a6a9 | e6392b3796a0329b94391b69e06b3fdb | d6dc9bf0924ae32e228e9952a259f552 | 508cf0f8803755004aadc50fd2b57074 | 63aba...	NA/blank as read by fread	15	0	13	33d16cd47150ae66d00d8a83b4b0c3ab | c3cdfffaf37f5c94f3b376b8a23678f8 | ad8ae02fb35334f87b4f63b27387a837 | 66ff2e5f3a6621e...	F4	public_or_low_risk	yes		manual_review	manual_review	F4	manual_review	Non-internal submission-ready manifest kept as public documentation/metadata.	public	csv	documentation_or_metadata	public_deposit	keep_public_submission_ready_manifest	documentation_metadata_not_data	Column belongs to documentation/metadata file, not analysis data.	documentation_metadata_not_data
release_status	02_workflows/F4_workflow_v01/submission_ready/F4_submission_ready_manifest_v01.csv	F4_submission_ready_manifest_v01.csv		character			public | internal	NA/blank as read by fread	15	0	2	public | internal	F4	public_or_low_risk	yes		manual_review	manual_review	F4	manual_review	Non-internal submission-ready manifest kept as public documentation/metadata.	public	csv	documentation_or_metadata	public_deposit	keep_public_submission_ready_manifest	documentation_metadata_not_data	Column belongs to documentation/metadata file, not analysis data.	documentation_metadata_not_data	non_disclosive_release_or_grouping_status	Non-disclosive release/grouping status required for release documentation or data filtering.
role_note	02_workflows/F4_workflow_v01/submission_ready/F4_submission_ready_manifest_v01.csv	F4_submission_ready_manifest_v01.csv		character			Final ESLD aggregate dataset used to render Figure 4. | Final SRTR median-survival aggregate dataset used to render Figure 4. | Final SRTR Wilcoxon/statistical aggregate dataset used to render Figure 4. | Submission-ready Figure 4 PDF. | Internal sou...	NA/blank as read by fread	15	0	13	Final ESLD aggregate dataset used to render Figure 4. | Final SRTR median-survival aggregate dataset used to render Figu...	F4	public_or_low_risk	yes		manual_review	manual_review	F4	manual_review	Non-internal submission-ready manifest kept as public documentation/metadata.	public	csv	documentation_or_metadata	public_deposit	keep_public_submission_ready_manifest	documentation_metadata_not_data	Column belongs to documentation/metadata file, not analysis data.	documentation_metadata_not_data
source_path	02_workflows/F4_workflow_v01/submission_ready/F4_submission_ready_manifest_v01.csv	F4_submission_ready_manifest_v01.csv		character			02_workflows/F4_workflow_v01/data/02b_figure_content/esld_F4_survival_stats_public.csv | /Users...	NA/blank as read by fread	15	0	13	LOCAL_PATH_REMOVED	F4	public_or_low_risk	yes		manual_review	manual_review	F4	manual_review	Non-internal submission-ready manifest kept as public documentation/metadata.	public	csv	documentation_or_metadata	public_deposit	keep_public_submission_ready_manifest	documentation_metadata_not_data	Column belongs to documentation/metadata file, not analysis data.	documentation_metadata_not_data
submission_component	02_workflows/F4_workflow_v01/submission_ready/F4_submission_ready_manifest_v01.csv	F4_submission_ready_manifest_v01.csv		character			data | figure | validation	NA/blank as read by fread	15	0	3	data | figure | validation	F4	public_or_low_risk	yes		manual_review	manual_review	F4	manual_review	Non-internal submission-ready manifest kept as public documentation/metadata.	public	csv	documentation_or_metadata	public_deposit	keep_public_submission_ready_manifest	documentation_metadata_not_data	Column belongs to documentation/metadata file, not analysis data.	documentation_metadata_not_data
submission_file_name	02_workflows/F4_workflow_v01/submission_ready/F4_submission_ready_manifest_v01.csv	F4_submission_ready_manifest_v01.csv		character			esld_F4_survival_stats_public.csv | srtr_F4_survival_median_reference_public.csv | srtr_F4_survival_wilcoxon_reference_public.csv | F4_ESLD_SRTR_public.pdf | esld_master_long_source_internal.csv | esld_F4_survival_case_internal.csv | esld_F4_survival...	NA/blank as read by fread	15	0	13	esld_F4_survival_stats_public.csv | srtr_F4_survival_median_reference_public.csv | srtr_F4_survival_wilcoxon_reference_p...	F4	public_or_low_risk	yes		manual_review	manual_review	F4	manual_review	Non-internal submission-ready manifest kept as public documentation/metadata.	public	csv	documentation_or_metadata	public_deposit	keep_public_submission_ready_manifest	documentation_metadata_not_data	Column belongs to documentation/metadata file, not analysis data.	documentation_metadata_not_data
submission_path	02_workflows/F4_workflow_v01/submission_ready/F4_submission_ready_manifest_v01.csv	F4_submission_ready_manifest_v01.csv		character			02_workflows/F4_workflow_v01/submission_ready/public/data/esld_F4_survival_stats_public.csv | /...	NA/blank as read by fread	15	0	13	LOCAL_PATH_REMOVED	F4	public_or_low_risk	yes		manual_review	manual_review	F4	manual_review	Non-internal submission-ready manifest kept as public documentation/metadata.	public	csv	documentation_or_metadata	public_deposit	keep_public_submission_ready_manifest	documentation_metadata_not_data	Column belongs to documentation/metadata file, not analysis data.	documentation_metadata_not_data
workflow	02_workflows/F4_workflow_v01/submission_ready/F4_submission_ready_manifest_v01.csv	F4_submission_ready_manifest_v01.csv		character			F4_workflow_v01	NA/blank as read by fread	15	0	1	F4_workflow_v01	F4	public_or_low_risk	yes		manual_review	manual_review	F4	manual_review	Non-internal submission-ready manifest kept as public documentation/metadata.	public	csv	documentation_or_metadata	public_deposit	keep_public_submission_ready_manifest	documentation_metadata_not_data	Column belongs to documentation/metadata file, not analysis data.	documentation_metadata_not_data
copied	02_workflows/F4_workflow_v01/submission_ready/internal/F4_internal_submission_manifest_v01.csv	F4_internal_submission_manifest_v01.csv		logical			TRUE	NA/blank as read by fread	11	0	1	TRUE	F4	public_or_low_risk	yes		internal_not_for_public_deposit	review_internal_keep_or_remove	F4	internal_not_public	Internal submission manifest; exclude from public deposit.	not_public_data	csv	documentation_or_metadata	internal_only_exclude	exclude_internal_submission_manifest	not_public_data	Parent file is internal/excluded or script-on-request.	not_public_data
file_exists	02_workflows/F4_workflow_v01/submission_ready/internal/F4_internal_submission_manifest_v01.csv	F4_internal_submission_manifest_v01.csv		logical			TRUE	NA/blank as read by fread	11	0	1	TRUE	F4	public_or_low_risk	yes		internal_not_for_public_deposit	review_internal_keep_or_remove	F4	internal_not_public	Internal submission manifest; exclude from public deposit.	not_public_data	csv	documentation_or_metadata	internal_only_exclude	exclude_internal_submission_manifest	not_public_data	Parent file is internal/excluded or script-on-request.	not_public_data
file_size_bytes	02_workflows/F4_workflow_v01/submission_ready/internal/F4_internal_submission_manifest_v01.csv	F4_internal_submission_manifest_v01.csv		integer				NA/blank as read by fread	11	0	9	9986324 | 1591457 | 2116 | 332 | 772	F4	public_or_low_risk	yes		internal_not_for_public_deposit	review_internal_keep_or_remove	F4	internal_not_public	Internal submission manifest; exclude from public deposit.	not_public_data	csv	documentation_or_metadata	internal_only_exclude	exclude_internal_submission_manifest	not_public_data	Parent file is internal/excluded or script-on-request.	not_public_data
md5	02_workflows/F4_workflow_v01/submission_ready/internal/F4_internal_submission_manifest_v01.csv	F4_internal_submission_manifest_v01.csv		character			e6392b3796a0329b94391b69e06b3fdb | d6dc9bf0924ae32e228e9952a259f552 | 508cf0f8803755004aadc50fd2b57074 | 63aba4888483796c3891f8be66551472 | 66acc558aee9c56a6ec5f649e1952d5f | 85f6d6c79e6f03473b9cf63caba797e7 | eebd1ca31488c9ade7d0deba2c0f11cf | 31778...	NA/blank as read by fread	11	0	9	e6392b3796a0329b94391b69e06b3fdb | d6dc9bf0924ae32e228e9952a259f552 | 508cf0f8803755004aadc50fd2b57074 | 63aba4888483796...	F4	public_or_low_risk	yes		internal_not_for_public_deposit	review_internal_keep_or_remove	F4	internal_not_public	Internal submission manifest; exclude from public deposit.	not_public_data	csv	documentation_or_metadata	internal_only_exclude	exclude_internal_submission_manifest	not_public_data	Parent file is internal/excluded or script-on-request.	not_public_data
release_status	02_workflows/F4_workflow_v01/submission_ready/internal/F4_internal_submission_manifest_v01.csv	F4_internal_submission_manifest_v01.csv		character			internal	NA/blank as read by fread	11	0	1	internal	F4	public_or_low_risk	yes		internal_not_for_public_deposit	review_internal_keep_or_remove	F4	internal_not_public	Internal submission manifest; exclude from public deposit.	not_public_data	csv	documentation_or_metadata	internal_only_exclude	exclude_internal_submission_manifest	not_public_data	Parent file is internal/excluded or script-on-request.	not_public_data	non_disclosive_release_or_grouping_status	Non-disclosive release/grouping status required for release documentation or data filtering.
role_note	02_workflows/F4_workflow_v01/submission_ready/internal/F4_internal_submission_manifest_v01.csv	F4_internal_submission_manifest_v01.csv		character			Internal source copy of public ESLD master used for F4 rebuild. | Internal ESLD case-level survival dataset rebuilt from master. | Internal ESLD aggregate rebuilt from master before public figure-content copy. | Legacy reference case-level dataset fo...	NA/blank as read by fread	11	0	9	Internal source copy of public ESLD master used for F4 rebuild. | Internal ESLD case-level survival dataset rebuilt from...	F4	public_or_low_risk	yes		internal_not_for_public_deposit	review_internal_keep_or_remove	F4	internal_not_public	Internal submission manifest; exclude from public deposit.	not_public_data	csv	documentation_or_metadata	internal_only_exclude	exclude_internal_submission_manifest	not_public_data	Parent file is internal/excluded or script-on-request.	not_public_data
source_path	02_workflows/F4_workflow_v01/submission_ready/internal/F4_internal_submission_manifest_v01.csv	F4_internal_submission_manifest_v01.csv		character			02_workflows/F4_workflow_v01/data/01_source_loaded_harmonized/esld_master_long_public.csv | /Us...	NA/blank as read by fread	11	0	9	LOCAL_PATH_REMOVED	F4	public_or_low_risk	yes		internal_not_for_public_deposit	review_internal_keep_or_remove	F4	internal_not_public	Internal submission manifest; exclude from public deposit.	not_public_data	csv	documentation_or_metadata	internal_only_exclude	exclude_internal_submission_manifest	not_public_data	Parent file is internal/excluded or script-on-request.	not_public_data
submission_component	02_workflows/F4_workflow_v01/submission_ready/internal/F4_internal_submission_manifest_v01.csv	F4_internal_submission_manifest_v01.csv		character			data | validation	NA/blank as read by fread	11	0	2	data | validation	F4	public_or_low_risk	yes		internal_not_for_public_deposit	review_internal_keep_or_remove	F4	internal_not_public	Internal submission manifest; exclude from public deposit.	not_public_data	csv	documentation_or_metadata	internal_only_exclude	exclude_internal_submission_manifest	not_public_data	Parent file is internal/excluded or script-on-request.	not_public_data
submission_file_name	02_workflows/F4_workflow_v01/submission_ready/internal/F4_internal_submission_manifest_v01.csv	F4_internal_submission_manifest_v01.csv		character			esld_master_long_source_internal.csv | esld_F4_survival_case_internal.csv | esld_F4_survival_stats_from_master_internal.csv | esld_F4_survival_stats_rebuild_qc_internal.csv | esld_F4_survival_build_audit_internal.csv | F4_ESLD_SRTR_render_manifest_in...	NA/blank as read by fread	11	0	9	esld_master_long_source_internal.csv | esld_F4_survival_case_internal.csv | esld_F4_survival_stats_from_master_internal....	F4	public_or_low_risk	yes		internal_not_for_public_deposit	review_internal_keep_or_remove	F4	internal_not_public	Internal submission manifest; exclude from public deposit.	not_public_data	csv	documentation_or_metadata	internal_only_exclude	exclude_internal_submission_manifest	not_public_data	Parent file is internal/excluded or script-on-request.	not_public_data
submission_path	02_workflows/F4_workflow_v01/submission_ready/internal/F4_internal_submission_manifest_v01.csv	F4_internal_submission_manifest_v01.csv		character			02_workflows/F4_workflow_v01/submission_ready/internal/data/esld_master_long_source_internal.cs...	NA/blank as read by fread	11	0	9	LOCAL_PATH_REMOVED	F4	public_or_low_risk	yes		internal_not_for_public_deposit	review_internal_keep_or_remove	F4	internal_not_public	Internal submission manifest; exclude from public deposit.	not_public_data	csv	documentation_or_metadata	internal_only_exclude	exclude_internal_submission_manifest	not_public_data	Parent file is internal/excluded or script-on-request.	not_public_data
case_id	02_workflows/F4_workflow_v01/submission_ready/internal/data/esld_F4_survival_case_internal.csv	esld_F4_survival_case_internal.csv		integer				NA/blank as read by fread	13191	0	13191	1 | 2 | 3 | 4 | 5	F4	manual_review_indirect_identifier_risk	manual_review		internal_not_for_public_deposit	review_internal_keep_or_remove	F4	internal_not_public	Internal workflow data/table output; exclude from public deposit unless explicitly required.	not_public_data	csv	derived_or_workflow_data	internal_only_exclude	exclude_internal_workflow_output	not_public_data	Parent file is internal/excluded or script-on-request.	not_public_data	release_pseudonym_or_technical_identifier	Public release pseudonym, binary flag, or technical F1 identifier; not a raw patient identifier.
date_count	02_workflows/F4_workflow_v01/submission_ready/internal/data/esld_F4_survival_case_internal.csv	esld_F4_survival_case_internal.csv		integer				NA/blank as read by fread	13191	0	614	-295 | -294 | -219 | -8 | -3	F4	manual_review_indirect_identifier_risk	manual_review		internal_not_for_public_deposit	review_internal_keep_or_remove	F4	internal_not_public	Internal workflow data/table output; exclude from public deposit unless explicitly required.	not_public_data	csv	derived_or_workflow_data	internal_only_exclude	exclude_internal_workflow_output	not_public_data	Parent file is internal/excluded or script-on-request.	not_public_data	relative_time_or_public_outcome	Relative/count-based time variable or binary outcome flag; no calendar date/time disclosed.
daycat	02_workflows/F4_workflow_v01/submission_ready/internal/data/esld_F4_survival_case_internal.csv	esld_F4_survival_case_internal.csv		integer				NA/blank as read by fread	13191	0	25	300 | 240 | 30 | 0 | 210	F4	public_or_low_risk	manual_review		internal_not_for_public_deposit	review_internal_keep_or_remove	F4	internal_not_public	Internal workflow data/table output; exclude from public deposit unless explicitly required.	not_public_data	csv	derived_or_workflow_data	internal_only_exclude	exclude_internal_workflow_output	not_public_data	Parent file is internal/excluded or script-on-request.	not_public_data
encounter_id_public	02_workflows/F4_workflow_v01/submission_ready/internal/data/esld_F4_survival_case_internal.csv	esld_F4_survival_case_internal.csv		character			E004489 | E004589 | E004926 | E004464 | E004071 | E004157 | E004380 | E004414 | E004583 | E003844	NA/blank as read by fread	13191	0	687	E004489 | E004589 | E004926 | E004464 | E004071	F4	manual_review_indirect_identifier_risk	manual_review		internal_not_for_public_deposit	review_internal_keep_or_remove	F4	internal_not_public	Internal workflow data/table output; exclude from public deposit unless explicitly required.	not_public_data	csv	derived_or_workflow_data	internal_only_exclude	exclude_internal_workflow_output	not_public_data	Parent file is internal/excluded or script-on-request.	not_public_data	release_pseudonym_or_technical_identifier	Public release pseudonym, binary flag, or technical F1 identifier; not a raw patient identifier.
model	02_workflows/F4_workflow_v01/submission_ready/internal/data/esld_F4_survival_case_internal.csv	esld_F4_survival_case_internal.csv		character			MELD | MELD-Na | reMELD-Na | MELD 3.0	NA/blank as read by fread	13191	0	4	MELD | MELD-Na | reMELD-Na | MELD 3.0	F4	public_or_low_risk	manual_review		internal_not_for_public_deposit	review_internal_keep_or_remove	F4	internal_not_public	Internal workflow data/table output; exclude from public deposit unless explicitly required.	not_public_data	csv	derived_or_workflow_data	internal_only_exclude	exclude_internal_workflow_output	not_public_data	Parent file is internal/excluded or script-on-request.	not_public_data
patient_id	02_workflows/F4_workflow_v01/submission_ready/internal/data/esld_F4_survival_case_internal.csv	esld_F4_survival_case_internal.csv		character			P000015 | P000035 | P000044 | P000051 | P000065 | P000070 | P000073 | P000091 | P000108 | P000116	NA/blank as read by fread	13191	0	233	P000015 | P000035 | P000044 | P000051 | P000065	F4	manual_review_indirect_identifier_risk	manual_review		internal_not_for_public_deposit	review_internal_keep_or_remove	F4	internal_not_public	Internal workflow data/table output; exclude from public deposit unless explicitly required.	not_public_data	csv	derived_or_workflow_data	internal_only_exclude	exclude_internal_workflow_output	not_public_data	Parent file is internal/excluded or script-on-request.	not_public_data	release_pseudonym_or_technical_identifier	Public release pseudonym, binary flag, or technical F1 identifier; not a raw patient identifier.
sample_day_from_first_sample	02_workflows/F4_workflow_v01/submission_ready/internal/data/esld_F4_survival_case_internal.csv	esld_F4_survival_case_internal.csv		integer				NA/blank as read by fread	13191	0	1637	2191 | 2192 | 2267 | 2478 | 2483	F4	public_or_low_risk	manual_review		internal_not_for_public_deposit	review_internal_keep_or_remove	F4	internal_not_public	Internal workflow data/table output; exclude from public deposit unless explicitly required.	not_public_data	csv	derived_or_workflow_data	internal_only_exclude	exclude_internal_workflow_output	not_public_data	Parent file is internal/excluded or script-on-request.	not_public_data
sample_group_id_public	02_workflows/F4_workflow_v01/submission_ready/internal/data/esld_F4_survival_case_internal.csv	esld_F4_survival_case_internal.csv		character			G0000539 | G0000540 | G0000541 | G0000542 | G0000543 | G0000544 | G0000545 | G0000546 | G0000933 | G0000934	NA/blank as read by fread	13191	0	4090	G0000539 | G0000540 | G0000541 | G0000542 | G0000543	F4	manual_review_indirect_identifier_risk	manual_review		internal_not_for_public_deposit	review_internal_keep_or_remove	F4	internal_not_public	Internal workflow data/table output; exclude from public deposit unless explicitly required.	not_public_data	csv	derived_or_workflow_data	internal_only_exclude	exclude_internal_workflow_output	not_public_data	Parent file is internal/excluded or script-on-request.	not_public_data	release_pseudonym_or_technical_identifier	Public release pseudonym, binary flag, or technical F1 identifier; not a raw patient identifier.
sample_id	02_workflows/F4_workflow_v01/submission_ready/internal/data/esld_F4_survival_case_internal.csv	esld_F4_survival_case_internal.csv		character			S0001772 | S0001775 | S0001779 | S0001782 | S0001785 | S0001788 | S0001791 | S0001795 | S0003063 | S0003066	NA/blank as read by fread	13191	0	13191	S0001772 | S0001775 | S0001779 | S0001782 | S0001785	F4	manual_review_indirect_identifier_risk	manual_review		internal_not_for_public_deposit	review_internal_keep_or_remove	F4	internal_not_public	Internal workflow data/table output; exclude from public deposit unless explicitly required.	not_public_data	csv	derived_or_workflow_data	internal_only_exclude	exclude_internal_workflow_output	not_public_data	Parent file is internal/excluded or script-on-request.	not_public_data	release_pseudonym_or_technical_identifier	Public release pseudonym, binary flag, or technical F1 identifier; not a raw patient identifier.
score_after	02_workflows/F4_workflow_v01/submission_ready/internal/data/esld_F4_survival_case_internal.csv	esld_F4_survival_case_internal.csv		integer				NA/blank as read by fread	13191	0	40	8 | 10 | 7 | 25 | 23	F4	public_or_low_risk	manual_review		internal_not_for_public_deposit	review_internal_keep_or_remove	F4	internal_not_public	Internal workflow data/table output; exclude from public deposit unless explicitly required.	not_public_data	csv	derived_or_workflow_data	internal_only_exclude	exclude_internal_workflow_output	not_public_data	Parent file is internal/excluded or script-on-request.	not_public_data
score_before	02_workflows/F4_workflow_v01/submission_ready/internal/data/esld_F4_survival_case_internal.csv	esld_F4_survival_case_internal.csv		integer				NA/blank as read by fread	13191	0	40	8 | 10 | 7 | 25 | 23	F4	public_or_low_risk	manual_review		internal_not_for_public_deposit	review_internal_keep_or_remove	F4	internal_not_public	Internal workflow data/table output; exclude from public deposit unless explicitly required.	not_public_data	csv	derived_or_workflow_data	internal_only_exclude	exclude_internal_workflow_output	not_public_data	Parent file is internal/excluded or script-on-request.	not_public_data
score_class_label	02_workflows/F4_workflow_v01/submission_ready/internal/data/esld_F4_survival_case_internal.csv	esld_F4_survival_case_internal.csv		character			≤10 | 21-25 | 16-20 | 11-15 | 26-30 | 36-40 | 31-35	NA/blank as read by fread	13191	0	7	≤10 | 21-25 | 16-20 | 11-15 | 26-30	F4	public_or_low_risk	manual_review		internal_not_for_public_deposit	review_internal_keep_or_remove	F4	internal_not_public	Internal workflow data/table output; exclude from public deposit unless explicitly required.	not_public_data	csv	derived_or_workflow_data	internal_only_exclude	exclude_internal_workflow_output	not_public_data	Parent file is internal/excluded or script-on-request.	not_public_data
score_class_value	02_workflows/F4_workflow_v01/submission_ready/internal/data/esld_F4_survival_case_internal.csv	esld_F4_survival_case_internal.csv		integer				NA/blank as read by fread	13191	0	7	10 | 25 | 20 | 15 | 30	F4	public_or_low_risk	manual_review		internal_not_for_public_deposit	review_internal_keep_or_remove	F4	internal_not_public	Internal workflow data/table output; exclude from public deposit unless explicitly required.	not_public_data	csv	derived_or_workflow_data	internal_only_exclude	exclude_internal_workflow_output	not_public_data	Parent file is internal/excluded or script-on-request.	not_public_data
score_delta	02_workflows/F4_workflow_v01/submission_ready/internal/data/esld_F4_survival_case_internal.csv	esld_F4_survival_case_internal.csv		integer				NA/blank as read by fread	13191	0	4	0 | 1 | -1 | -2	F4	public_or_low_risk	manual_review		internal_not_for_public_deposit	review_internal_keep_or_remove	F4	internal_not_public	Internal workflow data/table output; exclude from public deposit unless explicitly required.	not_public_data	csv	derived_or_workflow_data	internal_only_exclude	exclude_internal_workflow_output	not_public_data	Parent file is internal/excluded or script-on-request.	not_public_data
source_file	02_workflows/F4_workflow_v01/submission_ready/internal/data/esld_F4_survival_case_internal.csv	esld_F4_survival_case_internal.csv		character			esld_master_long_public.csv	NA/blank as read by fread	13191	0	1	esld_master_long_public.csv	F4	public_or_low_risk	manual_review		internal_not_for_public_deposit	review_internal_keep_or_remove	F4	internal_not_public	Internal workflow data/table output; exclude from public deposit unless explicitly required.	not_public_data	csv	derived_or_workflow_data	internal_only_exclude	exclude_internal_workflow_output	not_public_data	Parent file is internal/excluded or script-on-request.	not_public_data
stability_group	02_workflows/F4_workflow_v01/submission_ready/internal/data/esld_F4_survival_case_internal.csv	esld_F4_survival_case_internal.csv		character			delta_eq_0 | delta_le_minus1	NA/blank as read by fread	13191	0	2	delta_eq_0 | delta_le_minus1	F4	public_or_low_risk	manual_review		internal_not_for_public_deposit	review_internal_keep_or_remove	F4	internal_not_public	Internal workflow data/table output; exclude from public deposit unless explicitly required.	not_public_data	csv	derived_or_workflow_data	internal_only_exclude	exclude_internal_workflow_output	not_public_data	Parent file is internal/excluded or script-on-request.	not_public_data
survival_days	02_workflows/F4_workflow_v01/submission_ready/internal/data/esld_F4_survival_case_internal.csv	esld_F4_survival_case_internal.csv		integer				NA/blank as read by fread	13191	0	613	295 | 294 | 219 | 8 | 3	F4	public_or_low_risk	manual_review		internal_not_for_public_deposit	review_internal_keep_or_remove	F4	internal_not_public	Internal workflow data/table output; exclude from public deposit unless explicitly required.	not_public_data	csv	derived_or_workflow_data	internal_only_exclude	exclude_internal_workflow_output	not_public_data	Parent file is internal/excluded or script-on-request.	not_public_data
asterisk	02_workflows/F4_workflow_v01/submission_ready/internal/data/esld_F4_survival_stats_from_master_internal.csv	esld_F4_survival_stats_from_master_internal.csv		character			n.s. | **** | ** | * | ***	NA/blank as read by fread	27	0	5	n.s. | **** | ** | * | ***	F4	public_or_low_risk	manual_review		internal_not_for_public_deposit	review_internal_keep_or_remove	F4	internal_not_public	Internal workflow data/table output; exclude from public deposit unless explicitly required.	not_public_data	csv	derived_or_workflow_data	internal_only_exclude	exclude_internal_workflow_output	not_public_data	Parent file is internal/excluded or script-on-request.	not_public_data
median_m1	02_workflows/F4_workflow_v01/submission_ready/internal/data/esld_F4_survival_stats_from_master_internal.csv	esld_F4_survival_stats_from_master_internal.csv		numeric				NA/blank as read by fread	27	0	23	125 | 74 | 33 | 17 | 10	F4	public_or_low_risk	manual_review		internal_not_for_public_deposit	review_internal_keep_or_remove	F4	internal_not_public	Internal workflow data/table output; exclude from public deposit unless explicitly required.	not_public_data	csv	derived_or_workflow_data	internal_only_exclude	exclude_internal_workflow_output	not_public_data	Parent file is internal/excluded or script-on-request.	not_public_data
median_pm2	02_workflows/F4_workflow_v01/submission_ready/internal/data/esld_F4_survival_stats_from_master_internal.csv	esld_F4_survival_stats_from_master_internal.csv		numeric				NA/blank as read by fread	27	0	23	126 | 26 | 15 | 9 | 7	F4	public_or_low_risk	manual_review		internal_not_for_public_deposit	review_internal_keep_or_remove	F4	internal_not_public	Internal workflow data/table output; exclude from public deposit unless explicitly required.	not_public_data	csv	derived_or_workflow_data	internal_only_exclude	exclude_internal_workflow_output	not_public_data	Parent file is internal/excluded or script-on-request.	not_public_data
model	02_workflows/F4_workflow_v01/submission_ready/internal/data/esld_F4_survival_stats_from_master_internal.csv	esld_F4_survival_stats_from_master_internal.csv		character			MELD | MELD-Na | reMELD-Na | MELD 3.0	NA/blank as read by fread	27	0	4	MELD | MELD-Na | reMELD-Na | MELD 3.0	F4	public_or_low_risk	manual_review		internal_not_for_public_deposit	review_internal_keep_or_remove	F4	internal_not_public	Internal workflow data/table output; exclude from public deposit unless explicitly required.	not_public_data	csv	derived_or_workflow_data	internal_only_exclude	exclude_internal_workflow_output	not_public_data	Parent file is internal/excluded or script-on-request.	not_public_data
n_m1	02_workflows/F4_workflow_v01/submission_ready/internal/data/esld_F4_survival_stats_from_master_internal.csv	esld_F4_survival_stats_from_master_internal.csv		integer				NA/blank as read by fread	27	0	26	369 | 913 | 916 | 555 | 305	F4	public_or_low_risk	manual_review		internal_not_for_public_deposit	review_internal_keep_or_remove	F4	internal_not_public	Internal workflow data/table output; exclude from public deposit unless explicitly required.	not_public_data	csv	derived_or_workflow_data	internal_only_exclude	exclude_internal_workflow_output	not_public_data	Parent file is internal/excluded or script-on-request.	not_public_data
n_pm2	02_workflows/F4_workflow_v01/submission_ready/internal/data/esld_F4_survival_stats_from_master_internal.csv	esld_F4_survival_stats_from_master_internal.csv		integer				NA/blank as read by fread	27	0	26	405 | 190 | 84 | 56 | 31	F4	public_or_low_risk	manual_review		internal_not_for_public_deposit	review_internal_keep_or_remove	F4	internal_not_public	Internal workflow data/table output; exclude from public deposit unless explicitly required.	not_public_data	csv	derived_or_workflow_data	internal_only_exclude	exclude_internal_workflow_output	not_public_data	Parent file is internal/excluded or script-on-request.	not_public_data
p25_m1	02_workflows/F4_workflow_v01/submission_ready/internal/data/esld_F4_survival_stats_from_master_internal.csv	esld_F4_survival_stats_from_master_internal.csv		numeric				NA/blank as read by fread	27	0	26	273 | 247 | 143.25 | 39 | 25	F4	public_or_low_risk	manual_review		internal_not_for_public_deposit	review_internal_keep_or_remove	F4	internal_not_public	Internal workflow data/table output; exclude from public deposit unless explicitly required.	not_public_data	csv	derived_or_workflow_data	internal_only_exclude	exclude_internal_workflow_output	not_public_data	Parent file is internal/excluded or script-on-request.	not_public_data
p25_pm2	02_workflows/F4_workflow_v01/submission_ready/internal/data/esld_F4_survival_stats_from_master_internal.csv	esld_F4_survival_stats_from_master_internal.csv		numeric				NA/blank as read by fread	27	0	26	317 | 97.75 | 29.75 | 28.25 | 14.5	F4	public_or_low_risk	manual_review		internal_not_for_public_deposit	review_internal_keep_or_remove	F4	internal_not_public	Internal workflow data/table output; exclude from public deposit unless explicitly required.	not_public_data	csv	derived_or_workflow_data	internal_only_exclude	exclude_internal_workflow_output	not_public_data	Parent file is internal/excluded or script-on-request.	not_public_data
p75_m1	02_workflows/F4_workflow_v01/submission_ready/internal/data/esld_F4_survival_stats_from_master_internal.csv	esld_F4_survival_stats_from_master_internal.csv		numeric				NA/blank as read by fread	27	0	21	50 | 26 | 12 | 7 | 4	F4	public_or_low_risk	manual_review		internal_not_for_public_deposit	review_internal_keep_or_remove	F4	internal_not_public	Internal workflow data/table output; exclude from public deposit unless explicitly required.	not_public_data	csv	derived_or_workflow_data	internal_only_exclude	exclude_internal_workflow_output	not_public_data	Parent file is internal/excluded or script-on-request.	not_public_data
p75_pm2	02_workflows/F4_workflow_v01/submission_ready/internal/data/esld_F4_survival_stats_from_master_internal.csv	esld_F4_survival_stats_from_master_internal.csv		numeric				NA/blank as read by fread	27	0	17	31 | 12 | 3 | 2 | -0.25	F4	public_or_low_risk	manual_review		internal_not_for_public_deposit	review_internal_keep_or_remove	F4	internal_not_public	Internal workflow data/table output; exclude from public deposit unless explicitly required.	not_public_data	csv	derived_or_workflow_data	internal_only_exclude	exclude_internal_workflow_output	not_public_data	Parent file is internal/excluded or script-on-request.	not_public_data
p_value	02_workflows/F4_workflow_v01/submission_ready/internal/data/esld_F4_survival_stats_from_master_internal.csv	esld_F4_survival_stats_from_master_internal.csv		numeric				NA/blank as read by fread	27	0	27	0.787854614489014 | 9.15971812501929e-11 | 2.77788222236644e-07 | 0.00360653118106935 | 0.114275327333006	F4	public_or_low_risk	manual_review		internal_not_for_public_deposit	review_internal_keep_or_remove	F4	internal_not_public	Internal workflow data/table output; exclude from public deposit unless explicitly required.	not_public_data	csv	derived_or_workflow_data	internal_only_exclude	exclude_internal_workflow_output	not_public_data	Parent file is internal/excluded or script-on-request.	not_public_data
score_class_label	02_workflows/F4_workflow_v01/submission_ready/internal/data/esld_F4_survival_stats_from_master_internal.csv	esld_F4_survival_stats_from_master_internal.csv		character			≤10 | 11-15 | 16-20 | 21-25 | 26-30 | 31-35 | 36-40	NA/blank as read by fread	27	0	7	≤10 | 11-15 | 16-20 | 21-25 | 26-30	F4	public_or_low_risk	manual_review		internal_not_for_public_deposit	review_internal_keep_or_remove	F4	internal_not_public	Internal workflow data/table output; exclude from public deposit unless explicitly required.	not_public_data	csv	derived_or_workflow_data	internal_only_exclude	exclude_internal_workflow_output	not_public_data	Parent file is internal/excluded or script-on-request.	not_public_data
score_class_value	02_workflows/F4_workflow_v01/submission_ready/internal/data/esld_F4_survival_stats_from_master_internal.csv	esld_F4_survival_stats_from_master_internal.csv		integer				NA/blank as read by fread	27	0	7	10 | 15 | 20 | 25 | 30	F4	public_or_low_risk	manual_review		internal_not_for_public_deposit	review_internal_keep_or_remove	F4	internal_not_public	Internal workflow data/table output; exclude from public deposit unless explicitly required.	not_public_data	csv	derived_or_workflow_data	internal_only_exclude	exclude_internal_workflow_output	not_public_data	Parent file is internal/excluded or script-on-request.	not_public_data
y_ast	02_workflows/F4_workflow_v01/submission_ready/internal/data/esld_F4_survival_stats_from_master_internal.csv	esld_F4_survival_stats_from_master_internal.csv		numeric				NA/blank as read by fread	27	0	24	131 | 79 | 38 | 22 | 15	F4	public_or_low_risk	manual_review		internal_not_for_public_deposit	review_internal_keep_or_remove	F4	internal_not_public	Internal workflow data/table output; exclude from public deposit unless explicitly required.	not_public_data	csv	derived_or_workflow_data	internal_only_exclude	exclude_internal_workflow_output	not_public_data	Parent file is internal/excluded or script-on-request.	not_public_data
age_years_first_available	02_workflows/F4_workflow_v01/submission_ready/internal/data/esld_master_long_source_internal.csv	esld_master_long_source_internal.csv		integer				NA/blank as read by fread	67399	0	79	65 | 67 | 21 | 56 | 63	F4	public_or_low_risk	manual_review		internal_not_for_public_deposit	review_internal_keep_or_remove	F4	internal_not_public	Internal workflow data/table output; exclude from public deposit unless explicitly required.	not_public_data	csv	derived_or_workflow_data	internal_only_exclude	exclude_internal_workflow_output	not_public_data	Parent file is internal/excluded or script-on-request.	not_public_data
age_years_sample	02_workflows/F4_workflow_v01/submission_ready/internal/data/esld_master_long_source_internal.csv	esld_master_long_source_internal.csv		integer				NA/blank as read by fread	67399	0	84	65 | 66 | 67 | 68 | 69	F4	public_or_low_risk	manual_review		internal_not_for_public_deposit	review_internal_keep_or_remove	F4	internal_not_public	Internal workflow data/table output; exclude from public deposit unless explicitly required.	not_public_data	csv	derived_or_workflow_data	internal_only_exclude	exclude_internal_workflow_output	not_public_data	Parent file is internal/excluded or script-on-request.	not_public_data
albumin_g_dl	02_workflows/F4_workflow_v01/submission_ready/internal/data/esld_master_long_source_internal.csv	esld_master_long_source_internal.csv		numeric				NA/blank as read by fread	67399	58785	580	3.3 | 6.15 | 3.14 | 2.8 | 3.26	F4	public_or_low_risk	manual_review		internal_not_for_public_deposit	review_internal_keep_or_remove	F4	internal_not_public	Internal workflow data/table output; exclude from public deposit unless explicitly required.	not_public_data	csv	derived_or_workflow_data	internal_only_exclude	exclude_internal_workflow_output	not_public_data	Parent file is internal/excluded or script-on-request.	not_public_data
ald	02_workflows/F4_workflow_v01/submission_ready/internal/data/esld_master_long_source_internal.csv	esld_master_long_source_internal.csv		integer				NA/blank as read by fread	67399	0	2	0 | 1	F4	public_or_low_risk	manual_review		internal_not_for_public_deposit	review_internal_keep_or_remove	F4	internal_not_public	Internal workflow data/table output; exclude from public deposit unless explicitly required.	not_public_data	csv	derived_or_workflow_data	internal_only_exclude	exclude_internal_workflow_output	not_public_data	Parent file is internal/excluded or script-on-request.	not_public_data
ald_hcv	02_workflows/F4_workflow_v01/submission_ready/internal/data/esld_master_long_source_internal.csv	esld_master_long_source_internal.csv		integer				NA/blank as read by fread	67399	0	2	0 | 1	F4	public_or_low_risk	manual_review		internal_not_for_public_deposit	review_internal_keep_or_remove	F4	internal_not_public	Internal workflow data/table output; exclude from public deposit unless explicitly required.	not_public_data	csv	derived_or_workflow_data	internal_only_exclude	exclude_internal_workflow_output	not_public_data	Parent file is internal/excluded or script-on-request.	not_public_data
autoimmune	02_workflows/F4_workflow_v01/submission_ready/internal/data/esld_master_long_source_internal.csv	esld_master_long_source_internal.csv		integer				NA/blank as read by fread	67399	0	2	0 | 1	F4	public_or_low_risk	manual_review		internal_not_for_public_deposit	review_internal_keep_or_remove	F4	internal_not_public	Internal workflow data/table output; exclude from public deposit unless explicitly required.	not_public_data	csv	derived_or_workflow_data	internal_only_exclude	exclude_internal_workflow_output	not_public_data	Parent file is internal/excluded or script-on-request.	not_public_data
crea	02_workflows/F4_workflow_v01/submission_ready/internal/data/esld_master_long_source_internal.csv	esld_master_long_source_internal.csv		numeric				NA/blank as read by fread	67399	0	975	1.91 | 1.42 | 1.31 | 1.3 | 1.28	F4	public_or_low_risk	manual_review		internal_not_for_public_deposit	review_internal_keep_or_remove	F4	internal_not_public	Internal workflow data/table output; exclude from public deposit unless explicitly required.	not_public_data	csv	derived_or_workflow_data	internal_only_exclude	exclude_internal_workflow_output	not_public_data	Parent file is internal/excluded or script-on-request.	not_public_data
crea_corrected	02_workflows/F4_workflow_v01/submission_ready/internal/data/esld_master_long_source_internal.csv	esld_master_long_source_internal.csv		numeric				NA/blank as read by fread	67399	0	15868	1.87705004446668 | 1.41586432303417 | 1.31039363454933 | 1.30192482788903 | 1.28150549768982	F4	public_or_low_risk	manual_review		internal_not_for_public_deposit	review_internal_keep_or_remove	F4	internal_not_public	Internal workflow data/table output; exclude from public deposit unless explicitly required.	not_public_data	csv	derived_or_workflow_data	internal_only_exclude	exclude_internal_workflow_output	not_public_data	Parent file is internal/excluded or script-on-request.	not_public_data
date_count	02_workflows/F4_workflow_v01/submission_ready/internal/data/esld_master_long_source_internal.csv	esld_master_long_source_internal.csv		integer				NA/blank as read by fread	67399	50970	1450	-3021 | -2833 | -2798 | -2793 | -2791	F4	manual_review_indirect_identifier_risk	manual_review		internal_not_for_public_deposit	review_internal_keep_or_remove	F4	internal_not_public	Internal workflow data/table output; exclude from public deposit unless explicitly required.	not_public_data	csv	derived_or_workflow_data	internal_only_exclude	exclude_internal_workflow_output	not_public_data	Parent file is internal/excluded or script-on-request.	not_public_data	relative_time_or_public_outcome	Relative/count-based time variable or binary outcome flag; no calendar date/time disclosed.
date_count_month	02_workflows/F4_workflow_v01/submission_ready/internal/data/esld_master_long_source_internal.csv	esld_master_long_source_internal.csv		integer				NA/blank as read by fread	67399	50970	147	-99 | -93 | -92 | -91 | -87	F4	manual_review_indirect_identifier_risk	manual_review		internal_not_for_public_deposit	review_internal_keep_or_remove	F4	internal_not_public	Internal workflow data/table output; exclude from public deposit unless explicitly required.	not_public_data	csv	derived_or_workflow_data	internal_only_exclude	exclude_internal_workflow_output	not_public_data	Parent file is internal/excluded or script-on-request.	not_public_data	relative_time_or_public_outcome	Relative/count-based time variable or binary outcome flag; no calendar date/time disclosed.
dead_sample_flag	02_workflows/F4_workflow_v01/submission_ready/internal/data/esld_master_long_source_internal.csv	esld_master_long_source_internal.csv		integer				NA/blank as read by fread	67399	0	2	0 | 1	F4	public_or_low_risk	manual_review		internal_not_for_public_deposit	review_internal_keep_or_remove	F4	internal_not_public	Internal workflow data/table output; exclude from public deposit unless explicitly required.	not_public_data	csv	derived_or_workflow_data	internal_only_exclude	exclude_internal_workflow_output	not_public_data	Parent file is internal/excluded or script-on-request.	not_public_data
death_within_90d	02_workflows/F4_workflow_v01/submission_ready/internal/data/esld_master_long_source_internal.csv	esld_master_long_source_internal.csv		logical				NA/blank as read by fread	67399	67399	0		F4	manual_review_indirect_identifier_risk	manual_review		internal_not_for_public_deposit	review_internal_keep_or_remove	F4	internal_not_public	Internal workflow data/table output; exclude from public deposit unless explicitly required.	not_public_data	csv	derived_or_workflow_data	internal_only_exclude	exclude_internal_workflow_output	not_public_data	Parent file is internal/excluded or script-on-request.	not_public_data	relative_time_or_public_outcome	Relative/count-based time variable or binary outcome flag; no calendar date/time disclosed.
deceased_patient_flag	02_workflows/F4_workflow_v01/submission_ready/internal/data/esld_master_long_source_internal.csv	esld_master_long_source_internal.csv		integer				NA/blank as read by fread	67399	0	2	0 | 1	F4	manual_review_indirect_identifier_risk	manual_review		internal_not_for_public_deposit	review_internal_keep_or_remove	F4	internal_not_public	Internal workflow data/table output; exclude from public deposit unless explicitly required.	not_public_data	csv	derived_or_workflow_data	internal_only_exclude	exclude_internal_workflow_output	not_public_data	Parent file is internal/excluded or script-on-request.	not_public_data	release_pseudonym_or_technical_identifier	Public release pseudonym, binary flag, or technical F1 identifier; not a raw patient identifier.
delta_eq_0_flag	02_workflows/F4_workflow_v01/submission_ready/internal/data/esld_master_long_source_internal.csv	esld_master_long_source_internal.csv		integer				NA/blank as read by fread	67399	0	2	1 | 0	F4	public_or_low_risk	manual_review		internal_not_for_public_deposit	review_internal_keep_or_remove	F4	internal_not_public	Internal workflow data/table output; exclude from public deposit unless explicitly required.	not_public_data	csv	derived_or_workflow_data	internal_only_exclude	exclude_internal_workflow_output	not_public_data	Parent file is internal/excluded or script-on-request.	not_public_data
delta_gt_0_flag	02_workflows/F4_workflow_v01/submission_ready/internal/data/esld_master_long_source_internal.csv	esld_master_long_source_internal.csv		integer				NA/blank as read by fread	67399	0	2	0 | 1	F4	public_or_low_risk	manual_review		internal_not_for_public_deposit	review_internal_keep_or_remove	F4	internal_not_public	Internal workflow data/table output; exclude from public deposit unless explicitly required.	not_public_data	csv	derived_or_workflow_data	internal_only_exclude	exclude_internal_workflow_output	not_public_data	Parent file is internal/excluded or script-on-request.	not_public_data
delta_le_minus1_flag	02_workflows/F4_workflow_v01/submission_ready/internal/data/esld_master_long_source_internal.csv	esld_master_long_source_internal.csv		integer				NA/blank as read by fread	67399	0	2	0 | 1	F4	public_or_low_risk	manual_review		internal_not_for_public_deposit	review_internal_keep_or_remove	F4	internal_not_public	Internal workflow data/table output; exclude from public deposit unless explicitly required.	not_public_data	csv	derived_or_workflow_data	internal_only_exclude	exclude_internal_workflow_output	not_public_data	Parent file is internal/excluded or script-on-request.	not_public_data
dialysis_raw	02_workflows/F4_workflow_v01/submission_ready/internal/data/esld_master_long_source_internal.csv	esld_master_long_source_internal.csv		integer				NA/blank as read by fread	67399	27827	2	0 | 1	F4	public_or_low_risk	manual_review		internal_not_for_public_deposit	review_internal_keep_or_remove	F4	internal_not_public	Internal workflow data/table output; exclude from public deposit unless explicitly required.	not_public_data	csv	derived_or_workflow_data	internal_only_exclude	exclude_internal_workflow_output	not_public_data	Parent file is internal/excluded or script-on-request.	not_public_data
encounter_id_public	02_workflows/F4_workflow_v01/submission_ready/internal/data/esld_master_long_source_internal.csv	esld_master_long_source_internal.csv		character			E001181 | E000008 | E000041 | E000100 | E000126 | E000151 | E000157 | E000219 | E000289 | E000344	NA/blank as read by fread	67399	0	5045	E001181 | E000008 | E000041 | E000100 | E000126	F4	manual_review_indirect_identifier_risk	manual_review		internal_not_for_public_deposit	review_internal_keep_or_remove	F4	internal_not_public	Internal workflow data/table output; exclude from public deposit unless explicitly required.	not_public_data	csv	derived_or_workflow_data	internal_only_exclude	exclude_internal_workflow_output	not_public_data	Parent file is internal/excluded or script-on-request.	not_public_data	release_pseudonym_or_technical_identifier	Public release pseudonym, binary flag, or technical F1 identifier; not a raw patient identifier.
etiology_source_current_flag	02_workflows/F4_workflow_v01/submission_ready/internal/data/esld_master_long_source_internal.csv	esld_master_long_source_internal.csv		integer				NA/blank as read by fread	67399	0	1	1	F4	public_or_low_risk	manual_review		internal_not_for_public_deposit	review_internal_keep_or_remove	F4	internal_not_public	Internal workflow data/table output; exclude from public deposit unless explicitly required.	not_public_data	csv	derived_or_workflow_data	internal_only_exclude	exclude_internal_workflow_output	not_public_data	Parent file is internal/excluded or script-on-request.	not_public_data
etiology_unclassified	02_workflows/F4_workflow_v01/submission_ready/internal/data/esld_master_long_source_internal.csv	esld_master_long_source_internal.csv		integer				NA/blank as read by fread	67399	0	1	0	F4	public_or_low_risk	manual_review		internal_not_for_public_deposit	review_internal_keep_or_remove	F4	internal_not_public	Internal workflow data/table output; exclude from public deposit unless explicitly required.	not_public_data	csv	derived_or_workflow_data	internal_only_exclude	exclude_internal_workflow_output	not_public_data	Parent file is internal/excluded or script-on-request.	not_public_data
hbv	02_workflows/F4_workflow_v01/submission_ready/internal/data/esld_master_long_source_internal.csv	esld_master_long_source_internal.csv		integer				NA/blank as read by fread	67399	0	2	0 | 1	F4	public_or_low_risk	manual_review		internal_not_for_public_deposit	review_internal_keep_or_remove	F4	internal_not_public	Internal workflow data/table output; exclude from public deposit unless explicitly required.	not_public_data	csv	derived_or_workflow_data	internal_only_exclude	exclude_internal_workflow_output	not_public_data	Parent file is internal/excluded or script-on-request.	not_public_data
hcv	02_workflows/F4_workflow_v01/submission_ready/internal/data/esld_master_long_source_internal.csv	esld_master_long_source_internal.csv		integer				NA/blank as read by fread	67399	0	2	0 | 1	F4	public_or_low_risk	manual_review		internal_not_for_public_deposit	review_internal_keep_or_remove	F4	internal_not_public	Internal workflow data/table output; exclude from public deposit unless explicitly required.	not_public_data	csv	derived_or_workflow_data	internal_only_exclude	exclude_internal_workflow_output	not_public_data	Parent file is internal/excluded or script-on-request.	not_public_data
icd_source_present	02_workflows/F4_workflow_v01/submission_ready/internal/data/esld_master_long_source_internal.csv	esld_master_long_source_internal.csv		integer				NA/blank as read by fread	67399	0	2	1 | 0	F4	public_or_low_risk	manual_review		internal_not_for_public_deposit	review_internal_keep_or_remove	F4	internal_not_public	Internal workflow data/table output; exclude from public deposit unless explicitly required.	not_public_data	csv	derived_or_workflow_data	internal_only_exclude	exclude_internal_workflow_output	not_public_data	Parent file is internal/excluded or script-on-request.	not_public_data
in_t1_cohort	02_workflows/F4_workflow_v01/submission_ready/internal/data/esld_master_long_source_internal.csv	esld_master_long_source_internal.csv		integer				NA/blank as read by fread	67399	0	1	1	F4	public_or_low_risk	manual_review		internal_not_for_public_deposit	review_internal_keep_or_remove	F4	internal_not_public	Internal workflow data/table output; exclude from public deposit unless explicitly required.	not_public_data	csv	derived_or_workflow_data	internal_only_exclude	exclude_internal_workflow_output	not_public_data	Parent file is internal/excluded or script-on-request.	not_public_data
in_t3_anchor_model	02_workflows/F4_workflow_v01/submission_ready/internal/data/esld_master_long_source_internal.csv	esld_master_long_source_internal.csv		integer				NA/blank as read by fread	67399	0	2	1 | 0	F4	public_or_low_risk	manual_review		internal_not_for_public_deposit	review_internal_keep_or_remove	F4	internal_not_public	Internal workflow data/table output; exclude from public deposit unless explicitly required.	not_public_data	csv	derived_or_workflow_data	internal_only_exclude	exclude_internal_workflow_output	not_public_data	Parent file is internal/excluded or script-on-request.	not_public_data
in_t4_prevalence_path	02_workflows/F4_workflow_v01/submission_ready/internal/data/esld_master_long_source_internal.csv	esld_master_long_source_internal.csv		integer				NA/blank as read by fread	67399	0	1	1	F4	public_or_low_risk	manual_review		internal_not_for_public_deposit	review_internal_keep_or_remove	F4	internal_not_public	Internal workflow data/table output; exclude from public deposit unless explicitly required.	not_public_data	csv	derived_or_workflow_data	internal_only_exclude	exclude_internal_workflow_output	not_public_data	Parent file is internal/excluded or script-on-request.	not_public_data
in_t4_survival_path	02_workflows/F4_workflow_v01/submission_ready/internal/data/esld_master_long_source_internal.csv	esld_master_long_source_internal.csv		integer				NA/blank as read by fread	67399	0	2	0 | 1	F4	public_or_low_risk	manual_review		internal_not_for_public_deposit	review_internal_keep_or_remove	F4	internal_not_public	Internal workflow data/table output; exclude from public deposit unless explicitly required.	not_public_data	csv	derived_or_workflow_data	internal_only_exclude	exclude_internal_workflow_output	not_public_data	Parent file is internal/excluded or script-on-request.	not_public_data
inr	02_workflows/F4_workflow_v01/submission_ready/internal/data/esld_master_long_source_internal.csv	esld_master_long_source_internal.csv		numeric				NA/blank as read by fread	67399	0	786	1.14 | 0.91 | 1 | 1.04 | 0.98	F4	public_or_low_risk	manual_review		internal_not_for_public_deposit	review_internal_keep_or_remove	F4	internal_not_public	Internal workflow data/table output; exclude from public deposit unless explicitly required.	not_public_data	csv	derived_or_workflow_data	internal_only_exclude	exclude_internal_workflow_output	not_public_data	Parent file is internal/excluded or script-on-request.	not_public_data
mash	02_workflows/F4_workflow_v01/submission_ready/internal/data/esld_master_long_source_internal.csv	esld_master_long_source_internal.csv		integer				NA/blank as read by fread	67399	0	2	0 | 1	F4	public_or_low_risk	manual_review		internal_not_for_public_deposit	review_internal_keep_or_remove	F4	internal_not_public	Internal workflow data/table output; exclude from public deposit unless explicitly required.	not_public_data	csv	derived_or_workflow_data	internal_only_exclude	exclude_internal_workflow_output	not_public_data	Parent file is internal/excluded or script-on-request.	not_public_data
model	02_workflows/F4_workflow_v01/submission_ready/internal/data/esld_master_long_source_internal.csv	esld_master_long_source_internal.csv		character			MELD | MELD-Na | reMELD-Na | MELD 3.0	NA/blank as read by fread	67399	0	4	MELD | MELD-Na | reMELD-Na | MELD 3.0	F4	public_or_low_risk	manual_review		internal_not_for_public_deposit	review_internal_keep_or_remove	F4	internal_not_public	Internal workflow data/table output; exclude from public deposit unless explicitly required.	not_public_data	csv	derived_or_workflow_data	internal_only_exclude	exclude_internal_workflow_output	not_public_data	Parent file is internal/excluded or script-on-request.	not_public_data
other	02_workflows/F4_workflow_v01/submission_ready/internal/data/esld_master_long_source_internal.csv	esld_master_long_source_internal.csv		integer				NA/blank as read by fread	67399	0	2	1 | 0	F4	public_or_low_risk	manual_review		internal_not_for_public_deposit	review_internal_keep_or_remove	F4	internal_not_public	Internal workflow data/table output; exclude from public deposit unless explicitly required.	not_public_data	csv	derived_or_workflow_data	internal_only_exclude	exclude_internal_workflow_output	not_public_data	Parent file is internal/excluded or script-on-request.	not_public_data
patient_id	02_workflows/F4_workflow_v01/submission_ready/internal/data/esld_master_long_source_internal.csv	esld_master_long_source_internal.csv		character			P000001 | P000002 | P000003 | P000004 | P000005 | P000006 | P000007 | P000008 | P000009 | P000010	NA/blank as read by fread	67399	0	1375	P000001 | P000002 | P000003 | P000004 | P000005	F4	manual_review_indirect_identifier_risk	manual_review		internal_not_for_public_deposit	review_internal_keep_or_remove	F4	internal_not_public	Internal workflow data/table output; exclude from public deposit unless explicitly required.	not_public_data	csv	derived_or_workflow_data	internal_only_exclude	exclude_internal_workflow_output	not_public_data	Parent file is internal/excluded or script-on-request.	not_public_data	release_pseudonym_or_technical_identifier	Public release pseudonym, binary flag, or technical F1 identifier; not a raw patient identifier.
pbc	02_workflows/F4_workflow_v01/submission_ready/internal/data/esld_master_long_source_internal.csv	esld_master_long_source_internal.csv		integer				NA/blank as read by fread	67399	0	2	0 | 1	F4	public_or_low_risk	manual_review		internal_not_for_public_deposit	review_internal_keep_or_remove	F4	internal_not_public	Internal workflow data/table output; exclude from public deposit unless explicitly required.	not_public_data	csv	derived_or_workflow_data	internal_only_exclude	exclude_internal_workflow_output	not_public_data	Parent file is internal/excluded or script-on-request.	not_public_data
sample_day_from_first_sample	02_workflows/F4_workflow_v01/submission_ready/internal/data/esld_master_long_source_internal.csv	esld_master_long_source_internal.csv		integer				NA/blank as read by fread	67399	0	3438	0 | 42 | 91 | 118 | 133	F4	public_or_low_risk	manual_review		internal_not_for_public_deposit	review_internal_keep_or_remove	F4	internal_not_public	Internal workflow data/table output; exclude from public deposit unless explicitly required.	not_public_data	csv	derived_or_workflow_data	internal_only_exclude	exclude_internal_workflow_output	not_public_data	Parent file is internal/excluded or script-on-request.	not_public_data
sample_group_id_public	02_workflows/F4_workflow_v01/submission_ready/internal/data/esld_master_long_source_internal.csv	esld_master_long_source_internal.csv		character			G0000001 | G0000002 | G0000003 | G0000004 | G0000005 | G0000006 | G0000007 | G0000008 | G0000009 | G0000010	NA/blank as read by fread	67399	0	20359	G0000001 | G0000002 | G0000003 | G0000004 | G0000005	F4	manual_review_indirect_identifier_risk	manual_review		internal_not_for_public_deposit	review_internal_keep_or_remove	F4	internal_not_public	Internal workflow data/table output; exclude from public deposit unless explicitly required.	not_public_data	csv	derived_or_workflow_data	internal_only_exclude	exclude_internal_workflow_output	not_public_data	Parent file is internal/excluded or script-on-request.	not_public_data	release_pseudonym_or_technical_identifier	Public release pseudonym, binary flag, or technical F1 identifier; not a raw patient identifier.
sample_id	02_workflows/F4_workflow_v01/submission_ready/internal/data/esld_master_long_source_internal.csv	esld_master_long_source_internal.csv		character			S0000001 | S0000002 | S0000003 | S0000004 | S0000005 | S0000006 | S0000007 | S0000008 | S0000009 | S0000010	NA/blank as read by fread	67399	0	67399	S0000001 | S0000002 | S0000003 | S0000004 | S0000005	F4	manual_review_indirect_identifier_risk	manual_review		internal_not_for_public_deposit	review_internal_keep_or_remove	F4	internal_not_public	Internal workflow data/table output; exclude from public deposit unless explicitly required.	not_public_data	csv	derived_or_workflow_data	internal_only_exclude	exclude_internal_workflow_output	not_public_data	Parent file is internal/excluded or script-on-request.	not_public_data	release_pseudonym_or_technical_identifier	Public release pseudonym, binary flag, or technical F1 identifier; not a raw patient identifier.
sample_month_index	02_workflows/F4_workflow_v01/submission_ready/internal/data/esld_master_long_source_internal.csv	esld_master_long_source_internal.csv		integer				NA/blank as read by fread	67399	0	177	0 | 1 | 2 | 3 | 4	F4	public_or_low_risk	manual_review		internal_not_for_public_deposit	review_internal_keep_or_remove	F4	internal_not_public	Internal workflow data/table output; exclude from public deposit unless explicitly required.	not_public_data	csv	derived_or_workflow_data	internal_only_exclude	exclude_internal_workflow_output	not_public_data	Parent file is internal/excluded or script-on-request.	not_public_data
score_corrected	02_workflows/F4_workflow_v01/submission_ready/internal/data/esld_master_long_source_internal.csv	esld_master_long_source_internal.csv		integer				NA/blank as read by fread	67399	0	40	14 | 19 | 16 | 10 | 13	F4	public_or_low_risk	manual_review		internal_not_for_public_deposit	review_internal_keep_or_remove	F4	internal_not_public	Internal workflow data/table output; exclude from public deposit unless explicitly required.	not_public_data	csv	derived_or_workflow_data	internal_only_exclude	exclude_internal_workflow_output	not_public_data	Parent file is internal/excluded or script-on-request.	not_public_data
score_delta	02_workflows/F4_workflow_v01/submission_ready/internal/data/esld_master_long_source_internal.csv	esld_master_long_source_internal.csv		integer				NA/blank as read by fread	67399	0	4	0 | 1 | -1 | -2	F4	public_or_low_risk	manual_review		internal_not_for_public_deposit	review_internal_keep_or_remove	F4	internal_not_public	Internal workflow data/table output; exclude from public deposit unless explicitly required.	not_public_data	csv	derived_or_workflow_data	internal_only_exclude	exclude_internal_workflow_output	not_public_data	Parent file is internal/excluded or script-on-request.	not_public_data
score_original	02_workflows/F4_workflow_v01/submission_ready/internal/data/esld_master_long_source_internal.csv	esld_master_long_source_internal.csv		integer				NA/blank as read by fread	67399	0	40	14 | 19 | 16 | 10 | 13	F4	public_or_low_risk	manual_review		internal_not_for_public_deposit	review_internal_keep_or_remove	F4	internal_not_public	Internal workflow data/table output; exclude from public deposit unless explicitly required.	not_public_data	csv	derived_or_workflow_data	internal_only_exclude	exclude_internal_workflow_output	not_public_data	Parent file is internal/excluded or script-on-request.	not_public_data
sex	02_workflows/F4_workflow_v01/submission_ready/internal/data/esld_master_long_source_internal.csv	esld_master_long_source_internal.csv		character			M | F	NA/blank as read by fread	67399	0	2	M | F	F4	public_or_low_risk	manual_review		internal_not_for_public_deposit	review_internal_keep_or_remove	F4	internal_not_public	Internal workflow data/table output; exclude from public deposit unless explicitly required.	not_public_data	csv	derived_or_workflow_data	internal_only_exclude	exclude_internal_workflow_output	not_public_data	Parent file is internal/excluded or script-on-request.	not_public_data
sodium	02_workflows/F4_workflow_v01/submission_ready/internal/data/esld_master_long_source_internal.csv	esld_master_long_source_internal.csv		numeric				NA/blank as read by fread	67399	20359	188	131 | 134 | 132 | 133 | 140	F4	public_or_low_risk	manual_review		internal_not_for_public_deposit	review_internal_keep_or_remove	F4	internal_not_public	Internal workflow data/table output; exclude from public deposit unless explicitly required.	not_public_data	csv	derived_or_workflow_data	internal_only_exclude	exclude_internal_workflow_output	not_public_data	Parent file is internal/excluded or script-on-request.	not_public_data
tbil	02_workflows/F4_workflow_v01/submission_ready/internal/data/esld_master_long_source_internal.csv	esld_master_long_source_internal.csv		numeric				NA/blank as read by fread	67399	0	2029	1 | 0.9 | 1.1 | 0.8 | 0.6	F4	public_or_low_risk	manual_review		internal_not_for_public_deposit	review_internal_keep_or_remove	F4	internal_not_public	Internal workflow data/table output; exclude from public deposit unless explicitly required.	not_public_data	csv	derived_or_workflow_data	internal_only_exclude	exclude_internal_workflow_output	not_public_data	Parent file is internal/excluded or script-on-request.	not_public_data
copied	02_workflows/F4_workflow_v01/submission_ready/public/F4_public_submission_manifest_v01.csv	F4_public_submission_manifest_v01.csv		logical			TRUE	NA/blank as read by fread	4	0	1	TRUE	F4	public_or_low_risk	yes		public_deposit	keep_public_deposit	F4	public	Public-deposit file after policy overrides.	public	csv	documentation_or_metadata	public_deposit	keep_public_deposit	documentation_metadata_not_data	Column belongs to documentation/metadata file, not analysis data.	documentation_metadata_not_data
file_exists	02_workflows/F4_workflow_v01/submission_ready/public/F4_public_submission_manifest_v01.csv	F4_public_submission_manifest_v01.csv		logical			TRUE	NA/blank as read by fread	4	0	1	TRUE	F4	public_or_low_risk	yes		public_deposit	keep_public_deposit	F4	public	Public-deposit file after policy overrides.	public	csv	documentation_or_metadata	public_deposit	keep_public_deposit	documentation_metadata_not_data	Column belongs to documentation/metadata file, not analysis data.	documentation_metadata_not_data
file_size_bytes	02_workflows/F4_workflow_v01/submission_ready/public/F4_public_submission_manifest_v01.csv	F4_public_submission_manifest_v01.csv		integer				NA/blank as read by fread	4	0	4	2309 | 1143 | 1376 | 837483	F4	public_or_low_risk	yes		public_deposit	keep_public_deposit	F4	public	Public-deposit file after policy overrides.	public	csv	documentation_or_metadata	public_deposit	keep_public_deposit	documentation_metadata_not_data	Column belongs to documentation/metadata file, not analysis data.	documentation_metadata_not_data
md5	02_workflows/F4_workflow_v01/submission_ready/public/F4_public_submission_manifest_v01.csv	F4_public_submission_manifest_v01.csv		character			33d16cd47150ae66d00d8a83b4b0c3ab | c3cdfffaf37f5c94f3b376b8a23678f8 | ad8ae02fb35334f87b4f63b27387a837 | 66ff2e5f3a6621ee2b581cc02aa6a6a9	NA/blank as read by fread	4	0	4	33d16cd47150ae66d00d8a83b4b0c3ab | c3cdfffaf37f5c94f3b376b8a23678f8 | ad8ae02fb35334f87b4f63b27387a837 | 66ff2e5f3a6621e...	F4	public_or_low_risk	yes		public_deposit	keep_public_deposit	F4	public	Public-deposit file after policy overrides.	public	csv	documentation_or_metadata	public_deposit	keep_public_deposit	documentation_metadata_not_data	Column belongs to documentation/metadata file, not analysis data.	documentation_metadata_not_data
release_status	02_workflows/F4_workflow_v01/submission_ready/public/F4_public_submission_manifest_v01.csv	F4_public_submission_manifest_v01.csv		character			public	NA/blank as read by fread	4	0	1	public	F4	public_or_low_risk	yes		public_deposit	keep_public_deposit	F4	public	Public-deposit file after policy overrides.	public	csv	documentation_or_metadata	public_deposit	keep_public_deposit	documentation_metadata_not_data	Column belongs to documentation/metadata file, not analysis data.	documentation_metadata_not_data	non_disclosive_release_or_grouping_status	Non-disclosive release/grouping status required for release documentation or data filtering.
role_note	02_workflows/F4_workflow_v01/submission_ready/public/F4_public_submission_manifest_v01.csv	F4_public_submission_manifest_v01.csv		character			Final ESLD aggregate dataset used to render Figure 4. | Final SRTR median-survival aggregate dataset used to render Figure 4. | Final SRTR Wilcoxon/statistical aggregate dataset used to render Figure 4. | Submission-ready Figure 4 PDF.	NA/blank as read by fread	4	0	4	Final ESLD aggregate dataset used to render Figure 4. | Final SRTR median-survival aggregate dataset used to render Figu...	F4	public_or_low_risk	yes		public_deposit	keep_public_deposit	F4	public	Public-deposit file after policy overrides.	public	csv	documentation_or_metadata	public_deposit	keep_public_deposit	documentation_metadata_not_data	Column belongs to documentation/metadata file, not analysis data.	documentation_metadata_not_data
source_path	02_workflows/F4_workflow_v01/submission_ready/public/F4_public_submission_manifest_v01.csv	F4_public_submission_manifest_v01.csv		character			02_workflows/F4_workflow_v01/data/02b_figure_content/esld_F4_survival_stats_public.csv | /Users...	NA/blank as read by fread	4	0	4	LOCAL_PATH_REMOVED	F4	public_or_low_risk	yes		public_deposit	keep_public_deposit	F4	public	Public-deposit file after policy overrides.	public	csv	documentation_or_metadata	public_deposit	keep_public_deposit	documentation_metadata_not_data	Column belongs to documentation/metadata file, not analysis data.	documentation_metadata_not_data
submission_component	02_workflows/F4_workflow_v01/submission_ready/public/F4_public_submission_manifest_v01.csv	F4_public_submission_manifest_v01.csv		character			data | figure	NA/blank as read by fread	4	0	2	data | figure	F4	public_or_low_risk	yes		public_deposit	keep_public_deposit	F4	public	Public-deposit file after policy overrides.	public	csv	documentation_or_metadata	public_deposit	keep_public_deposit	documentation_metadata_not_data	Column belongs to documentation/metadata file, not analysis data.	documentation_metadata_not_data
submission_file_name	02_workflows/F4_workflow_v01/submission_ready/public/F4_public_submission_manifest_v01.csv	F4_public_submission_manifest_v01.csv		character			esld_F4_survival_stats_public.csv | srtr_F4_survival_median_reference_public.csv | srtr_F4_survival_wilcoxon_reference_public.csv | F4_ESLD_SRTR_public.pdf	NA/blank as read by fread	4	0	4	esld_F4_survival_stats_public.csv | srtr_F4_survival_median_reference_public.csv | srtr_F4_survival_wilcoxon_reference_p...	F4	public_or_low_risk	yes		public_deposit	keep_public_deposit	F4	public	Public-deposit file after policy overrides.	public	csv	documentation_or_metadata	public_deposit	keep_public_deposit	documentation_metadata_not_data	Column belongs to documentation/metadata file, not analysis data.	documentation_metadata_not_data
submission_path	02_workflows/F4_workflow_v01/submission_ready/public/F4_public_submission_manifest_v01.csv	F4_public_submission_manifest_v01.csv		character			02_workflows/F4_workflow_v01/submission_ready/public/data/esld_F4_survival_stats_public.csv | /...	NA/blank as read by fread	4	0	4	LOCAL_PATH_REMOVED	F4	public_or_low_risk	yes		public_deposit	keep_public_deposit	F4	public	Public-deposit file after policy overrides.	public	csv	documentation_or_metadata	public_deposit	keep_public_deposit	documentation_metadata_not_data	Column belongs to documentation/metadata file, not analysis data.	documentation_metadata_not_data
[READ_ERROR]	02_workflows/F5_workflow_v01/README_F5_workflow_v01.txt	README_F5_workflow_v01.txt											F5		manual_review	Could not read table: Single column input contains invalid quotes. Self healing only effective when ncol>1	manual_review	manual_review	F5	manual_review	Workflow README kept as public documentation/metadata.	manual_review	text_table_or_text	documentation_or_metadata	public_deposit	keep_public_workflow_readme	documentation_metadata_not_data	Column belongs to documentation/metadata file, not analysis data.	documentation_metadata_not_data
file_key	02_workflows/F5_workflow_v01/data/01_source_loaded_harmonized/esld_F5_source_load_manifest_internal.csv	esld_F5_source_load_manifest_internal.csv		character			esld_master_long_public	NA/blank as read by fread	1	0	1	esld_master_long_public	F5	public_or_low_risk	yes		internal_not_for_public_deposit	review_internal_keep_or_remove	F5	internal_not_public	Internal workflow data/table output; exclude from public deposit unless explicitly required.	not_public_data	csv	derived_or_workflow_data	internal_only_exclude	exclude_internal_workflow_output	not_public_data	Parent file is internal/excluded or script-on-request.	not_public_data
harmonized_loaded_file_name	02_workflows/F5_workflow_v01/data/01_source_loaded_harmonized/esld_F5_source_load_manifest_internal.csv	esld_F5_source_load_manifest_internal.csv		character			esld_master_long_public.csv	NA/blank as read by fread	1	0	1	esld_master_long_public.csv	F5	public_or_low_risk	yes		internal_not_for_public_deposit	review_internal_keep_or_remove	F5	internal_not_public	Internal workflow data/table output; exclude from public deposit unless explicitly required.	not_public_data	csv	derived_or_workflow_data	internal_only_exclude	exclude_internal_workflow_output	not_public_data	Parent file is internal/excluded or script-on-request.	not_public_data
md5	02_workflows/F5_workflow_v01/data/01_source_loaded_harmonized/esld_F5_source_load_manifest_internal.csv	esld_F5_source_load_manifest_internal.csv		character			e6392b3796a0329b94391b69e06b3fdb	NA/blank as read by fread	1	0	1	e6392b3796a0329b94391b69e06b3fdb	F5	public_or_low_risk	yes		internal_not_for_public_deposit	review_internal_keep_or_remove	F5	internal_not_public	Internal workflow data/table output; exclude from public deposit unless explicitly required.	not_public_data	csv	derived_or_workflow_data	internal_only_exclude	exclude_internal_workflow_output	not_public_data	Parent file is internal/excluded or script-on-request.	not_public_data
n_columns	02_workflows/F5_workflow_v01/data/01_source_loaded_harmonized/esld_F5_source_load_manifest_internal.csv	esld_F5_source_load_manifest_internal.csv		integer				NA/blank as read by fread	1	0	1	44	F5	public_or_low_risk	yes		internal_not_for_public_deposit	review_internal_keep_or_remove	F5	internal_not_public	Internal workflow data/table output; exclude from public deposit unless explicitly required.	not_public_data	csv	derived_or_workflow_data	internal_only_exclude	exclude_internal_workflow_output	not_public_data	Parent file is internal/excluded or script-on-request.	not_public_data
n_rows	02_workflows/F5_workflow_v01/data/01_source_loaded_harmonized/esld_F5_source_load_manifest_internal.csv	esld_F5_source_load_manifest_internal.csv		integer				NA/blank as read by fread	1	0	1	67399	F5	public_or_low_risk	yes		internal_not_for_public_deposit	review_internal_keep_or_remove	F5	internal_not_public	Internal workflow data/table output; exclude from public deposit unless explicitly required.	not_public_data	csv	derived_or_workflow_data	internal_only_exclude	exclude_internal_workflow_output	not_public_data	Parent file is internal/excluded or script-on-request.	not_public_data
output_exists	02_workflows/F5_workflow_v01/data/01_source_loaded_harmonized/esld_F5_source_load_manifest_internal.csv	esld_F5_source_load_manifest_internal.csv		logical			TRUE	NA/blank as read by fread	1	0	1	TRUE	F5	public_or_low_risk	yes		internal_not_for_public_deposit	review_internal_keep_or_remove	F5	internal_not_public	Internal workflow data/table output; exclude from public deposit unless explicitly required.	not_public_data	csv	derived_or_workflow_data	internal_only_exclude	exclude_internal_workflow_output	not_public_data	Parent file is internal/excluded or script-on-request.	not_public_data
release_status	02_workflows/F5_workflow_v01/data/01_source_loaded_harmonized/esld_F5_source_load_manifest_internal.csv	esld_F5_source_load_manifest_internal.csv		character			public	NA/blank as read by fread	1	0	1	public	F5	public_or_low_risk	yes		internal_not_for_public_deposit	review_internal_keep_or_remove	F5	internal_not_public	Internal workflow data/table output; exclude from public deposit unless explicitly required.	not_public_data	csv	derived_or_workflow_data	internal_only_exclude	exclude_internal_workflow_output	not_public_data	Parent file is internal/excluded or script-on-request.	not_public_data	non_disclosive_release_or_grouping_status	Non-disclosive release/grouping status required for release documentation or data filtering.
source_path	02_workflows/F5_workflow_v01/data/01_source_loaded_harmonized/esld_F5_source_load_manifest_internal.csv	esld_F5_source_load_manifest_internal.csv		character			01_primary_data/public/esld_master_long_public.csv	NA/blank as read by fread	1	0	1	LOCAL_PATH_REMOVED	F5	public_or_low_risk	yes		internal_not_for_public_deposit	review_internal_keep_or_remove	F5	internal_not_public	Internal workflow data/table output; exclude from public deposit unless explicitly required.	not_public_data	csv	derived_or_workflow_data	internal_only_exclude	exclude_internal_workflow_output	not_public_data	Parent file is internal/excluded or script-on-request.	not_public_data
source_role	02_workflows/F5_workflow_v01/data/01_source_loaded_harmonized/esld_F5_source_load_manifest_internal.csv	esld_F5_source_load_manifest_internal.csv		character			canonical ESLD master source for F5 stratified survival outputs	NA/blank as read by fread	1	0	1	canonical ESLD master source for F5 stratified survival outputs	F5	public_or_low_risk	yes		internal_not_for_public_deposit	review_internal_keep_or_remove	F5	internal_not_public	Internal workflow data/table output; exclude from public deposit unless explicitly required.	not_public_data	csv	derived_or_workflow_data	internal_only_exclude	exclude_internal_workflow_output	not_public_data	Parent file is internal/excluded or script-on-request.	not_public_data
parameter	02_workflows/F5_workflow_v01/data/01_source_loaded_harmonized/esld_F5_step1_run_inputs_internal.csv	esld_F5_step1_run_inputs_internal.csv		character			source_layer | esld_master_long	NA/blank as read by fread	2	0	2	source_layer | esld_master_long	F5	public_or_low_risk	manual_review		internal_not_for_public_deposit	review_internal_keep_or_remove	F5	internal_not_public	Internal workflow data/table output; exclude from public deposit unless explicitly required.	not_public_data	csv	derived_or_workflow_data	internal_only_exclude	exclude_internal_workflow_output	not_public_data	Parent file is internal/excluded or script-on-request.	not_public_data
value	02_workflows/F5_workflow_v01/data/01_source_loaded_harmonized/esld_F5_step1_run_inputs_internal.csv	esld_F5_step1_run_inputs_internal.csv		character			V3 central primary-data layer | 01_primary_data/public/esld_master_long_public.csv	NA/blank as read by fread	2	0	2	V3 central primary-data layer | LOCAL_PATH_REMOVED	F5	public_or_low_risk	manual_review		internal_not_for_public_deposit	review_internal_keep_or_remove	F5	internal_not_public	Internal workflow data/table output; exclude from public deposit unless explicitly required.	not_public_data	csv	derived_or_workflow_data	internal_only_exclude	exclude_internal_workflow_output	not_public_data	Parent file is internal/excluded or script-on-request.	not_public_data	assay_value_qc_metric_or_long_format_metadata	Assay value, QC metric, or long-format metadata field required to rebuild public outputs.
grouping_logic	02_workflows/F5_workflow_v01/data/02a_refined_analysis/esld_F5_stratified_survival_build_audit_internal.csv	esld_F5_stratified_survival_build_audit_internal.csv		character			pm if all observed deltas are 0; m1 if any delta < 0; positive-only subjects excluded	NA/blank as read by fread	4	0	1	pm if all observed deltas are 0; m1 if any delta < 0; positive-only subjects excluded	F5	internal_only	no		internal_not_for_public_deposit	review_internal_keep_or_remove	F5	internal_not_public	Internal workflow data/table output; exclude from public deposit unless explicitly required.	not_public_data	csv	derived_or_workflow_data	internal_only_exclude	exclude_internal_workflow_output	not_public_data	Parent file is internal/excluded or script-on-request.	not_public_data
max_time	02_workflows/F5_workflow_v01/data/02a_refined_analysis/esld_F5_stratified_survival_build_audit_internal.csv	esld_F5_stratified_survival_build_audit_internal.csv		integer				NA/blank as read by fread	4	0	1	730	F5	internal_only	no		internal_not_for_public_deposit	review_internal_keep_or_remove	F5	internal_not_public	Internal workflow data/table output; exclude from public deposit unless explicitly required.	not_public_data	csv	derived_or_workflow_data	internal_only_exclude	exclude_internal_workflow_output	not_public_data	Parent file is internal/excluded or script-on-request.	not_public_data
min_time	02_workflows/F5_workflow_v01/data/02a_refined_analysis/esld_F5_stratified_survival_build_audit_internal.csv	esld_F5_stratified_survival_build_audit_internal.csv		integer				NA/blank as read by fread	4	0	1	0	F5	internal_only	no		internal_not_for_public_deposit	review_internal_keep_or_remove	F5	internal_not_public	Internal workflow data/table output; exclude from public deposit unless explicitly required.	not_public_data	csv	derived_or_workflow_data	internal_only_exclude	exclude_internal_workflow_output	not_public_data	Parent file is internal/excluded or script-on-request.	not_public_data
model	02_workflows/F5_workflow_v01/data/02a_refined_analysis/esld_F5_stratified_survival_build_audit_internal.csv	esld_F5_stratified_survival_build_audit_internal.csv		character			MELD | MELD-Na | reMELD-Na | MELD 3.0	NA/blank as read by fread	4	0	4	MELD | MELD-Na | reMELD-Na | MELD 3.0	F5	internal_only	no		internal_not_for_public_deposit	review_internal_keep_or_remove	F5	internal_not_public	Internal workflow data/table output; exclude from public deposit unless explicitly required.	not_public_data	csv	derived_or_workflow_data	internal_only_exclude	exclude_internal_workflow_output	not_public_data	Parent file is internal/excluded or script-on-request.	not_public_data
n_16to25	02_workflows/F5_workflow_v01/data/02a_refined_analysis/esld_F5_stratified_survival_build_audit_internal.csv	esld_F5_stratified_survival_build_audit_internal.csv		integer				NA/blank as read by fread	4	0	4	95 | 86 | 101 | 79	F5	internal_only	no		internal_not_for_public_deposit	review_internal_keep_or_remove	F5	internal_not_public	Internal workflow data/table output; exclude from public deposit unless explicitly required.	not_public_data	csv	derived_or_workflow_data	internal_only_exclude	exclude_internal_workflow_output	not_public_data	Parent file is internal/excluded or script-on-request.	not_public_data
n_gt25	02_workflows/F5_workflow_v01/data/02a_refined_analysis/esld_F5_stratified_survival_build_audit_internal.csv	esld_F5_stratified_survival_build_audit_internal.csv		integer				NA/blank as read by fread	4	0	4	93 | 101 | 64 | 82	F5	internal_only	no		internal_not_for_public_deposit	review_internal_keep_or_remove	F5	internal_not_public	Internal workflow data/table output; exclude from public deposit unless explicitly required.	not_public_data	csv	derived_or_workflow_data	internal_only_exclude	exclude_internal_workflow_output	not_public_data	Parent file is internal/excluded or script-on-request.	not_public_data
n_le15	02_workflows/F5_workflow_v01/data/02a_refined_analysis/esld_F5_stratified_survival_build_audit_internal.csv	esld_F5_stratified_survival_build_audit_internal.csv		integer				NA/blank as read by fread	4	0	3	37 | 34 | 35	F5	internal_only	no		internal_not_for_public_deposit	review_internal_keep_or_remove	F5	internal_not_public	Internal workflow data/table output; exclude from public deposit unless explicitly required.	not_public_data	csv	derived_or_workflow_data	internal_only_exclude	exclude_internal_workflow_output	not_public_data	Parent file is internal/excluded or script-on-request.	not_public_data
n_m1	02_workflows/F5_workflow_v01/data/02a_refined_analysis/esld_F5_stratified_survival_build_audit_internal.csv	esld_F5_stratified_survival_build_audit_internal.csv		integer				NA/blank as read by fread	4	0	4	158 | 137 | 119 | 91	F5	internal_only	no		internal_not_for_public_deposit	review_internal_keep_or_remove	F5	internal_not_public	Internal workflow data/table output; exclude from public deposit unless explicitly required.	not_public_data	csv	derived_or_workflow_data	internal_only_exclude	exclude_internal_workflow_output	not_public_data	Parent file is internal/excluded or script-on-request.	not_public_data
n_pm	02_workflows/F5_workflow_v01/data/02a_refined_analysis/esld_F5_stratified_survival_build_audit_internal.csv	esld_F5_stratified_survival_build_audit_internal.csv		integer				NA/blank as read by fread	4	0	4	67 | 84 | 80 | 105	F5	internal_only	no		internal_not_for_public_deposit	review_internal_keep_or_remove	F5	internal_not_public	Internal workflow data/table output; exclude from public deposit unless explicitly required.	not_public_data	csv	derived_or_workflow_data	internal_only_exclude	exclude_internal_workflow_output	not_public_data	Parent file is internal/excluded or script-on-request.	not_public_data
n_subjects	02_workflows/F5_workflow_v01/data/02a_refined_analysis/esld_F5_stratified_survival_build_audit_internal.csv	esld_F5_stratified_survival_build_audit_internal.csv		integer				NA/blank as read by fread	4	0	4	225 | 221 | 199 | 196	F5	internal_only	no		internal_not_for_public_deposit	review_internal_keep_or_remove	F5	internal_not_public	Internal workflow data/table output; exclude from public deposit unless explicitly required.	not_public_data	csv	derived_or_workflow_data	internal_only_exclude	exclude_internal_workflow_output	not_public_data	Parent file is internal/excluded or script-on-request.	not_public_data
score_class_logic	02_workflows/F5_workflow_v01/data/02a_refined_analysis/esld_F5_stratified_survival_build_audit_internal.csv	esld_F5_stratified_survival_build_audit_internal.csv		character			row closest to death by max(date_count), ties by higher score_original	NA/blank as read by fread	4	0	1	row closest to death by max(date_count), ties by higher score_original	F5	internal_only	no		internal_not_for_public_deposit	review_internal_keep_or_remove	F5	internal_not_public	Internal workflow data/table output; exclude from public deposit unless explicitly required.	not_public_data	csv	derived_or_workflow_data	internal_only_exclude	exclude_internal_workflow_output	not_public_data	Parent file is internal/excluded or script-on-request.	not_public_data
source_input	02_workflows/F5_workflow_v01/data/02a_refined_analysis/esld_F5_stratified_survival_build_audit_internal.csv	esld_F5_stratified_survival_build_audit_internal.csv		character			esld_master_long_public.csv	NA/blank as read by fread	4	0	1	esld_master_long_public.csv	F5	internal_only	no		internal_not_for_public_deposit	review_internal_keep_or_remove	F5	internal_not_public	Internal workflow data/table output; exclude from public deposit unless explicitly required.	not_public_data	csv	derived_or_workflow_data	internal_only_exclude	exclude_internal_workflow_output	not_public_data	Parent file is internal/excluded or script-on-request.	not_public_data
survival_limit_days	02_workflows/F5_workflow_v01/data/02a_refined_analysis/esld_F5_stratified_survival_build_audit_internal.csv	esld_F5_stratified_survival_build_audit_internal.csv		integer				NA/blank as read by fread	4	0	1	730	F5	internal_only	no		internal_not_for_public_deposit	review_internal_keep_or_remove	F5	internal_not_public	Internal workflow data/table output; exclude from public deposit unless explicitly required.	not_public_data	csv	derived_or_workflow_data	internal_only_exclude	exclude_internal_workflow_output	not_public_data	Parent file is internal/excluded or script-on-request.	not_public_data
survival_logic	02_workflows/F5_workflow_v01/data/02a_refined_analysis/esld_F5_stratified_survival_build_audit_internal.csv	esld_F5_stratified_survival_build_audit_internal.csv		character			earliest available sample min(date_count) with 730-day cap	NA/blank as read by fread	4	0	1	earliest available sample min(date_count) with 730-day cap	F5	internal_only	no		internal_not_for_public_deposit	review_internal_keep_or_remove	F5	internal_not_public	Internal workflow data/table output; exclude from public deposit unless explicitly required.	not_public_data	csv	derived_or_workflow_data	internal_only_exclude	exclude_internal_workflow_output	not_public_data	Parent file is internal/excluded or script-on-request.	not_public_data
chisq	02_workflows/F5_workflow_v01/data/02a_refined_analysis/esld_F5_stratified_survival_stats_from_master_internal.csv	esld_F5_stratified_survival_stats_from_master_internal.csv		numeric				NA/blank as read by fread	12	0	12	0.00770313568089429 | 2.87624703252109 | 12.1826833766653 | 0.00169868292629352 | 0.733720432338734	F5	public_or_low_risk	manual_review		internal_not_for_public_deposit	review_internal_keep_or_remove	F5	internal_not_public	Internal workflow data/table output; exclude from public deposit unless explicitly required.	not_public_data	csv	derived_or_workflow_data	internal_only_exclude	exclude_internal_workflow_output	not_public_data	Parent file is internal/excluded or script-on-request.	not_public_data
chisq_lab	02_workflows/F5_workflow_v01/data/02a_refined_analysis/esld_F5_stratified_survival_stats_from_master_internal.csv	esld_F5_stratified_survival_stats_from_master_internal.csv		character			χ² = 0.008 | χ² = 2.876 | χ² = 12.183 | χ² = 0.002 | χ² = 0.734 | χ² = 7.752 | χ² = 0.964 | χ² = 8.044 | χ² = 13.427 | χ² = 0.413	NA/blank as read by fread	12	0	12	χ² = 0.008 | χ² = 2.876 | χ² = 12.183 | χ² = 0.002 | χ² = 0.734	F5	public_or_low_risk	manual_review		internal_not_for_public_deposit	review_internal_keep_or_remove	F5	internal_not_public	Internal workflow data/table output; exclude from public deposit unless explicitly required.	not_public_data	csv	derived_or_workflow_data	internal_only_exclude	exclude_internal_workflow_output	not_public_data	Parent file is internal/excluded or script-on-request.	not_public_data
model	02_workflows/F5_workflow_v01/data/02a_refined_analysis/esld_F5_stratified_survival_stats_from_master_internal.csv	esld_F5_stratified_survival_stats_from_master_internal.csv		character			MELD | MELD-Na | reMELD-Na | MELD 3.0	NA/blank as read by fread	12	0	4	MELD | MELD-Na | reMELD-Na | MELD 3.0	F5	public_or_low_risk	manual_review		internal_not_for_public_deposit	review_internal_keep_or_remove	F5	internal_not_public	Internal workflow data/table output; exclude from public deposit unless explicitly required.	not_public_data	csv	derived_or_workflow_data	internal_only_exclude	exclude_internal_workflow_output	not_public_data	Parent file is internal/excluded or script-on-request.	not_public_data
n_m1	02_workflows/F5_workflow_v01/data/02a_refined_analysis/esld_F5_stratified_survival_stats_from_master_internal.csv	esld_F5_stratified_survival_stats_from_master_internal.csv		integer				NA/blank as read by fread	12	0	12	12 | 64 | 82 | 7 | 47	F5	public_or_low_risk	manual_review		internal_not_for_public_deposit	review_internal_keep_or_remove	F5	internal_not_public	Internal workflow data/table output; exclude from public deposit unless explicitly required.	not_public_data	csv	derived_or_workflow_data	internal_only_exclude	exclude_internal_workflow_output	not_public_data	Parent file is internal/excluded or script-on-request.	not_public_data
n_pm	02_workflows/F5_workflow_v01/data/02a_refined_analysis/esld_F5_stratified_survival_stats_from_master_internal.csv	esld_F5_stratified_survival_stats_from_master_internal.csv		integer				NA/blank as read by fread	12	0	11	25 | 31 | 11 | 27 | 39	F5	public_or_low_risk	manual_review		internal_not_for_public_deposit	review_internal_keep_or_remove	F5	internal_not_public	Internal workflow data/table output; exclude from public deposit unless explicitly required.	not_public_data	csv	derived_or_workflow_data	internal_only_exclude	exclude_internal_workflow_output	not_public_data	Parent file is internal/excluded or script-on-request.	not_public_data
p_lab	02_workflows/F5_workflow_v01/data/02a_refined_analysis/esld_F5_stratified_survival_stats_from_master_internal.csv	esld_F5_stratified_survival_stats_from_master_internal.csv		character			p = 0.930 | p = 0.090 | p < 0.001 | p = 0.967 | p = 0.392 | p = 0.005 | p = 0.326 | p = 0.521 | p = 0.046 | p = 0.052	NA/blank as read by fread	12	0	10	p = 0.930 | p = 0.090 | p < 0.001 | p = 0.967 | p = 0.392	F5	public_or_low_risk	manual_review		internal_not_for_public_deposit	review_internal_keep_or_remove	F5	internal_not_public	Internal workflow data/table output; exclude from public deposit unless explicitly required.	not_public_data	csv	derived_or_workflow_data	internal_only_exclude	exclude_internal_workflow_output	not_public_data	Parent file is internal/excluded or script-on-request.	not_public_data
pval	02_workflows/F5_workflow_v01/data/02a_refined_analysis/esld_F5_stratified_survival_stats_from_master_internal.csv	esld_F5_stratified_survival_stats_from_master_internal.csv		numeric				NA/blank as read by fread	12	0	12	0.930061461937626 | 0.0898953142885014 | 0.000482352058876657 | 0.967124430752549 | 0.391679903320669	F5	public_or_low_risk	manual_review		internal_not_for_public_deposit	review_internal_keep_or_remove	F5	internal_not_public	Internal workflow data/table output; exclude from public deposit unless explicitly required.	not_public_data	csv	derived_or_workflow_data	internal_only_exclude	exclude_internal_workflow_output	not_public_data	Parent file is internal/excluded or script-on-request.	not_public_data
scr.grp	02_workflows/F5_workflow_v01/data/02a_refined_analysis/esld_F5_stratified_survival_stats_from_master_internal.csv	esld_F5_stratified_survival_stats_from_master_internal.csv		character			le15 | 16to25 | gt25	NA/blank as read by fread	12	0	3	le15 | 16to25 | gt25	F5	public_or_low_risk	manual_review		internal_not_for_public_deposit	review_internal_keep_or_remove	F5	internal_not_public	Internal workflow data/table output; exclude from public deposit unless explicitly required.	not_public_data	csv	derived_or_workflow_data	internal_only_exclude	exclude_internal_workflow_output	not_public_data	Parent file is internal/excluded or script-on-request.	not_public_data
albumin	02_workflows/F5_workflow_v01/data/02a_refined_analysis/esld_F5_stratified_survival_subject_from_master_internal.csv	esld_F5_stratified_survival_subject_from_master_internal.csv		numeric				NA/blank as read by fread	841	645	149	2.86 | 3.4 | 2.21 | 2.89 | 2.53	F5	public_or_low_risk	manual_review		internal_not_for_public_deposit	review_internal_keep_or_remove	F5	internal_not_public	Internal workflow data/table output; exclude from public deposit unless explicitly required.	not_public_data	csv	derived_or_workflow_data	internal_only_exclude	exclude_internal_workflow_output	not_public_data	Parent file is internal/excluded or script-on-request.	not_public_data
bilirubin	02_workflows/F5_workflow_v01/data/02a_refined_analysis/esld_F5_stratified_survival_subject_from_master_internal.csv	esld_F5_stratified_survival_subject_from_master_internal.csv		numeric				NA/blank as read by fread	841	0	254	0.5 | 1.7 | 0.6 | 0.86 | 0.87	F5	public_or_low_risk	manual_review		internal_not_for_public_deposit	review_internal_keep_or_remove	F5	internal_not_public	Internal workflow data/table output; exclude from public deposit unless explicitly required.	not_public_data	csv	derived_or_workflow_data	internal_only_exclude	exclude_internal_workflow_output	not_public_data	Parent file is internal/excluded or script-on-request.	not_public_data
case_id	02_workflows/F5_workflow_v01/data/02a_refined_analysis/esld_F5_stratified_survival_subject_from_master_internal.csv	esld_F5_stratified_survival_subject_from_master_internal.csv		integer				NA/blank as read by fread	841	0	841	1 | 2 | 3 | 4 | 5	F5	manual_review_indirect_identifier_risk	manual_review		internal_not_for_public_deposit	review_internal_keep_or_remove	F5	internal_not_public	Internal workflow data/table output; exclude from public deposit unless explicitly required.	not_public_data	csv	derived_or_workflow_data	internal_only_exclude	exclude_internal_workflow_output	not_public_data	Parent file is internal/excluded or script-on-request.	not_public_data	release_pseudonym_or_technical_identifier	Public release pseudonym, binary flag, or technical F1 identifier; not a raw patient identifier.
creatinine_corrected	02_workflows/F5_workflow_v01/data/02a_refined_analysis/esld_F5_stratified_survival_subject_from_master_internal.csv	esld_F5_stratified_survival_subject_from_master_internal.csv		numeric				NA/blank as read by fread	841	0	349	0.698460325475166 | 1.02098453959733 | 0.657275352328835 | 1.54121277346097 | 1.05977483679343	F5	public_or_low_risk	manual_review		internal_not_for_public_deposit	review_internal_keep_or_remove	F5	internal_not_public	Internal workflow data/table output; exclude from public deposit unless explicitly required.	not_public_data	csv	derived_or_workflow_data	internal_only_exclude	exclude_internal_workflow_output	not_public_data	Parent file is internal/excluded or script-on-request.	not_public_data
creatinine_raw	02_workflows/F5_workflow_v01/data/02a_refined_analysis/esld_F5_stratified_survival_subject_from_master_internal.csv	esld_F5_stratified_survival_subject_from_master_internal.csv		numeric				NA/blank as read by fread	841	0	240	0.68 | 1.02 | 0.64 | 1.55 | 1.05	F5	public_or_low_risk	manual_review		internal_not_for_public_deposit	review_internal_keep_or_remove	F5	internal_not_public	Internal workflow data/table output; exclude from public deposit unless explicitly required.	not_public_data	csv	derived_or_workflow_data	internal_only_exclude	exclude_internal_workflow_output	not_public_data	Parent file is internal/excluded or script-on-request.	not_public_data
delta.grp	02_workflows/F5_workflow_v01/data/02a_refined_analysis/esld_F5_stratified_survival_subject_from_master_internal.csv	esld_F5_stratified_survival_subject_from_master_internal.csv		character			pm | m1	NA/blank as read by fread	841	0	2	pm | m1	F5	public_or_low_risk	manual_review		internal_not_for_public_deposit	review_internal_keep_or_remove	F5	internal_not_public	Internal workflow data/table output; exclude from public deposit unless explicitly required.	not_public_data	csv	derived_or_workflow_data	internal_only_exclude	exclude_internal_workflow_output	not_public_data	Parent file is internal/excluded or script-on-request.	not_public_data
delta_group_label	02_workflows/F5_workflow_v01/data/02a_refined_analysis/esld_F5_stratified_survival_subject_from_master_internal.csv	esld_F5_stratified_survival_subject_from_master_internal.csv		character			Δ score = ± 0 | Δ score ≤ -1	NA/blank as read by fread	841	0	2	Δ score = ± 0 | Δ score ≤ -1	F5	public_or_low_risk	manual_review		internal_not_for_public_deposit	review_internal_keep_or_remove	F5	internal_not_public	Internal workflow data/table output; exclude from public deposit unless explicitly required.	not_public_data	csv	derived_or_workflow_data	internal_only_exclude	exclude_internal_workflow_output	not_public_data	Parent file is internal/excluded or script-on-request.	not_public_data
dialysis	02_workflows/F5_workflow_v01/data/02a_refined_analysis/esld_F5_stratified_survival_subject_from_master_internal.csv	esld_F5_stratified_survival_subject_from_master_internal.csv		integer				NA/blank as read by fread	841	395	2	0 | 1	F5	public_or_low_risk	manual_review		internal_not_for_public_deposit	review_internal_keep_or_remove	F5	internal_not_public	Internal workflow data/table output; exclude from public deposit unless explicitly required.	not_public_data	csv	derived_or_workflow_data	internal_only_exclude	exclude_internal_workflow_output	not_public_data	Parent file is internal/excluded or script-on-request.	not_public_data
inr	02_workflows/F5_workflow_v01/data/02a_refined_analysis/esld_F5_stratified_survival_subject_from_master_internal.csv	esld_F5_stratified_survival_subject_from_master_internal.csv		numeric				NA/blank as read by fread	841	0	196	1.15 | 1.22 | 1.79 | 1.23 | 1.69	F5	public_or_low_risk	manual_review		internal_not_for_public_deposit	review_internal_keep_or_remove	F5	internal_not_public	Internal workflow data/table output; exclude from public deposit unless explicitly required.	not_public_data	csv	derived_or_workflow_data	internal_only_exclude	exclude_internal_workflow_output	not_public_data	Parent file is internal/excluded or script-on-request.	not_public_data
model	02_workflows/F5_workflow_v01/data/02a_refined_analysis/esld_F5_stratified_survival_subject_from_master_internal.csv	esld_F5_stratified_survival_subject_from_master_internal.csv		character			MELD | MELD-Na | reMELD-Na | MELD 3.0	NA/blank as read by fread	841	0	4	MELD | MELD-Na | reMELD-Na | MELD 3.0	F5	public_or_low_risk	manual_review		internal_not_for_public_deposit	review_internal_keep_or_remove	F5	internal_not_public	Internal workflow data/table output; exclude from public deposit unless explicitly required.	not_public_data	csv	derived_or_workflow_data	internal_only_exclude	exclude_internal_workflow_output	not_public_data	Parent file is internal/excluded or script-on-request.	not_public_data
patient_id	02_workflows/F5_workflow_v01/data/02a_refined_analysis/esld_F5_stratified_survival_subject_from_master_internal.csv	esld_F5_stratified_survival_subject_from_master_internal.csv		character			P001277 | P000525 | P000302 | P001040 | P000988 | P000384 | P000766 | P000386 | P000496 | P000131	NA/blank as read by fread	841	0	232	P001277 | P000525 | P000302 | P001040 | P000988	F5	manual_review_indirect_identifier_risk	manual_review		internal_not_for_public_deposit	review_internal_keep_or_remove	F5	internal_not_public	Internal workflow data/table output; exclude from public deposit unless explicitly required.	not_public_data	csv	derived_or_workflow_data	internal_only_exclude	exclude_internal_workflow_output	not_public_data	Parent file is internal/excluded or script-on-request.	not_public_data	release_pseudonym_or_technical_identifier	Public release pseudonym, binary flag, or technical F1 identifier; not a raw patient identifier.
score_class	02_workflows/F5_workflow_v01/data/02a_refined_analysis/esld_F5_stratified_survival_subject_from_master_internal.csv	esld_F5_stratified_survival_subject_from_master_internal.csv		character			≤ 15 | 16 - 25 | > 25	NA/blank as read by fread	841	0	3	≤ 15 | 16 - 25 | > 25	F5	public_or_low_risk	manual_review		internal_not_for_public_deposit	review_internal_keep_or_remove	F5	internal_not_public	Internal workflow data/table output; exclude from public deposit unless explicitly required.	not_public_data	csv	derived_or_workflow_data	internal_only_exclude	exclude_internal_workflow_output	not_public_data	Parent file is internal/excluded or script-on-request.	not_public_data
score_for_class	02_workflows/F5_workflow_v01/data/02a_refined_analysis/esld_F5_stratified_survival_subject_from_master_internal.csv	esld_F5_stratified_survival_subject_from_master_internal.csv		integer				NA/blank as read by fread	841	0	37	8 | 11 | 13 | 14 | 7	F5	public_or_low_risk	manual_review		internal_not_for_public_deposit	review_internal_keep_or_remove	F5	internal_not_public	Internal workflow data/table output; exclude from public deposit unless explicitly required.	not_public_data	csv	derived_or_workflow_data	internal_only_exclude	exclude_internal_workflow_output	not_public_data	Parent file is internal/excluded or script-on-request.	not_public_data
scr.grp	02_workflows/F5_workflow_v01/data/02a_refined_analysis/esld_F5_stratified_survival_subject_from_master_internal.csv	esld_F5_stratified_survival_subject_from_master_internal.csv		character			le15 | 16to25 | gt25	NA/blank as read by fread	841	0	3	le15 | 16to25 | gt25	F5	public_or_low_risk	manual_review		internal_not_for_public_deposit	review_internal_keep_or_remove	F5	internal_not_public	Internal workflow data/table output; exclude from public deposit unless explicitly required.	not_public_data	csv	derived_or_workflow_data	internal_only_exclude	exclude_internal_workflow_output	not_public_data	Parent file is internal/excluded or script-on-request.	not_public_data
sex	02_workflows/F5_workflow_v01/data/02a_refined_analysis/esld_F5_stratified_survival_subject_from_master_internal.csv	esld_F5_stratified_survival_subject_from_master_internal.csv		character			M | F	NA/blank as read by fread	841	0	2	M | F	F5	public_or_low_risk	manual_review		internal_not_for_public_deposit	review_internal_keep_or_remove	F5	internal_not_public	Internal workflow data/table output; exclude from public deposit unless explicitly required.	not_public_data	csv	derived_or_workflow_data	internal_only_exclude	exclude_internal_workflow_output	not_public_data	Parent file is internal/excluded or script-on-request.	not_public_data
sodium	02_workflows/F5_workflow_v01/data/02a_refined_analysis/esld_F5_stratified_survival_subject_from_master_internal.csv	esld_F5_stratified_survival_subject_from_master_internal.csv		numeric				NA/blank as read by fread	841	225	66	143 | 142 | 138 | 151 | 145	F5	public_or_low_risk	manual_review		internal_not_for_public_deposit	review_internal_keep_or_remove	F5	internal_not_public	Internal workflow data/table output; exclude from public deposit unless explicitly required.	not_public_data	csv	derived_or_workflow_data	internal_only_exclude	exclude_internal_workflow_output	not_public_data	Parent file is internal/excluded or script-on-request.	not_public_data
source_file	02_workflows/F5_workflow_v01/data/02a_refined_analysis/esld_F5_stratified_survival_subject_from_master_internal.csv	esld_F5_stratified_survival_subject_from_master_internal.csv		character			esld_master_long_public.csv	NA/blank as read by fread	841	0	1	esld_master_long_public.csv	F5	public_or_low_risk	manual_review		internal_not_for_public_deposit	review_internal_keep_or_remove	F5	internal_not_public	Internal workflow data/table output; exclude from public deposit unless explicitly required.	not_public_data	csv	derived_or_workflow_data	internal_only_exclude	exclude_internal_workflow_output	not_public_data	Parent file is internal/excluded or script-on-request.	not_public_data
status	02_workflows/F5_workflow_v01/data/02a_refined_analysis/esld_F5_stratified_survival_subject_from_master_internal.csv	esld_F5_stratified_survival_subject_from_master_internal.csv		integer				NA/blank as read by fread	841	0	2	1 | 0	F5	public_or_low_risk	manual_review		internal_not_for_public_deposit	review_internal_keep_or_remove	F5	internal_not_public	Internal workflow data/table output; exclude from public deposit unless explicitly required.	not_public_data	csv	derived_or_workflow_data	internal_only_exclude	exclude_internal_workflow_output	not_public_data	Parent file is internal/excluded or script-on-request.	not_public_data
time	02_workflows/F5_workflow_v01/data/02a_refined_analysis/esld_F5_stratified_survival_subject_from_master_internal.csv	esld_F5_stratified_survival_subject_from_master_internal.csv		integer				NA/blank as read by fread	841	0	124	1 | 6 | 7 | 13 | 15	F5	manual_review_indirect_identifier_risk	manual_review		internal_not_for_public_deposit	review_internal_keep_or_remove	F5	internal_not_public	Internal workflow data/table output; exclude from public deposit unless explicitly required.	not_public_data	csv	derived_or_workflow_data	internal_only_exclude	exclude_internal_workflow_output	not_public_data	Parent file is internal/excluded or script-on-request.	not_public_data	relative_time_or_public_outcome	Relative/count-based time variable or binary outcome flag; no calendar date/time disclosed.
max_abs_difference	02_workflows/F5_workflow_v01/data/02b_figure_content/esld_F5_stratified_survival_rebuild_qc_internal.csv	esld_F5_stratified_survival_rebuild_qc_internal.csv		integer				NA/blank as read by fread	5	1	1	0	F5	internal_only	no		internal_not_for_public_deposit	review_internal_keep_or_remove	F5	internal_not_public	Internal workflow data/table output; exclude from public deposit unless explicitly required.	not_public_data	csv	derived_or_workflow_data	internal_only_exclude	exclude_internal_workflow_output	not_public_data	Parent file is internal/excluded or script-on-request.	not_public_data	assay_value_qc_metric_or_long_format_metadata	Assay value, QC metric, or long-format metadata field required to rebuild public outputs.
mean_abs_difference	02_workflows/F5_workflow_v01/data/02b_figure_content/esld_F5_stratified_survival_rebuild_qc_internal.csv	esld_F5_stratified_survival_rebuild_qc_internal.csv		integer				NA/blank as read by fread	5	1	1	0	F5	internal_only	no		internal_not_for_public_deposit	review_internal_keep_or_remove	F5	internal_not_public	Internal workflow data/table output; exclude from public deposit unless explicitly required.	not_public_data	csv	derived_or_workflow_data	internal_only_exclude	exclude_internal_workflow_output	not_public_data	Parent file is internal/excluded or script-on-request.	not_public_data	assay_value_qc_metric_or_long_format_metadata	Assay value, QC metric, or long-format metadata field required to rebuild public outputs.
n_compared	02_workflows/F5_workflow_v01/data/02b_figure_content/esld_F5_stratified_survival_rebuild_qc_internal.csv	esld_F5_stratified_survival_rebuild_qc_internal.csv		integer				NA/blank as read by fread	5	1	1	12	F5	internal_only	no		internal_not_for_public_deposit	review_internal_keep_or_remove	F5	internal_not_public	Internal workflow data/table output; exclude from public deposit unless explicitly required.	not_public_data	csv	derived_or_workflow_data	internal_only_exclude	exclude_internal_workflow_output	not_public_data	Parent file is internal/excluded or script-on-request.	not_public_data	assay_value_qc_metric_or_long_format_metadata	Assay value, QC metric, or long-format metadata field required to rebuild public outputs.
n_rebuilt_columns	02_workflows/F5_workflow_v01/data/02b_figure_content/esld_F5_stratified_survival_rebuild_qc_internal.csv	esld_F5_stratified_survival_rebuild_qc_internal.csv		integer				NA/blank as read by fread	5	0	2	19 | 8	F5	internal_only	no		internal_not_for_public_deposit	review_internal_keep_or_remove	F5	internal_not_public	Internal workflow data/table output; exclude from public deposit unless explicitly required.	not_public_data	csv	derived_or_workflow_data	internal_only_exclude	exclude_internal_workflow_output	not_public_data	Parent file is internal/excluded or script-on-request.	not_public_data
n_rebuilt_rows	02_workflows/F5_workflow_v01/data/02b_figure_content/esld_F5_stratified_survival_rebuild_qc_internal.csv	esld_F5_stratified_survival_rebuild_qc_internal.csv		integer				NA/blank as read by fread	5	0	2	841 | 12	F5	internal_only	no		internal_not_for_public_deposit	review_internal_keep_or_remove	F5	internal_not_public	Internal workflow data/table output; exclude from public deposit unless explicitly required.	not_public_data	csv	derived_or_workflow_data	internal_only_exclude	exclude_internal_workflow_output	not_public_data	Parent file is internal/excluded or script-on-request.	not_public_data
n_reference_columns	02_workflows/F5_workflow_v01/data/02b_figure_content/esld_F5_stratified_survival_rebuild_qc_internal.csv	esld_F5_stratified_survival_rebuild_qc_internal.csv		integer				NA/blank as read by fread	5	0	2	19 | 8	F5	internal_only	no		internal_not_for_public_deposit	review_internal_keep_or_remove	F5	internal_not_public	Internal workflow data/table output; exclude from public deposit unless explicitly required.	not_public_data	csv	derived_or_workflow_data	internal_only_exclude	exclude_internal_workflow_output	not_public_data	Parent file is internal/excluded or script-on-request.	not_public_data
n_reference_rows	02_workflows/F5_workflow_v01/data/02b_figure_content/esld_F5_stratified_survival_rebuild_qc_internal.csv	esld_F5_stratified_survival_rebuild_qc_internal.csv		integer				NA/blank as read by fread	5	0	2	841 | 12	F5	internal_only	no		internal_not_for_public_deposit	review_internal_keep_or_remove	F5	internal_not_public	Internal workflow data/table output; exclude from public deposit unless explicitly required.	not_public_data	csv	derived_or_workflow_data	internal_only_exclude	exclude_internal_workflow_output	not_public_data	Parent file is internal/excluded or script-on-request.	not_public_data
object	02_workflows/F5_workflow_v01/data/02b_figure_content/esld_F5_stratified_survival_rebuild_qc_internal.csv	esld_F5_stratified_survival_rebuild_qc_internal.csv		character			subject | panel_stats	NA/blank as read by fread	5	0	2	subject | panel_stats	F5	internal_only	no		internal_not_for_public_deposit	review_internal_keep_or_remove	F5	internal_not_public	Internal workflow data/table output; exclude from public deposit unless explicitly required.	not_public_data	csv	derived_or_workflow_data	internal_only_exclude	exclude_internal_workflow_output	not_public_data	Parent file is internal/excluded or script-on-request.	not_public_data
variable	02_workflows/F5_workflow_v01/data/02b_figure_content/esld_F5_stratified_survival_rebuild_qc_internal.csv	esld_F5_stratified_survival_rebuild_qc_internal.csv		character			row_column_count | n_pm | n_m1 | chisq | pval	NA/blank as read by fread	5	0	5	row_column_count | n_pm | n_m1 | chisq | pval	F5	internal_only	no		internal_not_for_public_deposit	review_internal_keep_or_remove	F5	internal_not_public	Internal workflow data/table output; exclude from public deposit unless explicitly required.	not_public_data	csv	derived_or_workflow_data	internal_only_exclude	exclude_internal_workflow_output	not_public_data	Parent file is internal/excluded or script-on-request.	not_public_data	assay_value_qc_metric_or_long_format_metadata	Assay value, QC metric, or long-format metadata field required to rebuild public outputs.
copied	02_workflows/F5_workflow_v01/submission_ready/F5_submission_ready_manifest_v01.csv	F5_submission_ready_manifest_v01.csv		logical			TRUE	NA/blank as read by fread	14	0	1	TRUE	F5	public_or_low_risk	yes		manual_review	manual_review	F5	manual_review	Non-internal submission-ready manifest kept as public documentation/metadata.	public	csv	documentation_or_metadata	public_deposit	keep_public_submission_ready_manifest	documentation_metadata_not_data	Column belongs to documentation/metadata file, not analysis data.	documentation_metadata_not_data
created_at	02_workflows/F5_workflow_v01/submission_ready/F5_submission_ready_manifest_v01.csv	F5_submission_ready_manifest_v01.csv		POSIXct;POSIXt				NA/blank as read by fread	14	0	1	2026-05-02 01:41:36	F5	public_or_low_risk	yes		manual_review	manual_review	F5	manual_review	Non-internal submission-ready manifest kept as public documentation/metadata.	public	csv	documentation_or_metadata	public_deposit	keep_public_submission_ready_manifest	documentation_metadata_not_data	Column belongs to documentation/metadata file, not analysis data.	documentation_metadata_not_data
file_exists	02_workflows/F5_workflow_v01/submission_ready/F5_submission_ready_manifest_v01.csv	F5_submission_ready_manifest_v01.csv		logical			TRUE	NA/blank as read by fread	14	0	1	TRUE	F5	public_or_low_risk	yes		manual_review	manual_review	F5	manual_review	Non-internal submission-ready manifest kept as public documentation/metadata.	public	csv	documentation_or_metadata	public_deposit	keep_public_submission_ready_manifest	documentation_metadata_not_data	Column belongs to documentation/metadata file, not analysis data.	documentation_metadata_not_data
file_size_bytes	02_workflows/F5_workflow_v01/submission_ready/F5_submission_ready_manifest_v01.csv	F5_submission_ready_manifest_v01.csv		integer				NA/blank as read by fread	14	0	10	122147 | 1119 | 434 | 616548 | 1350	F5	public_or_low_risk	yes		manual_review	manual_review	F5	manual_review	Non-internal submission-ready manifest kept as public documentation/metadata.	public	csv	documentation_or_metadata	public_deposit	keep_public_submission_ready_manifest	documentation_metadata_not_data	Column belongs to documentation/metadata file, not analysis data.	documentation_metadata_not_data
md5	02_workflows/F5_workflow_v01/submission_ready/F5_submission_ready_manifest_v01.csv	F5_submission_ready_manifest_v01.csv		character			d4865d62db7ce845d162bdd848dc4ce2 | a2935cfa9107cbfc3bd687c572f65c38 | 91f3a3d116ae7b1e3930facc0dafe562 | 136a8ddede064a07771670ea2ccddf45 | 13629d6531d0be1cf81518db1e62bba0 | f720939dea3f9b4f2346cb1156307c62 | 34f2d880821a120a9982dc039277bf1c | 35094...	NA/blank as read by fread	14	0	10	d4865d62db7ce845d162bdd848dc4ce2 | a2935cfa9107cbfc3bd687c572f65c38 | 91f3a3d116ae7b1e3930facc0dafe562 | 136a8ddede064a0...	F5	public_or_low_risk	yes		manual_review	manual_review	F5	manual_review	Non-internal submission-ready manifest kept as public documentation/metadata.	public	csv	documentation_or_metadata	public_deposit	keep_public_submission_ready_manifest	documentation_metadata_not_data	Column belongs to documentation/metadata file, not analysis data.	documentation_metadata_not_data
release_status	02_workflows/F5_workflow_v01/submission_ready/F5_submission_ready_manifest_v01.csv	F5_submission_ready_manifest_v01.csv		character			public | internal	NA/blank as read by fread	14	0	2	public | internal	F5	public_or_low_risk	yes		manual_review	manual_review	F5	manual_review	Non-internal submission-ready manifest kept as public documentation/metadata.	public	csv	documentation_or_metadata	public_deposit	keep_public_submission_ready_manifest	documentation_metadata_not_data	Column belongs to documentation/metadata file, not analysis data.	documentation_metadata_not_data	non_disclosive_release_or_grouping_status	Non-disclosive release/grouping status required for release documentation or data filtering.
role_note	02_workflows/F5_workflow_v01/submission_ready/F5_submission_ready_manifest_v01.csv	F5_submission_ready_manifest_v01.csv		character			Final subject-level Figure 5 content dataset required to render Kaplan-Meier panels. | Final panel-stat dataset required to annotate Figure 5. | Metadata for final Figure 5 content datasets. | Submission-ready Figure 5 PDF. | Legacy subject-level ref...	NA/blank as read by fread	14	0	12	Final subject-level Figure 5 content dataset required to render Kaplan-Meier panels. | Final panel-stat dataset required...	F5	public_or_low_risk	yes		manual_review	manual_review	F5	manual_review	Non-internal submission-ready manifest kept as public documentation/metadata.	public	csv	documentation_or_metadata	public_deposit	keep_public_submission_ready_manifest	documentation_metadata_not_data	Column belongs to documentation/metadata file, not analysis data.	documentation_metadata_not_data
source_path	02_workflows/F5_workflow_v01/submission_ready/F5_submission_ready_manifest_v01.csv	F5_submission_ready_manifest_v01.csv		character			02_workflows/F5_workflow_v01/data/02b_figure_content/esld_F5_stratified_survival_subject_public...	NA/blank as read by fread	14	0	12	LOCAL_PATH_REMOVED	F5	public_or_low_risk	yes		manual_review	manual_review	F5	manual_review	Non-internal submission-ready manifest kept as public documentation/metadata.	public	csv	documentation_or_metadata	public_deposit	keep_public_submission_ready_manifest	documentation_metadata_not_data	Column belongs to documentation/metadata file, not analysis data.	documentation_metadata_not_data
submission_component	02_workflows/F5_workflow_v01/submission_ready/F5_submission_ready_manifest_v01.csv	F5_submission_ready_manifest_v01.csv		character			data | figure | validation	NA/blank as read by fread	14	0	3	data | figure | validation	F5	public_or_low_risk	yes		manual_review	manual_review	F5	manual_review	Non-internal submission-ready manifest kept as public documentation/metadata.	public	csv	documentation_or_metadata	public_deposit	keep_public_submission_ready_manifest	documentation_metadata_not_data	Column belongs to documentation/metadata file, not analysis data.	documentation_metadata_not_data
submission_file_name	02_workflows/F5_workflow_v01/submission_ready/F5_submission_ready_manifest_v01.csv	F5_submission_ready_manifest_v01.csv		character			esld_F5_stratified_survival_subject_public.csv | esld_F5_stratified_survival_stats_public.csv | esld_F5_stratified_survival_meta_public.csv | F5_ESLD_public.pdf | esld_F5_stratified_survival_subject_from_master_internal.csv | esld_F5_stratified_survi...	NA/blank as read by fread	14	0	12	esld_F5_stratified_survival_subject_public.csv | esld_F5_stratified_survival_stats_public.csv | esld_F5_stratified_survi...	F5	public_or_low_risk	yes		manual_review	manual_review	F5	manual_review	Non-internal submission-ready manifest kept as public documentation/metadata.	public	csv	documentation_or_metadata	public_deposit	keep_public_submission_ready_manifest	documentation_metadata_not_data	Column belongs to documentation/metadata file, not analysis data.	documentation_metadata_not_data
submission_path	02_workflows/F5_workflow_v01/submission_ready/F5_submission_ready_manifest_v01.csv	F5_submission_ready_manifest_v01.csv		character			02_workflows/F5_workflow_v01/submission_ready/public/data/esld_F5_stratified_survival_subject_p...	NA/blank as read by fread	14	0	12	LOCAL_PATH_REMOVED	F5	public_or_low_risk	yes		manual_review	manual_review	F5	manual_review	Non-internal submission-ready manifest kept as public documentation/metadata.	public	csv	documentation_or_metadata	public_deposit	keep_public_submission_ready_manifest	documentation_metadata_not_data	Column belongs to documentation/metadata file, not analysis data.	documentation_metadata_not_data
workflow	02_workflows/F5_workflow_v01/submission_ready/F5_submission_ready_manifest_v01.csv	F5_submission_ready_manifest_v01.csv		character			F5_workflow_v01	NA/blank as read by fread	14	0	1	F5_workflow_v01	F5	public_or_low_risk	yes		manual_review	manual_review	F5	manual_review	Non-internal submission-ready manifest kept as public documentation/metadata.	public	csv	documentation_or_metadata	public_deposit	keep_public_submission_ready_manifest	documentation_metadata_not_data	Column belongs to documentation/metadata file, not analysis data.	documentation_metadata_not_data
copied	02_workflows/F5_workflow_v01/submission_ready/internal/F5_internal_submission_manifest_v01.csv	F5_internal_submission_manifest_v01.csv		logical			TRUE	NA/blank as read by fread	10	0	1	TRUE	F5	public_or_low_risk	yes		internal_not_for_public_deposit	review_internal_keep_or_remove	F5	internal_not_public	Internal submission manifest; exclude from public deposit.	not_public_data	csv	documentation_or_metadata	internal_only_exclude	exclude_internal_submission_manifest	not_public_data	Parent file is internal/excluded or script-on-request.	not_public_data
file_exists	02_workflows/F5_workflow_v01/submission_ready/internal/F5_internal_submission_manifest_v01.csv	F5_internal_submission_manifest_v01.csv		logical			TRUE	NA/blank as read by fread	10	0	1	TRUE	F5	public_or_low_risk	yes		internal_not_for_public_deposit	review_internal_keep_or_remove	F5	internal_not_public	Internal submission manifest; exclude from public deposit.	not_public_data	csv	documentation_or_metadata	internal_only_exclude	exclude_internal_submission_manifest	not_public_data	Parent file is internal/excluded or script-on-request.	not_public_data
file_size_bytes	02_workflows/F5_workflow_v01/submission_ready/internal/F5_internal_submission_manifest_v01.csv	F5_internal_submission_manifest_v01.csv		integer				NA/blank as read by fread	10	0	8	122147 | 1119 | 1350 | 356 | 1415	F5	public_or_low_risk	yes		internal_not_for_public_deposit	review_internal_keep_or_remove	F5	internal_not_public	Internal submission manifest; exclude from public deposit.	not_public_data	csv	documentation_or_metadata	internal_only_exclude	exclude_internal_submission_manifest	not_public_data	Parent file is internal/excluded or script-on-request.	not_public_data
md5	02_workflows/F5_workflow_v01/submission_ready/internal/F5_internal_submission_manifest_v01.csv	F5_internal_submission_manifest_v01.csv		character			d4865d62db7ce845d162bdd848dc4ce2 | a2935cfa9107cbfc3bd687c572f65c38 | 13629d6531d0be1cf81518db1e62bba0 | f720939dea3f9b4f2346cb1156307c62 | 34f2d880821a120a9982dc039277bf1c | 35094ac365269142effb0d76afc04704 | e80029c5ca152b8e3014f6e727ed56ce | 150d3...	NA/blank as read by fread	10	0	8	d4865d62db7ce845d162bdd848dc4ce2 | a2935cfa9107cbfc3bd687c572f65c38 | 13629d6531d0be1cf81518db1e62bba0 | f720939dea3f9b4...	F5	public_or_low_risk	yes		internal_not_for_public_deposit	review_internal_keep_or_remove	F5	internal_not_public	Internal submission manifest; exclude from public deposit.	not_public_data	csv	documentation_or_metadata	internal_only_exclude	exclude_internal_submission_manifest	not_public_data	Parent file is internal/excluded or script-on-request.	not_public_data
release_status	02_workflows/F5_workflow_v01/submission_ready/internal/F5_internal_submission_manifest_v01.csv	F5_internal_submission_manifest_v01.csv		character			internal	NA/blank as read by fread	10	0	1	internal	F5	public_or_low_risk	yes		internal_not_for_public_deposit	review_internal_keep_or_remove	F5	internal_not_public	Internal submission manifest; exclude from public deposit.	not_public_data	csv	documentation_or_metadata	internal_only_exclude	exclude_internal_submission_manifest	not_public_data	Parent file is internal/excluded or script-on-request.	not_public_data	non_disclosive_release_or_grouping_status	Non-disclosive release/grouping status required for release documentation or data filtering.
role_note	02_workflows/F5_workflow_v01/submission_ready/internal/F5_internal_submission_manifest_v01.csv	F5_internal_submission_manifest_v01.csv		character			Legacy subject-level reference for rebuild QC. | Legacy panel-stat reference for rebuild QC. | Rebuilt subject-level dataset from public master. | Rebuilt panel stats from public master. | Build audit from step 2a. | Rebuild comparison against legacy...	NA/blank as read by fread	10	0	8	Legacy subject-level reference for rebuild QC. | Legacy panel-stat reference for rebuild QC. | Rebuilt subject-level dat...	F5	public_or_low_risk	yes		internal_not_for_public_deposit	review_internal_keep_or_remove	F5	internal_not_public	Internal submission manifest; exclude from public deposit.	not_public_data	csv	documentation_or_metadata	internal_only_exclude	exclude_internal_submission_manifest	not_public_data	Parent file is internal/excluded or script-on-request.	not_public_data
source_path	02_workflows/F5_workflow_v01/submission_ready/internal/F5_internal_submission_manifest_v01.csv	F5_internal_submission_manifest_v01.csv		character			02_workflows/F5_workflow_v01/data/02a_refined_analysis/esld_F5_stratified_survival_subject_from...	NA/blank as read by fread	10	0	8	LOCAL_PATH_REMOVED	F5	public_or_low_risk	yes		internal_not_for_public_deposit	review_internal_keep_or_remove	F5	internal_not_public	Internal submission manifest; exclude from public deposit.	not_public_data	csv	documentation_or_metadata	internal_only_exclude	exclude_internal_submission_manifest	not_public_data	Parent file is internal/excluded or script-on-request.	not_public_data
submission_component	02_workflows/F5_workflow_v01/submission_ready/internal/F5_internal_submission_manifest_v01.csv	F5_internal_submission_manifest_v01.csv		character			data | validation	NA/blank as read by fread	10	0	2	data | validation	F5	public_or_low_risk	yes		internal_not_for_public_deposit	review_internal_keep_or_remove	F5	internal_not_public	Internal submission manifest; exclude from public deposit.	not_public_data	csv	documentation_or_metadata	internal_only_exclude	exclude_internal_submission_manifest	not_public_data	Parent file is internal/excluded or script-on-request.	not_public_data
submission_file_name	02_workflows/F5_workflow_v01/submission_ready/internal/F5_internal_submission_manifest_v01.csv	F5_internal_submission_manifest_v01.csv		character			esld_F5_stratified_survival_subject_from_master_internal.csv | esld_F5_stratified_survival_stats_from_master_internal.csv | esld_F5_stratified_survival_build_audit_internal.csv | esld_F5_stratified_survival_rebuild_qc_internal.csv | F5_ESLD_render_ma...	NA/blank as read by fread	10	0	8	esld_F5_stratified_survival_subject_from_master_internal.csv | esld_F5_stratified_survival_stats_from_master_internal.cs...	F5	public_or_low_risk	yes		internal_not_for_public_deposit	review_internal_keep_or_remove	F5	internal_not_public	Internal submission manifest; exclude from public deposit.	not_public_data	csv	documentation_or_metadata	internal_only_exclude	exclude_internal_submission_manifest	not_public_data	Parent file is internal/excluded or script-on-request.	not_public_data
submission_path	02_workflows/F5_workflow_v01/submission_ready/internal/F5_internal_submission_manifest_v01.csv	F5_internal_submission_manifest_v01.csv		character			02_workflows/F5_workflow_v01/submission_ready/internal/data/esld_F5_stratified_survival_subject...	NA/blank as read by fread	10	0	8	LOCAL_PATH_REMOVED	F5	public_or_low_risk	yes		internal_not_for_public_deposit	review_internal_keep_or_remove	F5	internal_not_public	Internal submission manifest; exclude from public deposit.	not_public_data	csv	documentation_or_metadata	internal_only_exclude	exclude_internal_submission_manifest	not_public_data	Parent file is internal/excluded or script-on-request.	not_public_data
chisq	02_workflows/F5_workflow_v01/submission_ready/internal/data/esld_F5_stratified_survival_stats_from_master_internal.csv	esld_F5_stratified_survival_stats_from_master_internal.csv		numeric				NA/blank as read by fread	12	0	12	0.00770313568089429 | 2.87624703252109 | 12.1826833766653 | 0.00169868292629352 | 0.733720432338734	F5	public_or_low_risk	manual_review		internal_not_for_public_deposit	review_internal_keep_or_remove	F5	internal_not_public	Internal workflow data/table output; exclude from public deposit unless explicitly required.	not_public_data	csv	derived_or_workflow_data	internal_only_exclude	exclude_internal_workflow_output	not_public_data	Parent file is internal/excluded or script-on-request.	not_public_data
chisq_lab	02_workflows/F5_workflow_v01/submission_ready/internal/data/esld_F5_stratified_survival_stats_from_master_internal.csv	esld_F5_stratified_survival_stats_from_master_internal.csv		character			χ² = 0.008 | χ² = 2.876 | χ² = 12.183 | χ² = 0.002 | χ² = 0.734 | χ² = 7.752 | χ² = 0.964 | χ² = 8.044 | χ² = 13.427 | χ² = 0.413	NA/blank as read by fread	12	0	12	χ² = 0.008 | χ² = 2.876 | χ² = 12.183 | χ² = 0.002 | χ² = 0.734	F5	public_or_low_risk	manual_review		internal_not_for_public_deposit	review_internal_keep_or_remove	F5	internal_not_public	Internal workflow data/table output; exclude from public deposit unless explicitly required.	not_public_data	csv	derived_or_workflow_data	internal_only_exclude	exclude_internal_workflow_output	not_public_data	Parent file is internal/excluded or script-on-request.	not_public_data
model	02_workflows/F5_workflow_v01/submission_ready/internal/data/esld_F5_stratified_survival_stats_from_master_internal.csv	esld_F5_stratified_survival_stats_from_master_internal.csv		character			MELD | MELD-Na | reMELD-Na | MELD 3.0	NA/blank as read by fread	12	0	4	MELD | MELD-Na | reMELD-Na | MELD 3.0	F5	public_or_low_risk	manual_review		internal_not_for_public_deposit	review_internal_keep_or_remove	F5	internal_not_public	Internal workflow data/table output; exclude from public deposit unless explicitly required.	not_public_data	csv	derived_or_workflow_data	internal_only_exclude	exclude_internal_workflow_output	not_public_data	Parent file is internal/excluded or script-on-request.	not_public_data
n_m1	02_workflows/F5_workflow_v01/submission_ready/internal/data/esld_F5_stratified_survival_stats_from_master_internal.csv	esld_F5_stratified_survival_stats_from_master_internal.csv		integer				NA/blank as read by fread	12	0	12	12 | 64 | 82 | 7 | 47	F5	public_or_low_risk	manual_review		internal_not_for_public_deposit	review_internal_keep_or_remove	F5	internal_not_public	Internal workflow data/table output; exclude from public deposit unless explicitly required.	not_public_data	csv	derived_or_workflow_data	internal_only_exclude	exclude_internal_workflow_output	not_public_data	Parent file is internal/excluded or script-on-request.	not_public_data
n_pm	02_workflows/F5_workflow_v01/submission_ready/internal/data/esld_F5_stratified_survival_stats_from_master_internal.csv	esld_F5_stratified_survival_stats_from_master_internal.csv		integer				NA/blank as read by fread	12	0	11	25 | 31 | 11 | 27 | 39	F5	public_or_low_risk	manual_review		internal_not_for_public_deposit	review_internal_keep_or_remove	F5	internal_not_public	Internal workflow data/table output; exclude from public deposit unless explicitly required.	not_public_data	csv	derived_or_workflow_data	internal_only_exclude	exclude_internal_workflow_output	not_public_data	Parent file is internal/excluded or script-on-request.	not_public_data
p_lab	02_workflows/F5_workflow_v01/submission_ready/internal/data/esld_F5_stratified_survival_stats_from_master_internal.csv	esld_F5_stratified_survival_stats_from_master_internal.csv		character			p = 0.930 | p = 0.090 | p < 0.001 | p = 0.967 | p = 0.392 | p = 0.005 | p = 0.326 | p = 0.521 | p = 0.046 | p = 0.052	NA/blank as read by fread	12	0	10	p = 0.930 | p = 0.090 | p < 0.001 | p = 0.967 | p = 0.392	F5	public_or_low_risk	manual_review		internal_not_for_public_deposit	review_internal_keep_or_remove	F5	internal_not_public	Internal workflow data/table output; exclude from public deposit unless explicitly required.	not_public_data	csv	derived_or_workflow_data	internal_only_exclude	exclude_internal_workflow_output	not_public_data	Parent file is internal/excluded or script-on-request.	not_public_data
pval	02_workflows/F5_workflow_v01/submission_ready/internal/data/esld_F5_stratified_survival_stats_from_master_internal.csv	esld_F5_stratified_survival_stats_from_master_internal.csv		numeric				NA/blank as read by fread	12	0	12	0.930061461937626 | 0.0898953142885014 | 0.000482352058876657 | 0.967124430752549 | 0.391679903320669	F5	public_or_low_risk	manual_review		internal_not_for_public_deposit	review_internal_keep_or_remove	F5	internal_not_public	Internal workflow data/table output; exclude from public deposit unless explicitly required.	not_public_data	csv	derived_or_workflow_data	internal_only_exclude	exclude_internal_workflow_output	not_public_data	Parent file is internal/excluded or script-on-request.	not_public_data
scr.grp	02_workflows/F5_workflow_v01/submission_ready/internal/data/esld_F5_stratified_survival_stats_from_master_internal.csv	esld_F5_stratified_survival_stats_from_master_internal.csv		character			le15 | 16to25 | gt25	NA/blank as read by fread	12	0	3	le15 | 16to25 | gt25	F5	public_or_low_risk	manual_review		internal_not_for_public_deposit	review_internal_keep_or_remove	F5	internal_not_public	Internal workflow data/table output; exclude from public deposit unless explicitly required.	not_public_data	csv	derived_or_workflow_data	internal_only_exclude	exclude_internal_workflow_output	not_public_data	Parent file is internal/excluded or script-on-request.	not_public_data
albumin	02_workflows/F5_workflow_v01/submission_ready/internal/data/esld_F5_stratified_survival_subject_from_master_internal.csv	esld_F5_stratified_survival_subject_from_master_internal.csv		numeric				NA/blank as read by fread	841	645	149	2.86 | 3.4 | 2.21 | 2.89 | 2.53	F5	public_or_low_risk	manual_review		internal_not_for_public_deposit	review_internal_keep_or_remove	F5	internal_not_public	Internal workflow data/table output; exclude from public deposit unless explicitly required.	not_public_data	csv	derived_or_workflow_data	internal_only_exclude	exclude_internal_workflow_output	not_public_data	Parent file is internal/excluded or script-on-request.	not_public_data
bilirubin	02_workflows/F5_workflow_v01/submission_ready/internal/data/esld_F5_stratified_survival_subject_from_master_internal.csv	esld_F5_stratified_survival_subject_from_master_internal.csv		numeric				NA/blank as read by fread	841	0	254	0.5 | 1.7 | 0.6 | 0.86 | 0.87	F5	public_or_low_risk	manual_review		internal_not_for_public_deposit	review_internal_keep_or_remove	F5	internal_not_public	Internal workflow data/table output; exclude from public deposit unless explicitly required.	not_public_data	csv	derived_or_workflow_data	internal_only_exclude	exclude_internal_workflow_output	not_public_data	Parent file is internal/excluded or script-on-request.	not_public_data
case_id	02_workflows/F5_workflow_v01/submission_ready/internal/data/esld_F5_stratified_survival_subject_from_master_internal.csv	esld_F5_stratified_survival_subject_from_master_internal.csv		integer				NA/blank as read by fread	841	0	841	1 | 2 | 3 | 4 | 5	F5	manual_review_indirect_identifier_risk	manual_review		internal_not_for_public_deposit	review_internal_keep_or_remove	F5	internal_not_public	Internal workflow data/table output; exclude from public deposit unless explicitly required.	not_public_data	csv	derived_or_workflow_data	internal_only_exclude	exclude_internal_workflow_output	not_public_data	Parent file is internal/excluded or script-on-request.	not_public_data	release_pseudonym_or_technical_identifier	Public release pseudonym, binary flag, or technical F1 identifier; not a raw patient identifier.
creatinine_corrected	02_workflows/F5_workflow_v01/submission_ready/internal/data/esld_F5_stratified_survival_subject_from_master_internal.csv	esld_F5_stratified_survival_subject_from_master_internal.csv		numeric				NA/blank as read by fread	841	0	349	0.698460325475166 | 1.02098453959733 | 0.657275352328835 | 1.54121277346097 | 1.05977483679343	F5	public_or_low_risk	manual_review		internal_not_for_public_deposit	review_internal_keep_or_remove	F5	internal_not_public	Internal workflow data/table output; exclude from public deposit unless explicitly required.	not_public_data	csv	derived_or_workflow_data	internal_only_exclude	exclude_internal_workflow_output	not_public_data	Parent file is internal/excluded or script-on-request.	not_public_data
creatinine_raw	02_workflows/F5_workflow_v01/submission_ready/internal/data/esld_F5_stratified_survival_subject_from_master_internal.csv	esld_F5_stratified_survival_subject_from_master_internal.csv		numeric				NA/blank as read by fread	841	0	240	0.68 | 1.02 | 0.64 | 1.55 | 1.05	F5	public_or_low_risk	manual_review		internal_not_for_public_deposit	review_internal_keep_or_remove	F5	internal_not_public	Internal workflow data/table output; exclude from public deposit unless explicitly required.	not_public_data	csv	derived_or_workflow_data	internal_only_exclude	exclude_internal_workflow_output	not_public_data	Parent file is internal/excluded or script-on-request.	not_public_data
delta.grp	02_workflows/F5_workflow_v01/submission_ready/internal/data/esld_F5_stratified_survival_subject_from_master_internal.csv	esld_F5_stratified_survival_subject_from_master_internal.csv		character			pm | m1	NA/blank as read by fread	841	0	2	pm | m1	F5	public_or_low_risk	manual_review		internal_not_for_public_deposit	review_internal_keep_or_remove	F5	internal_not_public	Internal workflow data/table output; exclude from public deposit unless explicitly required.	not_public_data	csv	derived_or_workflow_data	internal_only_exclude	exclude_internal_workflow_output	not_public_data	Parent file is internal/excluded or script-on-request.	not_public_data
delta_group_label	02_workflows/F5_workflow_v01/submission_ready/internal/data/esld_F5_stratified_survival_subject_from_master_internal.csv	esld_F5_stratified_survival_subject_from_master_internal.csv		character			Δ score = ± 0 | Δ score ≤ -1	NA/blank as read by fread	841	0	2	Δ score = ± 0 | Δ score ≤ -1	F5	public_or_low_risk	manual_review		internal_not_for_public_deposit	review_internal_keep_or_remove	F5	internal_not_public	Internal workflow data/table output; exclude from public deposit unless explicitly required.	not_public_data	csv	derived_or_workflow_data	internal_only_exclude	exclude_internal_workflow_output	not_public_data	Parent file is internal/excluded or script-on-request.	not_public_data
dialysis	02_workflows/F5_workflow_v01/submission_ready/internal/data/esld_F5_stratified_survival_subject_from_master_internal.csv	esld_F5_stratified_survival_subject_from_master_internal.csv		integer				NA/blank as read by fread	841	395	2	0 | 1	F5	public_or_low_risk	manual_review		internal_not_for_public_deposit	review_internal_keep_or_remove	F5	internal_not_public	Internal workflow data/table output; exclude from public deposit unless explicitly required.	not_public_data	csv	derived_or_workflow_data	internal_only_exclude	exclude_internal_workflow_output	not_public_data	Parent file is internal/excluded or script-on-request.	not_public_data
inr	02_workflows/F5_workflow_v01/submission_ready/internal/data/esld_F5_stratified_survival_subject_from_master_internal.csv	esld_F5_stratified_survival_subject_from_master_internal.csv		numeric				NA/blank as read by fread	841	0	196	1.15 | 1.22 | 1.79 | 1.23 | 1.69	F5	public_or_low_risk	manual_review		internal_not_for_public_deposit	review_internal_keep_or_remove	F5	internal_not_public	Internal workflow data/table output; exclude from public deposit unless explicitly required.	not_public_data	csv	derived_or_workflow_data	internal_only_exclude	exclude_internal_workflow_output	not_public_data	Parent file is internal/excluded or script-on-request.	not_public_data
model	02_workflows/F5_workflow_v01/submission_ready/internal/data/esld_F5_stratified_survival_subject_from_master_internal.csv	esld_F5_stratified_survival_subject_from_master_internal.csv		character			MELD | MELD-Na | reMELD-Na | MELD 3.0	NA/blank as read by fread	841	0	4	MELD | MELD-Na | reMELD-Na | MELD 3.0	F5	public_or_low_risk	manual_review		internal_not_for_public_deposit	review_internal_keep_or_remove	F5	internal_not_public	Internal workflow data/table output; exclude from public deposit unless explicitly required.	not_public_data	csv	derived_or_workflow_data	internal_only_exclude	exclude_internal_workflow_output	not_public_data	Parent file is internal/excluded or script-on-request.	not_public_data
patient_id	02_workflows/F5_workflow_v01/submission_ready/internal/data/esld_F5_stratified_survival_subject_from_master_internal.csv	esld_F5_stratified_survival_subject_from_master_internal.csv		character			P001277 | P000525 | P000302 | P001040 | P000988 | P000384 | P000766 | P000386 | P000496 | P000131	NA/blank as read by fread	841	0	232	P001277 | P000525 | P000302 | P001040 | P000988	F5	manual_review_indirect_identifier_risk	manual_review		internal_not_for_public_deposit	review_internal_keep_or_remove	F5	internal_not_public	Internal workflow data/table output; exclude from public deposit unless explicitly required.	not_public_data	csv	derived_or_workflow_data	internal_only_exclude	exclude_internal_workflow_output	not_public_data	Parent file is internal/excluded or script-on-request.	not_public_data	release_pseudonym_or_technical_identifier	Public release pseudonym, binary flag, or technical F1 identifier; not a raw patient identifier.
score_class	02_workflows/F5_workflow_v01/submission_ready/internal/data/esld_F5_stratified_survival_subject_from_master_internal.csv	esld_F5_stratified_survival_subject_from_master_internal.csv		character			≤ 15 | 16 - 25 | > 25	NA/blank as read by fread	841	0	3	≤ 15 | 16 - 25 | > 25	F5	public_or_low_risk	manual_review		internal_not_for_public_deposit	review_internal_keep_or_remove	F5	internal_not_public	Internal workflow data/table output; exclude from public deposit unless explicitly required.	not_public_data	csv	derived_or_workflow_data	internal_only_exclude	exclude_internal_workflow_output	not_public_data	Parent file is internal/excluded or script-on-request.	not_public_data
score_for_class	02_workflows/F5_workflow_v01/submission_ready/internal/data/esld_F5_stratified_survival_subject_from_master_internal.csv	esld_F5_stratified_survival_subject_from_master_internal.csv		integer				NA/blank as read by fread	841	0	37	8 | 11 | 13 | 14 | 7	F5	public_or_low_risk	manual_review		internal_not_for_public_deposit	review_internal_keep_or_remove	F5	internal_not_public	Internal workflow data/table output; exclude from public deposit unless explicitly required.	not_public_data	csv	derived_or_workflow_data	internal_only_exclude	exclude_internal_workflow_output	not_public_data	Parent file is internal/excluded or script-on-request.	not_public_data
scr.grp	02_workflows/F5_workflow_v01/submission_ready/internal/data/esld_F5_stratified_survival_subject_from_master_internal.csv	esld_F5_stratified_survival_subject_from_master_internal.csv		character			le15 | 16to25 | gt25	NA/blank as read by fread	841	0	3	le15 | 16to25 | gt25	F5	public_or_low_risk	manual_review		internal_not_for_public_deposit	review_internal_keep_or_remove	F5	internal_not_public	Internal workflow data/table output; exclude from public deposit unless explicitly required.	not_public_data	csv	derived_or_workflow_data	internal_only_exclude	exclude_internal_workflow_output	not_public_data	Parent file is internal/excluded or script-on-request.	not_public_data
sex	02_workflows/F5_workflow_v01/submission_ready/internal/data/esld_F5_stratified_survival_subject_from_master_internal.csv	esld_F5_stratified_survival_subject_from_master_internal.csv		character			M | F	NA/blank as read by fread	841	0	2	M | F	F5	public_or_low_risk	manual_review		internal_not_for_public_deposit	review_internal_keep_or_remove	F5	internal_not_public	Internal workflow data/table output; exclude from public deposit unless explicitly required.	not_public_data	csv	derived_or_workflow_data	internal_only_exclude	exclude_internal_workflow_output	not_public_data	Parent file is internal/excluded or script-on-request.	not_public_data
sodium	02_workflows/F5_workflow_v01/submission_ready/internal/data/esld_F5_stratified_survival_subject_from_master_internal.csv	esld_F5_stratified_survival_subject_from_master_internal.csv		numeric				NA/blank as read by fread	841	225	66	143 | 142 | 138 | 151 | 145	F5	public_or_low_risk	manual_review		internal_not_for_public_deposit	review_internal_keep_or_remove	F5	internal_not_public	Internal workflow data/table output; exclude from public deposit unless explicitly required.	not_public_data	csv	derived_or_workflow_data	internal_only_exclude	exclude_internal_workflow_output	not_public_data	Parent file is internal/excluded or script-on-request.	not_public_data
source_file	02_workflows/F5_workflow_v01/submission_ready/internal/data/esld_F5_stratified_survival_subject_from_master_internal.csv	esld_F5_stratified_survival_subject_from_master_internal.csv		character			esld_master_long_public.csv	NA/blank as read by fread	841	0	1	esld_master_long_public.csv	F5	public_or_low_risk	manual_review		internal_not_for_public_deposit	review_internal_keep_or_remove	F5	internal_not_public	Internal workflow data/table output; exclude from public deposit unless explicitly required.	not_public_data	csv	derived_or_workflow_data	internal_only_exclude	exclude_internal_workflow_output	not_public_data	Parent file is internal/excluded or script-on-request.	not_public_data
status	02_workflows/F5_workflow_v01/submission_ready/internal/data/esld_F5_stratified_survival_subject_from_master_internal.csv	esld_F5_stratified_survival_subject_from_master_internal.csv		integer				NA/blank as read by fread	841	0	2	1 | 0	F5	public_or_low_risk	manual_review		internal_not_for_public_deposit	review_internal_keep_or_remove	F5	internal_not_public	Internal workflow data/table output; exclude from public deposit unless explicitly required.	not_public_data	csv	derived_or_workflow_data	internal_only_exclude	exclude_internal_workflow_output	not_public_data	Parent file is internal/excluded or script-on-request.	not_public_data
time	02_workflows/F5_workflow_v01/submission_ready/internal/data/esld_F5_stratified_survival_subject_from_master_internal.csv	esld_F5_stratified_survival_subject_from_master_internal.csv		integer				NA/blank as read by fread	841	0	124	1 | 6 | 7 | 13 | 15	F5	manual_review_indirect_identifier_risk	manual_review		internal_not_for_public_deposit	review_internal_keep_or_remove	F5	internal_not_public	Internal workflow data/table output; exclude from public deposit unless explicitly required.	not_public_data	csv	derived_or_workflow_data	internal_only_exclude	exclude_internal_workflow_output	not_public_data	Parent file is internal/excluded or script-on-request.	not_public_data	relative_time_or_public_outcome	Relative/count-based time variable or binary outcome flag; no calendar date/time disclosed.
copied	02_workflows/F5_workflow_v01/submission_ready/public/F5_public_submission_manifest_v01.csv	F5_public_submission_manifest_v01.csv		logical			TRUE	NA/blank as read by fread	4	0	1	TRUE	F5	public_or_low_risk	yes		public_deposit	keep_public_deposit	F5	public	Public-deposit file after policy overrides.	public	csv	documentation_or_metadata	public_deposit	keep_public_deposit	documentation_metadata_not_data	Column belongs to documentation/metadata file, not analysis data.	documentation_metadata_not_data
file_exists	02_workflows/F5_workflow_v01/submission_ready/public/F5_public_submission_manifest_v01.csv	F5_public_submission_manifest_v01.csv		logical			TRUE	NA/blank as read by fread	4	0	1	TRUE	F5	public_or_low_risk	yes		public_deposit	keep_public_deposit	F5	public	Public-deposit file after policy overrides.	public	csv	documentation_or_metadata	public_deposit	keep_public_deposit	documentation_metadata_not_data	Column belongs to documentation/metadata file, not analysis data.	documentation_metadata_not_data
file_size_bytes	02_workflows/F5_workflow_v01/submission_ready/public/F5_public_submission_manifest_v01.csv	F5_public_submission_manifest_v01.csv		integer				NA/blank as read by fread	4	0	4	122147 | 1119 | 434 | 616548	F5	public_or_low_risk	yes		public_deposit	keep_public_deposit	F5	public	Public-deposit file after policy overrides.	public	csv	documentation_or_metadata	public_deposit	keep_public_deposit	documentation_metadata_not_data	Column belongs to documentation/metadata file, not analysis data.	documentation_metadata_not_data
md5	02_workflows/F5_workflow_v01/submission_ready/public/F5_public_submission_manifest_v01.csv	F5_public_submission_manifest_v01.csv		character			d4865d62db7ce845d162bdd848dc4ce2 | a2935cfa9107cbfc3bd687c572f65c38 | 91f3a3d116ae7b1e3930facc0dafe562 | 136a8ddede064a07771670ea2ccddf45	NA/blank as read by fread	4	0	4	d4865d62db7ce845d162bdd848dc4ce2 | a2935cfa9107cbfc3bd687c572f65c38 | 91f3a3d116ae7b1e3930facc0dafe562 | 136a8ddede064a0...	F5	public_or_low_risk	yes		public_deposit	keep_public_deposit	F5	public	Public-deposit file after policy overrides.	public	csv	documentation_or_metadata	public_deposit	keep_public_deposit	documentation_metadata_not_data	Column belongs to documentation/metadata file, not analysis data.	documentation_metadata_not_data
release_status	02_workflows/F5_workflow_v01/submission_ready/public/F5_public_submission_manifest_v01.csv	F5_public_submission_manifest_v01.csv		character			public	NA/blank as read by fread	4	0	1	public	F5	public_or_low_risk	yes		public_deposit	keep_public_deposit	F5	public	Public-deposit file after policy overrides.	public	csv	documentation_or_metadata	public_deposit	keep_public_deposit	documentation_metadata_not_data	Column belongs to documentation/metadata file, not analysis data.	documentation_metadata_not_data	non_disclosive_release_or_grouping_status	Non-disclosive release/grouping status required for release documentation or data filtering.
role_note	02_workflows/F5_workflow_v01/submission_ready/public/F5_public_submission_manifest_v01.csv	F5_public_submission_manifest_v01.csv		character			Final subject-level Figure 5 content dataset required to render Kaplan-Meier panels. | Final panel-stat dataset required to annotate Figure 5. | Metadata for final Figure 5 content datasets. | Submission-ready Figure 5 PDF.	NA/blank as read by fread	4	0	4	Final subject-level Figure 5 content dataset required to render Kaplan-Meier panels. | Final panel-stat dataset required...	F5	public_or_low_risk	yes		public_deposit	keep_public_deposit	F5	public	Public-deposit file after policy overrides.	public	csv	documentation_or_metadata	public_deposit	keep_public_deposit	documentation_metadata_not_data	Column belongs to documentation/metadata file, not analysis data.	documentation_metadata_not_data
source_path	02_workflows/F5_workflow_v01/submission_ready/public/F5_public_submission_manifest_v01.csv	F5_public_submission_manifest_v01.csv		character			02_workflows/F5_workflow_v01/data/02b_figure_content/esld_F5_stratified_survival_subject_public...	NA/blank as read by fread	4	0	4	LOCAL_PATH_REMOVED	F5	public_or_low_risk	yes		public_deposit	keep_public_deposit	F5	public	Public-deposit file after policy overrides.	public	csv	documentation_or_metadata	public_deposit	keep_public_deposit	documentation_metadata_not_data	Column belongs to documentation/metadata file, not analysis data.	documentation_metadata_not_data
submission_component	02_workflows/F5_workflow_v01/submission_ready/public/F5_public_submission_manifest_v01.csv	F5_public_submission_manifest_v01.csv		character			data | figure	NA/blank as read by fread	4	0	2	data | figure	F5	public_or_low_risk	yes		public_deposit	keep_public_deposit	F5	public	Public-deposit file after policy overrides.	public	csv	documentation_or_metadata	public_deposit	keep_public_deposit	documentation_metadata_not_data	Column belongs to documentation/metadata file, not analysis data.	documentation_metadata_not_data
submission_file_name	02_workflows/F5_workflow_v01/submission_ready/public/F5_public_submission_manifest_v01.csv	F5_public_submission_manifest_v01.csv		character			esld_F5_stratified_survival_subject_public.csv | esld_F5_stratified_survival_stats_public.csv | esld_F5_stratified_survival_meta_public.csv | F5_ESLD_public.pdf	NA/blank as read by fread	4	0	4	esld_F5_stratified_survival_subject_public.csv | esld_F5_stratified_survival_stats_public.csv | esld_F5_stratified_survi...	F5	public_or_low_risk	yes		public_deposit	keep_public_deposit	F5	public	Public-deposit file after policy overrides.	public	csv	documentation_or_metadata	public_deposit	keep_public_deposit	documentation_metadata_not_data	Column belongs to documentation/metadata file, not analysis data.	documentation_metadata_not_data
submission_path	02_workflows/F5_workflow_v01/submission_ready/public/F5_public_submission_manifest_v01.csv	F5_public_submission_manifest_v01.csv		character			02_workflows/F5_workflow_v01/submission_ready/public/data/esld_F5_stratified_survival_subject_p...	NA/blank as read by fread	4	0	4	LOCAL_PATH_REMOVED	F5	public_or_low_risk	yes		public_deposit	keep_public_deposit	F5	public	Public-deposit file after policy overrides.	public	csv	documentation_or_metadata	public_deposit	keep_public_deposit	documentation_metadata_not_data	Column belongs to documentation/metadata file, not analysis data.	documentation_metadata_not_data
LOCAL_PATH_REMOVED	02_workflows/F6_workflow_v01/README_F6_workflow_v01.txt	README_F6_workflow_v01.txt		logical				NA/blank as read by fread	0	0	0		F6	public_or_low_risk	yes		manual_review	manual_review	F6	manual_review	Workflow README kept as public documentation/metadata.	public	text_table_or_text	documentation_or_metadata	public_deposit	keep_public_workflow_readme	documentation_metadata_not_data	Column belongs to documentation/metadata file, not analysis data.	documentation_metadata_not_data
<-	02_workflows/F6_workflow_v01/README_F6_workflow_v01.txt	README_F6_workflow_v01.txt		logical				NA/blank as read by fread	0	0	0		F6	public_or_low_risk	yes		manual_review	manual_review	F6	manual_review	Workflow README kept as public documentation/metadata.	public	text_table_or_text	documentation_or_metadata	public_deposit	keep_public_workflow_readme	documentation_metadata_not_data	Column belongs to documentation/metadata file, not analysis data.	documentation_metadata_not_data
ROOT_DIR	02_workflows/F6_workflow_v01/README_F6_workflow_v01.txt	README_F6_workflow_v01.txt		logical				NA/blank as read by fread	0	0	0		F6	public_or_low_risk	yes		manual_review	manual_review	F6	manual_review	Workflow README kept as public documentation/metadata.	public	text_table_or_text	documentation_or_metadata	public_deposit	keep_public_workflow_readme	documentation_metadata_not_data	Column belongs to documentation/metadata file, not analysis data.	documentation_metadata_not_data
copied	02_workflows/F6_workflow_v01/submission_ready/F6_submission_ready_manifest_v01.csv	F6_submission_ready_manifest_v01.csv		logical			TRUE | FALSE	NA/blank as read by fread	16	0	2	TRUE | FALSE	F6	public_or_low_risk	yes		manual_review	manual_review	F6	manual_review	Non-internal submission-ready manifest kept as public documentation/metadata.	public	csv	documentation_or_metadata	public_deposit	keep_public_submission_ready_manifest	documentation_metadata_not_data	Column belongs to documentation/metadata file, not analysis data.	documentation_metadata_not_data
created_at	02_workflows/F6_workflow_v01/submission_ready/F6_submission_ready_manifest_v01.csv	F6_submission_ready_manifest_v01.csv		POSIXct;POSIXt				NA/blank as read by fread	16	0	1	2026-05-02 03:11:53	F6	public_or_low_risk	yes		manual_review	manual_review	F6	manual_review	Non-internal submission-ready manifest kept as public documentation/metadata.	public	csv	documentation_or_metadata	public_deposit	keep_public_submission_ready_manifest	documentation_metadata_not_data	Column belongs to documentation/metadata file, not analysis data.	documentation_metadata_not_data
file_exists	02_workflows/F6_workflow_v01/submission_ready/F6_submission_ready_manifest_v01.csv	F6_submission_ready_manifest_v01.csv		logical			TRUE | FALSE	NA/blank as read by fread	16	0	2	TRUE | FALSE	F6	public_or_low_risk	yes		manual_review	manual_review	F6	manual_review	Non-internal submission-ready manifest kept as public documentation/metadata.	public	csv	documentation_or_metadata	public_deposit	keep_public_submission_ready_manifest	documentation_metadata_not_data	Column belongs to documentation/metadata file, not analysis data.	documentation_metadata_not_data
file_size_bytes	02_workflows/F6_workflow_v01/submission_ready/F6_submission_ready_manifest_v01.csv	F6_submission_ready_manifest_v01.csv		integer				NA/blank as read by fread	16	2	14	2722 | 270 | 568988 | 2741646 | 1208	F6	public_or_low_risk	yes		manual_review	manual_review	F6	manual_review	Non-internal submission-ready manifest kept as public documentation/metadata.	public	csv	documentation_or_metadata	public_deposit	keep_public_submission_ready_manifest	documentation_metadata_not_data	Column belongs to documentation/metadata file, not analysis data.	documentation_metadata_not_data
md5	02_workflows/F6_workflow_v01/submission_ready/F6_submission_ready_manifest_v01.csv	F6_submission_ready_manifest_v01.csv		character			412448222d35840df92cf73baa52c72d | 8e3036d40068c2e516526906e925d5ca | 363a49e6865292f51c335342b4e50772 | a7815a26c11cafc016ed20b394d658ea | a4c4720d4182433217d88092b9eacc60 | f2c3409be09d5d4e6b800f1aadabe51f | b57ca4fa99465f55d3ad6cbda8198f8d | e3e58...	NA/blank as read by fread	16	0	15	412448222d35840df92cf73baa52c72d | 8e3036d40068c2e516526906e925d5ca | 363a49e6865292f51c335342b4e50772 | a7815a26c11cafc...	F6	public_or_low_risk	yes		manual_review	manual_review	F6	manual_review	Non-internal submission-ready manifest kept as public documentation/metadata.	public	csv	documentation_or_metadata	public_deposit	keep_public_submission_ready_manifest	documentation_metadata_not_data	Column belongs to documentation/metadata file, not analysis data.	documentation_metadata_not_data
release_status	02_workflows/F6_workflow_v01/submission_ready/F6_submission_ready_manifest_v01.csv	F6_submission_ready_manifest_v01.csv		character			public | restricted | internal	NA/blank as read by fread	16	0	3	public | restricted | internal	F6	public_or_low_risk	yes		manual_review	manual_review	F6	manual_review	Non-internal submission-ready manifest kept as public documentation/metadata.	public	csv	documentation_or_metadata	public_deposit	keep_public_submission_ready_manifest	documentation_metadata_not_data	Column belongs to documentation/metadata file, not analysis data.	documentation_metadata_not_data	non_disclosive_release_or_grouping_status	Non-disclosive release/grouping status required for release documentation or data filtering.
role_note	02_workflows/F6_workflow_v01/submission_ready/F6_submission_ready_manifest_v01.csv	F6_submission_ready_manifest_v01.csv		character			Public aggregate Gray-test summary for Figure 6. | Public metadata describing Figure 6 data availability and restricted rendering inputs. | Submission-ready Figure 6 PDF. | Restricted SRTR-derived CIF long dataset required to render Figure 6. | Restr...	NA/blank as read by fread	16	0	13	Public aggregate Gray-test summary for Figure 6. | Public metadata describing Figure 6 data availability and restricted ...	F6	public_or_low_risk	yes		manual_review	manual_review	F6	manual_review	Non-internal submission-ready manifest kept as public documentation/metadata.	public	csv	documentation_or_metadata	public_deposit	keep_public_submission_ready_manifest	documentation_metadata_not_data	Column belongs to documentation/metadata file, not analysis data.	documentation_metadata_not_data
source_path	02_workflows/F6_workflow_v01/submission_ready/F6_submission_ready_manifest_v01.csv	F6_submission_ready_manifest_v01.csv		character			02_workflows/F6_workflow_v01/data/02b_figure_content/srtr_F6_gray_tests_stats_public.csv | /Use...	NA/blank as read by fread	16	0	16	LOCAL_PATH_REMOVED	F6	public_or_low_risk	yes		manual_review	manual_review	F6	manual_review	Non-internal submission-ready manifest kept as public documentation/metadata.	public	csv	documentation_or_metadata	public_deposit	keep_public_submission_ready_manifest	documentation_metadata_not_data	Column belongs to documentation/metadata file, not analysis data.	documentation_metadata_not_data
submission_component	02_workflows/F6_workflow_v01/submission_ready/F6_submission_ready_manifest_v01.csv	F6_submission_ready_manifest_v01.csv		character			data | figure | validation	NA/blank as read by fread	16	0	3	data | figure | validation	F6	public_or_low_risk	yes		manual_review	manual_review	F6	manual_review	Non-internal submission-ready manifest kept as public documentation/metadata.	public	csv	documentation_or_metadata	public_deposit	keep_public_submission_ready_manifest	documentation_metadata_not_data	Column belongs to documentation/metadata file, not analysis data.	documentation_metadata_not_data
submission_file_name	02_workflows/F6_workflow_v01/submission_ready/F6_submission_ready_manifest_v01.csv	F6_submission_ready_manifest_v01.csv		character			srtr_F6_gray_tests_stats_public.csv | srtr_F6_cif_figure_meta_public.csv | F6_SRTR_public.pdf | srtr_F6_cif_long_restricted.csv | srtr_F6_cif_panel_meta_restricted.csv | srtr_F6_gray_tests_stats_source_internal.csv | F6_SRTR_render_manifest_internal....	NA/blank as read by fread	16	0	14	srtr_F6_gray_tests_stats_public.csv | srtr_F6_cif_figure_meta_public.csv | F6_SRTR_public.pdf | srtr_F6_cif_long_restric...	F6	public_or_low_risk	yes		manual_review	manual_review	F6	manual_review	Non-internal submission-ready manifest kept as public documentation/metadata.	public	csv	documentation_or_metadata	public_deposit	keep_public_submission_ready_manifest	documentation_metadata_not_data	Column belongs to documentation/metadata file, not analysis data.	documentation_metadata_not_data
submission_path	02_workflows/F6_workflow_v01/submission_ready/F6_submission_ready_manifest_v01.csv	F6_submission_ready_manifest_v01.csv		character			02_workflows/F6_workflow_v01/submission_ready/public/data/srtr_F6_gray_tests_stats_public.csv |...	NA/blank as read by fread	16	0	16	LOCAL_PATH_REMOVED	F6	public_or_low_risk	yes		manual_review	manual_review	F6	manual_review	Non-internal submission-ready manifest kept as public documentation/metadata.	public	csv	documentation_or_metadata	public_deposit	keep_public_submission_ready_manifest	documentation_metadata_not_data	Column belongs to documentation/metadata file, not analysis data.	documentation_metadata_not_data
workflow	02_workflows/F6_workflow_v01/submission_ready/F6_submission_ready_manifest_v01.csv	F6_submission_ready_manifest_v01.csv		character			F6_workflow_v01	NA/blank as read by fread	16	0	1	F6_workflow_v01	F6	public_or_low_risk	yes		manual_review	manual_review	F6	manual_review	Non-internal submission-ready manifest kept as public documentation/metadata.	public	csv	documentation_or_metadata	public_deposit	keep_public_submission_ready_manifest	documentation_metadata_not_data	Column belongs to documentation/metadata file, not analysis data.	documentation_metadata_not_data
CIF	02_workflows/F6_workflow_v01/submission_ready/README_F6_submission_ready_v01.txt	README_F6_submission_ready_v01.txt		logical				NA/blank as read by fread	0	0	0		F6	public_or_low_risk	yes		manual_review	manual_review	F6	manual_review	Workflow README kept as public documentation/metadata.	public	text_table_or_text	documentation_or_metadata	public_deposit	keep_public_workflow_readme	documentation_metadata_not_data	Column belongs to documentation/metadata file, not analysis data.	documentation_metadata_not_data
ESLD-only	02_workflows/F6_workflow_v01/submission_ready/README_F6_submission_ready_v01.txt	README_F6_submission_ready_v01.txt		logical				NA/blank as read by fread	0	0	0		F6	public_or_low_risk	yes		manual_review	manual_review	F6	manual_review	Workflow README kept as public documentation/metadata.	public	text_table_or_text	documentation_or_metadata	public_deposit	keep_public_workflow_readme	documentation_metadata_not_data	Column belongs to documentation/metadata file, not analysis data.	documentation_metadata_not_data
F6	02_workflows/F6_workflow_v01/submission_ready/README_F6_submission_ready_v01.txt	README_F6_submission_ready_v01.txt		logical				NA/blank as read by fread	0	0	0		F6	public_or_low_risk	yes		manual_review	manual_review	F6	manual_review	Workflow README kept as public documentation/metadata.	public	text_table_or_text	documentation_or_metadata	public_deposit	keep_public_workflow_readme	documentation_metadata_not_data	Column belongs to documentation/metadata file, not analysis data.	documentation_metadata_not_data
SRTR-derived	02_workflows/F6_workflow_v01/submission_ready/README_F6_submission_ready_v01.txt	README_F6_submission_ready_v01.txt		logical				NA/blank as read by fread	0	0	0		F6	public_or_low_risk	yes		manual_review	manual_review	F6	manual_review	Workflow README kept as public documentation/metadata.	public	text_table_or_text	documentation_or_metadata	public_deposit	keep_public_workflow_readme	documentation_metadata_not_data	Column belongs to documentation/metadata file, not analysis data.	documentation_metadata_not_data
and	02_workflows/F6_workflow_v01/submission_ready/README_F6_submission_ready_v01.txt	README_F6_submission_ready_v01.txt		logical				NA/blank as read by fread	0	0	0		F6	public_or_low_risk	yes		manual_review	manual_review	F6	manual_review	Workflow README kept as public documentation/metadata.	public	text_table_or_text	documentation_or_metadata	public_deposit	keep_public_workflow_readme	documentation_metadata_not_data	Column belongs to documentation/metadata file, not analysis data.	documentation_metadata_not_data
as	02_workflows/F6_workflow_v01/submission_ready/README_F6_submission_ready_v01.txt	README_F6_submission_ready_v01.txt		logical				NA/blank as read by fread	0	0	0		F6	public_or_low_risk	yes		manual_review	manual_review	F6	manual_review	Workflow README kept as public documentation/metadata.	public	text_table_or_text	documentation_or_metadata	public_deposit	keep_public_workflow_readme	documentation_metadata_not_data	Column belongs to documentation/metadata file, not analysis data.	documentation_metadata_not_data
because	02_workflows/F6_workflow_v01/submission_ready/README_F6_submission_ready_v01.txt	README_F6_submission_ready_v01.txt		logical				NA/blank as read by fread	0	0	0		F6	public_or_low_risk	yes		manual_review	manual_review	F6	manual_review	Workflow README kept as public documentation/metadata.	public	text_table_or_text	documentation_or_metadata	public_deposit	keep_public_workflow_readme	documentation_metadata_not_data	Column belongs to documentation/metadata file, not analysis data.	documentation_metadata_not_data
classified	02_workflows/F6_workflow_v01/submission_ready/README_F6_submission_ready_v01.txt	README_F6_submission_ready_v01.txt		logical				NA/blank as read by fread	0	0	0		F6	public_or_low_risk	yes		manual_review	manual_review	F6	manual_review	Workflow README kept as public documentation/metadata.	public	text_table_or_text	documentation_or_metadata	public_deposit	keep_public_workflow_readme	documentation_metadata_not_data	Column belongs to documentation/metadata file, not analysis data.	documentation_metadata_not_data
dataset	02_workflows/F6_workflow_v01/submission_ready/README_F6_submission_ready_v01.txt	README_F6_submission_ready_v01.txt		logical				NA/blank as read by fread	0	0	0		F6	public_or_low_risk	yes		manual_review	manual_review	F6	manual_review	Workflow README kept as public documentation/metadata.	public	text_table_or_text	documentation_or_metadata	public_deposit	keep_public_workflow_readme	documentation_metadata_not_data	Column belongs to documentation/metadata file, not analysis data.	documentation_metadata_not_data
differs	02_workflows/F6_workflow_v01/submission_ready/README_F6_submission_ready_v01.txt	README_F6_submission_ready_v01.txt		logical				NA/blank as read by fread	0	0	0		F6	public_or_low_risk	yes		manual_review	manual_review	F6	manual_review	Workflow README kept as public documentation/metadata.	public	text_table_or_text	documentation_or_metadata	public_deposit	keep_public_workflow_readme	documentation_metadata_not_data	Column belongs to documentation/metadata file, not analysis data.	documentation_metadata_not_data
figure	02_workflows/F6_workflow_v01/submission_ready/README_F6_submission_ready_v01.txt	README_F6_submission_ready_v01.txt		logical				NA/blank as read by fread	0	0	0		F6	public_or_low_risk	yes		manual_review	manual_review	F6	manual_review	Workflow README kept as public documentation/metadata.	public	text_table_or_text	documentation_or_metadata	public_deposit	keep_public_workflow_readme	documentation_metadata_not_data	Column belongs to documentation/metadata file, not analysis data.	documentation_metadata_not_data
figures	02_workflows/F6_workflow_v01/submission_ready/README_F6_submission_ready_v01.txt	README_F6_submission_ready_v01.txt		logical				NA/blank as read by fread	0	0	0		F6	public_or_low_risk	yes		manual_review	manual_review	F6	manual_review	Workflow README kept as public documentation/metadata.	public	text_table_or_text	documentation_or_metadata	public_deposit	keep_public_workflow_readme	documentation_metadata_not_data	Column belongs to documentation/metadata file, not analysis data.	documentation_metadata_not_data
from	02_workflows/F6_workflow_v01/submission_ready/README_F6_submission_ready_v01.txt	README_F6_submission_ready_v01.txt		logical				NA/blank as read by fread	0	0	0		F6	public_or_low_risk	yes		manual_review	manual_review	F6	manual_review	Workflow README kept as public documentation/metadata.	public	text_table_or_text	documentation_or_metadata	public_deposit	keep_public_workflow_readme	documentation_metadata_not_data	Column belongs to documentation/metadata file, not analysis data.	documentation_metadata_not_data
in	02_workflows/F6_workflow_v01/submission_ready/README_F6_submission_ready_v01.txt	README_F6_submission_ready_v01.txt		logical				NA/blank as read by fread	0	0	0		F6	public_or_low_risk	yes		manual_review	manual_review	F6	manual_review	Workflow README kept as public documentation/metadata.	public	text_table_or_text	documentation_or_metadata	public_deposit	keep_public_workflow_readme	documentation_metadata_not_data	Column belongs to documentation/metadata file, not analysis data.	documentation_metadata_not_data
[truncated: 517 more rows]
