# Supplementary material for: Creatinine assay interferences compromises MELD accuracy and may bias liver allocation
Source: Nat Commun. 2026 Jul 23;17:7111. doi: 10.1038/s41467-026-75011-x (PMC13396164; doi:10.1038/s41467-026-75011-x)
Supplement: Supplementary file 4 — Source Data [file 41467_2026_75011_MOESM4_ESM.zip › figshare_package_FINAL_PUBLIC_DEPOSIT_V1_20260503_002637/00_release_manifests/public_deposit_package_build_summary_v01.csv]

check	value	status
source_repository	LOCAL_PATH_REMOVED	info
package_directory	LOCAL_PATH_REMOVED	info
public_deposit_files_expected	94	info
public_deposit_files_copied	94	pass
missing_public_source_files	0	pass
failed_public_file_copies	0	pass
restricted_on_request_files_listed	97	info
script_on_request_files_listed	94	info
internal_excluded_files_listed	101	info
public_variables_listed	661	info
restricted_variables_listed	927	info
srtr_public_data_leaks	0	pass
