# Supplementary material for: Creatinine assay interferences compromises MELD accuracy and may bias liver allocation
Source: Nat Commun. 2026 Jul 23;17:7111. doi: 10.1038/s41467-026-75011-x (PMC13396164; doi:10.1038/s41467-026-75011-x)
Supplement: Supplementary file 4 — Source Data [file 41467_2026_75011_MOESM4_ESM.zip › figshare_package_FINAL_PUBLIC_DEPOSIT_V1_20260503_002637/00_release_manifests/STUDY_WORKFLOW_GUIDE_summary_v02.csv]

check	value	status
study_workflow_guide_exists	TRUE	pass
index_links_to_study_workflow_guide	TRUE	pass
guide_links_total	24	info
guide_links_missing_or_not_visible	0	pass
