# Supplementary material for: Creatinine assay interferences compromises MELD accuracy and may bias liver allocation
Source: Nat Commun. 2026 Jul 23;17:7111. doi: 10.1038/s41467-026-75011-x (PMC13396164; doi:10.1038/s41467-026-75011-x)
Supplement: Supplementary file 4 — Source Data [file 41467_2026_75011_MOESM4_ESM.zip › figshare_package_FINAL_PUBLIC_DEPOSIT_V1_20260503_002637/00_release_manifests/public_variable_dictionary_unresolved_v01.csv]

relative_path	variable_original	recommended_public_variable_name	variable_label	variable_description	unit_detected	value_coding	class	example_values	allowed_values	missing_code	n_rows	n_missing	n_unique	final_variable_release_status_v02	release_source_role	file_type	explanatory_status	requires_dictionary_review	public_dictionary_action	unresolved_issue	variable	file_name	sheet	unit	description	used_for	sensitivity	keep_public	comment	release_access_tier	release_decision	output_tag	final_variable_publication_status	final_policy_reason	final_variable_release_status	final_release_tier	final_release_decision	variable_policy_reason	final_variable_release_status_before_approval	approval_category	approval_reason	variable_name_is_generic	description_is_empty	description_is_generic_unresolved
01_primary_data/public/esld_master_long_public.csv	age_years_first_available	age_years_first_available	Age years first available	Public data variable used to rebuild the corresponding released figure or table; requires final manual wording if this generic fallback is insufficient.		See example_values and allowed_values.	integer	65 | 67 | 21 | 56 | 63		NA/blank as read by fread	67399	0	79	public	primary_source	csv	fallback_needs_wording_review	TRUE	review_and_improve_description	description_generated_by_generic_fallback	age_years_first_available	esld_master_long_public.csv					public_or_low_risk	yes		public_deposit	keep_public_deposit		public	Public-deposit file after policy overrides.	public	public_deposit	keep_public_deposit	Parent file is public data and variable was marked keep_public=yes.	public			FALSE	FALSE	TRUE
01_primary_data/public/esld_master_long_public.csv	ald	ald	Ald	Public data variable used to rebuild the corresponding released figure or table; requires final manual wording if this generic fallback is insufficient.		See example_values and allowed_values.	integer	0 | 1		NA/blank as read by fread	67399	0	2	public	primary_source	csv	fallback_needs_wording_review	TRUE	review_and_improve_description	description_generated_by_generic_fallback	ald	esld_master_long_public.csv					public_or_low_risk	yes		public_deposit	keep_public_deposit		public	Public-deposit file after policy overrides.	public	public_deposit	keep_public_deposit	Parent file is public data and variable was marked keep_public=yes.	public			FALSE	FALSE	TRUE
01_primary_data/public/esld_master_long_public.csv	ald_hcv	ald_hcv	Ald hcv	Public data variable used to rebuild the corresponding released figure or table; requires final manual wording if this generic fallback is insufficient.		See example_values and allowed_values.	integer	0 | 1		NA/blank as read by fread	67399	0	2	public	primary_source	csv	fallback_needs_wording_review	TRUE	review_and_improve_description	description_generated_by_generic_fallback	ald_hcv	esld_master_long_public.csv					public_or_low_risk	yes		public_deposit	keep_public_deposit		public	Public-deposit file after policy overrides.	public	public_deposit	keep_public_deposit	Parent file is public data and variable was marked keep_public=yes.	public			FALSE	FALSE	TRUE
01_primary_data/public/esld_master_long_public.csv	autoimmune	autoimmune	Autoimmune	Public data variable used to rebuild the corresponding released figure or table; requires final manual wording if this generic fallback is insufficient.		See example_values and allowed_values.	integer	0 | 1		NA/blank as read by fread	67399	0	2	public	primary_source	csv	fallback_needs_wording_review	TRUE	review_and_improve_description	description_generated_by_generic_fallback	autoimmune	esld_master_long_public.csv					public_or_low_risk	yes		public_deposit	keep_public_deposit		public	Public-deposit file after policy overrides.	public	public_deposit	keep_public_deposit	Parent file is public data and variable was marked keep_public=yes.	public			FALSE	FALSE	TRUE
01_primary_data/public/esld_master_long_public.csv	crea	crea	Crea	Public data variable used to rebuild the corresponding released figure or table; requires final manual wording if this generic fallback is insufficient.		See example_values and allowed_values.	numeric	1.91 | 1.42 | 1.31 | 1.3 | 1.28		NA/blank as read by fread	67399	0	975	public	primary_source	csv	fallback_needs_wording_review	TRUE	review_and_improve_description	description_generated_by_generic_fallback	crea	esld_master_long_public.csv					public_or_low_risk	yes		public_deposit	keep_public_deposit		public	Public-deposit file after policy overrides.	public	public_deposit	keep_public_deposit	Parent file is public data and variable was marked keep_public=yes.	public			FALSE	FALSE	TRUE
01_primary_data/public/esld_master_long_public.csv	crea_corrected	crea_corrected	Crea corrected	Public data variable used to rebuild the corresponding released figure or table; requires final manual wording if this generic fallback is insufficient.		See example_values and allowed_values.	numeric	1.87705004446668 | 1.41586432303417 | 1.31039363454933 | 1.30192482788903 | 1.28150549768982		NA/blank as read by fread	67399	0	15868	public	primary_source	csv	fallback_needs_wording_review	TRUE	review_and_improve_description	description_generated_by_generic_fallback	crea_corrected	esld_master_long_public.csv					public_or_low_risk	yes		public_deposit	keep_public_deposit		public	Public-deposit file after policy overrides.	public	public_deposit	keep_public_deposit	Parent file is public data and variable was marked keep_public=yes.	public			FALSE	FALSE	TRUE
01_primary_data/public/esld_master_long_public.csv	dialysis_raw	dialysis_raw	Dialysis raw	Public data variable used to rebuild the corresponding released figure or table; requires final manual wording if this generic fallback is insufficient.		See example_values and allowed_values.	integer	0 | 1		NA/blank as read by fread	67399	27827	2	public	primary_source	csv	fallback_needs_wording_review	TRUE	review_and_improve_description	description_generated_by_generic_fallback	dialysis_raw	esld_master_long_public.csv					public_or_low_risk	yes		public_deposit	keep_public_deposit		public	Public-deposit file after policy overrides.	public	public_deposit	keep_public_deposit	Parent file is public data and variable was marked keep_public=yes.	public			FALSE	FALSE	TRUE
01_primary_data/public/esld_master_long_public.csv	etiology_unclassified	etiology_unclassified	Etiology unclassified	Public data variable used to rebuild the corresponding released figure or table; requires final manual wording if this generic fallback is insufficient.		Score or category class as represented in the data file.	integer	0		NA/blank as read by fread	67399	0	1	public	primary_source	csv	fallback_needs_wording_review	TRUE	review_and_improve_description	description_generated_by_generic_fallback	etiology_unclassified	esld_master_long_public.csv					public_or_low_risk	yes		public_deposit	keep_public_deposit		public	Public-deposit file after policy overrides.	public	public_deposit	keep_public_deposit	Parent file is public data and variable was marked keep_public=yes.	public			FALSE	FALSE	TRUE
01_primary_data/public/esld_master_long_public.csv	hbv	hbv	Hbv	Public data variable used to rebuild the corresponding released figure or table; requires final manual wording if this generic fallback is insufficient.		See example_values and allowed_values.	integer	0 | 1		NA/blank as read by fread	67399	0	2	public	primary_source	csv	fallback_needs_wording_review	TRUE	review_and_improve_description	description_generated_by_generic_fallback	hbv	esld_master_long_public.csv					public_or_low_risk	yes		public_deposit	keep_public_deposit		public	Public-deposit file after policy overrides.	public	public_deposit	keep_public_deposit	Parent file is public data and variable was marked keep_public=yes.	public			FALSE	FALSE	TRUE
01_primary_data/public/esld_master_long_public.csv	hcv	hcv	Hcv	Public data variable used to rebuild the corresponding released figure or table; requires final manual wording if this generic fallback is insufficient.		See example_values and allowed_values.	integer	0 | 1		NA/blank as read by fread	67399	0	2	public	primary_source	csv	fallback_needs_wording_review	TRUE	review_and_improve_description	description_generated_by_generic_fallback	hcv	esld_master_long_public.csv					public_or_low_risk	yes		public_deposit	keep_public_deposit		public	Public-deposit file after policy overrides.	public	public_deposit	keep_public_deposit	Parent file is public data and variable was marked keep_public=yes.	public			FALSE	FALSE	TRUE
01_primary_data/public/esld_master_long_public.csv	in_t1_cohort	in_t1_cohort	In t1 cohort	Public data variable used to rebuild the corresponding released figure or table; requires final manual wording if this generic fallback is insufficient.		See example_values and allowed_values.	integer	1		NA/blank as read by fread	67399	0	1	public	primary_source	csv	fallback_needs_wording_review	TRUE	review_and_improve_description	description_generated_by_generic_fallback	in_t1_cohort	esld_master_long_public.csv					public_or_low_risk	yes		public_deposit	keep_public_deposit		public	Public-deposit file after policy overrides.	public	public_deposit	keep_public_deposit	Parent file is public data and variable was marked keep_public=yes.	public			FALSE	FALSE	TRUE
01_primary_data/public/esld_master_long_public.csv	in_t3_anchor_model	in_t3_anchor_model	In t3 anchor model	Public data variable used to rebuild the corresponding released figure or table; requires final manual wording if this generic fallback is insufficient.		See example_values and allowed_values.	integer	1 | 0		NA/blank as read by fread	67399	0	2	public	primary_source	csv	fallback_needs_wording_review	TRUE	review_and_improve_description	description_generated_by_generic_fallback	in_t3_anchor_model	esld_master_long_public.csv					public_or_low_risk	yes		public_deposit	keep_public_deposit		public	Public-deposit file after policy overrides.	public	public_deposit	keep_public_deposit	Parent file is public data and variable was marked keep_public=yes.	public			FALSE	FALSE	TRUE
01_primary_data/public/esld_master_long_public.csv	in_t4_prevalence_path	in_t4_prevalence_path	In t4 prevalence path	Public data variable used to rebuild the corresponding released figure or table; requires final manual wording if this generic fallback is insufficient.		See example_values and allowed_values.	integer	1		NA/blank as read by fread	67399	0	1	public	primary_source	csv	fallback_needs_wording_review	TRUE	review_and_improve_description	description_generated_by_generic_fallback	in_t4_prevalence_path	esld_master_long_public.csv					public_or_low_risk	yes		public_deposit	keep_public_deposit		public	Public-deposit file after policy overrides.	public	public_deposit	keep_public_deposit	Parent file is public data and variable was marked keep_public=yes.	public			FALSE	FALSE	TRUE
01_primary_data/public/esld_master_long_public.csv	in_t4_survival_path	in_t4_survival_path	In t4 survival path	Public data variable used to rebuild the corresponding released figure or table; requires final manual wording if this generic fallback is insufficient.		See example_values and allowed_values.	integer	0 | 1		NA/blank as read by fread	67399	0	2	public	primary_source	csv	fallback_needs_wording_review	TRUE	review_and_improve_description	description_generated_by_generic_fallback	in_t4_survival_path	esld_master_long_public.csv					public_or_low_risk	yes		public_deposit	keep_public_deposit		public	Public-deposit file after policy overrides.	public	public_deposit	keep_public_deposit	Parent file is public data and variable was marked keep_public=yes.	public			FALSE	FALSE	TRUE
01_primary_data/public/esld_master_long_public.csv	inr	inr	Inr	Public data variable used to rebuild the corresponding released figure or table; requires final manual wording if this generic fallback is insufficient.		See example_values and allowed_values.	numeric	1.14 | 0.91 | 1 | 1.04 | 0.98		NA/blank as read by fread	67399	0	786	public	primary_source	csv	fallback_needs_wording_review	TRUE	review_and_improve_description	description_generated_by_generic_fallback	inr	esld_master_long_public.csv					public_or_low_risk	yes		public_deposit	keep_public_deposit		public	Public-deposit file after policy overrides.	public	public_deposit	keep_public_deposit	Parent file is public data and variable was marked keep_public=yes.	public			FALSE	FALSE	TRUE
01_primary_data/public/esld_master_long_public.csv	mash	mash	Mash	Public data variable used to rebuild the corresponding released figure or table; requires final manual wording if this generic fallback is insufficient.		See example_values and allowed_values.	integer	0 | 1		NA/blank as read by fread	67399	0	2	public	primary_source	csv	fallback_needs_wording_review	TRUE	review_and_improve_description	description_generated_by_generic_fallback	mash	esld_master_long_public.csv					public_or_low_risk	yes		public_deposit	keep_public_deposit		public	Public-deposit file after policy overrides.	public	public_deposit	keep_public_deposit	Parent file is public data and variable was marked keep_public=yes.	public			FALSE	FALSE	TRUE
01_primary_data/public/esld_master_long_public.csv	model	model	Model	Public data variable used to rebuild the corresponding released figure or table; requires final manual wording if this generic fallback is insufficient.		See example_values and allowed_values.	character	MELD | MELD-Na | reMELD-Na | MELD 3.0	MELD | MELD-Na | reMELD-Na | MELD 3.0	NA/blank as read by fread	67399	0	4	public	primary_source	csv	fallback_needs_wording_review	TRUE	review_and_improve_description	description_generated_by_generic_fallback	model	esld_master_long_public.csv					public_or_low_risk	yes		public_deposit	keep_public_deposit		public	Public-deposit file after policy overrides.	public	public_deposit	keep_public_deposit	Parent file is public data and variable was marked keep_public=yes.	public			FALSE	FALSE	TRUE
01_primary_data/public/esld_master_long_public.csv	other	other	Other	Public data variable used to rebuild the corresponding released figure or table; requires final manual wording if this generic fallback is insufficient.		See example_values and allowed_values.	integer	1 | 0		NA/blank as read by fread	67399	0	2	public	primary_source	csv	fallback_needs_wording_review	TRUE	review_and_improve_description	description_generated_by_generic_fallback	other	esld_master_long_public.csv					public_or_low_risk	yes		public_deposit	keep_public_deposit		public	Public-deposit file after policy overrides.	public	public_deposit	keep_public_deposit	Parent file is public data and variable was marked keep_public=yes.	public			FALSE	FALSE	TRUE
01_primary_data/public/esld_master_long_public.csv	pbc	pbc	Pbc	Public data variable used to rebuild the corresponding released figure or table; requires final manual wording if this generic fallback is insufficient.		See example_values and allowed_values.	integer	0 | 1		NA/blank as read by fread	67399	0	2	public	primary_source	csv	fallback_needs_wording_review	TRUE	review_and_improve_description	description_generated_by_generic_fallback	pbc	esld_master_long_public.csv					public_or_low_risk	yes		public_deposit	keep_public_deposit		public	Public-deposit file after policy overrides.	public	public_deposit	keep_public_deposit	Parent file is public data and variable was marked keep_public=yes.	public			FALSE	FALSE	TRUE
01_primary_data/public/esld_master_long_public.csv	sex	sex	Sex	Public data variable used to rebuild the corresponding released figure or table; requires final manual wording if this generic fallback is insufficient.		Coding as represented in the data file; see allowed/example values.	character	M | F	M | F	NA/blank as read by fread	67399	0	2	public	primary_source	csv	fallback_needs_wording_review	TRUE	review_and_improve_description	description_generated_by_generic_fallback	sex	esld_master_long_public.csv					public_or_low_risk	yes		public_deposit	keep_public_deposit		public	Public-deposit file after policy overrides.	public	public_deposit	keep_public_deposit	Parent file is public data and variable was marked keep_public=yes.	public			FALSE	FALSE	TRUE
01_primary_data/public/esld_master_long_public.csv	sodium	sodium	Sodium	Public data variable used to rebuild the corresponding released figure or table; requires final manual wording if this generic fallback is insufficient.		See example_values and allowed_values.	numeric	131 | 134 | 132 | 133 | 140		NA/blank as read by fread	67399	20359	188	public	primary_source	csv	fallback_needs_wording_review	TRUE	review_and_improve_description	description_generated_by_generic_fallback	sodium	esld_master_long_public.csv					public_or_low_risk	yes		public_deposit	keep_public_deposit		public	Public-deposit file after policy overrides.	public	public_deposit	keep_public_deposit	Parent file is public data and variable was marked keep_public=yes.	public			FALSE	FALSE	TRUE
01_primary_data/public/f2_simulated_heatmap_metadata.csv	parameter	parameter	Parameter	Public data variable used to rebuild the corresponding released figure or table; requires final manual wording if this generic fallback is insufficient.		See example_values and allowed_values.	character	figure | data_origin | grid_type | x_axis_variable | x_start	figure | data_origin | grid_type | x_axis_variable | x_start | x_end | x_step | y_axis_variable | y_start | y_end	NA/blank as read by fread	21	0	21	public	primary_source	csv	fallback_needs_wording_review	TRUE	review_and_improve_description	description_generated_by_generic_fallback	parameter	f2_simulated_heatmap_metadata.csv				F2	public_or_low_risk	yes		public_deposit	keep_public_deposit	F2	public	Public-deposit file after policy overrides.	public	public_deposit	keep_public_deposit	Parent file is public data and variable was marked keep_public=yes.	public			FALSE	FALSE	TRUE
01_primary_data/public/f2_simulated_heatmap_repository.csv	model	model	Model	Public data variable used to rebuild the corresponding released figure or table; requires final manual wording if this generic fallback is insufficient.		See example_values and allowed_values.	character	MELD | MELD-Na | reMELD-Na | MELD 3.0	MELD | MELD-Na | reMELD-Na | MELD 3.0	NA/blank as read by fread	295200	0	4	public	primary_source	csv	fallback_needs_wording_review	TRUE	review_and_improve_description	description_generated_by_generic_fallback	model	f2_simulated_heatmap_repository.csv				F2	public_or_low_risk	yes		public_deposit	keep_public_deposit	F2	public	Public-deposit file after policy overrides.	public	public_deposit	keep_public_deposit	Parent file is public data and variable was marked keep_public=yes.	public			FALSE	FALSE	TRUE
02_workflows/F2_workflow_v01/data/02b_figure_content/slco_F2_heatmap_bin_public.csv	model	model	Model	Public data variable used to rebuild the corresponding released figure or table; requires final manual wording if this generic fallback is insufficient.		See example_values and allowed_values.	character	MELD | MELD 3.0 | MELD-Na | reMELD-Na	MELD | MELD 3.0 | MELD-Na | reMELD-Na	NA/blank as read by fread	295200	0	4	public	derived_or_workflow_data	csv	fallback_needs_wording_review	TRUE	review_and_improve_description	description_generated_by_generic_fallback	model	slco_F2_heatmap_bin_public.csv				F2	public_or_low_risk	yes		public_deposit	keep_public_deposit	F2	public	Public-deposit file after policy overrides.	public	public_deposit	keep_public_deposit	Parent file is public data and variable was marked keep_public=yes.	public			FALSE	FALSE	TRUE
02_workflows/F2_workflow_v01/data/02b_figure_content/slco_F2_heatmap_meta_public.csv	parameter	parameter	Parameter	Public data variable used to rebuild the corresponding released figure or table; requires final manual wording if this generic fallback is insufficient.		See example_values and allowed_values.	character	dataset_name | domain | anchor | data_object | unit_or_role	dataset_name | domain | anchor | data_object | unit_or_role | release_status | source_input_file | x_axis | x_axis_label | x_min	NA/blank as read by fread	22	0	22	public	derived_or_workflow_data	csv	fallback_needs_wording_review	TRUE	review_and_improve_description	description_generated_by_generic_fallback	parameter	slco_F2_heatmap_meta_public.csv				F2	public_or_low_risk	yes		public_deposit	keep_public_deposit	F2	public	Public-deposit file after policy overrides.	public	public_deposit	keep_public_deposit	Parent file is public data and variable was marked keep_public=yes.	public			FALSE	FALSE	TRUE
02_workflows/F2_workflow_v01/submission_ready/public/data/slco_F2_heatmap_bin_public.csv	model	model	Model	Public data variable used to rebuild the corresponding released figure or table; requires final manual wording if this generic fallback is insufficient.		See example_values and allowed_values.	character	MELD | MELD 3.0 | MELD-Na | reMELD-Na	MELD | MELD 3.0 | MELD-Na | reMELD-Na	NA/blank as read by fread	295200	0	4	public	derived_or_workflow_data	csv	fallback_needs_wording_review	TRUE	review_and_improve_description	description_generated_by_generic_fallback	model	slco_F2_heatmap_bin_public.csv				F2	public_or_low_risk	yes		public_deposit	keep_public_deposit	F2	public	Public-deposit file after policy overrides.	public	public_deposit	keep_public_deposit	Parent file is public data and variable was marked keep_public=yes.	public			FALSE	FALSE	TRUE
02_workflows/F2_workflow_v01/submission_ready/public/data/slco_F2_heatmap_meta_public.csv	parameter	parameter	Parameter	Public data variable used to rebuild the corresponding released figure or table; requires final manual wording if this generic fallback is insufficient.		See example_values and allowed_values.	character	dataset_name | domain | anchor | data_object | unit_or_role	dataset_name | domain | anchor | data_object | unit_or_role | release_status | source_input_file | x_axis | x_axis_label | x_min	NA/blank as read by fread	22	0	22	public	derived_or_workflow_data	csv	fallback_needs_wording_review	TRUE	review_and_improve_description	description_generated_by_generic_fallback	parameter	slco_F2_heatmap_meta_public.csv				F2	public_or_low_risk	yes		public_deposit	keep_public_deposit	F2	public	Public-deposit file after policy overrides.	public	public_deposit	keep_public_deposit	Parent file is public data and variable was marked keep_public=yes.	public			FALSE	FALSE	TRUE
