# Supplementary material for: Creatinine assay interferences compromises MELD accuracy and may bias liver allocation
Source: Nat Commun. 2026 Jul 23;17:7111. doi: 10.1038/s41467-026-75011-x (PMC13396164; doi:10.1038/s41467-026-75011-x)
Supplement: Supplementary file 4 — Source Data [file 41467_2026_75011_MOESM4_ESM.zip › figshare_package_FINAL_PUBLIC_DEPOSIT_V1_20260503_002637/00_release_manifests/END_USER_NAVIGATOR_v02_audit.txt]

Script: 37_build_end_user_public_package_navigator_v02.R
Run time: 2026-05-03 12:34:27
Public package: /Users/mo/Library/CloudStorage/OneDrive-Persönlich/MO/Papers/MELD/02_programs/MELD_repository_release_v1/submission/figshare_package_FINAL_PUBLIC_DEPOSIT_V1_20260503_002637
End-user navigator: /Users/mo/Library/CloudStorage/OneDrive-Persönlich/MO/Papers/MELD/02_programs/MELD_repository_release_v1/submission/figshare_package_FINAL_PUBLIC_DEPOSIT_V1_20260503_002637/00_START_HERE_HTML_NAVIGATOR/index.html

Summary:
                           check
1:                public_package
2:                end_user_index
3:                 visible_files
4:                  hidden_files
5:       html_view_files_created
6:             variables_indexed
7: inr_fixed_content_search_hits
8:       outdated_readme_visible
9:              ds_store_visible
                                                                                                                                                                                                                  value
1:                                         /Users/mo/Library/CloudStorage/OneDrive-Persönlich/MO/Papers/MELD/02_programs/MELD_repository_release_v1/submission/figshare_package_FINAL_PUBLIC_DEPOSIT_V1_20260503_002637
2: /Users/mo/Library/CloudStorage/OneDrive-Persönlich/MO/Papers/MELD/02_programs/MELD_repository_release_v1/submission/figshare_package_FINAL_PUBLIC_DEPOSIT_V1_20260503_002637/00_START_HERE_HTML_NAVIGATOR/index.html
3:                                                                                                                                                                                                                   39
4:                                                                                                                                                                                                                  114
5:                                                                                                                                                                                                                   39
6:                                                                                                                                                                                                                  661
7:                                                                                                                                                                                                                    1
8:                                                                                                                                                                                                                FALSE
9:                                                                                                                                                                                                                FALSE
   status
1:   info
2:   info
3:   info
4:   info
5:   pass
6:   info
7:   pass
8:   pass
9:   pass

Visible files by section:
                                     end_user_section                 end_user_section_label end_user_section_rank n_files n_variables   size_kb
1:                                      00_start_here                             Start here                     1       1           0     1.952
2:                             01_public_primary_data                    Public primary data                     2       7          81 22566.779
3:                          02_manuscript_output_data                 Manuscript output data                     3      13         115 13331.086
4:                                  03_public_figures                         Public figures                     4       6           0  4894.351
5:                                04_workflow_readmes                       Workflow readmes                     5       7           0     3.334
6: 06_technical_appendix_request_and_public_manifests Technical appendix / request manifests                     6       5           0   534.670

inr_fixed content-search hits:
                                              relative_path end_user_section_label output_tag                 display_title
1: 01_primary_data/public/f2_simulated_heatmap_metadata.csv    Public primary data         F2 F2 simulated heatmap metadata

Hidden files by reason:
                  end_user_section  N
1:  hide_duplicate_workflow_figure  6
2:  hide_duplicate_workflow_readme  5
3:              hide_helper_script  1
4: hide_intermediate_workflow_data 33
5:    hide_internal_audit_manifest 51
6:                      hide_other 16
7: hide_outdated_repository_readme  1
8:                hide_system_file  1
