# Supplementary material for: Creatinine assay interferences compromises MELD accuracy and may bias liver allocation
Source: Nat Commun. 2026 Jul 23;17:7111. doi: 10.1038/s41467-026-75011-x (PMC13396164; doi:10.1038/s41467-026-75011-x)
Supplement: Supplementary file 4 — Source Data [file 41467_2026_75011_MOESM4_ESM.zip › figshare_package_FINAL_PUBLIC_DEPOSIT_V1_20260503_002637/00_release_manifests/public_deposit_file_manifest_v01.csv]

relative_path	file_name	directory	extension	file_type	size_bytes	size_kb	last_modified	md5	access_tier	data_origin	used_for	n_rows	n_cols	keep_in_repository	needs_manual_review	comment	release_scope	release_access_tier	release_source_role	release_decision	output_tag	registry_file_key	registry_release_status	registry_is_primary	registry_used_by_workflows	registry_source_role	final_release_tier	final_release_decision	final_policy_reason	is_r_script	is_srtr_named	is_data_like	is_rendered_or_doc	is_internal_table_template	is_legacy_zip	is_internal_workflow_data_or_table	is_internal_documentation	is_internal_primary_source	final_release_tier_before_doc_close	final_release_decision_before_doc_close	final_policy_reason_before_doc_close	is_internal_submission_manifest	is_noninternal_submission_manifest	is_workflow_readme	is_submission_ready_readme	is_remaining_manual_doc
00_config/01_primary_file_registry_v03.csv	01_primary_file_registry_v03.csv	00_config	csv	csv	4149	4.052	2026-05-02T09:46:31Z	628025805c2e9de1df7a0991e61d2054	manual_review	manual_review		13	9	manual_review	TRUE		release_candidate	public_deposit	documentation_or_metadata	keep_public_deposit							public_deposit	keep_public_deposit	Public-deposit file after policy overrides.	FALSE	FALSE	TRUE	FALSE	FALSE	FALSE	FALSE	FALSE	FALSE	public_deposit	keep_public_deposit	Public-deposit file after policy overrides.	FALSE	FALSE	FALSE	FALSE	FALSE
01_primary_data/public/esld_master_long_public.csv	esld_master_long_public.csv	01_primary_data/public	csv	csv	9851508	9620.613	2026-05-02T23:18:12Z	8228407e927ff10ad6e4740d0d5cd48b	public	primary		67399	43	yes_default	FALSE		release_candidate	public_deposit	primary_source	keep_public_deposit		esld_master_long_public	public	TRUE	F3;F4;F5;T1;T2;T3;T4	canonical ESLD master source; ESLD Fig 3 aggregate and ESLD table files are derived from this	public_deposit	keep_public_deposit	Public-deposit file after policy overrides.	FALSE	FALSE	TRUE	FALSE	FALSE	FALSE	FALSE	FALSE	FALSE	public_deposit	keep_public_deposit	Public-deposit file after policy overrides.	FALSE	FALSE	FALSE	FALSE	FALSE
01_primary_data/public/f1_simulated_surface_metadata.csv	f1_simulated_surface_metadata.csv	01_primary_data/public	csv	csv	664	0.648	2026-04-19T20:30:45Z	ee2dfece0c0751ab1643f0e896edea9b	public	primary	F1	9	2	yes_default	FALSE		release_candidate	public_deposit	primary_source	keep_public_deposit	F1	f1_simulated_surface_metadata	public	TRUE	F1	F1 simulated surface metadata primary source	public_deposit	keep_public_deposit	Public-deposit file after policy overrides.	FALSE	FALSE	TRUE	FALSE	FALSE	FALSE	FALSE	FALSE	FALSE	public_deposit	keep_public_deposit	Public-deposit file after policy overrides.	FALSE	FALSE	FALSE	FALSE	FALSE
01_primary_data/public/f1_simulated_surface_repository.csv	f1_simulated_surface_repository.csv	01_primary_data/public	csv	csv	5055372	4936.887	2026-04-16T16:32:54Z	87713a0d6868c6ac52ff20ea850e3d58	public	primary	F1	34441	11	yes_default	FALSE		release_candidate	public_deposit	primary_source	keep_public_deposit	F1	f1_simulated_surface_repository	public	TRUE	F1	F1 simulated surface primary source	public_deposit	keep_public_deposit	Public-deposit file after policy overrides.	FALSE	FALSE	TRUE	FALSE	FALSE	FALSE	FALSE	FALSE	FALSE	public_deposit	keep_public_deposit	Public-deposit file after policy overrides.	FALSE	FALSE	FALSE	FALSE	FALSE
01_primary_data/public/f1_tb_cre_experimental_array_raw.csv	f1_tb_cre_experimental_array_raw.csv	01_primary_data/public	csv	csv	338947	331.003	2026-04-22T16:53:59Z	b8ffb94bc127381e0963db2211ba44b8	public	primary	F1	4200	9	yes_default	FALSE		release_candidate	public_deposit	primary_source	keep_public_deposit	F1	f1_tb_cre_experimental_array_raw	public	TRUE	F1	F1 experimental array raw source	public_deposit	keep_public_deposit	Public-deposit file after policy overrides.	FALSE	FALSE	TRUE	FALSE	FALSE	FALSE	FALSE	FALSE	FALSE	public_deposit	keep_public_deposit	Public-deposit file after policy overrides.	FALSE	FALSE	FALSE	FALSE	FALSE
01_primary_data/public/f1_tb_cre_experimental_validation_raw.csv	f1_tb_cre_experimental_validation_raw.csv	01_primary_data/public	csv	csv	2335	2.28	2026-04-23T00:35:04Z	30e9eb0a37dab1d84dbff1649b1b9e07	internal_only	primary	F1	32	8	no_internal_only_default	FALSE		release_candidate	public_deposit	primary_source	keep_public_deposit	F1	f1_tb_cre_experimental_validation_raw	public	TRUE	F1	F1 experimental validation raw source	public_deposit	keep_public_deposit	Public-deposit file after policy overrides.	FALSE	FALSE	TRUE	FALSE	FALSE	FALSE	FALSE	FALSE	FALSE	public_deposit	keep_public_deposit	Public-deposit file after policy overrides.	FALSE	FALSE	FALSE	FALSE	FALSE
01_primary_data/public/f2_simulated_heatmap_metadata.csv	f2_simulated_heatmap_metadata.csv	01_primary_data/public	csv	csv	558	0.545	2026-04-19T20:30:45Z	df833ec1562a6c70ca8dc8338c7e625d	public	primary	F2	21	2	yes_default	FALSE		release_candidate	public_deposit	primary_source	keep_public_deposit	F2	f2_simulated_heatmap_metadata	public	TRUE	F2	F2 simulated heatmap metadata primary source	public_deposit	keep_public_deposit	Public-deposit file after policy overrides.	FALSE	FALSE	TRUE	FALSE	FALSE	FALSE	FALSE	FALSE	FALSE	public_deposit	keep_public_deposit	Public-deposit file after policy overrides.	FALSE	FALSE	FALSE	FALSE	FALSE
01_primary_data/public/f2_simulated_heatmap_repository.csv	f2_simulated_heatmap_repository.csv	01_primary_data/public	csv	csv	7858998	7674.803	2026-04-17T19:20:15Z	69355977324161fce080931369bd51f9	public	primary	F2	295200	6	yes_default	FALSE		release_candidate	public_deposit	primary_source	keep_public_deposit	F2	f2_simulated_heatmap_repository	public	TRUE	F2	F2 simulated heatmap primary source	public_deposit	keep_public_deposit	Public-deposit file after policy overrides.	FALSE	FALSE	TRUE	FALSE	FALSE	FALSE	FALSE	FALSE	FALSE	public_deposit	keep_public_deposit	Public-deposit file after policy overrides.	FALSE	FALSE	FALSE	FALSE	FALSE
02_workflows/F1_workflow_v02/data/01_source_loaded_harmonized/expm_F1_array_raw_public.csv	expm_F1_array_raw_public.csv	02_workflows/F1_workflow_v02/data/01_source_loaded_harmonized	csv	csv	338947	331.003	2026-04-22T16:53:59Z	b8ffb94bc127381e0963db2211ba44b8	public	derived	F1	4200	9	yes_default	FALSE		release_candidate	public_deposit	derived_or_workflow_data	keep_public_deposit	F1						public_deposit	keep_public_deposit	Public-deposit file after policy overrides.	FALSE	FALSE	TRUE	FALSE	FALSE	FALSE	FALSE	FALSE	FALSE	public_deposit	keep_public_deposit	Public-deposit file after policy overrides.	FALSE	FALSE	FALSE	FALSE	FALSE
02_workflows/F1_workflow_v02/data/01_source_loaded_harmonized/expm_F1_validation_raw_public.csv	expm_F1_validation_raw_public.csv	02_workflows/F1_workflow_v02/data/01_source_loaded_harmonized	csv	csv	2335	2.28	2026-04-23T00:35:04Z	30e9eb0a37dab1d84dbff1649b1b9e07	internal_only	derived	F1	32	8	no_internal_only_default	FALSE		release_candidate	public_deposit	derived_or_workflow_data	keep_public_deposit	F1						public_deposit	keep_public_deposit	Public-deposit file after policy overrides.	FALSE	FALSE	TRUE	FALSE	FALSE	FALSE	FALSE	FALSE	FALSE	public_deposit	keep_public_deposit	Public-deposit file after policy overrides.	FALSE	FALSE	FALSE	FALSE	FALSE
02_workflows/F1_workflow_v02/data/01_source_loaded_harmonized/expm_slco_F1_source_load_manifest_public.csv	expm_slco_F1_source_load_manifest_public.csv	02_workflows/F1_workflow_v02/data/01_source_loaded_harmonized	csv	csv	1698	1.658	2026-05-02T01:30:05Z	468a7c790812e70d5f1b33a02258494a	public	derived	F1	4	9	yes_default	FALSE		release_candidate	public_deposit	derived_or_workflow_data	keep_public_deposit	F1						public_deposit	keep_public_deposit	Public-deposit file after policy overrides.	FALSE	FALSE	TRUE	FALSE	FALSE	FALSE	FALSE	FALSE	FALSE	public_deposit	keep_public_deposit	Public-deposit file after policy overrides.	FALSE	FALSE	FALSE	FALSE	FALSE
02_workflows/F1_workflow_v02/data/01_source_loaded_harmonized/expm_slco_F1_step1_run_inputs_public.csv	expm_slco_F1_step1_run_inputs_public.csv	02_workflows/F1_workflow_v02/data/01_source_loaded_harmonized	csv	csv	1024	1	2026-05-02T01:30:05Z	3459100ae284c27b3496897366c4c5d0	public	derived	F1	5	2	yes_default	FALSE		release_candidate	public_deposit	derived_or_workflow_data	keep_public_deposit	F1						public_deposit	keep_public_deposit	Public-deposit file after policy overrides.	FALSE	FALSE	TRUE	FALSE	FALSE	FALSE	FALSE	FALSE	FALSE	public_deposit	keep_public_deposit	Public-deposit file after policy overrides.	FALSE	FALSE	FALSE	FALSE	FALSE
02_workflows/F1_workflow_v02/data/01_source_loaded_harmonized/slco_F1_surface_grid_reference_public.csv	slco_F1_surface_grid_reference_public.csv	02_workflows/F1_workflow_v02/data/01_source_loaded_harmonized	csv	csv	5055372	4936.887	2026-04-16T16:32:54Z	87713a0d6868c6ac52ff20ea850e3d58	public	derived	F1	34441	11	yes_default	FALSE		release_candidate	public_deposit	derived_or_workflow_data	keep_public_deposit	F1						public_deposit	keep_public_deposit	Public-deposit file after policy overrides.	FALSE	FALSE	TRUE	FALSE	FALSE	FALSE	FALSE	FALSE	FALSE	public_deposit	keep_public_deposit	Public-deposit file after policy overrides.	FALSE	FALSE	FALSE	FALSE	FALSE
02_workflows/F1_workflow_v02/data/01_source_loaded_harmonized/slco_F1_surface_meta_reference_public.csv	slco_F1_surface_meta_reference_public.csv	02_workflows/F1_workflow_v02/data/01_source_loaded_harmonized	csv	csv	664	0.648	2026-04-19T20:30:45Z	ee2dfece0c0751ab1643f0e896edea9b	public	derived	F1	9	2	yes_default	FALSE		release_candidate	public_deposit	derived_or_workflow_data	keep_public_deposit	F1						public_deposit	keep_public_deposit	Public-deposit file after policy overrides.	FALSE	FALSE	TRUE	FALSE	FALSE	FALSE	FALSE	FALSE	FALSE	public_deposit	keep_public_deposit	Public-deposit file after policy overrides.	FALSE	FALSE	FALSE	FALSE	FALSE
02_workflows/F1_workflow_v02/data/02a_refined_analysis/expm_F1_array_input_public.csv	expm_F1_array_input_public.csv	02_workflows/F1_workflow_v02/data/02a_refined_analysis	csv	csv	755375	737.671	2026-05-02T01:30:05Z	48545523b96fdb9fce1e19bdf1689efc	public	derived	F1	4200	19	yes_default	FALSE		release_candidate	public_deposit	derived_or_workflow_data	keep_public_deposit	F1						public_deposit	keep_public_deposit	Public-deposit file after policy overrides.	FALSE	FALSE	TRUE	FALSE	FALSE	FALSE	FALSE	FALSE	FALSE	public_deposit	keep_public_deposit	Public-deposit file after policy overrides.	FALSE	FALSE	FALSE	FALSE	FALSE
02_workflows/F1_workflow_v02/data/02a_refined_analysis/expm_F1_model_coefficients_public.csv	expm_F1_model_coefficients_public.csv	02_workflows/F1_workflow_v02/data/02a_refined_analysis	csv	csv	1330	1.299	2026-05-02T01:30:05Z	c05403544122bdf248154bfbf8559b9f	public	derived	F1	10	6	yes_default	FALSE		release_candidate	public_deposit	derived_or_workflow_data	keep_public_deposit	F1						public_deposit	keep_public_deposit	Public-deposit file after policy overrides.	FALSE	FALSE	TRUE	FALSE	FALSE	FALSE	FALSE	FALSE	FALSE	public_deposit	keep_public_deposit	Public-deposit file after policy overrides.	FALSE	FALSE	FALSE	FALSE	FALSE
02_workflows/F1_workflow_v02/data/02a_refined_analysis/expm_F1_pre_correction_rounding_qc_public.csv	expm_F1_pre_correction_rounding_qc_public.csv	02_workflows/F1_workflow_v02/data/02a_refined_analysis	csv	csv	462	0.451	2026-05-02T01:30:05Z	ca3266c1f5df19844f2079981510ff28	internal_only	derived	F1	2	8	no_internal_only_default	FALSE		release_candidate	public_deposit	derived_or_workflow_data	keep_public_deposit	F1						public_deposit	keep_public_deposit	Public-deposit file after policy overrides.	FALSE	FALSE	TRUE	FALSE	FALSE	FALSE	FALSE	FALSE	FALSE	public_deposit	keep_public_deposit	Public-deposit file after policy overrides.	FALSE	FALSE	FALSE	FALSE	FALSE
02_workflows/F1_workflow_v02/data/02a_refined_analysis/expm_F1_refined_dataset_qc_public.csv	expm_F1_refined_dataset_qc_public.csv	02_workflows/F1_workflow_v02/data/02a_refined_analysis	csv	csv	652	0.637	2026-05-02T01:30:05Z	812231b8c2303741846747de6999d3c7	internal_only	derived	F1	18	2	no_internal_only_default	FALSE		release_candidate	public_deposit	derived_or_workflow_data	keep_public_deposit	F1						public_deposit	keep_public_deposit	Public-deposit file after policy overrides.	FALSE	FALSE	TRUE	FALSE	FALSE	FALSE	FALSE	FALSE	FALSE	public_deposit	keep_public_deposit	Public-deposit file after policy overrides.	FALSE	FALSE	FALSE	FALSE	FALSE
02_workflows/F1_workflow_v02/data/02a_refined_analysis/expm_F1_refined_manual_clarifications_public.csv	expm_F1_refined_manual_clarifications_public.csv	02_workflows/F1_workflow_v02/data/02a_refined_analysis	csv	csv	882	0.861	2026-05-02T01:30:05Z	8c4c1d35703560f1e9341b3df38ffad4	public	derived	F1	3	3	yes_default	FALSE		release_candidate	public_deposit	derived_or_workflow_data	keep_public_deposit	F1						public_deposit	keep_public_deposit	Public-deposit file after policy overrides.	FALSE	FALSE	TRUE	FALSE	FALSE	FALSE	FALSE	FALSE	FALSE	public_deposit	keep_public_deposit	Public-deposit file after policy overrides.	FALSE	FALSE	FALSE	FALSE	FALSE
02_workflows/F1_workflow_v02/data/02a_refined_analysis/expm_F1_validation_input_public.csv	expm_F1_validation_input_public.csv	02_workflows/F1_workflow_v02/data/02a_refined_analysis	csv	csv	5068	4.949	2026-05-02T01:30:05Z	2a1c7ff9a9b2d7b913576fc64c1af459	internal_only	derived	F1	32	16	no_internal_only_default	FALSE		release_candidate	public_deposit	derived_or_workflow_data	keep_public_deposit	F1						public_deposit	keep_public_deposit	Public-deposit file after policy overrides.	FALSE	FALSE	TRUE	FALSE	FALSE	FALSE	FALSE	FALSE	FALSE	public_deposit	keep_public_deposit	Public-deposit file after policy overrides.	FALSE	FALSE	FALSE	FALSE	FALSE
02_workflows/F1_workflow_v02/data/02b_figure_content/slco_F1_surface_grid_public.csv	slco_F1_surface_grid_public.csv	02_workflows/F1_workflow_v02/data/02b_figure_content	csv	csv	5037005	4918.95	2026-05-02T01:30:05Z	7043e4517bc15ae9142ae09b0631e890	public	derived	F1	34441	11	yes_default	FALSE		release_candidate	public_deposit	derived_or_workflow_data	keep_public_deposit	F1						public_deposit	keep_public_deposit	Public-deposit file after policy overrides.	FALSE	FALSE	TRUE	FALSE	FALSE	FALSE	FALSE	FALSE	FALSE	public_deposit	keep_public_deposit	Public-deposit file after policy overrides.	FALSE	FALSE	FALSE	FALSE	FALSE
02_workflows/F1_workflow_v02/data/02b_figure_content/slco_F1_surface_meta_public.csv	slco_F1_surface_meta_public.csv	02_workflows/F1_workflow_v02/data/02b_figure_content	csv	csv	494	0.482	2026-05-02T01:30:05Z	63cd6a8340d66c32e5915d2dadcc2378	public	derived	F1	16	2	yes_default	FALSE		release_candidate	public_deposit	derived_or_workflow_data	keep_public_deposit	F1						public_deposit	keep_public_deposit	Public-deposit file after policy overrides.	FALSE	FALSE	TRUE	FALSE	FALSE	FALSE	FALSE	FALSE	FALSE	public_deposit	keep_public_deposit	Public-deposit file after policy overrides.	FALSE	FALSE	FALSE	FALSE	FALSE
02_workflows/F1_workflow_v02/data/02b_figure_content/slco_F1_surface_rebuild_qc_public.csv	slco_F1_surface_rebuild_qc_public.csv	02_workflows/F1_workflow_v02/data/02b_figure_content	csv	csv	956	0.934	2026-05-02T01:30:05Z	c1c5a45987d8b24e318b2857d5b3529a	internal_only	derived	F1	10	5	no_internal_only_default	FALSE		release_candidate	public_deposit	derived_or_workflow_data	keep_public_deposit	F1						public_deposit	keep_public_deposit	Public-deposit file after policy overrides.	FALSE	FALSE	TRUE	FALSE	FALSE	FALSE	FALSE	FALSE	FALSE	public_deposit	keep_public_deposit	Public-deposit file after policy overrides.	FALSE	FALSE	FALSE	FALSE	FALSE
02_workflows/F1_workflow_v02/data/02b_figure_content/slco_F1_surface_reference_meta_original_public.csv	slco_F1_surface_reference_meta_original_public.csv	02_workflows/F1_workflow_v02/data/02b_figure_content	csv	csv	758	0.74	2026-05-02T01:30:05Z	28bbb6eeab2bcd8799b28d088fee5ec2	public	derived	F1	9	3	yes_default	FALSE		release_candidate	public_deposit	derived_or_workflow_data	keep_public_deposit	F1						public_deposit	keep_public_deposit	Public-deposit file after policy overrides.	FALSE	FALSE	TRUE	FALSE	FALSE	FALSE	FALSE	FALSE	FALSE	public_deposit	keep_public_deposit	Public-deposit file after policy overrides.	FALSE	FALSE	FALSE	FALSE	FALSE
02_workflows/F1_workflow_v02/data/02b_figure_content/slco_F1_surface_run_inputs_outputs_public.csv	slco_F1_surface_run_inputs_outputs_public.csv	02_workflows/F1_workflow_v02/data/02b_figure_content	csv	csv	1357	1.325	2026-05-02T01:30:05Z	8f9e627475762fd28c3c1276f469fc88	public	derived	F1	5	3	yes_default	FALSE		release_candidate	public_deposit	derived_or_workflow_data	keep_public_deposit	F1						public_deposit	keep_public_deposit	Public-deposit file after policy overrides.	FALSE	FALSE	TRUE	FALSE	FALSE	FALSE	FALSE	FALSE	FALSE	public_deposit	keep_public_deposit	Public-deposit file after policy overrides.	FALSE	FALSE	FALSE	FALSE	FALSE
02_workflows/F1_workflow_v02/figures/slco_F1_surface_public.pdf	slco_F1_surface_public.pdf	02_workflows/F1_workflow_v02/figures	pdf	pdf	1542152	1506.008	2026-05-02T01:30:14Z	6de20aaebcce1d88c93b705cf4bd8152	public	rendered_output	F1			yes_default	FALSE		release_candidate	public_deposit	rendered_figure	keep_public_deposit	F1						public_deposit	keep_public_deposit	Public-deposit file after policy overrides.	FALSE	FALSE	FALSE	TRUE	FALSE	FALSE	FALSE	FALSE	FALSE	public_deposit	keep_public_deposit	Public-deposit file after policy overrides.	FALSE	FALSE	FALSE	FALSE	FALSE
02_workflows/F1_workflow_v02/submission_ready/F1_submission_ready_manifest_v02.csv	F1_submission_ready_manifest_v02.csv	02_workflows/F1_workflow_v02/submission_ready	csv	csv	15124	14.77	2026-05-02T01:30:14Z	3ed9b43000dcf410355e62e80576d9c0	public	derived	F1	21	12	yes_default	FALSE		release_candidate	manual_review	documentation_or_metadata	manual_review	F1						public_deposit	keep_public_submission_ready_manifest	Non-internal submission-ready manifest kept as public documentation/metadata.	FALSE	FALSE	TRUE	FALSE	FALSE	FALSE	FALSE	FALSE	FALSE	manual_review	manual_review_required	No automatic final policy rule applied.	FALSE	TRUE	FALSE	FALSE	TRUE
02_workflows/F1_workflow_v02/submission_ready/README_F1_submission_ready_v02.txt	README_F1_submission_ready_v02.txt	02_workflows/F1_workflow_v02/submission_ready	txt	text_table_or_text	693	0.677	2026-05-02T01:30:14Z	f5d66cca875ad3e26170da9e649747f2	public	derived	F1	1	13	yes_default	FALSE		release_candidate	manual_review	documentation_or_metadata	manual_review	F1						public_deposit	keep_public_workflow_readme	Workflow README kept as public documentation/metadata.	FALSE	FALSE	TRUE	FALSE	FALSE	FALSE	FALSE	FALSE	FALSE	manual_review	manual_review_required	No automatic final policy rule applied.	FALSE	FALSE	TRUE	TRUE	TRUE
02_workflows/F1_workflow_v02/submission_ready/public/F1_public_submission_manifest_v02.csv	F1_public_submission_manifest_v02.csv	02_workflows/F1_workflow_v02/submission_ready/public	csv	csv	3309	3.231	2026-05-02T01:30:14Z	a18df481d8a36383805720b63eb3feb0	public	derived	F1	5	10	yes_default	FALSE		release_candidate	public_deposit	documentation_or_metadata	keep_public_deposit	F1						public_deposit	keep_public_deposit	Public-deposit file after policy overrides.	FALSE	FALSE	TRUE	FALSE	FALSE	FALSE	FALSE	FALSE	FALSE	public_deposit	keep_public_deposit	Public-deposit file after policy overrides.	FALSE	FALSE	FALSE	FALSE	FALSE
02_workflows/F1_workflow_v02/submission_ready/public/data/expm_F1_array_input_public.csv	expm_F1_array_input_public.csv	02_workflows/F1_workflow_v02/submission_ready/public/data	csv	csv	612913	598.548	2026-05-02T01:30:14Z	28054a92825a550b9e2a0149689b4b69	public	derived	F1	4200	17	yes_default	FALSE		release_candidate	public_deposit	derived_or_workflow_data	keep_public_deposit	F1						public_deposit	keep_public_deposit	Public-deposit file after policy overrides.	FALSE	FALSE	TRUE	FALSE	FALSE	FALSE	FALSE	FALSE	FALSE	public_deposit	keep_public_deposit	Public-deposit file after policy overrides.	FALSE	FALSE	FALSE	FALSE	FALSE
02_workflows/F1_workflow_v02/submission_ready/public/data/expm_F1_validation_input_public.csv	expm_F1_validation_input_public.csv	02_workflows/F1_workflow_v02/submission_ready/public/data	csv	csv	5068	4.949	2026-05-02T01:30:14Z	2a1c7ff9a9b2d7b913576fc64c1af459	internal_only	derived	F1	32	16	no_internal_only_default	FALSE		release_candidate	public_deposit	derived_or_workflow_data	keep_public_deposit	F1						public_deposit	keep_public_deposit	Public-deposit file after policy overrides.	FALSE	FALSE	TRUE	FALSE	FALSE	FALSE	FALSE	FALSE	FALSE	public_deposit	keep_public_deposit	Public-deposit file after policy overrides.	FALSE	FALSE	FALSE	FALSE	FALSE
02_workflows/F1_workflow_v02/submission_ready/public/data/slco_F1_surface_grid_public.csv	slco_F1_surface_grid_public.csv	02_workflows/F1_workflow_v02/submission_ready/public/data	csv	csv	5037005	4918.95	2026-05-02T01:30:14Z	7043e4517bc15ae9142ae09b0631e890	public	derived	F1	34441	11	yes_default	FALSE		release_candidate	public_deposit	derived_or_workflow_data	keep_public_deposit	F1						public_deposit	keep_public_deposit	Public-deposit file after policy overrides.	FALSE	FALSE	TRUE	FALSE	FALSE	FALSE	FALSE	FALSE	FALSE	public_deposit	keep_public_deposit	Public-deposit file after policy overrides.	FALSE	FALSE	FALSE	FALSE	FALSE
02_workflows/F1_workflow_v02/submission_ready/public/data/slco_F1_surface_meta_public.csv	slco_F1_surface_meta_public.csv	02_workflows/F1_workflow_v02/submission_ready/public/data	csv	csv	494	0.482	2026-05-02T01:30:14Z	63cd6a8340d66c32e5915d2dadcc2378	public	derived	F1	16	2	yes_default	FALSE		release_candidate	public_deposit	derived_or_workflow_data	keep_public_deposit	F1						public_deposit	keep_public_deposit	Public-deposit file after policy overrides.	FALSE	FALSE	TRUE	FALSE	FALSE	FALSE	FALSE	FALSE	FALSE	public_deposit	keep_public_deposit	Public-deposit file after policy overrides.	FALSE	FALSE	FALSE	FALSE	FALSE
02_workflows/F1_workflow_v02/submission_ready/public/figures/slco_F1_surface_public.pdf	slco_F1_surface_public.pdf	02_workflows/F1_workflow_v02/submission_ready/public/figures	pdf	pdf	1542152	1506.008	2026-05-02T01:30:14Z	6de20aaebcce1d88c93b705cf4bd8152	public	rendered_output	F1			yes_default	FALSE		release_candidate	public_deposit	rendered_figure	keep_public_deposit	F1						public_deposit	keep_public_deposit	Public-deposit file after policy overrides.	FALSE	FALSE	FALSE	TRUE	FALSE	FALSE	FALSE	FALSE	FALSE	public_deposit	keep_public_deposit	Public-deposit file after policy overrides.	FALSE	FALSE	FALSE	FALSE	FALSE
02_workflows/F2_workflow_v01/data/02b_figure_content/slco_F2_heatmap_bin_public.csv	slco_F2_heatmap_bin_public.csv	02_workflows/F2_workflow_v01/data/02b_figure_content	csv	csv	7858998	7674.803	2026-05-02T01:33:01Z	93e06eeefac7f60a0cd987630232561c	public	derived	F2	295200	6	yes_default	FALSE		release_candidate	public_deposit	derived_or_workflow_data	keep_public_deposit	F2						public_deposit	keep_public_deposit	Public-deposit file after policy overrides.	FALSE	FALSE	TRUE	FALSE	FALSE	FALSE	FALSE	FALSE	FALSE	public_deposit	keep_public_deposit	Public-deposit file after policy overrides.	FALSE	FALSE	FALSE	FALSE	FALSE
02_workflows/F2_workflow_v01/data/02b_figure_content/slco_F2_heatmap_meta_public.csv	slco_F2_heatmap_meta_public.csv	02_workflows/F2_workflow_v01/data/02b_figure_content	csv	csv	552	0.539	2026-05-02T01:33:01Z	d6bec83444bffd55eb65533a93ad5c5f	public	derived	F2	22	2	yes_default	FALSE		release_candidate	public_deposit	derived_or_workflow_data	keep_public_deposit	F2						public_deposit	keep_public_deposit	Public-deposit file after policy overrides.	FALSE	FALSE	TRUE	FALSE	FALSE	FALSE	FALSE	FALSE	FALSE	public_deposit	keep_public_deposit	Public-deposit file after policy overrides.	FALSE	FALSE	FALSE	FALSE	FALSE
02_workflows/F2_workflow_v01/figures/slco_F2_heatmap_public.pdf	slco_F2_heatmap_public.pdf	02_workflows/F2_workflow_v01/figures	pdf	pdf	877270	856.709	2026-05-02T01:33:03Z	a300627a40ff5d92e416ad2fdd7da6f9	public	rendered_output	F2			yes_default	FALSE		release_candidate	public_deposit	rendered_figure	keep_public_deposit	F2						public_deposit	keep_public_deposit	Public-deposit file after policy overrides.	FALSE	FALSE	FALSE	TRUE	FALSE	FALSE	FALSE	FALSE	FALSE	public_deposit	keep_public_deposit	Public-deposit file after policy overrides.	FALSE	FALSE	FALSE	FALSE	FALSE
02_workflows/F2_workflow_v01/submission_ready/F2_submission_ready_manifest_v01.csv	F2_submission_ready_manifest_v01.csv	02_workflows/F2_workflow_v01/submission_ready	csv	csv	10090	9.854	2026-05-02T01:33:03Z	9a714c11f127689b919994d3f34a21d5	public	derived	F2	14	12	yes_default	FALSE		release_candidate	manual_review	documentation_or_metadata	manual_review	F2						public_deposit	keep_public_submission_ready_manifest	Non-internal submission-ready manifest kept as public documentation/metadata.	FALSE	FALSE	TRUE	FALSE	FALSE	FALSE	FALSE	FALSE	FALSE	manual_review	manual_review_required	No automatic final policy rule applied.	FALSE	TRUE	FALSE	FALSE	TRUE
02_workflows/F2_workflow_v01/submission_ready/README_F2_submission_ready_v01.txt	README_F2_submission_ready_v01.txt	02_workflows/F2_workflow_v01/submission_ready	txt	text_table_or_text	296	0.289	2026-05-02T01:33:03Z	bd8ca0253fd5c12541633d4990502d74	public	derived	F2	0	3	yes_default	FALSE		release_candidate	manual_review	documentation_or_metadata	manual_review	F2						public_deposit	keep_public_workflow_readme	Workflow README kept as public documentation/metadata.	FALSE	FALSE	TRUE	FALSE	FALSE	FALSE	FALSE	FALSE	FALSE	manual_review	manual_review_required	No automatic final policy rule applied.	FALSE	FALSE	TRUE	TRUE	TRUE
02_workflows/F2_workflow_v01/submission_ready/public/F2_public_submission_manifest_v01.csv	F2_public_submission_manifest_v01.csv	02_workflows/F2_workflow_v01/submission_ready/public	csv	csv	2012	1.965	2026-05-02T01:33:03Z	e40767cc9d3957d1686cc714d7c24287	public	derived	F2	3	10	yes_default	FALSE		release_candidate	public_deposit	documentation_or_metadata	keep_public_deposit	F2						public_deposit	keep_public_deposit	Public-deposit file after policy overrides.	FALSE	FALSE	TRUE	FALSE	FALSE	FALSE	FALSE	FALSE	FALSE	public_deposit	keep_public_deposit	Public-deposit file after policy overrides.	FALSE	FALSE	FALSE	FALSE	FALSE
02_workflows/F2_workflow_v01/submission_ready/public/data/slco_F2_heatmap_bin_public.csv	slco_F2_heatmap_bin_public.csv	02_workflows/F2_workflow_v01/submission_ready/public/data	csv	csv	7858998	7674.803	2026-05-02T01:33:03Z	93e06eeefac7f60a0cd987630232561c	public	derived	F2	295200	6	yes_default	FALSE		release_candidate	public_deposit	derived_or_workflow_data	keep_public_deposit	F2						public_deposit	keep_public_deposit	Public-deposit file after policy overrides.	FALSE	FALSE	TRUE	FALSE	FALSE	FALSE	FALSE	FALSE	FALSE	public_deposit	keep_public_deposit	Public-deposit file after policy overrides.	FALSE	FALSE	FALSE	FALSE	FALSE
02_workflows/F2_workflow_v01/submission_ready/public/data/slco_F2_heatmap_meta_public.csv	slco_F2_heatmap_meta_public.csv	02_workflows/F2_workflow_v01/submission_ready/public/data	csv	csv	552	0.539	2026-05-02T01:33:03Z	d6bec83444bffd55eb65533a93ad5c5f	public	derived	F2	22	2	yes_default	FALSE		release_candidate	public_deposit	derived_or_workflow_data	keep_public_deposit	F2						public_deposit	keep_public_deposit	Public-deposit file after policy overrides.	FALSE	FALSE	TRUE	FALSE	FALSE	FALSE	FALSE	FALSE	FALSE	public_deposit	keep_public_deposit	Public-deposit file after policy overrides.	FALSE	FALSE	FALSE	FALSE	FALSE
02_workflows/F2_workflow_v01/submission_ready/public/figures/slco_F2_heatmap_public.pdf	slco_F2_heatmap_public.pdf	02_workflows/F2_workflow_v01/submission_ready/public/figures	pdf	pdf	877270	856.709	2026-05-02T01:33:03Z	a300627a40ff5d92e416ad2fdd7da6f9	public	rendered_output	F2			yes_default	FALSE		release_candidate	public_deposit	rendered_figure	keep_public_deposit	F2						public_deposit	keep_public_deposit	Public-deposit file after policy overrides.	FALSE	FALSE	FALSE	TRUE	FALSE	FALSE	FALSE	FALSE	FALSE	public_deposit	keep_public_deposit	Public-deposit file after policy overrides.	FALSE	FALSE	FALSE	FALSE	FALSE
02_workflows/F3_workflow_v01/README_F3_workflow_v01.txt	README_F3_workflow_v01.txt	02_workflows/F3_workflow_v01	txt	text_table_or_text	720	0.703	2026-04-30T14:01:54Z	8ebddb4a72afe11cfba90f6257e315ea	public	derived	F3			yes_default	FALSE		release_candidate	manual_review	documentation_or_metadata	manual_review	F3						public_deposit	keep_public_workflow_readme	Workflow README kept as public documentation/metadata.	FALSE	FALSE	TRUE	FALSE	FALSE	FALSE	FALSE	FALSE	FALSE	manual_review	manual_review_required	No automatic final policy rule applied.	FALSE	FALSE	TRUE	FALSE	TRUE
02_workflows/F3_workflow_v01/data/01_source_loaded_harmonized/esld_master_long_public.csv	esld_master_long_public.csv	02_workflows/F3_workflow_v01/data/01_source_loaded_harmonized	csv	csv	9851508	9620.613	2026-05-02T23:18:12Z	8228407e927ff10ad6e4740d0d5cd48b	public	derived	F3	67399	43	yes_default	FALSE		release_candidate	public_deposit	derived_or_workflow_data	keep_public_deposit	F3						public_deposit	keep_public_deposit	Public-deposit file after policy overrides.	FALSE	FALSE	TRUE	FALSE	FALSE	FALSE	FALSE	FALSE	FALSE	public_deposit	keep_public_deposit	Public-deposit file after policy overrides.	FALSE	FALSE	FALSE	FALSE	FALSE
02_workflows/F3_workflow_v01/data/02b_figure_content/esld_F3_score_shift_aggregate_public.csv	esld_F3_score_shift_aggregate_public.csv	02_workflows/F3_workflow_v01/data/02b_figure_content	csv	csv	6671	6.515	2026-05-02T09:50:43Z	9e9ace861cb329c001b4fcf732aef69c	public	derived	F3	315	4	yes_default	FALSE		release_candidate	public_deposit	derived_or_workflow_data	keep_public_deposit	F3						public_deposit	keep_public_deposit	Public-deposit file after policy overrides.	FALSE	FALSE	TRUE	FALSE	FALSE	FALSE	FALSE	FALSE	FALSE	public_deposit	keep_public_deposit	Public-deposit file after policy overrides.	FALSE	FALSE	FALSE	FALSE	FALSE
02_workflows/F3_workflow_v01/figures/F3_ESLD_SRTR_public.pdf	F3_ESLD_SRTR_public.pdf	02_workflows/F3_workflow_v01/figures	pdf	pdf	569374	556.029	2026-05-02T09:50:44Z	f8b24dda2b8388ecfc6b61ab02e80c27	restricted_on_request	rendered_output	F3			yes_default	TRUE		release_candidate	public_deposit	rendered_figure	keep_public_deposit	F3						public_deposit	keep_public_deposit	Public-deposit file after policy overrides.	FALSE	TRUE	FALSE	TRUE	FALSE	FALSE	FALSE	FALSE	FALSE	public_deposit	keep_public_deposit	Public-deposit file after policy overrides.	FALSE	FALSE	FALSE	FALSE	FALSE
02_workflows/F3_workflow_v01/submission_ready/F3_submission_ready_manifest_v01.csv	F3_submission_ready_manifest_v01.csv	02_workflows/F3_workflow_v01/submission_ready	csv	csv	1752	1.711	2026-05-02T09:50:44Z	c524b4a4a7c9ae655d310516ff16a166	public	derived	F3	15	6	yes_default	FALSE		release_candidate	manual_review	documentation_or_metadata	manual_review	F3						public_deposit	keep_public_submission_ready_manifest	Non-internal submission-ready manifest kept as public documentation/metadata.	FALSE	FALSE	TRUE	FALSE	FALSE	FALSE	FALSE	FALSE	FALSE	manual_review	manual_review_required	No automatic final policy rule applied.	FALSE	TRUE	FALSE	FALSE	TRUE
02_workflows/F3_workflow_v01/submission_ready/README_F3_submission_ready_v01.txt	README_F3_submission_ready_v01.txt	02_workflows/F3_workflow_v01/submission_ready	txt	text_table_or_text	336	0.328	2026-05-02T09:50:44Z	1f67873b1c86188d38ce46eb6cd2dd66	public	derived	F3	1	8	yes_default	FALSE		release_candidate	manual_review	documentation_or_metadata	manual_review	F3						public_deposit	keep_public_workflow_readme	Workflow README kept as public documentation/metadata.	FALSE	FALSE	TRUE	FALSE	FALSE	FALSE	FALSE	FALSE	FALSE	manual_review	manual_review_required	No automatic final policy rule applied.	FALSE	FALSE	TRUE	TRUE	TRUE
02_workflows/F3_workflow_v01/submission_ready/public/F3_public_submission_manifest_v01.csv	F3_public_submission_manifest_v01.csv	02_workflows/F3_workflow_v01/submission_ready/public	csv	csv	449	0.438	2026-05-02T09:50:44Z	17a134e04f2847572a292674f992bc29	public	derived	F3	4	5	yes_default	FALSE		release_candidate	public_deposit	documentation_or_metadata	keep_public_deposit	F3						public_deposit	keep_public_deposit	Public-deposit file after policy overrides.	FALSE	FALSE	TRUE	FALSE	FALSE	FALSE	FALSE	FALSE	FALSE	public_deposit	keep_public_deposit	Public-deposit file after policy overrides.	FALSE	FALSE	FALSE	FALSE	FALSE
02_workflows/F3_workflow_v01/submission_ready/public/data/esld_F3_score_shift_aggregate_public.csv	esld_F3_score_shift_aggregate_public.csv	02_workflows/F3_workflow_v01/submission_ready/public/data	csv	csv	6671	6.515	2026-05-02T09:50:43Z	9e9ace861cb329c001b4fcf732aef69c	public	derived	F3	315	4	yes_default	FALSE		release_candidate	public_deposit	derived_or_workflow_data	keep_public_deposit	F3						public_deposit	keep_public_deposit	Public-deposit file after policy overrides.	FALSE	FALSE	TRUE	FALSE	FALSE	FALSE	FALSE	FALSE	FALSE	public_deposit	keep_public_deposit	Public-deposit file after policy overrides.	FALSE	FALSE	FALSE	FALSE	FALSE
02_workflows/F3_workflow_v01/submission_ready/public/figures/F3_ESLD_SRTR_public.pdf	F3_ESLD_SRTR_public.pdf	02_workflows/F3_workflow_v01/submission_ready/public/figures	pdf	pdf	569374	556.029	2026-05-02T09:50:44Z	f8b24dda2b8388ecfc6b61ab02e80c27	restricted_on_request	rendered_output	F3			yes_default	TRUE		release_candidate	public_deposit	rendered_figure	keep_public_deposit	F3						public_deposit	keep_public_deposit	Public-deposit file after policy overrides.	FALSE	TRUE	FALSE	TRUE	FALSE	FALSE	FALSE	FALSE	FALSE	public_deposit	keep_public_deposit	Public-deposit file after policy overrides.	FALSE	FALSE	FALSE	FALSE	FALSE
02_workflows/F4_workflow_v01/README_F4_workflow_v01.txt	README_F4_workflow_v01.txt	02_workflows/F4_workflow_v01	txt	text_table_or_text	447	0.437	2026-04-30T12:11:40Z	b976db4271a8f5d859f540e16d517a74	public	derived	F4	13	1	yes_default	FALSE		release_candidate	manual_review	documentation_or_metadata	manual_review	F4						public_deposit	keep_public_workflow_readme	Workflow README kept as public documentation/metadata.	FALSE	FALSE	TRUE	FALSE	FALSE	FALSE	FALSE	FALSE	FALSE	manual_review	manual_review_required	No automatic final policy rule applied.	FALSE	FALSE	TRUE	FALSE	TRUE
02_workflows/F4_workflow_v01/data/01_source_loaded_harmonized/esld_master_long_public.csv	esld_master_long_public.csv	02_workflows/F4_workflow_v01/data/01_source_loaded_harmonized	csv	csv	9851508	9620.613	2026-05-02T23:18:12Z	8228407e927ff10ad6e4740d0d5cd48b	public	derived	F4	67399	43	yes_default	FALSE		release_candidate	public_deposit	derived_or_workflow_data	keep_public_deposit	F4						public_deposit	keep_public_deposit	Public-deposit file after policy overrides.	FALSE	FALSE	TRUE	FALSE	FALSE	FALSE	FALSE	FALSE	FALSE	public_deposit	keep_public_deposit	Public-deposit file after policy overrides.	FALSE	FALSE	FALSE	FALSE	FALSE
02_workflows/F4_workflow_v01/data/02b_figure_content/esld_F4_survival_stats_public.csv	esld_F4_survival_stats_public.csv	02_workflows/F4_workflow_v01/data/02b_figure_content	csv	csv	2309	2.255	2026-05-02T02:11:22Z	33d16cd47150ae66d00d8a83b4b0c3ab	public	derived	F4	27	14	yes_default	FALSE		release_candidate	public_deposit	derived_or_workflow_data	keep_public_deposit	F4						public_deposit	keep_public_deposit	Public-deposit file after policy overrides.	FALSE	FALSE	TRUE	FALSE	FALSE	FALSE	FALSE	FALSE	FALSE	public_deposit	keep_public_deposit	Public-deposit file after policy overrides.	FALSE	FALSE	FALSE	FALSE	FALSE
02_workflows/F4_workflow_v01/figures/F4_ESLD_SRTR_public.pdf	F4_ESLD_SRTR_public.pdf	02_workflows/F4_workflow_v01/figures	pdf	pdf	837483	817.854	2026-05-02T02:11:22Z	66ff2e5f3a6621ee2b581cc02aa6a6a9	restricted_on_request	rendered_output	F4			yes_default	TRUE		release_candidate	public_deposit	rendered_figure	keep_public_deposit	F4						public_deposit	keep_public_deposit	Public-deposit file after policy overrides.	FALSE	TRUE	FALSE	TRUE	FALSE	FALSE	FALSE	FALSE	FALSE	public_deposit	keep_public_deposit	Public-deposit file after policy overrides.	FALSE	FALSE	FALSE	FALSE	FALSE
02_workflows/F4_workflow_v01/submission_ready/F4_submission_ready_manifest_v01.csv	F4_submission_ready_manifest_v01.csv	02_workflows/F4_workflow_v01/submission_ready	csv	csv	11006	10.748	2026-05-02T02:11:22Z	084184caa0b53fd9f4fd2b0f275e2435	public	derived	F4	15	12	yes_default	FALSE		release_candidate	manual_review	documentation_or_metadata	manual_review	F4						public_deposit	keep_public_submission_ready_manifest	Non-internal submission-ready manifest kept as public documentation/metadata.	FALSE	FALSE	TRUE	FALSE	FALSE	FALSE	FALSE	FALSE	FALSE	manual_review	manual_review_required	No automatic final policy rule applied.	FALSE	TRUE	FALSE	FALSE	TRUE
02_workflows/F4_workflow_v01/submission_ready/public/F4_public_submission_manifest_v01.csv	F4_public_submission_manifest_v01.csv	02_workflows/F4_workflow_v01/submission_ready/public	csv	csv	2816	2.75	2026-05-02T02:11:22Z	ba26a26357f0be2cd909d30095f6ae0f	public	derived	F4	4	10	yes_default	FALSE		release_candidate	public_deposit	documentation_or_metadata	keep_public_deposit	F4						public_deposit	keep_public_deposit	Public-deposit file after policy overrides.	FALSE	FALSE	TRUE	FALSE	FALSE	FALSE	FALSE	FALSE	FALSE	public_deposit	keep_public_deposit	Public-deposit file after policy overrides.	FALSE	FALSE	FALSE	FALSE	FALSE
02_workflows/F4_workflow_v01/submission_ready/public/data/esld_F4_survival_stats_public.csv	esld_F4_survival_stats_public.csv	02_workflows/F4_workflow_v01/submission_ready/public/data	csv	csv	2309	2.255	2026-05-02T02:11:22Z	33d16cd47150ae66d00d8a83b4b0c3ab	public	derived	F4	27	14	yes_default	FALSE		release_candidate	public_deposit	derived_or_workflow_data	keep_public_deposit	F4						public_deposit	keep_public_deposit	Public-deposit file after policy overrides.	FALSE	FALSE	TRUE	FALSE	FALSE	FALSE	FALSE	FALSE	FALSE	public_deposit	keep_public_deposit	Public-deposit file after policy overrides.	FALSE	FALSE	FALSE	FALSE	FALSE
02_workflows/F4_workflow_v01/submission_ready/public/figures/F4_ESLD_SRTR_public.pdf	F4_ESLD_SRTR_public.pdf	02_workflows/F4_workflow_v01/submission_ready/public/figures	pdf	pdf	837483	817.854	2026-05-02T02:11:22Z	66ff2e5f3a6621ee2b581cc02aa6a6a9	restricted_on_request	rendered_output	F4			yes_default	TRUE		release_candidate	public_deposit	rendered_figure	keep_public_deposit	F4						public_deposit	keep_public_deposit	Public-deposit file after policy overrides.	FALSE	TRUE	FALSE	TRUE	FALSE	FALSE	FALSE	FALSE	FALSE	public_deposit	keep_public_deposit	Public-deposit file after policy overrides.	FALSE	FALSE	FALSE	FALSE	FALSE
02_workflows/F5_workflow_v01/README_F5_workflow_v01.txt	README_F5_workflow_v01.txt	02_workflows/F5_workflow_v01	txt	text_table_or_text	975	0.952	2026-04-30T14:37:07Z	f9733312a2ebff5ac2a6b89de943363f	public	derived	F5			yes_default	FALSE		release_candidate	manual_review	documentation_or_metadata	manual_review	F5						public_deposit	keep_public_workflow_readme	Workflow README kept as public documentation/metadata.	FALSE	FALSE	TRUE	FALSE	FALSE	FALSE	FALSE	FALSE	FALSE	manual_review	manual_review_required	No automatic final policy rule applied.	FALSE	FALSE	TRUE	FALSE	TRUE
02_workflows/F5_workflow_v01/data/01_source_loaded_harmonized/esld_master_long_public.csv	esld_master_long_public.csv	02_workflows/F5_workflow_v01/data/01_source_loaded_harmonized	csv	csv	9851508	9620.613	2026-05-02T23:18:13Z	8228407e927ff10ad6e4740d0d5cd48b	public	derived	F5	67399	43	yes_default	FALSE		release_candidate	public_deposit	derived_or_workflow_data	keep_public_deposit	F5						public_deposit	keep_public_deposit	Public-deposit file after policy overrides.	FALSE	FALSE	TRUE	FALSE	FALSE	FALSE	FALSE	FALSE	FALSE	public_deposit	keep_public_deposit	Public-deposit file after policy overrides.	FALSE	FALSE	FALSE	FALSE	FALSE
02_workflows/F5_workflow_v01/data/02b_figure_content/esld_F5_stratified_survival_meta_public.csv	esld_F5_stratified_survival_meta_public.csv	02_workflows/F5_workflow_v01/data/02b_figure_content	csv	csv	434	0.424	2026-05-02T01:41:36Z	91f3a3d116ae7b1e3930facc0dafe562	public	derived	F5	12	2	yes_default	FALSE		release_candidate	public_deposit	derived_or_workflow_data	keep_public_deposit	F5						public_deposit	keep_public_deposit	Public-deposit file after policy overrides.	FALSE	FALSE	TRUE	FALSE	FALSE	FALSE	FALSE	FALSE	FALSE	public_deposit	keep_public_deposit	Public-deposit file after policy overrides.	FALSE	FALSE	FALSE	FALSE	FALSE
02_workflows/F5_workflow_v01/data/02b_figure_content/esld_F5_stratified_survival_stats_public.csv	esld_F5_stratified_survival_stats_public.csv	02_workflows/F5_workflow_v01/data/02b_figure_content	csv	csv	1119	1.093	2026-05-02T01:41:36Z	a2935cfa9107cbfc3bd687c572f65c38	public	derived	F5	12	8	yes_default	FALSE		release_candidate	public_deposit	derived_or_workflow_data	keep_public_deposit	F5						public_deposit	keep_public_deposit	Public-deposit file after policy overrides.	FALSE	FALSE	TRUE	FALSE	FALSE	FALSE	FALSE	FALSE	FALSE	public_deposit	keep_public_deposit	Public-deposit file after policy overrides.	FALSE	FALSE	FALSE	FALSE	FALSE
02_workflows/F5_workflow_v01/data/02b_figure_content/esld_F5_stratified_survival_subject_public.csv	esld_F5_stratified_survival_subject_public.csv	02_workflows/F5_workflow_v01/data/02b_figure_content	csv	csv	122147	119.284	2026-05-02T01:41:36Z	d4865d62db7ce845d162bdd848dc4ce2	public	derived	F5	841	19	yes_default	FALSE		release_candidate	public_deposit	derived_or_workflow_data	keep_public_deposit	F5						public_deposit	keep_public_deposit	Public-deposit file after policy overrides.	FALSE	FALSE	TRUE	FALSE	FALSE	FALSE	FALSE	FALSE	FALSE	public_deposit	keep_public_deposit	Public-deposit file after policy overrides.	FALSE	FALSE	FALSE	FALSE	FALSE
02_workflows/F5_workflow_v01/figures/F5_ESLD_public.pdf	F5_ESLD_public.pdf	02_workflows/F5_workflow_v01/figures	pdf	pdf	616548	602.098	2026-05-02T01:41:36Z	136a8ddede064a07771670ea2ccddf45	public	rendered_output	F5			yes_default	FALSE		release_candidate	public_deposit	rendered_figure	keep_public_deposit	F5						public_deposit	keep_public_deposit	Public-deposit file after policy overrides.	FALSE	FALSE	FALSE	TRUE	FALSE	FALSE	FALSE	FALSE	FALSE	public_deposit	keep_public_deposit	Public-deposit file after policy overrides.	FALSE	FALSE	FALSE	FALSE	FALSE
02_workflows/F5_workflow_v01/submission_ready/F5_submission_ready_manifest_v01.csv	F5_submission_ready_manifest_v01.csv	02_workflows/F5_workflow_v01/submission_ready	csv	csv	10483	10.237	2026-05-02T01:41:36Z	d52c6273c3d9c4a425dae83ce8a6fd4a	public	derived	F5	14	12	yes_default	FALSE		release_candidate	manual_review	documentation_or_metadata	manual_review	F5						public_deposit	keep_public_submission_ready_manifest	Non-internal submission-ready manifest kept as public documentation/metadata.	FALSE	FALSE	TRUE	FALSE	FALSE	FALSE	FALSE	FALSE	FALSE	manual_review	manual_review_required	No automatic final policy rule applied.	FALSE	TRUE	FALSE	FALSE	TRUE
02_workflows/F5_workflow_v01/submission_ready/public/F5_public_submission_manifest_v01.csv	F5_public_submission_manifest_v01.csv	02_workflows/F5_workflow_v01/submission_ready/public	csv	csv	2820	2.754	2026-05-02T01:41:36Z	8e75867808215c69fd8292a7f4768c6c	public	derived	F5	4	10	yes_default	FALSE		release_candidate	public_deposit	documentation_or_metadata	keep_public_deposit	F5						public_deposit	keep_public_deposit	Public-deposit file after policy overrides.	FALSE	FALSE	TRUE	FALSE	FALSE	FALSE	FALSE	FALSE	FALSE	public_deposit	keep_public_deposit	Public-deposit file after policy overrides.	FALSE	FALSE	FALSE	FALSE	FALSE
02_workflows/F5_workflow_v01/submission_ready/public/data/esld_F5_stratified_survival_meta_public.csv	esld_F5_stratified_survival_meta_public.csv	02_workflows/F5_workflow_v01/submission_ready/public/data	csv	csv	434	0.424	2026-05-02T01:41:36Z	91f3a3d116ae7b1e3930facc0dafe562	public	derived	F5	12	2	yes_default	FALSE		release_candidate	public_deposit	derived_or_workflow_data	keep_public_deposit	F5						public_deposit	keep_public_deposit	Public-deposit file after policy overrides.	FALSE	FALSE	TRUE	FALSE	FALSE	FALSE	FALSE	FALSE	FALSE	public_deposit	keep_public_deposit	Public-deposit file after policy overrides.	FALSE	FALSE	FALSE	FALSE	FALSE
02_workflows/F5_workflow_v01/submission_ready/public/data/esld_F5_stratified_survival_stats_public.csv	esld_F5_stratified_survival_stats_public.csv	02_workflows/F5_workflow_v01/submission_ready/public/data	csv	csv	1119	1.093	2026-05-02T01:41:36Z	a2935cfa9107cbfc3bd687c572f65c38	public	derived	F5	12	8	yes_default	FALSE		release_candidate	public_deposit	derived_or_workflow_data	keep_public_deposit	F5						public_deposit	keep_public_deposit	Public-deposit file after policy overrides.	FALSE	FALSE	TRUE	FALSE	FALSE	FALSE	FALSE	FALSE	FALSE	public_deposit	keep_public_deposit	Public-deposit file after policy overrides.	FALSE	FALSE	FALSE	FALSE	FALSE
02_workflows/F5_workflow_v01/submission_ready/public/data/esld_F5_stratified_survival_subject_public.csv	esld_F5_stratified_survival_subject_public.csv	02_workflows/F5_workflow_v01/submission_ready/public/data	csv	csv	122147	119.284	2026-05-02T01:41:36Z	d4865d62db7ce845d162bdd848dc4ce2	public	derived	F5	841	19	yes_default	FALSE		release_candidate	public_deposit	derived_or_workflow_data	keep_public_deposit	F5						public_deposit	keep_public_deposit	Public-deposit file after policy overrides.	FALSE	FALSE	TRUE	FALSE	FALSE	FALSE	FALSE	FALSE	FALSE	public_deposit	keep_public_deposit	Public-deposit file after policy overrides.	FALSE	FALSE	FALSE	FALSE	FALSE
02_workflows/F5_workflow_v01/submission_ready/public/figures/F5_ESLD_public.pdf	F5_ESLD_public.pdf	02_workflows/F5_workflow_v01/submission_ready/public/figures	pdf	pdf	616548	602.098	2026-05-02T01:41:36Z	136a8ddede064a07771670ea2ccddf45	public	rendered_output	F5			yes_default	FALSE		release_candidate	public_deposit	rendered_figure	keep_public_deposit	F5						public_deposit	keep_public_deposit	Public-deposit file after policy overrides.	FALSE	FALSE	FALSE	TRUE	FALSE	FALSE	FALSE	FALSE	FALSE	public_deposit	keep_public_deposit	Public-deposit file after policy overrides.	FALSE	FALSE	FALSE	FALSE	FALSE
02_workflows/F6_workflow_v01/README_F6_workflow_v01.txt	README_F6_workflow_v01.txt	02_workflows/F6_workflow_v01	txt	text_table_or_text	907	0.886	2026-04-30T12:58:14Z	74a79476f5426f8eec7c0af3be7410c2	public	derived	F6	0	3	yes_default	FALSE		release_candidate	manual_review	documentation_or_metadata	manual_review	F6						public_deposit	keep_public_workflow_readme	Workflow README kept as public documentation/metadata.	FALSE	FALSE	TRUE	FALSE	FALSE	FALSE	FALSE	FALSE	FALSE	manual_review	manual_review_required	No automatic final policy rule applied.	FALSE	FALSE	TRUE	FALSE	TRUE
02_workflows/F6_workflow_v01/figures/F6_SRTR_public.pdf	F6_SRTR_public.pdf	02_workflows/F6_workflow_v01/figures	pdf	pdf	568988	555.652	2026-05-02T03:11:53Z	363a49e6865292f51c335342b4e50772	restricted_on_request	rendered_output	F6			yes_default	TRUE		release_candidate	public_deposit	rendered_figure	keep_public_deposit	F6						public_deposit	keep_public_deposit	Public-deposit file after policy overrides.	FALSE	TRUE	FALSE	TRUE	FALSE	FALSE	FALSE	FALSE	FALSE	public_deposit	keep_public_deposit	Public-deposit file after policy overrides.	FALSE	FALSE	FALSE	FALSE	FALSE
02_workflows/F6_workflow_v01/submission_ready/F6_submission_ready_manifest_v01.csv	F6_submission_ready_manifest_v01.csv	02_workflows/F6_workflow_v01/submission_ready	csv	csv	11135	10.874	2026-05-02T03:11:53Z	31f0fe575e38946b6f3dadfa5de2a47e	public	derived	F6	16	12	yes_default	FALSE		release_candidate	manual_review	documentation_or_metadata	manual_review	F6						public_deposit	keep_public_submission_ready_manifest	Non-internal submission-ready manifest kept as public documentation/metadata.	FALSE	FALSE	TRUE	FALSE	FALSE	FALSE	FALSE	FALSE	FALSE	manual_review	manual_review_required	No automatic final policy rule applied.	FALSE	TRUE	FALSE	FALSE	TRUE
02_workflows/F6_workflow_v01/submission_ready/README_F6_submission_ready_v01.txt	README_F6_submission_ready_v01.txt	02_workflows/F6_workflow_v01/submission_ready	txt	text_table_or_text	477	0.466	2026-05-02T03:11:53Z	a193c8f8a36df7b9d2e14fb8372013d7	public	derived	F6	0	24	yes_default	FALSE		release_candidate	manual_review	documentation_or_metadata	manual_review	F6						public_deposit	keep_public_workflow_readme	Workflow README kept as public documentation/metadata.	FALSE	FALSE	TRUE	FALSE	FALSE	FALSE	FALSE	FALSE	FALSE	manual_review	manual_review_required	No automatic final policy rule applied.	FALSE	FALSE	TRUE	TRUE	TRUE
02_workflows/F6_workflow_v01/submission_ready/public/F6_public_submission_manifest_v01.csv	F6_public_submission_manifest_v01.csv	02_workflows/F6_workflow_v01/submission_ready/public	csv	csv	2010	1.963	2026-05-02T03:11:53Z	64711b5a57aded6fe83d18b7a7dd288a	public	derived	F6	3	10	yes_default	FALSE		release_candidate	public_deposit	documentation_or_metadata	keep_public_deposit	F6						public_deposit	keep_public_deposit	Public-deposit file after policy overrides.	FALSE	FALSE	TRUE	FALSE	FALSE	FALSE	FALSE	FALSE	FALSE	public_deposit	keep_public_deposit	Public-deposit file after policy overrides.	FALSE	FALSE	FALSE	FALSE	FALSE
02_workflows/F6_workflow_v01/submission_ready/public/figures/F6_SRTR_public.pdf	F6_SRTR_public.pdf	02_workflows/F6_workflow_v01/submission_ready/public/figures	pdf	pdf	568988	555.652	2026-05-02T03:11:53Z	363a49e6865292f51c335342b4e50772	restricted_on_request	rendered_output	F6			yes_default	TRUE		release_candidate	public_deposit	rendered_figure	keep_public_deposit	F6						public_deposit	keep_public_deposit	Public-deposit file after policy overrides.	FALSE	TRUE	FALSE	TRUE	FALSE	FALSE	FALSE	FALSE	FALSE	public_deposit	keep_public_deposit	Public-deposit file after policy overrides.	FALSE	FALSE	FALSE	FALSE	FALSE
02_workflows/T1_workflow_v01/README_T1_workflow_v01.txt	README_T1_workflow_v01.txt	02_workflows/T1_workflow_v01	txt	text_table_or_text	1071	1.046	2026-04-30T15:33:29Z	20040f67e0c4ee67a7e491986c7f6024	public	derived	T1	1	3	yes_default	FALSE		release_candidate	manual_review	documentation_or_metadata	manual_review	T1						public_deposit	keep_public_workflow_readme	Workflow README kept as public documentation/metadata.	FALSE	FALSE	TRUE	FALSE	FALSE	FALSE	FALSE	FALSE	FALSE	manual_review	manual_review_required	No automatic final policy rule applied.	FALSE	FALSE	TRUE	FALSE	TRUE
02_workflows/T1_workflow_v01/data/01_source_loaded_harmonized/esld_T1_baseline_patient_public.csv	esld_T1_baseline_patient_public.csv	02_workflows/T1_workflow_v01/data/01_source_loaded_harmonized	csv	csv	69600	67.969	2026-05-02T20:27:46Z	5d5b1fa7a2a3845550ca78b467c41b7c	public	derived	T1	1375	19	yes_default	FALSE		release_candidate	public_deposit	derived_or_workflow_data	keep_public_deposit	T1						public_deposit	keep_public_deposit	Public-deposit file after policy overrides.	FALSE	FALSE	TRUE	FALSE	FALSE	FALSE	FALSE	FALSE	FALSE	public_deposit	keep_public_deposit	Public-deposit file after policy overrides.	FALSE	FALSE	FALSE	FALSE	FALSE
02_workflows/T1_workflow_v01/data/01_source_loaded_harmonized/esld_master_long_public.csv	esld_master_long_public.csv	02_workflows/T1_workflow_v01/data/01_source_loaded_harmonized	csv	csv	9851508	9620.613	2026-05-02T23:18:13Z	8228407e927ff10ad6e4740d0d5cd48b	public	derived	T1	67399	43	yes_default	FALSE		release_candidate	public_deposit	derived_or_workflow_data	keep_public_deposit	T1						public_deposit	keep_public_deposit	Public-deposit file after policy overrides.	FALSE	FALSE	TRUE	FALSE	FALSE	FALSE	FALSE	FALSE	FALSE	public_deposit	keep_public_deposit	Public-deposit file after policy overrides.	FALSE	FALSE	FALSE	FALSE	FALSE
02_workflows/T1_workflow_v01/submission_ready/README_T1_submission_ready_v01.txt	README_T1_submission_ready_v01.txt	02_workflows/T1_workflow_v01/submission_ready	txt	text_table_or_text	550	0.537	2026-05-02T20:27:48Z	5c48ce4c0a9f0c619123f99c97705e76	public	derived	T1	10	1	yes_default	FALSE		release_candidate	manual_review	documentation_or_metadata	manual_review	T1						public_deposit	keep_public_workflow_readme	Workflow README kept as public documentation/metadata.	FALSE	FALSE	TRUE	FALSE	FALSE	FALSE	FALSE	FALSE	FALSE	manual_review	manual_review_required	No automatic final policy rule applied.	FALSE	FALSE	TRUE	TRUE	TRUE
02_workflows/T1_workflow_v01/submission_ready/public/T1_public_submission_manifest_v01.csv	T1_public_submission_manifest_v01.csv	02_workflows/T1_workflow_v01/submission_ready/public	csv	csv	1021	0.997	2026-05-02T20:27:48Z	50ceb725e1005aaef4026b224fd3e84d	public	derived	T1	2	8	yes_default	FALSE		release_candidate	public_deposit	documentation_or_metadata	keep_public_deposit	T1						public_deposit	keep_public_deposit	Public-deposit file after policy overrides.	FALSE	FALSE	TRUE	FALSE	FALSE	FALSE	FALSE	FALSE	FALSE	public_deposit	keep_public_deposit	Public-deposit file after policy overrides.	FALSE	FALSE	FALSE	FALSE	FALSE
02_workflows/T3_workflow_v01/data/01_source_loaded_harmonized/esld_master_long_public.csv	esld_master_long_public.csv	02_workflows/T3_workflow_v01/data/01_source_loaded_harmonized	csv	csv	9851508	9620.613	2026-05-02T23:18:13Z	8228407e927ff10ad6e4740d0d5cd48b	public	derived	T3	67399	43	yes_default	FALSE		release_candidate	public_deposit	derived_or_workflow_data	keep_public_deposit	T3						public_deposit	keep_public_deposit	Public-deposit file after policy overrides.	FALSE	FALSE	TRUE	FALSE	FALSE	FALSE	FALSE	FALSE	FALSE	public_deposit	keep_public_deposit	Public-deposit file after policy overrides.	FALSE	FALSE	FALSE	FALSE	FALSE
02_workflows/T3_workflow_v01/submission_ready/README_T3_submission_ready_v01.txt	README_T3_submission_ready_v01.txt	02_workflows/T3_workflow_v01/submission_ready	txt	text_table_or_text	638	0.623	2026-05-02T21:14:25Z	896dfb22fbd13cdbe4049651bf404bfe	public	derived	T3	10	1	yes_default	FALSE		release_candidate	manual_review	documentation_or_metadata	manual_review	T3						public_deposit	keep_public_workflow_readme	Workflow README kept as public documentation/metadata.	FALSE	FALSE	TRUE	FALSE	FALSE	FALSE	FALSE	FALSE	FALSE	manual_review	manual_review_required	No automatic final policy rule applied.	FALSE	FALSE	TRUE	TRUE	TRUE
02_workflows/T3_workflow_v01/submission_ready/public/T3_public_submission_manifest_v01.csv	T3_public_submission_manifest_v01.csv	02_workflows/T3_workflow_v01/submission_ready/public	csv	csv	986	0.963	2026-05-02T21:14:25Z	5f44456d11292898dbf5ba9d4db9324e	public	derived	T3	2	8	yes_default	FALSE		release_candidate	public_deposit	documentation_or_metadata	keep_public_deposit	T3						public_deposit	keep_public_deposit	Public-deposit file after policy overrides.	FALSE	FALSE	TRUE	FALSE	FALSE	FALSE	FALSE	FALSE	FALSE	public_deposit	keep_public_deposit	Public-deposit file after policy overrides.	FALSE	FALSE	FALSE	FALSE	FALSE
02_workflows/T4_workflow_v01/data/01_source_loaded_harmonized/esld_master_long_public.csv	esld_master_long_public.csv	02_workflows/T4_workflow_v01/data/01_source_loaded_harmonized	csv	csv	9851508	9620.613	2026-05-02T23:18:13Z	8228407e927ff10ad6e4740d0d5cd48b	public	derived	T4	67399	43	yes_default	FALSE		release_candidate	public_deposit	derived_or_workflow_data	keep_public_deposit	T4						public_deposit	keep_public_deposit	Public-deposit file after policy overrides.	FALSE	FALSE	TRUE	FALSE	FALSE	FALSE	FALSE	FALSE	FALSE	public_deposit	keep_public_deposit	Public-deposit file after policy overrides.	FALSE	FALSE	FALSE	FALSE	FALSE
02_workflows/T4_workflow_v01/data/02b_table_content/esld_T4_score_deviation_outcome_meta_public.csv	esld_T4_score_deviation_outcome_meta_public.csv	02_workflows/T4_workflow_v01/data/02b_table_content	csv	csv	694	0.678	2026-05-02T00:32:16Z	da8cb16231868249ed6a58148548d6d8	public	derived	T4;table_or_supplement	10	2	yes_default	FALSE		release_candidate	public_deposit	derived_or_workflow_data	keep_public_deposit	T4						public_deposit	keep_public_deposit	Public-deposit file after policy overrides.	FALSE	FALSE	TRUE	FALSE	FALSE	FALSE	FALSE	FALSE	FALSE	public_deposit	keep_public_deposit	Public-deposit file after policy overrides.	FALSE	FALSE	FALSE	FALSE	FALSE
02_workflows/T4_workflow_v01/data/02b_table_content/esld_T4_score_deviation_outcome_table_public.csv	esld_T4_score_deviation_outcome_table_public.csv	02_workflows/T4_workflow_v01/data/02b_table_content	csv	csv	2628	2.566	2026-05-02T00:32:16Z	c7c6b8bd97bb8df75be2ffa87ec0c281	public	derived	T4;table_or_supplement	13	12	yes_default	FALSE		release_candidate	public_deposit	derived_or_workflow_data	keep_public_deposit	T4						public_deposit	keep_public_deposit	Public-deposit file after policy overrides.	FALSE	FALSE	TRUE	FALSE	FALSE	FALSE	FALSE	FALSE	FALSE	public_deposit	keep_public_deposit	Public-deposit file after policy overrides.	FALSE	FALSE	FALSE	FALSE	FALSE
02_workflows/T4_workflow_v01/submission_ready/README_T4_submission_ready_v01.txt	README_T4_submission_ready_v01.txt	02_workflows/T4_workflow_v01/submission_ready	txt	text_table_or_text	1048	1.023	2026-05-02T00:32:17Z	af763a666a55c1a1cc38c3dba503c572	public	derived	T4	11	18	yes_default	FALSE		release_candidate	manual_review	documentation_or_metadata	manual_review	T4						public_deposit	keep_public_workflow_readme	Workflow README kept as public documentation/metadata.	FALSE	FALSE	TRUE	FALSE	FALSE	FALSE	FALSE	FALSE	FALSE	manual_review	manual_review_required	No automatic final policy rule applied.	FALSE	FALSE	TRUE	TRUE	TRUE
02_workflows/T4_workflow_v01/submission_ready/public/T4_public_submission_manifest_v01.csv	T4_public_submission_manifest_v01.csv	02_workflows/T4_workflow_v01/submission_ready/public	csv	csv	1023	0.999	2026-05-02T00:32:17Z	6250c9dc4dfe6e0325806479aff6639b	public	derived	T4	2	8	yes_default	FALSE		release_candidate	public_deposit	documentation_or_metadata	keep_public_deposit	T4						public_deposit	keep_public_deposit	Public-deposit file after policy overrides.	FALSE	FALSE	TRUE	FALSE	FALSE	FALSE	FALSE	FALSE	FALSE	public_deposit	keep_public_deposit	Public-deposit file after policy overrides.	FALSE	FALSE	FALSE	FALSE	FALSE
02_workflows/T4_workflow_v01/submission_ready/public/data/esld_T4_score_deviation_outcome_meta_public.csv	esld_T4_score_deviation_outcome_meta_public.csv	02_workflows/T4_workflow_v01/submission_ready/public/data	csv	csv	694	0.678	2026-05-02T00:32:17Z	da8cb16231868249ed6a58148548d6d8	public	derived	T4	10	2	yes_default	FALSE		release_candidate	public_deposit	derived_or_workflow_data	keep_public_deposit	T4						public_deposit	keep_public_deposit	Public-deposit file after policy overrides.	FALSE	FALSE	TRUE	FALSE	FALSE	FALSE	FALSE	FALSE	FALSE	public_deposit	keep_public_deposit	Public-deposit file after policy overrides.	FALSE	FALSE	FALSE	FALSE	FALSE
02_workflows/T4_workflow_v01/submission_ready/public/data/esld_T4_score_deviation_outcome_table_public.csv	esld_T4_score_deviation_outcome_table_public.csv	02_workflows/T4_workflow_v01/submission_ready/public/data	csv	csv	2628	2.566	2026-05-02T00:32:17Z	c7c6b8bd97bb8df75be2ffa87ec0c281	public	derived	T4;table_or_supplement	13	12	yes_default	FALSE		release_candidate	public_deposit	derived_or_workflow_data	keep_public_deposit	T4						public_deposit	keep_public_deposit	Public-deposit file after policy overrides.	FALSE	FALSE	TRUE	FALSE	FALSE	FALSE	FALSE	FALSE	FALSE	public_deposit	keep_public_deposit	Public-deposit file after policy overrides.	FALSE	FALSE	FALSE	FALSE	FALSE
README_repository_package_v03.txt	README_repository_package_v03.txt	.	txt	text_table_or_text	1831	1.788	2026-05-01T23:41:30Z	17f3c4a9bf6179a86f3a09dadf62a986	public	documentation		2	2	yes_default	FALSE		release_candidate	public_deposit	documentation_or_metadata	keep_public_deposit							public_deposit	keep_public_deposit	Public-deposit file after policy overrides.	FALSE	FALSE	TRUE	FALSE	FALSE	FALSE	FALSE	FALSE	FALSE	public_deposit	keep_public_deposit	Public-deposit file after policy overrides.	FALSE	FALSE	FALSE	FALSE	FALSE
