# Supplementary material for: Creatinine assay interferences compromises MELD accuracy and may bias liver allocation
Source: Nat Commun. 2026 Jul 23;17:7111. doi: 10.1038/s41467-026-75011-x (PMC13396164; doi:10.1038/s41467-026-75011-x)
Supplement: Supplementary file 4 — Source Data [file 41467_2026_75011_MOESM4_ESM.zip › figshare_package_FINAL_PUBLIC_DEPOSIT_V1_20260503_002637/00_release_manifests/script_on_request_file_manifest_v01.csv]

relative_path	file_name	directory	extension	file_type	size_bytes	size_kb	last_modified	md5	access_tier	data_origin	used_for	n_rows	n_cols	keep_in_repository	needs_manual_review	comment	release_scope	release_access_tier	release_source_role	release_decision	output_tag	registry_file_key	registry_release_status	registry_is_primary	registry_used_by_workflows	registry_source_role	final_release_tier	final_release_decision	final_policy_reason	is_r_script	is_srtr_named	is_data_like	is_rendered_or_doc	is_internal_table_template	is_legacy_zip	is_internal_workflow_data_or_table	is_internal_documentation	is_internal_primary_source	final_release_tier_before_doc_close	final_release_decision_before_doc_close	final_policy_reason_before_doc_close	is_internal_submission_manifest	is_noninternal_submission_manifest	is_workflow_readme	is_submission_ready_readme	is_remaining_manual_doc
00_config/00_repository_paths_v03.R	00_repository_paths_v03.R	00_config	r	r_script	3658	3.572	2026-05-02T02:10:22Z	08ef97a9121cbd37f69b7738856cbced	script_on_request	script				yes_default	FALSE		release_candidate	public_deposit	reproducibility_script	keep_public_deposit							script_on_request	keep_script_on_request	R scripts are provided on request, not as public-deposit data.	TRUE	FALSE	FALSE	FALSE	FALSE	FALSE	FALSE	FALSE	FALSE	script_on_request	keep_script_on_request	R scripts are provided on request, not as public-deposit data.	FALSE	FALSE	FALSE	FALSE	FALSE
00_config/02_helpers_io_v03.R	02_helpers_io_v03.R	00_config	r	r_script	2031	1.983	2026-05-01T23:41:30Z	68a8d4dbb117411a9c9201784961a173	script_on_request	script				yes_default	FALSE		release_candidate	public_deposit	reproducibility_script	keep_public_deposit							script_on_request	keep_script_on_request	R scripts are provided on request, not as public-deposit data.	TRUE	FALSE	FALSE	FALSE	FALSE	FALSE	FALSE	FALSE	FALSE	script_on_request	keep_script_on_request	R scripts are provided on request, not as public-deposit data.	FALSE	FALSE	FALSE	FALSE	FALSE
02_workflows/F1_workflow_v02/code/00_F1_config_helpers_v02.R	00_F1_config_helpers_v02.R	02_workflows/F1_workflow_v02/code	r	r_script	7242	7.072	2026-05-02T03:47:37Z	4c6118c4c36956c2961e5d3718cc490d	script_on_request	script	F1			yes_default	FALSE		release_candidate	script_on_request	reproducibility_script	keep_script_on_request	F1						script_on_request	keep_script_on_request	R scripts are provided on request, not as public-deposit data.	TRUE	FALSE	FALSE	FALSE	FALSE	FALSE	FALSE	FALSE	FALSE	script_on_request	keep_script_on_request	R scripts are provided on request, not as public-deposit data.	FALSE	FALSE	FALSE	FALSE	FALSE
02_workflows/F1_workflow_v02/code/00_run_F1_workflow_v02.R	00_run_F1_workflow_v02.R	02_workflows/F1_workflow_v02/code	r	r_script	1493	1.458	2026-05-01T23:41:30Z	09891e6a0d094622f35c8e7f5b111d37	script_on_request	script	F1			yes_default	FALSE		release_candidate	script_on_request	reproducibility_script	keep_script_on_request	F1						script_on_request	keep_script_on_request	R scripts are provided on request, not as public-deposit data.	TRUE	FALSE	FALSE	FALSE	FALSE	FALSE	FALSE	FALSE	FALSE	script_on_request	keep_script_on_request	R scripts are provided on request, not as public-deposit data.	FALSE	FALSE	FALSE	FALSE	FALSE
02_workflows/F1_workflow_v02/code/01_F1_load_required_data_from_datazip_v02.R	01_F1_load_required_data_from_datazip_v02.R	02_workflows/F1_workflow_v02/code	r	r_script	399	0.39	2026-05-02T01:16:08Z	a6026ed024703da8e6cbf5b17fb8ca6e	script_on_request	script	F1			yes_default	FALSE		release_candidate	script_on_request	reproducibility_script	keep_script_on_request	F1						script_on_request	keep_script_on_request	R scripts are provided on request, not as public-deposit data.	TRUE	FALSE	FALSE	FALSE	FALSE	FALSE	FALSE	FALSE	FALSE	script_on_request	keep_script_on_request	R scripts are provided on request, not as public-deposit data.	FALSE	FALSE	FALSE	FALSE	FALSE
02_workflows/F1_workflow_v02/code/01_F1_load_required_data_from_primary_v03.R	01_F1_load_required_data_from_primary_v03.R	02_workflows/F1_workflow_v02/code	r	r_script	3774	3.686	2026-05-02T01:16:08Z	fd4a1cbe332db49ea5d651e57772942f	script_on_request	script	F1			yes_default	FALSE		release_candidate	script_on_request	reproducibility_script	keep_script_on_request	F1						script_on_request	keep_script_on_request	R scripts are provided on request, not as public-deposit data.	TRUE	FALSE	FALSE	FALSE	FALSE	FALSE	FALSE	FALSE	FALSE	script_on_request	keep_script_on_request	R scripts are provided on request, not as public-deposit data.	FALSE	FALSE	FALSE	FALSE	FALSE
02_workflows/F1_workflow_v02/code/02a_F1_build_refined_analysis_datasets_v02.R	02a_F1_build_refined_analysis_datasets_v02.R	02_workflows/F1_workflow_v02/code	r	r_script	12941	12.638	2026-05-02T01:29:36Z	aa4b2a6a2797f12995de053d75a22afd	script_on_request	script	F1			yes_default	FALSE		release_candidate	script_on_request	reproducibility_script	keep_script_on_request	F1						script_on_request	keep_script_on_request	R scripts are provided on request, not as public-deposit data.	TRUE	FALSE	FALSE	FALSE	FALSE	FALSE	FALSE	FALSE	FALSE	script_on_request	keep_script_on_request	R scripts are provided on request, not as public-deposit data.	FALSE	FALSE	FALSE	FALSE	FALSE
02_workflows/F1_workflow_v02/code/02b_F1_build_figure_content_dataset_v02.R	02b_F1_build_figure_content_dataset_v02.R	02_workflows/F1_workflow_v02/code	r	r_script	8857	8.649	2026-05-02T01:29:36Z	f8028dbad41087403eb56b9c78bd01b9	script_on_request	script	F1			yes_default	FALSE		release_candidate	script_on_request	reproducibility_script	keep_script_on_request	F1						script_on_request	keep_script_on_request	R scripts are provided on request, not as public-deposit data.	TRUE	FALSE	FALSE	FALSE	FALSE	FALSE	FALSE	FALSE	FALSE	script_on_request	keep_script_on_request	R scripts are provided on request, not as public-deposit data.	FALSE	FALSE	FALSE	FALSE	FALSE
02_workflows/F1_workflow_v02/code/03_F1_render_surface_figure_v02.R	03_F1_render_surface_figure_v02.R	02_workflows/F1_workflow_v02/code	r	r_script	31720	30.977	2026-05-01T23:49:52Z	ca22b5306b426d833cf73dffd07d472f	script_on_request	script	F1			yes_default	FALSE		release_candidate	script_on_request	reproducibility_script	keep_script_on_request	F1						script_on_request	keep_script_on_request	R scripts are provided on request, not as public-deposit data.	TRUE	FALSE	FALSE	FALSE	FALSE	FALSE	FALSE	FALSE	FALSE	script_on_request	keep_script_on_request	R scripts are provided on request, not as public-deposit data.	FALSE	FALSE	FALSE	FALSE	FALSE
02_workflows/F1_workflow_v02/code/04_F1_validate_and_document_outputs_v02.R	04_F1_validate_and_document_outputs_v02.R	02_workflows/F1_workflow_v02/code	r	r_script	8143	7.952	2026-05-02T03:47:37Z	0e86c775fea000e7f6706d52f8c8a122	script_on_request	script	F1			yes_default	FALSE		release_candidate	script_on_request	reproducibility_script	keep_script_on_request	F1						script_on_request	keep_script_on_request	R scripts are provided on request, not as public-deposit data.	TRUE	FALSE	FALSE	FALSE	FALSE	FALSE	FALSE	FALSE	FALSE	script_on_request	keep_script_on_request	R scripts are provided on request, not as public-deposit data.	FALSE	FALSE	FALSE	FALSE	FALSE
02_workflows/F1_workflow_v02/code/05_F1_build_submission_ready_outputs_v02.R	05_F1_build_submission_ready_outputs_v02.R	02_workflows/F1_workflow_v02/code	r	r_script	18400	17.969	2026-05-02T01:29:36Z	8c06f9a2b8dd7e658f9dd6c4fc48f596	script_on_request	script	F1			yes_default	FALSE		release_candidate	script_on_request	reproducibility_script	keep_script_on_request	F1						script_on_request	keep_script_on_request	R scripts are provided on request, not as public-deposit data.	TRUE	FALSE	FALSE	FALSE	FALSE	FALSE	FALSE	FALSE	FALSE	script_on_request	keep_script_on_request	R scripts are provided on request, not as public-deposit data.	FALSE	FALSE	FALSE	FALSE	FALSE
02_workflows/F1_workflow_v02/code/F1.zip	F1.zip	02_workflows/F1_workflow_v02/code	zip	other	29562	28.869	2026-05-02T03:39:01Z	98e61f13e34f528d044ecf251ee805fc	script_on_request	derived	F1			yes_default	FALSE		release_candidate	script_on_request	reproducibility_script	keep_script_on_request	F1						script_on_request	keep_script_on_request	Script-on-request file after policy overrides.	FALSE	FALSE	TRUE	FALSE	FALSE	FALSE	FALSE	FALSE	FALSE	script_on_request	keep_script_on_request	Script-on-request file after policy overrides.	FALSE	FALSE	FALSE	FALSE	FALSE
02_workflows/F2_workflow_v01/code/00_F2_config_helpers_v01.R	00_F2_config_helpers_v01.R	02_workflows/F2_workflow_v01/code	r	r_script	3057	2.985	2026-05-02T03:47:37Z	792a830705c95d6bc5f3751f2007f3e2	script_on_request	script	F2			yes_default	FALSE		release_candidate	script_on_request	reproducibility_script	keep_script_on_request	F2						script_on_request	keep_script_on_request	R scripts are provided on request, not as public-deposit data.	TRUE	FALSE	FALSE	FALSE	FALSE	FALSE	FALSE	FALSE	FALSE	script_on_request	keep_script_on_request	R scripts are provided on request, not as public-deposit data.	FALSE	FALSE	FALSE	FALSE	FALSE
02_workflows/F2_workflow_v01/code/00_run_F2_workflow_v01.R	00_run_F2_workflow_v01.R	02_workflows/F2_workflow_v01/code	r	r_script	1491	1.456	2026-05-01T23:41:30Z	b2108b324ae8674d24cefc1cce0222aa	script_on_request	script	F2			yes_default	FALSE		release_candidate	script_on_request	reproducibility_script	keep_script_on_request	F2						script_on_request	keep_script_on_request	R scripts are provided on request, not as public-deposit data.	TRUE	FALSE	FALSE	FALSE	FALSE	FALSE	FALSE	FALSE	FALSE	script_on_request	keep_script_on_request	R scripts are provided on request, not as public-deposit data.	FALSE	FALSE	FALSE	FALSE	FALSE
02_workflows/F2_workflow_v01/code/01_F2_load_required_data_from_datazip_v01.R	01_F2_load_required_data_from_datazip_v01.R	02_workflows/F2_workflow_v01/code	r	r_script	399	0.39	2026-05-02T01:16:08Z	a61abb64e248fefeee474490cac1ef1a	script_on_request	script	F2			yes_default	FALSE		release_candidate	script_on_request	reproducibility_script	keep_script_on_request	F2						script_on_request	keep_script_on_request	R scripts are provided on request, not as public-deposit data.	TRUE	FALSE	FALSE	FALSE	FALSE	FALSE	FALSE	FALSE	FALSE	script_on_request	keep_script_on_request	R scripts are provided on request, not as public-deposit data.	FALSE	FALSE	FALSE	FALSE	FALSE
02_workflows/F2_workflow_v01/code/01_F2_load_required_data_from_primary_v03.R	01_F2_load_required_data_from_primary_v03.R	02_workflows/F2_workflow_v01/code	r	r_script	3114	3.041	2026-05-02T01:16:08Z	53ea2b5ac279f0eeaa4281386291c90d	script_on_request	script	F2			yes_default	FALSE		release_candidate	script_on_request	reproducibility_script	keep_script_on_request	F2						script_on_request	keep_script_on_request	R scripts are provided on request, not as public-deposit data.	TRUE	FALSE	FALSE	FALSE	FALSE	FALSE	FALSE	FALSE	FALSE	script_on_request	keep_script_on_request	R scripts are provided on request, not as public-deposit data.	FALSE	FALSE	FALSE	FALSE	FALSE
02_workflows/F2_workflow_v01/code/02a_F2_build_refined_analysis_dataset_v01.R	02a_F2_build_refined_analysis_dataset_v01.R	02_workflows/F2_workflow_v01/code	r	r_script	3560	3.477	2026-05-01T23:41:30Z	47b7cf8751651775429a7a40fb1cf191	script_on_request	script	F2			yes_default	FALSE		release_candidate	script_on_request	reproducibility_script	keep_script_on_request	F2						script_on_request	keep_script_on_request	R scripts are provided on request, not as public-deposit data.	TRUE	FALSE	FALSE	FALSE	FALSE	FALSE	FALSE	FALSE	FALSE	script_on_request	keep_script_on_request	R scripts are provided on request, not as public-deposit data.	FALSE	FALSE	FALSE	FALSE	FALSE
02_workflows/F2_workflow_v01/code/02b_F2_build_figure_content_dataset_v01.R	02b_F2_build_figure_content_dataset_v01.R	02_workflows/F2_workflow_v01/code	r	r_script	4078	3.982	2026-05-01T23:41:30Z	2b0abde770324c7c307b3b6bf3e2850b	script_on_request	script	F2			yes_default	FALSE		release_candidate	script_on_request	reproducibility_script	keep_script_on_request	F2						script_on_request	keep_script_on_request	R scripts are provided on request, not as public-deposit data.	TRUE	FALSE	FALSE	FALSE	FALSE	FALSE	FALSE	FALSE	FALSE	script_on_request	keep_script_on_request	R scripts are provided on request, not as public-deposit data.	FALSE	FALSE	FALSE	FALSE	FALSE
02_workflows/F2_workflow_v01/code/03_F2_render_heatmap_figure_v01.R	03_F2_render_heatmap_figure_v01.R	02_workflows/F2_workflow_v01/code	r	r_script	21573	21.067	2026-05-01T23:41:30Z	0872b74da8cb43576a9539d586395268	script_on_request	script	F2			yes_default	FALSE		release_candidate	script_on_request	reproducibility_script	keep_script_on_request	F2						script_on_request	keep_script_on_request	R scripts are provided on request, not as public-deposit data.	TRUE	FALSE	FALSE	FALSE	FALSE	FALSE	FALSE	FALSE	FALSE	script_on_request	keep_script_on_request	R scripts are provided on request, not as public-deposit data.	FALSE	FALSE	FALSE	FALSE	FALSE
02_workflows/F2_workflow_v01/code/04_F2_validate_and_document_outputs_v01.R	04_F2_validate_and_document_outputs_v01.R	02_workflows/F2_workflow_v01/code	r	r_script	4983	4.866	2026-05-01T23:41:30Z	4a686cb31f4a138ece2de28d39f2bc92	script_on_request	script	F2			yes_default	FALSE		release_candidate	script_on_request	reproducibility_script	keep_script_on_request	F2						script_on_request	keep_script_on_request	R scripts are provided on request, not as public-deposit data.	TRUE	FALSE	FALSE	FALSE	FALSE	FALSE	FALSE	FALSE	FALSE	script_on_request	keep_script_on_request	R scripts are provided on request, not as public-deposit data.	FALSE	FALSE	FALSE	FALSE	FALSE
02_workflows/F2_workflow_v01/code/05_F2_build_submission_ready_outputs_v01.R	05_F2_build_submission_ready_outputs_v01.R	02_workflows/F2_workflow_v01/code	r	r_script	6205	6.06	2026-05-01T23:41:30Z	4b38b6bdddec31db6fd2aeda9cc2364b	script_on_request	script	F2			yes_default	FALSE		release_candidate	script_on_request	reproducibility_script	keep_script_on_request	F2						script_on_request	keep_script_on_request	R scripts are provided on request, not as public-deposit data.	TRUE	FALSE	FALSE	FALSE	FALSE	FALSE	FALSE	FALSE	FALSE	script_on_request	keep_script_on_request	R scripts are provided on request, not as public-deposit data.	FALSE	FALSE	FALSE	FALSE	FALSE
02_workflows/F2_workflow_v01/code/F2.zip	F2.zip	02_workflows/F2_workflow_v01/code	zip	other	20610	20.127	2026-05-02T03:39:24Z	cc87c33a853cebc0984db6d8574e9f04	script_on_request	derived	F2			yes_default	FALSE		release_candidate	script_on_request	reproducibility_script	keep_script_on_request	F2						script_on_request	keep_script_on_request	Script-on-request file after policy overrides.	FALSE	FALSE	TRUE	FALSE	FALSE	FALSE	FALSE	FALSE	FALSE	script_on_request	keep_script_on_request	Script-on-request file after policy overrides.	FALSE	FALSE	FALSE	FALSE	FALSE
02_workflows/F3_workflow_v01/code/00_F3_config_helpers_v01.R	00_F3_config_helpers_v01.R	02_workflows/F3_workflow_v01/code	r	r_script	4950	4.834	2026-05-02T03:47:37Z	754a34a85524f5829ed399a2f7277cb4	script_on_request	script	F3			yes_default	FALSE		release_candidate	script_on_request	reproducibility_script	keep_script_on_request	F3						script_on_request	keep_script_on_request	R scripts are provided on request, not as public-deposit data.	TRUE	FALSE	FALSE	FALSE	FALSE	FALSE	FALSE	FALSE	FALSE	script_on_request	keep_script_on_request	R scripts are provided on request, not as public-deposit data.	FALSE	FALSE	FALSE	FALSE	FALSE
02_workflows/F3_workflow_v01/code/00_run_F3_workflow_v01.R	00_run_F3_workflow_v01.R	02_workflows/F3_workflow_v01/code	r	r_script	1361	1.329	2026-05-01T23:41:30Z	0070e325db2c3ba54816dac69778c592	script_on_request	script	F3			yes_default	FALSE		release_candidate	script_on_request	reproducibility_script	keep_script_on_request	F3						script_on_request	keep_script_on_request	R scripts are provided on request, not as public-deposit data.	TRUE	FALSE	FALSE	FALSE	FALSE	FALSE	FALSE	FALSE	FALSE	script_on_request	keep_script_on_request	R scripts are provided on request, not as public-deposit data.	FALSE	FALSE	FALSE	FALSE	FALSE
02_workflows/F3_workflow_v01/code/01_F3_load_required_data_from_datazip_v01.R	01_F3_load_required_data_from_datazip_v01.R	02_workflows/F3_workflow_v01/code	r	r_script	399	0.39	2026-05-02T00:47:57Z	787e305ccba1e9426faa5e24678b13af	script_on_request	script	F3			yes_default	FALSE		release_candidate	script_on_request	reproducibility_script	keep_script_on_request	F3						script_on_request	keep_script_on_request	R scripts are provided on request, not as public-deposit data.	TRUE	FALSE	FALSE	FALSE	FALSE	FALSE	FALSE	FALSE	FALSE	script_on_request	keep_script_on_request	R scripts are provided on request, not as public-deposit data.	FALSE	FALSE	FALSE	FALSE	FALSE
02_workflows/F3_workflow_v01/code/01_F3_load_required_data_from_primary_v03.R	01_F3_load_required_data_from_primary_v03.R	02_workflows/F3_workflow_v01/code	r	r_script	2748	2.684	2026-05-02T09:46:31Z	4c26a3c85319f89bba09fe13eb59a5e2	script_on_request	script	F3			yes_default	FALSE		release_candidate	script_on_request	reproducibility_script	keep_script_on_request	F3						script_on_request	keep_script_on_request	R scripts are provided on request, not as public-deposit data.	TRUE	FALSE	FALSE	FALSE	FALSE	FALSE	FALSE	FALSE	FALSE	script_on_request	keep_script_on_request	R scripts are provided on request, not as public-deposit data.	FALSE	FALSE	FALSE	FALSE	FALSE
02_workflows/F3_workflow_v01/code/02a_F3_build_refined_analysis_datasets_v01.R	02a_F3_build_refined_analysis_datasets_v01.R	02_workflows/F3_workflow_v01/code	r	r_script	4491	4.386	2026-05-02T23:18:13Z	dccbd497cbb04a8be034772b6a1b71b7	script_on_request	script	F3			yes_default	FALSE		release_candidate	script_on_request	reproducibility_script	keep_script_on_request	F3						script_on_request	keep_script_on_request	R scripts are provided on request, not as public-deposit data.	TRUE	FALSE	FALSE	FALSE	FALSE	FALSE	FALSE	FALSE	FALSE	script_on_request	keep_script_on_request	R scripts are provided on request, not as public-deposit data.	FALSE	FALSE	FALSE	FALSE	FALSE
02_workflows/F3_workflow_v01/code/02b_F3_build_figure_content_datasets_v01.R	02b_F3_build_figure_content_datasets_v01.R	02_workflows/F3_workflow_v01/code	r	r_script	3730	3.643	2026-05-02T00:47:57Z	2e7ce6093f7a1df16b5b5885d2b898c0	script_on_request	script	F3			yes_default	FALSE		release_candidate	script_on_request	reproducibility_script	keep_script_on_request	F3						script_on_request	keep_script_on_request	R scripts are provided on request, not as public-deposit data.	TRUE	FALSE	FALSE	FALSE	FALSE	FALSE	FALSE	FALSE	FALSE	script_on_request	keep_script_on_request	R scripts are provided on request, not as public-deposit data.	FALSE	FALSE	FALSE	FALSE	FALSE
02_workflows/F3_workflow_v01/code/03_F3_render_score_shift_figure_v01.R	03_F3_render_score_shift_figure_v01.R	02_workflows/F3_workflow_v01/code	r	r_script	11464	11.195	2026-05-01T23:41:30Z	dab2f3a66f41aaa54a5536793aff3d31	script_on_request	script	F3			yes_default	FALSE		release_candidate	script_on_request	reproducibility_script	keep_script_on_request	F3						script_on_request	keep_script_on_request	R scripts are provided on request, not as public-deposit data.	TRUE	FALSE	FALSE	FALSE	FALSE	FALSE	FALSE	FALSE	FALSE	script_on_request	keep_script_on_request	R scripts are provided on request, not as public-deposit data.	FALSE	FALSE	FALSE	FALSE	FALSE
02_workflows/F3_workflow_v01/code/04_F3_validate_and_document_outputs_v01.R	04_F3_validate_and_document_outputs_v01.R	02_workflows/F3_workflow_v01/code	r	r_script	8763	8.558	2026-05-02T01:00:07Z	8aad742b799389fdfc56c4be8fc77a79	script_on_request	script	F3			yes_default	FALSE		release_candidate	script_on_request	reproducibility_script	keep_script_on_request	F3						script_on_request	keep_script_on_request	R scripts are provided on request, not as public-deposit data.	TRUE	FALSE	FALSE	FALSE	FALSE	FALSE	FALSE	FALSE	FALSE	script_on_request	keep_script_on_request	R scripts are provided on request, not as public-deposit data.	FALSE	FALSE	FALSE	FALSE	FALSE
02_workflows/F3_workflow_v01/code/05_F3_build_submission_ready_outputs_v01.R	05_F3_build_submission_ready_outputs_v01.R	02_workflows/F3_workflow_v01/code	r	r_script	5210	5.088	2026-05-02T01:00:07Z	8078006d7b85464d4eddc328c90f0439	script_on_request	script	F3			yes_default	FALSE		release_candidate	script_on_request	reproducibility_script	keep_script_on_request	F3						script_on_request	keep_script_on_request	R scripts are provided on request, not as public-deposit data.	TRUE	FALSE	FALSE	FALSE	FALSE	FALSE	FALSE	FALSE	FALSE	script_on_request	keep_script_on_request	R scripts are provided on request, not as public-deposit data.	FALSE	FALSE	FALSE	FALSE	FALSE
02_workflows/F3_workflow_v01/code/F3.zip	F3.zip	02_workflows/F3_workflow_v01/code	zip	other	18859	18.417	2026-05-02T03:39:51Z	690e7e847dbc81eb2d0a367e44958e20	script_on_request	derived	F3			yes_default	FALSE		release_candidate	script_on_request	reproducibility_script	keep_script_on_request	F3						script_on_request	keep_script_on_request	Script-on-request file after policy overrides.	FALSE	FALSE	TRUE	FALSE	FALSE	FALSE	FALSE	FALSE	FALSE	script_on_request	keep_script_on_request	Script-on-request file after policy overrides.	FALSE	FALSE	FALSE	FALSE	FALSE
02_workflows/F4_workflow_v01/code/00_F4_config_helpers_v01.R	00_F4_config_helpers_v01.R	02_workflows/F4_workflow_v01/code	r	r_script	2909	2.841	2026-05-02T03:47:37Z	6690d530be6c6c7b8c10a66db809481b	script_on_request	script	F4			yes_default	FALSE		release_candidate	script_on_request	reproducibility_script	keep_script_on_request	F4						script_on_request	keep_script_on_request	R scripts are provided on request, not as public-deposit data.	TRUE	FALSE	FALSE	FALSE	FALSE	FALSE	FALSE	FALSE	FALSE	script_on_request	keep_script_on_request	R scripts are provided on request, not as public-deposit data.	FALSE	FALSE	FALSE	FALSE	FALSE
02_workflows/F4_workflow_v01/code/00_run_F4_workflow_v01.R	00_run_F4_workflow_v01.R	02_workflows/F4_workflow_v01/code	r	r_script	1351	1.319	2026-05-01T23:41:30Z	6f2bd645ae463a999c015a6cd8884497	script_on_request	script	F4			yes_default	FALSE		release_candidate	script_on_request	reproducibility_script	keep_script_on_request	F4						script_on_request	keep_script_on_request	R scripts are provided on request, not as public-deposit data.	TRUE	FALSE	FALSE	FALSE	FALSE	FALSE	FALSE	FALSE	FALSE	script_on_request	keep_script_on_request	R scripts are provided on request, not as public-deposit data.	FALSE	FALSE	FALSE	FALSE	FALSE
02_workflows/F4_workflow_v01/code/01_F4_load_required_data_from_datazip_v01.R	01_F4_load_required_data_from_datazip_v01.R	02_workflows/F4_workflow_v01/code	r	r_script	399	0.39	2026-05-02T01:36:15Z	e1e7ae4109c46377f0cf35f41bfe0edb	script_on_request	script	F4			yes_default	FALSE		release_candidate	script_on_request	reproducibility_script	keep_script_on_request	F4						script_on_request	keep_script_on_request	R scripts are provided on request, not as public-deposit data.	TRUE	FALSE	FALSE	FALSE	FALSE	FALSE	FALSE	FALSE	FALSE	script_on_request	keep_script_on_request	R scripts are provided on request, not as public-deposit data.	FALSE	FALSE	FALSE	FALSE	FALSE
02_workflows/F4_workflow_v01/code/01_F4_load_required_data_from_primary_v03.R	01_F4_load_required_data_from_primary_v03.R	02_workflows/F4_workflow_v01/code	r	r_script	3884	3.793	2026-05-02T02:02:26Z	ab918a2dc67e53575d665d010418d140	script_on_request	script	F4			yes_default	FALSE		release_candidate	script_on_request	reproducibility_script	keep_script_on_request	F4						script_on_request	keep_script_on_request	R scripts are provided on request, not as public-deposit data.	TRUE	FALSE	FALSE	FALSE	FALSE	FALSE	FALSE	FALSE	FALSE	script_on_request	keep_script_on_request	R scripts are provided on request, not as public-deposit data.	FALSE	FALSE	FALSE	FALSE	FALSE
02_workflows/F4_workflow_v01/code/02a_F4_build_refined_analysis_datasets_v01.R	02a_F4_build_refined_analysis_datasets_v01.R	02_workflows/F4_workflow_v01/code	r	r_script	15460	15.098	2026-05-01T23:41:30Z	b0f53cda4fa6af299ae81effc7b37162	script_on_request	script	F4			yes_default	FALSE		release_candidate	script_on_request	reproducibility_script	keep_script_on_request	F4						script_on_request	keep_script_on_request	R scripts are provided on request, not as public-deposit data.	TRUE	FALSE	FALSE	FALSE	FALSE	FALSE	FALSE	FALSE	FALSE	script_on_request	keep_script_on_request	R scripts are provided on request, not as public-deposit data.	FALSE	FALSE	FALSE	FALSE	FALSE
02_workflows/F4_workflow_v01/code/02b_F4_build_figure_content_datasets_v01.R	02b_F4_build_figure_content_datasets_v01.R	02_workflows/F4_workflow_v01/code	r	r_script	4529	4.423	2026-05-02T02:02:26Z	b71c77f27415e4ef1b1a1adf3896c182	script_on_request	script	F4			yes_default	FALSE		release_candidate	script_on_request	reproducibility_script	keep_script_on_request	F4						script_on_request	keep_script_on_request	R scripts are provided on request, not as public-deposit data.	TRUE	FALSE	FALSE	FALSE	FALSE	FALSE	FALSE	FALSE	FALSE	script_on_request	keep_script_on_request	R scripts are provided on request, not as public-deposit data.	FALSE	FALSE	FALSE	FALSE	FALSE
02_workflows/F4_workflow_v01/code/03_F4_render_survival_figure_v01.R	03_F4_render_survival_figure_v01.R	02_workflows/F4_workflow_v01/code	r	r_script	20886	20.396	2026-05-02T02:02:26Z	96c0feb2fd7dcfef01c208003004651f	script_on_request	script	F4			yes_default	FALSE		release_candidate	script_on_request	reproducibility_script	keep_script_on_request	F4						script_on_request	keep_script_on_request	R scripts are provided on request, not as public-deposit data.	TRUE	FALSE	FALSE	FALSE	FALSE	FALSE	FALSE	FALSE	FALSE	script_on_request	keep_script_on_request	R scripts are provided on request, not as public-deposit data.	FALSE	FALSE	FALSE	FALSE	FALSE
02_workflows/F4_workflow_v01/code/04_F4_validate_and_document_outputs_v01.R	04_F4_validate_and_document_outputs_v01.R	02_workflows/F4_workflow_v01/code	r	r_script	5020	4.902	2026-05-02T02:02:26Z	d46231d411ab6e2f3f9208e651c4386b	script_on_request	script	F4			yes_default	FALSE		release_candidate	script_on_request	reproducibility_script	keep_script_on_request	F4						script_on_request	keep_script_on_request	R scripts are provided on request, not as public-deposit data.	TRUE	FALSE	FALSE	FALSE	FALSE	FALSE	FALSE	FALSE	FALSE	script_on_request	keep_script_on_request	R scripts are provided on request, not as public-deposit data.	FALSE	FALSE	FALSE	FALSE	FALSE
02_workflows/F4_workflow_v01/code/05_F4_build_submission_ready_outputs_v01.R	05_F4_build_submission_ready_outputs_v01.R	02_workflows/F4_workflow_v01/code	r	r_script	7248	7.078	2026-05-02T02:02:26Z	db4b475ceecb5dd39e8e7b235e386849	script_on_request	script	F4			yes_default	FALSE		release_candidate	script_on_request	reproducibility_script	keep_script_on_request	F4						script_on_request	keep_script_on_request	R scripts are provided on request, not as public-deposit data.	TRUE	FALSE	FALSE	FALSE	FALSE	FALSE	FALSE	FALSE	FALSE	script_on_request	keep_script_on_request	R scripts are provided on request, not as public-deposit data.	FALSE	FALSE	FALSE	FALSE	FALSE
02_workflows/F4_workflow_v01/code/F4.zip	F4.zip	02_workflows/F4_workflow_v01/code	zip	other	22749	22.216	2026-05-02T03:40:10Z	ea5323e6bf626fe41dd328c74916b8e3	script_on_request	derived	F4			yes_default	FALSE		release_candidate	script_on_request	reproducibility_script	keep_script_on_request	F4						script_on_request	keep_script_on_request	Script-on-request file after policy overrides.	FALSE	FALSE	TRUE	FALSE	FALSE	FALSE	FALSE	FALSE	FALSE	script_on_request	keep_script_on_request	Script-on-request file after policy overrides.	FALSE	FALSE	FALSE	FALSE	FALSE
02_workflows/F5_workflow_v01/code/00_F5_config_helpers_v01.R	00_F5_config_helpers_v01.R	02_workflows/F5_workflow_v01/code	r	r_script	2893	2.825	2026-05-02T03:47:37Z	64de040356d310cb0d24d178530bcd12	script_on_request	script	F5			yes_default	FALSE		release_candidate	script_on_request	reproducibility_script	keep_script_on_request	F5						script_on_request	keep_script_on_request	R scripts are provided on request, not as public-deposit data.	TRUE	FALSE	FALSE	FALSE	FALSE	FALSE	FALSE	FALSE	FALSE	script_on_request	keep_script_on_request	R scripts are provided on request, not as public-deposit data.	FALSE	FALSE	FALSE	FALSE	FALSE
02_workflows/F5_workflow_v01/code/00_run_F5_workflow_v01.R	00_run_F5_workflow_v01.R	02_workflows/F5_workflow_v01/code	r	r_script	1357	1.325	2026-05-01T23:41:30Z	6ed956478204d9e6d60f82b8492675f3	script_on_request	script	F5			yes_default	FALSE		release_candidate	script_on_request	reproducibility_script	keep_script_on_request	F5						script_on_request	keep_script_on_request	R scripts are provided on request, not as public-deposit data.	TRUE	FALSE	FALSE	FALSE	FALSE	FALSE	FALSE	FALSE	FALSE	script_on_request	keep_script_on_request	R scripts are provided on request, not as public-deposit data.	FALSE	FALSE	FALSE	FALSE	FALSE
02_workflows/F5_workflow_v01/code/01_F5_load_required_data_from_datazip_v01.R	01_F5_load_required_data_from_datazip_v01.R	02_workflows/F5_workflow_v01/code	r	r_script	399	0.39	2026-05-02T01:36:15Z	f0ab691eb2e65ca1307eb20c477bd876	script_on_request	script	F5			yes_default	FALSE		release_candidate	script_on_request	reproducibility_script	keep_script_on_request	F5						script_on_request	keep_script_on_request	R scripts are provided on request, not as public-deposit data.	TRUE	FALSE	FALSE	FALSE	FALSE	FALSE	FALSE	FALSE	FALSE	script_on_request	keep_script_on_request	R scripts are provided on request, not as public-deposit data.	FALSE	FALSE	FALSE	FALSE	FALSE
02_workflows/F5_workflow_v01/code/01_F5_load_required_data_from_primary_v03.R	01_F5_load_required_data_from_primary_v03.R	02_workflows/F5_workflow_v01/code	r	r_script	2725	2.661	2026-05-02T01:40:58Z	e4eb8e3ba2e71967ed3489691f4d3559	script_on_request	script	F5			yes_default	FALSE		release_candidate	script_on_request	reproducibility_script	keep_script_on_request	F5						script_on_request	keep_script_on_request	R scripts are provided on request, not as public-deposit data.	TRUE	FALSE	FALSE	FALSE	FALSE	FALSE	FALSE	FALSE	FALSE	script_on_request	keep_script_on_request	R scripts are provided on request, not as public-deposit data.	FALSE	FALSE	FALSE	FALSE	FALSE
02_workflows/F5_workflow_v01/code/02a_F5_build_refined_analysis_datasets_v01.R	02a_F5_build_refined_analysis_datasets_v01.R	02_workflows/F5_workflow_v01/code	r	r_script	8311	8.116	2026-05-02T23:18:13Z	d91b2c9c9d5450f4bc1ab3ae9786a235	script_on_request	script	F5			yes_default	FALSE		release_candidate	script_on_request	reproducibility_script	keep_script_on_request	F5						script_on_request	keep_script_on_request	R scripts are provided on request, not as public-deposit data.	TRUE	FALSE	FALSE	FALSE	FALSE	FALSE	FALSE	FALSE	FALSE	script_on_request	keep_script_on_request	R scripts are provided on request, not as public-deposit data.	FALSE	FALSE	FALSE	FALSE	FALSE
02_workflows/F5_workflow_v01/code/02b_F5_build_figure_content_datasets_v01.R	02b_F5_build_figure_content_datasets_v01.R	02_workflows/F5_workflow_v01/code	r	r_script	4367	4.265	2026-05-02T01:40:58Z	6a6ddcb2868eef0856bdded99c12b241	script_on_request	script	F5			yes_default	FALSE		release_candidate	script_on_request	reproducibility_script	keep_script_on_request	F5						script_on_request	keep_script_on_request	R scripts are provided on request, not as public-deposit data.	TRUE	FALSE	FALSE	FALSE	FALSE	FALSE	FALSE	FALSE	FALSE	script_on_request	keep_script_on_request	R scripts are provided on request, not as public-deposit data.	FALSE	FALSE	FALSE	FALSE	FALSE
02_workflows/F5_workflow_v01/code/03_F5_render_stratified_survival_figure_v01.R	03_F5_render_stratified_survival_figure_v01.R	02_workflows/F5_workflow_v01/code	r	r_script	8671	8.468	2026-05-01T23:41:30Z	d55bbc45cb800c1bddae5512bec328cb	script_on_request	script	F5			yes_default	FALSE		release_candidate	script_on_request	reproducibility_script	keep_script_on_request	F5						script_on_request	keep_script_on_request	R scripts are provided on request, not as public-deposit data.	TRUE	FALSE	FALSE	FALSE	FALSE	FALSE	FALSE	FALSE	FALSE	script_on_request	keep_script_on_request	R scripts are provided on request, not as public-deposit data.	FALSE	FALSE	FALSE	FALSE	FALSE
02_workflows/F5_workflow_v01/code/04_F5_validate_and_document_outputs_v01.R	04_F5_validate_and_document_outputs_v01.R	02_workflows/F5_workflow_v01/code	r	r_script	4255	4.155	2026-05-01T23:41:30Z	9900e9f096e4e40e9ee766e4bdf2613c	script_on_request	script	F5			yes_default	FALSE		release_candidate	script_on_request	reproducibility_script	keep_script_on_request	F5						script_on_request	keep_script_on_request	R scripts are provided on request, not as public-deposit data.	TRUE	FALSE	FALSE	FALSE	FALSE	FALSE	FALSE	FALSE	FALSE	script_on_request	keep_script_on_request	R scripts are provided on request, not as public-deposit data.	FALSE	FALSE	FALSE	FALSE	FALSE
02_workflows/F5_workflow_v01/code/05_F5_build_submission_ready_outputs_v01.R	05_F5_build_submission_ready_outputs_v01.R	02_workflows/F5_workflow_v01/code	r	r_script	7208	7.039	2026-05-02T01:40:58Z	bc05ac1ca778a6b0fe113a1b66e797e6	script_on_request	script	F5			yes_default	FALSE		release_candidate	script_on_request	reproducibility_script	keep_script_on_request	F5						script_on_request	keep_script_on_request	R scripts are provided on request, not as public-deposit data.	TRUE	FALSE	FALSE	FALSE	FALSE	FALSE	FALSE	FALSE	FALSE	script_on_request	keep_script_on_request	R scripts are provided on request, not as public-deposit data.	FALSE	FALSE	FALSE	FALSE	FALSE
02_workflows/F5_workflow_v01/code/F5.zip	F5.zip	02_workflows/F5_workflow_v01/code	zip	other	18834	18.393	2026-05-02T03:40:27Z	ffe846d79fd339f781fea9f23fbdeab8	script_on_request	derived	F5			yes_default	FALSE		release_candidate	script_on_request	reproducibility_script	keep_script_on_request	F5						script_on_request	keep_script_on_request	Script-on-request file after policy overrides.	FALSE	FALSE	TRUE	FALSE	FALSE	FALSE	FALSE	FALSE	FALSE	script_on_request	keep_script_on_request	Script-on-request file after policy overrides.	FALSE	FALSE	FALSE	FALSE	FALSE
02_workflows/F6_workflow_v01/code/00_F6_config_helpers_v01.R	00_F6_config_helpers_v01.R	02_workflows/F6_workflow_v01/code	r	r_script	3641	3.556	2026-05-02T03:47:37Z	be3ea285572a0c8e8d70e1fa82eecf32	script_on_request	script	F6			yes_default	FALSE		release_candidate	script_on_request	reproducibility_script	keep_script_on_request	F6						script_on_request	keep_script_on_request	R scripts are provided on request, not as public-deposit data.	TRUE	FALSE	FALSE	FALSE	FALSE	FALSE	FALSE	FALSE	FALSE	script_on_request	keep_script_on_request	R scripts are provided on request, not as public-deposit data.	FALSE	FALSE	FALSE	FALSE	FALSE
02_workflows/F6_workflow_v01/code/00_run_F6_workflow_v01.R	00_run_F6_workflow_v01.R	02_workflows/F6_workflow_v01/code	r	r_script	1352	1.32	2026-05-01T23:41:30Z	e4c7e397fb1ded227b53a69397024ab1	script_on_request	script	F6			yes_default	FALSE		release_candidate	script_on_request	reproducibility_script	keep_script_on_request	F6						script_on_request	keep_script_on_request	R scripts are provided on request, not as public-deposit data.	TRUE	FALSE	FALSE	FALSE	FALSE	FALSE	FALSE	FALSE	FALSE	script_on_request	keep_script_on_request	R scripts are provided on request, not as public-deposit data.	FALSE	FALSE	FALSE	FALSE	FALSE
02_workflows/F6_workflow_v01/code/01_F6_load_required_data_from_datazip_v01.R	01_F6_load_required_data_from_datazip_v01.R	02_workflows/F6_workflow_v01/code	r	r_script	399	0.39	2026-05-02T01:36:15Z	7c727a0b9209831cefa337e6ab11a211	script_on_request	script	F6			yes_default	FALSE		release_candidate	script_on_request	reproducibility_script	keep_script_on_request	F6						script_on_request	keep_script_on_request	R scripts are provided on request, not as public-deposit data.	TRUE	FALSE	FALSE	FALSE	FALSE	FALSE	FALSE	FALSE	FALSE	script_on_request	keep_script_on_request	R scripts are provided on request, not as public-deposit data.	FALSE	FALSE	FALSE	FALSE	FALSE
02_workflows/F6_workflow_v01/code/01_F6_load_required_data_from_primary_v03.R	01_F6_load_required_data_from_primary_v03.R	02_workflows/F6_workflow_v01/code	r	r_script	2671	2.608	2026-05-02T01:36:15Z	90626778cf0244fc96af91dc284ef355	script_on_request	script	F6			yes_default	FALSE		release_candidate	script_on_request	reproducibility_script	keep_script_on_request	F6						script_on_request	keep_script_on_request	R scripts are provided on request, not as public-deposit data.	TRUE	FALSE	FALSE	FALSE	FALSE	FALSE	FALSE	FALSE	FALSE	script_on_request	keep_script_on_request	R scripts are provided on request, not as public-deposit data.	FALSE	FALSE	FALSE	FALSE	FALSE
02_workflows/F6_workflow_v01/code/02a_F6_build_refined_analysis_datasets_v01.R	02a_F6_build_refined_analysis_datasets_v01.R	02_workflows/F6_workflow_v01/code	r	r_script	11139	10.878	2026-05-02T03:08:12Z	866fc90e58fcd60c0e2cc028baf2c894	script_on_request	script	F6			yes_default	FALSE		release_candidate	script_on_request	reproducibility_script	keep_script_on_request	F6						script_on_request	keep_script_on_request	R scripts are provided on request, not as public-deposit data.	TRUE	FALSE	FALSE	FALSE	FALSE	FALSE	FALSE	FALSE	FALSE	script_on_request	keep_script_on_request	R scripts are provided on request, not as public-deposit data.	FALSE	FALSE	FALSE	FALSE	FALSE
02_workflows/F6_workflow_v01/code/02b_F6_build_figure_content_datasets_v01.R	02b_F6_build_figure_content_datasets_v01.R	02_workflows/F6_workflow_v01/code	r	r_script	3382	3.303	2026-05-01T23:41:30Z	ecf2b2eead8e2f4fc9bfcbca95d982e5	script_on_request	script	F6			yes_default	FALSE		release_candidate	script_on_request	reproducibility_script	keep_script_on_request	F6						script_on_request	keep_script_on_request	R scripts are provided on request, not as public-deposit data.	TRUE	FALSE	FALSE	FALSE	FALSE	FALSE	FALSE	FALSE	FALSE	script_on_request	keep_script_on_request	R scripts are provided on request, not as public-deposit data.	FALSE	FALSE	FALSE	FALSE	FALSE
02_workflows/F6_workflow_v01/code/03_F6_render_cif_figure_v01.R	03_F6_render_cif_figure_v01.R	02_workflows/F6_workflow_v01/code	r	r_script	10354	10.111	2026-05-02T03:10:37Z	86fc7231931e443e20db0884f47117d6	script_on_request	script	F6			yes_default	FALSE		release_candidate	script_on_request	reproducibility_script	keep_script_on_request	F6						script_on_request	keep_script_on_request	R scripts are provided on request, not as public-deposit data.	TRUE	FALSE	FALSE	FALSE	FALSE	FALSE	FALSE	FALSE	FALSE	script_on_request	keep_script_on_request	R scripts are provided on request, not as public-deposit data.	FALSE	FALSE	FALSE	FALSE	FALSE
02_workflows/F6_workflow_v01/code/04_F6_validate_and_document_outputs_v01.R	04_F6_validate_and_document_outputs_v01.R	02_workflows/F6_workflow_v01/code	r	r_script	5776	5.641	2026-05-01T23:41:30Z	96f1f0cd3f20b1ff08c63bacfa0cde77	script_on_request	script	F6			yes_default	FALSE		release_candidate	script_on_request	reproducibility_script	keep_script_on_request	F6						script_on_request	keep_script_on_request	R scripts are provided on request, not as public-deposit data.	TRUE	FALSE	FALSE	FALSE	FALSE	FALSE	FALSE	FALSE	FALSE	script_on_request	keep_script_on_request	R scripts are provided on request, not as public-deposit data.	FALSE	FALSE	FALSE	FALSE	FALSE
02_workflows/F6_workflow_v01/code/05_F6_build_submission_ready_outputs_v01.R	05_F6_build_submission_ready_outputs_v01.R	02_workflows/F6_workflow_v01/code	r	r_script	8945	8.735	2026-05-01T23:41:30Z	d4a7c19cb5ab3e410091495c43e0cbc5	script_on_request	script	F6			yes_default	FALSE		release_candidate	script_on_request	reproducibility_script	keep_script_on_request	F6						script_on_request	keep_script_on_request	R scripts are provided on request, not as public-deposit data.	TRUE	FALSE	FALSE	FALSE	FALSE	FALSE	FALSE	FALSE	FALSE	script_on_request	keep_script_on_request	R scripts are provided on request, not as public-deposit data.	FALSE	FALSE	FALSE	FALSE	FALSE
02_workflows/F6_workflow_v01/code/F6.zip	F6.zip	02_workflows/F6_workflow_v01/code	zip	other	20441	19.962	2026-05-02T03:40:48Z	6156b0eb4332288a49b37ef8aef444e9	script_on_request	derived	F6			yes_default	FALSE		release_candidate	script_on_request	reproducibility_script	keep_script_on_request	F6						script_on_request	keep_script_on_request	Script-on-request file after policy overrides.	FALSE	FALSE	TRUE	FALSE	FALSE	FALSE	FALSE	FALSE	FALSE	script_on_request	keep_script_on_request	Script-on-request file after policy overrides.	FALSE	FALSE	FALSE	FALSE	FALSE
02_workflows/T1_workflow_v01/code/00_T1_config_helpers_v01.R	00_T1_config_helpers_v01.R	02_workflows/T1_workflow_v01/code	r	r_script	5871	5.733	2026-05-02T03:47:37Z	378b43a722c4624dc6362cc497de5787	script_on_request	script	T1			yes_default	FALSE		release_candidate	script_on_request	reproducibility_script	keep_script_on_request	T1						script_on_request	keep_script_on_request	R scripts are provided on request, not as public-deposit data.	TRUE	FALSE	FALSE	FALSE	FALSE	FALSE	FALSE	FALSE	FALSE	script_on_request	keep_script_on_request	R scripts are provided on request, not as public-deposit data.	FALSE	FALSE	FALSE	FALSE	FALSE
02_workflows/T1_workflow_v01/code/00_run_T1_workflow_v01.R	00_run_T1_workflow_v01.R	02_workflows/T1_workflow_v01/code	r	r_script	1360	1.328	2026-05-01T23:41:30Z	22c6620a122931af811b6a228c84561f	script_on_request	script	T1			yes_default	FALSE		release_candidate	script_on_request	reproducibility_script	keep_script_on_request	T1						script_on_request	keep_script_on_request	R scripts are provided on request, not as public-deposit data.	TRUE	FALSE	FALSE	FALSE	FALSE	FALSE	FALSE	FALSE	FALSE	script_on_request	keep_script_on_request	R scripts are provided on request, not as public-deposit data.	FALSE	FALSE	FALSE	FALSE	FALSE
02_workflows/T1_workflow_v01/code/01_T1_load_required_data_from_datazip_v01.R	01_T1_load_required_data_from_datazip_v01.R	02_workflows/T1_workflow_v01/code	r	r_script	399	0.39	2026-05-02T03:32:22Z	d8c6234066aac572b7fd8e424cf02161	script_on_request	script	T1			yes_default	FALSE		release_candidate	script_on_request	reproducibility_script	keep_script_on_request	T1						script_on_request	keep_script_on_request	R scripts are provided on request, not as public-deposit data.	TRUE	FALSE	FALSE	FALSE	FALSE	FALSE	FALSE	FALSE	FALSE	script_on_request	keep_script_on_request	R scripts are provided on request, not as public-deposit data.	FALSE	FALSE	FALSE	FALSE	FALSE
02_workflows/T1_workflow_v01/code/01_T1_load_required_data_from_primary_v03.R	01_T1_load_required_data_from_primary_v03.R	02_workflows/T1_workflow_v01/code	r	r_script	9550	9.326	2026-05-02T03:32:22Z	1be95164b7567e473a9448f3f04f5a52	script_on_request	script	T1			yes_default	FALSE		release_candidate	script_on_request	reproducibility_script	keep_script_on_request	T1						script_on_request	keep_script_on_request	R scripts are provided on request, not as public-deposit data.	TRUE	FALSE	FALSE	FALSE	FALSE	FALSE	FALSE	FALSE	FALSE	script_on_request	keep_script_on_request	R scripts are provided on request, not as public-deposit data.	FALSE	FALSE	FALSE	FALSE	FALSE
02_workflows/T1_workflow_v01/code/02a_T1_build_refined_analysis_datasets_v01.R	02a_T1_build_refined_analysis_datasets_v01.R	02_workflows/T1_workflow_v01/code	r	r_script	3936	3.844	2026-05-02T03:47:37Z	65ed312b3b7a1e1b1ef1af2ed633894a	script_on_request	script	T1			yes_default	FALSE		release_candidate	script_on_request	reproducibility_script	keep_script_on_request	T1						script_on_request	keep_script_on_request	R scripts are provided on request, not as public-deposit data.	TRUE	FALSE	FALSE	FALSE	FALSE	FALSE	FALSE	FALSE	FALSE	script_on_request	keep_script_on_request	R scripts are provided on request, not as public-deposit data.	FALSE	FALSE	FALSE	FALSE	FALSE
02_workflows/T1_workflow_v01/code/02b_T1_build_table_content_dataset_v01.R	02b_T1_build_table_content_dataset_v01.R	02_workflows/T1_workflow_v01/code	r	r_script	37605	36.724	2026-05-02T20:27:34Z	e252f553ae9d8b189fd09e008b860fe8	script_on_request	script	T1;table_or_supplement			yes_default	FALSE		release_candidate	script_on_request	reproducibility_script	keep_script_on_request	T1						script_on_request	keep_script_on_request	R scripts are provided on request, not as public-deposit data.	TRUE	FALSE	FALSE	FALSE	FALSE	FALSE	FALSE	FALSE	FALSE	script_on_request	keep_script_on_request	R scripts are provided on request, not as public-deposit data.	FALSE	FALSE	FALSE	FALSE	FALSE
02_workflows/T1_workflow_v01/code/03_T1_render_submitted_table_docx_v01.R	03_T1_render_submitted_table_docx_v01.R	02_workflows/T1_workflow_v01/code	r	r_script	5471	5.343	2026-05-01T23:41:30Z	d696b921f32674a4927497ec58da2e41	script_on_request	script	T1;table_or_supplement			yes_default	FALSE		release_candidate	script_on_request	reproducibility_script	keep_script_on_request	T1						script_on_request	keep_script_on_request	R scripts are provided on request, not as public-deposit data.	TRUE	FALSE	FALSE	FALSE	FALSE	FALSE	FALSE	FALSE	FALSE	script_on_request	keep_script_on_request	R scripts are provided on request, not as public-deposit data.	FALSE	FALSE	FALSE	FALSE	FALSE
02_workflows/T1_workflow_v01/code/04_T1_validate_and_document_outputs_v01.R	04_T1_validate_and_document_outputs_v01.R	02_workflows/T1_workflow_v01/code	r	r_script	6512	6.359	2026-05-01T23:41:30Z	d7d78618729a8357dc7faa583e30d6df	script_on_request	script	T1			yes_default	FALSE		release_candidate	script_on_request	reproducibility_script	keep_script_on_request	T1						script_on_request	keep_script_on_request	R scripts are provided on request, not as public-deposit data.	TRUE	FALSE	FALSE	FALSE	FALSE	FALSE	FALSE	FALSE	FALSE	script_on_request	keep_script_on_request	R scripts are provided on request, not as public-deposit data.	FALSE	FALSE	FALSE	FALSE	FALSE
02_workflows/T1_workflow_v01/code/05_T1_build_submission_ready_outputs_v01.R	05_T1_build_submission_ready_outputs_v01.R	02_workflows/T1_workflow_v01/code	r	r_script	8722	8.518	2026-05-01T23:41:30Z	ce076a3912d6aaf57ea4c0afd72cb1cd	script_on_request	script	T1			yes_default	FALSE		release_candidate	script_on_request	reproducibility_script	keep_script_on_request	T1						script_on_request	keep_script_on_request	R scripts are provided on request, not as public-deposit data.	TRUE	FALSE	FALSE	FALSE	FALSE	FALSE	FALSE	FALSE	FALSE	script_on_request	keep_script_on_request	R scripts are provided on request, not as public-deposit data.	FALSE	FALSE	FALSE	FALSE	FALSE
02_workflows/T1_workflow_v01/code/T1.zip	T1.zip	02_workflows/T1_workflow_v01/code	zip	other	21655	21.147	2026-05-02T03:41:09Z	c947b35348e6e0ee9b910620f7e8297a	script_on_request	derived	T1			yes_default	FALSE		release_candidate	script_on_request	reproducibility_script	keep_script_on_request	T1						script_on_request	keep_script_on_request	Script-on-request file after policy overrides.	FALSE	FALSE	TRUE	FALSE	FALSE	FALSE	FALSE	FALSE	FALSE	script_on_request	keep_script_on_request	Script-on-request file after policy overrides.	FALSE	FALSE	FALSE	FALSE	FALSE
02_workflows/T3_workflow_v01/code/00_T3_config_helpers_v01.R	00_T3_config_helpers_v01.R	02_workflows/T3_workflow_v01/code	r	r_script	6918	6.756	2026-05-02T03:47:37Z	c97bfc970a6c7b913897a5410315d5b1	script_on_request	script	T3			yes_default	FALSE		release_candidate	script_on_request	reproducibility_script	keep_script_on_request	T3						script_on_request	keep_script_on_request	R scripts are provided on request, not as public-deposit data.	TRUE	FALSE	FALSE	FALSE	FALSE	FALSE	FALSE	FALSE	FALSE	script_on_request	keep_script_on_request	R scripts are provided on request, not as public-deposit data.	FALSE	FALSE	FALSE	FALSE	FALSE
02_workflows/T3_workflow_v01/code/00_run_T3_workflow_v01.R	00_run_T3_workflow_v01.R	02_workflows/T3_workflow_v01/code	r	r_script	1483	1.448	2026-05-01T23:41:30Z	33fcac1a04dc4a1d857d8867aae96762	script_on_request	script	T3			yes_default	FALSE		release_candidate	script_on_request	reproducibility_script	keep_script_on_request	T3						script_on_request	keep_script_on_request	R scripts are provided on request, not as public-deposit data.	TRUE	FALSE	FALSE	FALSE	FALSE	FALSE	FALSE	FALSE	FALSE	script_on_request	keep_script_on_request	R scripts are provided on request, not as public-deposit data.	FALSE	FALSE	FALSE	FALSE	FALSE
02_workflows/T3_workflow_v01/code/01_T3_load_required_data_from_datazip_v01.R	01_T3_load_required_data_from_datazip_v01.R	02_workflows/T3_workflow_v01/code	r	r_script	399	0.39	2026-05-02T03:23:58Z	a5426fa56a574173c85d3237eb42fa7b	script_on_request	script	T3			yes_default	FALSE		release_candidate	script_on_request	reproducibility_script	keep_script_on_request	T3						script_on_request	keep_script_on_request	R scripts are provided on request, not as public-deposit data.	TRUE	FALSE	FALSE	FALSE	FALSE	FALSE	FALSE	FALSE	FALSE	script_on_request	keep_script_on_request	R scripts are provided on request, not as public-deposit data.	FALSE	FALSE	FALSE	FALSE	FALSE
02_workflows/T3_workflow_v01/code/01_T3_load_required_data_from_primary_v03.R	01_T3_load_required_data_from_primary_v03.R	02_workflows/T3_workflow_v01/code	r	r_script	8547	8.347	2026-05-02T17:16:54Z	07ba42e1a4dadfdfab8f82b5b11d8f6d	script_on_request	script	T3			yes_default	FALSE		release_candidate	script_on_request	reproducibility_script	keep_script_on_request	T3						script_on_request	keep_script_on_request	R scripts are provided on request, not as public-deposit data.	TRUE	FALSE	FALSE	FALSE	FALSE	FALSE	FALSE	FALSE	FALSE	script_on_request	keep_script_on_request	R scripts are provided on request, not as public-deposit data.	FALSE	FALSE	FALSE	FALSE	FALSE
02_workflows/T3_workflow_v01/code/02a_T3_build_refined_analysis_datasets_v01.R	02a_T3_build_refined_analysis_datasets_v01.R	02_workflows/T3_workflow_v01/code	r	r_script	5553	5.423	2026-05-02T17:16:54Z	4882055adbedbf708c98408efd6e741a	script_on_request	script	T3			yes_default	FALSE		release_candidate	script_on_request	reproducibility_script	keep_script_on_request	T3						script_on_request	keep_script_on_request	R scripts are provided on request, not as public-deposit data.	TRUE	FALSE	FALSE	FALSE	FALSE	FALSE	FALSE	FALSE	FALSE	script_on_request	keep_script_on_request	R scripts are provided on request, not as public-deposit data.	FALSE	FALSE	FALSE	FALSE	FALSE
02_workflows/T3_workflow_v01/code/02b_T3_build_table_content_dataset_v01.R	02b_T3_build_table_content_dataset_v01.R	02_workflows/T3_workflow_v01/code	r	r_script	12890	12.588	2026-05-02T21:13:21Z	63c5c2dfbce5966dda5820f97adcd5d4	script_on_request	script	T3;table_or_supplement			yes_default	FALSE		release_candidate	script_on_request	reproducibility_script	keep_script_on_request	T3						script_on_request	keep_script_on_request	R scripts are provided on request, not as public-deposit data.	TRUE	FALSE	FALSE	FALSE	FALSE	FALSE	FALSE	FALSE	FALSE	script_on_request	keep_script_on_request	R scripts are provided on request, not as public-deposit data.	FALSE	FALSE	FALSE	FALSE	FALSE
02_workflows/T3_workflow_v01/code/03_T3_render_submitted_table_docx_v01.R	03_T3_render_submitted_table_docx_v01.R	02_workflows/T3_workflow_v01/code	r	r_script	4531	4.425	2026-05-01T23:41:30Z	9f6895fe13a3393217d92c62f7b3030f	script_on_request	script	T3;table_or_supplement			yes_default	FALSE		release_candidate	script_on_request	reproducibility_script	keep_script_on_request	T3						script_on_request	keep_script_on_request	R scripts are provided on request, not as public-deposit data.	TRUE	FALSE	FALSE	FALSE	FALSE	FALSE	FALSE	FALSE	FALSE	script_on_request	keep_script_on_request	R scripts are provided on request, not as public-deposit data.	FALSE	FALSE	FALSE	FALSE	FALSE
02_workflows/T3_workflow_v01/code/04_T3_validate_and_document_outputs_v01.R	04_T3_validate_and_document_outputs_v01.R	02_workflows/T3_workflow_v01/code	r	r_script	5708	5.574	2026-05-01T23:41:30Z	38d540a1ed8811aab26a20d0512a6211	script_on_request	script	T3			yes_default	FALSE		release_candidate	script_on_request	reproducibility_script	keep_script_on_request	T3						script_on_request	keep_script_on_request	R scripts are provided on request, not as public-deposit data.	TRUE	FALSE	FALSE	FALSE	FALSE	FALSE	FALSE	FALSE	FALSE	script_on_request	keep_script_on_request	R scripts are provided on request, not as public-deposit data.	FALSE	FALSE	FALSE	FALSE	FALSE
02_workflows/T3_workflow_v01/code/05_T3_build_submission_ready_outputs_v01.R	05_T3_build_submission_ready_outputs_v01.R	02_workflows/T3_workflow_v01/code	r	r_script	7750	7.568	2026-05-01T23:41:30Z	9977cd445a71ea491bfbd8afb0248892	script_on_request	script	T3			yes_default	FALSE		release_candidate	script_on_request	reproducibility_script	keep_script_on_request	T3						script_on_request	keep_script_on_request	R scripts are provided on request, not as public-deposit data.	TRUE	FALSE	FALSE	FALSE	FALSE	FALSE	FALSE	FALSE	FALSE	script_on_request	keep_script_on_request	R scripts are provided on request, not as public-deposit data.	FALSE	FALSE	FALSE	FALSE	FALSE
02_workflows/T3_workflow_v01/code/T3.zip	T3.zip	02_workflows/T3_workflow_v01/code	zip	other	21639	21.132	2026-05-02T03:41:38Z	8fadb725088a191f39cfc7d27f5f6cf5	script_on_request	derived	T3			yes_default	FALSE		release_candidate	script_on_request	reproducibility_script	keep_script_on_request	T3						script_on_request	keep_script_on_request	Script-on-request file after policy overrides.	FALSE	FALSE	TRUE	FALSE	FALSE	FALSE	FALSE	FALSE	FALSE	script_on_request	keep_script_on_request	Script-on-request file after policy overrides.	FALSE	FALSE	FALSE	FALSE	FALSE
02_workflows/T4_workflow_v01/code/00_run_T4_workflow_v01.R	00_run_T4_workflow_v01.R	02_workflows/T4_workflow_v01/code	r	r_script	1543	1.507	2026-05-01T23:41:30Z	100eff90fb34bbf0abf02a6cfb945c20	script_on_request	script	T4			yes_default	FALSE		release_candidate	script_on_request	reproducibility_script	keep_script_on_request	T4						script_on_request	keep_script_on_request	R scripts are provided on request, not as public-deposit data.	TRUE	FALSE	FALSE	FALSE	FALSE	FALSE	FALSE	FALSE	FALSE	script_on_request	keep_script_on_request	R scripts are provided on request, not as public-deposit data.	FALSE	FALSE	FALSE	FALSE	FALSE
02_workflows/T4_workflow_v01/code/01_T4_load_required_data_from_datazip_v01.R	01_T4_load_required_data_from_datazip_v01.R	02_workflows/T4_workflow_v01/code	r	r_script	399	0.39	2026-05-02T00:04:10Z	7d9dcc6082956372862aac4196e00cc7	script_on_request	script	T4			yes_default	FALSE		release_candidate	script_on_request	reproducibility_script	keep_script_on_request	T4						script_on_request	keep_script_on_request	R scripts are provided on request, not as public-deposit data.	TRUE	FALSE	FALSE	FALSE	FALSE	FALSE	FALSE	FALSE	FALSE	script_on_request	keep_script_on_request	R scripts are provided on request, not as public-deposit data.	FALSE	FALSE	FALSE	FALSE	FALSE
02_workflows/T4_workflow_v01/code/01_T4_load_required_data_from_primary_v03.R	01_T4_load_required_data_from_primary_v03.R	02_workflows/T4_workflow_v01/code	r	r_script	4140	4.043	2026-05-02T00:04:10Z	9d7bf130fe008c313e45674a83a1748c	script_on_request	script	T4			yes_default	FALSE		release_candidate	script_on_request	reproducibility_script	keep_script_on_request	T4						script_on_request	keep_script_on_request	R scripts are provided on request, not as public-deposit data.	TRUE	FALSE	FALSE	FALSE	FALSE	FALSE	FALSE	FALSE	FALSE	script_on_request	keep_script_on_request	R scripts are provided on request, not as public-deposit data.	FALSE	FALSE	FALSE	FALSE	FALSE
02_workflows/T4_workflow_v01/code/02a_T4_build_refined_analysis_datasets_v01.R	02a_T4_build_refined_analysis_datasets_v01.R	02_workflows/T4_workflow_v01/code	r	r_script	4833	4.72	2026-05-01T23:41:30Z	dd920fef0bc1efc2f48c97be255bb9ed	script_on_request	script	T4			yes_default	FALSE		release_candidate	script_on_request	reproducibility_script	keep_script_on_request	T4						script_on_request	keep_script_on_request	R scripts are provided on request, not as public-deposit data.	TRUE	FALSE	FALSE	FALSE	FALSE	FALSE	FALSE	FALSE	FALSE	script_on_request	keep_script_on_request	R scripts are provided on request, not as public-deposit data.	FALSE	FALSE	FALSE	FALSE	FALSE
02_workflows/T4_workflow_v01/code/02b_T4_build_table_content_dataset_v01.R	02b_T4_build_table_content_dataset_v01.R	02_workflows/T4_workflow_v01/code	r	r_script	10626	10.377	2026-05-01T23:41:30Z	a0f19cc35b244da83bb3dfa6bf365831	script_on_request	script	T4;table_or_supplement			yes_default	FALSE		release_candidate	script_on_request	reproducibility_script	keep_script_on_request	T4						script_on_request	keep_script_on_request	R scripts are provided on request, not as public-deposit data.	TRUE	FALSE	FALSE	FALSE	FALSE	FALSE	FALSE	FALSE	FALSE	script_on_request	keep_script_on_request	R scripts are provided on request, not as public-deposit data.	FALSE	FALSE	FALSE	FALSE	FALSE
02_workflows/T4_workflow_v01/code/02c_T4_build_srtr_restricted_table_content_v01.R	02c_T4_build_srtr_restricted_table_content_v01.R	02_workflows/T4_workflow_v01/code	r	r_script	45032	43.977	2026-05-02T00:30:55Z	5cd8bdd69a5da62b1d7e014b742dd0d9	restricted_on_request	script	T4;table_or_supplement			yes_default	TRUE		release_candidate	restricted_on_request	reproducibility_script	keep_restricted_on_request	T4						script_on_request	keep_script_on_request	R scripts are provided on request, not as public-deposit data.	TRUE	TRUE	FALSE	FALSE	FALSE	FALSE	FALSE	FALSE	FALSE	script_on_request	keep_script_on_request	R scripts are provided on request, not as public-deposit data.	FALSE	FALSE	FALSE	FALSE	FALSE
02_workflows/T4_workflow_v01/code/03_T4_render_submitted_table_docx_v01.R	03_T4_render_submitted_table_docx_v01.R	02_workflows/T4_workflow_v01/code	r	r_script	4365	4.263	2026-05-01T23:41:30Z	88291251f4e38a85036e258a5d20e37d	script_on_request	script	T4;table_or_supplement			yes_default	FALSE		release_candidate	script_on_request	reproducibility_script	keep_script_on_request	T4						script_on_request	keep_script_on_request	R scripts are provided on request, not as public-deposit data.	TRUE	FALSE	FALSE	FALSE	FALSE	FALSE	FALSE	FALSE	FALSE	script_on_request	keep_script_on_request	R scripts are provided on request, not as public-deposit data.	FALSE	FALSE	FALSE	FALSE	FALSE
02_workflows/T4_workflow_v01/code/04_T4_validate_and_document_outputs_v01.R	04_T4_validate_and_document_outputs_v01.R	02_workflows/T4_workflow_v01/code	r	r_script	8506	8.307	2026-05-01T23:49:52Z	8ea0440a6882d3dfcca1c2913fbd160e	script_on_request	script	T4			yes_default	FALSE		release_candidate	script_on_request	reproducibility_script	keep_script_on_request	T4						script_on_request	keep_script_on_request	R scripts are provided on request, not as public-deposit data.	TRUE	FALSE	FALSE	FALSE	FALSE	FALSE	FALSE	FALSE	FALSE	script_on_request	keep_script_on_request	R scripts are provided on request, not as public-deposit data.	FALSE	FALSE	FALSE	FALSE	FALSE
02_workflows/T4_workflow_v01/code/05_T4_build_submission_ready_outputs_v01.R	05_T4_build_submission_ready_outputs_v01.R	02_workflows/T4_workflow_v01/code	r	r_script	11845	11.567	2026-05-01T23:49:52Z	8c0d3685524528e5fa14a3a58e0535ef	script_on_request	script	T4			yes_default	FALSE		release_candidate	script_on_request	reproducibility_script	keep_script_on_request	T4						script_on_request	keep_script_on_request	R scripts are provided on request, not as public-deposit data.	TRUE	FALSE	FALSE	FALSE	FALSE	FALSE	FALSE	FALSE	FALSE	script_on_request	keep_script_on_request	R scripts are provided on request, not as public-deposit data.	FALSE	FALSE	FALSE	FALSE	FALSE
02_workflows/T4_workflow_v01/code/99_verify_srtr_T4_survival_matrix_contains_8_sources_v02.R	99_verify_srtr_T4_survival_matrix_contains_8_sources_v02.R	02_workflows/T4_workflow_v01/code	r	r_script	12934	12.631	2026-05-01T23:41:30Z	20e8836b5bb63ef3abf5e184cac85019	restricted_on_request	script	T4			yes_default	TRUE		release_candidate	restricted_on_request	reproducibility_script	keep_restricted_on_request	T4						script_on_request	keep_script_on_request	R scripts are provided on request, not as public-deposit data.	TRUE	TRUE	FALSE	FALSE	FALSE	FALSE	FALSE	FALSE	FALSE	script_on_request	keep_script_on_request	R scripts are provided on request, not as public-deposit data.	FALSE	FALSE	FALSE	FALSE	FALSE
02_workflows/T4_workflow_v01/code/T4.zip	T4.zip	02_workflows/T4_workflow_v01/code	zip	other	34818	34.002	2026-05-02T03:41:58Z	59e0fd2a2d016731bb3c8d852e1f931c	script_on_request	derived	T4			yes_default	FALSE		release_candidate	script_on_request	reproducibility_script	keep_script_on_request	T4						script_on_request	keep_script_on_request	Script-on-request file after policy overrides.	FALSE	FALSE	TRUE	FALSE	FALSE	FALSE	FALSE	FALSE	FALSE	script_on_request	keep_script_on_request	Script-on-request file after policy overrides.	FALSE	FALSE	FALSE	FALSE	FALSE
