# Supplementary material for: Creatinine assay interferences compromises MELD accuracy and may bias liver allocation
Source: Nat Commun. 2026 Jul 23;17:7111. doi: 10.1038/s41467-026-75011-x (PMC13396164; doi:10.1038/s41467-026-75011-x)
Supplement: Supplementary file 4 — Source Data [file 41467_2026_75011_MOESM4_ESM.zip › figshare_package_FINAL_PUBLIC_DEPOSIT_V1_20260503_002637/00_release_manifests/public_variable_dictionary_explanatory_patch_audit_v02.txt]

Script: 25_patch_explanatory_public_variable_dictionary_v02.R
Run time: 2026-05-03 01:30:09
Public package: LOCAL_PATH_REMOVED
Manifest directory: 00_release_manifests

Summary:
                                    check
 1:                        public_package
 2:                public_variables_total
 3:          patched_variable_occurrences
 4:              manual_exact_definitions
 5:         fallback_needs_wording_review
 6:                generic_variable_names
 7: variables_requiring_dictionary_review
 8:                    empty_descriptions
 9:            unit_detected_column_class
10:                patched_units_nonempty
                                                                                                                                                                           value status
 1: LOCAL_PATH_REMOVED   info
 2:                                                                                                                                                                          661   info
 3:                                                                                                                                                                          188   info
 4:                                                                                                                                                                          188   info
 5:                                                                                                                                                                            0   pass
 6:                                                                                                                                                                            0   pass
 7:                                                                                                                                                                            0   pass
 8:                                                                                                                                                                            0   pass
 9:                                                                                                                                                                    character   pass
10:                                                                                                                                                                           40   info

Definitions by status/action:
        explanatory_status public_dictionary_action   N
1:        exact_definition               acceptable 238
2: manual_exact_definition               acceptable 188
3:     pattern_or_fallback               acceptable 235

Patch changes:
                                                                                                 relative_path         variable_original
  1:                                                        01_primary_data/public/esld_master_long_public.csv age_years_first_available
  2:                                                        01_primary_data/public/esld_master_long_public.csv                       ald
  3:                                                        01_primary_data/public/esld_master_long_public.csv                   ald_hcv
  4:                                                        01_primary_data/public/esld_master_long_public.csv                autoimmune
  5:                                                        01_primary_data/public/esld_master_long_public.csv                      crea
 ---                                                                                                                                    
184:                 02_workflows/T4_workflow_v01/data/01_source_loaded_harmonized/esld_master_long_public.csv                       pbc
185:                 02_workflows/T4_workflow_v01/data/01_source_loaded_harmonized/esld_master_long_public.csv                       sex
186:                 02_workflows/T4_workflow_v01/data/01_source_loaded_harmonized/esld_master_long_public.csv                    sodium
187:       02_workflows/T4_workflow_v01/data/02b_table_content/esld_T4_score_deviation_outcome_meta_public.csv                 parameter
188: 02_workflows/T4_workflow_v01/submission_ready/public/data/esld_T4_score_deviation_outcome_meta_public.csv                 parameter
                                                           variable_label
  1:                                 Age at first available public record
  2:                          Alcohol-related liver disease etiology flag
  3: Combined alcohol-related liver disease and hepatitis C etiology flag
  4:                               Autoimmune liver disease etiology flag
  5:                                             Creatinine concentration
 ---                                                                     
184:                            Primary biliary cholangitis etiology flag
185:                                                                  Sex
186:                                           Serum sodium concentration
187:                                              Metadata parameter name
188:                                              Metadata parameter name
                                                                                                                                       variable_description unit_detected
  1:                                  Age in years at the first available public ESLD record for the patient or encounter represented in the released data.         years
  2:                                                                 Binary etiology indicator for alcohol-related liver disease in the public ESLD cohort.              
  3:                                        Binary etiology indicator for combined alcohol-related liver disease and hepatitis C in the public ESLD cohort.              
  4:                                                                      Binary etiology indicator for autoimmune liver disease in the public ESLD cohort.              
  5:                                         Creatinine concentration used in MELD-related score calculation before applying the study-specific correction.         mg/dL
 ---                                                                                                                                                                     
184:                                                                   Binary etiology indicator for primary biliary cholangitis in the public ESLD cohort.              
185:                                                                                                      Sex category represented in the public ESLD data.              
186:                                                                 Serum sodium concentration used for MELD-Na, reMELD-Na, or MELD 3.0 score calculation.        mmol/L
187: Name of a metadata parameter describing the F2 simulated heatmap object, such as figure identity, data origin, grid type, axis variable, or unit/role.              
188: Name of a metadata parameter describing the F2 simulated heatmap object, such as figure identity, data origin, grid type, axis variable, or unit/role.              
                                                                                                    value_coding
  1:                                                                                       Integer age in years.
  2:                                                                                            0 = no; 1 = yes.
  3:                                                                                            0 = no; 1 = yes.
  4:                                                                                            0 = no; 1 = yes.
  5:                                                                             Numeric concentration in mg/dL.
 ---                                                                                                            
184:                                                                                            0 = no; 1 = yes.
185:                                                                                       M = male; F = female.
186:                                                                            Numeric concentration in mmol/L.
187: Categorical metadata key; value is given in the corresponding value column or file-specific metadata field.
188: Categorical metadata key; value is given in the corresponding value column or file-specific metadata field.

Remaining unresolved variables:
Empty data.table (0 rows and 5 cols): relative_path,variable_original,variable_label,variable_description,public_dictionary_action
