# Supplementary material for: Creatinine assay interferences compromises MELD accuracy and may bias liver allocation
Source: Nat Commun. 2026 Jul 23;17:7111. doi: 10.1038/s41467-026-75011-x (PMC13396164; doi:10.1038/s41467-026-75011-x)
Supplement: Supplementary file 4 — Source Data [file 41467_2026_75011_MOESM4_ESM.zip › figshare_package_FINAL_PUBLIC_DEPOSIT_V1_20260503_002637/00_release_manifests/public_variable_dictionary_unresolved_by_file_v01.csv]

relative_path	public_dictionary_action	N
01_primary_data/public/esld_master_long_public.csv	review_and_improve_description	21
01_primary_data/public/f2_simulated_heatmap_metadata.csv	review_and_improve_description	1
01_primary_data/public/f2_simulated_heatmap_repository.csv	review_and_improve_description	1
02_workflows/F2_workflow_v01/data/02b_figure_content/slco_F2_heatmap_bin_public.csv	review_and_improve_description	1
02_workflows/F2_workflow_v01/data/02b_figure_content/slco_F2_heatmap_meta_public.csv	review_and_improve_description	1
02_workflows/F2_workflow_v01/submission_ready/public/data/slco_F2_heatmap_bin_public.csv	review_and_improve_description	1
02_workflows/F2_workflow_v01/submission_ready/public/data/slco_F2_heatmap_meta_public.csv	review_and_improve_description	1
