# Supplementary material for: Creatinine assay interferences compromises MELD accuracy and may bias liver allocation
Source: Nat Commun. 2026 Jul 23;17:7111. doi: 10.1038/s41467-026-75011-x (PMC13396164; doi:10.1038/s41467-026-75011-x)
Supplement: Supplementary file 4 — Source Data [file 41467_2026_75011_MOESM4_ESM.zip › figshare_package_FINAL_PUBLIC_DEPOSIT_V1_20260503_002637/00_release_manifests/public_variable_dictionary_unresolved_v02.csv]

variable_original	relative_path	recommended_public_variable_name	variable_label	variable_description	unit_detected	value_coding	class	example_values	allowed_values	missing_code	n_rows	n_missing	n_unique	final_variable_release_status_v02	release_source_role	file_type	explanatory_status	requires_dictionary_review	public_dictionary_action	unresolved_issue	variable	file_name	sheet	unit	description	used_for	sensitivity	keep_public	comment	release_access_tier	release_decision	output_tag	final_variable_publication_status	final_policy_reason	final_variable_release_status	final_release_tier	final_release_decision	variable_policy_reason	final_variable_release_status_before_approval	approval_category	approval_reason	variable_name_is_generic	description_is_empty	description_is_generic_unresolved	variable_label_before_patch	variable_description_before_patch	unit_detected_before_patch	value_coding_before_patch	explanatory_status_before_patch
[truncated: 6 more columns]
