# Supplementary material for: Creatinine assay interferences compromises MELD accuracy and may bias liver allocation
Source: Nat Commun. 2026 Jul 23;17:7111. doi: 10.1038/s41467-026-75011-x (PMC13396164; doi:10.1038/s41467-026-75011-x)
Supplement: Supplementary file 4 — Source Data [file 41467_2026_75011_MOESM4_ESM.zip › figshare_package_FINAL_PUBLIC_DEPOSIT_V1_20260503_002637/00_release_manifests/FINAL_PUBLIC_PACKAGE_FILE_LIST_audit_v01.txt]

Script: 32_list_final_public_package_contents_v01.R
Run time: 2026-05-03 11:12:26
Public package: /Users/mo/Library/CloudStorage/OneDrive-Persönlich/MO/Papers/MELD/02_programs/MELD_repository_release_v1/submission/figshare_package_FINAL_PUBLIC_DEPOSIT_V1_20260503_002637

Summary:
                         check
1:              public_package
2:                 total_files
3:               total_size_mb
4:              root_R_scripts
5: recommended_codebook_exists
                                                                                                                                                                          value status
1: /Users/mo/Library/CloudStorage/OneDrive-Persönlich/MO/Papers/MELD/02_programs/MELD_repository_release_v1/submission/figshare_package_FINAL_PUBLIC_DEPOSIT_V1_20260503_002637   info
2:                                                                                                                                                                          153   info
3:                                                                                                                                                                      128.196   info
4:                                                                                                                                                                            1 review
5:                                                                                                                                                                         TRUE   pass

Files by top folder:
             top_folder                         package_section n_files size_bytes   size_kb
1:            00_config            other_public_package_content       1       4149     4.052
2: 00_release_manifests            release_manifest_or_codebook      56    9191440  8976.016
3:      01_primary_data                     public_primary_data       7   23108382 22566.779
4:         02_workflows public_workflow_output_or_documentation      85  102101287 99708.288
5:               [root]            other_public_package_content       2      13820    13.496
6:               [root]                          package_readme       2       3830     3.740

Files by extension:
   extension n_files size_bytes    size_kb
1:    [none]       1       8196      8.004
2:       csv     117  124313615 121400.015
3:       pdf      12   10023630   9788.701
4:         r       1       5624      5.492
5:       txt      22      71843     70.159

Complete file list:
                                                              relative_path              package_section size_kb
  1:                                                              .DS_Store other_public_package_content   8.004
  2:                             00_config/01_primary_file_registry_v03.csv other_public_package_content   4.052
  3:                            32_list_final_public_package_contents_v01.R other_public_package_content   5.492
  4:                                  README_PUBLIC_DEPOSIT_PACKAGE_v01.txt               package_readme   1.952
  5:                                      README_repository_package_v03.txt               package_readme   1.788
 ---                                                                                                            
149:     00_release_manifests/public_variable_dictionary_unresolved_v02.csv release_manifest_or_codebook   1.081
150:                00_release_manifests/public_variable_dictionary_v01.csv release_manifest_or_codebook 376.470
151:       00_release_manifests/restricted_on_request_file_manifest_v01.csv release_manifest_or_codebook  74.085
152: 00_release_manifests/restricted_on_request_variable_dictionary_v01.csv release_manifest_or_codebook 571.309
153:           00_release_manifests/script_on_request_file_manifest_v01.csv release_manifest_or_codebook  60.976
