# Supplementary material for: Creatinine assay interferences compromises MELD accuracy and may bias liver allocation
Source: Nat Commun. 2026 Jul 23;17:7111. doi: 10.1038/s41467-026-75011-x (PMC13396164; doi:10.1038/s41467-026-75011-x)
Supplement: Supplementary file 4 — Source Data [file 41467_2026_75011_MOESM4_ESM.zip › figshare_package_FINAL_PUBLIC_DEPOSIT_V1_20260503_002637/00_release_manifests/STUDY_WORKFLOW_GUIDE_link_validation_v02.csv]

label	requested_pattern	resolved_path	found	note
f1_tb_cre_experimental_array_raw.csv	01_primary_data/public/f1_tb_cre_experimental_array_raw.csv	01_primary_data/public/f1_tb_cre_experimental_array_raw.csv	TRUE	visible end-user file
f1_tb_cre_experimental_validation_raw.csv	01_primary_data/public/f1_tb_cre_experimental_validation_raw.csv	01_primary_data/public/f1_tb_cre_experimental_validation_raw.csv	TRUE	visible end-user file
f1_simulated_surface_repository.csv	01_primary_data/public/f1_simulated_surface_repository.csv	01_primary_data/public/f1_simulated_surface_repository.csv	TRUE	visible end-user file
f1_simulated_surface_metadata.csv	01_primary_data/public/f1_simulated_surface_metadata.csv	01_primary_data/public/f1_simulated_surface_metadata.csv	TRUE	visible end-user file
f2_simulated_heatmap_repository.csv	01_primary_data/public/f2_simulated_heatmap_repository.csv	01_primary_data/public/f2_simulated_heatmap_repository.csv	TRUE	visible end-user file
f2_simulated_heatmap_metadata.csv	01_primary_data/public/f2_simulated_heatmap_metadata.csv	01_primary_data/public/f2_simulated_heatmap_metadata.csv	TRUE	visible end-user file
esld_master_long_public.csv	01_primary_data/public/esld_master_long_public.csv	01_primary_data/public/esld_master_long_public.csv	TRUE	visible end-user file
f1_simulated_surface_repository.csv	f1_simulated_surface_repository.csv	01_primary_data/public/f1_simulated_surface_repository.csv	TRUE	visible end-user file
f1_simulated_surface_metadata.csv	f1_simulated_surface_metadata.csv	01_primary_data/public/f1_simulated_surface_metadata.csv	TRUE	visible end-user file
f2_simulated_heatmap_repository.csv	f2_simulated_heatmap_repository.csv	01_primary_data/public/f2_simulated_heatmap_repository.csv	TRUE	visible end-user file
f2_simulated_heatmap_metadata.csv	f2_simulated_heatmap_metadata.csv	01_primary_data/public/f2_simulated_heatmap_metadata.csv	TRUE	visible end-user file
esld_F3_score_shift_aggregate_public.csv	esld_F3_score_shift_aggregate_public.csv	02_workflows/F3_workflow_v01/submission_ready/public/data/esld_F3_score_shift_aggregate_public.csv	TRUE	visible end-user file
esld_F4_survival_stats_public.csv	esld_F4_survival_stats_public.csv	02_workflows/F4_workflow_v01/submission_ready/public/data/esld_F4_survival_stats_public.csv	TRUE	visible end-user file
esld_F5_stratified_survival_subject_public.csv	esld_F5_stratified_survival_subject_public.csv	02_workflows/F5_workflow_v01/submission_ready/public/data/esld_F5_stratified_survival_subject_public.csv	TRUE	visible end-user file
esld_F5_stratified_survival_stats_public.csv	esld_F5_stratified_survival_stats_public.csv	02_workflows/F5_workflow_v01/submission_ready/public/data/esld_F5_stratified_survival_stats_public.csv	TRUE	visible end-user file
esld_F5_stratified_survival_meta_public.csv	esld_F5_stratified_survival_meta_public.csv	02_workflows/F5_workflow_v01/submission_ready/public/data/esld_F5_stratified_survival_meta_public.csv	TRUE	visible end-user file
F6_SRTR_public.pdf	F6_SRTR_public.pdf	02_workflows/F6_workflow_v01/submission_ready/public/figures/F6_SRTR_public.pdf	TRUE	visible end-user file
esld_T1_baseline_patient_public.csv	esld_T1_baseline_patient_public.csv	02_workflows/T1_workflow_v01/data/01_source_loaded_harmonized/esld_T1_baseline_patient_public.csv	TRUE	exists in package but is not in visible end-user list
esld_T4_score_deviation_outcome_table_public.csv	esld_T4_score_deviation_outcome_table_public.csv	02_workflows/T4_workflow_v01/submission_ready/public/data/esld_T4_score_deviation_outcome_table_public.csv	TRUE	visible end-user file
esld_T4_score_deviation_outcome_meta_public.csv	esld_T4_score_deviation_outcome_meta_public.csv	02_workflows/T4_workflow_v01/submission_ready/public/data/esld_T4_score_deviation_outcome_meta_public.csv	TRUE	visible end-user file
restricted_on_request_file_manifest_v01.csv	00_release_manifests/restricted_on_request_file_manifest_v01.csv	00_release_manifests/restricted_on_request_file_manifest_v01.csv	TRUE	visible end-user file
public_variable_dictionary_FINAL_CODEBOOK.csv	00_release_manifests/public_variable_dictionary_FINAL_CODEBOOK.csv	00_release_manifests/public_variable_dictionary_FINAL_CODEBOOK.csv	TRUE	visible end-user file
public_deposit_file_manifest_v01.csv	00_release_manifests/public_deposit_file_manifest_v01.csv	00_release_manifests/public_deposit_file_manifest_v01.csv	TRUE	visible end-user file
script_on_request_file_manifest_v01.csv	00_release_manifests/script_on_request_file_manifest_v01.csv	00_release_manifests/script_on_request_file_manifest_v01.csv	TRUE	visible end-user file
