# Supplementary material for: Creatinine assay interferences compromises MELD accuracy and may bias liver allocation
Source: Nat Commun. 2026 Jul 23;17:7111. doi: 10.1038/s41467-026-75011-x (PMC13396164; doi:10.1038/s41467-026-75011-x)
Supplement: Supplementary file 4 — Source Data [file 41467_2026_75011_MOESM4_ESM.zip › figshare_package_FINAL_PUBLIC_DEPOSIT_V1_20260503_002637/00_release_manifests/END_USER_NAVIGATOR_v05_summary.csv]

check	value	status
public_package	/Users/mo/Library/CloudStorage/OneDrive-Persönlich/MO/Papers/MELD/02_programs/MELD_repository_release_v1/submission/figshare_package_FINAL_PUBLIC_DEPOSIT_V1_20260503_002637	info
end_user_index	/Users/mo/Library/CloudStorage/OneDrive-Persönlich/MO/Papers/MELD/02_programs/MELD_repository_release_v1/submission/figshare_package_FINAL_PUBLIC_DEPOSIT_V1_20260503_002637/00_START_HERE_HTML_NAVIGATOR/index.html	info
visible_files	38	info
hidden_files	114	info
html_view_files_created	38	pass
variables_indexed	661	info
inr_fixed_content_search_hits	1	pass
group_definition_rows_patched	26	pass
