# Supplementary material for: Creatinine assay interferences compromises MELD accuracy and may bias liver allocation
Source: Nat Commun. 2026 Jul 23;17:7111. doi: 10.1038/s41467-026-75011-x (PMC13396164; doi:10.1038/s41467-026-75011-x)
Supplement: Supplementary file 4 — Source Data [file 41467_2026_75011_MOESM4_ESM.zip › figshare_package_FINAL_PUBLIC_DEPOSIT_V1_20260503_002637/00_release_manifests/restricted_on_request_file_manifest_v01.csv]

relative_path	file_name	directory	extension	file_type	size_bytes	size_kb	last_modified	md5	access_tier	data_origin	used_for	n_rows	n_cols	keep_in_repository	needs_manual_review	comment	release_scope	release_access_tier	release_source_role	release_decision	output_tag	registry_file_key	registry_release_status	registry_is_primary	registry_used_by_workflows	registry_source_role	final_release_tier	final_release_decision	final_policy_reason	is_r_script	is_srtr_named	is_data_like	is_rendered_or_doc	is_internal_table_template	is_legacy_zip	is_internal_workflow_data_or_table	is_internal_documentation	is_internal_primary_source	final_release_tier_before_doc_close	final_release_decision_before_doc_close	final_policy_reason_before_doc_close	is_internal_submission_manifest	is_noninternal_submission_manifest	is_workflow_readme	is_submission_ready_readme	is_remaining_manual_doc
01_primary_data/public/f4_srtr_median_survival_repository_public.csv	f4_srtr_median_survival_repository_public.csv	01_primary_data/public	csv	csv	1014	0.99	2026-04-18T23:02:32Z	4f7479a5482294e06d950af23505003a	restricted_on_request	primary	F4	28	7	yes_default	TRUE		release_candidate	public_deposit	primary_source	keep_public_deposit	F4	f4_srtr_median_survival_repository_public	public	TRUE	F4	F4 SRTR aggregate primary source for median survival by score class and delta group; not reproduced by srtr_master_long_restricted.csv in V3	restricted_on_request	keep_restricted_on_request	SRTR-derived data file; provide only on request under licence obligations.	FALSE	TRUE	TRUE	FALSE	FALSE	FALSE	FALSE	FALSE	FALSE	restricted_on_request	keep_restricted_on_request	SRTR-derived data file; provide only on request under licence obligations.	FALSE	FALSE	FALSE	FALSE	FALSE
01_primary_data/public/f4_srtr_wilcoxon_repository_public.csv	f4_srtr_wilcoxon_repository_public.csv	01_primary_data/public	csv	csv	1189	1.161	2026-04-18T23:02:32Z	cb7f4c2bdf6d1953b807999547c73007	restricted_on_request	primary	F4	28	8	yes_default	TRUE		release_candidate	public_deposit	primary_source	keep_public_deposit	F4	f4_srtr_wilcoxon_repository_public	public	TRUE	F4	F4 SRTR aggregate primary source for Wilcoxon p-values by score class and delta group; not reproduced by srtr_master_long_restricted.csv in V3	restricted_on_request	keep_restricted_on_request	SRTR-derived data file; provide only on request under licence obligations.	FALSE	TRUE	TRUE	FALSE	FALSE	FALSE	FALSE	FALSE	FALSE	restricted_on_request	keep_restricted_on_request	SRTR-derived data file; provide only on request under licence obligations.	FALSE	FALSE	FALSE	FALSE	FALSE
01_primary_data/restricted/provenance/T4_survival_matrix_components/m1_matrix_1.csv	m1_matrix_1.csv	01_primary_data/restricted/provenance/T4_survival_matrix_components	csv	csv	9944	9.711	2025-05-14T07:22:32Z	4add871bbcd7b24f018d6092c789f6a8	restricted_on_request	primary	T4	1	9	yes_default	TRUE		release_candidate	restricted_on_request	primary_source	keep_restricted_on_request	T4						restricted_on_request	keep_restricted_on_request	Restricted-on-request file after policy overrides.	FALSE	FALSE	TRUE	FALSE	FALSE	FALSE	FALSE	FALSE	FALSE	restricted_on_request	keep_restricted_on_request	Restricted-on-request file after policy overrides.	FALSE	FALSE	FALSE	FALSE	FALSE
01_primary_data/restricted/provenance/T4_survival_matrix_components/m1_matrix_2.csv	m1_matrix_2.csv	01_primary_data/restricted/provenance/T4_survival_matrix_components	csv	csv	9926	9.693	2025-05-14T07:23:16Z	b298479905e55451d7dbadbdff4a0f80	restricted_on_request	primary	T4	1	9	yes_default	TRUE		release_candidate	restricted_on_request	primary_source	keep_restricted_on_request	T4						restricted_on_request	keep_restricted_on_request	Restricted-on-request file after policy overrides.	FALSE	FALSE	TRUE	FALSE	FALSE	FALSE	FALSE	FALSE	FALSE	restricted_on_request	keep_restricted_on_request	Restricted-on-request file after policy overrides.	FALSE	FALSE	FALSE	FALSE	FALSE
01_primary_data/restricted/provenance/T4_survival_matrix_components/m1_matrix_3.csv	m1_matrix_3.csv	01_primary_data/restricted/provenance/T4_survival_matrix_components	csv	csv	9981	9.747	2025-05-14T07:23:16Z	94370825c5e38e058ca1291e6078510b	restricted_on_request	primary	T4	1	9	yes_default	TRUE		release_candidate	restricted_on_request	primary_source	keep_restricted_on_request	T4						restricted_on_request	keep_restricted_on_request	Restricted-on-request file after policy overrides.	FALSE	FALSE	TRUE	FALSE	FALSE	FALSE	FALSE	FALSE	FALSE	restricted_on_request	keep_restricted_on_request	Restricted-on-request file after policy overrides.	FALSE	FALSE	FALSE	FALSE	FALSE
01_primary_data/restricted/provenance/T4_survival_matrix_components/m1_matrix_4.csv	m1_matrix_4.csv	01_primary_data/restricted/provenance/T4_survival_matrix_components	csv	csv	9866	9.635	2025-05-14T07:23:16Z	0c9c1f26a8d4b83f1d2253e0cf074f09	restricted_on_request	primary	T4	1	9	yes_default	TRUE		release_candidate	restricted_on_request	primary_source	keep_restricted_on_request	T4						restricted_on_request	keep_restricted_on_request	Restricted-on-request file after policy overrides.	FALSE	FALSE	TRUE	FALSE	FALSE	FALSE	FALSE	FALSE	FALSE	restricted_on_request	keep_restricted_on_request	Restricted-on-request file after policy overrides.	FALSE	FALSE	FALSE	FALSE	FALSE
01_primary_data/restricted/provenance/T4_survival_matrix_components/pm_matrix_1.csv	pm_matrix_1.csv	01_primary_data/restricted/provenance/T4_survival_matrix_components	csv	csv	10098	9.861	2025-05-14T07:23:16Z	cd30e1ccb4e7ab481206778202fca1d1	restricted_on_request	primary	T4	1	9	yes_default	TRUE		release_candidate	restricted_on_request	primary_source	keep_restricted_on_request	T4						restricted_on_request	keep_restricted_on_request	Restricted-on-request file after policy overrides.	FALSE	FALSE	TRUE	FALSE	FALSE	FALSE	FALSE	FALSE	FALSE	restricted_on_request	keep_restricted_on_request	Restricted-on-request file after policy overrides.	FALSE	FALSE	FALSE	FALSE	FALSE
01_primary_data/restricted/provenance/T4_survival_matrix_components/pm_matrix_2.csv	pm_matrix_2.csv	01_primary_data/restricted/provenance/T4_survival_matrix_components	csv	csv	10047	9.812	2025-05-14T07:23:16Z	c0787b060eef6ab89832bad2264d639f	restricted_on_request	primary	T4	1	9	yes_default	TRUE		release_candidate	restricted_on_request	primary_source	keep_restricted_on_request	T4						restricted_on_request	keep_restricted_on_request	Restricted-on-request file after policy overrides.	FALSE	FALSE	TRUE	FALSE	FALSE	FALSE	FALSE	FALSE	FALSE	restricted_on_request	keep_restricted_on_request	Restricted-on-request file after policy overrides.	FALSE	FALSE	FALSE	FALSE	FALSE
01_primary_data/restricted/provenance/T4_survival_matrix_components/pm_matrix_3.csv	pm_matrix_3.csv	01_primary_data/restricted/provenance/T4_survival_matrix_components	csv	csv	9940	9.707	2025-05-14T07:23:16Z	957249b7b26268e78f418b947f30ce8e	restricted_on_request	primary	T4	1	9	yes_default	TRUE		release_candidate	restricted_on_request	primary_source	keep_restricted_on_request	T4						restricted_on_request	keep_restricted_on_request	Restricted-on-request file after policy overrides.	FALSE	FALSE	TRUE	FALSE	FALSE	FALSE	FALSE	FALSE	FALSE	restricted_on_request	keep_restricted_on_request	Restricted-on-request file after policy overrides.	FALSE	FALSE	FALSE	FALSE	FALSE
01_primary_data/restricted/provenance/T4_survival_matrix_components/pm_matrix_4.csv	pm_matrix_4.csv	01_primary_data/restricted/provenance/T4_survival_matrix_components	csv	csv	10076	9.84	2025-05-14T07:23:16Z	c8dfdee2a4fe3ea0433a5b69aec01301	restricted_on_request	primary	T4	1	9	yes_default	TRUE		release_candidate	restricted_on_request	primary_source	keep_restricted_on_request	T4						restricted_on_request	keep_restricted_on_request	Restricted-on-request file after policy overrides.	FALSE	FALSE	TRUE	FALSE	FALSE	FALSE	FALSE	FALSE	FALSE	restricted_on_request	keep_restricted_on_request	Restricted-on-request file after policy overrides.	FALSE	FALSE	FALSE	FALSE	FALSE
01_primary_data/restricted/srtr_F3_score_shift_aggregate_reference_internal.csv	srtr_F3_score_shift_aggregate_reference_internal.csv	01_primary_data/restricted	csv	csv	14332	13.996	2026-05-01T21:46:43Z	a738a4cddce2c4ca7209ddacb242998b	restricted_on_request	primary	F3	680	4	yes_default	TRUE		release_candidate	restricted_on_request	primary_source	keep_restricted_on_request	F3	srtr_F3_score_shift_aggregate_reference_internal	restricted	TRUE	F3;T4	SRTR F3/T4 primary aggregate source; restricted.	restricted_on_request	keep_restricted_on_request	SRTR-derived data file; provide only on request under licence obligations.	FALSE	TRUE	TRUE	FALSE	FALSE	FALSE	FALSE	FALSE	FALSE	restricted_on_request	keep_restricted_on_request	SRTR-derived data file; provide only on request under licence obligations.	FALSE	FALSE	FALSE	FALSE	FALSE
01_primary_data/restricted/srtr_T4_score_shift_counts_all_scores_restricted.csv	srtr_T4_score_shift_counts_all_scores_restricted.csv	01_primary_data/restricted	csv	csv	57406	56.061	2026-05-01T23:39:23Z	f5b54c78ba515a0813aa766447a62d6f	restricted_on_request	primary	T4	705	8	yes_default	TRUE		release_candidate	restricted_on_request	primary_source	keep_restricted_on_request	T4	srtr_T4_score_shift_counts_all_scores_restricted	restricted	TRUE	T4	canonical SRTR all-score shift-count primary source; contains broader patient coverage than srtr_master_long_restricted	restricted_on_request	keep_restricted_on_request	SRTR-derived data file; provide only on request under licence obligations.	FALSE	TRUE	TRUE	FALSE	FALSE	FALSE	FALSE	FALSE	FALSE	restricted_on_request	keep_restricted_on_request	SRTR-derived data file; provide only on request under licence obligations.	FALSE	FALSE	FALSE	FALSE	FALSE
01_primary_data/restricted/srtr_T4_survival_matrix_restricted.csv	srtr_T4_survival_matrix_restricted.csv	01_primary_data/restricted	csv	csv	176617	172.478	2026-05-01T20:54:07Z	3363b210bc6bf2fd4491ae78cf27e248	restricted_on_request	primary	T4	728	26	yes_default	TRUE		release_candidate	restricted_on_request	primary_source	keep_restricted_on_request	T4	srtr_T4_survival_matrix_restricted	restricted	TRUE	T4	canonical harmonized SRTR T4 survival-matrix primary source; contains all eight pm/m1 matrix files with corrected semantic CI bounds	restricted_on_request	keep_restricted_on_request	SRTR-derived data file; provide only on request under licence obligations.	FALSE	TRUE	TRUE	FALSE	FALSE	FALSE	FALSE	FALSE	FALSE	restricted_on_request	keep_restricted_on_request	SRTR-derived data file; provide only on request under licence obligations.	FALSE	FALSE	FALSE	FALSE	FALSE
01_primary_data/restricted/srtr_master_long_restricted.csv	srtr_master_long_restricted.csv	01_primary_data/restricted	csv	csv	44648516	43602.066	2026-04-30T15:41:56Z	88c4909a08aed3fc79459eb78793a23d	restricted_on_request	primary		193191	52	yes_default	TRUE		release_candidate	restricted_on_request	primary_source	keep_restricted_on_request		srtr_master_long_restricted	restricted	TRUE	F4;F6;T1	canonical SRTR master for workflows that are derivable from SRTR master	restricted_on_request	keep_restricted_on_request	SRTR-derived data file; provide only on request under licence obligations.	FALSE	TRUE	TRUE	FALSE	FALSE	FALSE	FALSE	FALSE	FALSE	restricted_on_request	keep_restricted_on_request	SRTR-derived data file; provide only on request under licence obligations.	FALSE	FALSE	FALSE	FALSE	FALSE
02_workflows/F3_workflow_v01/data/01_source_loaded_harmonized/srtr_F3_score_shift_aggregate_reference_internal.csv	srtr_F3_score_shift_aggregate_reference_internal.csv	02_workflows/F3_workflow_v01/data/01_source_loaded_harmonized	csv	csv	14332	13.996	2026-05-01T21:46:43Z	a738a4cddce2c4ca7209ddacb242998b	restricted_on_request	derived	F3	680	4	yes_default	TRUE		release_candidate	restricted_on_request	derived_or_workflow_data	keep_restricted_on_request	F3						restricted_on_request	keep_restricted_on_request	SRTR-derived data file; provide only on request under licence obligations.	FALSE	TRUE	TRUE	FALSE	FALSE	FALSE	FALSE	FALSE	FALSE	restricted_on_request	keep_restricted_on_request	SRTR-derived data file; provide only on request under licence obligations.	FALSE	FALSE	FALSE	FALSE	FALSE
02_workflows/F3_workflow_v01/data/02a_refined_analysis/esld_srtr_F3_refined_dataset_qc_internal.csv	esld_srtr_F3_refined_dataset_qc_internal.csv	02_workflows/F3_workflow_v01/data/02a_refined_analysis	csv	csv	363	0.354	2026-05-02T09:50:43Z	6e26808c17aede42ee2d644c8bd2a6e5	internal_only	derived	F3	12	2	no_internal_only_default	TRUE		release_candidate	restricted_on_request	derived_or_workflow_data	keep_restricted_on_request	F3						restricted_on_request	keep_restricted_on_request	SRTR-derived data file; provide only on request under licence obligations.	FALSE	TRUE	TRUE	FALSE	FALSE	FALSE	FALSE	FALSE	FALSE	restricted_on_request	keep_restricted_on_request	SRTR-derived data file; provide only on request under licence obligations.	FALSE	FALSE	FALSE	FALSE	FALSE
02_workflows/F3_workflow_v01/data/02a_refined_analysis/esld_srtr_F3_refined_manual_clarifications_internal.csv	esld_srtr_F3_refined_manual_clarifications_internal.csv	02_workflows/F3_workflow_v01/data/02a_refined_analysis	csv	csv	285	0.278	2026-05-02T23:18:13Z	ad3d3c9b9bf99795f5fad68f070e624a	restricted_on_request	derived	F3	2	2	yes_default	TRUE		release_candidate	restricted_on_request	derived_or_workflow_data	keep_restricted_on_request	F3						restricted_on_request	keep_restricted_on_request	SRTR-derived data file; provide only on request under licence obligations.	FALSE	TRUE	TRUE	FALSE	FALSE	FALSE	FALSE	FALSE	FALSE	restricted_on_request	keep_restricted_on_request	SRTR-derived data file; provide only on request under licence obligations.	FALSE	FALSE	FALSE	FALSE	FALSE
02_workflows/F3_workflow_v01/data/02a_refined_analysis/srtr_F3_score_shift_counts_internal.csv	srtr_F3_score_shift_counts_internal.csv	02_workflows/F3_workflow_v01/data/02a_refined_analysis	csv	csv	14332	13.996	2026-05-02T09:50:43Z	28fef57605647f588c80fafacaff09b4	restricted_on_request	derived	F3	680	4	yes_default	TRUE		release_candidate	restricted_on_request	derived_or_workflow_data	keep_restricted_on_request	F3						restricted_on_request	keep_restricted_on_request	SRTR-derived data file; provide only on request under licence obligations.	FALSE	TRUE	TRUE	FALSE	FALSE	FALSE	FALSE	FALSE	FALSE	restricted_on_request	keep_restricted_on_request	SRTR-derived data file; provide only on request under licence obligations.	FALSE	FALSE	FALSE	FALSE	FALSE
02_workflows/F3_workflow_v01/data/02b_figure_content/esld_srtr_F3_score_shift_aggregate_qc_internal.csv	esld_srtr_F3_score_shift_aggregate_qc_internal.csv	02_workflows/F3_workflow_v01/data/02b_figure_content	csv	csv	350	0.342	2026-05-02T09:50:43Z	27efd75697c3d4554da7529e0935e46d	internal_only	derived	F3	12	2	no_internal_only_default	TRUE		release_candidate	restricted_on_request	derived_or_workflow_data	keep_restricted_on_request	F3						restricted_on_request	keep_restricted_on_request	SRTR-derived data file; provide only on request under licence obligations.	FALSE	TRUE	TRUE	FALSE	FALSE	FALSE	FALSE	FALSE	FALSE	restricted_on_request	keep_restricted_on_request	SRTR-derived data file; provide only on request under licence obligations.	FALSE	FALSE	FALSE	FALSE	FALSE
02_workflows/F3_workflow_v01/data/02b_figure_content/esld_srtr_F3_score_shift_meta_public.csv	esld_srtr_F3_score_shift_meta_public.csv	02_workflows/F3_workflow_v01/data/02b_figure_content	csv	csv	428	0.418	2026-05-02T09:50:43Z	6059a1283e3e5280b196ea6ae6e0d63d	restricted_on_request	derived	F3	2	6	yes_default	TRUE		release_candidate	restricted_on_request	derived_or_workflow_data	keep_restricted_on_request	F3						restricted_on_request	keep_restricted_on_request	SRTR-derived data file; provide only on request under licence obligations.	FALSE	TRUE	TRUE	FALSE	FALSE	FALSE	FALSE	FALSE	FALSE	restricted_on_request	keep_restricted_on_request	SRTR-derived data file; provide only on request under licence obligations.	FALSE	FALSE	FALSE	FALSE	FALSE
02_workflows/F3_workflow_v01/data/02b_figure_content/srtr_F3_score_shift_aggregate_public.csv	srtr_F3_score_shift_aggregate_public.csv	02_workflows/F3_workflow_v01/data/02b_figure_content	csv	csv	14332	13.996	2026-05-02T09:50:43Z	28fef57605647f588c80fafacaff09b4	restricted_on_request	derived	F3	680	4	yes_default	TRUE		release_candidate	restricted_on_request	derived_or_workflow_data	keep_restricted_on_request	F3						restricted_on_request	keep_restricted_on_request	SRTR-derived data file; provide only on request under licence obligations.	FALSE	TRUE	TRUE	FALSE	FALSE	FALSE	FALSE	FALSE	FALSE	restricted_on_request	keep_restricted_on_request	SRTR-derived data file; provide only on request under licence obligations.	FALSE	FALSE	FALSE	FALSE	FALSE
02_workflows/F3_workflow_v01/submission_ready/internal/data/esld_srtr_F3_refined_dataset_qc_internal.csv	esld_srtr_F3_refined_dataset_qc_internal.csv	02_workflows/F3_workflow_v01/submission_ready/internal/data	csv	csv	363	0.354	2026-05-02T09:50:43Z	6e26808c17aede42ee2d644c8bd2a6e5	internal_only	derived	F3	12	2	no_internal_only_default	TRUE		release_candidate	restricted_on_request	derived_or_workflow_data	keep_restricted_on_request	F3						restricted_on_request	keep_restricted_on_request	SRTR-derived data file; provide only on request under licence obligations.	FALSE	TRUE	TRUE	FALSE	FALSE	FALSE	FALSE	FALSE	FALSE	restricted_on_request	keep_restricted_on_request	SRTR-derived data file; provide only on request under licence obligations.	FALSE	FALSE	FALSE	FALSE	FALSE
02_workflows/F3_workflow_v01/submission_ready/internal/data/esld_srtr_F3_refined_manual_clarifications_internal.csv	esld_srtr_F3_refined_manual_clarifications_internal.csv	02_workflows/F3_workflow_v01/submission_ready/internal/data	csv	csv	285	0.278	2026-05-02T23:18:13Z	ad3d3c9b9bf99795f5fad68f070e624a	restricted_on_request	derived	F3	2	2	yes_default	TRUE		release_candidate	restricted_on_request	derived_or_workflow_data	keep_restricted_on_request	F3						restricted_on_request	keep_restricted_on_request	SRTR-derived data file; provide only on request under licence obligations.	FALSE	TRUE	TRUE	FALSE	FALSE	FALSE	FALSE	FALSE	FALSE	restricted_on_request	keep_restricted_on_request	SRTR-derived data file; provide only on request under licence obligations.	FALSE	FALSE	FALSE	FALSE	FALSE
02_workflows/F3_workflow_v01/submission_ready/internal/data/srtr_F3_score_shift_counts_internal.csv	srtr_F3_score_shift_counts_internal.csv	02_workflows/F3_workflow_v01/submission_ready/internal/data	csv	csv	14332	13.996	2026-05-02T09:50:43Z	28fef57605647f588c80fafacaff09b4	restricted_on_request	derived	F3	680	4	yes_default	TRUE		release_candidate	restricted_on_request	derived_or_workflow_data	keep_restricted_on_request	F3						restricted_on_request	keep_restricted_on_request	SRTR-derived data file; provide only on request under licence obligations.	FALSE	TRUE	TRUE	FALSE	FALSE	FALSE	FALSE	FALSE	FALSE	restricted_on_request	keep_restricted_on_request	SRTR-derived data file; provide only on request under licence obligations.	FALSE	FALSE	FALSE	FALSE	FALSE
02_workflows/F3_workflow_v01/submission_ready/public/data/esld_srtr_F3_score_shift_meta_public.csv	esld_srtr_F3_score_shift_meta_public.csv	02_workflows/F3_workflow_v01/submission_ready/public/data	csv	csv	428	0.418	2026-05-02T09:50:43Z	6059a1283e3e5280b196ea6ae6e0d63d	restricted_on_request	derived	F3	2	6	yes_default	TRUE		release_candidate	public_deposit	derived_or_workflow_data	keep_public_deposit	F3						restricted_on_request	keep_restricted_on_request	SRTR-derived data file; provide only on request under licence obligations.	FALSE	TRUE	TRUE	FALSE	FALSE	FALSE	FALSE	FALSE	FALSE	restricted_on_request	keep_restricted_on_request	SRTR-derived data file; provide only on request under licence obligations.	FALSE	FALSE	FALSE	FALSE	FALSE
02_workflows/F3_workflow_v01/submission_ready/public/data/srtr_F3_score_shift_aggregate_public.csv	srtr_F3_score_shift_aggregate_public.csv	02_workflows/F3_workflow_v01/submission_ready/public/data	csv	csv	14332	13.996	2026-05-02T09:50:43Z	28fef57605647f588c80fafacaff09b4	restricted_on_request	derived	F3	680	4	yes_default	TRUE		release_candidate	public_deposit	derived_or_workflow_data	keep_public_deposit	F3						restricted_on_request	keep_restricted_on_request	SRTR-derived data file; provide only on request under licence obligations.	FALSE	TRUE	TRUE	FALSE	FALSE	FALSE	FALSE	FALSE	FALSE	restricted_on_request	keep_restricted_on_request	SRTR-derived data file; provide only on request under licence obligations.	FALSE	FALSE	FALSE	FALSE	FALSE
02_workflows/F4_workflow_v01/data/01_source_loaded_harmonized/esld_srtr_F4_source_load_manifest_internal.csv	esld_srtr_F4_source_load_manifest_internal.csv	02_workflows/F4_workflow_v01/data/01_source_loaded_harmonized	csv	csv	1841	1.798	2026-05-02T02:11:21Z	0e67c54118abb91992b8cbdc9d6f2e6c	restricted_on_request	derived	F4	4	9	yes_default	TRUE		release_candidate	restricted_on_request	derived_or_workflow_data	keep_restricted_on_request	F4						restricted_on_request	keep_restricted_on_request	SRTR-derived data file; provide only on request under licence obligations.	FALSE	TRUE	TRUE	FALSE	FALSE	FALSE	FALSE	FALSE	FALSE	restricted_on_request	keep_restricted_on_request	SRTR-derived data file; provide only on request under licence obligations.	FALSE	FALSE	FALSE	FALSE	FALSE
02_workflows/F4_workflow_v01/data/01_source_loaded_harmonized/esld_srtr_F4_step1_run_inputs_internal.csv	esld_srtr_F4_step1_run_inputs_internal.csv	02_workflows/F4_workflow_v01/data/01_source_loaded_harmonized	csv	csv	534	0.521	2026-05-02T02:11:21Z	2dcdfd79c5e94c72bbc177a528512266	restricted_on_request	derived	F4	3	2	yes_default	TRUE		release_candidate	restricted_on_request	derived_or_workflow_data	keep_restricted_on_request	F4						restricted_on_request	keep_restricted_on_request	SRTR-derived data file; provide only on request under licence obligations.	FALSE	TRUE	TRUE	FALSE	FALSE	FALSE	FALSE	FALSE	FALSE	restricted_on_request	keep_restricted_on_request	SRTR-derived data file; provide only on request under licence obligations.	FALSE	FALSE	FALSE	FALSE	FALSE
02_workflows/F4_workflow_v01/data/01_source_loaded_harmonized/srtr_F4_survival_median_reference_public.csv	srtr_F4_survival_median_reference_public.csv	02_workflows/F4_workflow_v01/data/01_source_loaded_harmonized	csv	csv	1014	0.99	2026-04-18T23:02:32Z	4f7479a5482294e06d950af23505003a	restricted_on_request	derived	F4	28	7	yes_default	TRUE		release_candidate	restricted_on_request	derived_or_workflow_data	keep_restricted_on_request	F4						restricted_on_request	keep_restricted_on_request	SRTR-derived data file; provide only on request under licence obligations.	FALSE	TRUE	TRUE	FALSE	FALSE	FALSE	FALSE	FALSE	FALSE	restricted_on_request	keep_restricted_on_request	SRTR-derived data file; provide only on request under licence obligations.	FALSE	FALSE	FALSE	FALSE	FALSE
02_workflows/F4_workflow_v01/data/01_source_loaded_harmonized/srtr_F4_survival_wilcoxon_reference_public.csv	srtr_F4_survival_wilcoxon_reference_public.csv	02_workflows/F4_workflow_v01/data/01_source_loaded_harmonized	csv	csv	1189	1.161	2026-04-18T23:02:32Z	cb7f4c2bdf6d1953b807999547c73007	restricted_on_request	derived	F4	28	8	yes_default	TRUE		release_candidate	restricted_on_request	derived_or_workflow_data	keep_restricted_on_request	F4						restricted_on_request	keep_restricted_on_request	SRTR-derived data file; provide only on request under licence obligations.	FALSE	TRUE	TRUE	FALSE	FALSE	FALSE	FALSE	FALSE	FALSE	restricted_on_request	keep_restricted_on_request	SRTR-derived data file; provide only on request under licence obligations.	FALSE	FALSE	FALSE	FALSE	FALSE
02_workflows/F4_workflow_v01/data/01_source_loaded_harmonized/srtr_master_long_restricted.csv	srtr_master_long_restricted.csv	02_workflows/F4_workflow_v01/data/01_source_loaded_harmonized	csv	csv	44648516	43602.066	2026-04-30T15:41:56Z	88c4909a08aed3fc79459eb78793a23d	restricted_on_request	derived	F4	193191	52	yes_default	TRUE		release_candidate	restricted_on_request	derived_or_workflow_data	keep_restricted_on_request	F4						restricted_on_request	keep_restricted_on_request	SRTR-derived data file; provide only on request under licence obligations.	FALSE	TRUE	TRUE	FALSE	FALSE	FALSE	FALSE	FALSE	FALSE	restricted_on_request	keep_restricted_on_request	SRTR-derived data file; provide only on request under licence obligations.	FALSE	FALSE	FALSE	FALSE	FALSE
02_workflows/F4_workflow_v01/data/02b_figure_content/esld_srtr_F4_survival_meta_public.csv	esld_srtr_F4_survival_meta_public.csv	02_workflows/F4_workflow_v01/data/02b_figure_content	csv	csv	533	0.521	2026-05-02T02:11:22Z	53d4700a360c6ade486ca44822c2ccd5	restricted_on_request	derived	F4	12	2	yes_default	TRUE		release_candidate	restricted_on_request	derived_or_workflow_data	keep_restricted_on_request	F4						restricted_on_request	keep_restricted_on_request	SRTR-derived data file; provide only on request under licence obligations.	FALSE	TRUE	TRUE	FALSE	FALSE	FALSE	FALSE	FALSE	FALSE	restricted_on_request	keep_restricted_on_request	SRTR-derived data file; provide only on request under licence obligations.	FALSE	FALSE	FALSE	FALSE	FALSE
02_workflows/F4_workflow_v01/data/02b_figure_content/srtr_F4_survival_median_reference_public.csv	srtr_F4_survival_median_reference_public.csv	02_workflows/F4_workflow_v01/data/02b_figure_content	csv	csv	1143	1.116	2026-05-02T02:11:22Z	c3cdfffaf37f5c94f3b376b8a23678f8	restricted_on_request	derived	F4	28	7	yes_default	TRUE		release_candidate	restricted_on_request	derived_or_workflow_data	keep_restricted_on_request	F4						restricted_on_request	keep_restricted_on_request	SRTR-derived data file; provide only on request under licence obligations.	FALSE	TRUE	TRUE	FALSE	FALSE	FALSE	FALSE	FALSE	FALSE	restricted_on_request	keep_restricted_on_request	SRTR-derived data file; provide only on request under licence obligations.	FALSE	FALSE	FALSE	FALSE	FALSE
02_workflows/F4_workflow_v01/data/02b_figure_content/srtr_F4_survival_wilcoxon_reference_public.csv	srtr_F4_survival_wilcoxon_reference_public.csv	02_workflows/F4_workflow_v01/data/02b_figure_content	csv	csv	1376	1.344	2026-05-02T02:11:22Z	ad8ae02fb35334f87b4f63b27387a837	restricted_on_request	derived	F4	28	8	yes_default	TRUE		release_candidate	restricted_on_request	derived_or_workflow_data	keep_restricted_on_request	F4						restricted_on_request	keep_restricted_on_request	SRTR-derived data file; provide only on request under licence obligations.	FALSE	TRUE	TRUE	FALSE	FALSE	FALSE	FALSE	FALSE	FALSE	restricted_on_request	keep_restricted_on_request	SRTR-derived data file; provide only on request under licence obligations.	FALSE	FALSE	FALSE	FALSE	FALSE
02_workflows/F4_workflow_v01/submission_ready/public/data/srtr_F4_survival_median_reference_public.csv	srtr_F4_survival_median_reference_public.csv	02_workflows/F4_workflow_v01/submission_ready/public/data	csv	csv	1143	1.116	2026-05-02T02:11:22Z	c3cdfffaf37f5c94f3b376b8a23678f8	restricted_on_request	derived	F4	28	7	yes_default	TRUE		release_candidate	public_deposit	derived_or_workflow_data	keep_public_deposit	F4						restricted_on_request	keep_restricted_on_request	SRTR-derived data file; provide only on request under licence obligations.	FALSE	TRUE	TRUE	FALSE	FALSE	FALSE	FALSE	FALSE	FALSE	restricted_on_request	keep_restricted_on_request	SRTR-derived data file; provide only on request under licence obligations.	FALSE	FALSE	FALSE	FALSE	FALSE
02_workflows/F4_workflow_v01/submission_ready/public/data/srtr_F4_survival_wilcoxon_reference_public.csv	srtr_F4_survival_wilcoxon_reference_public.csv	02_workflows/F4_workflow_v01/submission_ready/public/data	csv	csv	1376	1.344	2026-05-02T02:11:22Z	ad8ae02fb35334f87b4f63b27387a837	restricted_on_request	derived	F4	28	8	yes_default	TRUE		release_candidate	public_deposit	derived_or_workflow_data	keep_public_deposit	F4						restricted_on_request	keep_restricted_on_request	SRTR-derived data file; provide only on request under licence obligations.	FALSE	TRUE	TRUE	FALSE	FALSE	FALSE	FALSE	FALSE	FALSE	restricted_on_request	keep_restricted_on_request	SRTR-derived data file; provide only on request under licence obligations.	FALSE	FALSE	FALSE	FALSE	FALSE
02_workflows/F6_workflow_v01/data/01_source_loaded_harmonized/.~lock.srtr_F6_gray_tests_stats_public.csv#	.~lock.srtr_F6_gray_tests_stats_public.csv#	02_workflows/F6_workflow_v01/data/01_source_loaded_harmonized	[none]	other	115	0.112	2026-05-02T22:55:18Z	05af8799e628ef10355f62eb79822d8d	restricted_on_request	derived	F6			yes_default	TRUE		release_candidate	restricted_on_request	derived_or_workflow_data	keep_restricted_on_request	F6						restricted_on_request	keep_restricted_on_request	SRTR-derived data file; provide only on request under licence obligations.	FALSE	TRUE	TRUE	FALSE	FALSE	FALSE	FALSE	FALSE	FALSE	restricted_on_request	keep_restricted_on_request	SRTR-derived data file; provide only on request under licence obligations.	FALSE	FALSE	FALSE	FALSE	FALSE
02_workflows/F6_workflow_v01/data/01_source_loaded_harmonized/srtr_F6_cif_long_restricted.csv	srtr_F6_cif_long_restricted.csv	02_workflows/F6_workflow_v01/data/01_source_loaded_harmonized	csv	csv	3131663	3058.265	2026-05-02T03:11:53Z	f2c3409be09d5d4e6b800f1aadabe51f	restricted_on_request	derived	F6	48750	7	yes_default	TRUE		release_candidate	restricted_on_request	derived_or_workflow_data	keep_restricted_on_request	F6						restricted_on_request	keep_restricted_on_request	SRTR-derived data file; provide only on request under licence obligations.	FALSE	TRUE	TRUE	FALSE	FALSE	FALSE	FALSE	FALSE	FALSE	restricted_on_request	keep_restricted_on_request	SRTR-derived data file; provide only on request under licence obligations.	FALSE	FALSE	FALSE	FALSE	FALSE
02_workflows/F6_workflow_v01/data/01_source_loaded_harmonized/srtr_F6_cif_panel_meta_restricted.csv	srtr_F6_cif_panel_meta_restricted.csv	02_workflows/F6_workflow_v01/data/01_source_loaded_harmonized	csv	csv	1281	1.251	2026-05-02T03:11:53Z	e3e58210cd5e8a813c8fa12e5c61e617	restricted_on_request	derived	F6	12	11	yes_default	TRUE		release_candidate	restricted_on_request	derived_or_workflow_data	keep_restricted_on_request	F6						restricted_on_request	keep_restricted_on_request	SRTR-derived data file; provide only on request under licence obligations.	FALSE	TRUE	TRUE	FALSE	FALSE	FALSE	FALSE	FALSE	FALSE	restricted_on_request	keep_restricted_on_request	SRTR-derived data file; provide only on request under licence obligations.	FALSE	FALSE	FALSE	FALSE	FALSE
02_workflows/F6_workflow_v01/data/01_source_loaded_harmonized/srtr_F6_gray_tests_stats_public.csv	srtr_F6_gray_tests_stats_public.csv	02_workflows/F6_workflow_v01/data/01_source_loaded_harmonized	csv	csv	3029	2.958	2026-05-02T03:11:53Z	b57ca4fa99465f55d3ad6cbda8198f8d	restricted_on_request	derived	F6	36	8	yes_default	TRUE		release_candidate	restricted_on_request	derived_or_workflow_data	keep_restricted_on_request	F6						restricted_on_request	keep_restricted_on_request	SRTR-derived data file; provide only on request under licence obligations.	FALSE	TRUE	TRUE	FALSE	FALSE	FALSE	FALSE	FALSE	FALSE	restricted_on_request	keep_restricted_on_request	SRTR-derived data file; provide only on request under licence obligations.	FALSE	FALSE	FALSE	FALSE	FALSE
02_workflows/F6_workflow_v01/data/01_source_loaded_harmonized/srtr_F6_source_load_manifest_internal.csv	srtr_F6_source_load_manifest_internal.csv	02_workflows/F6_workflow_v01/data/01_source_loaded_harmonized	csv	csv	541	0.528	2026-05-02T03:11:52Z	1ea3f2c452f51fc46414cd8f7d45182b	restricted_on_request	derived	F6	1	9	yes_default	TRUE		release_candidate	restricted_on_request	derived_or_workflow_data	keep_restricted_on_request	F6						restricted_on_request	keep_restricted_on_request	SRTR-derived data file; provide only on request under licence obligations.	FALSE	TRUE	TRUE	FALSE	FALSE	FALSE	FALSE	FALSE	FALSE	restricted_on_request	keep_restricted_on_request	SRTR-derived data file; provide only on request under licence obligations.	FALSE	FALSE	FALSE	FALSE	FALSE
02_workflows/F6_workflow_v01/data/01_source_loaded_harmonized/srtr_F6_step1_run_inputs_internal.csv	srtr_F6_step1_run_inputs_internal.csv	02_workflows/F6_workflow_v01/data/01_source_loaded_harmonized	csv	csv	306	0.299	2026-05-02T03:11:52Z	ba12e14d516e5d103fcc4da48b3744af	restricted_on_request	derived	F6	2	2	yes_default	TRUE		release_candidate	restricted_on_request	derived_or_workflow_data	keep_restricted_on_request	F6						restricted_on_request	keep_restricted_on_request	SRTR-derived data file; provide only on request under licence obligations.	FALSE	TRUE	TRUE	FALSE	FALSE	FALSE	FALSE	FALSE	FALSE	restricted_on_request	keep_restricted_on_request	SRTR-derived data file; provide only on request under licence obligations.	FALSE	FALSE	FALSE	FALSE	FALSE
02_workflows/F6_workflow_v01/data/01_source_loaded_harmonized/srtr_master_long_restricted.csv	srtr_master_long_restricted.csv	02_workflows/F6_workflow_v01/data/01_source_loaded_harmonized	csv	csv	44648516	43602.066	2026-04-30T15:41:56Z	88c4909a08aed3fc79459eb78793a23d	restricted_on_request	derived	F6	193191	52	yes_default	TRUE		release_candidate	restricted_on_request	derived_or_workflow_data	keep_restricted_on_request	F6						restricted_on_request	keep_restricted_on_request	SRTR-derived data file; provide only on request under licence obligations.	FALSE	TRUE	TRUE	FALSE	FALSE	FALSE	FALSE	FALSE	FALSE	restricted_on_request	keep_restricted_on_request	SRTR-derived data file; provide only on request under licence obligations.	FALSE	FALSE	FALSE	FALSE	FALSE
02_workflows/F6_workflow_v01/data/02a_refined_analysis/srtr_F6_cif_long_restricted.csv	srtr_F6_cif_long_restricted.csv	02_workflows/F6_workflow_v01/data/02a_refined_analysis	csv	csv	3131663	3058.265	2026-05-02T03:11:53Z	f2c3409be09d5d4e6b800f1aadabe51f	restricted_on_request	derived	F6	48750	7	yes_default	TRUE		release_candidate	restricted_on_request	derived_or_workflow_data	keep_restricted_on_request	F6						restricted_on_request	keep_restricted_on_request	SRTR-derived data file; provide only on request under licence obligations.	FALSE	TRUE	TRUE	FALSE	FALSE	FALSE	FALSE	FALSE	FALSE	restricted_on_request	keep_restricted_on_request	SRTR-derived data file; provide only on request under licence obligations.	FALSE	FALSE	FALSE	FALSE	FALSE
02_workflows/F6_workflow_v01/data/02a_refined_analysis/srtr_F6_cif_panel_meta_restricted.csv	srtr_F6_cif_panel_meta_restricted.csv	02_workflows/F6_workflow_v01/data/02a_refined_analysis	csv	csv	1281	1.251	2026-05-02T03:11:53Z	e3e58210cd5e8a813c8fa12e5c61e617	restricted_on_request	derived	F6	12	11	yes_default	TRUE		release_candidate	restricted_on_request	derived_or_workflow_data	keep_restricted_on_request	F6						restricted_on_request	keep_restricted_on_request	SRTR-derived data file; provide only on request under licence obligations.	FALSE	TRUE	TRUE	FALSE	FALSE	FALSE	FALSE	FALSE	FALSE	restricted_on_request	keep_restricted_on_request	SRTR-derived data file; provide only on request under licence obligations.	FALSE	FALSE	FALSE	FALSE	FALSE
02_workflows/F6_workflow_v01/data/02a_refined_analysis/srtr_F6_gray_tests_stats_public.csv	srtr_F6_gray_tests_stats_public.csv	02_workflows/F6_workflow_v01/data/02a_refined_analysis	csv	csv	3029	2.958	2026-05-02T03:11:53Z	b57ca4fa99465f55d3ad6cbda8198f8d	restricted_on_request	derived	F6	36	8	yes_default	TRUE		release_candidate	restricted_on_request	derived_or_workflow_data	keep_restricted_on_request	F6						restricted_on_request	keep_restricted_on_request	SRTR-derived data file; provide only on request under licence obligations.	FALSE	TRUE	TRUE	FALSE	FALSE	FALSE	FALSE	FALSE	FALSE	restricted_on_request	keep_restricted_on_request	SRTR-derived data file; provide only on request under licence obligations.	FALSE	FALSE	FALSE	FALSE	FALSE
02_workflows/F6_workflow_v01/data/02a_refined_analysis/srtr_F6_rebuild_from_master_audit_internal.csv	srtr_F6_rebuild_from_master_audit_internal.csv	02_workflows/F6_workflow_v01/data/02a_refined_analysis	csv	csv	882	0.861	2026-05-02T03:11:53Z	1dd5b71f98264102cdd4b721bfbaefbc	internal_only	derived	F6	12	12	no_internal_only_default	TRUE		release_candidate	restricted_on_request	derived_or_workflow_data	keep_restricted_on_request	F6						restricted_on_request	keep_restricted_on_request	SRTR-derived data file; provide only on request under licence obligations.	FALSE	TRUE	TRUE	FALSE	FALSE	FALSE	FALSE	FALSE	FALSE	restricted_on_request	keep_restricted_on_request	SRTR-derived data file; provide only on request under licence obligations.	FALSE	FALSE	FALSE	FALSE	FALSE
02_workflows/F6_workflow_v01/data/02a_refined_analysis/srtr_F6_rebuild_from_master_provenance_internal.csv	srtr_F6_rebuild_from_master_provenance_internal.csv	02_workflows/F6_workflow_v01/data/02a_refined_analysis	csv	csv	646	0.631	2026-05-02T03:11:53Z	00df70e443b32372afcbbb486a73cebd	restricted_on_request	derived	F6	1	8	yes_default	TRUE		release_candidate	restricted_on_request	derived_or_workflow_data	keep_restricted_on_request	F6						restricted_on_request	keep_restricted_on_request	SRTR-derived data file; provide only on request under licence obligations.	FALSE	TRUE	TRUE	FALSE	FALSE	FALSE	FALSE	FALSE	FALSE	restricted_on_request	keep_restricted_on_request	SRTR-derived data file; provide only on request under licence obligations.	FALSE	FALSE	FALSE	FALSE	FALSE
02_workflows/F6_workflow_v01/data/02a_refined_analysis/srtr_F6_rebuild_from_master_qc_internal.csv	srtr_F6_rebuild_from_master_qc_internal.csv	02_workflows/F6_workflow_v01/data/02a_refined_analysis	csv	csv	404	0.395	2026-05-02T03:11:53Z	dc58aebf0e295dfc898e1abcf963ae03	internal_only	derived	F6	6	4	no_internal_only_default	TRUE		release_candidate	restricted_on_request	derived_or_workflow_data	keep_restricted_on_request	F6						restricted_on_request	keep_restricted_on_request	SRTR-derived data file; provide only on request under licence obligations.	FALSE	TRUE	TRUE	FALSE	FALSE	FALSE	FALSE	FALSE	FALSE	restricted_on_request	keep_restricted_on_request	SRTR-derived data file; provide only on request under licence obligations.	FALSE	FALSE	FALSE	FALSE	FALSE
02_workflows/F6_workflow_v01/data/02b_figure_content/srtr_F6_cif_figure_meta_public.csv	srtr_F6_cif_figure_meta_public.csv	02_workflows/F6_workflow_v01/data/02b_figure_content	csv	csv	270	0.264	2026-05-02T03:11:53Z	8e3036d40068c2e516526906e925d5ca	restricted_on_request	derived	F6	8	2	yes_default	TRUE		release_candidate	restricted_on_request	derived_or_workflow_data	keep_restricted_on_request	F6						restricted_on_request	keep_restricted_on_request	SRTR-derived data file; provide only on request under licence obligations.	FALSE	TRUE	TRUE	FALSE	FALSE	FALSE	FALSE	FALSE	FALSE	restricted_on_request	keep_restricted_on_request	SRTR-derived data file; provide only on request under licence obligations.	FALSE	FALSE	FALSE	FALSE	FALSE
02_workflows/F6_workflow_v01/data/02b_figure_content/srtr_F6_cif_long_restricted.csv	srtr_F6_cif_long_restricted.csv	02_workflows/F6_workflow_v01/data/02b_figure_content	csv	csv	2741646	2677.389	2026-05-02T03:11:53Z	a7815a26c11cafc016ed20b394d658ea	restricted_on_request	derived	F6	48750	7	yes_default	TRUE		release_candidate	restricted_on_request	derived_or_workflow_data	keep_restricted_on_request	F6						restricted_on_request	keep_restricted_on_request	SRTR-derived data file; provide only on request under licence obligations.	FALSE	TRUE	TRUE	FALSE	FALSE	FALSE	FALSE	FALSE	FALSE	restricted_on_request	keep_restricted_on_request	SRTR-derived data file; provide only on request under licence obligations.	FALSE	FALSE	FALSE	FALSE	FALSE
02_workflows/F6_workflow_v01/data/02b_figure_content/srtr_F6_cif_panel_meta_restricted.csv	srtr_F6_cif_panel_meta_restricted.csv	02_workflows/F6_workflow_v01/data/02b_figure_content	csv	csv	1208	1.18	2026-05-02T03:11:53Z	a4c4720d4182433217d88092b9eacc60	restricted_on_request	derived	F6	12	11	yes_default	TRUE		release_candidate	restricted_on_request	derived_or_workflow_data	keep_restricted_on_request	F6						restricted_on_request	keep_restricted_on_request	SRTR-derived data file; provide only on request under licence obligations.	FALSE	TRUE	TRUE	FALSE	FALSE	FALSE	FALSE	FALSE	FALSE	restricted_on_request	keep_restricted_on_request	SRTR-derived data file; provide only on request under licence obligations.	FALSE	FALSE	FALSE	FALSE	FALSE
02_workflows/F6_workflow_v01/data/02b_figure_content/srtr_F6_figure_content_qc_internal.csv	srtr_F6_figure_content_qc_internal.csv	02_workflows/F6_workflow_v01/data/02b_figure_content	csv	csv	224	0.219	2026-05-02T03:11:53Z	ebcfa1ece6baeab0a17d8c0560df6803	internal_only	derived	F6	3	8	no_internal_only_default	TRUE		release_candidate	restricted_on_request	derived_or_workflow_data	keep_restricted_on_request	F6						restricted_on_request	keep_restricted_on_request	SRTR-derived data file; provide only on request under licence obligations.	FALSE	TRUE	TRUE	FALSE	FALSE	FALSE	FALSE	FALSE	FALSE	restricted_on_request	keep_restricted_on_request	SRTR-derived data file; provide only on request under licence obligations.	FALSE	FALSE	FALSE	FALSE	FALSE
02_workflows/F6_workflow_v01/data/02b_figure_content/srtr_F6_gray_tests_stats_public.csv	srtr_F6_gray_tests_stats_public.csv	02_workflows/F6_workflow_v01/data/02b_figure_content	csv	csv	2722	2.658	2026-05-02T03:11:53Z	412448222d35840df92cf73baa52c72d	restricted_on_request	derived	F6	36	8	yes_default	TRUE		release_candidate	restricted_on_request	derived_or_workflow_data	keep_restricted_on_request	F6						restricted_on_request	keep_restricted_on_request	SRTR-derived data file; provide only on request under licence obligations.	FALSE	TRUE	TRUE	FALSE	FALSE	FALSE	FALSE	FALSE	FALSE	restricted_on_request	keep_restricted_on_request	SRTR-derived data file; provide only on request under licence obligations.	FALSE	FALSE	FALSE	FALSE	FALSE
02_workflows/F6_workflow_v01/submission_ready/internal/data/srtr_F6_cif_long_restricted.csv	srtr_F6_cif_long_restricted.csv	02_workflows/F6_workflow_v01/submission_ready/internal/data	csv	csv	3131663	3058.265	2026-05-02T03:11:53Z	f2c3409be09d5d4e6b800f1aadabe51f	restricted_on_request	derived	F6	48750	7	yes_default	TRUE		release_candidate	restricted_on_request	derived_or_workflow_data	keep_restricted_on_request	F6						restricted_on_request	keep_restricted_on_request	SRTR-derived data file; provide only on request under licence obligations.	FALSE	TRUE	TRUE	FALSE	FALSE	FALSE	FALSE	FALSE	FALSE	restricted_on_request	keep_restricted_on_request	SRTR-derived data file; provide only on request under licence obligations.	FALSE	FALSE	FALSE	FALSE	FALSE
02_workflows/F6_workflow_v01/submission_ready/internal/data/srtr_F6_cif_panel_meta_restricted.csv	srtr_F6_cif_panel_meta_restricted.csv	02_workflows/F6_workflow_v01/submission_ready/internal/data	csv	csv	1281	1.251	2026-05-02T03:11:53Z	e3e58210cd5e8a813c8fa12e5c61e617	restricted_on_request	derived	F6	12	11	yes_default	TRUE		release_candidate	restricted_on_request	derived_or_workflow_data	keep_restricted_on_request	F6						restricted_on_request	keep_restricted_on_request	SRTR-derived data file; provide only on request under licence obligations.	FALSE	TRUE	TRUE	FALSE	FALSE	FALSE	FALSE	FALSE	FALSE	restricted_on_request	keep_restricted_on_request	SRTR-derived data file; provide only on request under licence obligations.	FALSE	FALSE	FALSE	FALSE	FALSE
02_workflows/F6_workflow_v01/submission_ready/internal/data/srtr_F6_gray_tests_stats_source_internal.csv	srtr_F6_gray_tests_stats_source_internal.csv	02_workflows/F6_workflow_v01/submission_ready/internal/data	csv	csv	3029	2.958	2026-05-02T03:11:53Z	b57ca4fa99465f55d3ad6cbda8198f8d	restricted_on_request	derived	F6	36	8	yes_default	TRUE		release_candidate	restricted_on_request	derived_or_workflow_data	keep_restricted_on_request	F6						restricted_on_request	keep_restricted_on_request	SRTR-derived data file; provide only on request under licence obligations.	FALSE	TRUE	TRUE	FALSE	FALSE	FALSE	FALSE	FALSE	FALSE	restricted_on_request	keep_restricted_on_request	SRTR-derived data file; provide only on request under licence obligations.	FALSE	FALSE	FALSE	FALSE	FALSE
02_workflows/F6_workflow_v01/submission_ready/public/data/srtr_F6_cif_figure_meta_public.csv	srtr_F6_cif_figure_meta_public.csv	02_workflows/F6_workflow_v01/submission_ready/public/data	csv	csv	270	0.264	2026-05-02T03:11:53Z	8e3036d40068c2e516526906e925d5ca	restricted_on_request	derived	F6	8	2	yes_default	TRUE		release_candidate	public_deposit	derived_or_workflow_data	keep_public_deposit	F6						restricted_on_request	keep_restricted_on_request	SRTR-derived data file; provide only on request under licence obligations.	FALSE	TRUE	TRUE	FALSE	FALSE	FALSE	FALSE	FALSE	FALSE	restricted_on_request	keep_restricted_on_request	SRTR-derived data file; provide only on request under licence obligations.	FALSE	FALSE	FALSE	FALSE	FALSE
02_workflows/F6_workflow_v01/submission_ready/public/data/srtr_F6_gray_tests_stats_public.csv	srtr_F6_gray_tests_stats_public.csv	02_workflows/F6_workflow_v01/submission_ready/public/data	csv	csv	2722	2.658	2026-05-02T03:11:53Z	412448222d35840df92cf73baa52c72d	restricted_on_request	derived	F6	36	8	yes_default	TRUE		release_candidate	public_deposit	derived_or_workflow_data	keep_public_deposit	F6						restricted_on_request	keep_restricted_on_request	SRTR-derived data file; provide only on request under licence obligations.	FALSE	TRUE	TRUE	FALSE	FALSE	FALSE	FALSE	FALSE	FALSE	restricted_on_request	keep_restricted_on_request	SRTR-derived data file; provide only on request under licence obligations.	FALSE	FALSE	FALSE	FALSE	FALSE
02_workflows/F6_workflow_v01/submission_ready/restricted/F6_restricted_submission_manifest_v01.csv	F6_restricted_submission_manifest_v01.csv	02_workflows/F6_workflow_v01/submission_ready/restricted	csv	csv	1458	1.424	2026-05-02T03:11:53Z	13883576f14aff9da7bd10c8594745d6	restricted_on_request	derived	F6	2	10	yes_default	TRUE		release_candidate	restricted_on_request	documentation_or_metadata	keep_restricted_on_request	F6						restricted_on_request	keep_restricted_on_request	Restricted-on-request file after policy overrides.	FALSE	FALSE	TRUE	FALSE	FALSE	FALSE	FALSE	FALSE	FALSE	restricted_on_request	keep_restricted_on_request	Restricted-on-request file after policy overrides.	FALSE	FALSE	FALSE	FALSE	FALSE
02_workflows/F6_workflow_v01/submission_ready/restricted/data/srtr_F6_cif_long_restricted.csv	srtr_F6_cif_long_restricted.csv	02_workflows/F6_workflow_v01/submission_ready/restricted/data	csv	csv	2741646	2677.389	2026-05-02T03:11:53Z	a7815a26c11cafc016ed20b394d658ea	restricted_on_request	derived	F6	48750	7	yes_default	TRUE		release_candidate	restricted_on_request	derived_or_workflow_data	keep_restricted_on_request	F6						restricted_on_request	keep_restricted_on_request	SRTR-derived data file; provide only on request under licence obligations.	FALSE	TRUE	TRUE	FALSE	FALSE	FALSE	FALSE	FALSE	FALSE	restricted_on_request	keep_restricted_on_request	SRTR-derived data file; provide only on request under licence obligations.	FALSE	FALSE	FALSE	FALSE	FALSE
02_workflows/F6_workflow_v01/submission_ready/restricted/data/srtr_F6_cif_panel_meta_restricted.csv	srtr_F6_cif_panel_meta_restricted.csv	02_workflows/F6_workflow_v01/submission_ready/restricted/data	csv	csv	1208	1.18	2026-05-02T03:11:53Z	a4c4720d4182433217d88092b9eacc60	restricted_on_request	derived	F6	12	11	yes_default	TRUE		release_candidate	restricted_on_request	derived_or_workflow_data	keep_restricted_on_request	F6						restricted_on_request	keep_restricted_on_request	SRTR-derived data file; provide only on request under licence obligations.	FALSE	TRUE	TRUE	FALSE	FALSE	FALSE	FALSE	FALSE	FALSE	restricted_on_request	keep_restricted_on_request	SRTR-derived data file; provide only on request under licence obligations.	FALSE	FALSE	FALSE	FALSE	FALSE
02_workflows/T1_workflow_v01/data/01_source_loaded_harmonized/srtr_master_long_restricted.csv	srtr_master_long_restricted.csv	02_workflows/T1_workflow_v01/data/01_source_loaded_harmonized	csv	csv	44648516	43602.066	2026-04-30T15:41:56Z	88c4909a08aed3fc79459eb78793a23d	restricted_on_request	derived	T1	193191	52	yes_default	TRUE		release_candidate	restricted_on_request	derived_or_workflow_data	keep_restricted_on_request	T1						restricted_on_request	keep_restricted_on_request	SRTR-derived data file; provide only on request under licence obligations.	FALSE	TRUE	TRUE	FALSE	FALSE	FALSE	FALSE	FALSE	FALSE	restricted_on_request	keep_restricted_on_request	SRTR-derived data file; provide only on request under licence obligations.	FALSE	FALSE	FALSE	FALSE	FALSE
02_workflows/T1_workflow_v01/data/02a_refined_analysis/esld_srtr_T1_refined_dataset_qc_internal.csv	esld_srtr_T1_refined_dataset_qc_internal.csv	02_workflows/T1_workflow_v01/data/02a_refined_analysis	csv	csv	237	0.231	2026-05-02T20:27:47Z	75c156283cc38547f2a7f07e1efae97e	internal_only	derived	T1	6	2	no_internal_only_default	TRUE		release_candidate	restricted_on_request	derived_or_workflow_data	keep_restricted_on_request	T1						restricted_on_request	keep_restricted_on_request	SRTR-derived data file; provide only on request under licence obligations.	FALSE	TRUE	TRUE	FALSE	FALSE	FALSE	FALSE	FALSE	FALSE	restricted_on_request	keep_restricted_on_request	SRTR-derived data file; provide only on request under licence obligations.	FALSE	FALSE	FALSE	FALSE	FALSE
02_workflows/T1_workflow_v01/data/02a_refined_analysis/srtr_T1_source_context_internal.csv	srtr_T1_source_context_internal.csv	02_workflows/T1_workflow_v01/data/02a_refined_analysis	csv	csv	946	0.924	2026-05-02T20:27:47Z	4a4875401deb5a259edd09e9b9e767b6	restricted_on_request	derived	T1	4	2	yes_default	TRUE		release_candidate	restricted_on_request	derived_or_workflow_data	keep_restricted_on_request	T1						restricted_on_request	keep_restricted_on_request	SRTR-derived data file; provide only on request under licence obligations.	FALSE	TRUE	TRUE	FALSE	FALSE	FALSE	FALSE	FALSE	FALSE	restricted_on_request	keep_restricted_on_request	SRTR-derived data file; provide only on request under licence obligations.	FALSE	FALSE	FALSE	FALSE	FALSE
02_workflows/T1_workflow_v01/data/02b_table_content/esld_srtr_T1_etiology_denominator_patch_audit_internal.csv	esld_srtr_T1_etiology_denominator_patch_audit_internal.csv	02_workflows/T1_workflow_v01/data/02b_table_content	csv	csv	2312	2.258	2026-05-02T20:27:47Z	4e0164895f653ecdf97474b8dbe46b64	internal_only	derived	T1;table_or_supplement	8	12	no_internal_only_default	TRUE		release_candidate	restricted_on_request	derived_or_workflow_data	keep_restricted_on_request	T1						restricted_on_request	keep_restricted_on_request	SRTR-derived data file; provide only on request under licence obligations.	FALSE	TRUE	TRUE	FALSE	FALSE	FALSE	FALSE	FALSE	FALSE	restricted_on_request	keep_restricted_on_request	SRTR-derived data file; provide only on request under licence obligations.	FALSE	FALSE	FALSE	FALSE	FALSE
02_workflows/T1_workflow_v01/data/02b_table_content/esld_srtr_T1_full_reference_table_override_internal.csv	esld_srtr_T1_full_reference_table_override_internal.csv	02_workflows/T1_workflow_v01/data/02b_table_content	csv	csv	4406	4.303	2026-05-02T20:27:47Z	6d71df8a593b4ebb696ea3e34ea4cb79	restricted_on_request	derived	T1;table_or_supplement	23	8	yes_default	TRUE		release_candidate	restricted_on_request	derived_or_workflow_data	keep_restricted_on_request	T1						restricted_on_request	keep_restricted_on_request	SRTR-derived data file; provide only on request under licence obligations.	FALSE	TRUE	TRUE	FALSE	FALSE	FALSE	FALSE	FALSE	FALSE	restricted_on_request	keep_restricted_on_request	SRTR-derived data file; provide only on request under licence obligations.	FALSE	FALSE	FALSE	FALSE	FALSE
02_workflows/T1_workflow_v01/data/02b_table_content/esld_srtr_T1_general_characteristics_build_qc_internal.csv	esld_srtr_T1_general_characteristics_build_qc_internal.csv	02_workflows/T1_workflow_v01/data/02b_table_content	csv	csv	1020	0.996	2026-05-02T20:27:47Z	ae390f026fb9bb64f88a4846eb1e22b7	internal_only	derived	T1;table_or_supplement	6	4	no_internal_only_default	TRUE		release_candidate	restricted_on_request	derived_or_workflow_data	keep_restricted_on_request	T1						restricted_on_request	keep_restricted_on_request	SRTR-derived data file; provide only on request under licence obligations.	FALSE	TRUE	TRUE	FALSE	FALSE	FALSE	FALSE	FALSE	FALSE	restricted_on_request	keep_restricted_on_request	SRTR-derived data file; provide only on request under licence obligations.	FALSE	FALSE	FALSE	FALSE	FALSE
02_workflows/T1_workflow_v01/data/02b_table_content/esld_srtr_T1_general_characteristics_compare_to_submitted_internal.csv	esld_srtr_T1_general_characteristics_compare_to_submitted_internal.csv	02_workflows/T1_workflow_v01/data/02b_table_content	csv	csv	5927	5.788	2026-05-02T20:27:47Z	4660692bfba7ca207fdcf35e4b7e188b	restricted_on_request	derived	T1;table_or_supplement	23	11	yes_default	TRUE		release_candidate	restricted_on_request	derived_or_workflow_data	keep_restricted_on_request	T1						restricted_on_request	keep_restricted_on_request	SRTR-derived data file; provide only on request under licence obligations.	FALSE	TRUE	TRUE	FALSE	FALSE	FALSE	FALSE	FALSE	FALSE	restricted_on_request	keep_restricted_on_request	SRTR-derived data file; provide only on request under licence obligations.	FALSE	FALSE	FALSE	FALSE	FALSE
02_workflows/T1_workflow_v01/data/02b_table_content/esld_srtr_T1_general_characteristics_meta_public.csv	esld_srtr_T1_general_characteristics_meta_public.csv	02_workflows/T1_workflow_v01/data/02b_table_content	csv	csv	647	0.632	2026-05-02T20:27:47Z	3f78b474a5a81e3fd94b7309e4eef48f	restricted_on_request	derived	T1;table_or_supplement	10	2	yes_default	TRUE		release_candidate	restricted_on_request	derived_or_workflow_data	keep_restricted_on_request	T1						restricted_on_request	keep_restricted_on_request	SRTR-derived data file; provide only on request under licence obligations.	FALSE	TRUE	TRUE	FALSE	FALSE	FALSE	FALSE	FALSE	FALSE	restricted_on_request	keep_restricted_on_request	SRTR-derived data file; provide only on request under licence obligations.	FALSE	FALSE	FALSE	FALSE	FALSE
02_workflows/T1_workflow_v01/data/02b_table_content/esld_srtr_T1_general_characteristics_public.csv	esld_srtr_T1_general_characteristics_public.csv	02_workflows/T1_workflow_v01/data/02b_table_content	csv	csv	2847	2.78	2026-05-02T20:27:47Z	4a9d4eef6746ef68594fd54333d9dd0c	restricted_on_request	derived	T1;table_or_supplement	23	9	yes_default	TRUE		release_candidate	restricted_on_request	derived_or_workflow_data	keep_restricted_on_request	T1						restricted_on_request	keep_restricted_on_request	SRTR-derived data file; provide only on request under licence obligations.	FALSE	TRUE	TRUE	FALSE	FALSE	FALSE	FALSE	FALSE	FALSE	restricted_on_request	keep_restricted_on_request	SRTR-derived data file; provide only on request under licence obligations.	FALSE	FALSE	FALSE	FALSE	FALSE
02_workflows/T1_workflow_v01/data/02b_table_content/esld_srtr_T1_general_characteristics_recalculated_internal.csv	esld_srtr_T1_general_characteristics_recalculated_internal.csv	02_workflows/T1_workflow_v01/data/02b_table_content	csv	csv	3378	3.299	2026-05-02T20:27:47Z	0c3593bff7d29b78d9685cb5598b7837	restricted_on_request	derived	T1;table_or_supplement	23	10	yes_default	TRUE		release_candidate	restricted_on_request	derived_or_workflow_data	keep_restricted_on_request	T1						restricted_on_request	keep_restricted_on_request	SRTR-derived data file; provide only on request under licence obligations.	FALSE	TRUE	TRUE	FALSE	FALSE	FALSE	FALSE	FALSE	FALSE	restricted_on_request	keep_restricted_on_request	SRTR-derived data file; provide only on request under licence obligations.	FALSE	FALSE	FALSE	FALSE	FALSE
02_workflows/T1_workflow_v01/data/02b_table_content/esld_srtr_T1_general_characteristics_recalculation_meta_internal.csv	esld_srtr_T1_general_characteristics_recalculation_meta_internal.csv	02_workflows/T1_workflow_v01/data/02b_table_content	csv	csv	662	0.646	2026-05-02T20:27:47Z	fe4cc8dfcce6ab4629e8a4befc1e7a2d	restricted_on_request	derived	T1;table_or_supplement	15	2	yes_default	TRUE		release_candidate	restricted_on_request	derived_or_workflow_data	keep_restricted_on_request	T1						restricted_on_request	keep_restricted_on_request	SRTR-derived data file; provide only on request under licence obligations.	FALSE	TRUE	TRUE	FALSE	FALSE	FALSE	FALSE	FALSE	FALSE	restricted_on_request	keep_restricted_on_request	SRTR-derived data file; provide only on request under licence obligations.	FALSE	FALSE	FALSE	FALSE	FALSE
02_workflows/T1_workflow_v01/data/02b_table_content/esld_srtr_T1_reference_value_corrections_internal.csv	esld_srtr_T1_reference_value_corrections_internal.csv	02_workflows/T1_workflow_v01/data/02b_table_content	csv	csv	1065	1.04	2026-05-02T19:05:19Z	3056cab6e6c0fcd7ad526cb1ceded376	restricted_on_request	derived	T1;table_or_supplement	2	11	yes_default	TRUE		release_candidate	restricted_on_request	derived_or_workflow_data	keep_restricted_on_request	T1						restricted_on_request	keep_restricted_on_request	SRTR-derived data file; provide only on request under licence obligations.	FALSE	TRUE	TRUE	FALSE	FALSE	FALSE	FALSE	FALSE	FALSE	restricted_on_request	keep_restricted_on_request	SRTR-derived data file; provide only on request under licence obligations.	FALSE	FALSE	FALSE	FALSE	FALSE
02_workflows/T1_workflow_v01/data/02b_table_content/esld_srtr_T1_sodium_albumin_recalc_patch_audit_internal.csv	esld_srtr_T1_sodium_albumin_recalc_patch_audit_internal.csv	02_workflows/T1_workflow_v01/data/02b_table_content	csv	csv	1093	1.067	2026-05-02T20:27:47Z	bbf0ebc7653faaa97885d99fab84561c	internal_only	derived	T1;table_or_supplement	2	10	no_internal_only_default	TRUE		release_candidate	restricted_on_request	derived_or_workflow_data	keep_restricted_on_request	T1						restricted_on_request	keep_restricted_on_request	SRTR-derived data file; provide only on request under licence obligations.	FALSE	TRUE	TRUE	FALSE	FALSE	FALSE	FALSE	FALSE	FALSE	restricted_on_request	keep_restricted_on_request	SRTR-derived data file; provide only on request under licence obligations.	FALSE	FALSE	FALSE	FALSE	FALSE
02_workflows/T1_workflow_v01/submission_ready/internal/data/esld_srtr_T1_general_characteristics_compare_to_submitted_internal.csv	esld_srtr_T1_general_characteristics_compare_to_submitted_internal.csv	02_workflows/T1_workflow_v01/submission_ready/internal/data	csv	csv	5927	5.788	2026-05-02T20:27:48Z	4660692bfba7ca207fdcf35e4b7e188b	restricted_on_request	derived	T1	23	11	yes_default	TRUE		release_candidate	restricted_on_request	derived_or_workflow_data	keep_restricted_on_request	T1						restricted_on_request	keep_restricted_on_request	SRTR-derived data file; provide only on request under licence obligations.	FALSE	TRUE	TRUE	FALSE	FALSE	FALSE	FALSE	FALSE	FALSE	restricted_on_request	keep_restricted_on_request	SRTR-derived data file; provide only on request under licence obligations.	FALSE	FALSE	FALSE	FALSE	FALSE
02_workflows/T1_workflow_v01/submission_ready/internal/data/esld_srtr_T1_general_characteristics_recalculated_internal.csv	esld_srtr_T1_general_characteristics_recalculated_internal.csv	02_workflows/T1_workflow_v01/submission_ready/internal/data	csv	csv	3378	3.299	2026-05-02T20:27:48Z	0c3593bff7d29b78d9685cb5598b7837	restricted_on_request	derived	T1	23	10	yes_default	TRUE		release_candidate	restricted_on_request	derived_or_workflow_data	keep_restricted_on_request	T1						restricted_on_request	keep_restricted_on_request	SRTR-derived data file; provide only on request under licence obligations.	FALSE	TRUE	TRUE	FALSE	FALSE	FALSE	FALSE	FALSE	FALSE	restricted_on_request	keep_restricted_on_request	SRTR-derived data file; provide only on request under licence obligations.	FALSE	FALSE	FALSE	FALSE	FALSE
02_workflows/T1_workflow_v01/submission_ready/internal/data/esld_srtr_T1_general_characteristics_recalculation_meta_internal.csv	esld_srtr_T1_general_characteristics_recalculation_meta_internal.csv	02_workflows/T1_workflow_v01/submission_ready/internal/data	csv	csv	662	0.646	2026-05-02T20:27:48Z	fe4cc8dfcce6ab4629e8a4befc1e7a2d	restricted_on_request	derived	T1	15	2	yes_default	TRUE		release_candidate	restricted_on_request	derived_or_workflow_data	keep_restricted_on_request	T1						restricted_on_request	keep_restricted_on_request	SRTR-derived data file; provide only on request under licence obligations.	FALSE	TRUE	TRUE	FALSE	FALSE	FALSE	FALSE	FALSE	FALSE	restricted_on_request	keep_restricted_on_request	SRTR-derived data file; provide only on request under licence obligations.	FALSE	FALSE	FALSE	FALSE	FALSE
02_workflows/T1_workflow_v01/submission_ready/public/data/esld_srtr_T1_general_characteristics_meta_public.csv	esld_srtr_T1_general_characteristics_meta_public.csv	02_workflows/T1_workflow_v01/submission_ready/public/data	csv	csv	647	0.632	2026-05-02T20:27:48Z	3f78b474a5a81e3fd94b7309e4eef48f	restricted_on_request	derived	T1	10	2	yes_default	TRUE		release_candidate	public_deposit	derived_or_workflow_data	keep_public_deposit	T1						restricted_on_request	keep_restricted_on_request	SRTR-derived data file; provide only on request under licence obligations.	FALSE	TRUE	TRUE	FALSE	FALSE	FALSE	FALSE	FALSE	FALSE	restricted_on_request	keep_restricted_on_request	SRTR-derived data file; provide only on request under licence obligations.	FALSE	FALSE	FALSE	FALSE	FALSE
02_workflows/T1_workflow_v01/submission_ready/public/data/esld_srtr_T1_general_characteristics_public.csv	esld_srtr_T1_general_characteristics_public.csv	02_workflows/T1_workflow_v01/submission_ready/public/data	csv	csv	2847	2.78	2026-05-02T20:27:48Z	4a9d4eef6746ef68594fd54333d9dd0c	restricted_on_request	derived	T1	23	9	yes_default	TRUE		release_candidate	public_deposit	derived_or_workflow_data	keep_public_deposit	T1						restricted_on_request	keep_restricted_on_request	SRTR-derived data file; provide only on request under licence obligations.	FALSE	TRUE	TRUE	FALSE	FALSE	FALSE	FALSE	FALSE	FALSE	restricted_on_request	keep_restricted_on_request	SRTR-derived data file; provide only on request under licence obligations.	FALSE	FALSE	FALSE	FALSE	FALSE
02_workflows/T3_workflow_v01/data/02b_table_content/esld_srtr_T3_creatinine_comparison_build_qc_internal.csv	esld_srtr_T3_creatinine_comparison_build_qc_internal.csv	02_workflows/T3_workflow_v01/data/02b_table_content	csv	csv	1476	1.441	2026-05-02T21:14:25Z	5612dd3dafcbe725e9bca154c0a00960	internal_only	derived	T3;table_or_supplement	6	4	no_internal_only_default	TRUE		release_candidate	restricted_on_request	derived_or_workflow_data	keep_restricted_on_request	T3						restricted_on_request	keep_restricted_on_request	SRTR-derived data file; provide only on request under licence obligations.	FALSE	TRUE	TRUE	FALSE	FALSE	FALSE	FALSE	FALSE	FALSE	restricted_on_request	keep_restricted_on_request	SRTR-derived data file; provide only on request under licence obligations.	FALSE	FALSE	FALSE	FALSE	FALSE
02_workflows/T3_workflow_v01/data/02b_table_content/esld_srtr_T3_creatinine_comparison_meta_public.csv	esld_srtr_T3_creatinine_comparison_meta_public.csv	02_workflows/T3_workflow_v01/data/02b_table_content	csv	csv	1041	1.017	2026-05-02T21:14:25Z	980587f5b202b799ab283c9920f9a1ad	restricted_on_request	derived	T3;table_or_supplement	15	2	yes_default	TRUE		release_candidate	restricted_on_request	derived_or_workflow_data	keep_restricted_on_request	T3						restricted_on_request	keep_restricted_on_request	SRTR-derived data file; provide only on request under licence obligations.	FALSE	TRUE	TRUE	FALSE	FALSE	FALSE	FALSE	FALSE	FALSE	restricted_on_request	keep_restricted_on_request	SRTR-derived data file; provide only on request under licence obligations.	FALSE	FALSE	FALSE	FALSE	FALSE
02_workflows/T3_workflow_v01/data/02b_table_content/esld_srtr_T3_creatinine_comparison_table_public.csv	esld_srtr_T3_creatinine_comparison_table_public.csv	02_workflows/T3_workflow_v01/data/02b_table_content	csv	csv	5337	5.212	2026-05-02T21:14:25Z	5fe481717fafc7d2115b64a01112efbe	restricted_on_request	derived	T3;table_or_supplement	24	15	yes_default	TRUE		release_candidate	restricted_on_request	derived_or_workflow_data	keep_restricted_on_request	T3						restricted_on_request	keep_restricted_on_request	SRTR-derived data file; provide only on request under licence obligations.	FALSE	TRUE	TRUE	FALSE	FALSE	FALSE	FALSE	FALSE	FALSE	restricted_on_request	keep_restricted_on_request	SRTR-derived data file; provide only on request under licence obligations.	FALSE	FALSE	FALSE	FALSE	FALSE
02_workflows/T3_workflow_v01/submission_ready/public/data/esld_srtr_T3_creatinine_comparison_meta_public.csv	esld_srtr_T3_creatinine_comparison_meta_public.csv	02_workflows/T3_workflow_v01/submission_ready/public/data	csv	csv	1041	1.017	2026-05-02T21:14:25Z	980587f5b202b799ab283c9920f9a1ad	restricted_on_request	derived	T3	15	2	yes_default	TRUE		release_candidate	public_deposit	derived_or_workflow_data	keep_public_deposit	T3						restricted_on_request	keep_restricted_on_request	SRTR-derived data file; provide only on request under licence obligations.	FALSE	TRUE	TRUE	FALSE	FALSE	FALSE	FALSE	FALSE	FALSE	restricted_on_request	keep_restricted_on_request	SRTR-derived data file; provide only on request under licence obligations.	FALSE	FALSE	FALSE	FALSE	FALSE
02_workflows/T3_workflow_v01/submission_ready/public/data/esld_srtr_T3_creatinine_comparison_table_public.csv	esld_srtr_T3_creatinine_comparison_table_public.csv	02_workflows/T3_workflow_v01/submission_ready/public/data	csv	csv	5337	5.212	2026-05-02T21:14:25Z	5fe481717fafc7d2115b64a01112efbe	restricted_on_request	derived	T3;table_or_supplement	24	15	yes_default	TRUE		release_candidate	public_deposit	derived_or_workflow_data	keep_public_deposit	T3						restricted_on_request	keep_restricted_on_request	SRTR-derived data file; provide only on request under licence obligations.	FALSE	TRUE	TRUE	FALSE	FALSE	FALSE	FALSE	FALSE	FALSE	restricted_on_request	keep_restricted_on_request	SRTR-derived data file; provide only on request under licence obligations.	FALSE	FALSE	FALSE	FALSE	FALSE
02_workflows/T4_workflow_v01/data/01_source_loaded_harmonized/srtr_T4_score_shift_counts_all_scores_restricted.csv	srtr_T4_score_shift_counts_all_scores_restricted.csv	02_workflows/T4_workflow_v01/data/01_source_loaded_harmonized	csv	csv	57406	56.061	2026-05-01T23:39:23Z	f5b54c78ba515a0813aa766447a62d6f	restricted_on_request	derived	T4	705	8	yes_default	TRUE		release_candidate	restricted_on_request	derived_or_workflow_data	keep_restricted_on_request	T4						restricted_on_request	keep_restricted_on_request	SRTR-derived data file; provide only on request under licence obligations.	FALSE	TRUE	TRUE	FALSE	FALSE	FALSE	FALSE	FALSE	FALSE	restricted_on_request	keep_restricted_on_request	SRTR-derived data file; provide only on request under licence obligations.	FALSE	FALSE	FALSE	FALSE	FALSE
02_workflows/T4_workflow_v01/data/01_source_loaded_harmonized/srtr_T4_survival_matrix_restricted.csv	srtr_T4_survival_matrix_restricted.csv	02_workflows/T4_workflow_v01/data/01_source_loaded_harmonized	csv	csv	176617	172.478	2026-05-02T00:32:16Z	3363b210bc6bf2fd4491ae78cf27e248	restricted_on_request	derived	T4	728	26	yes_default	TRUE		release_candidate	restricted_on_request	derived_or_workflow_data	keep_restricted_on_request	T4						restricted_on_request	keep_restricted_on_request	SRTR-derived data file; provide only on request under licence obligations.	FALSE	TRUE	TRUE	FALSE	FALSE	FALSE	FALSE	FALSE	FALSE	restricted_on_request	keep_restricted_on_request	SRTR-derived data file; provide only on request under licence obligations.	FALSE	FALSE	FALSE	FALSE	FALSE
02_workflows/T4_workflow_v01/data/02b_table_content/srtr_T4_score_deviation_outcome_build_qc_internal.csv	srtr_T4_score_deviation_outcome_build_qc_internal.csv	02_workflows/T4_workflow_v01/data/02b_table_content	csv	csv	2136	2.086	2026-05-02T00:32:17Z	5fcdfb53cefa84bc1b7a76bc8cbdc2cb	internal_only	derived	T4;table_or_supplement	16	4	no_internal_only_default	TRUE		release_candidate	restricted_on_request	derived_or_workflow_data	keep_restricted_on_request	T4						restricted_on_request	keep_restricted_on_request	SRTR-derived data file; provide only on request under licence obligations.	FALSE	TRUE	TRUE	FALSE	FALSE	FALSE	FALSE	FALSE	FALSE	restricted_on_request	keep_restricted_on_request	SRTR-derived data file; provide only on request under licence obligations.	FALSE	FALSE	FALSE	FALSE	FALSE
02_workflows/T4_workflow_v01/data/02b_table_content/srtr_T4_score_deviation_outcome_long_internal.csv	srtr_T4_score_deviation_outcome_long_internal.csv	02_workflows/T4_workflow_v01/data/02b_table_content	csv	csv	10792	10.539	2026-05-02T00:32:17Z	e4efee9fb4741147f0deb5d4ecfc6f24	restricted_on_request	derived	T4;table_or_supplement	44	21	yes_default	TRUE		release_candidate	restricted_on_request	derived_or_workflow_data	keep_restricted_on_request	T4						restricted_on_request	keep_restricted_on_request	SRTR-derived data file; provide only on request under licence obligations.	FALSE	TRUE	TRUE	FALSE	FALSE	FALSE	FALSE	FALSE	FALSE	restricted_on_request	keep_restricted_on_request	SRTR-derived data file; provide only on request under licence obligations.	FALSE	FALSE	FALSE	FALSE	FALSE
02_workflows/T4_workflow_v01/data/02b_table_content/srtr_T4_score_deviation_outcome_source_manifest_internal.csv	srtr_T4_score_deviation_outcome_source_manifest_internal.csv	02_workflows/T4_workflow_v01/data/02b_table_content	csv	csv	929	0.907	2026-05-02T00:32:17Z	7a808e50ca363e615de604ab11308541	restricted_on_request	derived	T4;table_or_supplement	2	7	yes_default	TRUE		release_candidate	restricted_on_request	derived_or_workflow_data	keep_restricted_on_request	T4						restricted_on_request	keep_restricted_on_request	SRTR-derived data file; provide only on request under licence obligations.	FALSE	TRUE	TRUE	FALSE	FALSE	FALSE	FALSE	FALSE	FALSE	restricted_on_request	keep_restricted_on_request	SRTR-derived data file; provide only on request under licence obligations.	FALSE	FALSE	FALSE	FALSE	FALSE
02_workflows/T4_workflow_v01/data/02b_table_content/srtr_T4_score_deviation_outcome_table_internal.csv	srtr_T4_score_deviation_outcome_table_internal.csv	02_workflows/T4_workflow_v01/data/02b_table_content	csv	csv	1812	1.77	2026-05-02T00:32:17Z	98172d9cfd5ec51116541ef912236c81	restricted_on_request	derived	T4;table_or_supplement	11	8	yes_default	TRUE		release_candidate	restricted_on_request	derived_or_workflow_data	keep_restricted_on_request	T4						restricted_on_request	keep_restricted_on_request	SRTR-derived data file; provide only on request under licence obligations.	FALSE	TRUE	TRUE	FALSE	FALSE	FALSE	FALSE	FALSE	FALSE	restricted_on_request	keep_restricted_on_request	SRTR-derived data file; provide only on request under licence obligations.	FALSE	FALSE	FALSE	FALSE	FALSE
02_workflows/T4_workflow_v01/submission_ready/internal/data/srtr_T4_score_deviation_outcome_long_internal.csv	srtr_T4_score_deviation_outcome_long_internal.csv	02_workflows/T4_workflow_v01/submission_ready/internal/data	csv	csv	10792	10.539	2026-05-02T00:32:17Z	e4efee9fb4741147f0deb5d4ecfc6f24	restricted_on_request	derived	T4	44	21	yes_default	TRUE		release_candidate	restricted_on_request	derived_or_workflow_data	keep_restricted_on_request	T4						restricted_on_request	keep_restricted_on_request	SRTR-derived data file; provide only on request under licence obligations.	FALSE	TRUE	TRUE	FALSE	FALSE	FALSE	FALSE	FALSE	FALSE	restricted_on_request	keep_restricted_on_request	SRTR-derived data file; provide only on request under licence obligations.	FALSE	FALSE	FALSE	FALSE	FALSE
02_workflows/T4_workflow_v01/submission_ready/internal/data/srtr_T4_score_deviation_outcome_table_internal.csv	srtr_T4_score_deviation_outcome_table_internal.csv	02_workflows/T4_workflow_v01/submission_ready/internal/data	csv	csv	1812	1.77	2026-05-02T00:32:17Z	98172d9cfd5ec51116541ef912236c81	restricted_on_request	derived	T4;table_or_supplement	11	8	yes_default	TRUE		release_candidate	restricted_on_request	derived_or_workflow_data	keep_restricted_on_request	T4						restricted_on_request	keep_restricted_on_request	SRTR-derived data file; provide only on request under licence obligations.	FALSE	TRUE	TRUE	FALSE	FALSE	FALSE	FALSE	FALSE	FALSE	restricted_on_request	keep_restricted_on_request	SRTR-derived data file; provide only on request under licence obligations.	FALSE	FALSE	FALSE	FALSE	FALSE
02_workflows/T4_workflow_v01/submission_ready/restricted/T4_restricted_submission_manifest_v01.csv	T4_restricted_submission_manifest_v01.csv	02_workflows/T4_workflow_v01/submission_ready/restricted	csv	csv	1060	1.035	2026-05-02T00:32:17Z	ef87495fe5256559fec7f04c67fd5292	restricted_on_request	derived	T4	2	8	yes_default	TRUE		release_candidate	restricted_on_request	documentation_or_metadata	keep_restricted_on_request	T4						restricted_on_request	keep_restricted_on_request	Restricted-on-request file after policy overrides.	FALSE	FALSE	TRUE	FALSE	FALSE	FALSE	FALSE	FALSE	FALSE	restricted_on_request	keep_restricted_on_request	Restricted-on-request file after policy overrides.	FALSE	FALSE	FALSE	FALSE	FALSE
02_workflows/T4_workflow_v01/submission_ready/restricted/data/srtr_T4_restricted_source_manifest.csv	srtr_T4_restricted_source_manifest.csv	02_workflows/T4_workflow_v01/submission_ready/restricted/data	csv	csv	929	0.907	2026-05-02T00:32:17Z	7a808e50ca363e615de604ab11308541	restricted_on_request	derived	T4	2	7	yes_default	TRUE		release_candidate	restricted_on_request	derived_or_workflow_data	keep_restricted_on_request	T4						restricted_on_request	keep_restricted_on_request	SRTR-derived data file; provide only on request under licence obligations.	FALSE	TRUE	TRUE	FALSE	FALSE	FALSE	FALSE	FALSE	FALSE	restricted_on_request	keep_restricted_on_request	SRTR-derived data file; provide only on request under licence obligations.	FALSE	FALSE	FALSE	FALSE	FALSE
02_workflows/T4_workflow_v01/submission_ready/restricted/data/srtr_T4_score_shift_counts_all_scores_restricted.csv	srtr_T4_score_shift_counts_all_scores_restricted.csv	02_workflows/T4_workflow_v01/submission_ready/restricted/data	csv	csv	57406	56.061	2026-05-02T00:32:17Z	f5b54c78ba515a0813aa766447a62d6f	restricted_on_request	derived	T4	705	8	yes_default	TRUE		release_candidate	restricted_on_request	derived_or_workflow_data	keep_restricted_on_request	T4						restricted_on_request	keep_restricted_on_request	SRTR-derived data file; provide only on request under licence obligations.	FALSE	TRUE	TRUE	FALSE	FALSE	FALSE	FALSE	FALSE	FALSE	restricted_on_request	keep_restricted_on_request	SRTR-derived data file; provide only on request under licence obligations.	FALSE	FALSE	FALSE	FALSE	FALSE
02_workflows/T4_workflow_v01/submission_ready/restricted/data/srtr_T4_survival_matrix_restricted.csv	srtr_T4_survival_matrix_restricted.csv	02_workflows/T4_workflow_v01/submission_ready/restricted/data	csv	csv	176617	172.478	2026-05-02T00:32:17Z	3363b210bc6bf2fd4491ae78cf27e248	restricted_on_request	derived	T4	728	26	yes_default	TRUE		release_candidate	restricted_on_request	derived_or_workflow_data	keep_restricted_on_request	T4						restricted_on_request	keep_restricted_on_request	SRTR-derived data file; provide only on request under licence obligations.	FALSE	TRUE	TRUE	FALSE	FALSE	FALSE	FALSE	FALSE	FALSE	restricted_on_request	keep_restricted_on_request	SRTR-derived data file; provide only on request under licence obligations.	FALSE	FALSE	FALSE	FALSE	FALSE
