# Supplementary material for: Creatinine assay interferences compromises MELD accuracy and may bias liver allocation
Source: Nat Commun. 2026 Jul 23;17:7111. doi: 10.1038/s41467-026-75011-x (PMC13396164; doi:10.1038/s41467-026-75011-x)
Supplement: Supplementary file 4 — Source Data [file 41467_2026_75011_MOESM4_ESM.zip › figshare_package_FINAL_PUBLIC_DEPOSIT_V1_20260503_002637/00_release_manifests/public_variable_dictionary_v01.csv]

variable	relative_path	file_name	sheet	class	unit	description	allowed_values	missing_code	n_rows	n_missing	n_unique	example_values	used_for	sensitivity	keep_public	comment	release_access_tier	release_decision	output_tag	final_variable_publication_status	final_policy_reason	final_variable_release_status	file_type	release_source_role	final_release_tier	final_release_decision	final_variable_release_status_v02	variable_policy_reason	final_variable_release_status_before_approval	approval_category	approval_reason
age_years_first_available	01_primary_data/public/esld_master_long_public.csv	esld_master_long_public.csv		integer				NA/blank as read by fread	67399	0	79	65 | 67 | 21 | 56 | 63		public_or_low_risk	yes		public_deposit	keep_public_deposit		public	Public-deposit file after policy overrides.	public	csv	primary_source	public_deposit	keep_public_deposit	public	Parent file is public data and variable was marked keep_public=yes.	public
age_years_sample	01_primary_data/public/esld_master_long_public.csv	esld_master_long_public.csv		integer				NA/blank as read by fread	67399	0	84	65 | 66 | 67 | 68 | 69		public_or_low_risk	yes		public_deposit	keep_public_deposit		public	Public-deposit file after policy overrides.	public	csv	primary_source	public_deposit	keep_public_deposit	public	Parent file is public data and variable was marked keep_public=yes.	public
albumin_g_dl	01_primary_data/public/esld_master_long_public.csv	esld_master_long_public.csv		numeric				NA/blank as read by fread	67399	58785	580	3.3 | 6.15 | 3.14 | 2.8 | 3.26		public_or_low_risk	yes		public_deposit	keep_public_deposit		public	Public-deposit file after policy overrides.	public	csv	primary_source	public_deposit	keep_public_deposit	public	Parent file is public data and variable was marked keep_public=yes.	public
ald	01_primary_data/public/esld_master_long_public.csv	esld_master_long_public.csv		integer				NA/blank as read by fread	67399	0	2	0 | 1		public_or_low_risk	yes		public_deposit	keep_public_deposit		public	Public-deposit file after policy overrides.	public	csv	primary_source	public_deposit	keep_public_deposit	public	Parent file is public data and variable was marked keep_public=yes.	public
ald_hcv	01_primary_data/public/esld_master_long_public.csv	esld_master_long_public.csv		integer				NA/blank as read by fread	67399	0	2	0 | 1		public_or_low_risk	yes		public_deposit	keep_public_deposit		public	Public-deposit file after policy overrides.	public	csv	primary_source	public_deposit	keep_public_deposit	public	Parent file is public data and variable was marked keep_public=yes.	public
autoimmune	01_primary_data/public/esld_master_long_public.csv	esld_master_long_public.csv		integer				NA/blank as read by fread	67399	0	2	0 | 1		public_or_low_risk	yes		public_deposit	keep_public_deposit		public	Public-deposit file after policy overrides.	public	csv	primary_source	public_deposit	keep_public_deposit	public	Parent file is public data and variable was marked keep_public=yes.	public
crea	01_primary_data/public/esld_master_long_public.csv	esld_master_long_public.csv		numeric				NA/blank as read by fread	67399	0	975	1.91 | 1.42 | 1.31 | 1.3 | 1.28		public_or_low_risk	yes		public_deposit	keep_public_deposit		public	Public-deposit file after policy overrides.	public	csv	primary_source	public_deposit	keep_public_deposit	public	Parent file is public data and variable was marked keep_public=yes.	public
crea_corrected	01_primary_data/public/esld_master_long_public.csv	esld_master_long_public.csv		numeric				NA/blank as read by fread	67399	0	15868	1.87705004446668 | 1.41586432303417 | 1.31039363454933 | 1.30192482788903 | 1.28150549768982		public_or_low_risk	yes		public_deposit	keep_public_deposit		public	Public-deposit file after policy overrides.	public	csv	primary_source	public_deposit	keep_public_deposit	public	Parent file is public data and variable was marked keep_public=yes.	public
date_count	01_primary_data/public/esld_master_long_public.csv	esld_master_long_public.csv		integer				NA/blank as read by fread	67399	50970	1450	-3021 | -2833 | -2798 | -2793 | -2791		manual_review_indirect_identifier_risk	manual_review		public_deposit	keep_public_deposit		manual_review	Public-deposit file after policy overrides.	manual_review	csv	primary_source	public_deposit	keep_public_deposit	public	Approved after public manual-variable review. Relative/count-based time variable or binary outcome flag; no calendar date/time disclosed.	manual_review_public_data_variable	relative_time_or_public_outcome	Relative/count-based time variable or binary outcome flag; no calendar date/time disclosed.
date_count_month	01_primary_data/public/esld_master_long_public.csv	esld_master_long_public.csv		integer				NA/blank as read by fread	67399	50970	147	-99 | -93 | -92 | -91 | -87		manual_review_indirect_identifier_risk	manual_review		public_deposit	keep_public_deposit		manual_review	Public-deposit file after policy overrides.	manual_review	csv	primary_source	public_deposit	keep_public_deposit	public	Approved after public manual-variable review. Relative/count-based time variable or binary outcome flag; no calendar date/time disclosed.	manual_review_public_data_variable	relative_time_or_public_outcome	Relative/count-based time variable or binary outcome flag; no calendar date/time disclosed.
dead_sample_flag	01_primary_data/public/esld_master_long_public.csv	esld_master_long_public.csv		integer				NA/blank as read by fread	67399	0	2	0 | 1		public_or_low_risk	yes		public_deposit	keep_public_deposit		public	Public-deposit file after policy overrides.	public	csv	primary_source	public_deposit	keep_public_deposit	public	Parent file is public data and variable was marked keep_public=yes.	public
death_within_90d	01_primary_data/public/esld_master_long_public.csv	esld_master_long_public.csv		logical				NA/blank as read by fread	67399	67399	0			manual_review_indirect_identifier_risk	manual_review		public_deposit	keep_public_deposit		manual_review	Public-deposit file after policy overrides.	manual_review	csv	primary_source	public_deposit	keep_public_deposit	public	Approved after public manual-variable review. Relative/count-based time variable or binary outcome flag; no calendar date/time disclosed.	manual_review_public_data_variable	relative_time_or_public_outcome	Relative/count-based time variable or binary outcome flag; no calendar date/time disclosed.
deceased_patient_flag	01_primary_data/public/esld_master_long_public.csv	esld_master_long_public.csv		integer				NA/blank as read by fread	67399	0	2	0 | 1		manual_review_indirect_identifier_risk	manual_review		public_deposit	keep_public_deposit		manual_review	Public-deposit file after policy overrides.	manual_review	csv	primary_source	public_deposit	keep_public_deposit	public	Approved after public manual-variable review. Public release pseudonym, binary flag, or technical F1 identifier; not a raw patient identifier.	manual_review_public_data_variable	release_pseudonym_or_technical_identifier	Public release pseudonym, binary flag, or technical F1 identifier; not a raw patient identifier.
delta_eq_0_flag	01_primary_data/public/esld_master_long_public.csv	esld_master_long_public.csv		integer				NA/blank as read by fread	67399	0	2	1 | 0		public_or_low_risk	yes		public_deposit	keep_public_deposit		public	Public-deposit file after policy overrides.	public	csv	primary_source	public_deposit	keep_public_deposit	public	Parent file is public data and variable was marked keep_public=yes.	public
delta_gt_0_flag	01_primary_data/public/esld_master_long_public.csv	esld_master_long_public.csv		integer				NA/blank as read by fread	67399	0	2	0 | 1		public_or_low_risk	yes		public_deposit	keep_public_deposit		public	Public-deposit file after policy overrides.	public	csv	primary_source	public_deposit	keep_public_deposit	public	Parent file is public data and variable was marked keep_public=yes.	public
delta_le_minus1_flag	01_primary_data/public/esld_master_long_public.csv	esld_master_long_public.csv		integer				NA/blank as read by fread	67399	0	2	0 | 1		public_or_low_risk	yes		public_deposit	keep_public_deposit		public	Public-deposit file after policy overrides.	public	csv	primary_source	public_deposit	keep_public_deposit	public	Parent file is public data and variable was marked keep_public=yes.	public
dialysis_raw	01_primary_data/public/esld_master_long_public.csv	esld_master_long_public.csv		integer				NA/blank as read by fread	67399	27827	2	0 | 1		public_or_low_risk	yes		public_deposit	keep_public_deposit		public	Public-deposit file after policy overrides.	public	csv	primary_source	public_deposit	keep_public_deposit	public	Parent file is public data and variable was marked keep_public=yes.	public
encounter_id_public	01_primary_data/public/esld_master_long_public.csv	esld_master_long_public.csv		character			E001181 | E000008 | E000041 | E000100 | E000126 | E000151 | E000157 | E000219 | E000289 | E000344	NA/blank as read by fread	67399	0	5045	E001181 | E000008 | E000041 | E000100 | E000126		manual_review_indirect_identifier_risk	manual_review		public_deposit	keep_public_deposit		manual_review	Public-deposit file after policy overrides.	manual_review	csv	primary_source	public_deposit	keep_public_deposit	public	Approved after public manual-variable review. Public release pseudonym, binary flag, or technical F1 identifier; not a raw patient identifier.	manual_review_public_data_variable	release_pseudonym_or_technical_identifier	Public release pseudonym, binary flag, or technical F1 identifier; not a raw patient identifier.
etiology_source_current_flag	01_primary_data/public/esld_master_long_public.csv	esld_master_long_public.csv		integer				NA/blank as read by fread	67399	0	1	1		public_or_low_risk	yes		public_deposit	keep_public_deposit		public	Public-deposit file after policy overrides.	public	csv	primary_source	public_deposit	keep_public_deposit	public	Parent file is public data and variable was marked keep_public=yes.	public
etiology_unclassified	01_primary_data/public/esld_master_long_public.csv	esld_master_long_public.csv		integer				NA/blank as read by fread	67399	0	1	0		public_or_low_risk	yes		public_deposit	keep_public_deposit		public	Public-deposit file after policy overrides.	public	csv	primary_source	public_deposit	keep_public_deposit	public	Parent file is public data and variable was marked keep_public=yes.	public
hbv	01_primary_data/public/esld_master_long_public.csv	esld_master_long_public.csv		integer				NA/blank as read by fread	67399	0	2	0 | 1		public_or_low_risk	yes		public_deposit	keep_public_deposit		public	Public-deposit file after policy overrides.	public	csv	primary_source	public_deposit	keep_public_deposit	public	Parent file is public data and variable was marked keep_public=yes.	public
hcv	01_primary_data/public/esld_master_long_public.csv	esld_master_long_public.csv		integer				NA/blank as read by fread	67399	0	2	0 | 1		public_or_low_risk	yes		public_deposit	keep_public_deposit		public	Public-deposit file after policy overrides.	public	csv	primary_source	public_deposit	keep_public_deposit	public	Parent file is public data and variable was marked keep_public=yes.	public
icd_source_present	01_primary_data/public/esld_master_long_public.csv	esld_master_long_public.csv		integer				NA/blank as read by fread	67399	0	2	1 | 0		public_or_low_risk	yes		public_deposit	keep_public_deposit		public	Public-deposit file after policy overrides.	public	csv	primary_source	public_deposit	keep_public_deposit	public	Parent file is public data and variable was marked keep_public=yes.	public
in_t1_cohort	01_primary_data/public/esld_master_long_public.csv	esld_master_long_public.csv		integer				NA/blank as read by fread	67399	0	1	1		public_or_low_risk	yes		public_deposit	keep_public_deposit		public	Public-deposit file after policy overrides.	public	csv	primary_source	public_deposit	keep_public_deposit	public	Parent file is public data and variable was marked keep_public=yes.	public
in_t3_anchor_model	01_primary_data/public/esld_master_long_public.csv	esld_master_long_public.csv		integer				NA/blank as read by fread	67399	0	2	1 | 0		public_or_low_risk	yes		public_deposit	keep_public_deposit		public	Public-deposit file after policy overrides.	public	csv	primary_source	public_deposit	keep_public_deposit	public	Parent file is public data and variable was marked keep_public=yes.	public
in_t4_prevalence_path	01_primary_data/public/esld_master_long_public.csv	esld_master_long_public.csv		integer				NA/blank as read by fread	67399	0	1	1		public_or_low_risk	yes		public_deposit	keep_public_deposit		public	Public-deposit file after policy overrides.	public	csv	primary_source	public_deposit	keep_public_deposit	public	Parent file is public data and variable was marked keep_public=yes.	public
in_t4_survival_path	01_primary_data/public/esld_master_long_public.csv	esld_master_long_public.csv		integer				NA/blank as read by fread	67399	0	2	0 | 1		public_or_low_risk	yes		public_deposit	keep_public_deposit		public	Public-deposit file after policy overrides.	public	csv	primary_source	public_deposit	keep_public_deposit	public	Parent file is public data and variable was marked keep_public=yes.	public
inr	01_primary_data/public/esld_master_long_public.csv	esld_master_long_public.csv		numeric				NA/blank as read by fread	67399	0	786	1.14 | 0.91 | 1 | 1.04 | 0.98		public_or_low_risk	yes		public_deposit	keep_public_deposit		public	Public-deposit file after policy overrides.	public	csv	primary_source	public_deposit	keep_public_deposit	public	Parent file is public data and variable was marked keep_public=yes.	public
mash	01_primary_data/public/esld_master_long_public.csv	esld_master_long_public.csv		integer				NA/blank as read by fread	67399	0	2	0 | 1		public_or_low_risk	yes		public_deposit	keep_public_deposit		public	Public-deposit file after policy overrides.	public	csv	primary_source	public_deposit	keep_public_deposit	public	Parent file is public data and variable was marked keep_public=yes.	public
model	01_primary_data/public/esld_master_long_public.csv	esld_master_long_public.csv		character			MELD | MELD-Na | reMELD-Na | MELD 3.0	NA/blank as read by fread	67399	0	4	MELD | MELD-Na | reMELD-Na | MELD 3.0		public_or_low_risk	yes		public_deposit	keep_public_deposit		public	Public-deposit file after policy overrides.	public	csv	primary_source	public_deposit	keep_public_deposit	public	Parent file is public data and variable was marked keep_public=yes.	public
other	01_primary_data/public/esld_master_long_public.csv	esld_master_long_public.csv		integer				NA/blank as read by fread	67399	0	2	1 | 0		public_or_low_risk	yes		public_deposit	keep_public_deposit		public	Public-deposit file after policy overrides.	public	csv	primary_source	public_deposit	keep_public_deposit	public	Parent file is public data and variable was marked keep_public=yes.	public
patient_id	01_primary_data/public/esld_master_long_public.csv	esld_master_long_public.csv		character			P000001 | P000002 | P000003 | P000004 | P000005 | P000006 | P000007 | P000008 | P000009 | P000010	NA/blank as read by fread	67399	0	1375	P000001 | P000002 | P000003 | P000004 | P000005		manual_review_indirect_identifier_risk	manual_review		public_deposit	keep_public_deposit		manual_review	Public-deposit file after policy overrides.	manual_review	csv	primary_source	public_deposit	keep_public_deposit	public	Approved after public manual-variable review. Public release pseudonym, binary flag, or technical F1 identifier; not a raw patient identifier.	manual_review_public_data_variable	release_pseudonym_or_technical_identifier	Public release pseudonym, binary flag, or technical F1 identifier; not a raw patient identifier.
pbc	01_primary_data/public/esld_master_long_public.csv	esld_master_long_public.csv		integer				NA/blank as read by fread	67399	0	2	0 | 1		public_or_low_risk	yes		public_deposit	keep_public_deposit		public	Public-deposit file after policy overrides.	public	csv	primary_source	public_deposit	keep_public_deposit	public	Parent file is public data and variable was marked keep_public=yes.	public
sample_day_from_first_sample	01_primary_data/public/esld_master_long_public.csv	esld_master_long_public.csv		integer				NA/blank as read by fread	67399	0	3438	0 | 42 | 91 | 118 | 133		public_or_low_risk	yes		public_deposit	keep_public_deposit		public	Public-deposit file after policy overrides.	public	csv	primary_source	public_deposit	keep_public_deposit	public	Parent file is public data and variable was marked keep_public=yes.	public
sample_group_id_public	01_primary_data/public/esld_master_long_public.csv	esld_master_long_public.csv		character			G0000001 | G0000002 | G0000003 | G0000004 | G0000005 | G0000006 | G0000007 | G0000008 | G0000009 | G0000010	NA/blank as read by fread	67399	0	20359	G0000001 | G0000002 | G0000003 | G0000004 | G0000005		manual_review_indirect_identifier_risk	manual_review		public_deposit	keep_public_deposit		manual_review	Public-deposit file after policy overrides.	manual_review	csv	primary_source	public_deposit	keep_public_deposit	public	Approved after public manual-variable review. Public release pseudonym, binary flag, or technical F1 identifier; not a raw patient identifier.	manual_review_public_data_variable	release_pseudonym_or_technical_identifier	Public release pseudonym, binary flag, or technical F1 identifier; not a raw patient identifier.
sample_id	01_primary_data/public/esld_master_long_public.csv	esld_master_long_public.csv		character			S0000001 | S0000002 | S0000003 | S0000004 | S0000005 | S0000006 | S0000007 | S0000008 | S0000009 | S0000010	NA/blank as read by fread	67399	0	67399	S0000001 | S0000002 | S0000003 | S0000004 | S0000005		manual_review_indirect_identifier_risk	manual_review		public_deposit	keep_public_deposit		manual_review	Public-deposit file after policy overrides.	manual_review	csv	primary_source	public_deposit	keep_public_deposit	public	Approved after public manual-variable review. Public release pseudonym, binary flag, or technical F1 identifier; not a raw patient identifier.	manual_review_public_data_variable	release_pseudonym_or_technical_identifier	Public release pseudonym, binary flag, or technical F1 identifier; not a raw patient identifier.
sample_month_index	01_primary_data/public/esld_master_long_public.csv	esld_master_long_public.csv		integer				NA/blank as read by fread	67399	0	177	0 | 1 | 2 | 3 | 4		public_or_low_risk	yes		public_deposit	keep_public_deposit		public	Public-deposit file after policy overrides.	public	csv	primary_source	public_deposit	keep_public_deposit	public	Parent file is public data and variable was marked keep_public=yes.	public
score_corrected	01_primary_data/public/esld_master_long_public.csv	esld_master_long_public.csv		integer				NA/blank as read by fread	67399	0	40	14 | 19 | 16 | 10 | 13		public_or_low_risk	yes		public_deposit	keep_public_deposit		public	Public-deposit file after policy overrides.	public	csv	primary_source	public_deposit	keep_public_deposit	public	Parent file is public data and variable was marked keep_public=yes.	public
score_delta	01_primary_data/public/esld_master_long_public.csv	esld_master_long_public.csv		integer				NA/blank as read by fread	67399	0	4	0 | 1 | -1 | -2		public_or_low_risk	yes		public_deposit	keep_public_deposit		public	Public-deposit file after policy overrides.	public	csv	primary_source	public_deposit	keep_public_deposit	public	Parent file is public data and variable was marked keep_public=yes.	public
score_original	01_primary_data/public/esld_master_long_public.csv	esld_master_long_public.csv		integer				NA/blank as read by fread	67399	0	40	14 | 19 | 16 | 10 | 13		public_or_low_risk	yes		public_deposit	keep_public_deposit		public	Public-deposit file after policy overrides.	public	csv	primary_source	public_deposit	keep_public_deposit	public	Parent file is public data and variable was marked keep_public=yes.	public
sex	01_primary_data/public/esld_master_long_public.csv	esld_master_long_public.csv		character			M | F	NA/blank as read by fread	67399	0	2	M | F		public_or_low_risk	yes		public_deposit	keep_public_deposit		public	Public-deposit file after policy overrides.	public	csv	primary_source	public_deposit	keep_public_deposit	public	Parent file is public data and variable was marked keep_public=yes.	public
sodium	01_primary_data/public/esld_master_long_public.csv	esld_master_long_public.csv		numeric				NA/blank as read by fread	67399	20359	188	131 | 134 | 132 | 133 | 140		public_or_low_risk	yes		public_deposit	keep_public_deposit		public	Public-deposit file after policy overrides.	public	csv	primary_source	public_deposit	keep_public_deposit	public	Parent file is public data and variable was marked keep_public=yes.	public
tbil	01_primary_data/public/esld_master_long_public.csv	esld_master_long_public.csv		numeric				NA/blank as read by fread	67399	0	2029	1 | 0.9 | 1.1 | 0.8 | 0.6		public_or_low_risk	yes		public_deposit	keep_public_deposit		public	Public-deposit file after policy overrides.	public	csv	primary_source	public_deposit	keep_public_deposit	public	Parent file is public data and variable was marked keep_public=yes.	public
parameter	01_primary_data/public/f1_simulated_surface_metadata.csv	f1_simulated_surface_metadata.csv		character			dataset_name | cohort | data_type | """"""""""""""""""""""""""""""""""""""""""""""""""""""""""""""""row_definition | tb_range_mg_dL | cre_true_range_mg_dL | tb_step_mg_dL | cre_step_mg_dL | delta_definition	NA/blank as read by fread	9	0	9	dataset_name | cohort | data_type | """"""""""""""""""""""""""""""""""""""""""""""""""""""""""""""""row_definition | tb_range_mg_dL	F1	public_or_low_risk	yes		public_deposit	keep_public_deposit	F1	public	Public-deposit file after policy overrides.	public	csv	primary_source	public_deposit	keep_public_deposit	public	Parent file is public data and variable was marked keep_public=yes.	public
value	01_primary_data/public/f1_simulated_surface_metadata.csv	f1_simulated_surface_metadata.csv		character			f1_simulated_surface_repository | SIMULATED | in_silico surface grid | One row = one equation-defined grid point (tb_mg_dL, cre_true_mg_dL)"""""""""""""""""""""""""""""""""""""""""""""""""""""""""""""""" | 1 to 35 | 1 to 6 | 0.1 | 0.05 | delta = cre_true_mg_dL - predicted measured creatinine	NA/blank as read by fread	9	0	9	f1_simulated_surface_repository | SIMULATED | in_silico surface grid | One row = one equation-defined grid point (tb_mg_...	F1	public_or_low_risk	yes		public_deposit	keep_public_deposit	F1	public	Public-deposit file after policy overrides.	public	csv	primary_source	public_deposit	keep_public_deposit	public	Parent file is public data and variable was marked keep_public=yes.	public	assay_value_qc_metric_or_long_format_metadata	Assay value, QC metric, or long-format metadata field required to rebuild public outputs.
cre_true_mg_dL	01_primary_data/public/f1_simulated_surface_repository.csv	f1_simulated_surface_repository.csv		numeric				NA/blank as read by fread	34441	0	101	1 | 1.05 | 1.1 | 1.15 | 1.2	F1	public_or_low_risk	yes		public_deposit	keep_public_deposit	F1	public	Public-deposit file after policy overrides.	public	csv	primary_source	public_deposit	keep_public_deposit	public	Parent file is public data and variable was marked keep_public=yes.	public
cree_measured_pred_mg_dL	01_primary_data/public/f1_simulated_surface_repository.csv	f1_simulated_surface_repository.csv		numeric				NA/blank as read by fread	34441	0	34441	0.902064914425904 | 0.957189139835594 | 1.01231537541398 | 1.06744362138108 | 1.12257387795652	F1	public_or_low_risk	yes		public_deposit	keep_public_deposit	F1	public	Public-deposit file after policy overrides.	public	csv	primary_source	public_deposit	keep_public_deposit	public	Parent file is public data and variable was marked keep_public=yes.	public
cree_true_recalc_error	01_primary_data/public/f1_simulated_surface_repository.csv	f1_simulated_surface_repository.csv		numeric				NA/blank as read by fread	34441	0	1240	-7.7715611723761e-16 | -4.06341627012807e-14 | -5.97299987248334e-14 | 1.79856129989275e-14 | -1.03916875104915e-13	F1	public_or_low_risk	yes		public_deposit	keep_public_deposit	F1	public	Public-deposit file after policy overrides.	public	csv	primary_source	public_deposit	keep_public_deposit	public	Parent file is public data and variable was marked keep_public=yes.	public
cree_true_recalc_mg_dL	01_primary_data/public/f1_simulated_surface_repository.csv	f1_simulated_surface_repository.csv		numeric				NA/blank as read by fread	34441	0	2657	1 | 1.04999999999996 | 1.09999999999994 | 1.15000000000002 | 1.1999999999999	F1	public_or_low_risk	yes		public_deposit	keep_public_deposit	F1	public	Public-deposit file after policy overrides.	public	csv	primary_source	public_deposit	keep_public_deposit	public	Parent file is public data and variable was marked keep_public=yes.	public
crej_measured_pred_mg_dL	01_primary_data/public/f1_simulated_surface_repository.csv	f1_simulated_surface_repository.csv		numeric				NA/blank as read by fread	34441	0	22885	0.990463857965053 | 1.04152284217999 | 1.09273908981855 | 1.14411406302484 | 1.19564924674134	F1	public_or_low_risk	yes		public_deposit	keep_public_deposit	F1	public	Public-deposit file after policy overrides.	public	csv	primary_source	public_deposit	keep_public_deposit	public	Parent file is public data and variable was marked keep_public=yes.	public
crej_true_recalc_error	01_primary_data/public/f1_simulated_surface_repository.csv	f1_simulated_surface_repository.csv		numeric				NA/blank as read by fread	34441	0	23	6.66133814775094e-16 | 1.55431223447522e-15 | 2.22044604925031e-16 | 1.33226762955019e-15 | 0	F1	public_or_low_risk	yes		public_deposit	keep_public_deposit	F1	public	Public-deposit file after policy overrides.	public	csv	primary_source	public_deposit	keep_public_deposit	public	Parent file is public data and variable was marked keep_public=yes.	public
crej_true_recalc_mg_dL	01_primary_data/public/f1_simulated_surface_repository.csv	f1_simulated_surface_repository.csv		numeric				NA/blank as read by fread	34441	0	101	1 | 1.05 | 1.1 | 1.15 | 1.2	F1	public_or_low_risk	yes		public_deposit	keep_public_deposit	F1	public	Public-deposit file after policy overrides.	public	csv	primary_source	public_deposit	keep_public_deposit	public	Parent file is public data and variable was marked keep_public=yes.	public
delta_cree_to_gravimetry_mg_dL	01_primary_data/public/f1_simulated_surface_repository.csv	f1_simulated_surface_repository.csv		numeric				NA/blank as read by fread	34441	0	34441	0.0979350855740958 | 0.092810860164406 | 0.0876846245860179 | 0.0825563786189223 | 0.0774261220434804	F1	public_or_low_risk	yes		public_deposit	keep_public_deposit	F1	public	Public-deposit file after policy overrides.	public	csv	primary_source	public_deposit	keep_public_deposit	public	Parent file is public data and variable was marked keep_public=yes.	public
delta_crej_to_gravimetry_mg_dL	01_primary_data/public/f1_simulated_surface_repository.csv	f1_simulated_surface_repository.csv		numeric				NA/blank as read by fread	34441	0	23475	0.00953614203494679 | 0.00847715782000691 | 0.00726091018144937 | 0.00588593697515871 | 0.00435075325865664	F1	public_or_low_risk	yes		public_deposit	keep_public_deposit	F1	public	Public-deposit file after policy overrides.	public	csv	primary_source	public_deposit	keep_public_deposit	public	Parent file is public data and variable was marked keep_public=yes.	public
grid_id	01_primary_data/public/f1_simulated_surface_repository.csv	f1_simulated_surface_repository.csv		integer				NA/blank as read by fread	34441	0	34441	1 | 2 | 3 | 4 | 5	F1	manual_review_indirect_identifier_risk	manual_review		public_deposit	keep_public_deposit	F1	manual_review	Public-deposit file after policy overrides.	manual_review	csv	primary_source	public_deposit	keep_public_deposit	public	Approved after public manual-variable review. Public release pseudonym, binary flag, or technical F1 identifier; not a raw patient identifier.	manual_review_public_data_variable	release_pseudonym_or_technical_identifier	Public release pseudonym, binary flag, or technical F1 identifier; not a raw patient identifier.
tb_mg_dL	01_primary_data/public/f1_simulated_surface_repository.csv	f1_simulated_surface_repository.csv		numeric				NA/blank as read by fread	34441	0	341	1 | 1.1 | 1.2 | 1.3 | 1.4	F1	public_or_low_risk	yes		public_deposit	keep_public_deposit	F1	public	Public-deposit file after policy overrides.	public	csv	primary_source	public_deposit	keep_public_deposit	public	Parent file is public data and variable was marked keep_public=yes.	public
Cre_nominal_grav_mg_dL	01_primary_data/public/f1_tb_cre_experimental_array_raw.csv	f1_tb_cre_experimental_array_raw.csv		numeric				NA/blank as read by fread	4200	0	10	3 | 1.5 | 3.5 | 2 | 0.5	F1	public_or_low_risk	yes		public_deposit	keep_public_deposit	F1	public	Public-deposit file after policy overrides.	public	csv	primary_source	public_deposit	keep_public_deposit	public	Parent file is public data and variable was marked keep_public=yes.	public
TB_nominal_grav_mg_dL	01_primary_data/public/f1_tb_cre_experimental_array_raw.csv	f1_tb_cre_experimental_array_raw.csv		integer				NA/blank as read by fread	4200	0	35	27 | 14 | 28 | 15 | 29	F1	public_or_low_risk	yes		public_deposit	keep_public_deposit	F1	public	Public-deposit file after policy overrides.	public	csv	primary_source	public_deposit	keep_public_deposit	public	Parent file is public data and variable was marked keep_public=yes.	public
TB_trial_M_mg_dL	01_primary_data/public/f1_tb_cre_experimental_array_raw.csv	f1_tb_cre_experimental_array_raw.csv		numeric				NA/blank as read by fread	4200	0	4200	27.2227640681025 | 27.1297714113581 | 27.2238964489877 | 27.1309037922433 | 26.9427373034614	F1	public_or_low_risk	yes		public_deposit	keep_public_deposit	F1	public	Public-deposit file after policy overrides.	public	csv	primary_source	public_deposit	keep_public_deposit	public	Parent file is public data and variable was marked keep_public=yes.	public
array_id	01_primary_data/public/f1_tb_cre_experimental_array_raw.csv	f1_tb_cre_experimental_array_raw.csv		character			Array_1 | Array_2 | Array_3	NA/blank as read by fread	4200	0	3	Array_1 | Array_2 | Array_3	F1	manual_review_indirect_identifier_risk	manual_review		public_deposit	keep_public_deposit	F1	manual_review	Public-deposit file after policy overrides.	manual_review	csv	primary_source	public_deposit	keep_public_deposit	public	Approved after public manual-variable review. Public release pseudonym, binary flag, or technical F1 identifier; not a raw patient identifier.	manual_review_public_data_variable	release_pseudonym_or_technical_identifier	Public release pseudonym, binary flag, or technical F1 identifier; not a raw patient identifier.
assay	01_primary_data/public/f1_tb_cre_experimental_array_raw.csv	f1_tb_cre_experimental_array_raw.csv		character			CreE | CreJ	NA/blank as read by fread	4200	0	2	CreE | CreJ	F1	public_or_low_risk	yes		public_deposit	keep_public_deposit	F1	public	Public-deposit file after policy overrides.	public	csv	primary_source	public_deposit	keep_public_deposit	public	Parent file is public data and variable was marked keep_public=yes.	public
plot_correction_mg_dL	01_primary_data/public/f1_tb_cre_experimental_array_raw.csv	f1_tb_cre_experimental_array_raw.csv		numeric				NA/blank as read by fread	4200	0	4200	-0.541120525715191 | -0.480865451714561 | -0.386578220459593 | -0.317061468810564 | -0.458450885953881	F1	public_or_low_risk	yes		public_deposit	keep_public_deposit	F1	public	Public-deposit file after policy overrides.	public	csv	primary_source	public_deposit	keep_public_deposit	public	Parent file is public data and variable was marked keep_public=yes.	public
preparer_id	01_primary_data/public/f1_tb_cre_experimental_array_raw.csv	f1_tb_cre_experimental_array_raw.csv		character			Prep_A | Prep_B	NA/blank as read by fread	4200	0	2	Prep_A | Prep_B	F1	manual_review_indirect_identifier_risk	manual_review		public_deposit	keep_public_deposit	F1	manual_review	Public-deposit file after policy overrides.	manual_review	csv	primary_source	public_deposit	keep_public_deposit	public	Approved after public manual-variable review. Public release pseudonym, binary flag, or technical F1 identifier; not a raw patient identifier.	manual_review_public_data_variable	release_pseudonym_or_technical_identifier	Public release pseudonym, binary flag, or technical F1 identifier; not a raw patient identifier.
replicate	01_primary_data/public/f1_tb_cre_experimental_array_raw.csv	f1_tb_cre_experimental_array_raw.csv		integer				NA/blank as read by fread	4200	0	2	2 | 1	F1	public_or_low_risk	yes		public_deposit	keep_public_deposit	F1	public	Public-deposit file after policy overrides.	public	csv	primary_source	public_deposit	keep_public_deposit	public	Parent file is public data and variable was marked keep_public=yes.	public
trial_display_Cre_M_mg_dL	01_primary_data/public/f1_tb_cre_experimental_array_raw.csv	f1_tb_cre_experimental_array_raw.csv		numeric				NA/blank as read by fread	4200	0	4200	3.54112052571519 | 3.48086545171456 | 3.38657822045959 | 3.31706146881056 | 3.45845088595388	F1	public_or_low_risk	yes		public_deposit	keep_public_deposit	F1	public	Public-deposit file after policy overrides.	public	csv	primary_source	public_deposit	keep_public_deposit	public	Parent file is public data and variable was marked keep_public=yes.	public
cre_true_gcidms_mg_dL	01_primary_data/public/f1_tb_cre_experimental_validation_raw.csv	f1_tb_cre_experimental_validation_raw.csv		numeric				NA/blank as read by fread	32	0	30	0.82 | 0.86 | 0.63 | 0.94 | 0.9	F1	internal_only	no		public_deposit	keep_public_deposit	F1	not_public	Public-deposit file after policy overrides.	manual_review	csv	primary_source	public_deposit	keep_public_deposit	public	Approved after public manual-variable review. Assay value, QC metric, or long-format metadata field required to rebuild public outputs.	manual_review_public_data_variable	assay_value_qc_metric_or_long_format_metadata	Assay value, QC metric, or long-format metadata field required to rebuild public outputs.
cree_corrected_mg_dL	01_primary_data/public/f1_tb_cre_experimental_validation_raw.csv	f1_tb_cre_experimental_validation_raw.csv		numeric				NA/blank as read by fread	32	0	32	0.68240141154 | 0.81680053664 | 0.35207418306 | 0.93410841026 | 0.6516394885	F1	internal_only	no		public_deposit	keep_public_deposit	F1	not_public	Public-deposit file after policy overrides.	manual_review	csv	primary_source	public_deposit	keep_public_deposit	public	Approved after public manual-variable review. Assay value, QC metric, or long-format metadata field required to rebuild public outputs.	manual_review_public_data_variable	assay_value_qc_metric_or_long_format_metadata	Assay value, QC metric, or long-format metadata field required to rebuild public outputs.
cree_measured_mg_dL	01_primary_data/public/f1_tb_cre_experimental_validation_raw.csv	f1_tb_cre_experimental_validation_raw.csv		numeric				NA/blank as read by fread	32	0	32	0.75 | 0.78 | 0.52 | 0.89 | 0.8	F1	internal_only	no		public_deposit	keep_public_deposit	F1	not_public	Public-deposit file after policy overrides.	manual_review	csv	primary_source	public_deposit	keep_public_deposit	public	Approved after public manual-variable review. Assay value, QC metric, or long-format metadata field required to rebuild public outputs.	manual_review_public_data_variable	assay_value_qc_metric_or_long_format_metadata	Assay value, QC metric, or long-format metadata field required to rebuild public outputs.
crej_corrected_mg_dL	01_primary_data/public/f1_tb_cre_experimental_validation_raw.csv	f1_tb_cre_experimental_validation_raw.csv		numeric				NA/blank as read by fread	32	0	32	0.8822513 | 0.9490736 | 0.6756628 | 0.8942763 | 0.9588407	F1	internal_only	no		public_deposit	keep_public_deposit	F1	not_public	Public-deposit file after policy overrides.	manual_review	csv	primary_source	public_deposit	keep_public_deposit	public	Approved after public manual-variable review. Assay value, QC metric, or long-format metadata field required to rebuild public outputs.	manual_review_public_data_variable	assay_value_qc_metric_or_long_format_metadata	Assay value, QC metric, or long-format metadata field required to rebuild public outputs.
crej_measured_mg_dL	01_primary_data/public/f1_tb_cre_experimental_validation_raw.csv	f1_tb_cre_experimental_validation_raw.csv		numeric				NA/blank as read by fread	32	0	31	0.95 | 0.98 | 0.78 | 0.92 | 1.06	F1	internal_only	no		public_deposit	keep_public_deposit	F1	not_public	Public-deposit file after policy overrides.	manual_review	csv	primary_source	public_deposit	keep_public_deposit	public	Approved after public manual-variable review. Assay value, QC metric, or long-format metadata field required to rebuild public outputs.	manual_review_public_data_variable	assay_value_qc_metric_or_long_format_metadata	Assay value, QC metric, or long-format metadata field required to rebuild public outputs.
db_measured_mg_dL	01_primary_data/public/f1_tb_cre_experimental_validation_raw.csv	f1_tb_cre_experimental_validation_raw.csv		numeric				NA/blank as read by fread	32	0	32	7.411 | 3.874 | 13.015 | 3.245 | 11.224	F1	internal_only	no		public_deposit	keep_public_deposit	F1	not_public	Public-deposit file after policy overrides.	manual_review	csv	primary_source	public_deposit	keep_public_deposit	public	Approved after public manual-variable review. Assay value, QC metric, or long-format metadata field required to rebuild public outputs.	manual_review_public_data_variable	assay_value_qc_metric_or_long_format_metadata	Assay value, QC metric, or long-format metadata field required to rebuild public outputs.
sample_id	01_primary_data/public/f1_tb_cre_experimental_validation_raw.csv	f1_tb_cre_experimental_validation_raw.csv		integer				NA/blank as read by fread	32	0	32	1 | 2 | 3 | 4 | 5	F1	internal_only	no		public_deposit	keep_public_deposit	F1	not_public	Public-deposit file after policy overrides.	manual_review	csv	primary_source	public_deposit	keep_public_deposit	public	Approved after public manual-variable review. Public release pseudonym, binary flag, or technical F1 identifier; not a raw patient identifier.	manual_review_public_data_variable	release_pseudonym_or_technical_identifier	Public release pseudonym, binary flag, or technical F1 identifier; not a raw patient identifier.
tb_measured_mg_dL	01_primary_data/public/f1_tb_cre_experimental_validation_raw.csv	f1_tb_cre_experimental_validation_raw.csv		numeric				NA/blank as read by fread	32	0	32	9.263 | 4.852 | 16.121 | 4.419 | 14.415	F1	internal_only	no		public_deposit	keep_public_deposit	F1	not_public	Public-deposit file after policy overrides.	manual_review	csv	primary_source	public_deposit	keep_public_deposit	public	Approved after public manual-variable review. Assay value, QC metric, or long-format metadata field required to rebuild public outputs.	manual_review_public_data_variable	assay_value_qc_metric_or_long_format_metadata	Assay value, QC metric, or long-format metadata field required to rebuild public outputs.
parameter	01_primary_data/public/f2_simulated_heatmap_metadata.csv	f2_simulated_heatmap_metadata.csv		character			figure | data_origin | grid_type | x_axis_variable | x_start | x_end | x_step | y_axis_variable | y_start | y_end	NA/blank as read by fread	21	0	21	figure | data_origin | grid_type | x_axis_variable | x_start	F2	public_or_low_risk	yes		public_deposit	keep_public_deposit	F2	public	Public-deposit file after policy overrides.	public	csv	primary_source	public_deposit	keep_public_deposit	public	Parent file is public data and variable was marked keep_public=yes.	public
value	01_primary_data/public/f2_simulated_heatmap_metadata.csv	f2_simulated_heatmap_metadata.csv		character			Figure 2 | in silico simulation | uniform subpoint grid within bins | Creatinine (mg/dL) | 0.1 | 5.0 | 0.02 | Bilirubin (mg/dL) | 30.0 | 1000	NA/blank as read by fread	21	0	18	Figure 2 | in silico simulation | uniform subpoint grid within bins | Creatinine (mg/dL) | 0.1	F2	public_or_low_risk	yes		public_deposit	keep_public_deposit	F2	public	Public-deposit file after policy overrides.	public	csv	primary_source	public_deposit	keep_public_deposit	public	Parent file is public data and variable was marked keep_public=yes.	public	assay_value_qc_metric_or_long_format_metadata	Assay value, QC metric, or long-format metadata field required to rebuild public outputs.
count_negative	01_primary_data/public/f2_simulated_heatmap_repository.csv	f2_simulated_heatmap_repository.csv		integer				NA/blank as read by fread	295200	0	101	0 | 1 | 17 | 20 | 4	F2	public_or_low_risk	yes		public_deposit	keep_public_deposit	F2	public	Public-deposit file after policy overrides.	public	csv	primary_source	public_deposit	keep_public_deposit	public	Parent file is public data and variable was marked keep_public=yes.	public
model	01_primary_data/public/f2_simulated_heatmap_repository.csv	f2_simulated_heatmap_repository.csv		character			MELD | MELD-Na | reMELD-Na | MELD 3.0	NA/blank as read by fread	295200	0	4	MELD | MELD-Na | reMELD-Na | MELD 3.0	F2	public_or_low_risk	yes		public_deposit	keep_public_deposit	F2	public	Public-deposit file after policy overrides.	public	csv	primary_source	public_deposit	keep_public_deposit	public	Parent file is public data and variable was marked keep_public=yes.	public
n_sub	01_primary_data/public/f2_simulated_heatmap_repository.csv	f2_simulated_heatmap_repository.csv		integer				NA/blank as read by fread	295200	0	1	100	F2	public_or_low_risk	yes		public_deposit	keep_public_deposit	F2	public	Public-deposit file after policy overrides.	public	csv	primary_source	public_deposit	keep_public_deposit	public	Parent file is public data and variable was marked keep_public=yes.	public
pct_negative	01_primary_data/public/f2_simulated_heatmap_repository.csv	f2_simulated_heatmap_repository.csv		integer				NA/blank as read by fread	295200	0	101	0 | 1 | 17 | 20 | 4	F2	public_or_low_risk	yes		public_deposit	keep_public_deposit	F2	public	Public-deposit file after policy overrides.	public	csv	primary_source	public_deposit	keep_public_deposit	public	Parent file is public data and variable was marked keep_public=yes.	public
x_value	01_primary_data/public/f2_simulated_heatmap_repository.csv	f2_simulated_heatmap_repository.csv		numeric				NA/blank as read by fread	295200	0	246	0.1 | 0.12 | 0.14 | 0.16 | 0.18	F2	public_or_low_risk	yes		public_deposit	keep_public_deposit	F2	public	Public-deposit file after policy overrides.	public	csv	primary_source	public_deposit	keep_public_deposit	public	Parent file is public data and variable was marked keep_public=yes.	public
y_value	01_primary_data/public/f2_simulated_heatmap_repository.csv	f2_simulated_heatmap_repository.csv		numeric				NA/blank as read by fread	295200	0	300	0.1 | 0.2 | 0.3 | 0.4 | 0.5	F2	public_or_low_risk	yes		public_deposit	keep_public_deposit	F2	public	Public-deposit file after policy overrides.	public	csv	primary_source	public_deposit	keep_public_deposit	public	Parent file is public data and variable was marked keep_public=yes.	public
Cre_nominal_grav_mg_dL	02_workflows/F1_workflow_v02/data/01_source_loaded_harmonized/expm_F1_array_raw_public.csv	expm_F1_array_raw_public.csv		numeric				NA/blank as read by fread	4200	0	10	3 | 1.5 | 3.5 | 2 | 0.5	F1	public_or_low_risk	yes		public_deposit	keep_public_deposit	F1	public	Public-deposit file after policy overrides.	public	csv	derived_or_workflow_data	public_deposit	keep_public_deposit	public	Parent file is public data and variable was marked keep_public=yes.	public
TB_nominal_grav_mg_dL	02_workflows/F1_workflow_v02/data/01_source_loaded_harmonized/expm_F1_array_raw_public.csv	expm_F1_array_raw_public.csv		integer				NA/blank as read by fread	4200	0	35	27 | 14 | 28 | 15 | 29	F1	public_or_low_risk	yes		public_deposit	keep_public_deposit	F1	public	Public-deposit file after policy overrides.	public	csv	derived_or_workflow_data	public_deposit	keep_public_deposit	public	Parent file is public data and variable was marked keep_public=yes.	public
TB_trial_M_mg_dL	02_workflows/F1_workflow_v02/data/01_source_loaded_harmonized/expm_F1_array_raw_public.csv	expm_F1_array_raw_public.csv		numeric				NA/blank as read by fread	4200	0	4200	27.2227640681025 | 27.1297714113581 | 27.2238964489877 | 27.1309037922433 | 26.9427373034614	F1	public_or_low_risk	yes		public_deposit	keep_public_deposit	F1	public	Public-deposit file after policy overrides.	public	csv	derived_or_workflow_data	public_deposit	keep_public_deposit	public	Parent file is public data and variable was marked keep_public=yes.	public
array_id	02_workflows/F1_workflow_v02/data/01_source_loaded_harmonized/expm_F1_array_raw_public.csv	expm_F1_array_raw_public.csv		character			Array_1 | Array_2 | Array_3	NA/blank as read by fread	4200	0	3	Array_1 | Array_2 | Array_3	F1	manual_review_indirect_identifier_risk	manual_review		public_deposit	keep_public_deposit	F1	manual_review	Public-deposit file after policy overrides.	manual_review	csv	derived_or_workflow_data	public_deposit	keep_public_deposit	public	Approved after public manual-variable review. Public release pseudonym, binary flag, or technical F1 identifier; not a raw patient identifier.	manual_review_public_data_variable	release_pseudonym_or_technical_identifier	Public release pseudonym, binary flag, or technical F1 identifier; not a raw patient identifier.
assay	02_workflows/F1_workflow_v02/data/01_source_loaded_harmonized/expm_F1_array_raw_public.csv	expm_F1_array_raw_public.csv		character			CreE | CreJ	NA/blank as read by fread	4200	0	2	CreE | CreJ	F1	public_or_low_risk	yes		public_deposit	keep_public_deposit	F1	public	Public-deposit file after policy overrides.	public	csv	derived_or_workflow_data	public_deposit	keep_public_deposit	public	Parent file is public data and variable was marked keep_public=yes.	public
plot_correction_mg_dL	02_workflows/F1_workflow_v02/data/01_source_loaded_harmonized/expm_F1_array_raw_public.csv	expm_F1_array_raw_public.csv		numeric				NA/blank as read by fread	4200	0	4200	-0.541120525715191 | -0.480865451714561 | -0.386578220459593 | -0.317061468810564 | -0.458450885953881	F1	public_or_low_risk	yes		public_deposit	keep_public_deposit	F1	public	Public-deposit file after policy overrides.	public	csv	derived_or_workflow_data	public_deposit	keep_public_deposit	public	Parent file is public data and variable was marked keep_public=yes.	public
preparer_id	02_workflows/F1_workflow_v02/data/01_source_loaded_harmonized/expm_F1_array_raw_public.csv	expm_F1_array_raw_public.csv		character			Prep_A | Prep_B	NA/blank as read by fread	4200	0	2	Prep_A | Prep_B	F1	manual_review_indirect_identifier_risk	manual_review		public_deposit	keep_public_deposit	F1	manual_review	Public-deposit file after policy overrides.	manual_review	csv	derived_or_workflow_data	public_deposit	keep_public_deposit	public	Approved after public manual-variable review. Public release pseudonym, binary flag, or technical F1 identifier; not a raw patient identifier.	manual_review_public_data_variable	release_pseudonym_or_technical_identifier	Public release pseudonym, binary flag, or technical F1 identifier; not a raw patient identifier.
replicate	02_workflows/F1_workflow_v02/data/01_source_loaded_harmonized/expm_F1_array_raw_public.csv	expm_F1_array_raw_public.csv		integer				NA/blank as read by fread	4200	0	2	2 | 1	F1	public_or_low_risk	yes		public_deposit	keep_public_deposit	F1	public	Public-deposit file after policy overrides.	public	csv	derived_or_workflow_data	public_deposit	keep_public_deposit	public	Parent file is public data and variable was marked keep_public=yes.	public
trial_display_Cre_M_mg_dL	02_workflows/F1_workflow_v02/data/01_source_loaded_harmonized/expm_F1_array_raw_public.csv	expm_F1_array_raw_public.csv		numeric				NA/blank as read by fread	4200	0	4200	3.54112052571519 | 3.48086545171456 | 3.38657822045959 | 3.31706146881056 | 3.45845088595388	F1	public_or_low_risk	yes		public_deposit	keep_public_deposit	F1	public	Public-deposit file after policy overrides.	public	csv	derived_or_workflow_data	public_deposit	keep_public_deposit	public	Parent file is public data and variable was marked keep_public=yes.	public
cre_true_gcidms_mg_dL	02_workflows/F1_workflow_v02/data/01_source_loaded_harmonized/expm_F1_validation_raw_public.csv	expm_F1_validation_raw_public.csv		numeric				NA/blank as read by fread	32	0	30	0.82 | 0.86 | 0.63 | 0.94 | 0.9	F1	internal_only	no		public_deposit	keep_public_deposit	F1	not_public	Public-deposit file after policy overrides.	manual_review	csv	derived_or_workflow_data	public_deposit	keep_public_deposit	public	Approved after public manual-variable review. Assay value, QC metric, or long-format metadata field required to rebuild public outputs.	manual_review_public_data_variable	assay_value_qc_metric_or_long_format_metadata	Assay value, QC metric, or long-format metadata field required to rebuild public outputs.
cree_corrected_mg_dL	02_workflows/F1_workflow_v02/data/01_source_loaded_harmonized/expm_F1_validation_raw_public.csv	expm_F1_validation_raw_public.csv		numeric				NA/blank as read by fread	32	0	32	0.68240141154 | 0.81680053664 | 0.35207418306 | 0.93410841026 | 0.6516394885	F1	internal_only	no		public_deposit	keep_public_deposit	F1	not_public	Public-deposit file after policy overrides.	manual_review	csv	derived_or_workflow_data	public_deposit	keep_public_deposit	public	Approved after public manual-variable review. Assay value, QC metric, or long-format metadata field required to rebuild public outputs.	manual_review_public_data_variable	assay_value_qc_metric_or_long_format_metadata	Assay value, QC metric, or long-format metadata field required to rebuild public outputs.
cree_measured_mg_dL	02_workflows/F1_workflow_v02/data/01_source_loaded_harmonized/expm_F1_validation_raw_public.csv	expm_F1_validation_raw_public.csv		numeric				NA/blank as read by fread	32	0	32	0.75 | 0.78 | 0.52 | 0.89 | 0.8	F1	internal_only	no		public_deposit	keep_public_deposit	F1	not_public	Public-deposit file after policy overrides.	manual_review	csv	derived_or_workflow_data	public_deposit	keep_public_deposit	public	Approved after public manual-variable review. Assay value, QC metric, or long-format metadata field required to rebuild public outputs.	manual_review_public_data_variable	assay_value_qc_metric_or_long_format_metadata	Assay value, QC metric, or long-format metadata field required to rebuild public outputs.
crej_corrected_mg_dL	02_workflows/F1_workflow_v02/data/01_source_loaded_harmonized/expm_F1_validation_raw_public.csv	expm_F1_validation_raw_public.csv		numeric				NA/blank as read by fread	32	0	32	0.8822513 | 0.9490736 | 0.6756628 | 0.8942763 | 0.9588407	F1	internal_only	no		public_deposit	keep_public_deposit	F1	not_public	Public-deposit file after policy overrides.	manual_review	csv	derived_or_workflow_data	public_deposit	keep_public_deposit	public	Approved after public manual-variable review. Assay value, QC metric, or long-format metadata field required to rebuild public outputs.	manual_review_public_data_variable	assay_value_qc_metric_or_long_format_metadata	Assay value, QC metric, or long-format metadata field required to rebuild public outputs.
crej_measured_mg_dL	02_workflows/F1_workflow_v02/data/01_source_loaded_harmonized/expm_F1_validation_raw_public.csv	expm_F1_validation_raw_public.csv		numeric				NA/blank as read by fread	32	0	31	0.95 | 0.98 | 0.78 | 0.92 | 1.06	F1	internal_only	no		public_deposit	keep_public_deposit	F1	not_public	Public-deposit file after policy overrides.	manual_review	csv	derived_or_workflow_data	public_deposit	keep_public_deposit	public	Approved after public manual-variable review. Assay value, QC metric, or long-format metadata field required to rebuild public outputs.	manual_review_public_data_variable	assay_value_qc_metric_or_long_format_metadata	Assay value, QC metric, or long-format metadata field required to rebuild public outputs.
db_measured_mg_dL	02_workflows/F1_workflow_v02/data/01_source_loaded_harmonized/expm_F1_validation_raw_public.csv	expm_F1_validation_raw_public.csv		numeric				NA/blank as read by fread	32	0	32	7.411 | 3.874 | 13.015 | 3.245 | 11.224	F1	internal_only	no		public_deposit	keep_public_deposit	F1	not_public	Public-deposit file after policy overrides.	manual_review	csv	derived_or_workflow_data	public_deposit	keep_public_deposit	public	Approved after public manual-variable review. Assay value, QC metric, or long-format metadata field required to rebuild public outputs.	manual_review_public_data_variable	assay_value_qc_metric_or_long_format_metadata	Assay value, QC metric, or long-format metadata field required to rebuild public outputs.
sample_id	02_workflows/F1_workflow_v02/data/01_source_loaded_harmonized/expm_F1_validation_raw_public.csv	expm_F1_validation_raw_public.csv		integer				NA/blank as read by fread	32	0	32	1 | 2 | 3 | 4 | 5	F1	internal_only	no		public_deposit	keep_public_deposit	F1	not_public	Public-deposit file after policy overrides.	manual_review	csv	derived_or_workflow_data	public_deposit	keep_public_deposit	public	Approved after public manual-variable review. Public release pseudonym, binary flag, or technical F1 identifier; not a raw patient identifier.	manual_review_public_data_variable	release_pseudonym_or_technical_identifier	Public release pseudonym, binary flag, or technical F1 identifier; not a raw patient identifier.
tb_measured_mg_dL	02_workflows/F1_workflow_v02/data/01_source_loaded_harmonized/expm_F1_validation_raw_public.csv	expm_F1_validation_raw_public.csv		numeric				NA/blank as read by fread	32	0	32	9.263 | 4.852 | 16.121 | 4.419 | 14.415	F1	internal_only	no		public_deposit	keep_public_deposit	F1	not_public	Public-deposit file after policy overrides.	manual_review	csv	derived_or_workflow_data	public_deposit	keep_public_deposit	public	Approved after public manual-variable review. Assay value, QC metric, or long-format metadata field required to rebuild public outputs.	manual_review_public_data_variable	assay_value_qc_metric_or_long_format_metadata	Assay value, QC metric, or long-format metadata field required to rebuild public outputs.
file_key	02_workflows/F1_workflow_v02/data/01_source_loaded_harmonized/expm_slco_F1_source_load_manifest_public.csv	expm_slco_F1_source_load_manifest_public.csv		character			f1_tb_cre_experimental_array_raw | f1_tb_cre_experimental_validation_raw | f1_simulated_surface_repository | f1_simulated_surface_metadata	NA/blank as read by fread	4	0	4	f1_tb_cre_experimental_array_raw | f1_tb_cre_experimental_validation_raw | f1_simulated_surface_repository | f1_simulate...	F1	public_or_low_risk	yes		public_deposit	keep_public_deposit	F1	public	Public-deposit file after policy overrides.	public	csv	derived_or_workflow_data	public_deposit	keep_public_deposit	public	Parent file is public data and variable was marked keep_public=yes.	public
harmonized_loaded_file_name	02_workflows/F1_workflow_v02/data/01_source_loaded_harmonized/expm_slco_F1_source_load_manifest_public.csv	expm_slco_F1_source_load_manifest_public.csv		character			expm_F1_array_raw_public.csv | expm_F1_validation_raw_public.csv | slco_F1_surface_grid_reference_public.csv | slco_F1_surface_meta_reference_public.csv	NA/blank as read by fread	4	0	4	expm_F1_array_raw_public.csv | expm_F1_validation_raw_public.csv | slco_F1_surface_grid_reference_public.csv | slco_F1_s...	F1	public_or_low_risk	yes		public_deposit	keep_public_deposit	F1	public	Public-deposit file after policy overrides.	public	csv	derived_or_workflow_data	public_deposit	keep_public_deposit	public	Parent file is public data and variable was marked keep_public=yes.	public
md5	02_workflows/F1_workflow_v02/data/01_source_loaded_harmonized/expm_slco_F1_source_load_manifest_public.csv	expm_slco_F1_source_load_manifest_public.csv		character			b8ffb94bc127381e0963db2211ba44b8 | 30e9eb0a37dab1d84dbff1649b1b9e07 | 87713a0d6868c6ac52ff20ea850e3d58 | ee2dfece0c0751ab1643f0e896edea9b	NA/blank as read by fread	4	0	4	b8ffb94bc127381e0963db2211ba44b8 | 30e9eb0a37dab1d84dbff1649b1b9e07 | 87713a0d6868c6ac52ff20ea850e3d58 | ee2dfece0c0751a...	F1	public_or_low_risk	yes		public_deposit	keep_public_deposit	F1	public	Public-deposit file after policy overrides.	public	csv	derived_or_workflow_data	public_deposit	keep_public_deposit	public	Parent file is public data and variable was marked keep_public=yes.	public
n_columns	02_workflows/F1_workflow_v02/data/01_source_loaded_harmonized/expm_slco_F1_source_load_manifest_public.csv	expm_slco_F1_source_load_manifest_public.csv		integer				NA/blank as read by fread	4	0	4	9 | 8 | 11 | 2	F1	public_or_low_risk	yes		public_deposit	keep_public_deposit	F1	public	Public-deposit file after policy overrides.	public	csv	derived_or_workflow_data	public_deposit	keep_public_deposit	public	Parent file is public data and variable was marked keep_public=yes.	public
n_rows	02_workflows/F1_workflow_v02/data/01_source_loaded_harmonized/expm_slco_F1_source_load_manifest_public.csv	expm_slco_F1_source_load_manifest_public.csv		integer				NA/blank as read by fread	4	0	4	4200 | 32 | 34441 | 9	F1	public_or_low_risk	yes		public_deposit	keep_public_deposit	F1	public	Public-deposit file after policy overrides.	public	csv	derived_or_workflow_data	public_deposit	keep_public_deposit	public	Parent file is public data and variable was marked keep_public=yes.	public
output_exists	02_workflows/F1_workflow_v02/data/01_source_loaded_harmonized/expm_slco_F1_source_load_manifest_public.csv	expm_slco_F1_source_load_manifest_public.csv		logical			TRUE	NA/blank as read by fread	4	0	1	TRUE	F1	public_or_low_risk	yes		public_deposit	keep_public_deposit	F1	public	Public-deposit file after policy overrides.	public	csv	derived_or_workflow_data	public_deposit	keep_public_deposit	public	Parent file is public data and variable was marked keep_public=yes.	public
release_status	02_workflows/F1_workflow_v02/data/01_source_loaded_harmonized/expm_slco_F1_source_load_manifest_public.csv	expm_slco_F1_source_load_manifest_public.csv		character			public	NA/blank as read by fread	4	0	1	public	F1	public_or_low_risk	yes		public_deposit	keep_public_deposit	F1	public	Public-deposit file after policy overrides.	public	csv	derived_or_workflow_data	public_deposit	keep_public_deposit	public	Parent file is public data and variable was marked keep_public=yes.	public	non_disclosive_release_or_grouping_status	Non-disclosive release/grouping status required for release documentation or data filtering.
source_path	02_workflows/F1_workflow_v02/data/01_source_loaded_harmonized/expm_slco_F1_source_load_manifest_public.csv	expm_slco_F1_source_load_manifest_public.csv		character			01_primary_data/public/f1_tb_cre_experimental_array_raw.csv | LOCAL_PATH_REMOVED	NA/blank as read by fread	4	0	4	LOCAL_PATH_REMOVED	F1	public_or_low_risk	yes		public_deposit	keep_public_deposit	F1	public	Public-deposit file after policy overrides.	public	csv	derived_or_workflow_data	public_deposit	keep_public_deposit	public	Parent file is public data and variable was marked keep_public=yes.	public
source_role	02_workflows/F1_workflow_v02/data/01_source_loaded_harmonized/expm_slco_F1_source_load_manifest_public.csv	expm_slco_F1_source_load_manifest_public.csv		character			F1 experimental array raw primary source | F1 experimental validation raw primary source | F1 simulated surface primary source | F1 simulated surface metadata primary source	NA/blank as read by fread	4	0	4	F1 experimental array raw primary source | F1 experimental validation raw primary source | F1 simulated surface primary ...	F1	public_or_low_risk	yes		public_deposit	keep_public_deposit	F1	public	Public-deposit file after policy overrides.	public	csv	derived_or_workflow_data	public_deposit	keep_public_deposit	public	Parent file is public data and variable was marked keep_public=yes.	public
parameter	02_workflows/F1_workflow_v02/data/01_source_loaded_harmonized/expm_slco_F1_step1_run_inputs_public.csv	expm_slco_F1_step1_run_inputs_public.csv		character			source_layer | f1_array_raw | f1_validation_raw | f1_surface_repository | f1_surface_metadata	NA/blank as read by fread	5	0	5	source_layer | f1_array_raw | f1_validation_raw | f1_surface_repository | f1_surface_metadata	F1	public_or_low_risk	yes		public_deposit	keep_public_deposit	F1	public	Public-deposit file after policy overrides.	public	csv	derived_or_workflow_data	public_deposit	keep_public_deposit	public	Parent file is public data and variable was marked keep_public=yes.	public
value	02_workflows/F1_workflow_v02/data/01_source_loaded_harmonized/expm_slco_F1_step1_run_inputs_public.csv	expm_slco_F1_step1_run_inputs_public.csv		character			V3 central primary-data layer | 01_primary_data/public/f1_tb_cre_experimental_array_raw.csv | /...	NA/blank as read by fread	5	0	5	V3 central primary-data layer | LOCAL_PATH_REMOVED	F1	public_or_low_risk	yes		public_deposit	keep_public_deposit	F1	public	Public-deposit file after policy overrides.	public	csv	derived_or_workflow_data	public_deposit	keep_public_deposit	public	Parent file is public data and variable was marked keep_public=yes.	public	assay_value_qc_metric_or_long_format_metadata	Assay value, QC metric, or long-format metadata field required to rebuild public outputs.
cre_true_mg_dL	02_workflows/F1_workflow_v02/data/01_source_loaded_harmonized/slco_F1_surface_grid_reference_public.csv	slco_F1_surface_grid_reference_public.csv		numeric				NA/blank as read by fread	34441	0	101	1 | 1.05 | 1.1 | 1.15 | 1.2	F1	public_or_low_risk	yes		public_deposit	keep_public_deposit	F1	public	Public-deposit file after policy overrides.	public	csv	derived_or_workflow_data	public_deposit	keep_public_deposit	public	Parent file is public data and variable was marked keep_public=yes.	public
cree_measured_pred_mg_dL	02_workflows/F1_workflow_v02/data/01_source_loaded_harmonized/slco_F1_surface_grid_reference_public.csv	slco_F1_surface_grid_reference_public.csv		numeric				NA/blank as read by fread	34441	0	34441	0.902064914425904 | 0.957189139835594 | 1.01231537541398 | 1.06744362138108 | 1.12257387795652	F1	public_or_low_risk	yes		public_deposit	keep_public_deposit	F1	public	Public-deposit file after policy overrides.	public	csv	derived_or_workflow_data	public_deposit	keep_public_deposit	public	Parent file is public data and variable was marked keep_public=yes.	public
cree_true_recalc_error	02_workflows/F1_workflow_v02/data/01_source_loaded_harmonized/slco_F1_surface_grid_reference_public.csv	slco_F1_surface_grid_reference_public.csv		numeric				NA/blank as read by fread	34441	0	1240	-7.7715611723761e-16 | -4.06341627012807e-14 | -5.97299987248334e-14 | 1.79856129989275e-14 | -1.03916875104915e-13	F1	public_or_low_risk	yes		public_deposit	keep_public_deposit	F1	public	Public-deposit file after policy overrides.	public	csv	derived_or_workflow_data	public_deposit	keep_public_deposit	public	Parent file is public data and variable was marked keep_public=yes.	public
cree_true_recalc_mg_dL	02_workflows/F1_workflow_v02/data/01_source_loaded_harmonized/slco_F1_surface_grid_reference_public.csv	slco_F1_surface_grid_reference_public.csv		numeric				NA/blank as read by fread	34441	0	2657	1 | 1.04999999999996 | 1.09999999999994 | 1.15000000000002 | 1.1999999999999	F1	public_or_low_risk	yes		public_deposit	keep_public_deposit	F1	public	Public-deposit file after policy overrides.	public	csv	derived_or_workflow_data	public_deposit	keep_public_deposit	public	Parent file is public data and variable was marked keep_public=yes.	public
crej_measured_pred_mg_dL	02_workflows/F1_workflow_v02/data/01_source_loaded_harmonized/slco_F1_surface_grid_reference_public.csv	slco_F1_surface_grid_reference_public.csv		numeric				NA/blank as read by fread	34441	0	22885	0.990463857965053 | 1.04152284217999 | 1.09273908981855 | 1.14411406302484 | 1.19564924674134	F1	public_or_low_risk	yes		public_deposit	keep_public_deposit	F1	public	Public-deposit file after policy overrides.	public	csv	derived_or_workflow_data	public_deposit	keep_public_deposit	public	Parent file is public data and variable was marked keep_public=yes.	public
crej_true_recalc_error	02_workflows/F1_workflow_v02/data/01_source_loaded_harmonized/slco_F1_surface_grid_reference_public.csv	slco_F1_surface_grid_reference_public.csv		numeric				NA/blank as read by fread	34441	0	23	6.66133814775094e-16 | 1.55431223447522e-15 | 2.22044604925031e-16 | 1.33226762955019e-15 | 0	F1	public_or_low_risk	yes		public_deposit	keep_public_deposit	F1	public	Public-deposit file after policy overrides.	public	csv	derived_or_workflow_data	public_deposit	keep_public_deposit	public	Parent file is public data and variable was marked keep_public=yes.	public
crej_true_recalc_mg_dL	02_workflows/F1_workflow_v02/data/01_source_loaded_harmonized/slco_F1_surface_grid_reference_public.csv	slco_F1_surface_grid_reference_public.csv		numeric				NA/blank as read by fread	34441	0	101	1 | 1.05 | 1.1 | 1.15 | 1.2	F1	public_or_low_risk	yes		public_deposit	keep_public_deposit	F1	public	Public-deposit file after policy overrides.	public	csv	derived_or_workflow_data	public_deposit	keep_public_deposit	public	Parent file is public data and variable was marked keep_public=yes.	public
delta_cree_to_gravimetry_mg_dL	02_workflows/F1_workflow_v02/data/01_source_loaded_harmonized/slco_F1_surface_grid_reference_public.csv	slco_F1_surface_grid_reference_public.csv		numeric				NA/blank as read by fread	34441	0	34441	0.0979350855740958 | 0.092810860164406 | 0.0876846245860179 | 0.0825563786189223 | 0.0774261220434804	F1	public_or_low_risk	yes		public_deposit	keep_public_deposit	F1	public	Public-deposit file after policy overrides.	public	csv	derived_or_workflow_data	public_deposit	keep_public_deposit	public	Parent file is public data and variable was marked keep_public=yes.	public
delta_crej_to_gravimetry_mg_dL	02_workflows/F1_workflow_v02/data/01_source_loaded_harmonized/slco_F1_surface_grid_reference_public.csv	slco_F1_surface_grid_reference_public.csv		numeric				NA/blank as read by fread	34441	0	23475	0.00953614203494679 | 0.00847715782000691 | 0.00726091018144937 | 0.00588593697515871 | 0.00435075325865664	F1	public_or_low_risk	yes		public_deposit	keep_public_deposit	F1	public	Public-deposit file after policy overrides.	public	csv	derived_or_workflow_data	public_deposit	keep_public_deposit	public	Parent file is public data and variable was marked keep_public=yes.	public
grid_id	02_workflows/F1_workflow_v02/data/01_source_loaded_harmonized/slco_F1_surface_grid_reference_public.csv	slco_F1_surface_grid_reference_public.csv		integer				NA/blank as read by fread	34441	0	34441	1 | 2 | 3 | 4 | 5	F1	manual_review_indirect_identifier_risk	manual_review		public_deposit	keep_public_deposit	F1	manual_review	Public-deposit file after policy overrides.	manual_review	csv	derived_or_workflow_data	public_deposit	keep_public_deposit	public	Approved after public manual-variable review. Public release pseudonym, binary flag, or technical F1 identifier; not a raw patient identifier.	manual_review_public_data_variable	release_pseudonym_or_technical_identifier	Public release pseudonym, binary flag, or technical F1 identifier; not a raw patient identifier.
tb_mg_dL	02_workflows/F1_workflow_v02/data/01_source_loaded_harmonized/slco_F1_surface_grid_reference_public.csv	slco_F1_surface_grid_reference_public.csv		numeric				NA/blank as read by fread	34441	0	341	1 | 1.1 | 1.2 | 1.3 | 1.4	F1	public_or_low_risk	yes		public_deposit	keep_public_deposit	F1	public	Public-deposit file after policy overrides.	public	csv	derived_or_workflow_data	public_deposit	keep_public_deposit	public	Parent file is public data and variable was marked keep_public=yes.	public
parameter	02_workflows/F1_workflow_v02/data/01_source_loaded_harmonized/slco_F1_surface_meta_reference_public.csv	slco_F1_surface_meta_reference_public.csv		character			dataset_name | cohort | data_type | """"""""""""""""""""""""""""""""""""""""""""""""""""""""""""""""row_definition | tb_range_mg_dL | cre_true_range_mg_dL | tb_step_mg_dL | cre_step_mg_dL | delta_definition	NA/blank as read by fread	9	0	9	dataset_name | cohort | data_type | """"""""""""""""""""""""""""""""""""""""""""""""""""""""""""""""row_definition | tb_range_mg_dL	F1	public_or_low_risk	yes		public_deposit	keep_public_deposit	F1	public	Public-deposit file after policy overrides.	public	csv	derived_or_workflow_data	public_deposit	keep_public_deposit	public	Parent file is public data and variable was marked keep_public=yes.	public
value	02_workflows/F1_workflow_v02/data/01_source_loaded_harmonized/slco_F1_surface_meta_reference_public.csv	slco_F1_surface_meta_reference_public.csv		character			f1_simulated_surface_repository | SIMULATED | in_silico surface grid | One row = one equation-defined grid point (tb_mg_dL, cre_true_mg_dL)"""""""""""""""""""""""""""""""""""""""""""""""""""""""""""""""" | 1 to 35 | 1 to 6 | 0.1 | 0.05 | delta = cre_true_mg_dL - predicted measured creatinine	NA/blank as read by fread	9	0	9	f1_simulated_surface_repository | SIMULATED | in_silico surface grid | One row = one equation-defined grid point (tb_mg_...	F1	public_or_low_risk	yes		public_deposit	keep_public_deposit	F1	public	Public-deposit file after policy overrides.	public	csv	derived_or_workflow_data	public_deposit	keep_public_deposit	public	Parent file is public data and variable was marked keep_public=yes.	public	assay_value_qc_metric_or_long_format_metadata	Assay value, QC metric, or long-format metadata field required to rebuild public outputs.
Cre_nominal_grav_mg_dL	02_workflows/F1_workflow_v02/data/02a_refined_analysis/expm_F1_array_input_public.csv	expm_F1_array_input_public.csv		numeric				NA/blank as read by fread	4200	0	10	3 | 1.5 | 3.5 | 2 | 0.5	F1	public_or_low_risk	yes		public_deposit	keep_public_deposit	F1	public	Public-deposit file after policy overrides.	public	csv	derived_or_workflow_data	public_deposit	keep_public_deposit	public	Parent file is public data and variable was marked keep_public=yes.	public
TB_nominal_grav_mg_dL	02_workflows/F1_workflow_v02/data/02a_refined_analysis/expm_F1_array_input_public.csv	expm_F1_array_input_public.csv		integer				NA/blank as read by fread	4200	0	35	27 | 14 | 28 | 15 | 29	F1	public_or_low_risk	yes		public_deposit	keep_public_deposit	F1	public	Public-deposit file after policy overrides.	public	csv	derived_or_workflow_data	public_deposit	keep_public_deposit	public	Parent file is public data and variable was marked keep_public=yes.	public
TB_trial_M_mg_dL	02_workflows/F1_workflow_v02/data/02a_refined_analysis/expm_F1_array_input_public.csv	expm_F1_array_input_public.csv		numeric				NA/blank as read by fread	4200	0	1104	27.22 | 27.13 | 26.94 | 27.09 | 14.04	F1	public_or_low_risk	yes		public_deposit	keep_public_deposit	F1	public	Public-deposit file after policy overrides.	public	csv	derived_or_workflow_data	public_deposit	keep_public_deposit	public	Parent file is public data and variable was marked keep_public=yes.	public
TB_trial_M_mg_dL_unrounded	02_workflows/F1_workflow_v02/data/02a_refined_analysis/expm_F1_array_input_public.csv	expm_F1_array_input_public.csv		numeric				NA/blank as read by fread	4200	0	4200	27.2227640681025 | 27.1297714113581 | 27.2238964489877 | 27.1309037922433 | 26.9427373034614	F1	public_or_low_risk	yes		public_deposit	keep_public_deposit	F1	public	Public-deposit file after policy overrides.	public	csv	derived_or_workflow_data	public_deposit	keep_public_deposit	public	Parent file is public data and variable was marked keep_public=yes.	public
anchor	02_workflows/F1_workflow_v02/data/02a_refined_analysis/expm_F1_array_input_public.csv	expm_F1_array_input_public.csv		character			F1	NA/blank as read by fread	4200	0	1	F1	F1	public_or_low_risk	yes		public_deposit	keep_public_deposit	F1	public	Public-deposit file after policy overrides.	public	csv	derived_or_workflow_data	public_deposit	keep_public_deposit	public	Parent file is public data and variable was marked keep_public=yes.	public	assay_value_qc_metric_or_long_format_metadata	Assay value, QC metric, or long-format metadata field required to rebuild public outputs.
array_id	02_workflows/F1_workflow_v02/data/02a_refined_analysis/expm_F1_array_input_public.csv	expm_F1_array_input_public.csv		character			Array_1 | Array_2 | Array_3	NA/blank as read by fread	4200	0	3	Array_1 | Array_2 | Array_3	F1	manual_review_indirect_identifier_risk	manual_review		public_deposit	keep_public_deposit	F1	manual_review	Public-deposit file after policy overrides.	manual_review	csv	derived_or_workflow_data	public_deposit	keep_public_deposit	public	Approved after public manual-variable review. Public release pseudonym, binary flag, or technical F1 identifier; not a raw patient identifier.	manual_review_public_data_variable	release_pseudonym_or_technical_identifier	Public release pseudonym, binary flag, or technical F1 identifier; not a raw patient identifier.
assay	02_workflows/F1_workflow_v02/data/02a_refined_analysis/expm_F1_array_input_public.csv	expm_F1_array_input_public.csv		character			CreE | CreJ	NA/blank as read by fread	4200	0	2	CreE | CreJ	F1	public_or_low_risk	yes		public_deposit	keep_public_deposit	F1	public	Public-deposit file after policy overrides.	public	csv	derived_or_workflow_data	public_deposit	keep_public_deposit	public	Parent file is public data and variable was marked keep_public=yes.	public
data_object	02_workflows/F1_workflow_v02/data/02a_refined_analysis/expm_F1_array_input_public.csv	expm_F1_array_input_public.csv		character			array	NA/blank as read by fread	4200	0	1	array	F1	public_or_low_risk	yes		public_deposit	keep_public_deposit	F1	public	Public-deposit file after policy overrides.	public	csv	derived_or_workflow_data	public_deposit	keep_public_deposit	public	Parent file is public data and variable was marked keep_public=yes.	public	assay_value_qc_metric_or_long_format_metadata	Assay value, QC metric, or long-format metadata field required to rebuild public outputs.
domain	02_workflows/F1_workflow_v02/data/02a_refined_analysis/expm_F1_array_input_public.csv	expm_F1_array_input_public.csv		character			expm	NA/blank as read by fread	4200	0	1	expm	F1	public_or_low_risk	yes		public_deposit	keep_public_deposit	F1	public	Public-deposit file after policy overrides.	public	csv	derived_or_workflow_data	public_deposit	keep_public_deposit	public	Parent file is public data and variable was marked keep_public=yes.	public	assay_value_qc_metric_or_long_format_metadata	Assay value, QC metric, or long-format metadata field required to rebuild public outputs.
expm_F1_array_row_id	02_workflows/F1_workflow_v02/data/02a_refined_analysis/expm_F1_array_input_public.csv	expm_F1_array_input_public.csv		integer				NA/blank as read by fread	4200	0	4200	1 | 2 | 3 | 4 | 5	F1	manual_review_indirect_identifier_risk	manual_review		public_deposit	keep_public_deposit	F1	manual_review	Public-deposit file after policy overrides.	manual_review	csv	derived_or_workflow_data	public_deposit	keep_public_deposit	public	Approved after public manual-variable review. Public release pseudonym, binary flag, or technical F1 identifier; not a raw patient identifier.	manual_review_public_data_variable	release_pseudonym_or_technical_identifier	Public release pseudonym, binary flag, or technical F1 identifier; not a raw patient identifier.
plot_correction_mg_dL	02_workflows/F1_workflow_v02/data/02a_refined_analysis/expm_F1_array_input_public.csv	expm_F1_array_input_public.csv		numeric				NA/blank as read by fread	4200	0	4200	-0.541120525715191 | -0.480865451714561 | -0.386578220459593 | -0.317061468810564 | -0.458450885953881	F1	public_or_low_risk	yes		public_deposit	keep_public_deposit	F1	public	Public-deposit file after policy overrides.	public	csv	derived_or_workflow_data	public_deposit	keep_public_deposit	public	Parent file is public data and variable was marked keep_public=yes.	public
preparer_id	02_workflows/F1_workflow_v02/data/02a_refined_analysis/expm_F1_array_input_public.csv	expm_F1_array_input_public.csv		character			Prep_A | Prep_B	NA/blank as read by fread	4200	0	2	Prep_A | Prep_B	F1	manual_review_indirect_identifier_risk	manual_review		public_deposit	keep_public_deposit	F1	manual_review	Public-deposit file after policy overrides.	manual_review	csv	derived_or_workflow_data	public_deposit	keep_public_deposit	public	Approved after public manual-variable review. Public release pseudonym, binary flag, or technical F1 identifier; not a raw patient identifier.	manual_review_public_data_variable	release_pseudonym_or_technical_identifier	Public release pseudonym, binary flag, or technical F1 identifier; not a raw patient identifier.
release_status	02_workflows/F1_workflow_v02/data/02a_refined_analysis/expm_F1_array_input_public.csv	expm_F1_array_input_public.csv		character			public	NA/blank as read by fread	4200	0	1	public	F1	public_or_low_risk	yes		public_deposit	keep_public_deposit	F1	public	Public-deposit file after policy overrides.	public	csv	derived_or_workflow_data	public_deposit	keep_public_deposit	public	Parent file is public data and variable was marked keep_public=yes.	public	non_disclosive_release_or_grouping_status	Non-disclosive release/grouping status required for release documentation or data filtering.
replicate	02_workflows/F1_workflow_v02/data/02a_refined_analysis/expm_F1_array_input_public.csv	expm_F1_array_input_public.csv		integer				NA/blank as read by fread	4200	0	2	2 | 1	F1	public_or_low_risk	yes		public_deposit	keep_public_deposit	F1	public	Public-deposit file after policy overrides.	public	csv	derived_or_workflow_data	public_deposit	keep_public_deposit	public	Parent file is public data and variable was marked keep_public=yes.	public
source_harmonized_file_name	02_workflows/F1_workflow_v02/data/02a_refined_analysis/expm_F1_array_input_public.csv	expm_F1_array_input_public.csv		character			expm_F1_array_raw_public.csv	NA/blank as read by fread	4200	0	1	expm_F1_array_raw_public.csv	F1	public_or_low_risk	yes		public_deposit	keep_public_deposit	F1	public	Public-deposit file after policy overrides.	public	csv	derived_or_workflow_data	public_deposit	keep_public_deposit	public	Parent file is public data and variable was marked keep_public=yes.	public	assay_value_qc_metric_or_long_format_metadata	Assay value, QC metric, or long-format metadata field required to rebuild public outputs.
trial_display_Cre_M_mg_dL	02_workflows/F1_workflow_v02/data/02a_refined_analysis/expm_F1_array_input_public.csv	expm_F1_array_input_public.csv		numeric				NA/blank as read by fread	4200	0	540	3.54 | 3.48 | 3.39 | 3.32 | 3.46	F1	public_or_low_risk	yes		public_deposit	keep_public_deposit	F1	public	Public-deposit file after policy overrides.	public	csv	derived_or_workflow_data	public_deposit	keep_public_deposit	public	Parent file is public data and variable was marked keep_public=yes.	public
trial_display_Cre_M_mg_dL_unrounded	02_workflows/F1_workflow_v02/data/02a_refined_analysis/expm_F1_array_input_public.csv	expm_F1_array_input_public.csv		numeric				NA/blank as read by fread	4200	0	4200	3.54112052571519 | 3.48086545171456 | 3.38657822045959 | 3.31706146881056 | 3.45845088595388	F1	public_or_low_risk	yes		public_deposit	keep_public_deposit	F1	public	Public-deposit file after policy overrides.	public	csv	derived_or_workflow_data	public_deposit	keep_public_deposit	public	Parent file is public data and variable was marked keep_public=yes.	public
unit_or_role	02_workflows/F1_workflow_v02/data/02a_refined_analysis/expm_F1_array_input_public.csv	expm_F1_array_input_public.csv		character			input	NA/blank as read by fread	4200	0	1	input	F1	public_or_low_risk	yes		public_deposit	keep_public_deposit	F1	public	Public-deposit file after policy overrides.	public	csv	derived_or_workflow_data	public_deposit	keep_public_deposit	public	Parent file is public data and variable was marked keep_public=yes.	public	assay_value_qc_metric_or_long_format_metadata	Assay value, QC metric, or long-format metadata field required to rebuild public outputs.
workflow_step	02_workflows/F1_workflow_v02/data/02a_refined_analysis/expm_F1_array_input_public.csv	expm_F1_array_input_public.csv		character			2a_refined_analysis_dataset	NA/blank as read by fread	4200	0	1	2a_refined_analysis_dataset	F1	public_or_low_risk	yes		public_deposit	keep_public_deposit	F1	public	Public-deposit file after policy overrides.	public	csv	derived_or_workflow_data	public_deposit	keep_public_deposit	public	Parent file is public data and variable was marked keep_public=yes.	public	assay_value_qc_metric_or_long_format_metadata	Assay value, QC metric, or long-format metadata field required to rebuild public outputs.
assay	02_workflows/F1_workflow_v02/data/02a_refined_analysis/expm_F1_model_coefficients_public.csv	expm_F1_model_coefficients_public.csv		character			CreJ | CreE	NA/blank as read by fread	10	0	2	CreJ | CreE	F1	public_or_low_risk	yes		public_deposit	keep_public_deposit	F1	public	Public-deposit file after policy overrides.	public	csv	derived_or_workflow_data	public_deposit	keep_public_deposit	public	Parent file is public data and variable was marked keep_public=yes.	public
coefficient	02_workflows/F1_workflow_v02/data/02a_refined_analysis/expm_F1_model_coefficients_public.csv	expm_F1_model_coefficients_public.csv		numeric				NA/blank as read by fread	10	0	10	0.0115 | -0.012 | 0.00025 | 1.039 | -0.0294	F1	public_or_low_risk	yes		public_deposit	keep_public_deposit	F1	public	Public-deposit file after policy overrides.	public	csv	derived_or_workflow_data	public_deposit	keep_public_deposit	public	Parent file is public data and variable was marked keep_public=yes.	public
equation_role	02_workflows/F1_workflow_v02/data/02a_refined_analysis/expm_F1_model_coefficients_public.csv	expm_F1_model_coefficients_public.csv		character			true_creatinine_from_measured_creatinine_and_total_bilirubin	NA/blank as read by fread	10	0	1	true_creatinine_from_measured_creatinine_and_total_bilirubin	F1	public_or_low_risk	yes		public_deposit	keep_public_deposit	F1	public	Public-deposit file after policy overrides.	public	csv	derived_or_workflow_data	public_deposit	keep_public_deposit	public	Parent file is public data and variable was marked keep_public=yes.	public
release_status	02_workflows/F1_workflow_v02/data/02a_refined_analysis/expm_F1_model_coefficients_public.csv	expm_F1_model_coefficients_public.csv		character			public	NA/blank as read by fread	10	0	1	public	F1	public_or_low_risk	yes		public_deposit	keep_public_deposit	F1	public	Public-deposit file after policy overrides.	public	csv	derived_or_workflow_data	public_deposit	keep_public_deposit	public	Parent file is public data and variable was marked keep_public=yes.	public	non_disclosive_release_or_grouping_status	Non-disclosive release/grouping status required for release documentation or data filtering.
term	02_workflows/F1_workflow_v02/data/02a_refined_analysis/expm_F1_model_coefficients_public.csv	expm_F1_model_coefficients_public.csv		character			intercept | tb_mg_dL | tb_mg_dL_squared | cre_measured_mg_dL | cre_measured_mg_dL_squared	NA/blank as read by fread	10	0	5	intercept | tb_mg_dL | tb_mg_dL_squared | cre_measured_mg_dL | cre_measured_mg_dL_squared	F1	public_or_low_risk	yes		public_deposit	keep_public_deposit	F1	public	Public-deposit file after policy overrides.	public	csv	derived_or_workflow_data	public_deposit	keep_public_deposit	public	Parent file is public data and variable was marked keep_public=yes.	public
workflow_step	02_workflows/F1_workflow_v02/data/02a_refined_analysis/expm_F1_model_coefficients_public.csv	expm_F1_model_coefficients_public.csv		character			2a_refined_model_coefficients	NA/blank as read by fread	10	0	1	2a_refined_model_coefficients	F1	public_or_low_risk	yes		public_deposit	keep_public_deposit	F1	public	Public-deposit file after policy overrides.	public	csv	derived_or_workflow_data	public_deposit	keep_public_deposit	public	Parent file is public data and variable was marked keep_public=yes.	public	assay_value_qc_metric_or_long_format_metadata	Assay value, QC metric, or long-format metadata field required to rebuild public outputs.
max_abs_rounding_difference	02_workflows/F1_workflow_v02/data/02a_refined_analysis/expm_F1_pre_correction_rounding_qc_public.csv	expm_F1_pre_correction_rounding_qc_public.csv		numeric				NA/blank as read by fread	2	0	2	0.00499893919266015 | 0.00499854811828993	F1	internal_only	no		public_deposit	keep_public_deposit	F1	not_public	Public-deposit file after policy overrides.	manual_review	csv	derived_or_workflow_data	public_deposit	keep_public_deposit	public	Approved after public manual-variable review. Assay value, QC metric, or long-format metadata field required to rebuild public outputs.	manual_review_public_data_variable	assay_value_qc_metric_or_long_format_metadata	Assay value, QC metric, or long-format metadata field required to rebuild public outputs.
max_value_after_rounding	02_workflows/F1_workflow_v02/data/02a_refined_analysis/expm_F1_pre_correction_rounding_qc_public.csv	expm_F1_pre_correction_rounding_qc_public.csv		numeric				NA/blank as read by fread	2	0	2	35.58 | 6.09	F1	internal_only	no		public_deposit	keep_public_deposit	F1	not_public	Public-deposit file after policy overrides.	manual_review	csv	derived_or_workflow_data	public_deposit	keep_public_deposit	public	Approved after public manual-variable review. Assay value, QC metric, or long-format metadata field required to rebuild public outputs.	manual_review_public_data_variable	assay_value_qc_metric_or_long_format_metadata	Assay value, QC metric, or long-format metadata field required to rebuild public outputs.
mean_abs_rounding_difference	02_workflows/F1_workflow_v02/data/02a_refined_analysis/expm_F1_pre_correction_rounding_qc_public.csv	expm_F1_pre_correction_rounding_qc_public.csv		numeric				NA/blank as read by fread	2	0	2	0.00250339547922569 | 0.00252476009694654	F1	internal_only	no		public_deposit	keep_public_deposit	F1	not_public	Public-deposit file after policy overrides.	manual_review	csv	derived_or_workflow_data	public_deposit	keep_public_deposit	public	Approved after public manual-variable review. Assay value, QC metric, or long-format metadata field required to rebuild public outputs.	manual_review_public_data_variable	assay_value_qc_metric_or_long_format_metadata	Assay value, QC metric, or long-format metadata field required to rebuild public outputs.
min_value_after_rounding	02_workflows/F1_workflow_v02/data/02a_refined_analysis/expm_F1_pre_correction_rounding_qc_public.csv	expm_F1_pre_correction_rounding_qc_public.csv		numeric				NA/blank as read by fread	2	0	2	0.98 | 0.35	F1	internal_only	no		public_deposit	keep_public_deposit	F1	not_public	Public-deposit file after policy overrides.	manual_review	csv	derived_or_workflow_data	public_deposit	keep_public_deposit	public	Approved after public manual-variable review. Assay value, QC metric, or long-format metadata field required to rebuild public outputs.	manual_review_public_data_variable	assay_value_qc_metric_or_long_format_metadata	Assay value, QC metric, or long-format metadata field required to rebuild public outputs.
n_total_values	02_workflows/F1_workflow_v02/data/02a_refined_analysis/expm_F1_pre_correction_rounding_qc_public.csv	expm_F1_pre_correction_rounding_qc_public.csv		integer				NA/blank as read by fread	2	0	1	4200	F1	internal_only	no		public_deposit	keep_public_deposit	F1	not_public	Public-deposit file after policy overrides.	manual_review	csv	derived_or_workflow_data	public_deposit	keep_public_deposit	public	Approved after public manual-variable review. Assay value, QC metric, or long-format metadata field required to rebuild public outputs.	manual_review_public_data_variable	assay_value_qc_metric_or_long_format_metadata	Assay value, QC metric, or long-format metadata field required to rebuild public outputs.
n_values_changed_by_rounding	02_workflows/F1_workflow_v02/data/02a_refined_analysis/expm_F1_pre_correction_rounding_qc_public.csv	expm_F1_pre_correction_rounding_qc_public.csv		integer				NA/blank as read by fread	2	0	1	4200	F1	internal_only	no		public_deposit	keep_public_deposit	F1	not_public	Public-deposit file after policy overrides.	manual_review	csv	derived_or_workflow_data	public_deposit	keep_public_deposit	public	Approved after public manual-variable review. Assay value, QC metric, or long-format metadata field required to rebuild public outputs.	manual_review_public_data_variable	assay_value_qc_metric_or_long_format_metadata	Assay value, QC metric, or long-format metadata field required to rebuild public outputs.
rounding_rule	02_workflows/F1_workflow_v02/data/02a_refined_analysis/expm_F1_pre_correction_rounding_qc_public.csv	expm_F1_pre_correction_rounding_qc_public.csv		character			round to 2 decimal places before correction/model calculation	NA/blank as read by fread	2	0	1	round to 2 decimal places before correction/model calculation	F1	internal_only	no		public_deposit	keep_public_deposit	F1	not_public	Public-deposit file after policy overrides.	manual_review	csv	derived_or_workflow_data	public_deposit	keep_public_deposit	public	Approved after public manual-variable review. Assay value, QC metric, or long-format metadata field required to rebuild public outputs.	manual_review_public_data_variable	assay_value_qc_metric_or_long_format_metadata	Assay value, QC metric, or long-format metadata field required to rebuild public outputs.
variable	02_workflows/F1_workflow_v02/data/02a_refined_analysis/expm_F1_pre_correction_rounding_qc_public.csv	expm_F1_pre_correction_rounding_qc_public.csv		character			TB_trial_M_mg_dL | trial_display_Cre_M_mg_dL	NA/blank as read by fread	2	0	2	TB_trial_M_mg_dL | trial_display_Cre_M_mg_dL	F1	internal_only	no		public_deposit	keep_public_deposit	F1	not_public	Public-deposit file after policy overrides.	manual_review	csv	derived_or_workflow_data	public_deposit	keep_public_deposit	public	Approved after public manual-variable review. Assay value, QC metric, or long-format metadata field required to rebuild public outputs.	manual_review_public_data_variable	assay_value_qc_metric_or_long_format_metadata	Assay value, QC metric, or long-format metadata field required to rebuild public outputs.
metric	02_workflows/F1_workflow_v02/data/02a_refined_analysis/expm_F1_refined_dataset_qc_public.csv	expm_F1_refined_dataset_qc_public.csv		character			array_rows | array_columns | array_unique_arrays | array_unique_preparers | array_unique_assays | array_min_tb_trial_mg_dL_after_rounding | array_max_tb_trial_mg_dL_after_rounding | array_min_cre_trial_display_mg_dL_after_rounding | array_max_cre_tri...	NA/blank as read by fread	18	0	18	array_rows | array_columns | array_unique_arrays | array_unique_preparers | array_unique_assays	F1	internal_only	no		public_deposit	keep_public_deposit	F1	not_public	Public-deposit file after policy overrides.	manual_review	csv	derived_or_workflow_data	public_deposit	keep_public_deposit	public	Approved after public manual-variable review. Assay value, QC metric, or long-format metadata field required to rebuild public outputs.	manual_review_public_data_variable	assay_value_qc_metric_or_long_format_metadata	Assay value, QC metric, or long-format metadata field required to rebuild public outputs.
value	02_workflows/F1_workflow_v02/data/02a_refined_analysis/expm_F1_refined_dataset_qc_public.csv	expm_F1_refined_dataset_qc_public.csv		numeric				NA/blank as read by fread	18	0	15	4200 | 19 | 3 | 2 | 0.98	F1	internal_only	no		public_deposit	keep_public_deposit	F1	not_public	Public-deposit file after policy overrides.	manual_review	csv	derived_or_workflow_data	public_deposit	keep_public_deposit	public	Approved after public manual-variable review. Assay value, QC metric, or long-format metadata field required to rebuild public outputs.	manual_review_public_data_variable	assay_value_qc_metric_or_long_format_metadata	Assay value, QC metric, or long-format metadata field required to rebuild public outputs.
issue	02_workflows/F1_workflow_v02/data/02a_refined_analysis/expm_F1_refined_manual_clarifications_public.csv	expm_F1_refined_manual_clarifications_public.csv		character			Coefficients are used as fixed manuscript/model coefficients; this script does not refit regression equations from the raw experimental array. | TB_trial_M_mg_dL and trial_display_Cre_M_mg_dL are rounded to 2 decimal places in the refined array datas...	NA/blank as read by fread	3	0	3	Coefficients are used as fixed manuscript/model coefficients; this script does not refit regression equations from the r...	F1	public_or_low_risk	yes		public_deposit	keep_public_deposit	F1	public	Public-deposit file after policy overrides.	public	csv	derived_or_workflow_data	public_deposit	keep_public_deposit	public	Parent file is public data and variable was marked keep_public=yes.	public
item	02_workflows/F1_workflow_v02/data/02a_refined_analysis/expm_F1_refined_manual_clarifications_public.csv	expm_F1_refined_manual_clarifications_public.csv		character			model_coefficients | pre_correction_rounding | plot_correction_mg_dL	NA/blank as read by fread	3	0	3	model_coefficients | pre_correction_rounding | plot_correction_mg_dL	F1	public_or_low_risk	yes		public_deposit	keep_public_deposit	F1	public	Public-deposit file after policy overrides.	public	csv	derived_or_workflow_data	public_deposit	keep_public_deposit	public	Parent file is public data and variable was marked keep_public=yes.	public
suggested_manual_check	02_workflows/F1_workflow_v02/data/02a_refined_analysis/expm_F1_refined_manual_clarifications_public.csv	expm_F1_refined_manual_clarifications_public.csv		character			Confirm that fixed coefficients are the final accepted coefficients for Figure 1 reproduction. | Confirm that two-decimal rounding is the intended final analytical precision for both variables. | Confirm whether plot_correction_mg_dL should remain so...	NA/blank as read by fread	3	0	3	Confirm that fixed coefficients are the final accepted coefficients for Figure 1 reproduction. | Confirm that two-decima...	F1	public_or_low_risk	yes		public_deposit	keep_public_deposit	F1	public	Public-deposit file after policy overrides.	public	csv	derived_or_workflow_data	public_deposit	keep_public_deposit	public	Parent file is public data and variable was marked keep_public=yes.	public
anchor	02_workflows/F1_workflow_v02/data/02a_refined_analysis/expm_F1_validation_input_public.csv	expm_F1_validation_input_public.csv		character			F1	NA/blank as read by fread	32	0	1	F1	F1	internal_only	no		public_deposit	keep_public_deposit	F1	not_public	Public-deposit file after policy overrides.	manual_review	csv	derived_or_workflow_data	public_deposit	keep_public_deposit	public	Approved after public manual-variable review. Assay value, QC metric, or long-format metadata field required to rebuild public outputs.	manual_review_public_data_variable	assay_value_qc_metric_or_long_format_metadata	Assay value, QC metric, or long-format metadata field required to rebuild public outputs.
cre_true_gcidms_mg_dL	02_workflows/F1_workflow_v02/data/02a_refined_analysis/expm_F1_validation_input_public.csv	expm_F1_validation_input_public.csv		numeric				NA/blank as read by fread	32	0	30	0.82 | 0.86 | 0.63 | 0.94 | 0.9	F1	internal_only	no		public_deposit	keep_public_deposit	F1	not_public	Public-deposit file after policy overrides.	manual_review	csv	derived_or_workflow_data	public_deposit	keep_public_deposit	public	Approved after public manual-variable review. Assay value, QC metric, or long-format metadata field required to rebuild public outputs.	manual_review_public_data_variable	assay_value_qc_metric_or_long_format_metadata	Assay value, QC metric, or long-format metadata field required to rebuild public outputs.
cree_corrected_mg_dL	02_workflows/F1_workflow_v02/data/02a_refined_analysis/expm_F1_validation_input_public.csv	expm_F1_validation_input_public.csv		numeric				NA/blank as read by fread	32	0	32	0.68240141154 | 0.81680053664 | 0.35207418306 | 0.93410841026 | 0.6516394885	F1	internal_only	no		public_deposit	keep_public_deposit	F1	not_public	Public-deposit file after policy overrides.	manual_review	csv	derived_or_workflow_data	public_deposit	keep_public_deposit	public	Approved after public manual-variable review. Assay value, QC metric, or long-format metadata field required to rebuild public outputs.	manual_review_public_data_variable	assay_value_qc_metric_or_long_format_metadata	Assay value, QC metric, or long-format metadata field required to rebuild public outputs.
cree_measured_mg_dL	02_workflows/F1_workflow_v02/data/02a_refined_analysis/expm_F1_validation_input_public.csv	expm_F1_validation_input_public.csv		numeric				NA/blank as read by fread	32	0	32	0.75 | 0.78 | 0.52 | 0.89 | 0.8	F1	internal_only	no		public_deposit	keep_public_deposit	F1	not_public	Public-deposit file after policy overrides.	manual_review	csv	derived_or_workflow_data	public_deposit	keep_public_deposit	public	Approved after public manual-variable review. Assay value, QC metric, or long-format metadata field required to rebuild public outputs.	manual_review_public_data_variable	assay_value_qc_metric_or_long_format_metadata	Assay value, QC metric, or long-format metadata field required to rebuild public outputs.
crej_corrected_mg_dL	02_workflows/F1_workflow_v02/data/02a_refined_analysis/expm_F1_validation_input_public.csv	expm_F1_validation_input_public.csv		numeric				NA/blank as read by fread	32	0	32	0.8822513 | 0.9490736 | 0.6756628 | 0.8942763 | 0.9588407	F1	internal_only	no		public_deposit	keep_public_deposit	F1	not_public	Public-deposit file after policy overrides.	manual_review	csv	derived_or_workflow_data	public_deposit	keep_public_deposit	public	Approved after public manual-variable review. Assay value, QC metric, or long-format metadata field required to rebuild public outputs.	manual_review_public_data_variable	assay_value_qc_metric_or_long_format_metadata	Assay value, QC metric, or long-format metadata field required to rebuild public outputs.
crej_measured_mg_dL	02_workflows/F1_workflow_v02/data/02a_refined_analysis/expm_F1_validation_input_public.csv	expm_F1_validation_input_public.csv		numeric				NA/blank as read by fread	32	0	31	0.95 | 0.98 | 0.78 | 0.92 | 1.06	F1	internal_only	no		public_deposit	keep_public_deposit	F1	not_public	Public-deposit file after policy overrides.	manual_review	csv	derived_or_workflow_data	public_deposit	keep_public_deposit	public	Approved after public manual-variable review. Assay value, QC metric, or long-format metadata field required to rebuild public outputs.	manual_review_public_data_variable	assay_value_qc_metric_or_long_format_metadata	Assay value, QC metric, or long-format metadata field required to rebuild public outputs.
data_object	02_workflows/F1_workflow_v02/data/02a_refined_analysis/expm_F1_validation_input_public.csv	expm_F1_validation_input_public.csv		character			validation	NA/blank as read by fread	32	0	1	validation	F1	internal_only	no		public_deposit	keep_public_deposit	F1	not_public	Public-deposit file after policy overrides.	manual_review	csv	derived_or_workflow_data	public_deposit	keep_public_deposit	public	Approved after public manual-variable review. Assay value, QC metric, or long-format metadata field required to rebuild public outputs.	manual_review_public_data_variable	assay_value_qc_metric_or_long_format_metadata	Assay value, QC metric, or long-format metadata field required to rebuild public outputs.
db_measured_mg_dL	02_workflows/F1_workflow_v02/data/02a_refined_analysis/expm_F1_validation_input_public.csv	expm_F1_validation_input_public.csv		numeric				NA/blank as read by fread	32	0	32	7.411 | 3.874 | 13.015 | 3.245 | 11.224	F1	internal_only	no		public_deposit	keep_public_deposit	F1	not_public	Public-deposit file after policy overrides.	manual_review	csv	derived_or_workflow_data	public_deposit	keep_public_deposit	public	Approved after public manual-variable review. Assay value, QC metric, or long-format metadata field required to rebuild public outputs.	manual_review_public_data_variable	assay_value_qc_metric_or_long_format_metadata	Assay value, QC metric, or long-format metadata field required to rebuild public outputs.
domain	02_workflows/F1_workflow_v02/data/02a_refined_analysis/expm_F1_validation_input_public.csv	expm_F1_validation_input_public.csv		character			expm	NA/blank as read by fread	32	0	1	expm	F1	internal_only	no		public_deposit	keep_public_deposit	F1	not_public	Public-deposit file after policy overrides.	manual_review	csv	derived_or_workflow_data	public_deposit	keep_public_deposit	public	Approved after public manual-variable review. Assay value, QC metric, or long-format metadata field required to rebuild public outputs.	manual_review_public_data_variable	assay_value_qc_metric_or_long_format_metadata	Assay value, QC metric, or long-format metadata field required to rebuild public outputs.
expm_F1_validation_row_id	02_workflows/F1_workflow_v02/data/02a_refined_analysis/expm_F1_validation_input_public.csv	expm_F1_validation_input_public.csv		integer				NA/blank as read by fread	32	0	32	1 | 2 | 3 | 4 | 5	F1	internal_only	no		public_deposit	keep_public_deposit	F1	not_public	Public-deposit file after policy overrides.	manual_review	csv	derived_or_workflow_data	public_deposit	keep_public_deposit	public	Approved after public manual-variable review. Public release pseudonym, binary flag, or technical F1 identifier; not a raw patient identifier.	manual_review_public_data_variable	release_pseudonym_or_technical_identifier	Public release pseudonym, binary flag, or technical F1 identifier; not a raw patient identifier.
release_status	02_workflows/F1_workflow_v02/data/02a_refined_analysis/expm_F1_validation_input_public.csv	expm_F1_validation_input_public.csv		character			public	NA/blank as read by fread	32	0	1	public	F1	internal_only	no		public_deposit	keep_public_deposit	F1	not_public	Public-deposit file after policy overrides.	manual_review	csv	derived_or_workflow_data	public_deposit	keep_public_deposit	public	Approved after public manual-variable review. Non-disclosive release/grouping status required for release documentation or data filtering.	manual_review_public_data_variable	non_disclosive_release_or_grouping_status	Non-disclosive release/grouping status required for release documentation or data filtering.
sample_id	02_workflows/F1_workflow_v02/data/02a_refined_analysis/expm_F1_validation_input_public.csv	expm_F1_validation_input_public.csv		integer				NA/blank as read by fread	32	0	32	1 | 2 | 3 | 4 | 5	F1	internal_only	no		public_deposit	keep_public_deposit	F1	not_public	Public-deposit file after policy overrides.	manual_review	csv	derived_or_workflow_data	public_deposit	keep_public_deposit	public	Approved after public manual-variable review. Public release pseudonym, binary flag, or technical F1 identifier; not a raw patient identifier.	manual_review_public_data_variable	release_pseudonym_or_technical_identifier	Public release pseudonym, binary flag, or technical F1 identifier; not a raw patient identifier.
source_harmonized_file_name	02_workflows/F1_workflow_v02/data/02a_refined_analysis/expm_F1_validation_input_public.csv	expm_F1_validation_input_public.csv		character			expm_F1_validation_raw_public.csv	NA/blank as read by fread	32	0	1	expm_F1_validation_raw_public.csv	F1	internal_only	no		public_deposit	keep_public_deposit	F1	not_public	Public-deposit file after policy overrides.	manual_review	csv	derived_or_workflow_data	public_deposit	keep_public_deposit	public	Approved after public manual-variable review. Assay value, QC metric, or long-format metadata field required to rebuild public outputs.	manual_review_public_data_variable	assay_value_qc_metric_or_long_format_metadata	Assay value, QC metric, or long-format metadata field required to rebuild public outputs.
tb_measured_mg_dL	02_workflows/F1_workflow_v02/data/02a_refined_analysis/expm_F1_validation_input_public.csv	expm_F1_validation_input_public.csv		numeric				NA/blank as read by fread	32	0	32	9.263 | 4.852 | 16.121 | 4.419 | 14.415	F1	internal_only	no		public_deposit	keep_public_deposit	F1	not_public	Public-deposit file after policy overrides.	manual_review	csv	derived_or_workflow_data	public_deposit	keep_public_deposit	public	Approved after public manual-variable review. Assay value, QC metric, or long-format metadata field required to rebuild public outputs.	manual_review_public_data_variable	assay_value_qc_metric_or_long_format_metadata	Assay value, QC metric, or long-format metadata field required to rebuild public outputs.
unit_or_role	02_workflows/F1_workflow_v02/data/02a_refined_analysis/expm_F1_validation_input_public.csv	expm_F1_validation_input_public.csv		character			input	NA/blank as read by fread	32	0	1	input	F1	internal_only	no		public_deposit	keep_public_deposit	F1	not_public	Public-deposit file after policy overrides.	manual_review	csv	derived_or_workflow_data	public_deposit	keep_public_deposit	public	Approved after public manual-variable review. Assay value, QC metric, or long-format metadata field required to rebuild public outputs.	manual_review_public_data_variable	assay_value_qc_metric_or_long_format_metadata	Assay value, QC metric, or long-format metadata field required to rebuild public outputs.
workflow_step	02_workflows/F1_workflow_v02/data/02a_refined_analysis/expm_F1_validation_input_public.csv	expm_F1_validation_input_public.csv		character			2a_refined_analysis_dataset	NA/blank as read by fread	32	0	1	2a_refined_analysis_dataset	F1	internal_only	no		public_deposit	keep_public_deposit	F1	not_public	Public-deposit file after policy overrides.	manual_review	csv	derived_or_workflow_data	public_deposit	keep_public_deposit	public	Approved after public manual-variable review. Assay value, QC metric, or long-format metadata field required to rebuild public outputs.	manual_review_public_data_variable	assay_value_qc_metric_or_long_format_metadata	Assay value, QC metric, or long-format metadata field required to rebuild public outputs.
cre_true_mg_dL	02_workflows/F1_workflow_v02/data/02b_figure_content/slco_F1_surface_grid_public.csv	slco_F1_surface_grid_public.csv		numeric				NA/blank as read by fread	34441	0	101	1 | 1.05 | 1.1 | 1.15 | 1.2	F1	public_or_low_risk	yes		public_deposit	keep_public_deposit	F1	public	Public-deposit file after policy overrides.	public	csv	derived_or_workflow_data	public_deposit	keep_public_deposit	public	Parent file is public data and variable was marked keep_public=yes.	public
cree_measured_pred_mg_dL	02_workflows/F1_workflow_v02/data/02b_figure_content/slco_F1_surface_grid_public.csv	slco_F1_surface_grid_public.csv		numeric				NA/blank as read by fread	34441	0	34441	0.902064914425904 | 0.957189139835594 | 1.01231537541398 | 1.06744362138108 | 1.1225738779567	F1	public_or_low_risk	yes		public_deposit	keep_public_deposit	F1	public	Public-deposit file after policy overrides.	public	csv	derived_or_workflow_data	public_deposit	keep_public_deposit	public	Parent file is public data and variable was marked keep_public=yes.	public
cree_true_recalc_error	02_workflows/F1_workflow_v02/data/02b_figure_content/slco_F1_surface_grid_public.csv	slco_F1_surface_grid_public.csv		numeric				NA/blank as read by fread	34441	0	1163	-9.99200722162641e-16 | -4.06341627012807e-14 | -5.97299987248334e-14 | 1.79856129989275e-14 | 6.3504757008559e-14	F1	public_or_low_risk	yes		public_deposit	keep_public_deposit	F1	public	Public-deposit file after policy overrides.	public	csv	derived_or_workflow_data	public_deposit	keep_public_deposit	public	Parent file is public data and variable was marked keep_public=yes.	public
cree_true_recalc_mg_dL	02_workflows/F1_workflow_v02/data/02b_figure_content/slco_F1_surface_grid_public.csv	slco_F1_surface_grid_public.csv		numeric				NA/blank as read by fread	34441	0	2603	1 | 1.04999999999996 | 1.09999999999994 | 1.15000000000002 | 1.20000000000006	F1	public_or_low_risk	yes		public_deposit	keep_public_deposit	F1	public	Public-deposit file after policy overrides.	public	csv	derived_or_workflow_data	public_deposit	keep_public_deposit	public	Parent file is public data and variable was marked keep_public=yes.	public
crej_measured_pred_mg_dL	02_workflows/F1_workflow_v02/data/02b_figure_content/slco_F1_surface_grid_public.csv	slco_F1_surface_grid_public.csv		numeric				NA/blank as read by fread	34441	0	22878	0.990463857965053 | 1.04152284217999 | 1.09273908981855 | 1.14411406302484 | 1.19564924674134	F1	public_or_low_risk	yes		public_deposit	keep_public_deposit	F1	public	Public-deposit file after policy overrides.	public	csv	derived_or_workflow_data	public_deposit	keep_public_deposit	public	Parent file is public data and variable was marked keep_public=yes.	public
crej_true_recalc_error	02_workflows/F1_workflow_v02/data/02b_figure_content/slco_F1_surface_grid_public.csv	slco_F1_surface_grid_public.csv		numeric				NA/blank as read by fread	34441	0	22	6.66133814775094e-16 | 1.33226762955019e-15 | 2.22044604925031e-16 | 0 | 1.11022302462516e-15	F1	public_or_low_risk	yes		public_deposit	keep_public_deposit	F1	public	Public-deposit file after policy overrides.	public	csv	derived_or_workflow_data	public_deposit	keep_public_deposit	public	Parent file is public data and variable was marked keep_public=yes.	public
crej_true_recalc_mg_dL	02_workflows/F1_workflow_v02/data/02b_figure_content/slco_F1_surface_grid_public.csv	slco_F1_surface_grid_public.csv		numeric				NA/blank as read by fread	34441	0	101	1 | 1.05 | 1.1 | 1.15 | 1.2	F1	public_or_low_risk	yes		public_deposit	keep_public_deposit	F1	public	Public-deposit file after policy overrides.	public	csv	derived_or_workflow_data	public_deposit	keep_public_deposit	public	Parent file is public data and variable was marked keep_public=yes.	public
delta_cree_to_gravimetry_mg_dL	02_workflows/F1_workflow_v02/data/02b_figure_content/slco_F1_surface_grid_public.csv	slco_F1_surface_grid_public.csv		numeric				NA/blank as read by fread	34441	0	34441	0.097935085574096 | 0.0928108601644061 | 0.0876846245860181 | 0.0825563786189225 | 0.0774261220432957	F1	public_or_low_risk	yes		public_deposit	keep_public_deposit	F1	public	Public-deposit file after policy overrides.	public	csv	derived_or_workflow_data	public_deposit	keep_public_deposit	public	Parent file is public data and variable was marked keep_public=yes.	public
delta_crej_to_gravimetry_mg_dL	02_workflows/F1_workflow_v02/data/02b_figure_content/slco_F1_surface_grid_public.csv	slco_F1_surface_grid_public.csv		numeric				NA/blank as read by fread	34441	0	23473	0.0095361420349469 | 0.00847715782000713 | 0.00726091018144937 | 0.00588593697515893 | 0.00435075325865686	F1	public_or_low_risk	yes		public_deposit	keep_public_deposit	F1	public	Public-deposit file after policy overrides.	public	csv	derived_or_workflow_data	public_deposit	keep_public_deposit	public	Parent file is public data and variable was marked keep_public=yes.	public
grid_id	02_workflows/F1_workflow_v02/data/02b_figure_content/slco_F1_surface_grid_public.csv	slco_F1_surface_grid_public.csv		integer				NA/blank as read by fread	34441	0	34441	1 | 2 | 3 | 4 | 5	F1	manual_review_indirect_identifier_risk	manual_review		public_deposit	keep_public_deposit	F1	manual_review	Public-deposit file after policy overrides.	manual_review	csv	derived_or_workflow_data	public_deposit	keep_public_deposit	public	Approved after public manual-variable review. Public release pseudonym, binary flag, or technical F1 identifier; not a raw patient identifier.	manual_review_public_data_variable	release_pseudonym_or_technical_identifier	Public release pseudonym, binary flag, or technical F1 identifier; not a raw patient identifier.
tb_mg_dL	02_workflows/F1_workflow_v02/data/02b_figure_content/slco_F1_surface_grid_public.csv	slco_F1_surface_grid_public.csv		numeric				NA/blank as read by fread	34441	0	341	1 | 1.1 | 1.2 | 1.3 | 1.4	F1	public_or_low_risk	yes		public_deposit	keep_public_deposit	F1	public	Public-deposit file after policy overrides.	public	csv	derived_or_workflow_data	public_deposit	keep_public_deposit	public	Parent file is public data and variable was marked keep_public=yes.	public
parameter	02_workflows/F1_workflow_v02/data/02b_figure_content/slco_F1_surface_meta_public.csv	slco_F1_surface_meta_public.csv		character			dataset_name | domain | anchor | data_object | unit_or_role | release_status | source_model_coefficients | grid_tb_min_mg_dL | grid_tb_max_mg_dL | grid_tb_step_mg_dL	NA/blank as read by fread	16	0	16	dataset_name | domain | anchor | data_object | unit_or_role	F1	public_or_low_risk	yes		public_deposit	keep_public_deposit	F1	public	Public-deposit file after policy overrides.	public	csv	derived_or_workflow_data	public_deposit	keep_public_deposit	public	Parent file is public data and variable was marked keep_public=yes.	public
value	02_workflows/F1_workflow_v02/data/02b_figure_content/slco_F1_surface_meta_public.csv	slco_F1_surface_meta_public.csv		character			slco_F1_surface_grid_public | slco | F1 | surface | grid | public | expm_F1_model_coefficients_public.csv | 1 | 35 | 0.1	NA/blank as read by fread	16	0	15	slco_F1_surface_grid_public | slco | F1 | surface | grid	F1	public_or_low_risk	yes		public_deposit	keep_public_deposit	F1	public	Public-deposit file after policy overrides.	public	csv	derived_or_workflow_data	public_deposit	keep_public_deposit	public	Parent file is public data and variable was marked keep_public=yes.	public	assay_value_qc_metric_or_long_format_metadata	Assay value, QC metric, or long-format metadata field required to rebuild public outputs.
max_abs_difference	02_workflows/F1_workflow_v02/data/02b_figure_content/slco_F1_surface_rebuild_qc_public.csv	slco_F1_surface_rebuild_qc_public.csv		numeric				NA/blank as read by fread	10	0	9	7.105427357601e-15 | 8.88178419700125e-16 | 6.66133814775094e-15 | 1.89848137210902e-13 | 1.85435000688017e-13	F1	internal_only	no		public_deposit	keep_public_deposit	F1	not_public	Public-deposit file after policy overrides.	manual_review	csv	derived_or_workflow_data	public_deposit	keep_public_deposit	public	Approved after public manual-variable review. Assay value, QC metric, or long-format metadata field required to rebuild public outputs.	manual_review_public_data_variable	assay_value_qc_metric_or_long_format_metadata	Assay value, QC metric, or long-format metadata field required to rebuild public outputs.
mean_abs_difference	02_workflows/F1_workflow_v02/data/02b_figure_content/slco_F1_surface_rebuild_qc_public.csv	slco_F1_surface_rebuild_qc_public.csv		numeric				NA/blank as read by fread	10	0	10	1.92091373762115e-16 | 1.09923071745065e-16 | 2.59235674005511e-15 | 8.49343468811224e-14 | 9.91687996527855e-16	F1	internal_only	no		public_deposit	keep_public_deposit	F1	not_public	Public-deposit file after policy overrides.	manual_review	csv	derived_or_workflow_data	public_deposit	keep_public_deposit	public	Approved after public manual-variable review. Assay value, QC metric, or long-format metadata field required to rebuild public outputs.	manual_review_public_data_variable	assay_value_qc_metric_or_long_format_metadata	Assay value, QC metric, or long-format metadata field required to rebuild public outputs.
median_abs_difference	02_workflows/F1_workflow_v02/data/02b_figure_content/slco_F1_surface_rebuild_qc_public.csv	slco_F1_surface_rebuild_qc_public.csv		numeric				NA/blank as read by fread	10	0	9	0 | 2.66453525910038e-15 | 5.32907051820075e-15 | 6.66133814775094e-16 | 1.49880108324396e-15	F1	internal_only	no		public_deposit	keep_public_deposit	F1	not_public	Public-deposit file after policy overrides.	manual_review	csv	derived_or_workflow_data	public_deposit	keep_public_deposit	public	Approved after public manual-variable review. Assay value, QC metric, or long-format metadata field required to rebuild public outputs.	manual_review_public_data_variable	assay_value_qc_metric_or_long_format_metadata	Assay value, QC metric, or long-format metadata field required to rebuild public outputs.
n_compared	02_workflows/F1_workflow_v02/data/02b_figure_content/slco_F1_surface_rebuild_qc_public.csv	slco_F1_surface_rebuild_qc_public.csv		integer				NA/blank as read by fread	10	0	1	34441	F1	internal_only	no		public_deposit	keep_public_deposit	F1	not_public	Public-deposit file after policy overrides.	manual_review	csv	derived_or_workflow_data	public_deposit	keep_public_deposit	public	Approved after public manual-variable review. Assay value, QC metric, or long-format metadata field required to rebuild public outputs.	manual_review_public_data_variable	assay_value_qc_metric_or_long_format_metadata	Assay value, QC metric, or long-format metadata field required to rebuild public outputs.
variable	02_workflows/F1_workflow_v02/data/02b_figure_content/slco_F1_surface_rebuild_qc_public.csv	slco_F1_surface_rebuild_qc_public.csv		character			tb_mg_dL | cre_true_mg_dL | crej_measured_pred_mg_dL | cree_measured_pred_mg_dL | delta_crej_to_gravimetry_mg_dL | delta_cree_to_gravimetry_mg_dL | crej_true_recalc_mg_dL | cree_true_recalc_mg_dL | crej_true_recalc_error | cree_true_recalc_error	NA/blank as read by fread	10	0	10	tb_mg_dL | cre_true_mg_dL | crej_measured_pred_mg_dL | cree_measured_pred_mg_dL | delta_crej_to_gravimetry_mg_dL	F1	internal_only	no		public_deposit	keep_public_deposit	F1	not_public	Public-deposit file after policy overrides.	manual_review	csv	derived_or_workflow_data	public_deposit	keep_public_deposit	public	Approved after public manual-variable review. Assay value, QC metric, or long-format metadata field required to rebuild public outputs.	manual_review_public_data_variable	assay_value_qc_metric_or_long_format_metadata	Assay value, QC metric, or long-format metadata field required to rebuild public outputs.
metadata_source	02_workflows/F1_workflow_v02/data/02b_figure_content/slco_F1_surface_reference_meta_original_public.csv	slco_F1_surface_reference_meta_original_public.csv		character			slco_F1_surface_meta_reference_public.csv	NA/blank as read by fread	9	0	1	slco_F1_surface_meta_reference_public.csv	F1	public_or_low_risk	yes		public_deposit	keep_public_deposit	F1	public	Public-deposit file after policy overrides.	public	csv	derived_or_workflow_data	public_deposit	keep_public_deposit	public	Parent file is public data and variable was marked keep_public=yes.	public
parameter	02_workflows/F1_workflow_v02/data/02b_figure_content/slco_F1_surface_reference_meta_original_public.csv	slco_F1_surface_reference_meta_original_public.csv		character			dataset_name | cohort | data_type | """"""""""""""""""""""""""""""""""""""""""""""""""""""""""""""""""""""""""""""""""""""""""""""""""""""""""""""""""""""""""""""""row_definition | tb_range_mg_dL | cre_true_range_mg_dL | tb_step_mg_dL | cre_step_mg_dL | delta_definition	NA/blank as read by fread	9	0	9	dataset_name | cohort | data_type | """"""""""""""""""""""""""""""""""""""""""""""""""""""""""""""""""""""""""""""""""""""""""""""""""""""""""""""""""""""""""""""""row_definition | tb_range_mg_dL	F1	public_or_low_risk	yes		public_deposit	keep_public_deposit	F1	public	Public-deposit file after policy overrides.	public	csv	derived_or_workflow_data	public_deposit	keep_public_deposit	public	Parent file is public data and variable was marked keep_public=yes.	public
value	02_workflows/F1_workflow_v02/data/02b_figure_content/slco_F1_surface_reference_meta_original_public.csv	slco_F1_surface_reference_meta_original_public.csv		character			f1_simulated_surface_repository | SIMULATED | in_silico surface grid | One row = one equation-defined grid point (tb_mg_dL, cre_true_mg_dL)"""""""""""""""""""""""""""""""""""""""""""""""""""""""""""""""""""""""""""""""""""""""""""""""""""""""""""""""""""""""""""""""" | 1 to 35 | 1 to 6 | 0.1 | 0.05 | delta = cre_true_mg_dL - predicted measured creatinine	NA/blank as read by fread	9	0	9	f1_simulated_surface_repository | SIMULATED | in_silico surface grid | One row = one equation-defined grid point (tb_mg_...	F1	public_or_low_risk	yes		public_deposit	keep_public_deposit	F1	public	Public-deposit file after policy overrides.	public	csv	derived_or_workflow_data	public_deposit	keep_public_deposit	public	Parent file is public data and variable was marked keep_public=yes.	public	assay_value_qc_metric_or_long_format_metadata	Assay value, QC metric, or long-format metadata field required to rebuild public outputs.
exists	02_workflows/F1_workflow_v02/data/02b_figure_content/slco_F1_surface_run_inputs_outputs_public.csv	slco_F1_surface_run_inputs_outputs_public.csv		logical			TRUE	NA/blank as read by fread	5	0	1	TRUE	F1	public_or_low_risk	yes		public_deposit	keep_public_deposit	F1	public	Public-deposit file after policy overrides.	public	csv	derived_or_workflow_data	public_deposit	keep_public_deposit	public	Parent file is public data and variable was marked keep_public=yes.	public
item	02_workflows/F1_workflow_v02/data/02b_figure_content/slco_F1_surface_run_inputs_outputs_public.csv	slco_F1_surface_run_inputs_outputs_public.csv		character			coef_path | surface_reference_path | surface_out | surface_meta_out | surface_qc_out	NA/blank as read by fread	5	0	5	coef_path | surface_reference_path | surface_out | surface_meta_out | surface_qc_out	F1	public_or_low_risk	yes		public_deposit	keep_public_deposit	F1	public	Public-deposit file after policy overrides.	public	csv	derived_or_workflow_data	public_deposit	keep_public_deposit	public	Parent file is public data and variable was marked keep_public=yes.	public
path	02_workflows/F1_workflow_v02/data/02b_figure_content/slco_F1_surface_run_inputs_outputs_public.csv	slco_F1_surface_run_inputs_outputs_public.csv		character			02_workflows/F1_workflow_v02/data/02a_refined_analysis/expm_F1_model_coefficients_public.csv | ...	NA/blank as read by fread	5	0	5	LOCAL_PATH_REMOVED	F1	public_or_low_risk	yes		public_deposit	keep_public_deposit	F1	public	Public-deposit file after policy overrides.	public	csv	derived_or_workflow_data	public_deposit	keep_public_deposit	public	Parent file is public data and variable was marked keep_public=yes.	public
Cre_nominal_grav_mg_dL	02_workflows/F1_workflow_v02/submission_ready/public/data/expm_F1_array_input_public.csv	expm_F1_array_input_public.csv		numeric				NA/blank as read by fread	4200	0	10	3 | 1.5 | 3.5 | 2 | 0.5	F1	public_or_low_risk	yes		public_deposit	keep_public_deposit	F1	public	Public-deposit file after policy overrides.	public	csv	derived_or_workflow_data	public_deposit	keep_public_deposit	public	Parent file is public data and variable was marked keep_public=yes.	public
TB_nominal_grav_mg_dL	02_workflows/F1_workflow_v02/submission_ready/public/data/expm_F1_array_input_public.csv	expm_F1_array_input_public.csv		integer				NA/blank as read by fread	4200	0	35	27 | 14 | 28 | 15 | 29	F1	public_or_low_risk	yes		public_deposit	keep_public_deposit	F1	public	Public-deposit file after policy overrides.	public	csv	derived_or_workflow_data	public_deposit	keep_public_deposit	public	Parent file is public data and variable was marked keep_public=yes.	public
TB_trial_M_mg_dL	02_workflows/F1_workflow_v02/submission_ready/public/data/expm_F1_array_input_public.csv	expm_F1_array_input_public.csv		numeric				NA/blank as read by fread	4200	0	1104	27.22 | 27.13 | 26.94 | 27.09 | 14.04	F1	public_or_low_risk	yes		public_deposit	keep_public_deposit	F1	public	Public-deposit file after policy overrides.	public	csv	derived_or_workflow_data	public_deposit	keep_public_deposit	public	Parent file is public data and variable was marked keep_public=yes.	public
anchor	02_workflows/F1_workflow_v02/submission_ready/public/data/expm_F1_array_input_public.csv	expm_F1_array_input_public.csv		character			F1	NA/blank as read by fread	4200	0	1	F1	F1	public_or_low_risk	yes		public_deposit	keep_public_deposit	F1	public	Public-deposit file after policy overrides.	public	csv	derived_or_workflow_data	public_deposit	keep_public_deposit	public	Parent file is public data and variable was marked keep_public=yes.	public	assay_value_qc_metric_or_long_format_metadata	Assay value, QC metric, or long-format metadata field required to rebuild public outputs.
array_id	02_workflows/F1_workflow_v02/submission_ready/public/data/expm_F1_array_input_public.csv	expm_F1_array_input_public.csv		character			Array_1 | Array_2 | Array_3	NA/blank as read by fread	4200	0	3	Array_1 | Array_2 | Array_3	F1	manual_review_indirect_identifier_risk	manual_review		public_deposit	keep_public_deposit	F1	manual_review	Public-deposit file after policy overrides.	manual_review	csv	derived_or_workflow_data	public_deposit	keep_public_deposit	public	Approved after public manual-variable review. Public release pseudonym, binary flag, or technical F1 identifier; not a raw patient identifier.	manual_review_public_data_variable	release_pseudonym_or_technical_identifier	Public release pseudonym, binary flag, or technical F1 identifier; not a raw patient identifier.
assay	02_workflows/F1_workflow_v02/submission_ready/public/data/expm_F1_array_input_public.csv	expm_F1_array_input_public.csv		character			CreE | CreJ	NA/blank as read by fread	4200	0	2	CreE | CreJ	F1	public_or_low_risk	yes		public_deposit	keep_public_deposit	F1	public	Public-deposit file after policy overrides.	public	csv	derived_or_workflow_data	public_deposit	keep_public_deposit	public	Parent file is public data and variable was marked keep_public=yes.	public
data_object	02_workflows/F1_workflow_v02/submission_ready/public/data/expm_F1_array_input_public.csv	expm_F1_array_input_public.csv		character			array	NA/blank as read by fread	4200	0	1	array	F1	public_or_low_risk	yes		public_deposit	keep_public_deposit	F1	public	Public-deposit file after policy overrides.	public	csv	derived_or_workflow_data	public_deposit	keep_public_deposit	public	Parent file is public data and variable was marked keep_public=yes.	public	assay_value_qc_metric_or_long_format_metadata	Assay value, QC metric, or long-format metadata field required to rebuild public outputs.
domain	02_workflows/F1_workflow_v02/submission_ready/public/data/expm_F1_array_input_public.csv	expm_F1_array_input_public.csv		character			expm	NA/blank as read by fread	4200	0	1	expm	F1	public_or_low_risk	yes		public_deposit	keep_public_deposit	F1	public	Public-deposit file after policy overrides.	public	csv	derived_or_workflow_data	public_deposit	keep_public_deposit	public	Parent file is public data and variable was marked keep_public=yes.	public	assay_value_qc_metric_or_long_format_metadata	Assay value, QC metric, or long-format metadata field required to rebuild public outputs.
expm_F1_array_row_id	02_workflows/F1_workflow_v02/submission_ready/public/data/expm_F1_array_input_public.csv	expm_F1_array_input_public.csv		integer				NA/blank as read by fread	4200	0	4200	1 | 2 | 3 | 4 | 5	F1	manual_review_indirect_identifier_risk	manual_review		public_deposit	keep_public_deposit	F1	manual_review	Public-deposit file after policy overrides.	manual_review	csv	derived_or_workflow_data	public_deposit	keep_public_deposit	public	Approved after public manual-variable review. Public release pseudonym, binary flag, or technical F1 identifier; not a raw patient identifier.	manual_review_public_data_variable	release_pseudonym_or_technical_identifier	Public release pseudonym, binary flag, or technical F1 identifier; not a raw patient identifier.
plot_correction_mg_dL	02_workflows/F1_workflow_v02/submission_ready/public/data/expm_F1_array_input_public.csv	expm_F1_array_input_public.csv		numeric				NA/blank as read by fread	4200	0	4200	-0.541120525715191 | -0.480865451714561 | -0.386578220459593 | -0.317061468810564 | -0.458450885953881	F1	public_or_low_risk	yes		public_deposit	keep_public_deposit	F1	public	Public-deposit file after policy overrides.	public	csv	derived_or_workflow_data	public_deposit	keep_public_deposit	public	Parent file is public data and variable was marked keep_public=yes.	public
preparer_id	02_workflows/F1_workflow_v02/submission_ready/public/data/expm_F1_array_input_public.csv	expm_F1_array_input_public.csv		character			Prep_A | Prep_B	NA/blank as read by fread	4200	0	2	Prep_A | Prep_B	F1	manual_review_indirect_identifier_risk	manual_review		public_deposit	keep_public_deposit	F1	manual_review	Public-deposit file after policy overrides.	manual_review	csv	derived_or_workflow_data	public_deposit	keep_public_deposit	public	Approved after public manual-variable review. Public release pseudonym, binary flag, or technical F1 identifier; not a raw patient identifier.	manual_review_public_data_variable	release_pseudonym_or_technical_identifier	Public release pseudonym, binary flag, or technical F1 identifier; not a raw patient identifier.
release_status	02_workflows/F1_workflow_v02/submission_ready/public/data/expm_F1_array_input_public.csv	expm_F1_array_input_public.csv		character			public	NA/blank as read by fread	4200	0	1	public	F1	public_or_low_risk	yes		public_deposit	keep_public_deposit	F1	public	Public-deposit file after policy overrides.	public	csv	derived_or_workflow_data	public_deposit	keep_public_deposit	public	Parent file is public data and variable was marked keep_public=yes.	public	non_disclosive_release_or_grouping_status	Non-disclosive release/grouping status required for release documentation or data filtering.
replicate	02_workflows/F1_workflow_v02/submission_ready/public/data/expm_F1_array_input_public.csv	expm_F1_array_input_public.csv		integer				NA/blank as read by fread	4200	0	2	2 | 1	F1	public_or_low_risk	yes		public_deposit	keep_public_deposit	F1	public	Public-deposit file after policy overrides.	public	csv	derived_or_workflow_data	public_deposit	keep_public_deposit	public	Parent file is public data and variable was marked keep_public=yes.	public
source_harmonized_file_name	02_workflows/F1_workflow_v02/submission_ready/public/data/expm_F1_array_input_public.csv	expm_F1_array_input_public.csv		character			expm_F1_array_raw_public.csv	NA/blank as read by fread	4200	0	1	expm_F1_array_raw_public.csv	F1	public_or_low_risk	yes		public_deposit	keep_public_deposit	F1	public	Public-deposit file after policy overrides.	public	csv	derived_or_workflow_data	public_deposit	keep_public_deposit	public	Parent file is public data and variable was marked keep_public=yes.	public	assay_value_qc_metric_or_long_format_metadata	Assay value, QC metric, or long-format metadata field required to rebuild public outputs.
trial_display_Cre_M_mg_dL	02_workflows/F1_workflow_v02/submission_ready/public/data/expm_F1_array_input_public.csv	expm_F1_array_input_public.csv		numeric				NA/blank as read by fread	4200	0	540	3.54 | 3.48 | 3.39 | 3.32 | 3.46	F1	public_or_low_risk	yes		public_deposit	keep_public_deposit	F1	public	Public-deposit file after policy overrides.	public	csv	derived_or_workflow_data	public_deposit	keep_public_deposit	public	Parent file is public data and variable was marked keep_public=yes.	public
unit_or_role	02_workflows/F1_workflow_v02/submission_ready/public/data/expm_F1_array_input_public.csv	expm_F1_array_input_public.csv		character			input	NA/blank as read by fread	4200	0	1	input	F1	public_or_low_risk	yes		public_deposit	keep_public_deposit	F1	public	Public-deposit file after policy overrides.	public	csv	derived_or_workflow_data	public_deposit	keep_public_deposit	public	Parent file is public data and variable was marked keep_public=yes.	public	assay_value_qc_metric_or_long_format_metadata	Assay value, QC metric, or long-format metadata field required to rebuild public outputs.
workflow_step	02_workflows/F1_workflow_v02/submission_ready/public/data/expm_F1_array_input_public.csv	expm_F1_array_input_public.csv		character			2a_refined_analysis_dataset	NA/blank as read by fread	4200	0	1	2a_refined_analysis_dataset	F1	public_or_low_risk	yes		public_deposit	keep_public_deposit	F1	public	Public-deposit file after policy overrides.	public	csv	derived_or_workflow_data	public_deposit	keep_public_deposit	public	Parent file is public data and variable was marked keep_public=yes.	public	assay_value_qc_metric_or_long_format_metadata	Assay value, QC metric, or long-format metadata field required to rebuild public outputs.
anchor	02_workflows/F1_workflow_v02/submission_ready/public/data/expm_F1_validation_input_public.csv	expm_F1_validation_input_public.csv		character			F1	NA/blank as read by fread	32	0	1	F1	F1	internal_only	no		public_deposit	keep_public_deposit	F1	not_public	Public-deposit file after policy overrides.	manual_review	csv	derived_or_workflow_data	public_deposit	keep_public_deposit	public	Approved after public manual-variable review. Assay value, QC metric, or long-format metadata field required to rebuild public outputs.	manual_review_public_data_variable	assay_value_qc_metric_or_long_format_metadata	Assay value, QC metric, or long-format metadata field required to rebuild public outputs.
cre_true_gcidms_mg_dL	02_workflows/F1_workflow_v02/submission_ready/public/data/expm_F1_validation_input_public.csv	expm_F1_validation_input_public.csv		numeric				NA/blank as read by fread	32	0	30	0.82 | 0.86 | 0.63 | 0.94 | 0.9	F1	internal_only	no		public_deposit	keep_public_deposit	F1	not_public	Public-deposit file after policy overrides.	manual_review	csv	derived_or_workflow_data	public_deposit	keep_public_deposit	public	Approved after public manual-variable review. Assay value, QC metric, or long-format metadata field required to rebuild public outputs.	manual_review_public_data_variable	assay_value_qc_metric_or_long_format_metadata	Assay value, QC metric, or long-format metadata field required to rebuild public outputs.
cree_corrected_mg_dL	02_workflows/F1_workflow_v02/submission_ready/public/data/expm_F1_validation_input_public.csv	expm_F1_validation_input_public.csv		numeric				NA/blank as read by fread	32	0	32	0.68240141154 | 0.81680053664 | 0.35207418306 | 0.93410841026 | 0.6516394885	F1	internal_only	no		public_deposit	keep_public_deposit	F1	not_public	Public-deposit file after policy overrides.	manual_review	csv	derived_or_workflow_data	public_deposit	keep_public_deposit	public	Approved after public manual-variable review. Assay value, QC metric, or long-format metadata field required to rebuild public outputs.	manual_review_public_data_variable	assay_value_qc_metric_or_long_format_metadata	Assay value, QC metric, or long-format metadata field required to rebuild public outputs.
cree_measured_mg_dL	02_workflows/F1_workflow_v02/submission_ready/public/data/expm_F1_validation_input_public.csv	expm_F1_validation_input_public.csv		numeric				NA/blank as read by fread	32	0	32	0.75 | 0.78 | 0.52 | 0.89 | 0.8	F1	internal_only	no		public_deposit	keep_public_deposit	F1	not_public	Public-deposit file after policy overrides.	manual_review	csv	derived_or_workflow_data	public_deposit	keep_public_deposit	public	Approved after public manual-variable review. Assay value, QC metric, or long-format metadata field required to rebuild public outputs.	manual_review_public_data_variable	assay_value_qc_metric_or_long_format_metadata	Assay value, QC metric, or long-format metadata field required to rebuild public outputs.
crej_corrected_mg_dL	02_workflows/F1_workflow_v02/submission_ready/public/data/expm_F1_validation_input_public.csv	expm_F1_validation_input_public.csv		numeric				NA/blank as read by fread	32	0	32	0.8822513 | 0.9490736 | 0.6756628 | 0.8942763 | 0.9588407	F1	internal_only	no		public_deposit	keep_public_deposit	F1	not_public	Public-deposit file after policy overrides.	manual_review	csv	derived_or_workflow_data	public_deposit	keep_public_deposit	public	Approved after public manual-variable review. Assay value, QC metric, or long-format metadata field required to rebuild public outputs.	manual_review_public_data_variable	assay_value_qc_metric_or_long_format_metadata	Assay value, QC metric, or long-format metadata field required to rebuild public outputs.
crej_measured_mg_dL	02_workflows/F1_workflow_v02/submission_ready/public/data/expm_F1_validation_input_public.csv	expm_F1_validation_input_public.csv		numeric				NA/blank as read by fread	32	0	31	0.95 | 0.98 | 0.78 | 0.92 | 1.06	F1	internal_only	no		public_deposit	keep_public_deposit	F1	not_public	Public-deposit file after policy overrides.	manual_review	csv	derived_or_workflow_data	public_deposit	keep_public_deposit	public	Approved after public manual-variable review. Assay value, QC metric, or long-format metadata field required to rebuild public outputs.	manual_review_public_data_variable	assay_value_qc_metric_or_long_format_metadata	Assay value, QC metric, or long-format metadata field required to rebuild public outputs.
data_object	02_workflows/F1_workflow_v02/submission_ready/public/data/expm_F1_validation_input_public.csv	expm_F1_validation_input_public.csv		character			validation	NA/blank as read by fread	32	0	1	validation	F1	internal_only	no		public_deposit	keep_public_deposit	F1	not_public	Public-deposit file after policy overrides.	manual_review	csv	derived_or_workflow_data	public_deposit	keep_public_deposit	public	Approved after public manual-variable review. Assay value, QC metric, or long-format metadata field required to rebuild public outputs.	manual_review_public_data_variable	assay_value_qc_metric_or_long_format_metadata	Assay value, QC metric, or long-format metadata field required to rebuild public outputs.
db_measured_mg_dL	02_workflows/F1_workflow_v02/submission_ready/public/data/expm_F1_validation_input_public.csv	expm_F1_validation_input_public.csv		numeric				NA/blank as read by fread	32	0	32	7.411 | 3.874 | 13.015 | 3.245 | 11.224	F1	internal_only	no		public_deposit	keep_public_deposit	F1	not_public	Public-deposit file after policy overrides.	manual_review	csv	derived_or_workflow_data	public_deposit	keep_public_deposit	public	Approved after public manual-variable review. Assay value, QC metric, or long-format metadata field required to rebuild public outputs.	manual_review_public_data_variable	assay_value_qc_metric_or_long_format_metadata	Assay value, QC metric, or long-format metadata field required to rebuild public outputs.
domain	02_workflows/F1_workflow_v02/submission_ready/public/data/expm_F1_validation_input_public.csv	expm_F1_validation_input_public.csv		character			expm	NA/blank as read by fread	32	0	1	expm	F1	internal_only	no		public_deposit	keep_public_deposit	F1	not_public	Public-deposit file after policy overrides.	manual_review	csv	derived_or_workflow_data	public_deposit	keep_public_deposit	public	Approved after public manual-variable review. Assay value, QC metric, or long-format metadata field required to rebuild public outputs.	manual_review_public_data_variable	assay_value_qc_metric_or_long_format_metadata	Assay value, QC metric, or long-format metadata field required to rebuild public outputs.
expm_F1_validation_row_id	02_workflows/F1_workflow_v02/submission_ready/public/data/expm_F1_validation_input_public.csv	expm_F1_validation_input_public.csv		integer				NA/blank as read by fread	32	0	32	1 | 2 | 3 | 4 | 5	F1	internal_only	no		public_deposit	keep_public_deposit	F1	not_public	Public-deposit file after policy overrides.	manual_review	csv	derived_or_workflow_data	public_deposit	keep_public_deposit	public	Approved after public manual-variable review. Public release pseudonym, binary flag, or technical F1 identifier; not a raw patient identifier.	manual_review_public_data_variable	release_pseudonym_or_technical_identifier	Public release pseudonym, binary flag, or technical F1 identifier; not a raw patient identifier.
release_status	02_workflows/F1_workflow_v02/submission_ready/public/data/expm_F1_validation_input_public.csv	expm_F1_validation_input_public.csv		character			public	NA/blank as read by fread	32	0	1	public	F1	internal_only	no		public_deposit	keep_public_deposit	F1	not_public	Public-deposit file after policy overrides.	manual_review	csv	derived_or_workflow_data	public_deposit	keep_public_deposit	public	Approved after public manual-variable review. Non-disclosive release/grouping status required for release documentation or data filtering.	manual_review_public_data_variable	non_disclosive_release_or_grouping_status	Non-disclosive release/grouping status required for release documentation or data filtering.
sample_id	02_workflows/F1_workflow_v02/submission_ready/public/data/expm_F1_validation_input_public.csv	expm_F1_validation_input_public.csv		integer				NA/blank as read by fread	32	0	32	1 | 2 | 3 | 4 | 5	F1	internal_only	no		public_deposit	keep_public_deposit	F1	not_public	Public-deposit file after policy overrides.	manual_review	csv	derived_or_workflow_data	public_deposit	keep_public_deposit	public	Approved after public manual-variable review. Public release pseudonym, binary flag, or technical F1 identifier; not a raw patient identifier.	manual_review_public_data_variable	release_pseudonym_or_technical_identifier	Public release pseudonym, binary flag, or technical F1 identifier; not a raw patient identifier.
source_harmonized_file_name	02_workflows/F1_workflow_v02/submission_ready/public/data/expm_F1_validation_input_public.csv	expm_F1_validation_input_public.csv		character			expm_F1_validation_raw_public.csv	NA/blank as read by fread	32	0	1	expm_F1_validation_raw_public.csv	F1	internal_only	no		public_deposit	keep_public_deposit	F1	not_public	Public-deposit file after policy overrides.	manual_review	csv	derived_or_workflow_data	public_deposit	keep_public_deposit	public	Approved after public manual-variable review. Assay value, QC metric, or long-format metadata field required to rebuild public outputs.	manual_review_public_data_variable	assay_value_qc_metric_or_long_format_metadata	Assay value, QC metric, or long-format metadata field required to rebuild public outputs.
tb_measured_mg_dL	02_workflows/F1_workflow_v02/submission_ready/public/data/expm_F1_validation_input_public.csv	expm_F1_validation_input_public.csv		numeric				NA/blank as read by fread	32	0	32	9.263 | 4.852 | 16.121 | 4.419 | 14.415	F1	internal_only	no		public_deposit	keep_public_deposit	F1	not_public	Public-deposit file after policy overrides.	manual_review	csv	derived_or_workflow_data	public_deposit	keep_public_deposit	public	Approved after public manual-variable review. Assay value, QC metric, or long-format metadata field required to rebuild public outputs.	manual_review_public_data_variable	assay_value_qc_metric_or_long_format_metadata	Assay value, QC metric, or long-format metadata field required to rebuild public outputs.
unit_or_role	02_workflows/F1_workflow_v02/submission_ready/public/data/expm_F1_validation_input_public.csv	expm_F1_validation_input_public.csv		character			input	NA/blank as read by fread	32	0	1	input	F1	internal_only	no		public_deposit	keep_public_deposit	F1	not_public	Public-deposit file after policy overrides.	manual_review	csv	derived_or_workflow_data	public_deposit	keep_public_deposit	public	Approved after public manual-variable review. Assay value, QC metric, or long-format metadata field required to rebuild public outputs.	manual_review_public_data_variable	assay_value_qc_metric_or_long_format_metadata	Assay value, QC metric, or long-format metadata field required to rebuild public outputs.
workflow_step	02_workflows/F1_workflow_v02/submission_ready/public/data/expm_F1_validation_input_public.csv	expm_F1_validation_input_public.csv		character			2a_refined_analysis_dataset	NA/blank as read by fread	32	0	1	2a_refined_analysis_dataset	F1	internal_only	no		public_deposit	keep_public_deposit	F1	not_public	Public-deposit file after policy overrides.	manual_review	csv	derived_or_workflow_data	public_deposit	keep_public_deposit	public	Approved after public manual-variable review. Assay value, QC metric, or long-format metadata field required to rebuild public outputs.	manual_review_public_data_variable	assay_value_qc_metric_or_long_format_metadata	Assay value, QC metric, or long-format metadata field required to rebuild public outputs.
cre_true_mg_dL	02_workflows/F1_workflow_v02/submission_ready/public/data/slco_F1_surface_grid_public.csv	slco_F1_surface_grid_public.csv		numeric				NA/blank as read by fread	34441	0	101	1 | 1.05 | 1.1 | 1.15 | 1.2	F1	public_or_low_risk	yes		public_deposit	keep_public_deposit	F1	public	Public-deposit file after policy overrides.	public	csv	derived_or_workflow_data	public_deposit	keep_public_deposit	public	Parent file is public data and variable was marked keep_public=yes.	public
cree_measured_pred_mg_dL	02_workflows/F1_workflow_v02/submission_ready/public/data/slco_F1_surface_grid_public.csv	slco_F1_surface_grid_public.csv		numeric				NA/blank as read by fread	34441	0	34441	0.902064914425904 | 0.957189139835594 | 1.01231537541398 | 1.06744362138108 | 1.1225738779567	F1	public_or_low_risk	yes		public_deposit	keep_public_deposit	F1	public	Public-deposit file after policy overrides.	public	csv	derived_or_workflow_data	public_deposit	keep_public_deposit	public	Parent file is public data and variable was marked keep_public=yes.	public
cree_true_recalc_error	02_workflows/F1_workflow_v02/submission_ready/public/data/slco_F1_surface_grid_public.csv	slco_F1_surface_grid_public.csv		numeric				NA/blank as read by fread	34441	0	1163	-9.99200722162641e-16 | -4.06341627012807e-14 | -5.97299987248334e-14 | 1.79856129989275e-14 | 6.3504757008559e-14	F1	public_or_low_risk	yes		public_deposit	keep_public_deposit	F1	public	Public-deposit file after policy overrides.	public	csv	derived_or_workflow_data	public_deposit	keep_public_deposit	public	Parent file is public data and variable was marked keep_public=yes.	public
cree_true_recalc_mg_dL	02_workflows/F1_workflow_v02/submission_ready/public/data/slco_F1_surface_grid_public.csv	slco_F1_surface_grid_public.csv		numeric				NA/blank as read by fread	34441	0	2603	1 | 1.04999999999996 | 1.09999999999994 | 1.15000000000002 | 1.20000000000006	F1	public_or_low_risk	yes		public_deposit	keep_public_deposit	F1	public	Public-deposit file after policy overrides.	public	csv	derived_or_workflow_data	public_deposit	keep_public_deposit	public	Parent file is public data and variable was marked keep_public=yes.	public
crej_measured_pred_mg_dL	02_workflows/F1_workflow_v02/submission_ready/public/data/slco_F1_surface_grid_public.csv	slco_F1_surface_grid_public.csv		numeric				NA/blank as read by fread	34441	0	22878	0.990463857965053 | 1.04152284217999 | 1.09273908981855 | 1.14411406302484 | 1.19564924674134	F1	public_or_low_risk	yes		public_deposit	keep_public_deposit	F1	public	Public-deposit file after policy overrides.	public	csv	derived_or_workflow_data	public_deposit	keep_public_deposit	public	Parent file is public data and variable was marked keep_public=yes.	public
crej_true_recalc_error	02_workflows/F1_workflow_v02/submission_ready/public/data/slco_F1_surface_grid_public.csv	slco_F1_surface_grid_public.csv		numeric				NA/blank as read by fread	34441	0	22	6.66133814775094e-16 | 1.33226762955019e-15 | 2.22044604925031e-16 | 0 | 1.11022302462516e-15	F1	public_or_low_risk	yes		public_deposit	keep_public_deposit	F1	public	Public-deposit file after policy overrides.	public	csv	derived_or_workflow_data	public_deposit	keep_public_deposit	public	Parent file is public data and variable was marked keep_public=yes.	public
crej_true_recalc_mg_dL	02_workflows/F1_workflow_v02/submission_ready/public/data/slco_F1_surface_grid_public.csv	slco_F1_surface_grid_public.csv		numeric				NA/blank as read by fread	34441	0	101	1 | 1.05 | 1.1 | 1.15 | 1.2	F1	public_or_low_risk	yes		public_deposit	keep_public_deposit	F1	public	Public-deposit file after policy overrides.	public	csv	derived_or_workflow_data	public_deposit	keep_public_deposit	public	Parent file is public data and variable was marked keep_public=yes.	public
delta_cree_to_gravimetry_mg_dL	02_workflows/F1_workflow_v02/submission_ready/public/data/slco_F1_surface_grid_public.csv	slco_F1_surface_grid_public.csv		numeric				NA/blank as read by fread	34441	0	34441	0.097935085574096 | 0.0928108601644061 | 0.0876846245860181 | 0.0825563786189225 | 0.0774261220432957	F1	public_or_low_risk	yes		public_deposit	keep_public_deposit	F1	public	Public-deposit file after policy overrides.	public	csv	derived_or_workflow_data	public_deposit	keep_public_deposit	public	Parent file is public data and variable was marked keep_public=yes.	public
delta_crej_to_gravimetry_mg_dL	02_workflows/F1_workflow_v02/submission_ready/public/data/slco_F1_surface_grid_public.csv	slco_F1_surface_grid_public.csv		numeric				NA/blank as read by fread	34441	0	23473	0.0095361420349469 | 0.00847715782000713 | 0.00726091018144937 | 0.00588593697515893 | 0.00435075325865686	F1	public_or_low_risk	yes		public_deposit	keep_public_deposit	F1	public	Public-deposit file after policy overrides.	public	csv	derived_or_workflow_data	public_deposit	keep_public_deposit	public	Parent file is public data and variable was marked keep_public=yes.	public
grid_id	02_workflows/F1_workflow_v02/submission_ready/public/data/slco_F1_surface_grid_public.csv	slco_F1_surface_grid_public.csv		integer				NA/blank as read by fread	34441	0	34441	1 | 2 | 3 | 4 | 5	F1	manual_review_indirect_identifier_risk	manual_review		public_deposit	keep_public_deposit	F1	manual_review	Public-deposit file after policy overrides.	manual_review	csv	derived_or_workflow_data	public_deposit	keep_public_deposit	public	Approved after public manual-variable review. Public release pseudonym, binary flag, or technical F1 identifier; not a raw patient identifier.	manual_review_public_data_variable	release_pseudonym_or_technical_identifier	Public release pseudonym, binary flag, or technical F1 identifier; not a raw patient identifier.
tb_mg_dL	02_workflows/F1_workflow_v02/submission_ready/public/data/slco_F1_surface_grid_public.csv	slco_F1_surface_grid_public.csv		numeric				NA/blank as read by fread	34441	0	341	1 | 1.1 | 1.2 | 1.3 | 1.4	F1	public_or_low_risk	yes		public_deposit	keep_public_deposit	F1	public	Public-deposit file after policy overrides.	public	csv	derived_or_workflow_data	public_deposit	keep_public_deposit	public	Parent file is public data and variable was marked keep_public=yes.	public
parameter	02_workflows/F1_workflow_v02/submission_ready/public/data/slco_F1_surface_meta_public.csv	slco_F1_surface_meta_public.csv		character			dataset_name | domain | anchor | data_object | unit_or_role | release_status | source_model_coefficients | grid_tb_min_mg_dL | grid_tb_max_mg_dL | grid_tb_step_mg_dL	NA/blank as read by fread	16	0	16	dataset_name | domain | anchor | data_object | unit_or_role	F1	public_or_low_risk	yes		public_deposit	keep_public_deposit	F1	public	Public-deposit file after policy overrides.	public	csv	derived_or_workflow_data	public_deposit	keep_public_deposit	public	Parent file is public data and variable was marked keep_public=yes.	public
value	02_workflows/F1_workflow_v02/submission_ready/public/data/slco_F1_surface_meta_public.csv	slco_F1_surface_meta_public.csv		character			slco_F1_surface_grid_public | slco | F1 | surface | grid | public | expm_F1_model_coefficients_public.csv | 1 | 35 | 0.1	NA/blank as read by fread	16	0	15	slco_F1_surface_grid_public | slco | F1 | surface | grid	F1	public_or_low_risk	yes		public_deposit	keep_public_deposit	F1	public	Public-deposit file after policy overrides.	public	csv	derived_or_workflow_data	public_deposit	keep_public_deposit	public	Parent file is public data and variable was marked keep_public=yes.	public	assay_value_qc_metric_or_long_format_metadata	Assay value, QC metric, or long-format metadata field required to rebuild public outputs.
count_negative	02_workflows/F2_workflow_v01/data/02b_figure_content/slco_F2_heatmap_bin_public.csv	slco_F2_heatmap_bin_public.csv		integer				NA/blank as read by fread	295200	0	101	0 | 1 | 17 | 20 | 4	F2	public_or_low_risk	yes		public_deposit	keep_public_deposit	F2	public	Public-deposit file after policy overrides.	public	csv	derived_or_workflow_data	public_deposit	keep_public_deposit	public	Parent file is public data and variable was marked keep_public=yes.	public
model	02_workflows/F2_workflow_v01/data/02b_figure_content/slco_F2_heatmap_bin_public.csv	slco_F2_heatmap_bin_public.csv		character			MELD | MELD 3.0 | MELD-Na | reMELD-Na	NA/blank as read by fread	295200	0	4	MELD | MELD 3.0 | MELD-Na | reMELD-Na	F2	public_or_low_risk	yes		public_deposit	keep_public_deposit	F2	public	Public-deposit file after policy overrides.	public	csv	derived_or_workflow_data	public_deposit	keep_public_deposit	public	Parent file is public data and variable was marked keep_public=yes.	public
n_sub	02_workflows/F2_workflow_v01/data/02b_figure_content/slco_F2_heatmap_bin_public.csv	slco_F2_heatmap_bin_public.csv		integer				NA/blank as read by fread	295200	0	1	100	F2	public_or_low_risk	yes		public_deposit	keep_public_deposit	F2	public	Public-deposit file after policy overrides.	public	csv	derived_or_workflow_data	public_deposit	keep_public_deposit	public	Parent file is public data and variable was marked keep_public=yes.	public
pct_negative	02_workflows/F2_workflow_v01/data/02b_figure_content/slco_F2_heatmap_bin_public.csv	slco_F2_heatmap_bin_public.csv		integer				NA/blank as read by fread	295200	0	101	0 | 1 | 17 | 20 | 4	F2	public_or_low_risk	yes		public_deposit	keep_public_deposit	F2	public	Public-deposit file after policy overrides.	public	csv	derived_or_workflow_data	public_deposit	keep_public_deposit	public	Parent file is public data and variable was marked keep_public=yes.	public
x_value	02_workflows/F2_workflow_v01/data/02b_figure_content/slco_F2_heatmap_bin_public.csv	slco_F2_heatmap_bin_public.csv		numeric				NA/blank as read by fread	295200	0	246	0.1 | 0.12 | 0.14 | 0.16 | 0.18	F2	public_or_low_risk	yes		public_deposit	keep_public_deposit	F2	public	Public-deposit file after policy overrides.	public	csv	derived_or_workflow_data	public_deposit	keep_public_deposit	public	Parent file is public data and variable was marked keep_public=yes.	public
y_value	02_workflows/F2_workflow_v01/data/02b_figure_content/slco_F2_heatmap_bin_public.csv	slco_F2_heatmap_bin_public.csv		numeric				NA/blank as read by fread	295200	0	300	0.1 | 0.2 | 0.3 | 0.4 | 0.5	F2	public_or_low_risk	yes		public_deposit	keep_public_deposit	F2	public	Public-deposit file after policy overrides.	public	csv	derived_or_workflow_data	public_deposit	keep_public_deposit	public	Parent file is public data and variable was marked keep_public=yes.	public
parameter	02_workflows/F2_workflow_v01/data/02b_figure_content/slco_F2_heatmap_meta_public.csv	slco_F2_heatmap_meta_public.csv		character			dataset_name | domain | anchor | data_object | unit_or_role | release_status | source_input_file | x_axis | x_axis_label | x_min	NA/blank as read by fread	22	0	22	dataset_name | domain | anchor | data_object | unit_or_role	F2	public_or_low_risk	yes		public_deposit	keep_public_deposit	F2	public	Public-deposit file after policy overrides.	public	csv	derived_or_workflow_data	public_deposit	keep_public_deposit	public	Parent file is public data and variable was marked keep_public=yes.	public
value	02_workflows/F2_workflow_v01/data/02b_figure_content/slco_F2_heatmap_meta_public.csv	slco_F2_heatmap_meta_public.csv		character			slco_F2_heatmap_bin_public | slco | F2 | heatmap | bin | public | slco_F2_heatmap_input_internal.csv | x_value | Creatinine (mg/dL) | 0.1	NA/blank as read by fread	22	0	21	slco_F2_heatmap_bin_public | slco | F2 | heatmap | bin	F2	public_or_low_risk	yes		public_deposit	keep_public_deposit	F2	public	Public-deposit file after policy overrides.	public	csv	derived_or_workflow_data	public_deposit	keep_public_deposit	public	Parent file is public data and variable was marked keep_public=yes.	public	assay_value_qc_metric_or_long_format_metadata	Assay value, QC metric, or long-format metadata field required to rebuild public outputs.
count_negative	02_workflows/F2_workflow_v01/submission_ready/public/data/slco_F2_heatmap_bin_public.csv	slco_F2_heatmap_bin_public.csv		integer				NA/blank as read by fread	295200	0	101	0 | 1 | 17 | 20 | 4	F2	public_or_low_risk	yes		public_deposit	keep_public_deposit	F2	public	Public-deposit file after policy overrides.	public	csv	derived_or_workflow_data	public_deposit	keep_public_deposit	public	Parent file is public data and variable was marked keep_public=yes.	public
model	02_workflows/F2_workflow_v01/submission_ready/public/data/slco_F2_heatmap_bin_public.csv	slco_F2_heatmap_bin_public.csv		character			MELD | MELD 3.0 | MELD-Na | reMELD-Na	NA/blank as read by fread	295200	0	4	MELD | MELD 3.0 | MELD-Na | reMELD-Na	F2	public_or_low_risk	yes		public_deposit	keep_public_deposit	F2	public	Public-deposit file after policy overrides.	public	csv	derived_or_workflow_data	public_deposit	keep_public_deposit	public	Parent file is public data and variable was marked keep_public=yes.	public
n_sub	02_workflows/F2_workflow_v01/submission_ready/public/data/slco_F2_heatmap_bin_public.csv	slco_F2_heatmap_bin_public.csv		integer				NA/blank as read by fread	295200	0	1	100	F2	public_or_low_risk	yes		public_deposit	keep_public_deposit	F2	public	Public-deposit file after policy overrides.	public	csv	derived_or_workflow_data	public_deposit	keep_public_deposit	public	Parent file is public data and variable was marked keep_public=yes.	public
pct_negative	02_workflows/F2_workflow_v01/submission_ready/public/data/slco_F2_heatmap_bin_public.csv	slco_F2_heatmap_bin_public.csv		integer				NA/blank as read by fread	295200	0	101	0 | 1 | 17 | 20 | 4	F2	public_or_low_risk	yes		public_deposit	keep_public_deposit	F2	public	Public-deposit file after policy overrides.	public	csv	derived_or_workflow_data	public_deposit	keep_public_deposit	public	Parent file is public data and variable was marked keep_public=yes.	public
x_value	02_workflows/F2_workflow_v01/submission_ready/public/data/slco_F2_heatmap_bin_public.csv	slco_F2_heatmap_bin_public.csv		numeric				NA/blank as read by fread	295200	0	246	0.1 | 0.12 | 0.14 | 0.16 | 0.18	F2	public_or_low_risk	yes		public_deposit	keep_public_deposit	F2	public	Public-deposit file after policy overrides.	public	csv	derived_or_workflow_data	public_deposit	keep_public_deposit	public	Parent file is public data and variable was marked keep_public=yes.	public
y_value	02_workflows/F2_workflow_v01/submission_ready/public/data/slco_F2_heatmap_bin_public.csv	slco_F2_heatmap_bin_public.csv		numeric				NA/blank as read by fread	295200	0	300	0.1 | 0.2 | 0.3 | 0.4 | 0.5	F2	public_or_low_risk	yes		public_deposit	keep_public_deposit	F2	public	Public-deposit file after policy overrides.	public	csv	derived_or_workflow_data	public_deposit	keep_public_deposit	public	Parent file is public data and variable was marked keep_public=yes.	public
parameter	02_workflows/F2_workflow_v01/submission_ready/public/data/slco_F2_heatmap_meta_public.csv	slco_F2_heatmap_meta_public.csv		character			dataset_name | domain | anchor | data_object | unit_or_role | release_status | source_input_file | x_axis | x_axis_label | x_min	NA/blank as read by fread	22	0	22	dataset_name | domain | anchor | data_object | unit_or_role	F2	public_or_low_risk	yes		public_deposit	keep_public_deposit	F2	public	Public-deposit file after policy overrides.	public	csv	derived_or_workflow_data	public_deposit	keep_public_deposit	public	Parent file is public data and variable was marked keep_public=yes.	public
value	02_workflows/F2_workflow_v01/submission_ready/public/data/slco_F2_heatmap_meta_public.csv	slco_F2_heatmap_meta_public.csv		character			slco_F2_heatmap_bin_public | slco | F2 | heatmap | bin | public | slco_F2_heatmap_input_internal.csv | x_value | Creatinine (mg/dL) | 0.1	NA/blank as read by fread	22	0	21	slco_F2_heatmap_bin_public | slco | F2 | heatmap | bin	F2	public_or_low_risk	yes		public_deposit	keep_public_deposit	F2	public	Public-deposit file after policy overrides.	public	csv	derived_or_workflow_data	public_deposit	keep_public_deposit	public	Parent file is public data and variable was marked keep_public=yes.	public	assay_value_qc_metric_or_long_format_metadata	Assay value, QC metric, or long-format metadata field required to rebuild public outputs.
age_years_first_available	02_workflows/F3_workflow_v01/data/01_source_loaded_harmonized/esld_master_long_public.csv	esld_master_long_public.csv		integer				NA/blank as read by fread	67399	0	79	65 | 67 | 21 | 56 | 63	F3	public_or_low_risk	yes		public_deposit	keep_public_deposit	F3	public	Public-deposit file after policy overrides.	public	csv	derived_or_workflow_data	public_deposit	keep_public_deposit	public	Parent file is public data and variable was marked keep_public=yes.	public
age_years_sample	02_workflows/F3_workflow_v01/data/01_source_loaded_harmonized/esld_master_long_public.csv	esld_master_long_public.csv		integer				NA/blank as read by fread	67399	0	84	65 | 66 | 67 | 68 | 69	F3	public_or_low_risk	yes		public_deposit	keep_public_deposit	F3	public	Public-deposit file after policy overrides.	public	csv	derived_or_workflow_data	public_deposit	keep_public_deposit	public	Parent file is public data and variable was marked keep_public=yes.	public
albumin_g_dl	02_workflows/F3_workflow_v01/data/01_source_loaded_harmonized/esld_master_long_public.csv	esld_master_long_public.csv		numeric				NA/blank as read by fread	67399	58785	580	3.3 | 6.15 | 3.14 | 2.8 | 3.26	F3	public_or_low_risk	yes		public_deposit	keep_public_deposit	F3	public	Public-deposit file after policy overrides.	public	csv	derived_or_workflow_data	public_deposit	keep_public_deposit	public	Parent file is public data and variable was marked keep_public=yes.	public
ald	02_workflows/F3_workflow_v01/data/01_source_loaded_harmonized/esld_master_long_public.csv	esld_master_long_public.csv		integer				NA/blank as read by fread	67399	0	2	0 | 1	F3	public_or_low_risk	yes		public_deposit	keep_public_deposit	F3	public	Public-deposit file after policy overrides.	public	csv	derived_or_workflow_data	public_deposit	keep_public_deposit	public	Parent file is public data and variable was marked keep_public=yes.	public
ald_hcv	02_workflows/F3_workflow_v01/data/01_source_loaded_harmonized/esld_master_long_public.csv	esld_master_long_public.csv		integer				NA/blank as read by fread	67399	0	2	0 | 1	F3	public_or_low_risk	yes		public_deposit	keep_public_deposit	F3	public	Public-deposit file after policy overrides.	public	csv	derived_or_workflow_data	public_deposit	keep_public_deposit	public	Parent file is public data and variable was marked keep_public=yes.	public
autoimmune	02_workflows/F3_workflow_v01/data/01_source_loaded_harmonized/esld_master_long_public.csv	esld_master_long_public.csv		integer				NA/blank as read by fread	67399	0	2	0 | 1	F3	public_or_low_risk	yes		public_deposit	keep_public_deposit	F3	public	Public-deposit file after policy overrides.	public	csv	derived_or_workflow_data	public_deposit	keep_public_deposit	public	Parent file is public data and variable was marked keep_public=yes.	public
crea	02_workflows/F3_workflow_v01/data/01_source_loaded_harmonized/esld_master_long_public.csv	esld_master_long_public.csv		numeric				NA/blank as read by fread	67399	0	975	1.91 | 1.42 | 1.31 | 1.3 | 1.28	F3	public_or_low_risk	yes		public_deposit	keep_public_deposit	F3	public	Public-deposit file after policy overrides.	public	csv	derived_or_workflow_data	public_deposit	keep_public_deposit	public	Parent file is public data and variable was marked keep_public=yes.	public
crea_corrected	02_workflows/F3_workflow_v01/data/01_source_loaded_harmonized/esld_master_long_public.csv	esld_master_long_public.csv		numeric				NA/blank as read by fread	67399	0	15868	1.87705004446668 | 1.41586432303417 | 1.31039363454933 | 1.30192482788903 | 1.28150549768982	F3	public_or_low_risk	yes		public_deposit	keep_public_deposit	F3	public	Public-deposit file after policy overrides.	public	csv	derived_or_workflow_data	public_deposit	keep_public_deposit	public	Parent file is public data and variable was marked keep_public=yes.	public
date_count	02_workflows/F3_workflow_v01/data/01_source_loaded_harmonized/esld_master_long_public.csv	esld_master_long_public.csv		integer				NA/blank as read by fread	67399	50970	1450	-3021 | -2833 | -2798 | -2793 | -2791	F3	manual_review_indirect_identifier_risk	manual_review		public_deposit	keep_public_deposit	F3	manual_review	Public-deposit file after policy overrides.	manual_review	csv	derived_or_workflow_data	public_deposit	keep_public_deposit	public	Approved after public manual-variable review. Relative/count-based time variable or binary outcome flag; no calendar date/time disclosed.	manual_review_public_data_variable	relative_time_or_public_outcome	Relative/count-based time variable or binary outcome flag; no calendar date/time disclosed.
date_count_month	02_workflows/F3_workflow_v01/data/01_source_loaded_harmonized/esld_master_long_public.csv	esld_master_long_public.csv		integer				NA/blank as read by fread	67399	50970	147	-99 | -93 | -92 | -91 | -87	F3	manual_review_indirect_identifier_risk	manual_review		public_deposit	keep_public_deposit	F3	manual_review	Public-deposit file after policy overrides.	manual_review	csv	derived_or_workflow_data	public_deposit	keep_public_deposit	public	Approved after public manual-variable review. Relative/count-based time variable or binary outcome flag; no calendar date/time disclosed.	manual_review_public_data_variable	relative_time_or_public_outcome	Relative/count-based time variable or binary outcome flag; no calendar date/time disclosed.
dead_sample_flag	02_workflows/F3_workflow_v01/data/01_source_loaded_harmonized/esld_master_long_public.csv	esld_master_long_public.csv		integer				NA/blank as read by fread	67399	0	2	0 | 1	F3	public_or_low_risk	yes		public_deposit	keep_public_deposit	F3	public	Public-deposit file after policy overrides.	public	csv	derived_or_workflow_data	public_deposit	keep_public_deposit	public	Parent file is public data and variable was marked keep_public=yes.	public
death_within_90d	02_workflows/F3_workflow_v01/data/01_source_loaded_harmonized/esld_master_long_public.csv	esld_master_long_public.csv		logical				NA/blank as read by fread	67399	67399	0		F3	manual_review_indirect_identifier_risk	manual_review		public_deposit	keep_public_deposit	F3	manual_review	Public-deposit file after policy overrides.	manual_review	csv	derived_or_workflow_data	public_deposit	keep_public_deposit	public	Approved after public manual-variable review. Relative/count-based time variable or binary outcome flag; no calendar date/time disclosed.	manual_review_public_data_variable	relative_time_or_public_outcome	Relative/count-based time variable or binary outcome flag; no calendar date/time disclosed.
deceased_patient_flag	02_workflows/F3_workflow_v01/data/01_source_loaded_harmonized/esld_master_long_public.csv	esld_master_long_public.csv		integer				NA/blank as read by fread	67399	0	2	0 | 1	F3	manual_review_indirect_identifier_risk	manual_review		public_deposit	keep_public_deposit	F3	manual_review	Public-deposit file after policy overrides.	manual_review	csv	derived_or_workflow_data	public_deposit	keep_public_deposit	public	Approved after public manual-variable review. Public release pseudonym, binary flag, or technical F1 identifier; not a raw patient identifier.	manual_review_public_data_variable	release_pseudonym_or_technical_identifier	Public release pseudonym, binary flag, or technical F1 identifier; not a raw patient identifier.
delta_eq_0_flag	02_workflows/F3_workflow_v01/data/01_source_loaded_harmonized/esld_master_long_public.csv	esld_master_long_public.csv		integer				NA/blank as read by fread	67399	0	2	1 | 0	F3	public_or_low_risk	yes		public_deposit	keep_public_deposit	F3	public	Public-deposit file after policy overrides.	public	csv	derived_or_workflow_data	public_deposit	keep_public_deposit	public	Parent file is public data and variable was marked keep_public=yes.	public
delta_gt_0_flag	02_workflows/F3_workflow_v01/data/01_source_loaded_harmonized/esld_master_long_public.csv	esld_master_long_public.csv		integer				NA/blank as read by fread	67399	0	2	0 | 1	F3	public_or_low_risk	yes		public_deposit	keep_public_deposit	F3	public	Public-deposit file after policy overrides.	public	csv	derived_or_workflow_data	public_deposit	keep_public_deposit	public	Parent file is public data and variable was marked keep_public=yes.	public
delta_le_minus1_flag	02_workflows/F3_workflow_v01/data/01_source_loaded_harmonized/esld_master_long_public.csv	esld_master_long_public.csv		integer				NA/blank as read by fread	67399	0	2	0 | 1	F3	public_or_low_risk	yes		public_deposit	keep_public_deposit	F3	public	Public-deposit file after policy overrides.	public	csv	derived_or_workflow_data	public_deposit	keep_public_deposit	public	Parent file is public data and variable was marked keep_public=yes.	public
dialysis_raw	02_workflows/F3_workflow_v01/data/01_source_loaded_harmonized/esld_master_long_public.csv	esld_master_long_public.csv		integer				NA/blank as read by fread	67399	27827	2	0 | 1	F3	public_or_low_risk	yes		public_deposit	keep_public_deposit	F3	public	Public-deposit file after policy overrides.	public	csv	derived_or_workflow_data	public_deposit	keep_public_deposit	public	Parent file is public data and variable was marked keep_public=yes.	public
encounter_id_public	02_workflows/F3_workflow_v01/data/01_source_loaded_harmonized/esld_master_long_public.csv	esld_master_long_public.csv		character			E001181 | E000008 | E000041 | E000100 | E000126 | E000151 | E000157 | E000219 | E000289 | E000344	NA/blank as read by fread	67399	0	5045	E001181 | E000008 | E000041 | E000100 | E000126	F3	manual_review_indirect_identifier_risk	manual_review		public_deposit	keep_public_deposit	F3	manual_review	Public-deposit file after policy overrides.	manual_review	csv	derived_or_workflow_data	public_deposit	keep_public_deposit	public	Approved after public manual-variable review. Public release pseudonym, binary flag, or technical F1 identifier; not a raw patient identifier.	manual_review_public_data_variable	release_pseudonym_or_technical_identifier	Public release pseudonym, binary flag, or technical F1 identifier; not a raw patient identifier.
etiology_source_current_flag	02_workflows/F3_workflow_v01/data/01_source_loaded_harmonized/esld_master_long_public.csv	esld_master_long_public.csv		integer				NA/blank as read by fread	67399	0	1	1	F3	public_or_low_risk	yes		public_deposit	keep_public_deposit	F3	public	Public-deposit file after policy overrides.	public	csv	derived_or_workflow_data	public_deposit	keep_public_deposit	public	Parent file is public data and variable was marked keep_public=yes.	public
etiology_unclassified	02_workflows/F3_workflow_v01/data/01_source_loaded_harmonized/esld_master_long_public.csv	esld_master_long_public.csv		integer				NA/blank as read by fread	67399	0	1	0	F3	public_or_low_risk	yes		public_deposit	keep_public_deposit	F3	public	Public-deposit file after policy overrides.	public	csv	derived_or_workflow_data	public_deposit	keep_public_deposit	public	Parent file is public data and variable was marked keep_public=yes.	public
hbv	02_workflows/F3_workflow_v01/data/01_source_loaded_harmonized/esld_master_long_public.csv	esld_master_long_public.csv		integer				NA/blank as read by fread	67399	0	2	0 | 1	F3	public_or_low_risk	yes		public_deposit	keep_public_deposit	F3	public	Public-deposit file after policy overrides.	public	csv	derived_or_workflow_data	public_deposit	keep_public_deposit	public	Parent file is public data and variable was marked keep_public=yes.	public
hcv	02_workflows/F3_workflow_v01/data/01_source_loaded_harmonized/esld_master_long_public.csv	esld_master_long_public.csv		integer				NA/blank as read by fread	67399	0	2	0 | 1	F3	public_or_low_risk	yes		public_deposit	keep_public_deposit	F3	public	Public-deposit file after policy overrides.	public	csv	derived_or_workflow_data	public_deposit	keep_public_deposit	public	Parent file is public data and variable was marked keep_public=yes.	public
icd_source_present	02_workflows/F3_workflow_v01/data/01_source_loaded_harmonized/esld_master_long_public.csv	esld_master_long_public.csv		integer				NA/blank as read by fread	67399	0	2	1 | 0	F3	public_or_low_risk	yes		public_deposit	keep_public_deposit	F3	public	Public-deposit file after policy overrides.	public	csv	derived_or_workflow_data	public_deposit	keep_public_deposit	public	Parent file is public data and variable was marked keep_public=yes.	public
in_t1_cohort	02_workflows/F3_workflow_v01/data/01_source_loaded_harmonized/esld_master_long_public.csv	esld_master_long_public.csv		integer				NA/blank as read by fread	67399	0	1	1	F3	public_or_low_risk	yes		public_deposit	keep_public_deposit	F3	public	Public-deposit file after policy overrides.	public	csv	derived_or_workflow_data	public_deposit	keep_public_deposit	public	Parent file is public data and variable was marked keep_public=yes.	public
in_t3_anchor_model	02_workflows/F3_workflow_v01/data/01_source_loaded_harmonized/esld_master_long_public.csv	esld_master_long_public.csv		integer				NA/blank as read by fread	67399	0	2	1 | 0	F3	public_or_low_risk	yes		public_deposit	keep_public_deposit	F3	public	Public-deposit file after policy overrides.	public	csv	derived_or_workflow_data	public_deposit	keep_public_deposit	public	Parent file is public data and variable was marked keep_public=yes.	public
in_t4_prevalence_path	02_workflows/F3_workflow_v01/data/01_source_loaded_harmonized/esld_master_long_public.csv	esld_master_long_public.csv		integer				NA/blank as read by fread	67399	0	1	1	F3	public_or_low_risk	yes		public_deposit	keep_public_deposit	F3	public	Public-deposit file after policy overrides.	public	csv	derived_or_workflow_data	public_deposit	keep_public_deposit	public	Parent file is public data and variable was marked keep_public=yes.	public
in_t4_survival_path	02_workflows/F3_workflow_v01/data/01_source_loaded_harmonized/esld_master_long_public.csv	esld_master_long_public.csv		integer				NA/blank as read by fread	67399	0	2	0 | 1	F3	public_or_low_risk	yes		public_deposit	keep_public_deposit	F3	public	Public-deposit file after policy overrides.	public	csv	derived_or_workflow_data	public_deposit	keep_public_deposit	public	Parent file is public data and variable was marked keep_public=yes.	public
inr	02_workflows/F3_workflow_v01/data/01_source_loaded_harmonized/esld_master_long_public.csv	esld_master_long_public.csv		numeric				NA/blank as read by fread	67399	0	786	1.14 | 0.91 | 1 | 1.04 | 0.98	F3	public_or_low_risk	yes		public_deposit	keep_public_deposit	F3	public	Public-deposit file after policy overrides.	public	csv	derived_or_workflow_data	public_deposit	keep_public_deposit	public	Parent file is public data and variable was marked keep_public=yes.	public
mash	02_workflows/F3_workflow_v01/data/01_source_loaded_harmonized/esld_master_long_public.csv	esld_master_long_public.csv		integer				NA/blank as read by fread	67399	0	2	0 | 1	F3	public_or_low_risk	yes		public_deposit	keep_public_deposit	F3	public	Public-deposit file after policy overrides.	public	csv	derived_or_workflow_data	public_deposit	keep_public_deposit	public	Parent file is public data and variable was marked keep_public=yes.	public
model	02_workflows/F3_workflow_v01/data/01_source_loaded_harmonized/esld_master_long_public.csv	esld_master_long_public.csv		character			MELD | MELD-Na | reMELD-Na | MELD 3.0	NA/blank as read by fread	67399	0	4	MELD | MELD-Na | reMELD-Na | MELD 3.0	F3	public_or_low_risk	yes		public_deposit	keep_public_deposit	F3	public	Public-deposit file after policy overrides.	public	csv	derived_or_workflow_data	public_deposit	keep_public_deposit	public	Parent file is public data and variable was marked keep_public=yes.	public
other	02_workflows/F3_workflow_v01/data/01_source_loaded_harmonized/esld_master_long_public.csv	esld_master_long_public.csv		integer				NA/blank as read by fread	67399	0	2	1 | 0	F3	public_or_low_risk	yes		public_deposit	keep_public_deposit	F3	public	Public-deposit file after policy overrides.	public	csv	derived_or_workflow_data	public_deposit	keep_public_deposit	public	Parent file is public data and variable was marked keep_public=yes.	public
patient_id	02_workflows/F3_workflow_v01/data/01_source_loaded_harmonized/esld_master_long_public.csv	esld_master_long_public.csv		character			P000001 | P000002 | P000003 | P000004 | P000005 | P000006 | P000007 | P000008 | P000009 | P000010	NA/blank as read by fread	67399	0	1375	P000001 | P000002 | P000003 | P000004 | P000005	F3	manual_review_indirect_identifier_risk	manual_review		public_deposit	keep_public_deposit	F3	manual_review	Public-deposit file after policy overrides.	manual_review	csv	derived_or_workflow_data	public_deposit	keep_public_deposit	public	Approved after public manual-variable review. Public release pseudonym, binary flag, or technical F1 identifier; not a raw patient identifier.	manual_review_public_data_variable	release_pseudonym_or_technical_identifier	Public release pseudonym, binary flag, or technical F1 identifier; not a raw patient identifier.
pbc	02_workflows/F3_workflow_v01/data/01_source_loaded_harmonized/esld_master_long_public.csv	esld_master_long_public.csv		integer				NA/blank as read by fread	67399	0	2	0 | 1	F3	public_or_low_risk	yes		public_deposit	keep_public_deposit	F3	public	Public-deposit file after policy overrides.	public	csv	derived_or_workflow_data	public_deposit	keep_public_deposit	public	Parent file is public data and variable was marked keep_public=yes.	public
sample_day_from_first_sample	02_workflows/F3_workflow_v01/data/01_source_loaded_harmonized/esld_master_long_public.csv	esld_master_long_public.csv		integer				NA/blank as read by fread	67399	0	3438	0 | 42 | 91 | 118 | 133	F3	public_or_low_risk	yes		public_deposit	keep_public_deposit	F3	public	Public-deposit file after policy overrides.	public	csv	derived_or_workflow_data	public_deposit	keep_public_deposit	public	Parent file is public data and variable was marked keep_public=yes.	public
sample_group_id_public	02_workflows/F3_workflow_v01/data/01_source_loaded_harmonized/esld_master_long_public.csv	esld_master_long_public.csv		character			G0000001 | G0000002 | G0000003 | G0000004 | G0000005 | G0000006 | G0000007 | G0000008 | G0000009 | G0000010	NA/blank as read by fread	67399	0	20359	G0000001 | G0000002 | G0000003 | G0000004 | G0000005	F3	manual_review_indirect_identifier_risk	manual_review		public_deposit	keep_public_deposit	F3	manual_review	Public-deposit file after policy overrides.	manual_review	csv	derived_or_workflow_data	public_deposit	keep_public_deposit	public	Approved after public manual-variable review. Public release pseudonym, binary flag, or technical F1 identifier; not a raw patient identifier.	manual_review_public_data_variable	release_pseudonym_or_technical_identifier	Public release pseudonym, binary flag, or technical F1 identifier; not a raw patient identifier.
sample_id	02_workflows/F3_workflow_v01/data/01_source_loaded_harmonized/esld_master_long_public.csv	esld_master_long_public.csv		character			S0000001 | S0000002 | S0000003 | S0000004 | S0000005 | S0000006 | S0000007 | S0000008 | S0000009 | S0000010	NA/blank as read by fread	67399	0	67399	S0000001 | S0000002 | S0000003 | S0000004 | S0000005	F3	manual_review_indirect_identifier_risk	manual_review		public_deposit	keep_public_deposit	F3	manual_review	Public-deposit file after policy overrides.	manual_review	csv	derived_or_workflow_data	public_deposit	keep_public_deposit	public	Approved after public manual-variable review. Public release pseudonym, binary flag, or technical F1 identifier; not a raw patient identifier.	manual_review_public_data_variable	release_pseudonym_or_technical_identifier	Public release pseudonym, binary flag, or technical F1 identifier; not a raw patient identifier.
sample_month_index	02_workflows/F3_workflow_v01/data/01_source_loaded_harmonized/esld_master_long_public.csv	esld_master_long_public.csv		integer				NA/blank as read by fread	67399	0	177	0 | 1 | 2 | 3 | 4	F3	public_or_low_risk	yes		public_deposit	keep_public_deposit	F3	public	Public-deposit file after policy overrides.	public	csv	derived_or_workflow_data	public_deposit	keep_public_deposit	public	Parent file is public data and variable was marked keep_public=yes.	public
score_corrected	02_workflows/F3_workflow_v01/data/01_source_loaded_harmonized/esld_master_long_public.csv	esld_master_long_public.csv		integer				NA/blank as read by fread	67399	0	40	14 | 19 | 16 | 10 | 13	F3	public_or_low_risk	yes		public_deposit	keep_public_deposit	F3	public	Public-deposit file after policy overrides.	public	csv	derived_or_workflow_data	public_deposit	keep_public_deposit	public	Parent file is public data and variable was marked keep_public=yes.	public
score_delta	02_workflows/F3_workflow_v01/data/01_source_loaded_harmonized/esld_master_long_public.csv	esld_master_long_public.csv		integer				NA/blank as read by fread	67399	0	4	0 | 1 | -1 | -2	F3	public_or_low_risk	yes		public_deposit	keep_public_deposit	F3	public	Public-deposit file after policy overrides.	public	csv	derived_or_workflow_data	public_deposit	keep_public_deposit	public	Parent file is public data and variable was marked keep_public=yes.	public
score_original	02_workflows/F3_workflow_v01/data/01_source_loaded_harmonized/esld_master_long_public.csv	esld_master_long_public.csv		integer				NA/blank as read by fread	67399	0	40	14 | 19 | 16 | 10 | 13	F3	public_or_low_risk	yes		public_deposit	keep_public_deposit	F3	public	Public-deposit file after policy overrides.	public	csv	derived_or_workflow_data	public_deposit	keep_public_deposit	public	Parent file is public data and variable was marked keep_public=yes.	public
sex	02_workflows/F3_workflow_v01/data/01_source_loaded_harmonized/esld_master_long_public.csv	esld_master_long_public.csv		character			M | F	NA/blank as read by fread	67399	0	2	M | F	F3	public_or_low_risk	yes		public_deposit	keep_public_deposit	F3	public	Public-deposit file after policy overrides.	public	csv	derived_or_workflow_data	public_deposit	keep_public_deposit	public	Parent file is public data and variable was marked keep_public=yes.	public
sodium	02_workflows/F3_workflow_v01/data/01_source_loaded_harmonized/esld_master_long_public.csv	esld_master_long_public.csv		numeric				NA/blank as read by fread	67399	20359	188	131 | 134 | 132 | 133 | 140	F3	public_or_low_risk	yes		public_deposit	keep_public_deposit	F3	public	Public-deposit file after policy overrides.	public	csv	derived_or_workflow_data	public_deposit	keep_public_deposit	public	Parent file is public data and variable was marked keep_public=yes.	public
tbil	02_workflows/F3_workflow_v01/data/01_source_loaded_harmonized/esld_master_long_public.csv	esld_master_long_public.csv		numeric				NA/blank as read by fread	67399	0	2029	1 | 0.9 | 1.1 | 0.8 | 0.6	F3	public_or_low_risk	yes		public_deposit	keep_public_deposit	F3	public	Public-deposit file after policy overrides.	public	csv	derived_or_workflow_data	public_deposit	keep_public_deposit	public	Parent file is public data and variable was marked keep_public=yes.	public
delta_class	02_workflows/F3_workflow_v01/data/02b_figure_content/esld_F3_score_shift_aggregate_public.csv	esld_F3_score_shift_aggregate_public.csv		character			pm | p1 | m1 | m2	NA/blank as read by fread	315	0	4	pm | p1 | m1 | m2	F3	public_or_low_risk	yes		public_deposit	keep_public_deposit	F3	public	Public-deposit file after policy overrides.	public	csv	derived_or_workflow_data	public_deposit	keep_public_deposit	public	Parent file is public data and variable was marked keep_public=yes.	public
model	02_workflows/F3_workflow_v01/data/02b_figure_content/esld_F3_score_shift_aggregate_public.csv	esld_F3_score_shift_aggregate_public.csv		character			MELD | MELD 3.0 | MELD-Na | reMELD-Na	NA/blank as read by fread	315	0	4	MELD | MELD 3.0 | MELD-Na | reMELD-Na	F3	public_or_low_risk	yes		public_deposit	keep_public_deposit	F3	public	Public-deposit file after policy overrides.	public	csv	derived_or_workflow_data	public_deposit	keep_public_deposit	public	Parent file is public data and variable was marked keep_public=yes.	public
n	02_workflows/F3_workflow_v01/data/02b_figure_content/esld_F3_score_shift_aggregate_public.csv	esld_F3_score_shift_aggregate_public.csv		integer				NA/blank as read by fread	315	0	173	963 | 9 | 1801 | 33 | 1915	F3	public_or_low_risk	yes		public_deposit	keep_public_deposit	F3	public	Public-deposit file after policy overrides.	public	csv	derived_or_workflow_data	public_deposit	keep_public_deposit	public	Parent file is public data and variable was marked keep_public=yes.	public
x_class	02_workflows/F3_workflow_v01/data/02b_figure_content/esld_F3_score_shift_aggregate_public.csv	esld_F3_score_shift_aggregate_public.csv		integer				NA/blank as read by fread	315	0	35	6 | 7 | 8 | 9 | 10	F3	public_or_low_risk	yes		public_deposit	keep_public_deposit	F3	public	Public-deposit file after policy overrides.	public	csv	derived_or_workflow_data	public_deposit	keep_public_deposit	public	Parent file is public data and variable was marked keep_public=yes.	public
delta_class	02_workflows/F3_workflow_v01/submission_ready/public/data/esld_F3_score_shift_aggregate_public.csv	esld_F3_score_shift_aggregate_public.csv		character			pm | p1 | m1 | m2	NA/blank as read by fread	315	0	4	pm | p1 | m1 | m2	F3	public_or_low_risk	yes		public_deposit	keep_public_deposit	F3	public	Public-deposit file after policy overrides.	public	csv	derived_or_workflow_data	public_deposit	keep_public_deposit	public	Parent file is public data and variable was marked keep_public=yes.	public
model	02_workflows/F3_workflow_v01/submission_ready/public/data/esld_F3_score_shift_aggregate_public.csv	esld_F3_score_shift_aggregate_public.csv		character			MELD | MELD 3.0 | MELD-Na | reMELD-Na	NA/blank as read by fread	315	0	4	MELD | MELD 3.0 | MELD-Na | reMELD-Na	F3	public_or_low_risk	yes		public_deposit	keep_public_deposit	F3	public	Public-deposit file after policy overrides.	public	csv	derived_or_workflow_data	public_deposit	keep_public_deposit	public	Parent file is public data and variable was marked keep_public=yes.	public
n	02_workflows/F3_workflow_v01/submission_ready/public/data/esld_F3_score_shift_aggregate_public.csv	esld_F3_score_shift_aggregate_public.csv		integer				NA/blank as read by fread	315	0	173	963 | 9 | 1801 | 33 | 1915	F3	public_or_low_risk	yes		public_deposit	keep_public_deposit	F3	public	Public-deposit file after policy overrides.	public	csv	derived_or_workflow_data	public_deposit	keep_public_deposit	public	Parent file is public data and variable was marked keep_public=yes.	public
x_class	02_workflows/F3_workflow_v01/submission_ready/public/data/esld_F3_score_shift_aggregate_public.csv	esld_F3_score_shift_aggregate_public.csv		integer				NA/blank as read by fread	315	0	35	6 | 7 | 8 | 9 | 10	F3	public_or_low_risk	yes		public_deposit	keep_public_deposit	F3	public	Public-deposit file after policy overrides.	public	csv	derived_or_workflow_data	public_deposit	keep_public_deposit	public	Parent file is public data and variable was marked keep_public=yes.	public
age_years_first_available	02_workflows/F4_workflow_v01/data/01_source_loaded_harmonized/esld_master_long_public.csv	esld_master_long_public.csv		integer				NA/blank as read by fread	67399	0	79	65 | 67 | 21 | 56 | 63	F4	public_or_low_risk	yes		public_deposit	keep_public_deposit	F4	public	Public-deposit file after policy overrides.	public	csv	derived_or_workflow_data	public_deposit	keep_public_deposit	public	Parent file is public data and variable was marked keep_public=yes.	public
age_years_sample	02_workflows/F4_workflow_v01/data/01_source_loaded_harmonized/esld_master_long_public.csv	esld_master_long_public.csv		integer				NA/blank as read by fread	67399	0	84	65 | 66 | 67 | 68 | 69	F4	public_or_low_risk	yes		public_deposit	keep_public_deposit	F4	public	Public-deposit file after policy overrides.	public	csv	derived_or_workflow_data	public_deposit	keep_public_deposit	public	Parent file is public data and variable was marked keep_public=yes.	public
albumin_g_dl	02_workflows/F4_workflow_v01/data/01_source_loaded_harmonized/esld_master_long_public.csv	esld_master_long_public.csv		numeric				NA/blank as read by fread	67399	58785	580	3.3 | 6.15 | 3.14 | 2.8 | 3.26	F4	public_or_low_risk	yes		public_deposit	keep_public_deposit	F4	public	Public-deposit file after policy overrides.	public	csv	derived_or_workflow_data	public_deposit	keep_public_deposit	public	Parent file is public data and variable was marked keep_public=yes.	public
ald	02_workflows/F4_workflow_v01/data/01_source_loaded_harmonized/esld_master_long_public.csv	esld_master_long_public.csv		integer				NA/blank as read by fread	67399	0	2	0 | 1	F4	public_or_low_risk	yes		public_deposit	keep_public_deposit	F4	public	Public-deposit file after policy overrides.	public	csv	derived_or_workflow_data	public_deposit	keep_public_deposit	public	Parent file is public data and variable was marked keep_public=yes.	public
ald_hcv	02_workflows/F4_workflow_v01/data/01_source_loaded_harmonized/esld_master_long_public.csv	esld_master_long_public.csv		integer				NA/blank as read by fread	67399	0	2	0 | 1	F4	public_or_low_risk	yes		public_deposit	keep_public_deposit	F4	public	Public-deposit file after policy overrides.	public	csv	derived_or_workflow_data	public_deposit	keep_public_deposit	public	Parent file is public data and variable was marked keep_public=yes.	public
autoimmune	02_workflows/F4_workflow_v01/data/01_source_loaded_harmonized/esld_master_long_public.csv	esld_master_long_public.csv		integer				NA/blank as read by fread	67399	0	2	0 | 1	F4	public_or_low_risk	yes		public_deposit	keep_public_deposit	F4	public	Public-deposit file after policy overrides.	public	csv	derived_or_workflow_data	public_deposit	keep_public_deposit	public	Parent file is public data and variable was marked keep_public=yes.	public
crea	02_workflows/F4_workflow_v01/data/01_source_loaded_harmonized/esld_master_long_public.csv	esld_master_long_public.csv		numeric				NA/blank as read by fread	67399	0	975	1.91 | 1.42 | 1.31 | 1.3 | 1.28	F4	public_or_low_risk	yes		public_deposit	keep_public_deposit	F4	public	Public-deposit file after policy overrides.	public	csv	derived_or_workflow_data	public_deposit	keep_public_deposit	public	Parent file is public data and variable was marked keep_public=yes.	public
crea_corrected	02_workflows/F4_workflow_v01/data/01_source_loaded_harmonized/esld_master_long_public.csv	esld_master_long_public.csv		numeric				NA/blank as read by fread	67399	0	15868	1.87705004446668 | 1.41586432303417 | 1.31039363454933 | 1.30192482788903 | 1.28150549768982	F4	public_or_low_risk	yes		public_deposit	keep_public_deposit	F4	public	Public-deposit file after policy overrides.	public	csv	derived_or_workflow_data	public_deposit	keep_public_deposit	public	Parent file is public data and variable was marked keep_public=yes.	public
date_count	02_workflows/F4_workflow_v01/data/01_source_loaded_harmonized/esld_master_long_public.csv	esld_master_long_public.csv		integer				NA/blank as read by fread	67399	50970	1450	-3021 | -2833 | -2798 | -2793 | -2791	F4	manual_review_indirect_identifier_risk	manual_review		public_deposit	keep_public_deposit	F4	manual_review	Public-deposit file after policy overrides.	manual_review	csv	derived_or_workflow_data	public_deposit	keep_public_deposit	public	Approved after public manual-variable review. Relative/count-based time variable or binary outcome flag; no calendar date/time disclosed.	manual_review_public_data_variable	relative_time_or_public_outcome	Relative/count-based time variable or binary outcome flag; no calendar date/time disclosed.
date_count_month	02_workflows/F4_workflow_v01/data/01_source_loaded_harmonized/esld_master_long_public.csv	esld_master_long_public.csv		integer				NA/blank as read by fread	67399	50970	147	-99 | -93 | -92 | -91 | -87	F4	manual_review_indirect_identifier_risk	manual_review		public_deposit	keep_public_deposit	F4	manual_review	Public-deposit file after policy overrides.	manual_review	csv	derived_or_workflow_data	public_deposit	keep_public_deposit	public	Approved after public manual-variable review. Relative/count-based time variable or binary outcome flag; no calendar date/time disclosed.	manual_review_public_data_variable	relative_time_or_public_outcome	Relative/count-based time variable or binary outcome flag; no calendar date/time disclosed.
dead_sample_flag	02_workflows/F4_workflow_v01/data/01_source_loaded_harmonized/esld_master_long_public.csv	esld_master_long_public.csv		integer				NA/blank as read by fread	67399	0	2	0 | 1	F4	public_or_low_risk	yes		public_deposit	keep_public_deposit	F4	public	Public-deposit file after policy overrides.	public	csv	derived_or_workflow_data	public_deposit	keep_public_deposit	public	Parent file is public data and variable was marked keep_public=yes.	public
death_within_90d	02_workflows/F4_workflow_v01/data/01_source_loaded_harmonized/esld_master_long_public.csv	esld_master_long_public.csv		logical				NA/blank as read by fread	67399	67399	0		F4	manual_review_indirect_identifier_risk	manual_review		public_deposit	keep_public_deposit	F4	manual_review	Public-deposit file after policy overrides.	manual_review	csv	derived_or_workflow_data	public_deposit	keep_public_deposit	public	Approved after public manual-variable review. Relative/count-based time variable or binary outcome flag; no calendar date/time disclosed.	manual_review_public_data_variable	relative_time_or_public_outcome	Relative/count-based time variable or binary outcome flag; no calendar date/time disclosed.
deceased_patient_flag	02_workflows/F4_workflow_v01/data/01_source_loaded_harmonized/esld_master_long_public.csv	esld_master_long_public.csv		integer				NA/blank as read by fread	67399	0	2	0 | 1	F4	manual_review_indirect_identifier_risk	manual_review		public_deposit	keep_public_deposit	F4	manual_review	Public-deposit file after policy overrides.	manual_review	csv	derived_or_workflow_data	public_deposit	keep_public_deposit	public	Approved after public manual-variable review. Public release pseudonym, binary flag, or technical F1 identifier; not a raw patient identifier.	manual_review_public_data_variable	release_pseudonym_or_technical_identifier	Public release pseudonym, binary flag, or technical F1 identifier; not a raw patient identifier.
delta_eq_0_flag	02_workflows/F4_workflow_v01/data/01_source_loaded_harmonized/esld_master_long_public.csv	esld_master_long_public.csv		integer				NA/blank as read by fread	67399	0	2	1 | 0	F4	public_or_low_risk	yes		public_deposit	keep_public_deposit	F4	public	Public-deposit file after policy overrides.	public	csv	derived_or_workflow_data	public_deposit	keep_public_deposit	public	Parent file is public data and variable was marked keep_public=yes.	public
delta_gt_0_flag	02_workflows/F4_workflow_v01/data/01_source_loaded_harmonized/esld_master_long_public.csv	esld_master_long_public.csv		integer				NA/blank as read by fread	67399	0	2	0 | 1	F4	public_or_low_risk	yes		public_deposit	keep_public_deposit	F4	public	Public-deposit file after policy overrides.	public	csv	derived_or_workflow_data	public_deposit	keep_public_deposit	public	Parent file is public data and variable was marked keep_public=yes.	public
delta_le_minus1_flag	02_workflows/F4_workflow_v01/data/01_source_loaded_harmonized/esld_master_long_public.csv	esld_master_long_public.csv		integer				NA/blank as read by fread	67399	0	2	0 | 1	F4	public_or_low_risk	yes		public_deposit	keep_public_deposit	F4	public	Public-deposit file after policy overrides.	public	csv	derived_or_workflow_data	public_deposit	keep_public_deposit	public	Parent file is public data and variable was marked keep_public=yes.	public
dialysis_raw	02_workflows/F4_workflow_v01/data/01_source_loaded_harmonized/esld_master_long_public.csv	esld_master_long_public.csv		integer				NA/blank as read by fread	67399	27827	2	0 | 1	F4	public_or_low_risk	yes		public_deposit	keep_public_deposit	F4	public	Public-deposit file after policy overrides.	public	csv	derived_or_workflow_data	public_deposit	keep_public_deposit	public	Parent file is public data and variable was marked keep_public=yes.	public
encounter_id_public	02_workflows/F4_workflow_v01/data/01_source_loaded_harmonized/esld_master_long_public.csv	esld_master_long_public.csv		character			E001181 | E000008 | E000041 | E000100 | E000126 | E000151 | E000157 | E000219 | E000289 | E000344	NA/blank as read by fread	67399	0	5045	E001181 | E000008 | E000041 | E000100 | E000126	F4	manual_review_indirect_identifier_risk	manual_review		public_deposit	keep_public_deposit	F4	manual_review	Public-deposit file after policy overrides.	manual_review	csv	derived_or_workflow_data	public_deposit	keep_public_deposit	public	Approved after public manual-variable review. Public release pseudonym, binary flag, or technical F1 identifier; not a raw patient identifier.	manual_review_public_data_variable	release_pseudonym_or_technical_identifier	Public release pseudonym, binary flag, or technical F1 identifier; not a raw patient identifier.
etiology_source_current_flag	02_workflows/F4_workflow_v01/data/01_source_loaded_harmonized/esld_master_long_public.csv	esld_master_long_public.csv		integer				NA/blank as read by fread	67399	0	1	1	F4	public_or_low_risk	yes		public_deposit	keep_public_deposit	F4	public	Public-deposit file after policy overrides.	public	csv	derived_or_workflow_data	public_deposit	keep_public_deposit	public	Parent file is public data and variable was marked keep_public=yes.	public
etiology_unclassified	02_workflows/F4_workflow_v01/data/01_source_loaded_harmonized/esld_master_long_public.csv	esld_master_long_public.csv		integer				NA/blank as read by fread	67399	0	1	0	F4	public_or_low_risk	yes		public_deposit	keep_public_deposit	F4	public	Public-deposit file after policy overrides.	public	csv	derived_or_workflow_data	public_deposit	keep_public_deposit	public	Parent file is public data and variable was marked keep_public=yes.	public
hbv	02_workflows/F4_workflow_v01/data/01_source_loaded_harmonized/esld_master_long_public.csv	esld_master_long_public.csv		integer				NA/blank as read by fread	67399	0	2	0 | 1	F4	public_or_low_risk	yes		public_deposit	keep_public_deposit	F4	public	Public-deposit file after policy overrides.	public	csv	derived_or_workflow_data	public_deposit	keep_public_deposit	public	Parent file is public data and variable was marked keep_public=yes.	public
hcv	02_workflows/F4_workflow_v01/data/01_source_loaded_harmonized/esld_master_long_public.csv	esld_master_long_public.csv		integer				NA/blank as read by fread	67399	0	2	0 | 1	F4	public_or_low_risk	yes		public_deposit	keep_public_deposit	F4	public	Public-deposit file after policy overrides.	public	csv	derived_or_workflow_data	public_deposit	keep_public_deposit	public	Parent file is public data and variable was marked keep_public=yes.	public
icd_source_present	02_workflows/F4_workflow_v01/data/01_source_loaded_harmonized/esld_master_long_public.csv	esld_master_long_public.csv		integer				NA/blank as read by fread	67399	0	2	1 | 0	F4	public_or_low_risk	yes		public_deposit	keep_public_deposit	F4	public	Public-deposit file after policy overrides.	public	csv	derived_or_workflow_data	public_deposit	keep_public_deposit	public	Parent file is public data and variable was marked keep_public=yes.	public
in_t1_cohort	02_workflows/F4_workflow_v01/data/01_source_loaded_harmonized/esld_master_long_public.csv	esld_master_long_public.csv		integer				NA/blank as read by fread	67399	0	1	1	F4	public_or_low_risk	yes		public_deposit	keep_public_deposit	F4	public	Public-deposit file after policy overrides.	public	csv	derived_or_workflow_data	public_deposit	keep_public_deposit	public	Parent file is public data and variable was marked keep_public=yes.	public
in_t3_anchor_model	02_workflows/F4_workflow_v01/data/01_source_loaded_harmonized/esld_master_long_public.csv	esld_master_long_public.csv		integer				NA/blank as read by fread	67399	0	2	1 | 0	F4	public_or_low_risk	yes		public_deposit	keep_public_deposit	F4	public	Public-deposit file after policy overrides.	public	csv	derived_or_workflow_data	public_deposit	keep_public_deposit	public	Parent file is public data and variable was marked keep_public=yes.	public
in_t4_prevalence_path	02_workflows/F4_workflow_v01/data/01_source_loaded_harmonized/esld_master_long_public.csv	esld_master_long_public.csv		integer				NA/blank as read by fread	67399	0	1	1	F4	public_or_low_risk	yes		public_deposit	keep_public_deposit	F4	public	Public-deposit file after policy overrides.	public	csv	derived_or_workflow_data	public_deposit	keep_public_deposit	public	Parent file is public data and variable was marked keep_public=yes.	public
in_t4_survival_path	02_workflows/F4_workflow_v01/data/01_source_loaded_harmonized/esld_master_long_public.csv	esld_master_long_public.csv		integer				NA/blank as read by fread	67399	0	2	0 | 1	F4	public_or_low_risk	yes		public_deposit	keep_public_deposit	F4	public	Public-deposit file after policy overrides.	public	csv	derived_or_workflow_data	public_deposit	keep_public_deposit	public	Parent file is public data and variable was marked keep_public=yes.	public
inr	02_workflows/F4_workflow_v01/data/01_source_loaded_harmonized/esld_master_long_public.csv	esld_master_long_public.csv		numeric				NA/blank as read by fread	67399	0	786	1.14 | 0.91 | 1 | 1.04 | 0.98	F4	public_or_low_risk	yes		public_deposit	keep_public_deposit	F4	public	Public-deposit file after policy overrides.	public	csv	derived_or_workflow_data	public_deposit	keep_public_deposit	public	Parent file is public data and variable was marked keep_public=yes.	public
mash	02_workflows/F4_workflow_v01/data/01_source_loaded_harmonized/esld_master_long_public.csv	esld_master_long_public.csv		integer				NA/blank as read by fread	67399	0	2	0 | 1	F4	public_or_low_risk	yes		public_deposit	keep_public_deposit	F4	public	Public-deposit file after policy overrides.	public	csv	derived_or_workflow_data	public_deposit	keep_public_deposit	public	Parent file is public data and variable was marked keep_public=yes.	public
model	02_workflows/F4_workflow_v01/data/01_source_loaded_harmonized/esld_master_long_public.csv	esld_master_long_public.csv		character			MELD | MELD-Na | reMELD-Na | MELD 3.0	NA/blank as read by fread	67399	0	4	MELD | MELD-Na | reMELD-Na | MELD 3.0	F4	public_or_low_risk	yes		public_deposit	keep_public_deposit	F4	public	Public-deposit file after policy overrides.	public	csv	derived_or_workflow_data	public_deposit	keep_public_deposit	public	Parent file is public data and variable was marked keep_public=yes.	public
other	02_workflows/F4_workflow_v01/data/01_source_loaded_harmonized/esld_master_long_public.csv	esld_master_long_public.csv		integer				NA/blank as read by fread	67399	0	2	1 | 0	F4	public_or_low_risk	yes		public_deposit	keep_public_deposit	F4	public	Public-deposit file after policy overrides.	public	csv	derived_or_workflow_data	public_deposit	keep_public_deposit	public	Parent file is public data and variable was marked keep_public=yes.	public
patient_id	02_workflows/F4_workflow_v01/data/01_source_loaded_harmonized/esld_master_long_public.csv	esld_master_long_public.csv		character			P000001 | P000002 | P000003 | P000004 | P000005 | P000006 | P000007 | P000008 | P000009 | P000010	NA/blank as read by fread	67399	0	1375	P000001 | P000002 | P000003 | P000004 | P000005	F4	manual_review_indirect_identifier_risk	manual_review		public_deposit	keep_public_deposit	F4	manual_review	Public-deposit file after policy overrides.	manual_review	csv	derived_or_workflow_data	public_deposit	keep_public_deposit	public	Approved after public manual-variable review. Public release pseudonym, binary flag, or technical F1 identifier; not a raw patient identifier.	manual_review_public_data_variable	release_pseudonym_or_technical_identifier	Public release pseudonym, binary flag, or technical F1 identifier; not a raw patient identifier.
pbc	02_workflows/F4_workflow_v01/data/01_source_loaded_harmonized/esld_master_long_public.csv	esld_master_long_public.csv		integer				NA/blank as read by fread	67399	0	2	0 | 1	F4	public_or_low_risk	yes		public_deposit	keep_public_deposit	F4	public	Public-deposit file after policy overrides.	public	csv	derived_or_workflow_data	public_deposit	keep_public_deposit	public	Parent file is public data and variable was marked keep_public=yes.	public
sample_day_from_first_sample	02_workflows/F4_workflow_v01/data/01_source_loaded_harmonized/esld_master_long_public.csv	esld_master_long_public.csv		integer				NA/blank as read by fread	67399	0	3438	0 | 42 | 91 | 118 | 133	F4	public_or_low_risk	yes		public_deposit	keep_public_deposit	F4	public	Public-deposit file after policy overrides.	public	csv	derived_or_workflow_data	public_deposit	keep_public_deposit	public	Parent file is public data and variable was marked keep_public=yes.	public
sample_group_id_public	02_workflows/F4_workflow_v01/data/01_source_loaded_harmonized/esld_master_long_public.csv	esld_master_long_public.csv		character			G0000001 | G0000002 | G0000003 | G0000004 | G0000005 | G0000006 | G0000007 | G0000008 | G0000009 | G0000010	NA/blank as read by fread	67399	0	20359	G0000001 | G0000002 | G0000003 | G0000004 | G0000005	F4	manual_review_indirect_identifier_risk	manual_review		public_deposit	keep_public_deposit	F4	manual_review	Public-deposit file after policy overrides.	manual_review	csv	derived_or_workflow_data	public_deposit	keep_public_deposit	public	Approved after public manual-variable review. Public release pseudonym, binary flag, or technical F1 identifier; not a raw patient identifier.	manual_review_public_data_variable	release_pseudonym_or_technical_identifier	Public release pseudonym, binary flag, or technical F1 identifier; not a raw patient identifier.
sample_id	02_workflows/F4_workflow_v01/data/01_source_loaded_harmonized/esld_master_long_public.csv	esld_master_long_public.csv		character			S0000001 | S0000002 | S0000003 | S0000004 | S0000005 | S0000006 | S0000007 | S0000008 | S0000009 | S0000010	NA/blank as read by fread	67399	0	67399	S0000001 | S0000002 | S0000003 | S0000004 | S0000005	F4	manual_review_indirect_identifier_risk	manual_review		public_deposit	keep_public_deposit	F4	manual_review	Public-deposit file after policy overrides.	manual_review	csv	derived_or_workflow_data	public_deposit	keep_public_deposit	public	Approved after public manual-variable review. Public release pseudonym, binary flag, or technical F1 identifier; not a raw patient identifier.	manual_review_public_data_variable	release_pseudonym_or_technical_identifier	Public release pseudonym, binary flag, or technical F1 identifier; not a raw patient identifier.
sample_month_index	02_workflows/F4_workflow_v01/data/01_source_loaded_harmonized/esld_master_long_public.csv	esld_master_long_public.csv		integer				NA/blank as read by fread	67399	0	177	0 | 1 | 2 | 3 | 4	F4	public_or_low_risk	yes		public_deposit	keep_public_deposit	F4	public	Public-deposit file after policy overrides.	public	csv	derived_or_workflow_data	public_deposit	keep_public_deposit	public	Parent file is public data and variable was marked keep_public=yes.	public
score_corrected	02_workflows/F4_workflow_v01/data/01_source_loaded_harmonized/esld_master_long_public.csv	esld_master_long_public.csv		integer				NA/blank as read by fread	67399	0	40	14 | 19 | 16 | 10 | 13	F4	public_or_low_risk	yes		public_deposit	keep_public_deposit	F4	public	Public-deposit file after policy overrides.	public	csv	derived_or_workflow_data	public_deposit	keep_public_deposit	public	Parent file is public data and variable was marked keep_public=yes.	public
score_delta	02_workflows/F4_workflow_v01/data/01_source_loaded_harmonized/esld_master_long_public.csv	esld_master_long_public.csv		integer				NA/blank as read by fread	67399	0	4	0 | 1 | -1 | -2	F4	public_or_low_risk	yes		public_deposit	keep_public_deposit	F4	public	Public-deposit file after policy overrides.	public	csv	derived_or_workflow_data	public_deposit	keep_public_deposit	public	Parent file is public data and variable was marked keep_public=yes.	public
score_original	02_workflows/F4_workflow_v01/data/01_source_loaded_harmonized/esld_master_long_public.csv	esld_master_long_public.csv		integer				NA/blank as read by fread	67399	0	40	14 | 19 | 16 | 10 | 13	F4	public_or_low_risk	yes		public_deposit	keep_public_deposit	F4	public	Public-deposit file after policy overrides.	public	csv	derived_or_workflow_data	public_deposit	keep_public_deposit	public	Parent file is public data and variable was marked keep_public=yes.	public
sex	02_workflows/F4_workflow_v01/data/01_source_loaded_harmonized/esld_master_long_public.csv	esld_master_long_public.csv		character			M | F	NA/blank as read by fread	67399	0	2	M | F	F4	public_or_low_risk	yes		public_deposit	keep_public_deposit	F4	public	Public-deposit file after policy overrides.	public	csv	derived_or_workflow_data	public_deposit	keep_public_deposit	public	Parent file is public data and variable was marked keep_public=yes.	public
sodium	02_workflows/F4_workflow_v01/data/01_source_loaded_harmonized/esld_master_long_public.csv	esld_master_long_public.csv		numeric				NA/blank as read by fread	67399	20359	188	131 | 134 | 132 | 133 | 140	F4	public_or_low_risk	yes		public_deposit	keep_public_deposit	F4	public	Public-deposit file after policy overrides.	public	csv	derived_or_workflow_data	public_deposit	keep_public_deposit	public	Parent file is public data and variable was marked keep_public=yes.	public
tbil	02_workflows/F4_workflow_v01/data/01_source_loaded_harmonized/esld_master_long_public.csv	esld_master_long_public.csv		numeric				NA/blank as read by fread	67399	0	2029	1 | 0.9 | 1.1 | 0.8 | 0.6	F4	public_or_low_risk	yes		public_deposit	keep_public_deposit	F4	public	Public-deposit file after policy overrides.	public	csv	derived_or_workflow_data	public_deposit	keep_public_deposit	public	Parent file is public data and variable was marked keep_public=yes.	public
asterisk	02_workflows/F4_workflow_v01/data/02b_figure_content/esld_F4_survival_stats_public.csv	esld_F4_survival_stats_public.csv		character			n.s. | **** | ** | * | ***	NA/blank as read by fread	27	0	5	n.s. | **** | ** | * | ***	F4	public_or_low_risk	yes		public_deposit	keep_public_deposit	F4	public	Public-deposit file after policy overrides.	public	csv	derived_or_workflow_data	public_deposit	keep_public_deposit	public	Parent file is public data and variable was marked keep_public=yes.	public
median_m1	02_workflows/F4_workflow_v01/data/02b_figure_content/esld_F4_survival_stats_public.csv	esld_F4_survival_stats_public.csv		numeric				NA/blank as read by fread	27	0	23	125 | 74 | 33 | 17 | 10	F4	public_or_low_risk	yes		public_deposit	keep_public_deposit	F4	public	Public-deposit file after policy overrides.	public	csv	derived_or_workflow_data	public_deposit	keep_public_deposit	public	Parent file is public data and variable was marked keep_public=yes.	public
median_pm2	02_workflows/F4_workflow_v01/data/02b_figure_content/esld_F4_survival_stats_public.csv	esld_F4_survival_stats_public.csv		numeric				NA/blank as read by fread	27	0	23	126 | 26 | 15 | 9 | 7	F4	public_or_low_risk	yes		public_deposit	keep_public_deposit	F4	public	Public-deposit file after policy overrides.	public	csv	derived_or_workflow_data	public_deposit	keep_public_deposit	public	Parent file is public data and variable was marked keep_public=yes.	public
model	02_workflows/F4_workflow_v01/data/02b_figure_content/esld_F4_survival_stats_public.csv	esld_F4_survival_stats_public.csv		character			MELD | MELD-Na | reMELD-Na | MELD 3.0	NA/blank as read by fread	27	0	4	MELD | MELD-Na | reMELD-Na | MELD 3.0	F4	public_or_low_risk	yes		public_deposit	keep_public_deposit	F4	public	Public-deposit file after policy overrides.	public	csv	derived_or_workflow_data	public_deposit	keep_public_deposit	public	Parent file is public data and variable was marked keep_public=yes.	public
n_m1	02_workflows/F4_workflow_v01/data/02b_figure_content/esld_F4_survival_stats_public.csv	esld_F4_survival_stats_public.csv		integer				NA/blank as read by fread	27	0	26	369 | 913 | 916 | 555 | 305	F4	public_or_low_risk	yes		public_deposit	keep_public_deposit	F4	public	Public-deposit file after policy overrides.	public	csv	derived_or_workflow_data	public_deposit	keep_public_deposit	public	Parent file is public data and variable was marked keep_public=yes.	public
n_pm2	02_workflows/F4_workflow_v01/data/02b_figure_content/esld_F4_survival_stats_public.csv	esld_F4_survival_stats_public.csv		integer				NA/blank as read by fread	27	0	26	405 | 190 | 84 | 56 | 31	F4	public_or_low_risk	yes		public_deposit	keep_public_deposit	F4	public	Public-deposit file after policy overrides.	public	csv	derived_or_workflow_data	public_deposit	keep_public_deposit	public	Parent file is public data and variable was marked keep_public=yes.	public
p25_m1	02_workflows/F4_workflow_v01/data/02b_figure_content/esld_F4_survival_stats_public.csv	esld_F4_survival_stats_public.csv		numeric				NA/blank as read by fread	27	0	26	273 | 247 | 143.25 | 39 | 25	F4	public_or_low_risk	yes		public_deposit	keep_public_deposit	F4	public	Public-deposit file after policy overrides.	public	csv	derived_or_workflow_data	public_deposit	keep_public_deposit	public	Parent file is public data and variable was marked keep_public=yes.	public
p25_pm2	02_workflows/F4_workflow_v01/data/02b_figure_content/esld_F4_survival_stats_public.csv	esld_F4_survival_stats_public.csv		numeric				NA/blank as read by fread	27	0	26	317 | 97.75 | 29.75 | 28.25 | 14.5	F4	public_or_low_risk	yes		public_deposit	keep_public_deposit	F4	public	Public-deposit file after policy overrides.	public	csv	derived_or_workflow_data	public_deposit	keep_public_deposit	public	Parent file is public data and variable was marked keep_public=yes.	public
p75_m1	02_workflows/F4_workflow_v01/data/02b_figure_content/esld_F4_survival_stats_public.csv	esld_F4_survival_stats_public.csv		numeric				NA/blank as read by fread	27	0	21	50 | 26 | 12 | 7 | 4	F4	public_or_low_risk	yes		public_deposit	keep_public_deposit	F4	public	Public-deposit file after policy overrides.	public	csv	derived_or_workflow_data	public_deposit	keep_public_deposit	public	Parent file is public data and variable was marked keep_public=yes.	public
p75_pm2	02_workflows/F4_workflow_v01/data/02b_figure_content/esld_F4_survival_stats_public.csv	esld_F4_survival_stats_public.csv		numeric				NA/blank as read by fread	27	0	17	31 | 12 | 3 | 2 | -0.25	F4	public_or_low_risk	yes		public_deposit	keep_public_deposit	F4	public	Public-deposit file after policy overrides.	public	csv	derived_or_workflow_data	public_deposit	keep_public_deposit	public	Parent file is public data and variable was marked keep_public=yes.	public
p_value	02_workflows/F4_workflow_v01/data/02b_figure_content/esld_F4_survival_stats_public.csv	esld_F4_survival_stats_public.csv		numeric				NA/blank as read by fread	27	0	27	0.787854614489014 | 9.15971812501929e-11 | 2.77788222236644e-07 | 0.00360653118106935 | 0.114275327333006	F4	public_or_low_risk	yes		public_deposit	keep_public_deposit	F4	public	Public-deposit file after policy overrides.	public	csv	derived_or_workflow_data	public_deposit	keep_public_deposit	public	Parent file is public data and variable was marked keep_public=yes.	public
score_class_label	02_workflows/F4_workflow_v01/data/02b_figure_content/esld_F4_survival_stats_public.csv	esld_F4_survival_stats_public.csv		character			≤10 | 11-15 | 16-20 | 21-25 | 26-30 | 31-35 | 36-40	NA/blank as read by fread	27	0	7	≤10 | 11-15 | 16-20 | 21-25 | 26-30	F4	public_or_low_risk	yes		public_deposit	keep_public_deposit	F4	public	Public-deposit file after policy overrides.	public	csv	derived_or_workflow_data	public_deposit	keep_public_deposit	public	Parent file is public data and variable was marked keep_public=yes.	public
score_class_value	02_workflows/F4_workflow_v01/data/02b_figure_content/esld_F4_survival_stats_public.csv	esld_F4_survival_stats_public.csv		integer				NA/blank as read by fread	27	0	7	10 | 15 | 20 | 25 | 30	F4	public_or_low_risk	yes		public_deposit	keep_public_deposit	F4	public	Public-deposit file after policy overrides.	public	csv	derived_or_workflow_data	public_deposit	keep_public_deposit	public	Parent file is public data and variable was marked keep_public=yes.	public
y_ast	02_workflows/F4_workflow_v01/data/02b_figure_content/esld_F4_survival_stats_public.csv	esld_F4_survival_stats_public.csv		numeric				NA/blank as read by fread	27	0	24	131 | 79 | 38 | 22 | 15	F4	public_or_low_risk	yes		public_deposit	keep_public_deposit	F4	public	Public-deposit file after policy overrides.	public	csv	derived_or_workflow_data	public_deposit	keep_public_deposit	public	Parent file is public data and variable was marked keep_public=yes.	public
asterisk	02_workflows/F4_workflow_v01/submission_ready/public/data/esld_F4_survival_stats_public.csv	esld_F4_survival_stats_public.csv		character			n.s. | **** | ** | * | ***	NA/blank as read by fread	27	0	5	n.s. | **** | ** | * | ***	F4	public_or_low_risk	yes		public_deposit	keep_public_deposit	F4	public	Public-deposit file after policy overrides.	public	csv	derived_or_workflow_data	public_deposit	keep_public_deposit	public	Parent file is public data and variable was marked keep_public=yes.	public
median_m1	02_workflows/F4_workflow_v01/submission_ready/public/data/esld_F4_survival_stats_public.csv	esld_F4_survival_stats_public.csv		numeric				NA/blank as read by fread	27	0	23	125 | 74 | 33 | 17 | 10	F4	public_or_low_risk	yes		public_deposit	keep_public_deposit	F4	public	Public-deposit file after policy overrides.	public	csv	derived_or_workflow_data	public_deposit	keep_public_deposit	public	Parent file is public data and variable was marked keep_public=yes.	public
median_pm2	02_workflows/F4_workflow_v01/submission_ready/public/data/esld_F4_survival_stats_public.csv	esld_F4_survival_stats_public.csv		numeric				NA/blank as read by fread	27	0	23	126 | 26 | 15 | 9 | 7	F4	public_or_low_risk	yes		public_deposit	keep_public_deposit	F4	public	Public-deposit file after policy overrides.	public	csv	derived_or_workflow_data	public_deposit	keep_public_deposit	public	Parent file is public data and variable was marked keep_public=yes.	public
model	02_workflows/F4_workflow_v01/submission_ready/public/data/esld_F4_survival_stats_public.csv	esld_F4_survival_stats_public.csv		character			MELD | MELD-Na | reMELD-Na | MELD 3.0	NA/blank as read by fread	27	0	4	MELD | MELD-Na | reMELD-Na | MELD 3.0	F4	public_or_low_risk	yes		public_deposit	keep_public_deposit	F4	public	Public-deposit file after policy overrides.	public	csv	derived_or_workflow_data	public_deposit	keep_public_deposit	public	Parent file is public data and variable was marked keep_public=yes.	public
n_m1	02_workflows/F4_workflow_v01/submission_ready/public/data/esld_F4_survival_stats_public.csv	esld_F4_survival_stats_public.csv		integer				NA/blank as read by fread	27	0	26	369 | 913 | 916 | 555 | 305	F4	public_or_low_risk	yes		public_deposit	keep_public_deposit	F4	public	Public-deposit file after policy overrides.	public	csv	derived_or_workflow_data	public_deposit	keep_public_deposit	public	Parent file is public data and variable was marked keep_public=yes.	public
n_pm2	02_workflows/F4_workflow_v01/submission_ready/public/data/esld_F4_survival_stats_public.csv	esld_F4_survival_stats_public.csv		integer				NA/blank as read by fread	27	0	26	405 | 190 | 84 | 56 | 31	F4	public_or_low_risk	yes		public_deposit	keep_public_deposit	F4	public	Public-deposit file after policy overrides.	public	csv	derived_or_workflow_data	public_deposit	keep_public_deposit	public	Parent file is public data and variable was marked keep_public=yes.	public
p25_m1	02_workflows/F4_workflow_v01/submission_ready/public/data/esld_F4_survival_stats_public.csv	esld_F4_survival_stats_public.csv		numeric				NA/blank as read by fread	27	0	26	273 | 247 | 143.25 | 39 | 25	F4	public_or_low_risk	yes		public_deposit	keep_public_deposit	F4	public	Public-deposit file after policy overrides.	public	csv	derived_or_workflow_data	public_deposit	keep_public_deposit	public	Parent file is public data and variable was marked keep_public=yes.	public
p25_pm2	02_workflows/F4_workflow_v01/submission_ready/public/data/esld_F4_survival_stats_public.csv	esld_F4_survival_stats_public.csv		numeric				NA/blank as read by fread	27	0	26	317 | 97.75 | 29.75 | 28.25 | 14.5	F4	public_or_low_risk	yes		public_deposit	keep_public_deposit	F4	public	Public-deposit file after policy overrides.	public	csv	derived_or_workflow_data	public_deposit	keep_public_deposit	public	Parent file is public data and variable was marked keep_public=yes.	public
p75_m1	02_workflows/F4_workflow_v01/submission_ready/public/data/esld_F4_survival_stats_public.csv	esld_F4_survival_stats_public.csv		numeric				NA/blank as read by fread	27	0	21	50 | 26 | 12 | 7 | 4	F4	public_or_low_risk	yes		public_deposit	keep_public_deposit	F4	public	Public-deposit file after policy overrides.	public	csv	derived_or_workflow_data	public_deposit	keep_public_deposit	public	Parent file is public data and variable was marked keep_public=yes.	public
p75_pm2	02_workflows/F4_workflow_v01/submission_ready/public/data/esld_F4_survival_stats_public.csv	esld_F4_survival_stats_public.csv		numeric				NA/blank as read by fread	27	0	17	31 | 12 | 3 | 2 | -0.25	F4	public_or_low_risk	yes		public_deposit	keep_public_deposit	F4	public	Public-deposit file after policy overrides.	public	csv	derived_or_workflow_data	public_deposit	keep_public_deposit	public	Parent file is public data and variable was marked keep_public=yes.	public
p_value	02_workflows/F4_workflow_v01/submission_ready/public/data/esld_F4_survival_stats_public.csv	esld_F4_survival_stats_public.csv		numeric				NA/blank as read by fread	27	0	27	0.787854614489014 | 9.15971812501929e-11 | 2.77788222236644e-07 | 0.00360653118106935 | 0.114275327333006	F4	public_or_low_risk	yes		public_deposit	keep_public_deposit	F4	public	Public-deposit file after policy overrides.	public	csv	derived_or_workflow_data	public_deposit	keep_public_deposit	public	Parent file is public data and variable was marked keep_public=yes.	public
score_class_label	02_workflows/F4_workflow_v01/submission_ready/public/data/esld_F4_survival_stats_public.csv	esld_F4_survival_stats_public.csv		character			≤10 | 11-15 | 16-20 | 21-25 | 26-30 | 31-35 | 36-40	NA/blank as read by fread	27	0	7	≤10 | 11-15 | 16-20 | 21-25 | 26-30	F4	public_or_low_risk	yes		public_deposit	keep_public_deposit	F4	public	Public-deposit file after policy overrides.	public	csv	derived_or_workflow_data	public_deposit	keep_public_deposit	public	Parent file is public data and variable was marked keep_public=yes.	public
score_class_value	02_workflows/F4_workflow_v01/submission_ready/public/data/esld_F4_survival_stats_public.csv	esld_F4_survival_stats_public.csv		integer				NA/blank as read by fread	27	0	7	10 | 15 | 20 | 25 | 30	F4	public_or_low_risk	yes		public_deposit	keep_public_deposit	F4	public	Public-deposit file after policy overrides.	public	csv	derived_or_workflow_data	public_deposit	keep_public_deposit	public	Parent file is public data and variable was marked keep_public=yes.	public
y_ast	02_workflows/F4_workflow_v01/submission_ready/public/data/esld_F4_survival_stats_public.csv	esld_F4_survival_stats_public.csv		numeric				NA/blank as read by fread	27	0	24	131 | 79 | 38 | 22 | 15	F4	public_or_low_risk	yes		public_deposit	keep_public_deposit	F4	public	Public-deposit file after policy overrides.	public	csv	derived_or_workflow_data	public_deposit	keep_public_deposit	public	Parent file is public data and variable was marked keep_public=yes.	public
age_years_first_available	02_workflows/F5_workflow_v01/data/01_source_loaded_harmonized/esld_master_long_public.csv	esld_master_long_public.csv		integer				NA/blank as read by fread	67399	0	79	65 | 67 | 21 | 56 | 63	F5	public_or_low_risk	yes		public_deposit	keep_public_deposit	F5	public	Public-deposit file after policy overrides.	public	csv	derived_or_workflow_data	public_deposit	keep_public_deposit	public	Parent file is public data and variable was marked keep_public=yes.	public
age_years_sample	02_workflows/F5_workflow_v01/data/01_source_loaded_harmonized/esld_master_long_public.csv	esld_master_long_public.csv		integer				NA/blank as read by fread	67399	0	84	65 | 66 | 67 | 68 | 69	F5	public_or_low_risk	yes		public_deposit	keep_public_deposit	F5	public	Public-deposit file after policy overrides.	public	csv	derived_or_workflow_data	public_deposit	keep_public_deposit	public	Parent file is public data and variable was marked keep_public=yes.	public
albumin_g_dl	02_workflows/F5_workflow_v01/data/01_source_loaded_harmonized/esld_master_long_public.csv	esld_master_long_public.csv		numeric				NA/blank as read by fread	67399	58785	580	3.3 | 6.15 | 3.14 | 2.8 | 3.26	F5	public_or_low_risk	yes		public_deposit	keep_public_deposit	F5	public	Public-deposit file after policy overrides.	public	csv	derived_or_workflow_data	public_deposit	keep_public_deposit	public	Parent file is public data and variable was marked keep_public=yes.	public
ald	02_workflows/F5_workflow_v01/data/01_source_loaded_harmonized/esld_master_long_public.csv	esld_master_long_public.csv		integer				NA/blank as read by fread	67399	0	2	0 | 1	F5	public_or_low_risk	yes		public_deposit	keep_public_deposit	F5	public	Public-deposit file after policy overrides.	public	csv	derived_or_workflow_data	public_deposit	keep_public_deposit	public	Parent file is public data and variable was marked keep_public=yes.	public
ald_hcv	02_workflows/F5_workflow_v01/data/01_source_loaded_harmonized/esld_master_long_public.csv	esld_master_long_public.csv		integer				NA/blank as read by fread	67399	0	2	0 | 1	F5	public_or_low_risk	yes		public_deposit	keep_public_deposit	F5	public	Public-deposit file after policy overrides.	public	csv	derived_or_workflow_data	public_deposit	keep_public_deposit	public	Parent file is public data and variable was marked keep_public=yes.	public
autoimmune	02_workflows/F5_workflow_v01/data/01_source_loaded_harmonized/esld_master_long_public.csv	esld_master_long_public.csv		integer				NA/blank as read by fread	67399	0	2	0 | 1	F5	public_or_low_risk	yes		public_deposit	keep_public_deposit	F5	public	Public-deposit file after policy overrides.	public	csv	derived_or_workflow_data	public_deposit	keep_public_deposit	public	Parent file is public data and variable was marked keep_public=yes.	public
crea	02_workflows/F5_workflow_v01/data/01_source_loaded_harmonized/esld_master_long_public.csv	esld_master_long_public.csv		numeric				NA/blank as read by fread	67399	0	975	1.91 | 1.42 | 1.31 | 1.3 | 1.28	F5	public_or_low_risk	yes		public_deposit	keep_public_deposit	F5	public	Public-deposit file after policy overrides.	public	csv	derived_or_workflow_data	public_deposit	keep_public_deposit	public	Parent file is public data and variable was marked keep_public=yes.	public
crea_corrected	02_workflows/F5_workflow_v01/data/01_source_loaded_harmonized/esld_master_long_public.csv	esld_master_long_public.csv		numeric				NA/blank as read by fread	67399	0	15868	1.87705004446668 | 1.41586432303417 | 1.31039363454933 | 1.30192482788903 | 1.28150549768982	F5	public_or_low_risk	yes		public_deposit	keep_public_deposit	F5	public	Public-deposit file after policy overrides.	public	csv	derived_or_workflow_data	public_deposit	keep_public_deposit	public	Parent file is public data and variable was marked keep_public=yes.	public
date_count	02_workflows/F5_workflow_v01/data/01_source_loaded_harmonized/esld_master_long_public.csv	esld_master_long_public.csv		integer				NA/blank as read by fread	67399	50970	1450	-3021 | -2833 | -2798 | -2793 | -2791	F5	manual_review_indirect_identifier_risk	manual_review		public_deposit	keep_public_deposit	F5	manual_review	Public-deposit file after policy overrides.	manual_review	csv	derived_or_workflow_data	public_deposit	keep_public_deposit	public	Approved after public manual-variable review. Relative/count-based time variable or binary outcome flag; no calendar date/time disclosed.	manual_review_public_data_variable	relative_time_or_public_outcome	Relative/count-based time variable or binary outcome flag; no calendar date/time disclosed.
date_count_month	02_workflows/F5_workflow_v01/data/01_source_loaded_harmonized/esld_master_long_public.csv	esld_master_long_public.csv		integer				NA/blank as read by fread	67399	50970	147	-99 | -93 | -92 | -91 | -87	F5	manual_review_indirect_identifier_risk	manual_review		public_deposit	keep_public_deposit	F5	manual_review	Public-deposit file after policy overrides.	manual_review	csv	derived_or_workflow_data	public_deposit	keep_public_deposit	public	Approved after public manual-variable review. Relative/count-based time variable or binary outcome flag; no calendar date/time disclosed.	manual_review_public_data_variable	relative_time_or_public_outcome	Relative/count-based time variable or binary outcome flag; no calendar date/time disclosed.
dead_sample_flag	02_workflows/F5_workflow_v01/data/01_source_loaded_harmonized/esld_master_long_public.csv	esld_master_long_public.csv		integer				NA/blank as read by fread	67399	0	2	0 | 1	F5	public_or_low_risk	yes		public_deposit	keep_public_deposit	F5	public	Public-deposit file after policy overrides.	public	csv	derived_or_workflow_data	public_deposit	keep_public_deposit	public	Parent file is public data and variable was marked keep_public=yes.	public
death_within_90d	02_workflows/F5_workflow_v01/data/01_source_loaded_harmonized/esld_master_long_public.csv	esld_master_long_public.csv		logical				NA/blank as read by fread	67399	67399	0		F5	manual_review_indirect_identifier_risk	manual_review		public_deposit	keep_public_deposit	F5	manual_review	Public-deposit file after policy overrides.	manual_review	csv	derived_or_workflow_data	public_deposit	keep_public_deposit	public	Approved after public manual-variable review. Relative/count-based time variable or binary outcome flag; no calendar date/time disclosed.	manual_review_public_data_variable	relative_time_or_public_outcome	Relative/count-based time variable or binary outcome flag; no calendar date/time disclosed.
deceased_patient_flag	02_workflows/F5_workflow_v01/data/01_source_loaded_harmonized/esld_master_long_public.csv	esld_master_long_public.csv		integer				NA/blank as read by fread	67399	0	2	0 | 1	F5	manual_review_indirect_identifier_risk	manual_review		public_deposit	keep_public_deposit	F5	manual_review	Public-deposit file after policy overrides.	manual_review	csv	derived_or_workflow_data	public_deposit	keep_public_deposit	public	Approved after public manual-variable review. Public release pseudonym, binary flag, or technical F1 identifier; not a raw patient identifier.	manual_review_public_data_variable	release_pseudonym_or_technical_identifier	Public release pseudonym, binary flag, or technical F1 identifier; not a raw patient identifier.
delta_eq_0_flag	02_workflows/F5_workflow_v01/data/01_source_loaded_harmonized/esld_master_long_public.csv	esld_master_long_public.csv		integer				NA/blank as read by fread	67399	0	2	1 | 0	F5	public_or_low_risk	yes		public_deposit	keep_public_deposit	F5	public	Public-deposit file after policy overrides.	public	csv	derived_or_workflow_data	public_deposit	keep_public_deposit	public	Parent file is public data and variable was marked keep_public=yes.	public
delta_gt_0_flag	02_workflows/F5_workflow_v01/data/01_source_loaded_harmonized/esld_master_long_public.csv	esld_master_long_public.csv		integer				NA/blank as read by fread	67399	0	2	0 | 1	F5	public_or_low_risk	yes		public_deposit	keep_public_deposit	F5	public	Public-deposit file after policy overrides.	public	csv	derived_or_workflow_data	public_deposit	keep_public_deposit	public	Parent file is public data and variable was marked keep_public=yes.	public
delta_le_minus1_flag	02_workflows/F5_workflow_v01/data/01_source_loaded_harmonized/esld_master_long_public.csv	esld_master_long_public.csv		integer				NA/blank as read by fread	67399	0	2	0 | 1	F5	public_or_low_risk	yes		public_deposit	keep_public_deposit	F5	public	Public-deposit file after policy overrides.	public	csv	derived_or_workflow_data	public_deposit	keep_public_deposit	public	Parent file is public data and variable was marked keep_public=yes.	public
dialysis_raw	02_workflows/F5_workflow_v01/data/01_source_loaded_harmonized/esld_master_long_public.csv	esld_master_long_public.csv		integer				NA/blank as read by fread	67399	27827	2	0 | 1	F5	public_or_low_risk	yes		public_deposit	keep_public_deposit	F5	public	Public-deposit file after policy overrides.	public	csv	derived_or_workflow_data	public_deposit	keep_public_deposit	public	Parent file is public data and variable was marked keep_public=yes.	public
encounter_id_public	02_workflows/F5_workflow_v01/data/01_source_loaded_harmonized/esld_master_long_public.csv	esld_master_long_public.csv		character			E001181 | E000008 | E000041 | E000100 | E000126 | E000151 | E000157 | E000219 | E000289 | E000344	NA/blank as read by fread	67399	0	5045	E001181 | E000008 | E000041 | E000100 | E000126	F5	manual_review_indirect_identifier_risk	manual_review		public_deposit	keep_public_deposit	F5	manual_review	Public-deposit file after policy overrides.	manual_review	csv	derived_or_workflow_data	public_deposit	keep_public_deposit	public	Approved after public manual-variable review. Public release pseudonym, binary flag, or technical F1 identifier; not a raw patient identifier.	manual_review_public_data_variable	release_pseudonym_or_technical_identifier	Public release pseudonym, binary flag, or technical F1 identifier; not a raw patient identifier.
etiology_source_current_flag	02_workflows/F5_workflow_v01/data/01_source_loaded_harmonized/esld_master_long_public.csv	esld_master_long_public.csv		integer				NA/blank as read by fread	67399	0	1	1	F5	public_or_low_risk	yes		public_deposit	keep_public_deposit	F5	public	Public-deposit file after policy overrides.	public	csv	derived_or_workflow_data	public_deposit	keep_public_deposit	public	Parent file is public data and variable was marked keep_public=yes.	public
etiology_unclassified	02_workflows/F5_workflow_v01/data/01_source_loaded_harmonized/esld_master_long_public.csv	esld_master_long_public.csv		integer				NA/blank as read by fread	67399	0	1	0	F5	public_or_low_risk	yes		public_deposit	keep_public_deposit	F5	public	Public-deposit file after policy overrides.	public	csv	derived_or_workflow_data	public_deposit	keep_public_deposit	public	Parent file is public data and variable was marked keep_public=yes.	public
hbv	02_workflows/F5_workflow_v01/data/01_source_loaded_harmonized/esld_master_long_public.csv	esld_master_long_public.csv		integer				NA/blank as read by fread	67399	0	2	0 | 1	F5	public_or_low_risk	yes		public_deposit	keep_public_deposit	F5	public	Public-deposit file after policy overrides.	public	csv	derived_or_workflow_data	public_deposit	keep_public_deposit	public	Parent file is public data and variable was marked keep_public=yes.	public
hcv	02_workflows/F5_workflow_v01/data/01_source_loaded_harmonized/esld_master_long_public.csv	esld_master_long_public.csv		integer				NA/blank as read by fread	67399	0	2	0 | 1	F5	public_or_low_risk	yes		public_deposit	keep_public_deposit	F5	public	Public-deposit file after policy overrides.	public	csv	derived_or_workflow_data	public_deposit	keep_public_deposit	public	Parent file is public data and variable was marked keep_public=yes.	public
icd_source_present	02_workflows/F5_workflow_v01/data/01_source_loaded_harmonized/esld_master_long_public.csv	esld_master_long_public.csv		integer				NA/blank as read by fread	67399	0	2	1 | 0	F5	public_or_low_risk	yes		public_deposit	keep_public_deposit	F5	public	Public-deposit file after policy overrides.	public	csv	derived_or_workflow_data	public_deposit	keep_public_deposit	public	Parent file is public data and variable was marked keep_public=yes.	public
in_t1_cohort	02_workflows/F5_workflow_v01/data/01_source_loaded_harmonized/esld_master_long_public.csv	esld_master_long_public.csv		integer				NA/blank as read by fread	67399	0	1	1	F5	public_or_low_risk	yes		public_deposit	keep_public_deposit	F5	public	Public-deposit file after policy overrides.	public	csv	derived_or_workflow_data	public_deposit	keep_public_deposit	public	Parent file is public data and variable was marked keep_public=yes.	public
in_t3_anchor_model	02_workflows/F5_workflow_v01/data/01_source_loaded_harmonized/esld_master_long_public.csv	esld_master_long_public.csv		integer				NA/blank as read by fread	67399	0	2	1 | 0	F5	public_or_low_risk	yes		public_deposit	keep_public_deposit	F5	public	Public-deposit file after policy overrides.	public	csv	derived_or_workflow_data	public_deposit	keep_public_deposit	public	Parent file is public data and variable was marked keep_public=yes.	public
in_t4_prevalence_path	02_workflows/F5_workflow_v01/data/01_source_loaded_harmonized/esld_master_long_public.csv	esld_master_long_public.csv		integer				NA/blank as read by fread	67399	0	1	1	F5	public_or_low_risk	yes		public_deposit	keep_public_deposit	F5	public	Public-deposit file after policy overrides.	public	csv	derived_or_workflow_data	public_deposit	keep_public_deposit	public	Parent file is public data and variable was marked keep_public=yes.	public
in_t4_survival_path	02_workflows/F5_workflow_v01/data/01_source_loaded_harmonized/esld_master_long_public.csv	esld_master_long_public.csv		integer				NA/blank as read by fread	67399	0	2	0 | 1	F5	public_or_low_risk	yes		public_deposit	keep_public_deposit	F5	public	Public-deposit file after policy overrides.	public	csv	derived_or_workflow_data	public_deposit	keep_public_deposit	public	Parent file is public data and variable was marked keep_public=yes.	public
inr	02_workflows/F5_workflow_v01/data/01_source_loaded_harmonized/esld_master_long_public.csv	esld_master_long_public.csv		numeric				NA/blank as read by fread	67399	0	786	1.14 | 0.91 | 1 | 1.04 | 0.98	F5	public_or_low_risk	yes		public_deposit	keep_public_deposit	F5	public	Public-deposit file after policy overrides.	public	csv	derived_or_workflow_data	public_deposit	keep_public_deposit	public	Parent file is public data and variable was marked keep_public=yes.	public
mash	02_workflows/F5_workflow_v01/data/01_source_loaded_harmonized/esld_master_long_public.csv	esld_master_long_public.csv		integer				NA/blank as read by fread	67399	0	2	0 | 1	F5	public_or_low_risk	yes		public_deposit	keep_public_deposit	F5	public	Public-deposit file after policy overrides.	public	csv	derived_or_workflow_data	public_deposit	keep_public_deposit	public	Parent file is public data and variable was marked keep_public=yes.	public
model	02_workflows/F5_workflow_v01/data/01_source_loaded_harmonized/esld_master_long_public.csv	esld_master_long_public.csv		character			MELD | MELD-Na | reMELD-Na | MELD 3.0	NA/blank as read by fread	67399	0	4	MELD | MELD-Na | reMELD-Na | MELD 3.0	F5	public_or_low_risk	yes		public_deposit	keep_public_deposit	F5	public	Public-deposit file after policy overrides.	public	csv	derived_or_workflow_data	public_deposit	keep_public_deposit	public	Parent file is public data and variable was marked keep_public=yes.	public
other	02_workflows/F5_workflow_v01/data/01_source_loaded_harmonized/esld_master_long_public.csv	esld_master_long_public.csv		integer				NA/blank as read by fread	67399	0	2	1 | 0	F5	public_or_low_risk	yes		public_deposit	keep_public_deposit	F5	public	Public-deposit file after policy overrides.	public	csv	derived_or_workflow_data	public_deposit	keep_public_deposit	public	Parent file is public data and variable was marked keep_public=yes.	public
patient_id	02_workflows/F5_workflow_v01/data/01_source_loaded_harmonized/esld_master_long_public.csv	esld_master_long_public.csv		character			P000001 | P000002 | P000003 | P000004 | P000005 | P000006 | P000007 | P000008 | P000009 | P000010	NA/blank as read by fread	67399	0	1375	P000001 | P000002 | P000003 | P000004 | P000005	F5	manual_review_indirect_identifier_risk	manual_review		public_deposit	keep_public_deposit	F5	manual_review	Public-deposit file after policy overrides.	manual_review	csv	derived_or_workflow_data	public_deposit	keep_public_deposit	public	Approved after public manual-variable review. Public release pseudonym, binary flag, or technical F1 identifier; not a raw patient identifier.	manual_review_public_data_variable	release_pseudonym_or_technical_identifier	Public release pseudonym, binary flag, or technical F1 identifier; not a raw patient identifier.
pbc	02_workflows/F5_workflow_v01/data/01_source_loaded_harmonized/esld_master_long_public.csv	esld_master_long_public.csv		integer				NA/blank as read by fread	67399	0	2	0 | 1	F5	public_or_low_risk	yes		public_deposit	keep_public_deposit	F5	public	Public-deposit file after policy overrides.	public	csv	derived_or_workflow_data	public_deposit	keep_public_deposit	public	Parent file is public data and variable was marked keep_public=yes.	public
sample_day_from_first_sample	02_workflows/F5_workflow_v01/data/01_source_loaded_harmonized/esld_master_long_public.csv	esld_master_long_public.csv		integer				NA/blank as read by fread	67399	0	3438	0 | 42 | 91 | 118 | 133	F5	public_or_low_risk	yes		public_deposit	keep_public_deposit	F5	public	Public-deposit file after policy overrides.	public	csv	derived_or_workflow_data	public_deposit	keep_public_deposit	public	Parent file is public data and variable was marked keep_public=yes.	public
sample_group_id_public	02_workflows/F5_workflow_v01/data/01_source_loaded_harmonized/esld_master_long_public.csv	esld_master_long_public.csv		character			G0000001 | G0000002 | G0000003 | G0000004 | G0000005 | G0000006 | G0000007 | G0000008 | G0000009 | G0000010	NA/blank as read by fread	67399	0	20359	G0000001 | G0000002 | G0000003 | G0000004 | G0000005	F5	manual_review_indirect_identifier_risk	manual_review		public_deposit	keep_public_deposit	F5	manual_review	Public-deposit file after policy overrides.	manual_review	csv	derived_or_workflow_data	public_deposit	keep_public_deposit	public	Approved after public manual-variable review. Public release pseudonym, binary flag, or technical F1 identifier; not a raw patient identifier.	manual_review_public_data_variable	release_pseudonym_or_technical_identifier	Public release pseudonym, binary flag, or technical F1 identifier; not a raw patient identifier.
sample_id	02_workflows/F5_workflow_v01/data/01_source_loaded_harmonized/esld_master_long_public.csv	esld_master_long_public.csv		character			S0000001 | S0000002 | S0000003 | S0000004 | S0000005 | S0000006 | S0000007 | S0000008 | S0000009 | S0000010	NA/blank as read by fread	67399	0	67399	S0000001 | S0000002 | S0000003 | S0000004 | S0000005	F5	manual_review_indirect_identifier_risk	manual_review		public_deposit	keep_public_deposit	F5	manual_review	Public-deposit file after policy overrides.	manual_review	csv	derived_or_workflow_data	public_deposit	keep_public_deposit	public	Approved after public manual-variable review. Public release pseudonym, binary flag, or technical F1 identifier; not a raw patient identifier.	manual_review_public_data_variable	release_pseudonym_or_technical_identifier	Public release pseudonym, binary flag, or technical F1 identifier; not a raw patient identifier.
sample_month_index	02_workflows/F5_workflow_v01/data/01_source_loaded_harmonized/esld_master_long_public.csv	esld_master_long_public.csv		integer				NA/blank as read by fread	67399	0	177	0 | 1 | 2 | 3 | 4	F5	public_or_low_risk	yes		public_deposit	keep_public_deposit	F5	public	Public-deposit file after policy overrides.	public	csv	derived_or_workflow_data	public_deposit	keep_public_deposit	public	Parent file is public data and variable was marked keep_public=yes.	public
score_corrected	02_workflows/F5_workflow_v01/data/01_source_loaded_harmonized/esld_master_long_public.csv	esld_master_long_public.csv		integer				NA/blank as read by fread	67399	0	40	14 | 19 | 16 | 10 | 13	F5	public_or_low_risk	yes		public_deposit	keep_public_deposit	F5	public	Public-deposit file after policy overrides.	public	csv	derived_or_workflow_data	public_deposit	keep_public_deposit	public	Parent file is public data and variable was marked keep_public=yes.	public
score_delta	02_workflows/F5_workflow_v01/data/01_source_loaded_harmonized/esld_master_long_public.csv	esld_master_long_public.csv		integer				NA/blank as read by fread	67399	0	4	0 | 1 | -1 | -2	F5	public_or_low_risk	yes		public_deposit	keep_public_deposit	F5	public	Public-deposit file after policy overrides.	public	csv	derived_or_workflow_data	public_deposit	keep_public_deposit	public	Parent file is public data and variable was marked keep_public=yes.	public
score_original	02_workflows/F5_workflow_v01/data/01_source_loaded_harmonized/esld_master_long_public.csv	esld_master_long_public.csv		integer				NA/blank as read by fread	67399	0	40	14 | 19 | 16 | 10 | 13	F5	public_or_low_risk	yes		public_deposit	keep_public_deposit	F5	public	Public-deposit file after policy overrides.	public	csv	derived_or_workflow_data	public_deposit	keep_public_deposit	public	Parent file is public data and variable was marked keep_public=yes.	public
sex	02_workflows/F5_workflow_v01/data/01_source_loaded_harmonized/esld_master_long_public.csv	esld_master_long_public.csv		character			M | F	NA/blank as read by fread	67399	0	2	M | F	F5	public_or_low_risk	yes		public_deposit	keep_public_deposit	F5	public	Public-deposit file after policy overrides.	public	csv	derived_or_workflow_data	public_deposit	keep_public_deposit	public	Parent file is public data and variable was marked keep_public=yes.	public
sodium	02_workflows/F5_workflow_v01/data/01_source_loaded_harmonized/esld_master_long_public.csv	esld_master_long_public.csv		numeric				NA/blank as read by fread	67399	20359	188	131 | 134 | 132 | 133 | 140	F5	public_or_low_risk	yes		public_deposit	keep_public_deposit	F5	public	Public-deposit file after policy overrides.	public	csv	derived_or_workflow_data	public_deposit	keep_public_deposit	public	Parent file is public data and variable was marked keep_public=yes.	public
tbil	02_workflows/F5_workflow_v01/data/01_source_loaded_harmonized/esld_master_long_public.csv	esld_master_long_public.csv		numeric				NA/blank as read by fread	67399	0	2029	1 | 0.9 | 1.1 | 0.8 | 0.6	F5	public_or_low_risk	yes		public_deposit	keep_public_deposit	F5	public	Public-deposit file after policy overrides.	public	csv	derived_or_workflow_data	public_deposit	keep_public_deposit	public	Parent file is public data and variable was marked keep_public=yes.	public
parameter	02_workflows/F5_workflow_v01/data/02b_figure_content/esld_F5_stratified_survival_meta_public.csv	esld_F5_stratified_survival_meta_public.csv		character			dataset_subject | dataset_stats | domain | anchor | data_object | unit_or_role_subject | unit_or_role_stats | release_status | source_master | n_subject_rows	NA/blank as read by fread	12	0	12	dataset_subject | dataset_stats | domain | anchor | data_object	F5	public_or_low_risk	yes		public_deposit	keep_public_deposit	F5	public	Public-deposit file after policy overrides.	public	csv	derived_or_workflow_data	public_deposit	keep_public_deposit	public	Parent file is public data and variable was marked keep_public=yes.	public
value	02_workflows/F5_workflow_v01/data/02b_figure_content/esld_F5_stratified_survival_meta_public.csv	esld_F5_stratified_survival_meta_public.csv		character			esld_F5_stratified_survival_subject_public | esld_F5_stratified_survival_stats_public | esld | F5 | stratified_survival | subject | stats | public | esld_master_long_public.csv | 841	NA/blank as read by fread	12	0	12	esld_F5_stratified_survival_subject_public | esld_F5_stratified_survival_stats_public | esld | F5 | stratified_survival	F5	public_or_low_risk	yes		public_deposit	keep_public_deposit	F5	public	Public-deposit file after policy overrides.	public	csv	derived_or_workflow_data	public_deposit	keep_public_deposit	public	Parent file is public data and variable was marked keep_public=yes.	public	assay_value_qc_metric_or_long_format_metadata	Assay value, QC metric, or long-format metadata field required to rebuild public outputs.
chisq	02_workflows/F5_workflow_v01/data/02b_figure_content/esld_F5_stratified_survival_stats_public.csv	esld_F5_stratified_survival_stats_public.csv		numeric				NA/blank as read by fread	12	0	12	0.00770313568089429 | 2.87624703252109 | 12.1826833766653 | 0.00169868292629352 | 0.733720432338734	F5	public_or_low_risk	yes		public_deposit	keep_public_deposit	F5	public	Public-deposit file after policy overrides.	public	csv	derived_or_workflow_data	public_deposit	keep_public_deposit	public	Parent file is public data and variable was marked keep_public=yes.	public
chisq_lab	02_workflows/F5_workflow_v01/data/02b_figure_content/esld_F5_stratified_survival_stats_public.csv	esld_F5_stratified_survival_stats_public.csv		character			χ² = 0.008 | χ² = 2.876 | χ² = 12.183 | χ² = 0.002 | χ² = 0.734 | χ² = 7.752 | χ² = 0.964 | χ² = 8.044 | χ² = 13.427 | χ² = 0.413	NA/blank as read by fread	12	0	12	χ² = 0.008 | χ² = 2.876 | χ² = 12.183 | χ² = 0.002 | χ² = 0.734	F5	public_or_low_risk	yes		public_deposit	keep_public_deposit	F5	public	Public-deposit file after policy overrides.	public	csv	derived_or_workflow_data	public_deposit	keep_public_deposit	public	Parent file is public data and variable was marked keep_public=yes.	public
model	02_workflows/F5_workflow_v01/data/02b_figure_content/esld_F5_stratified_survival_stats_public.csv	esld_F5_stratified_survival_stats_public.csv		character			MELD | MELD-Na | reMELD-Na | MELD 3.0	NA/blank as read by fread	12	0	4	MELD | MELD-Na | reMELD-Na | MELD 3.0	F5	public_or_low_risk	yes		public_deposit	keep_public_deposit	F5	public	Public-deposit file after policy overrides.	public	csv	derived_or_workflow_data	public_deposit	keep_public_deposit	public	Parent file is public data and variable was marked keep_public=yes.	public
n_m1	02_workflows/F5_workflow_v01/data/02b_figure_content/esld_F5_stratified_survival_stats_public.csv	esld_F5_stratified_survival_stats_public.csv		integer				NA/blank as read by fread	12	0	12	12 | 64 | 82 | 7 | 47	F5	public_or_low_risk	yes		public_deposit	keep_public_deposit	F5	public	Public-deposit file after policy overrides.	public	csv	derived_or_workflow_data	public_deposit	keep_public_deposit	public	Parent file is public data and variable was marked keep_public=yes.	public
n_pm	02_workflows/F5_workflow_v01/data/02b_figure_content/esld_F5_stratified_survival_stats_public.csv	esld_F5_stratified_survival_stats_public.csv		integer				NA/blank as read by fread	12	0	11	25 | 31 | 11 | 27 | 39	F5	public_or_low_risk	yes		public_deposit	keep_public_deposit	F5	public	Public-deposit file after policy overrides.	public	csv	derived_or_workflow_data	public_deposit	keep_public_deposit	public	Parent file is public data and variable was marked keep_public=yes.	public
p_lab	02_workflows/F5_workflow_v01/data/02b_figure_content/esld_F5_stratified_survival_stats_public.csv	esld_F5_stratified_survival_stats_public.csv		character			p = 0.930 | p = 0.090 | p < 0.001 | p = 0.967 | p = 0.392 | p = 0.005 | p = 0.326 | p = 0.521 | p = 0.046 | p = 0.052	NA/blank as read by fread	12	0	10	p = 0.930 | p = 0.090 | p < 0.001 | p = 0.967 | p = 0.392	F5	public_or_low_risk	yes		public_deposit	keep_public_deposit	F5	public	Public-deposit file after policy overrides.	public	csv	derived_or_workflow_data	public_deposit	keep_public_deposit	public	Parent file is public data and variable was marked keep_public=yes.	public
pval	02_workflows/F5_workflow_v01/data/02b_figure_content/esld_F5_stratified_survival_stats_public.csv	esld_F5_stratified_survival_stats_public.csv		numeric				NA/blank as read by fread	12	0	12	0.930061461937626 | 0.0898953142885014 | 0.000482352058876657 | 0.967124430752549 | 0.391679903320669	F5	public_or_low_risk	yes		public_deposit	keep_public_deposit	F5	public	Public-deposit file after policy overrides.	public	csv	derived_or_workflow_data	public_deposit	keep_public_deposit	public	Parent file is public data and variable was marked keep_public=yes.	public
scr.grp	02_workflows/F5_workflow_v01/data/02b_figure_content/esld_F5_stratified_survival_stats_public.csv	esld_F5_stratified_survival_stats_public.csv		character			le15 | 16to25 | gt25	NA/blank as read by fread	12	0	3	le15 | 16to25 | gt25	F5	public_or_low_risk	yes		public_deposit	keep_public_deposit	F5	public	Public-deposit file after policy overrides.	public	csv	derived_or_workflow_data	public_deposit	keep_public_deposit	public	Parent file is public data and variable was marked keep_public=yes.	public
albumin	02_workflows/F5_workflow_v01/data/02b_figure_content/esld_F5_stratified_survival_subject_public.csv	esld_F5_stratified_survival_subject_public.csv		numeric				NA/blank as read by fread	841	645	149	2.86 | 3.4 | 2.21 | 2.89 | 2.53	F5	public_or_low_risk	yes		public_deposit	keep_public_deposit	F5	public	Public-deposit file after policy overrides.	public	csv	derived_or_workflow_data	public_deposit	keep_public_deposit	public	Parent file is public data and variable was marked keep_public=yes.	public
bilirubin	02_workflows/F5_workflow_v01/data/02b_figure_content/esld_F5_stratified_survival_subject_public.csv	esld_F5_stratified_survival_subject_public.csv		numeric				NA/blank as read by fread	841	0	254	0.5 | 1.7 | 0.6 | 0.86 | 0.87	F5	public_or_low_risk	yes		public_deposit	keep_public_deposit	F5	public	Public-deposit file after policy overrides.	public	csv	derived_or_workflow_data	public_deposit	keep_public_deposit	public	Parent file is public data and variable was marked keep_public=yes.	public
case_id	02_workflows/F5_workflow_v01/data/02b_figure_content/esld_F5_stratified_survival_subject_public.csv	esld_F5_stratified_survival_subject_public.csv		integer				NA/blank as read by fread	841	0	841	1 | 2 | 3 | 4 | 5	F5	manual_review_indirect_identifier_risk	manual_review		public_deposit	keep_public_deposit	F5	manual_review	Public-deposit file after policy overrides.	manual_review	csv	derived_or_workflow_data	public_deposit	keep_public_deposit	public	Approved after public manual-variable review. Public release pseudonym, binary flag, or technical F1 identifier; not a raw patient identifier.	manual_review_public_data_variable	release_pseudonym_or_technical_identifier	Public release pseudonym, binary flag, or technical F1 identifier; not a raw patient identifier.
creatinine_corrected	02_workflows/F5_workflow_v01/data/02b_figure_content/esld_F5_stratified_survival_subject_public.csv	esld_F5_stratified_survival_subject_public.csv		numeric				NA/blank as read by fread	841	0	349	0.698460325475166 | 1.02098453959733 | 0.657275352328835 | 1.54121277346097 | 1.05977483679343	F5	public_or_low_risk	yes		public_deposit	keep_public_deposit	F5	public	Public-deposit file after policy overrides.	public	csv	derived_or_workflow_data	public_deposit	keep_public_deposit	public	Parent file is public data and variable was marked keep_public=yes.	public
creatinine_raw	02_workflows/F5_workflow_v01/data/02b_figure_content/esld_F5_stratified_survival_subject_public.csv	esld_F5_stratified_survival_subject_public.csv		numeric				NA/blank as read by fread	841	0	240	0.68 | 1.02 | 0.64 | 1.55 | 1.05	F5	public_or_low_risk	yes		public_deposit	keep_public_deposit	F5	public	Public-deposit file after policy overrides.	public	csv	derived_or_workflow_data	public_deposit	keep_public_deposit	public	Parent file is public data and variable was marked keep_public=yes.	public
delta.grp	02_workflows/F5_workflow_v01/data/02b_figure_content/esld_F5_stratified_survival_subject_public.csv	esld_F5_stratified_survival_subject_public.csv		character			pm | m1	NA/blank as read by fread	841	0	2	pm | m1	F5	public_or_low_risk	yes		public_deposit	keep_public_deposit	F5	public	Public-deposit file after policy overrides.	public	csv	derived_or_workflow_data	public_deposit	keep_public_deposit	public	Parent file is public data and variable was marked keep_public=yes.	public
delta_group_label	02_workflows/F5_workflow_v01/data/02b_figure_content/esld_F5_stratified_survival_subject_public.csv	esld_F5_stratified_survival_subject_public.csv		character			Δ score = ± 0 | Δ score ≤ -1	NA/blank as read by fread	841	0	2	Δ score = ± 0 | Δ score ≤ -1	F5	public_or_low_risk	yes		public_deposit	keep_public_deposit	F5	public	Public-deposit file after policy overrides.	public	csv	derived_or_workflow_data	public_deposit	keep_public_deposit	public	Parent file is public data and variable was marked keep_public=yes.	public
dialysis	02_workflows/F5_workflow_v01/data/02b_figure_content/esld_F5_stratified_survival_subject_public.csv	esld_F5_stratified_survival_subject_public.csv		integer				NA/blank as read by fread	841	395	2	0 | 1	F5	public_or_low_risk	yes		public_deposit	keep_public_deposit	F5	public	Public-deposit file after policy overrides.	public	csv	derived_or_workflow_data	public_deposit	keep_public_deposit	public	Parent file is public data and variable was marked keep_public=yes.	public
inr	02_workflows/F5_workflow_v01/data/02b_figure_content/esld_F5_stratified_survival_subject_public.csv	esld_F5_stratified_survival_subject_public.csv		numeric				NA/blank as read by fread	841	0	196	1.15 | 1.22 | 1.79 | 1.23 | 1.69	F5	public_or_low_risk	yes		public_deposit	keep_public_deposit	F5	public	Public-deposit file after policy overrides.	public	csv	derived_or_workflow_data	public_deposit	keep_public_deposit	public	Parent file is public data and variable was marked keep_public=yes.	public
model	02_workflows/F5_workflow_v01/data/02b_figure_content/esld_F5_stratified_survival_subject_public.csv	esld_F5_stratified_survival_subject_public.csv		character			MELD | MELD-Na | reMELD-Na | MELD 3.0	NA/blank as read by fread	841	0	4	MELD | MELD-Na | reMELD-Na | MELD 3.0	F5	public_or_low_risk	yes		public_deposit	keep_public_deposit	F5	public	Public-deposit file after policy overrides.	public	csv	derived_or_workflow_data	public_deposit	keep_public_deposit	public	Parent file is public data and variable was marked keep_public=yes.	public
patient_id	02_workflows/F5_workflow_v01/data/02b_figure_content/esld_F5_stratified_survival_subject_public.csv	esld_F5_stratified_survival_subject_public.csv		character			P001277 | P000525 | P000302 | P001040 | P000988 | P000384 | P000766 | P000386 | P000496 | P000131	NA/blank as read by fread	841	0	232	P001277 | P000525 | P000302 | P001040 | P000988	F5	manual_review_indirect_identifier_risk	manual_review		public_deposit	keep_public_deposit	F5	manual_review	Public-deposit file after policy overrides.	manual_review	csv	derived_or_workflow_data	public_deposit	keep_public_deposit	public	Approved after public manual-variable review. Public release pseudonym, binary flag, or technical F1 identifier; not a raw patient identifier.	manual_review_public_data_variable	release_pseudonym_or_technical_identifier	Public release pseudonym, binary flag, or technical F1 identifier; not a raw patient identifier.
score_class	02_workflows/F5_workflow_v01/data/02b_figure_content/esld_F5_stratified_survival_subject_public.csv	esld_F5_stratified_survival_subject_public.csv		character			≤ 15 | 16 - 25 | > 25	NA/blank as read by fread	841	0	3	≤ 15 | 16 - 25 | > 25	F5	public_or_low_risk	yes		public_deposit	keep_public_deposit	F5	public	Public-deposit file after policy overrides.	public	csv	derived_or_workflow_data	public_deposit	keep_public_deposit	public	Parent file is public data and variable was marked keep_public=yes.	public
score_for_class	02_workflows/F5_workflow_v01/data/02b_figure_content/esld_F5_stratified_survival_subject_public.csv	esld_F5_stratified_survival_subject_public.csv		integer				NA/blank as read by fread	841	0	37	8 | 11 | 13 | 14 | 7	F5	public_or_low_risk	yes		public_deposit	keep_public_deposit	F5	public	Public-deposit file after policy overrides.	public	csv	derived_or_workflow_data	public_deposit	keep_public_deposit	public	Parent file is public data and variable was marked keep_public=yes.	public
scr.grp	02_workflows/F5_workflow_v01/data/02b_figure_content/esld_F5_stratified_survival_subject_public.csv	esld_F5_stratified_survival_subject_public.csv		character			le15 | 16to25 | gt25	NA/blank as read by fread	841	0	3	le15 | 16to25 | gt25	F5	public_or_low_risk	yes		public_deposit	keep_public_deposit	F5	public	Public-deposit file after policy overrides.	public	csv	derived_or_workflow_data	public_deposit	keep_public_deposit	public	Parent file is public data and variable was marked keep_public=yes.	public
sex	02_workflows/F5_workflow_v01/data/02b_figure_content/esld_F5_stratified_survival_subject_public.csv	esld_F5_stratified_survival_subject_public.csv		character			M | F	NA/blank as read by fread	841	0	2	M | F	F5	public_or_low_risk	yes		public_deposit	keep_public_deposit	F5	public	Public-deposit file after policy overrides.	public	csv	derived_or_workflow_data	public_deposit	keep_public_deposit	public	Parent file is public data and variable was marked keep_public=yes.	public
sodium	02_workflows/F5_workflow_v01/data/02b_figure_content/esld_F5_stratified_survival_subject_public.csv	esld_F5_stratified_survival_subject_public.csv		numeric				NA/blank as read by fread	841	225	66	143 | 142 | 138 | 151 | 145	F5	public_or_low_risk	yes		public_deposit	keep_public_deposit	F5	public	Public-deposit file after policy overrides.	public	csv	derived_or_workflow_data	public_deposit	keep_public_deposit	public	Parent file is public data and variable was marked keep_public=yes.	public
source_file	02_workflows/F5_workflow_v01/data/02b_figure_content/esld_F5_stratified_survival_subject_public.csv	esld_F5_stratified_survival_subject_public.csv		character			esld_master_long_public.csv	NA/blank as read by fread	841	0	1	esld_master_long_public.csv	F5	public_or_low_risk	yes		public_deposit	keep_public_deposit	F5	public	Public-deposit file after policy overrides.	public	csv	derived_or_workflow_data	public_deposit	keep_public_deposit	public	Parent file is public data and variable was marked keep_public=yes.	public
status	02_workflows/F5_workflow_v01/data/02b_figure_content/esld_F5_stratified_survival_subject_public.csv	esld_F5_stratified_survival_subject_public.csv		integer				NA/blank as read by fread	841	0	2	1 | 0	F5	public_or_low_risk	yes		public_deposit	keep_public_deposit	F5	public	Public-deposit file after policy overrides.	public	csv	derived_or_workflow_data	public_deposit	keep_public_deposit	public	Parent file is public data and variable was marked keep_public=yes.	public
time	02_workflows/F5_workflow_v01/data/02b_figure_content/esld_F5_stratified_survival_subject_public.csv	esld_F5_stratified_survival_subject_public.csv		integer				NA/blank as read by fread	841	0	124	1 | 6 | 7 | 13 | 15	F5	manual_review_indirect_identifier_risk	manual_review		public_deposit	keep_public_deposit	F5	manual_review	Public-deposit file after policy overrides.	manual_review	csv	derived_or_workflow_data	public_deposit	keep_public_deposit	public	Approved after public manual-variable review. Relative/count-based time variable or binary outcome flag; no calendar date/time disclosed.	manual_review_public_data_variable	relative_time_or_public_outcome	Relative/count-based time variable or binary outcome flag; no calendar date/time disclosed.
parameter	02_workflows/F5_workflow_v01/submission_ready/public/data/esld_F5_stratified_survival_meta_public.csv	esld_F5_stratified_survival_meta_public.csv		character			dataset_subject | dataset_stats | domain | anchor | data_object | unit_or_role_subject | unit_or_role_stats | release_status | source_master | n_subject_rows	NA/blank as read by fread	12	0	12	dataset_subject | dataset_stats | domain | anchor | data_object	F5	public_or_low_risk	yes		public_deposit	keep_public_deposit	F5	public	Public-deposit file after policy overrides.	public	csv	derived_or_workflow_data	public_deposit	keep_public_deposit	public	Parent file is public data and variable was marked keep_public=yes.	public
value	02_workflows/F5_workflow_v01/submission_ready/public/data/esld_F5_stratified_survival_meta_public.csv	esld_F5_stratified_survival_meta_public.csv		character			esld_F5_stratified_survival_subject_public | esld_F5_stratified_survival_stats_public | esld | F5 | stratified_survival | subject | stats | public | esld_master_long_public.csv | 841	NA/blank as read by fread	12	0	12	esld_F5_stratified_survival_subject_public | esld_F5_stratified_survival_stats_public | esld | F5 | stratified_survival	F5	public_or_low_risk	yes		public_deposit	keep_public_deposit	F5	public	Public-deposit file after policy overrides.	public	csv	derived_or_workflow_data	public_deposit	keep_public_deposit	public	Parent file is public data and variable was marked keep_public=yes.	public	assay_value_qc_metric_or_long_format_metadata	Assay value, QC metric, or long-format metadata field required to rebuild public outputs.
chisq	02_workflows/F5_workflow_v01/submission_ready/public/data/esld_F5_stratified_survival_stats_public.csv	esld_F5_stratified_survival_stats_public.csv		numeric				NA/blank as read by fread	12	0	12	0.00770313568089429 | 2.87624703252109 | 12.1826833766653 | 0.00169868292629352 | 0.733720432338734	F5	public_or_low_risk	yes		public_deposit	keep_public_deposit	F5	public	Public-deposit file after policy overrides.	public	csv	derived_or_workflow_data	public_deposit	keep_public_deposit	public	Parent file is public data and variable was marked keep_public=yes.	public
chisq_lab	02_workflows/F5_workflow_v01/submission_ready/public/data/esld_F5_stratified_survival_stats_public.csv	esld_F5_stratified_survival_stats_public.csv		character			χ² = 0.008 | χ² = 2.876 | χ² = 12.183 | χ² = 0.002 | χ² = 0.734 | χ² = 7.752 | χ² = 0.964 | χ² = 8.044 | χ² = 13.427 | χ² = 0.413	NA/blank as read by fread	12	0	12	χ² = 0.008 | χ² = 2.876 | χ² = 12.183 | χ² = 0.002 | χ² = 0.734	F5	public_or_low_risk	yes		public_deposit	keep_public_deposit	F5	public	Public-deposit file after policy overrides.	public	csv	derived_or_workflow_data	public_deposit	keep_public_deposit	public	Parent file is public data and variable was marked keep_public=yes.	public
model	02_workflows/F5_workflow_v01/submission_ready/public/data/esld_F5_stratified_survival_stats_public.csv	esld_F5_stratified_survival_stats_public.csv		character			MELD | MELD-Na | reMELD-Na | MELD 3.0	NA/blank as read by fread	12	0	4	MELD | MELD-Na | reMELD-Na | MELD 3.0	F5	public_or_low_risk	yes		public_deposit	keep_public_deposit	F5	public	Public-deposit file after policy overrides.	public	csv	derived_or_workflow_data	public_deposit	keep_public_deposit	public	Parent file is public data and variable was marked keep_public=yes.	public
n_m1	02_workflows/F5_workflow_v01/submission_ready/public/data/esld_F5_stratified_survival_stats_public.csv	esld_F5_stratified_survival_stats_public.csv		integer				NA/blank as read by fread	12	0	12	12 | 64 | 82 | 7 | 47	F5	public_or_low_risk	yes		public_deposit	keep_public_deposit	F5	public	Public-deposit file after policy overrides.	public	csv	derived_or_workflow_data	public_deposit	keep_public_deposit	public	Parent file is public data and variable was marked keep_public=yes.	public
n_pm	02_workflows/F5_workflow_v01/submission_ready/public/data/esld_F5_stratified_survival_stats_public.csv	esld_F5_stratified_survival_stats_public.csv		integer				NA/blank as read by fread	12	0	11	25 | 31 | 11 | 27 | 39	F5	public_or_low_risk	yes		public_deposit	keep_public_deposit	F5	public	Public-deposit file after policy overrides.	public	csv	derived_or_workflow_data	public_deposit	keep_public_deposit	public	Parent file is public data and variable was marked keep_public=yes.	public
p_lab	02_workflows/F5_workflow_v01/submission_ready/public/data/esld_F5_stratified_survival_stats_public.csv	esld_F5_stratified_survival_stats_public.csv		character			p = 0.930 | p = 0.090 | p < 0.001 | p = 0.967 | p = 0.392 | p = 0.005 | p = 0.326 | p = 0.521 | p = 0.046 | p = 0.052	NA/blank as read by fread	12	0	10	p = 0.930 | p = 0.090 | p < 0.001 | p = 0.967 | p = 0.392	F5	public_or_low_risk	yes		public_deposit	keep_public_deposit	F5	public	Public-deposit file after policy overrides.	public	csv	derived_or_workflow_data	public_deposit	keep_public_deposit	public	Parent file is public data and variable was marked keep_public=yes.	public
pval	02_workflows/F5_workflow_v01/submission_ready/public/data/esld_F5_stratified_survival_stats_public.csv	esld_F5_stratified_survival_stats_public.csv		numeric				NA/blank as read by fread	12	0	12	0.930061461937626 | 0.0898953142885014 | 0.000482352058876657 | 0.967124430752549 | 0.391679903320669	F5	public_or_low_risk	yes		public_deposit	keep_public_deposit	F5	public	Public-deposit file after policy overrides.	public	csv	derived_or_workflow_data	public_deposit	keep_public_deposit	public	Parent file is public data and variable was marked keep_public=yes.	public
scr.grp	02_workflows/F5_workflow_v01/submission_ready/public/data/esld_F5_stratified_survival_stats_public.csv	esld_F5_stratified_survival_stats_public.csv		character			le15 | 16to25 | gt25	NA/blank as read by fread	12	0	3	le15 | 16to25 | gt25	F5	public_or_low_risk	yes		public_deposit	keep_public_deposit	F5	public	Public-deposit file after policy overrides.	public	csv	derived_or_workflow_data	public_deposit	keep_public_deposit	public	Parent file is public data and variable was marked keep_public=yes.	public
albumin	02_workflows/F5_workflow_v01/submission_ready/public/data/esld_F5_stratified_survival_subject_public.csv	esld_F5_stratified_survival_subject_public.csv		numeric				NA/blank as read by fread	841	645	149	2.86 | 3.4 | 2.21 | 2.89 | 2.53	F5	public_or_low_risk	yes		public_deposit	keep_public_deposit	F5	public	Public-deposit file after policy overrides.	public	csv	derived_or_workflow_data	public_deposit	keep_public_deposit	public	Parent file is public data and variable was marked keep_public=yes.	public
bilirubin	02_workflows/F5_workflow_v01/submission_ready/public/data/esld_F5_stratified_survival_subject_public.csv	esld_F5_stratified_survival_subject_public.csv		numeric				NA/blank as read by fread	841	0	254	0.5 | 1.7 | 0.6 | 0.86 | 0.87	F5	public_or_low_risk	yes		public_deposit	keep_public_deposit	F5	public	Public-deposit file after policy overrides.	public	csv	derived_or_workflow_data	public_deposit	keep_public_deposit	public	Parent file is public data and variable was marked keep_public=yes.	public
case_id	02_workflows/F5_workflow_v01/submission_ready/public/data/esld_F5_stratified_survival_subject_public.csv	esld_F5_stratified_survival_subject_public.csv		integer				NA/blank as read by fread	841	0	841	1 | 2 | 3 | 4 | 5	F5	manual_review_indirect_identifier_risk	manual_review		public_deposit	keep_public_deposit	F5	manual_review	Public-deposit file after policy overrides.	manual_review	csv	derived_or_workflow_data	public_deposit	keep_public_deposit	public	Approved after public manual-variable review. Public release pseudonym, binary flag, or technical F1 identifier; not a raw patient identifier.	manual_review_public_data_variable	release_pseudonym_or_technical_identifier	Public release pseudonym, binary flag, or technical F1 identifier; not a raw patient identifier.
creatinine_corrected	02_workflows/F5_workflow_v01/submission_ready/public/data/esld_F5_stratified_survival_subject_public.csv	esld_F5_stratified_survival_subject_public.csv		numeric				NA/blank as read by fread	841	0	349	0.698460325475166 | 1.02098453959733 | 0.657275352328835 | 1.54121277346097 | 1.05977483679343	F5	public_or_low_risk	yes		public_deposit	keep_public_deposit	F5	public	Public-deposit file after policy overrides.	public	csv	derived_or_workflow_data	public_deposit	keep_public_deposit	public	Parent file is public data and variable was marked keep_public=yes.	public
creatinine_raw	02_workflows/F5_workflow_v01/submission_ready/public/data/esld_F5_stratified_survival_subject_public.csv	esld_F5_stratified_survival_subject_public.csv		numeric				NA/blank as read by fread	841	0	240	0.68 | 1.02 | 0.64 | 1.55 | 1.05	F5	public_or_low_risk	yes		public_deposit	keep_public_deposit	F5	public	Public-deposit file after policy overrides.	public	csv	derived_or_workflow_data	public_deposit	keep_public_deposit	public	Parent file is public data and variable was marked keep_public=yes.	public
delta.grp	02_workflows/F5_workflow_v01/submission_ready/public/data/esld_F5_stratified_survival_subject_public.csv	esld_F5_stratified_survival_subject_public.csv		character			pm | m1	NA/blank as read by fread	841	0	2	pm | m1	F5	public_or_low_risk	yes		public_deposit	keep_public_deposit	F5	public	Public-deposit file after policy overrides.	public	csv	derived_or_workflow_data	public_deposit	keep_public_deposit	public	Parent file is public data and variable was marked keep_public=yes.	public
delta_group_label	02_workflows/F5_workflow_v01/submission_ready/public/data/esld_F5_stratified_survival_subject_public.csv	esld_F5_stratified_survival_subject_public.csv		character			Δ score = ± 0 | Δ score ≤ -1	NA/blank as read by fread	841	0	2	Δ score = ± 0 | Δ score ≤ -1	F5	public_or_low_risk	yes		public_deposit	keep_public_deposit	F5	public	Public-deposit file after policy overrides.	public	csv	derived_or_workflow_data	public_deposit	keep_public_deposit	public	Parent file is public data and variable was marked keep_public=yes.	public
dialysis	02_workflows/F5_workflow_v01/submission_ready/public/data/esld_F5_stratified_survival_subject_public.csv	esld_F5_stratified_survival_subject_public.csv		integer				NA/blank as read by fread	841	395	2	0 | 1	F5	public_or_low_risk	yes		public_deposit	keep_public_deposit	F5	public	Public-deposit file after policy overrides.	public	csv	derived_or_workflow_data	public_deposit	keep_public_deposit	public	Parent file is public data and variable was marked keep_public=yes.	public
inr	02_workflows/F5_workflow_v01/submission_ready/public/data/esld_F5_stratified_survival_subject_public.csv	esld_F5_stratified_survival_subject_public.csv		numeric				NA/blank as read by fread	841	0	196	1.15 | 1.22 | 1.79 | 1.23 | 1.69	F5	public_or_low_risk	yes		public_deposit	keep_public_deposit	F5	public	Public-deposit file after policy overrides.	public	csv	derived_or_workflow_data	public_deposit	keep_public_deposit	public	Parent file is public data and variable was marked keep_public=yes.	public
model	02_workflows/F5_workflow_v01/submission_ready/public/data/esld_F5_stratified_survival_subject_public.csv	esld_F5_stratified_survival_subject_public.csv		character			MELD | MELD-Na | reMELD-Na | MELD 3.0	NA/blank as read by fread	841	0	4	MELD | MELD-Na | reMELD-Na | MELD 3.0	F5	public_or_low_risk	yes		public_deposit	keep_public_deposit	F5	public	Public-deposit file after policy overrides.	public	csv	derived_or_workflow_data	public_deposit	keep_public_deposit	public	Parent file is public data and variable was marked keep_public=yes.	public
patient_id	02_workflows/F5_workflow_v01/submission_ready/public/data/esld_F5_stratified_survival_subject_public.csv	esld_F5_stratified_survival_subject_public.csv		character			P001277 | P000525 | P000302 | P001040 | P000988 | P000384 | P000766 | P000386 | P000496 | P000131	NA/blank as read by fread	841	0	232	P001277 | P000525 | P000302 | P001040 | P000988	F5	manual_review_indirect_identifier_risk	manual_review		public_deposit	keep_public_deposit	F5	manual_review	Public-deposit file after policy overrides.	manual_review	csv	derived_or_workflow_data	public_deposit	keep_public_deposit	public	Approved after public manual-variable review. Public release pseudonym, binary flag, or technical F1 identifier; not a raw patient identifier.	manual_review_public_data_variable	release_pseudonym_or_technical_identifier	Public release pseudonym, binary flag, or technical F1 identifier; not a raw patient identifier.
score_class	02_workflows/F5_workflow_v01/submission_ready/public/data/esld_F5_stratified_survival_subject_public.csv	esld_F5_stratified_survival_subject_public.csv		character			≤ 15 | 16 - 25 | > 25	NA/blank as read by fread	841	0	3	≤ 15 | 16 - 25 | > 25	F5	public_or_low_risk	yes		public_deposit	keep_public_deposit	F5	public	Public-deposit file after policy overrides.	public	csv	derived_or_workflow_data	public_deposit	keep_public_deposit	public	Parent file is public data and variable was marked keep_public=yes.	public
score_for_class	02_workflows/F5_workflow_v01/submission_ready/public/data/esld_F5_stratified_survival_subject_public.csv	esld_F5_stratified_survival_subject_public.csv		integer				NA/blank as read by fread	841	0	37	8 | 11 | 13 | 14 | 7	F5	public_or_low_risk	yes		public_deposit	keep_public_deposit	F5	public	Public-deposit file after policy overrides.	public	csv	derived_or_workflow_data	public_deposit	keep_public_deposit	public	Parent file is public data and variable was marked keep_public=yes.	public
scr.grp	02_workflows/F5_workflow_v01/submission_ready/public/data/esld_F5_stratified_survival_subject_public.csv	esld_F5_stratified_survival_subject_public.csv		character			le15 | 16to25 | gt25	NA/blank as read by fread	841	0	3	le15 | 16to25 | gt25	F5	public_or_low_risk	yes		public_deposit	keep_public_deposit	F5	public	Public-deposit file after policy overrides.	public	csv	derived_or_workflow_data	public_deposit	keep_public_deposit	public	Parent file is public data and variable was marked keep_public=yes.	public
sex	02_workflows/F5_workflow_v01/submission_ready/public/data/esld_F5_stratified_survival_subject_public.csv	esld_F5_stratified_survival_subject_public.csv		character			M | F	NA/blank as read by fread	841	0	2	M | F	F5	public_or_low_risk	yes		public_deposit	keep_public_deposit	F5	public	Public-deposit file after policy overrides.	public	csv	derived_or_workflow_data	public_deposit	keep_public_deposit	public	Parent file is public data and variable was marked keep_public=yes.	public
sodium	02_workflows/F5_workflow_v01/submission_ready/public/data/esld_F5_stratified_survival_subject_public.csv	esld_F5_stratified_survival_subject_public.csv		numeric				NA/blank as read by fread	841	225	66	143 | 142 | 138 | 151 | 145	F5	public_or_low_risk	yes		public_deposit	keep_public_deposit	F5	public	Public-deposit file after policy overrides.	public	csv	derived_or_workflow_data	public_deposit	keep_public_deposit	public	Parent file is public data and variable was marked keep_public=yes.	public
source_file	02_workflows/F5_workflow_v01/submission_ready/public/data/esld_F5_stratified_survival_subject_public.csv	esld_F5_stratified_survival_subject_public.csv		character			esld_master_long_public.csv	NA/blank as read by fread	841	0	1	esld_master_long_public.csv	F5	public_or_low_risk	yes		public_deposit	keep_public_deposit	F5	public	Public-deposit file after policy overrides.	public	csv	derived_or_workflow_data	public_deposit	keep_public_deposit	public	Parent file is public data and variable was marked keep_public=yes.	public
status	02_workflows/F5_workflow_v01/submission_ready/public/data/esld_F5_stratified_survival_subject_public.csv	esld_F5_stratified_survival_subject_public.csv		integer				NA/blank as read by fread	841	0	2	1 | 0	F5	public_or_low_risk	yes		public_deposit	keep_public_deposit	F5	public	Public-deposit file after policy overrides.	public	csv	derived_or_workflow_data	public_deposit	keep_public_deposit	public	Parent file is public data and variable was marked keep_public=yes.	public
time	02_workflows/F5_workflow_v01/submission_ready/public/data/esld_F5_stratified_survival_subject_public.csv	esld_F5_stratified_survival_subject_public.csv		integer				NA/blank as read by fread	841	0	124	1 | 6 | 7 | 13 | 15	F5	manual_review_indirect_identifier_risk	manual_review		public_deposit	keep_public_deposit	F5	manual_review	Public-deposit file after policy overrides.	manual_review	csv	derived_or_workflow_data	public_deposit	keep_public_deposit	public	Approved after public manual-variable review. Relative/count-based time variable or binary outcome flag; no calendar date/time disclosed.	manual_review_public_data_variable	relative_time_or_public_outcome	Relative/count-based time variable or binary outcome flag; no calendar date/time disclosed.
age_years_first_available	02_workflows/T1_workflow_v01/data/01_source_loaded_harmonized/esld_T1_baseline_patient_public.csv	esld_T1_baseline_patient_public.csv		integer				NA/blank as read by fread	1375	0	79	65 | 67 | 21 | 56 | 63	T1	public_or_low_risk	yes		public_deposit	keep_public_deposit	T1	public	Public-deposit file after policy overrides.	public	csv	derived_or_workflow_data	public_deposit	keep_public_deposit	public	Parent file is public data and variable was marked keep_public=yes.	public
ald	02_workflows/T1_workflow_v01/data/01_source_loaded_harmonized/esld_T1_baseline_patient_public.csv	esld_T1_baseline_patient_public.csv		integer				NA/blank as read by fread	1375	0	2	0 | 1	T1	public_or_low_risk	yes		public_deposit	keep_public_deposit	T1	public	Public-deposit file after policy overrides.	public	csv	derived_or_workflow_data	public_deposit	keep_public_deposit	public	Parent file is public data and variable was marked keep_public=yes.	public
ald_hcv	02_workflows/T1_workflow_v01/data/01_source_loaded_harmonized/esld_T1_baseline_patient_public.csv	esld_T1_baseline_patient_public.csv		integer				NA/blank as read by fread	1375	0	2	0 | 1	T1	public_or_low_risk	yes		public_deposit	keep_public_deposit	T1	public	Public-deposit file after policy overrides.	public	csv	derived_or_workflow_data	public_deposit	keep_public_deposit	public	Parent file is public data and variable was marked keep_public=yes.	public
any_dialysis	02_workflows/T1_workflow_v01/data/01_source_loaded_harmonized/esld_T1_baseline_patient_public.csv	esld_T1_baseline_patient_public.csv		integer				NA/blank as read by fread	1375	0	2	0 | 1	T1	public_or_low_risk	yes		public_deposit	keep_public_deposit	T1	public	Public-deposit file after policy overrides.	public	csv	derived_or_workflow_data	public_deposit	keep_public_deposit	public	Parent file is public data and variable was marked keep_public=yes.	public
autoimmune	02_workflows/T1_workflow_v01/data/01_source_loaded_harmonized/esld_T1_baseline_patient_public.csv	esld_T1_baseline_patient_public.csv		integer				NA/blank as read by fread	1375	0	2	0 | 1	T1	public_or_low_risk	yes		public_deposit	keep_public_deposit	T1	public	Public-deposit file after policy overrides.	public	csv	derived_or_workflow_data	public_deposit	keep_public_deposit	public	Parent file is public data and variable was marked keep_public=yes.	public
deceased_patient_flag	02_workflows/T1_workflow_v01/data/01_source_loaded_harmonized/esld_T1_baseline_patient_public.csv	esld_T1_baseline_patient_public.csv		integer				NA/blank as read by fread	1375	0	2	0 | 1	T1	manual_review_indirect_identifier_risk	manual_review		public_deposit	keep_public_deposit	T1	manual_review	Public-deposit file after policy overrides.	manual_review	csv	derived_or_workflow_data	public_deposit	keep_public_deposit	public	Approved after public manual-variable review. Public release pseudonym, binary flag, or technical F1 identifier; not a raw patient identifier.	manual_review_public_data_variable	release_pseudonym_or_technical_identifier	Public release pseudonym, binary flag, or technical F1 identifier; not a raw patient identifier.
etiology_any	02_workflows/T1_workflow_v01/data/01_source_loaded_harmonized/esld_T1_baseline_patient_public.csv	esld_T1_baseline_patient_public.csv		integer				NA/blank as read by fread	1375	0	2	1 | 0	T1	public_or_low_risk	yes		public_deposit	keep_public_deposit	T1	public	Public-deposit file after policy overrides.	public	csv	derived_or_workflow_data	public_deposit	keep_public_deposit	public	Parent file is public data and variable was marked keep_public=yes.	public
etiology_unclassified	02_workflows/T1_workflow_v01/data/01_source_loaded_harmonized/esld_T1_baseline_patient_public.csv	esld_T1_baseline_patient_public.csv		integer				NA/blank as read by fread	1375	0	1	0	T1	public_or_low_risk	yes		public_deposit	keep_public_deposit	T1	public	Public-deposit file after policy overrides.	public	csv	derived_or_workflow_data	public_deposit	keep_public_deposit	public	Parent file is public data and variable was marked keep_public=yes.	public
hbv	02_workflows/T1_workflow_v01/data/01_source_loaded_harmonized/esld_T1_baseline_patient_public.csv	esld_T1_baseline_patient_public.csv		integer				NA/blank as read by fread	1375	0	2	0 | 1	T1	public_or_low_risk	yes		public_deposit	keep_public_deposit	T1	public	Public-deposit file after policy overrides.	public	csv	derived_or_workflow_data	public_deposit	keep_public_deposit	public	Parent file is public data and variable was marked keep_public=yes.	public
hcv	02_workflows/T1_workflow_v01/data/01_source_loaded_harmonized/esld_T1_baseline_patient_public.csv	esld_T1_baseline_patient_public.csv		integer				NA/blank as read by fread	1375	0	2	0 | 1	T1	public_or_low_risk	yes		public_deposit	keep_public_deposit	T1	public	Public-deposit file after policy overrides.	public	csv	derived_or_workflow_data	public_deposit	keep_public_deposit	public	Parent file is public data and variable was marked keep_public=yes.	public
mash	02_workflows/T1_workflow_v01/data/01_source_loaded_harmonized/esld_T1_baseline_patient_public.csv	esld_T1_baseline_patient_public.csv		integer				NA/blank as read by fread	1375	0	2	0 | 1	T1	public_or_low_risk	yes		public_deposit	keep_public_deposit	T1	public	Public-deposit file after policy overrides.	public	csv	derived_or_workflow_data	public_deposit	keep_public_deposit	public	Parent file is public data and variable was marked keep_public=yes.	public
n_rows_meld	02_workflows/T1_workflow_v01/data/01_source_loaded_harmonized/esld_T1_baseline_patient_public.csv	esld_T1_baseline_patient_public.csv		integer				NA/blank as read by fread	1375	0	94	1 | 122 | 5 | 25 | 180	T1	public_or_low_risk	yes		public_deposit	keep_public_deposit	T1	public	Public-deposit file after policy overrides.	public	csv	derived_or_workflow_data	public_deposit	keep_public_deposit	public	Parent file is public data and variable was marked keep_public=yes.	public
n_rows_meld3	02_workflows/T1_workflow_v01/data/01_source_loaded_harmonized/esld_T1_baseline_patient_public.csv	esld_T1_baseline_patient_public.csv		integer				NA/blank as read by fread	1375	0	60	0 | 39 | 4 | 2 | 6	T1	public_or_low_risk	yes		public_deposit	keep_public_deposit	T1	public	Public-deposit file after policy overrides.	public	csv	derived_or_workflow_data	public_deposit	keep_public_deposit	public	Parent file is public data and variable was marked keep_public=yes.	public
n_rows_meld_na	02_workflows/T1_workflow_v01/data/01_source_loaded_harmonized/esld_T1_baseline_patient_public.csv	esld_T1_baseline_patient_public.csv		integer				NA/blank as read by fread	1375	0	94	1 | 122 | 5 | 19 | 176	T1	public_or_low_risk	yes		public_deposit	keep_public_deposit	T1	public	Public-deposit file after policy overrides.	public	csv	derived_or_workflow_data	public_deposit	keep_public_deposit	public	Parent file is public data and variable was marked keep_public=yes.	public
n_rows_remeld_na	02_workflows/T1_workflow_v01/data/01_source_loaded_harmonized/esld_T1_baseline_patient_public.csv	esld_T1_baseline_patient_public.csv		integer				NA/blank as read by fread	1375	0	94	1 | 122 | 5 | 19 | 176	T1	public_or_low_risk	yes		public_deposit	keep_public_deposit	T1	public	Public-deposit file after policy overrides.	public	csv	derived_or_workflow_data	public_deposit	keep_public_deposit	public	Parent file is public data and variable was marked keep_public=yes.	public
other	02_workflows/T1_workflow_v01/data/01_source_loaded_harmonized/esld_T1_baseline_patient_public.csv	esld_T1_baseline_patient_public.csv		integer				NA/blank as read by fread	1375	0	2	1 | 0	T1	public_or_low_risk	yes		public_deposit	keep_public_deposit	T1	public	Public-deposit file after policy overrides.	public	csv	derived_or_workflow_data	public_deposit	keep_public_deposit	public	Parent file is public data and variable was marked keep_public=yes.	public
patient_id	02_workflows/T1_workflow_v01/data/01_source_loaded_harmonized/esld_T1_baseline_patient_public.csv	esld_T1_baseline_patient_public.csv		character			P000001 | P000002 | P000003 | P000004 | P000005 | P000006 | P000007 | P000008 | P000009 | P000010	NA/blank as read by fread	1375	0	1375	P000001 | P000002 | P000003 | P000004 | P000005	T1	manual_review_indirect_identifier_risk	manual_review		public_deposit	keep_public_deposit	T1	manual_review	Public-deposit file after policy overrides.	manual_review	csv	derived_or_workflow_data	public_deposit	keep_public_deposit	public	Approved after public manual-variable review. Public release pseudonym, binary flag, or technical F1 identifier; not a raw patient identifier.	manual_review_public_data_variable	release_pseudonym_or_technical_identifier	Public release pseudonym, binary flag, or technical F1 identifier; not a raw patient identifier.
pbc	02_workflows/T1_workflow_v01/data/01_source_loaded_harmonized/esld_T1_baseline_patient_public.csv	esld_T1_baseline_patient_public.csv		integer				NA/blank as read by fread	1375	0	2	0 | 1	T1	public_or_low_risk	yes		public_deposit	keep_public_deposit	T1	public	Public-deposit file after policy overrides.	public	csv	derived_or_workflow_data	public_deposit	keep_public_deposit	public	Parent file is public data and variable was marked keep_public=yes.	public
sex	02_workflows/T1_workflow_v01/data/01_source_loaded_harmonized/esld_T1_baseline_patient_public.csv	esld_T1_baseline_patient_public.csv		character			M | F	NA/blank as read by fread	1375	0	2	M | F	T1	public_or_low_risk	yes		public_deposit	keep_public_deposit	T1	public	Public-deposit file after policy overrides.	public	csv	derived_or_workflow_data	public_deposit	keep_public_deposit	public	Parent file is public data and variable was marked keep_public=yes.	public
age_years_first_available	02_workflows/T1_workflow_v01/data/01_source_loaded_harmonized/esld_master_long_public.csv	esld_master_long_public.csv		integer				NA/blank as read by fread	67399	0	79	65 | 67 | 21 | 56 | 63	T1	public_or_low_risk	yes		public_deposit	keep_public_deposit	T1	public	Public-deposit file after policy overrides.	public	csv	derived_or_workflow_data	public_deposit	keep_public_deposit	public	Parent file is public data and variable was marked keep_public=yes.	public
age_years_sample	02_workflows/T1_workflow_v01/data/01_source_loaded_harmonized/esld_master_long_public.csv	esld_master_long_public.csv		integer				NA/blank as read by fread	67399	0	84	65 | 66 | 67 | 68 | 69	T1	public_or_low_risk	yes		public_deposit	keep_public_deposit	T1	public	Public-deposit file after policy overrides.	public	csv	derived_or_workflow_data	public_deposit	keep_public_deposit	public	Parent file is public data and variable was marked keep_public=yes.	public
albumin_g_dl	02_workflows/T1_workflow_v01/data/01_source_loaded_harmonized/esld_master_long_public.csv	esld_master_long_public.csv		numeric				NA/blank as read by fread	67399	58785	580	3.3 | 6.15 | 3.14 | 2.8 | 3.26	T1	public_or_low_risk	yes		public_deposit	keep_public_deposit	T1	public	Public-deposit file after policy overrides.	public	csv	derived_or_workflow_data	public_deposit	keep_public_deposit	public	Parent file is public data and variable was marked keep_public=yes.	public
ald	02_workflows/T1_workflow_v01/data/01_source_loaded_harmonized/esld_master_long_public.csv	esld_master_long_public.csv		integer				NA/blank as read by fread	67399	0	2	0 | 1	T1	public_or_low_risk	yes		public_deposit	keep_public_deposit	T1	public	Public-deposit file after policy overrides.	public	csv	derived_or_workflow_data	public_deposit	keep_public_deposit	public	Parent file is public data and variable was marked keep_public=yes.	public
ald_hcv	02_workflows/T1_workflow_v01/data/01_source_loaded_harmonized/esld_master_long_public.csv	esld_master_long_public.csv		integer				NA/blank as read by fread	67399	0	2	0 | 1	T1	public_or_low_risk	yes		public_deposit	keep_public_deposit	T1	public	Public-deposit file after policy overrides.	public	csv	derived_or_workflow_data	public_deposit	keep_public_deposit	public	Parent file is public data and variable was marked keep_public=yes.	public
autoimmune	02_workflows/T1_workflow_v01/data/01_source_loaded_harmonized/esld_master_long_public.csv	esld_master_long_public.csv		integer				NA/blank as read by fread	67399	0	2	0 | 1	T1	public_or_low_risk	yes		public_deposit	keep_public_deposit	T1	public	Public-deposit file after policy overrides.	public	csv	derived_or_workflow_data	public_deposit	keep_public_deposit	public	Parent file is public data and variable was marked keep_public=yes.	public
crea	02_workflows/T1_workflow_v01/data/01_source_loaded_harmonized/esld_master_long_public.csv	esld_master_long_public.csv		numeric				NA/blank as read by fread	67399	0	975	1.91 | 1.42 | 1.31 | 1.3 | 1.28	T1	public_or_low_risk	yes		public_deposit	keep_public_deposit	T1	public	Public-deposit file after policy overrides.	public	csv	derived_or_workflow_data	public_deposit	keep_public_deposit	public	Parent file is public data and variable was marked keep_public=yes.	public
crea_corrected	02_workflows/T1_workflow_v01/data/01_source_loaded_harmonized/esld_master_long_public.csv	esld_master_long_public.csv		numeric				NA/blank as read by fread	67399	0	15868	1.87705004446668 | 1.41586432303417 | 1.31039363454933 | 1.30192482788903 | 1.28150549768982	T1	public_or_low_risk	yes		public_deposit	keep_public_deposit	T1	public	Public-deposit file after policy overrides.	public	csv	derived_or_workflow_data	public_deposit	keep_public_deposit	public	Parent file is public data and variable was marked keep_public=yes.	public
date_count	02_workflows/T1_workflow_v01/data/01_source_loaded_harmonized/esld_master_long_public.csv	esld_master_long_public.csv		integer				NA/blank as read by fread	67399	50970	1450	-3021 | -2833 | -2798 | -2793 | -2791	T1	manual_review_indirect_identifier_risk	manual_review		public_deposit	keep_public_deposit	T1	manual_review	Public-deposit file after policy overrides.	manual_review	csv	derived_or_workflow_data	public_deposit	keep_public_deposit	public	Approved after public manual-variable review. Relative/count-based time variable or binary outcome flag; no calendar date/time disclosed.	manual_review_public_data_variable	relative_time_or_public_outcome	Relative/count-based time variable or binary outcome flag; no calendar date/time disclosed.
date_count_month	02_workflows/T1_workflow_v01/data/01_source_loaded_harmonized/esld_master_long_public.csv	esld_master_long_public.csv		integer				NA/blank as read by fread	67399	50970	147	-99 | -93 | -92 | -91 | -87	T1	manual_review_indirect_identifier_risk	manual_review		public_deposit	keep_public_deposit	T1	manual_review	Public-deposit file after policy overrides.	manual_review	csv	derived_or_workflow_data	public_deposit	keep_public_deposit	public	Approved after public manual-variable review. Relative/count-based time variable or binary outcome flag; no calendar date/time disclosed.	manual_review_public_data_variable	relative_time_or_public_outcome	Relative/count-based time variable or binary outcome flag; no calendar date/time disclosed.
dead_sample_flag	02_workflows/T1_workflow_v01/data/01_source_loaded_harmonized/esld_master_long_public.csv	esld_master_long_public.csv		integer				NA/blank as read by fread	67399	0	2	0 | 1	T1	public_or_low_risk	yes		public_deposit	keep_public_deposit	T1	public	Public-deposit file after policy overrides.	public	csv	derived_or_workflow_data	public_deposit	keep_public_deposit	public	Parent file is public data and variable was marked keep_public=yes.	public
death_within_90d	02_workflows/T1_workflow_v01/data/01_source_loaded_harmonized/esld_master_long_public.csv	esld_master_long_public.csv		logical				NA/blank as read by fread	67399	67399	0		T1	manual_review_indirect_identifier_risk	manual_review		public_deposit	keep_public_deposit	T1	manual_review	Public-deposit file after policy overrides.	manual_review	csv	derived_or_workflow_data	public_deposit	keep_public_deposit	public	Approved after public manual-variable review. Relative/count-based time variable or binary outcome flag; no calendar date/time disclosed.	manual_review_public_data_variable	relative_time_or_public_outcome	Relative/count-based time variable or binary outcome flag; no calendar date/time disclosed.
deceased_patient_flag	02_workflows/T1_workflow_v01/data/01_source_loaded_harmonized/esld_master_long_public.csv	esld_master_long_public.csv		integer				NA/blank as read by fread	67399	0	2	0 | 1	T1	manual_review_indirect_identifier_risk	manual_review		public_deposit	keep_public_deposit	T1	manual_review	Public-deposit file after policy overrides.	manual_review	csv	derived_or_workflow_data	public_deposit	keep_public_deposit	public	Approved after public manual-variable review. Public release pseudonym, binary flag, or technical F1 identifier; not a raw patient identifier.	manual_review_public_data_variable	release_pseudonym_or_technical_identifier	Public release pseudonym, binary flag, or technical F1 identifier; not a raw patient identifier.
delta_eq_0_flag	02_workflows/T1_workflow_v01/data/01_source_loaded_harmonized/esld_master_long_public.csv	esld_master_long_public.csv		integer				NA/blank as read by fread	67399	0	2	1 | 0	T1	public_or_low_risk	yes		public_deposit	keep_public_deposit	T1	public	Public-deposit file after policy overrides.	public	csv	derived_or_workflow_data	public_deposit	keep_public_deposit	public	Parent file is public data and variable was marked keep_public=yes.	public
delta_gt_0_flag	02_workflows/T1_workflow_v01/data/01_source_loaded_harmonized/esld_master_long_public.csv	esld_master_long_public.csv		integer				NA/blank as read by fread	67399	0	2	0 | 1	T1	public_or_low_risk	yes		public_deposit	keep_public_deposit	T1	public	Public-deposit file after policy overrides.	public	csv	derived_or_workflow_data	public_deposit	keep_public_deposit	public	Parent file is public data and variable was marked keep_public=yes.	public
delta_le_minus1_flag	02_workflows/T1_workflow_v01/data/01_source_loaded_harmonized/esld_master_long_public.csv	esld_master_long_public.csv		integer				NA/blank as read by fread	67399	0	2	0 | 1	T1	public_or_low_risk	yes		public_deposit	keep_public_deposit	T1	public	Public-deposit file after policy overrides.	public	csv	derived_or_workflow_data	public_deposit	keep_public_deposit	public	Parent file is public data and variable was marked keep_public=yes.	public
dialysis_raw	02_workflows/T1_workflow_v01/data/01_source_loaded_harmonized/esld_master_long_public.csv	esld_master_long_public.csv		integer				NA/blank as read by fread	67399	27827	2	0 | 1	T1	public_or_low_risk	yes		public_deposit	keep_public_deposit	T1	public	Public-deposit file after policy overrides.	public	csv	derived_or_workflow_data	public_deposit	keep_public_deposit	public	Parent file is public data and variable was marked keep_public=yes.	public
encounter_id_public	02_workflows/T1_workflow_v01/data/01_source_loaded_harmonized/esld_master_long_public.csv	esld_master_long_public.csv		character			E001181 | E000008 | E000041 | E000100 | E000126 | E000151 | E000157 | E000219 | E000289 | E000344	NA/blank as read by fread	67399	0	5045	E001181 | E000008 | E000041 | E000100 | E000126	T1	manual_review_indirect_identifier_risk	manual_review		public_deposit	keep_public_deposit	T1	manual_review	Public-deposit file after policy overrides.	manual_review	csv	derived_or_workflow_data	public_deposit	keep_public_deposit	public	Approved after public manual-variable review. Public release pseudonym, binary flag, or technical F1 identifier; not a raw patient identifier.	manual_review_public_data_variable	release_pseudonym_or_technical_identifier	Public release pseudonym, binary flag, or technical F1 identifier; not a raw patient identifier.
etiology_source_current_flag	02_workflows/T1_workflow_v01/data/01_source_loaded_harmonized/esld_master_long_public.csv	esld_master_long_public.csv		integer				NA/blank as read by fread	67399	0	1	1	T1	public_or_low_risk	yes		public_deposit	keep_public_deposit	T1	public	Public-deposit file after policy overrides.	public	csv	derived_or_workflow_data	public_deposit	keep_public_deposit	public	Parent file is public data and variable was marked keep_public=yes.	public
etiology_unclassified	02_workflows/T1_workflow_v01/data/01_source_loaded_harmonized/esld_master_long_public.csv	esld_master_long_public.csv		integer				NA/blank as read by fread	67399	0	1	0	T1	public_or_low_risk	yes		public_deposit	keep_public_deposit	T1	public	Public-deposit file after policy overrides.	public	csv	derived_or_workflow_data	public_deposit	keep_public_deposit	public	Parent file is public data and variable was marked keep_public=yes.	public
hbv	02_workflows/T1_workflow_v01/data/01_source_loaded_harmonized/esld_master_long_public.csv	esld_master_long_public.csv		integer				NA/blank as read by fread	67399	0	2	0 | 1	T1	public_or_low_risk	yes		public_deposit	keep_public_deposit	T1	public	Public-deposit file after policy overrides.	public	csv	derived_or_workflow_data	public_deposit	keep_public_deposit	public	Parent file is public data and variable was marked keep_public=yes.	public
hcv	02_workflows/T1_workflow_v01/data/01_source_loaded_harmonized/esld_master_long_public.csv	esld_master_long_public.csv		integer				NA/blank as read by fread	67399	0	2	0 | 1	T1	public_or_low_risk	yes		public_deposit	keep_public_deposit	T1	public	Public-deposit file after policy overrides.	public	csv	derived_or_workflow_data	public_deposit	keep_public_deposit	public	Parent file is public data and variable was marked keep_public=yes.	public
icd_source_present	02_workflows/T1_workflow_v01/data/01_source_loaded_harmonized/esld_master_long_public.csv	esld_master_long_public.csv		integer				NA/blank as read by fread	67399	0	2	1 | 0	T1	public_or_low_risk	yes		public_deposit	keep_public_deposit	T1	public	Public-deposit file after policy overrides.	public	csv	derived_or_workflow_data	public_deposit	keep_public_deposit	public	Parent file is public data and variable was marked keep_public=yes.	public
in_t1_cohort	02_workflows/T1_workflow_v01/data/01_source_loaded_harmonized/esld_master_long_public.csv	esld_master_long_public.csv		integer				NA/blank as read by fread	67399	0	1	1	T1	public_or_low_risk	yes		public_deposit	keep_public_deposit	T1	public	Public-deposit file after policy overrides.	public	csv	derived_or_workflow_data	public_deposit	keep_public_deposit	public	Parent file is public data and variable was marked keep_public=yes.	public
in_t3_anchor_model	02_workflows/T1_workflow_v01/data/01_source_loaded_harmonized/esld_master_long_public.csv	esld_master_long_public.csv		integer				NA/blank as read by fread	67399	0	2	1 | 0	T1	public_or_low_risk	yes		public_deposit	keep_public_deposit	T1	public	Public-deposit file after policy overrides.	public	csv	derived_or_workflow_data	public_deposit	keep_public_deposit	public	Parent file is public data and variable was marked keep_public=yes.	public
in_t4_prevalence_path	02_workflows/T1_workflow_v01/data/01_source_loaded_harmonized/esld_master_long_public.csv	esld_master_long_public.csv		integer				NA/blank as read by fread	67399	0	1	1	T1	public_or_low_risk	yes		public_deposit	keep_public_deposit	T1	public	Public-deposit file after policy overrides.	public	csv	derived_or_workflow_data	public_deposit	keep_public_deposit	public	Parent file is public data and variable was marked keep_public=yes.	public
in_t4_survival_path	02_workflows/T1_workflow_v01/data/01_source_loaded_harmonized/esld_master_long_public.csv	esld_master_long_public.csv		integer				NA/blank as read by fread	67399	0	2	0 | 1	T1	public_or_low_risk	yes		public_deposit	keep_public_deposit	T1	public	Public-deposit file after policy overrides.	public	csv	derived_or_workflow_data	public_deposit	keep_public_deposit	public	Parent file is public data and variable was marked keep_public=yes.	public
inr	02_workflows/T1_workflow_v01/data/01_source_loaded_harmonized/esld_master_long_public.csv	esld_master_long_public.csv		numeric				NA/blank as read by fread	67399	0	786	1.14 | 0.91 | 1 | 1.04 | 0.98	T1	public_or_low_risk	yes		public_deposit	keep_public_deposit	T1	public	Public-deposit file after policy overrides.	public	csv	derived_or_workflow_data	public_deposit	keep_public_deposit	public	Parent file is public data and variable was marked keep_public=yes.	public
mash	02_workflows/T1_workflow_v01/data/01_source_loaded_harmonized/esld_master_long_public.csv	esld_master_long_public.csv		integer				NA/blank as read by fread	67399	0	2	0 | 1	T1	public_or_low_risk	yes		public_deposit	keep_public_deposit	T1	public	Public-deposit file after policy overrides.	public	csv	derived_or_workflow_data	public_deposit	keep_public_deposit	public	Parent file is public data and variable was marked keep_public=yes.	public
model	02_workflows/T1_workflow_v01/data/01_source_loaded_harmonized/esld_master_long_public.csv	esld_master_long_public.csv		character			MELD | MELD-Na | reMELD-Na | MELD 3.0	NA/blank as read by fread	67399	0	4	MELD | MELD-Na | reMELD-Na | MELD 3.0	T1	public_or_low_risk	yes		public_deposit	keep_public_deposit	T1	public	Public-deposit file after policy overrides.	public	csv	derived_or_workflow_data	public_deposit	keep_public_deposit	public	Parent file is public data and variable was marked keep_public=yes.	public
other	02_workflows/T1_workflow_v01/data/01_source_loaded_harmonized/esld_master_long_public.csv	esld_master_long_public.csv		integer				NA/blank as read by fread	67399	0	2	1 | 0	T1	public_or_low_risk	yes		public_deposit	keep_public_deposit	T1	public	Public-deposit file after policy overrides.	public	csv	derived_or_workflow_data	public_deposit	keep_public_deposit	public	Parent file is public data and variable was marked keep_public=yes.	public
patient_id	02_workflows/T1_workflow_v01/data/01_source_loaded_harmonized/esld_master_long_public.csv	esld_master_long_public.csv		character			P000001 | P000002 | P000003 | P000004 | P000005 | P000006 | P000007 | P000008 | P000009 | P000010	NA/blank as read by fread	67399	0	1375	P000001 | P000002 | P000003 | P000004 | P000005	T1	manual_review_indirect_identifier_risk	manual_review		public_deposit	keep_public_deposit	T1	manual_review	Public-deposit file after policy overrides.	manual_review	csv	derived_or_workflow_data	public_deposit	keep_public_deposit	public	Approved after public manual-variable review. Public release pseudonym, binary flag, or technical F1 identifier; not a raw patient identifier.	manual_review_public_data_variable	release_pseudonym_or_technical_identifier	Public release pseudonym, binary flag, or technical F1 identifier; not a raw patient identifier.
pbc	02_workflows/T1_workflow_v01/data/01_source_loaded_harmonized/esld_master_long_public.csv	esld_master_long_public.csv		integer				NA/blank as read by fread	67399	0	2	0 | 1	T1	public_or_low_risk	yes		public_deposit	keep_public_deposit	T1	public	Public-deposit file after policy overrides.	public	csv	derived_or_workflow_data	public_deposit	keep_public_deposit	public	Parent file is public data and variable was marked keep_public=yes.	public
sample_day_from_first_sample	02_workflows/T1_workflow_v01/data/01_source_loaded_harmonized/esld_master_long_public.csv	esld_master_long_public.csv		integer				NA/blank as read by fread	67399	0	3438	0 | 42 | 91 | 118 | 133	T1	public_or_low_risk	yes		public_deposit	keep_public_deposit	T1	public	Public-deposit file after policy overrides.	public	csv	derived_or_workflow_data	public_deposit	keep_public_deposit	public	Parent file is public data and variable was marked keep_public=yes.	public
sample_group_id_public	02_workflows/T1_workflow_v01/data/01_source_loaded_harmonized/esld_master_long_public.csv	esld_master_long_public.csv		character			G0000001 | G0000002 | G0000003 | G0000004 | G0000005 | G0000006 | G0000007 | G0000008 | G0000009 | G0000010	NA/blank as read by fread	67399	0	20359	G0000001 | G0000002 | G0000003 | G0000004 | G0000005	T1	manual_review_indirect_identifier_risk	manual_review		public_deposit	keep_public_deposit	T1	manual_review	Public-deposit file after policy overrides.	manual_review	csv	derived_or_workflow_data	public_deposit	keep_public_deposit	public	Approved after public manual-variable review. Public release pseudonym, binary flag, or technical F1 identifier; not a raw patient identifier.	manual_review_public_data_variable	release_pseudonym_or_technical_identifier	Public release pseudonym, binary flag, or technical F1 identifier; not a raw patient identifier.
sample_id	02_workflows/T1_workflow_v01/data/01_source_loaded_harmonized/esld_master_long_public.csv	esld_master_long_public.csv		character			S0000001 | S0000002 | S0000003 | S0000004 | S0000005 | S0000006 | S0000007 | S0000008 | S0000009 | S0000010	NA/blank as read by fread	67399	0	67399	S0000001 | S0000002 | S0000003 | S0000004 | S0000005	T1	manual_review_indirect_identifier_risk	manual_review		public_deposit	keep_public_deposit	T1	manual_review	Public-deposit file after policy overrides.	manual_review	csv	derived_or_workflow_data	public_deposit	keep_public_deposit	public	Approved after public manual-variable review. Public release pseudonym, binary flag, or technical F1 identifier; not a raw patient identifier.	manual_review_public_data_variable	release_pseudonym_or_technical_identifier	Public release pseudonym, binary flag, or technical F1 identifier; not a raw patient identifier.
sample_month_index	02_workflows/T1_workflow_v01/data/01_source_loaded_harmonized/esld_master_long_public.csv	esld_master_long_public.csv		integer				NA/blank as read by fread	67399	0	177	0 | 1 | 2 | 3 | 4	T1	public_or_low_risk	yes		public_deposit	keep_public_deposit	T1	public	Public-deposit file after policy overrides.	public	csv	derived_or_workflow_data	public_deposit	keep_public_deposit	public	Parent file is public data and variable was marked keep_public=yes.	public
score_corrected	02_workflows/T1_workflow_v01/data/01_source_loaded_harmonized/esld_master_long_public.csv	esld_master_long_public.csv		integer				NA/blank as read by fread	67399	0	40	14 | 19 | 16 | 10 | 13	T1	public_or_low_risk	yes		public_deposit	keep_public_deposit	T1	public	Public-deposit file after policy overrides.	public	csv	derived_or_workflow_data	public_deposit	keep_public_deposit	public	Parent file is public data and variable was marked keep_public=yes.	public
score_delta	02_workflows/T1_workflow_v01/data/01_source_loaded_harmonized/esld_master_long_public.csv	esld_master_long_public.csv		integer				NA/blank as read by fread	67399	0	4	0 | 1 | -1 | -2	T1	public_or_low_risk	yes		public_deposit	keep_public_deposit	T1	public	Public-deposit file after policy overrides.	public	csv	derived_or_workflow_data	public_deposit	keep_public_deposit	public	Parent file is public data and variable was marked keep_public=yes.	public
score_original	02_workflows/T1_workflow_v01/data/01_source_loaded_harmonized/esld_master_long_public.csv	esld_master_long_public.csv		integer				NA/blank as read by fread	67399	0	40	14 | 19 | 16 | 10 | 13	T1	public_or_low_risk	yes		public_deposit	keep_public_deposit	T1	public	Public-deposit file after policy overrides.	public	csv	derived_or_workflow_data	public_deposit	keep_public_deposit	public	Parent file is public data and variable was marked keep_public=yes.	public
sex	02_workflows/T1_workflow_v01/data/01_source_loaded_harmonized/esld_master_long_public.csv	esld_master_long_public.csv		character			M | F	NA/blank as read by fread	67399	0	2	M | F	T1	public_or_low_risk	yes		public_deposit	keep_public_deposit	T1	public	Public-deposit file after policy overrides.	public	csv	derived_or_workflow_data	public_deposit	keep_public_deposit	public	Parent file is public data and variable was marked keep_public=yes.	public
sodium	02_workflows/T1_workflow_v01/data/01_source_loaded_harmonized/esld_master_long_public.csv	esld_master_long_public.csv		numeric				NA/blank as read by fread	67399	20359	188	131 | 134 | 132 | 133 | 140	T1	public_or_low_risk	yes		public_deposit	keep_public_deposit	T1	public	Public-deposit file after policy overrides.	public	csv	derived_or_workflow_data	public_deposit	keep_public_deposit	public	Parent file is public data and variable was marked keep_public=yes.	public
tbil	02_workflows/T1_workflow_v01/data/01_source_loaded_harmonized/esld_master_long_public.csv	esld_master_long_public.csv		numeric				NA/blank as read by fread	67399	0	2029	1 | 0.9 | 1.1 | 0.8 | 0.6	T1	public_or_low_risk	yes		public_deposit	keep_public_deposit	T1	public	Public-deposit file after policy overrides.	public	csv	derived_or_workflow_data	public_deposit	keep_public_deposit	public	Parent file is public data and variable was marked keep_public=yes.	public
age_years_first_available	02_workflows/T3_workflow_v01/data/01_source_loaded_harmonized/esld_master_long_public.csv	esld_master_long_public.csv		integer				NA/blank as read by fread	67399	0	79	65 | 67 | 21 | 56 | 63	T3	public_or_low_risk	yes		public_deposit	keep_public_deposit	T3	public	Public-deposit file after policy overrides.	public	csv	derived_or_workflow_data	public_deposit	keep_public_deposit	public	Parent file is public data and variable was marked keep_public=yes.	public
age_years_sample	02_workflows/T3_workflow_v01/data/01_source_loaded_harmonized/esld_master_long_public.csv	esld_master_long_public.csv		integer				NA/blank as read by fread	67399	0	84	65 | 66 | 67 | 68 | 69	T3	public_or_low_risk	yes		public_deposit	keep_public_deposit	T3	public	Public-deposit file after policy overrides.	public	csv	derived_or_workflow_data	public_deposit	keep_public_deposit	public	Parent file is public data and variable was marked keep_public=yes.	public
albumin_g_dl	02_workflows/T3_workflow_v01/data/01_source_loaded_harmonized/esld_master_long_public.csv	esld_master_long_public.csv		numeric				NA/blank as read by fread	67399	58785	580	3.3 | 6.15 | 3.14 | 2.8 | 3.26	T3	public_or_low_risk	yes		public_deposit	keep_public_deposit	T3	public	Public-deposit file after policy overrides.	public	csv	derived_or_workflow_data	public_deposit	keep_public_deposit	public	Parent file is public data and variable was marked keep_public=yes.	public
ald	02_workflows/T3_workflow_v01/data/01_source_loaded_harmonized/esld_master_long_public.csv	esld_master_long_public.csv		integer				NA/blank as read by fread	67399	0	2	0 | 1	T3	public_or_low_risk	yes		public_deposit	keep_public_deposit	T3	public	Public-deposit file after policy overrides.	public	csv	derived_or_workflow_data	public_deposit	keep_public_deposit	public	Parent file is public data and variable was marked keep_public=yes.	public
ald_hcv	02_workflows/T3_workflow_v01/data/01_source_loaded_harmonized/esld_master_long_public.csv	esld_master_long_public.csv		integer				NA/blank as read by fread	67399	0	2	0 | 1	T3	public_or_low_risk	yes		public_deposit	keep_public_deposit	T3	public	Public-deposit file after policy overrides.	public	csv	derived_or_workflow_data	public_deposit	keep_public_deposit	public	Parent file is public data and variable was marked keep_public=yes.	public
autoimmune	02_workflows/T3_workflow_v01/data/01_source_loaded_harmonized/esld_master_long_public.csv	esld_master_long_public.csv		integer				NA/blank as read by fread	67399	0	2	0 | 1	T3	public_or_low_risk	yes		public_deposit	keep_public_deposit	T3	public	Public-deposit file after policy overrides.	public	csv	derived_or_workflow_data	public_deposit	keep_public_deposit	public	Parent file is public data and variable was marked keep_public=yes.	public
crea	02_workflows/T3_workflow_v01/data/01_source_loaded_harmonized/esld_master_long_public.csv	esld_master_long_public.csv		numeric				NA/blank as read by fread	67399	0	975	1.91 | 1.42 | 1.31 | 1.3 | 1.28	T3	public_or_low_risk	yes		public_deposit	keep_public_deposit	T3	public	Public-deposit file after policy overrides.	public	csv	derived_or_workflow_data	public_deposit	keep_public_deposit	public	Parent file is public data and variable was marked keep_public=yes.	public
crea_corrected	02_workflows/T3_workflow_v01/data/01_source_loaded_harmonized/esld_master_long_public.csv	esld_master_long_public.csv		numeric				NA/blank as read by fread	67399	0	15868	1.87705004446668 | 1.41586432303417 | 1.31039363454933 | 1.30192482788903 | 1.28150549768982	T3	public_or_low_risk	yes		public_deposit	keep_public_deposit	T3	public	Public-deposit file after policy overrides.	public	csv	derived_or_workflow_data	public_deposit	keep_public_deposit	public	Parent file is public data and variable was marked keep_public=yes.	public
date_count	02_workflows/T3_workflow_v01/data/01_source_loaded_harmonized/esld_master_long_public.csv	esld_master_long_public.csv		integer				NA/blank as read by fread	67399	50970	1450	-3021 | -2833 | -2798 | -2793 | -2791	T3	manual_review_indirect_identifier_risk	manual_review		public_deposit	keep_public_deposit	T3	manual_review	Public-deposit file after policy overrides.	manual_review	csv	derived_or_workflow_data	public_deposit	keep_public_deposit	public	Approved after public manual-variable review. Relative/count-based time variable or binary outcome flag; no calendar date/time disclosed.	manual_review_public_data_variable	relative_time_or_public_outcome	Relative/count-based time variable or binary outcome flag; no calendar date/time disclosed.
date_count_month	02_workflows/T3_workflow_v01/data/01_source_loaded_harmonized/esld_master_long_public.csv	esld_master_long_public.csv		integer				NA/blank as read by fread	67399	50970	147	-99 | -93 | -92 | -91 | -87	T3	manual_review_indirect_identifier_risk	manual_review		public_deposit	keep_public_deposit	T3	manual_review	Public-deposit file after policy overrides.	manual_review	csv	derived_or_workflow_data	public_deposit	keep_public_deposit	public	Approved after public manual-variable review. Relative/count-based time variable or binary outcome flag; no calendar date/time disclosed.	manual_review_public_data_variable	relative_time_or_public_outcome	Relative/count-based time variable or binary outcome flag; no calendar date/time disclosed.
dead_sample_flag	02_workflows/T3_workflow_v01/data/01_source_loaded_harmonized/esld_master_long_public.csv	esld_master_long_public.csv		integer				NA/blank as read by fread	67399	0	2	0 | 1	T3	public_or_low_risk	yes		public_deposit	keep_public_deposit	T3	public	Public-deposit file after policy overrides.	public	csv	derived_or_workflow_data	public_deposit	keep_public_deposit	public	Parent file is public data and variable was marked keep_public=yes.	public
death_within_90d	02_workflows/T3_workflow_v01/data/01_source_loaded_harmonized/esld_master_long_public.csv	esld_master_long_public.csv		logical				NA/blank as read by fread	67399	67399	0		T3	manual_review_indirect_identifier_risk	manual_review		public_deposit	keep_public_deposit	T3	manual_review	Public-deposit file after policy overrides.	manual_review	csv	derived_or_workflow_data	public_deposit	keep_public_deposit	public	Approved after public manual-variable review. Relative/count-based time variable or binary outcome flag; no calendar date/time disclosed.	manual_review_public_data_variable	relative_time_or_public_outcome	Relative/count-based time variable or binary outcome flag; no calendar date/time disclosed.
deceased_patient_flag	02_workflows/T3_workflow_v01/data/01_source_loaded_harmonized/esld_master_long_public.csv	esld_master_long_public.csv		integer				NA/blank as read by fread	67399	0	2	0 | 1	T3	manual_review_indirect_identifier_risk	manual_review		public_deposit	keep_public_deposit	T3	manual_review	Public-deposit file after policy overrides.	manual_review	csv	derived_or_workflow_data	public_deposit	keep_public_deposit	public	Approved after public manual-variable review. Public release pseudonym, binary flag, or technical F1 identifier; not a raw patient identifier.	manual_review_public_data_variable	release_pseudonym_or_technical_identifier	Public release pseudonym, binary flag, or technical F1 identifier; not a raw patient identifier.
delta_eq_0_flag	02_workflows/T3_workflow_v01/data/01_source_loaded_harmonized/esld_master_long_public.csv	esld_master_long_public.csv		integer				NA/blank as read by fread	67399	0	2	1 | 0	T3	public_or_low_risk	yes		public_deposit	keep_public_deposit	T3	public	Public-deposit file after policy overrides.	public	csv	derived_or_workflow_data	public_deposit	keep_public_deposit	public	Parent file is public data and variable was marked keep_public=yes.	public
delta_gt_0_flag	02_workflows/T3_workflow_v01/data/01_source_loaded_harmonized/esld_master_long_public.csv	esld_master_long_public.csv		integer				NA/blank as read by fread	67399	0	2	0 | 1	T3	public_or_low_risk	yes		public_deposit	keep_public_deposit	T3	public	Public-deposit file after policy overrides.	public	csv	derived_or_workflow_data	public_deposit	keep_public_deposit	public	Parent file is public data and variable was marked keep_public=yes.	public
delta_le_minus1_flag	02_workflows/T3_workflow_v01/data/01_source_loaded_harmonized/esld_master_long_public.csv	esld_master_long_public.csv		integer				NA/blank as read by fread	67399	0	2	0 | 1	T3	public_or_low_risk	yes		public_deposit	keep_public_deposit	T3	public	Public-deposit file after policy overrides.	public	csv	derived_or_workflow_data	public_deposit	keep_public_deposit	public	Parent file is public data and variable was marked keep_public=yes.	public
dialysis_raw	02_workflows/T3_workflow_v01/data/01_source_loaded_harmonized/esld_master_long_public.csv	esld_master_long_public.csv		integer				NA/blank as read by fread	67399	27827	2	0 | 1	T3	public_or_low_risk	yes		public_deposit	keep_public_deposit	T3	public	Public-deposit file after policy overrides.	public	csv	derived_or_workflow_data	public_deposit	keep_public_deposit	public	Parent file is public data and variable was marked keep_public=yes.	public
encounter_id_public	02_workflows/T3_workflow_v01/data/01_source_loaded_harmonized/esld_master_long_public.csv	esld_master_long_public.csv		character			E001181 | E000008 | E000041 | E000100 | E000126 | E000151 | E000157 | E000219 | E000289 | E000344	NA/blank as read by fread	67399	0	5045	E001181 | E000008 | E000041 | E000100 | E000126	T3	manual_review_indirect_identifier_risk	manual_review		public_deposit	keep_public_deposit	T3	manual_review	Public-deposit file after policy overrides.	manual_review	csv	derived_or_workflow_data	public_deposit	keep_public_deposit	public	Approved after public manual-variable review. Public release pseudonym, binary flag, or technical F1 identifier; not a raw patient identifier.	manual_review_public_data_variable	release_pseudonym_or_technical_identifier	Public release pseudonym, binary flag, or technical F1 identifier; not a raw patient identifier.
etiology_source_current_flag	02_workflows/T3_workflow_v01/data/01_source_loaded_harmonized/esld_master_long_public.csv	esld_master_long_public.csv		integer				NA/blank as read by fread	67399	0	1	1	T3	public_or_low_risk	yes		public_deposit	keep_public_deposit	T3	public	Public-deposit file after policy overrides.	public	csv	derived_or_workflow_data	public_deposit	keep_public_deposit	public	Parent file is public data and variable was marked keep_public=yes.	public
etiology_unclassified	02_workflows/T3_workflow_v01/data/01_source_loaded_harmonized/esld_master_long_public.csv	esld_master_long_public.csv		integer				NA/blank as read by fread	67399	0	1	0	T3	public_or_low_risk	yes		public_deposit	keep_public_deposit	T3	public	Public-deposit file after policy overrides.	public	csv	derived_or_workflow_data	public_deposit	keep_public_deposit	public	Parent file is public data and variable was marked keep_public=yes.	public
hbv	02_workflows/T3_workflow_v01/data/01_source_loaded_harmonized/esld_master_long_public.csv	esld_master_long_public.csv		integer				NA/blank as read by fread	67399	0	2	0 | 1	T3	public_or_low_risk	yes		public_deposit	keep_public_deposit	T3	public	Public-deposit file after policy overrides.	public	csv	derived_or_workflow_data	public_deposit	keep_public_deposit	public	Parent file is public data and variable was marked keep_public=yes.	public
hcv	02_workflows/T3_workflow_v01/data/01_source_loaded_harmonized/esld_master_long_public.csv	esld_master_long_public.csv		integer				NA/blank as read by fread	67399	0	2	0 | 1	T3	public_or_low_risk	yes		public_deposit	keep_public_deposit	T3	public	Public-deposit file after policy overrides.	public	csv	derived_or_workflow_data	public_deposit	keep_public_deposit	public	Parent file is public data and variable was marked keep_public=yes.	public
icd_source_present	02_workflows/T3_workflow_v01/data/01_source_loaded_harmonized/esld_master_long_public.csv	esld_master_long_public.csv		integer				NA/blank as read by fread	67399	0	2	1 | 0	T3	public_or_low_risk	yes		public_deposit	keep_public_deposit	T3	public	Public-deposit file after policy overrides.	public	csv	derived_or_workflow_data	public_deposit	keep_public_deposit	public	Parent file is public data and variable was marked keep_public=yes.	public
in_t1_cohort	02_workflows/T3_workflow_v01/data/01_source_loaded_harmonized/esld_master_long_public.csv	esld_master_long_public.csv		integer				NA/blank as read by fread	67399	0	1	1	T3	public_or_low_risk	yes		public_deposit	keep_public_deposit	T3	public	Public-deposit file after policy overrides.	public	csv	derived_or_workflow_data	public_deposit	keep_public_deposit	public	Parent file is public data and variable was marked keep_public=yes.	public
in_t3_anchor_model	02_workflows/T3_workflow_v01/data/01_source_loaded_harmonized/esld_master_long_public.csv	esld_master_long_public.csv		integer				NA/blank as read by fread	67399	0	2	1 | 0	T3	public_or_low_risk	yes		public_deposit	keep_public_deposit	T3	public	Public-deposit file after policy overrides.	public	csv	derived_or_workflow_data	public_deposit	keep_public_deposit	public	Parent file is public data and variable was marked keep_public=yes.	public
in_t4_prevalence_path	02_workflows/T3_workflow_v01/data/01_source_loaded_harmonized/esld_master_long_public.csv	esld_master_long_public.csv		integer				NA/blank as read by fread	67399	0	1	1	T3	public_or_low_risk	yes		public_deposit	keep_public_deposit	T3	public	Public-deposit file after policy overrides.	public	csv	derived_or_workflow_data	public_deposit	keep_public_deposit	public	Parent file is public data and variable was marked keep_public=yes.	public
in_t4_survival_path	02_workflows/T3_workflow_v01/data/01_source_loaded_harmonized/esld_master_long_public.csv	esld_master_long_public.csv		integer				NA/blank as read by fread	67399	0	2	0 | 1	T3	public_or_low_risk	yes		public_deposit	keep_public_deposit	T3	public	Public-deposit file after policy overrides.	public	csv	derived_or_workflow_data	public_deposit	keep_public_deposit	public	Parent file is public data and variable was marked keep_public=yes.	public
inr	02_workflows/T3_workflow_v01/data/01_source_loaded_harmonized/esld_master_long_public.csv	esld_master_long_public.csv		numeric				NA/blank as read by fread	67399	0	786	1.14 | 0.91 | 1 | 1.04 | 0.98	T3	public_or_low_risk	yes		public_deposit	keep_public_deposit	T3	public	Public-deposit file after policy overrides.	public	csv	derived_or_workflow_data	public_deposit	keep_public_deposit	public	Parent file is public data and variable was marked keep_public=yes.	public
mash	02_workflows/T3_workflow_v01/data/01_source_loaded_harmonized/esld_master_long_public.csv	esld_master_long_public.csv		integer				NA/blank as read by fread	67399	0	2	0 | 1	T3	public_or_low_risk	yes		public_deposit	keep_public_deposit	T3	public	Public-deposit file after policy overrides.	public	csv	derived_or_workflow_data	public_deposit	keep_public_deposit	public	Parent file is public data and variable was marked keep_public=yes.	public
model	02_workflows/T3_workflow_v01/data/01_source_loaded_harmonized/esld_master_long_public.csv	esld_master_long_public.csv		character			MELD | MELD-Na | reMELD-Na | MELD 3.0	NA/blank as read by fread	67399	0	4	MELD | MELD-Na | reMELD-Na | MELD 3.0	T3	public_or_low_risk	yes		public_deposit	keep_public_deposit	T3	public	Public-deposit file after policy overrides.	public	csv	derived_or_workflow_data	public_deposit	keep_public_deposit	public	Parent file is public data and variable was marked keep_public=yes.	public
other	02_workflows/T3_workflow_v01/data/01_source_loaded_harmonized/esld_master_long_public.csv	esld_master_long_public.csv		integer				NA/blank as read by fread	67399	0	2	1 | 0	T3	public_or_low_risk	yes		public_deposit	keep_public_deposit	T3	public	Public-deposit file after policy overrides.	public	csv	derived_or_workflow_data	public_deposit	keep_public_deposit	public	Parent file is public data and variable was marked keep_public=yes.	public
patient_id	02_workflows/T3_workflow_v01/data/01_source_loaded_harmonized/esld_master_long_public.csv	esld_master_long_public.csv		character			P000001 | P000002 | P000003 | P000004 | P000005 | P000006 | P000007 | P000008 | P000009 | P000010	NA/blank as read by fread	67399	0	1375	P000001 | P000002 | P000003 | P000004 | P000005	T3	manual_review_indirect_identifier_risk	manual_review		public_deposit	keep_public_deposit	T3	manual_review	Public-deposit file after policy overrides.	manual_review	csv	derived_or_workflow_data	public_deposit	keep_public_deposit	public	Approved after public manual-variable review. Public release pseudonym, binary flag, or technical F1 identifier; not a raw patient identifier.	manual_review_public_data_variable	release_pseudonym_or_technical_identifier	Public release pseudonym, binary flag, or technical F1 identifier; not a raw patient identifier.
pbc	02_workflows/T3_workflow_v01/data/01_source_loaded_harmonized/esld_master_long_public.csv	esld_master_long_public.csv		integer				NA/blank as read by fread	67399	0	2	0 | 1	T3	public_or_low_risk	yes		public_deposit	keep_public_deposit	T3	public	Public-deposit file after policy overrides.	public	csv	derived_or_workflow_data	public_deposit	keep_public_deposit	public	Parent file is public data and variable was marked keep_public=yes.	public
sample_day_from_first_sample	02_workflows/T3_workflow_v01/data/01_source_loaded_harmonized/esld_master_long_public.csv	esld_master_long_public.csv		integer				NA/blank as read by fread	67399	0	3438	0 | 42 | 91 | 118 | 133	T3	public_or_low_risk	yes		public_deposit	keep_public_deposit	T3	public	Public-deposit file after policy overrides.	public	csv	derived_or_workflow_data	public_deposit	keep_public_deposit	public	Parent file is public data and variable was marked keep_public=yes.	public
sample_group_id_public	02_workflows/T3_workflow_v01/data/01_source_loaded_harmonized/esld_master_long_public.csv	esld_master_long_public.csv		character			G0000001 | G0000002 | G0000003 | G0000004 | G0000005 | G0000006 | G0000007 | G0000008 | G0000009 | G0000010	NA/blank as read by fread	67399	0	20359	G0000001 | G0000002 | G0000003 | G0000004 | G0000005	T3	manual_review_indirect_identifier_risk	manual_review		public_deposit	keep_public_deposit	T3	manual_review	Public-deposit file after policy overrides.	manual_review	csv	derived_or_workflow_data	public_deposit	keep_public_deposit	public	Approved after public manual-variable review. Public release pseudonym, binary flag, or technical F1 identifier; not a raw patient identifier.	manual_review_public_data_variable	release_pseudonym_or_technical_identifier	Public release pseudonym, binary flag, or technical F1 identifier; not a raw patient identifier.
sample_id	02_workflows/T3_workflow_v01/data/01_source_loaded_harmonized/esld_master_long_public.csv	esld_master_long_public.csv		character			S0000001 | S0000002 | S0000003 | S0000004 | S0000005 | S0000006 | S0000007 | S0000008 | S0000009 | S0000010	NA/blank as read by fread	67399	0	67399	S0000001 | S0000002 | S0000003 | S0000004 | S0000005	T3	manual_review_indirect_identifier_risk	manual_review		public_deposit	keep_public_deposit	T3	manual_review	Public-deposit file after policy overrides.	manual_review	csv	derived_or_workflow_data	public_deposit	keep_public_deposit	public	Approved after public manual-variable review. Public release pseudonym, binary flag, or technical F1 identifier; not a raw patient identifier.	manual_review_public_data_variable	release_pseudonym_or_technical_identifier	Public release pseudonym, binary flag, or technical F1 identifier; not a raw patient identifier.
sample_month_index	02_workflows/T3_workflow_v01/data/01_source_loaded_harmonized/esld_master_long_public.csv	esld_master_long_public.csv		integer				NA/blank as read by fread	67399	0	177	0 | 1 | 2 | 3 | 4	T3	public_or_low_risk	yes		public_deposit	keep_public_deposit	T3	public	Public-deposit file after policy overrides.	public	csv	derived_or_workflow_data	public_deposit	keep_public_deposit	public	Parent file is public data and variable was marked keep_public=yes.	public
score_corrected	02_workflows/T3_workflow_v01/data/01_source_loaded_harmonized/esld_master_long_public.csv	esld_master_long_public.csv		integer				NA/blank as read by fread	67399	0	40	14 | 19 | 16 | 10 | 13	T3	public_or_low_risk	yes		public_deposit	keep_public_deposit	T3	public	Public-deposit file after policy overrides.	public	csv	derived_or_workflow_data	public_deposit	keep_public_deposit	public	Parent file is public data and variable was marked keep_public=yes.	public
score_delta	02_workflows/T3_workflow_v01/data/01_source_loaded_harmonized/esld_master_long_public.csv	esld_master_long_public.csv		integer				NA/blank as read by fread	67399	0	4	0 | 1 | -1 | -2	T3	public_or_low_risk	yes		public_deposit	keep_public_deposit	T3	public	Public-deposit file after policy overrides.	public	csv	derived_or_workflow_data	public_deposit	keep_public_deposit	public	Parent file is public data and variable was marked keep_public=yes.	public
score_original	02_workflows/T3_workflow_v01/data/01_source_loaded_harmonized/esld_master_long_public.csv	esld_master_long_public.csv		integer				NA/blank as read by fread	67399	0	40	14 | 19 | 16 | 10 | 13	T3	public_or_low_risk	yes		public_deposit	keep_public_deposit	T3	public	Public-deposit file after policy overrides.	public	csv	derived_or_workflow_data	public_deposit	keep_public_deposit	public	Parent file is public data and variable was marked keep_public=yes.	public
sex	02_workflows/T3_workflow_v01/data/01_source_loaded_harmonized/esld_master_long_public.csv	esld_master_long_public.csv		character			M | F	NA/blank as read by fread	67399	0	2	M | F	T3	public_or_low_risk	yes		public_deposit	keep_public_deposit	T3	public	Public-deposit file after policy overrides.	public	csv	derived_or_workflow_data	public_deposit	keep_public_deposit	public	Parent file is public data and variable was marked keep_public=yes.	public
sodium	02_workflows/T3_workflow_v01/data/01_source_loaded_harmonized/esld_master_long_public.csv	esld_master_long_public.csv		numeric				NA/blank as read by fread	67399	20359	188	131 | 134 | 132 | 133 | 140	T3	public_or_low_risk	yes		public_deposit	keep_public_deposit	T3	public	Public-deposit file after policy overrides.	public	csv	derived_or_workflow_data	public_deposit	keep_public_deposit	public	Parent file is public data and variable was marked keep_public=yes.	public
tbil	02_workflows/T3_workflow_v01/data/01_source_loaded_harmonized/esld_master_long_public.csv	esld_master_long_public.csv		numeric				NA/blank as read by fread	67399	0	2029	1 | 0.9 | 1.1 | 0.8 | 0.6	T3	public_or_low_risk	yes		public_deposit	keep_public_deposit	T3	public	Public-deposit file after policy overrides.	public	csv	derived_or_workflow_data	public_deposit	keep_public_deposit	public	Parent file is public data and variable was marked keep_public=yes.	public
age_years_first_available	02_workflows/T4_workflow_v01/data/01_source_loaded_harmonized/esld_master_long_public.csv	esld_master_long_public.csv		integer				NA/blank as read by fread	67399	0	79	65 | 67 | 21 | 56 | 63	T4	public_or_low_risk	yes		public_deposit	keep_public_deposit	T4	public	Public-deposit file after policy overrides.	public	csv	derived_or_workflow_data	public_deposit	keep_public_deposit	public	Parent file is public data and variable was marked keep_public=yes.	public
age_years_sample	02_workflows/T4_workflow_v01/data/01_source_loaded_harmonized/esld_master_long_public.csv	esld_master_long_public.csv		integer				NA/blank as read by fread	67399	0	84	65 | 66 | 67 | 68 | 69	T4	public_or_low_risk	yes		public_deposit	keep_public_deposit	T4	public	Public-deposit file after policy overrides.	public	csv	derived_or_workflow_data	public_deposit	keep_public_deposit	public	Parent file is public data and variable was marked keep_public=yes.	public
albumin_g_dl	02_workflows/T4_workflow_v01/data/01_source_loaded_harmonized/esld_master_long_public.csv	esld_master_long_public.csv		numeric				NA/blank as read by fread	67399	58785	580	3.3 | 6.15 | 3.14 | 2.8 | 3.26	T4	public_or_low_risk	yes		public_deposit	keep_public_deposit	T4	public	Public-deposit file after policy overrides.	public	csv	derived_or_workflow_data	public_deposit	keep_public_deposit	public	Parent file is public data and variable was marked keep_public=yes.	public
ald	02_workflows/T4_workflow_v01/data/01_source_loaded_harmonized/esld_master_long_public.csv	esld_master_long_public.csv		integer				NA/blank as read by fread	67399	0	2	0 | 1	T4	public_or_low_risk	yes		public_deposit	keep_public_deposit	T4	public	Public-deposit file after policy overrides.	public	csv	derived_or_workflow_data	public_deposit	keep_public_deposit	public	Parent file is public data and variable was marked keep_public=yes.	public
ald_hcv	02_workflows/T4_workflow_v01/data/01_source_loaded_harmonized/esld_master_long_public.csv	esld_master_long_public.csv		integer				NA/blank as read by fread	67399	0	2	0 | 1	T4	public_or_low_risk	yes		public_deposit	keep_public_deposit	T4	public	Public-deposit file after policy overrides.	public	csv	derived_or_workflow_data	public_deposit	keep_public_deposit	public	Parent file is public data and variable was marked keep_public=yes.	public
autoimmune	02_workflows/T4_workflow_v01/data/01_source_loaded_harmonized/esld_master_long_public.csv	esld_master_long_public.csv		integer				NA/blank as read by fread	67399	0	2	0 | 1	T4	public_or_low_risk	yes		public_deposit	keep_public_deposit	T4	public	Public-deposit file after policy overrides.	public	csv	derived_or_workflow_data	public_deposit	keep_public_deposit	public	Parent file is public data and variable was marked keep_public=yes.	public
crea	02_workflows/T4_workflow_v01/data/01_source_loaded_harmonized/esld_master_long_public.csv	esld_master_long_public.csv		numeric				NA/blank as read by fread	67399	0	975	1.91 | 1.42 | 1.31 | 1.3 | 1.28	T4	public_or_low_risk	yes		public_deposit	keep_public_deposit	T4	public	Public-deposit file after policy overrides.	public	csv	derived_or_workflow_data	public_deposit	keep_public_deposit	public	Parent file is public data and variable was marked keep_public=yes.	public
crea_corrected	02_workflows/T4_workflow_v01/data/01_source_loaded_harmonized/esld_master_long_public.csv	esld_master_long_public.csv		numeric				NA/blank as read by fread	67399	0	15868	1.87705004446668 | 1.41586432303417 | 1.31039363454933 | 1.30192482788903 | 1.28150549768982	T4	public_or_low_risk	yes		public_deposit	keep_public_deposit	T4	public	Public-deposit file after policy overrides.	public	csv	derived_or_workflow_data	public_deposit	keep_public_deposit	public	Parent file is public data and variable was marked keep_public=yes.	public
date_count	02_workflows/T4_workflow_v01/data/01_source_loaded_harmonized/esld_master_long_public.csv	esld_master_long_public.csv		integer				NA/blank as read by fread	67399	50970	1450	-3021 | -2833 | -2798 | -2793 | -2791	T4	manual_review_indirect_identifier_risk	manual_review		public_deposit	keep_public_deposit	T4	manual_review	Public-deposit file after policy overrides.	manual_review	csv	derived_or_workflow_data	public_deposit	keep_public_deposit	public	Approved after public manual-variable review. Relative/count-based time variable or binary outcome flag; no calendar date/time disclosed.	manual_review_public_data_variable	relative_time_or_public_outcome	Relative/count-based time variable or binary outcome flag; no calendar date/time disclosed.
date_count_month	02_workflows/T4_workflow_v01/data/01_source_loaded_harmonized/esld_master_long_public.csv	esld_master_long_public.csv		integer				NA/blank as read by fread	67399	50970	147	-99 | -93 | -92 | -91 | -87	T4	manual_review_indirect_identifier_risk	manual_review		public_deposit	keep_public_deposit	T4	manual_review	Public-deposit file after policy overrides.	manual_review	csv	derived_or_workflow_data	public_deposit	keep_public_deposit	public	Approved after public manual-variable review. Relative/count-based time variable or binary outcome flag; no calendar date/time disclosed.	manual_review_public_data_variable	relative_time_or_public_outcome	Relative/count-based time variable or binary outcome flag; no calendar date/time disclosed.
dead_sample_flag	02_workflows/T4_workflow_v01/data/01_source_loaded_harmonized/esld_master_long_public.csv	esld_master_long_public.csv		integer				NA/blank as read by fread	67399	0	2	0 | 1	T4	public_or_low_risk	yes		public_deposit	keep_public_deposit	T4	public	Public-deposit file after policy overrides.	public	csv	derived_or_workflow_data	public_deposit	keep_public_deposit	public	Parent file is public data and variable was marked keep_public=yes.	public
death_within_90d	02_workflows/T4_workflow_v01/data/01_source_loaded_harmonized/esld_master_long_public.csv	esld_master_long_public.csv		logical				NA/blank as read by fread	67399	67399	0		T4	manual_review_indirect_identifier_risk	manual_review		public_deposit	keep_public_deposit	T4	manual_review	Public-deposit file after policy overrides.	manual_review	csv	derived_or_workflow_data	public_deposit	keep_public_deposit	public	Approved after public manual-variable review. Relative/count-based time variable or binary outcome flag; no calendar date/time disclosed.	manual_review_public_data_variable	relative_time_or_public_outcome	Relative/count-based time variable or binary outcome flag; no calendar date/time disclosed.
deceased_patient_flag	02_workflows/T4_workflow_v01/data/01_source_loaded_harmonized/esld_master_long_public.csv	esld_master_long_public.csv		integer				NA/blank as read by fread	67399	0	2	0 | 1	T4	manual_review_indirect_identifier_risk	manual_review		public_deposit	keep_public_deposit	T4	manual_review	Public-deposit file after policy overrides.	manual_review	csv	derived_or_workflow_data	public_deposit	keep_public_deposit	public	Approved after public manual-variable review. Public release pseudonym, binary flag, or technical F1 identifier; not a raw patient identifier.	manual_review_public_data_variable	release_pseudonym_or_technical_identifier	Public release pseudonym, binary flag, or technical F1 identifier; not a raw patient identifier.
delta_eq_0_flag	02_workflows/T4_workflow_v01/data/01_source_loaded_harmonized/esld_master_long_public.csv	esld_master_long_public.csv		integer				NA/blank as read by fread	67399	0	2	1 | 0	T4	public_or_low_risk	yes		public_deposit	keep_public_deposit	T4	public	Public-deposit file after policy overrides.	public	csv	derived_or_workflow_data	public_deposit	keep_public_deposit	public	Parent file is public data and variable was marked keep_public=yes.	public
delta_gt_0_flag	02_workflows/T4_workflow_v01/data/01_source_loaded_harmonized/esld_master_long_public.csv	esld_master_long_public.csv		integer				NA/blank as read by fread	67399	0	2	0 | 1	T4	public_or_low_risk	yes		public_deposit	keep_public_deposit	T4	public	Public-deposit file after policy overrides.	public	csv	derived_or_workflow_data	public_deposit	keep_public_deposit	public	Parent file is public data and variable was marked keep_public=yes.	public
delta_le_minus1_flag	02_workflows/T4_workflow_v01/data/01_source_loaded_harmonized/esld_master_long_public.csv	esld_master_long_public.csv		integer				NA/blank as read by fread	67399	0	2	0 | 1	T4	public_or_low_risk	yes		public_deposit	keep_public_deposit	T4	public	Public-deposit file after policy overrides.	public	csv	derived_or_workflow_data	public_deposit	keep_public_deposit	public	Parent file is public data and variable was marked keep_public=yes.	public
dialysis_raw	02_workflows/T4_workflow_v01/data/01_source_loaded_harmonized/esld_master_long_public.csv	esld_master_long_public.csv		integer				NA/blank as read by fread	67399	27827	2	0 | 1	T4	public_or_low_risk	yes		public_deposit	keep_public_deposit	T4	public	Public-deposit file after policy overrides.	public	csv	derived_or_workflow_data	public_deposit	keep_public_deposit	public	Parent file is public data and variable was marked keep_public=yes.	public
encounter_id_public	02_workflows/T4_workflow_v01/data/01_source_loaded_harmonized/esld_master_long_public.csv	esld_master_long_public.csv		character			E001181 | E000008 | E000041 | E000100 | E000126 | E000151 | E000157 | E000219 | E000289 | E000344	NA/blank as read by fread	67399	0	5045	E001181 | E000008 | E000041 | E000100 | E000126	T4	manual_review_indirect_identifier_risk	manual_review		public_deposit	keep_public_deposit	T4	manual_review	Public-deposit file after policy overrides.	manual_review	csv	derived_or_workflow_data	public_deposit	keep_public_deposit	public	Approved after public manual-variable review. Public release pseudonym, binary flag, or technical F1 identifier; not a raw patient identifier.	manual_review_public_data_variable	release_pseudonym_or_technical_identifier	Public release pseudonym, binary flag, or technical F1 identifier; not a raw patient identifier.
etiology_source_current_flag	02_workflows/T4_workflow_v01/data/01_source_loaded_harmonized/esld_master_long_public.csv	esld_master_long_public.csv		integer				NA/blank as read by fread	67399	0	1	1	T4	public_or_low_risk	yes		public_deposit	keep_public_deposit	T4	public	Public-deposit file after policy overrides.	public	csv	derived_or_workflow_data	public_deposit	keep_public_deposit	public	Parent file is public data and variable was marked keep_public=yes.	public
etiology_unclassified	02_workflows/T4_workflow_v01/data/01_source_loaded_harmonized/esld_master_long_public.csv	esld_master_long_public.csv		integer				NA/blank as read by fread	67399	0	1	0	T4	public_or_low_risk	yes		public_deposit	keep_public_deposit	T4	public	Public-deposit file after policy overrides.	public	csv	derived_or_workflow_data	public_deposit	keep_public_deposit	public	Parent file is public data and variable was marked keep_public=yes.	public
hbv	02_workflows/T4_workflow_v01/data/01_source_loaded_harmonized/esld_master_long_public.csv	esld_master_long_public.csv		integer				NA/blank as read by fread	67399	0	2	0 | 1	T4	public_or_low_risk	yes		public_deposit	keep_public_deposit	T4	public	Public-deposit file after policy overrides.	public	csv	derived_or_workflow_data	public_deposit	keep_public_deposit	public	Parent file is public data and variable was marked keep_public=yes.	public
hcv	02_workflows/T4_workflow_v01/data/01_source_loaded_harmonized/esld_master_long_public.csv	esld_master_long_public.csv		integer				NA/blank as read by fread	67399	0	2	0 | 1	T4	public_or_low_risk	yes		public_deposit	keep_public_deposit	T4	public	Public-deposit file after policy overrides.	public	csv	derived_or_workflow_data	public_deposit	keep_public_deposit	public	Parent file is public data and variable was marked keep_public=yes.	public
icd_source_present	02_workflows/T4_workflow_v01/data/01_source_loaded_harmonized/esld_master_long_public.csv	esld_master_long_public.csv		integer				NA/blank as read by fread	67399	0	2	1 | 0	T4	public_or_low_risk	yes		public_deposit	keep_public_deposit	T4	public	Public-deposit file after policy overrides.	public	csv	derived_or_workflow_data	public_deposit	keep_public_deposit	public	Parent file is public data and variable was marked keep_public=yes.	public
in_t1_cohort	02_workflows/T4_workflow_v01/data/01_source_loaded_harmonized/esld_master_long_public.csv	esld_master_long_public.csv		integer				NA/blank as read by fread	67399	0	1	1	T4	public_or_low_risk	yes		public_deposit	keep_public_deposit	T4	public	Public-deposit file after policy overrides.	public	csv	derived_or_workflow_data	public_deposit	keep_public_deposit	public	Parent file is public data and variable was marked keep_public=yes.	public
in_t3_anchor_model	02_workflows/T4_workflow_v01/data/01_source_loaded_harmonized/esld_master_long_public.csv	esld_master_long_public.csv		integer				NA/blank as read by fread	67399	0	2	1 | 0	T4	public_or_low_risk	yes		public_deposit	keep_public_deposit	T4	public	Public-deposit file after policy overrides.	public	csv	derived_or_workflow_data	public_deposit	keep_public_deposit	public	Parent file is public data and variable was marked keep_public=yes.	public
in_t4_prevalence_path	02_workflows/T4_workflow_v01/data/01_source_loaded_harmonized/esld_master_long_public.csv	esld_master_long_public.csv		integer				NA/blank as read by fread	67399	0	1	1	T4	public_or_low_risk	yes		public_deposit	keep_public_deposit	T4	public	Public-deposit file after policy overrides.	public	csv	derived_or_workflow_data	public_deposit	keep_public_deposit	public	Parent file is public data and variable was marked keep_public=yes.	public
in_t4_survival_path	02_workflows/T4_workflow_v01/data/01_source_loaded_harmonized/esld_master_long_public.csv	esld_master_long_public.csv		integer				NA/blank as read by fread	67399	0	2	0 | 1	T4	public_or_low_risk	yes		public_deposit	keep_public_deposit	T4	public	Public-deposit file after policy overrides.	public	csv	derived_or_workflow_data	public_deposit	keep_public_deposit	public	Parent file is public data and variable was marked keep_public=yes.	public
inr	02_workflows/T4_workflow_v01/data/01_source_loaded_harmonized/esld_master_long_public.csv	esld_master_long_public.csv		numeric				NA/blank as read by fread	67399	0	786	1.14 | 0.91 | 1 | 1.04 | 0.98	T4	public_or_low_risk	yes		public_deposit	keep_public_deposit	T4	public	Public-deposit file after policy overrides.	public	csv	derived_or_workflow_data	public_deposit	keep_public_deposit	public	Parent file is public data and variable was marked keep_public=yes.	public
mash	02_workflows/T4_workflow_v01/data/01_source_loaded_harmonized/esld_master_long_public.csv	esld_master_long_public.csv		integer				NA/blank as read by fread	67399	0	2	0 | 1	T4	public_or_low_risk	yes		public_deposit	keep_public_deposit	T4	public	Public-deposit file after policy overrides.	public	csv	derived_or_workflow_data	public_deposit	keep_public_deposit	public	Parent file is public data and variable was marked keep_public=yes.	public
model	02_workflows/T4_workflow_v01/data/01_source_loaded_harmonized/esld_master_long_public.csv	esld_master_long_public.csv		character			MELD | MELD-Na | reMELD-Na | MELD 3.0	NA/blank as read by fread	67399	0	4	MELD | MELD-Na | reMELD-Na | MELD 3.0	T4	public_or_low_risk	yes		public_deposit	keep_public_deposit	T4	public	Public-deposit file after policy overrides.	public	csv	derived_or_workflow_data	public_deposit	keep_public_deposit	public	Parent file is public data and variable was marked keep_public=yes.	public
other	02_workflows/T4_workflow_v01/data/01_source_loaded_harmonized/esld_master_long_public.csv	esld_master_long_public.csv		integer				NA/blank as read by fread	67399	0	2	1 | 0	T4	public_or_low_risk	yes		public_deposit	keep_public_deposit	T4	public	Public-deposit file after policy overrides.	public	csv	derived_or_workflow_data	public_deposit	keep_public_deposit	public	Parent file is public data and variable was marked keep_public=yes.	public
patient_id	02_workflows/T4_workflow_v01/data/01_source_loaded_harmonized/esld_master_long_public.csv	esld_master_long_public.csv		character			P000001 | P000002 | P000003 | P000004 | P000005 | P000006 | P000007 | P000008 | P000009 | P000010	NA/blank as read by fread	67399	0	1375	P000001 | P000002 | P000003 | P000004 | P000005	T4	manual_review_indirect_identifier_risk	manual_review		public_deposit	keep_public_deposit	T4	manual_review	Public-deposit file after policy overrides.	manual_review	csv	derived_or_workflow_data	public_deposit	keep_public_deposit	public	Approved after public manual-variable review. Public release pseudonym, binary flag, or technical F1 identifier; not a raw patient identifier.	manual_review_public_data_variable	release_pseudonym_or_technical_identifier	Public release pseudonym, binary flag, or technical F1 identifier; not a raw patient identifier.
pbc	02_workflows/T4_workflow_v01/data/01_source_loaded_harmonized/esld_master_long_public.csv	esld_master_long_public.csv		integer				NA/blank as read by fread	67399	0	2	0 | 1	T4	public_or_low_risk	yes		public_deposit	keep_public_deposit	T4	public	Public-deposit file after policy overrides.	public	csv	derived_or_workflow_data	public_deposit	keep_public_deposit	public	Parent file is public data and variable was marked keep_public=yes.	public
sample_day_from_first_sample	02_workflows/T4_workflow_v01/data/01_source_loaded_harmonized/esld_master_long_public.csv	esld_master_long_public.csv		integer				NA/blank as read by fread	67399	0	3438	0 | 42 | 91 | 118 | 133	T4	public_or_low_risk	yes		public_deposit	keep_public_deposit	T4	public	Public-deposit file after policy overrides.	public	csv	derived_or_workflow_data	public_deposit	keep_public_deposit	public	Parent file is public data and variable was marked keep_public=yes.	public
sample_group_id_public	02_workflows/T4_workflow_v01/data/01_source_loaded_harmonized/esld_master_long_public.csv	esld_master_long_public.csv		character			G0000001 | G0000002 | G0000003 | G0000004 | G0000005 | G0000006 | G0000007 | G0000008 | G0000009 | G0000010	NA/blank as read by fread	67399	0	20359	G0000001 | G0000002 | G0000003 | G0000004 | G0000005	T4	manual_review_indirect_identifier_risk	manual_review		public_deposit	keep_public_deposit	T4	manual_review	Public-deposit file after policy overrides.	manual_review	csv	derived_or_workflow_data	public_deposit	keep_public_deposit	public	Approved after public manual-variable review. Public release pseudonym, binary flag, or technical F1 identifier; not a raw patient identifier.	manual_review_public_data_variable	release_pseudonym_or_technical_identifier	Public release pseudonym, binary flag, or technical F1 identifier; not a raw patient identifier.
sample_id	02_workflows/T4_workflow_v01/data/01_source_loaded_harmonized/esld_master_long_public.csv	esld_master_long_public.csv		character			S0000001 | S0000002 | S0000003 | S0000004 | S0000005 | S0000006 | S0000007 | S0000008 | S0000009 | S0000010	NA/blank as read by fread	67399	0	67399	S0000001 | S0000002 | S0000003 | S0000004 | S0000005	T4	manual_review_indirect_identifier_risk	manual_review		public_deposit	keep_public_deposit	T4	manual_review	Public-deposit file after policy overrides.	manual_review	csv	derived_or_workflow_data	public_deposit	keep_public_deposit	public	Approved after public manual-variable review. Public release pseudonym, binary flag, or technical F1 identifier; not a raw patient identifier.	manual_review_public_data_variable	release_pseudonym_or_technical_identifier	Public release pseudonym, binary flag, or technical F1 identifier; not a raw patient identifier.
sample_month_index	02_workflows/T4_workflow_v01/data/01_source_loaded_harmonized/esld_master_long_public.csv	esld_master_long_public.csv		integer				NA/blank as read by fread	67399	0	177	0 | 1 | 2 | 3 | 4	T4	public_or_low_risk	yes		public_deposit	keep_public_deposit	T4	public	Public-deposit file after policy overrides.	public	csv	derived_or_workflow_data	public_deposit	keep_public_deposit	public	Parent file is public data and variable was marked keep_public=yes.	public
score_corrected	02_workflows/T4_workflow_v01/data/01_source_loaded_harmonized/esld_master_long_public.csv	esld_master_long_public.csv		integer				NA/blank as read by fread	67399	0	40	14 | 19 | 16 | 10 | 13	T4	public_or_low_risk	yes		public_deposit	keep_public_deposit	T4	public	Public-deposit file after policy overrides.	public	csv	derived_or_workflow_data	public_deposit	keep_public_deposit	public	Parent file is public data and variable was marked keep_public=yes.	public
score_delta	02_workflows/T4_workflow_v01/data/01_source_loaded_harmonized/esld_master_long_public.csv	esld_master_long_public.csv		integer				NA/blank as read by fread	67399	0	4	0 | 1 | -1 | -2	T4	public_or_low_risk	yes		public_deposit	keep_public_deposit	T4	public	Public-deposit file after policy overrides.	public	csv	derived_or_workflow_data	public_deposit	keep_public_deposit	public	Parent file is public data and variable was marked keep_public=yes.	public
score_original	02_workflows/T4_workflow_v01/data/01_source_loaded_harmonized/esld_master_long_public.csv	esld_master_long_public.csv		integer				NA/blank as read by fread	67399	0	40	14 | 19 | 16 | 10 | 13	T4	public_or_low_risk	yes		public_deposit	keep_public_deposit	T4	public	Public-deposit file after policy overrides.	public	csv	derived_or_workflow_data	public_deposit	keep_public_deposit	public	Parent file is public data and variable was marked keep_public=yes.	public
sex	02_workflows/T4_workflow_v01/data/01_source_loaded_harmonized/esld_master_long_public.csv	esld_master_long_public.csv		character			M | F	NA/blank as read by fread	67399	0	2	M | F	T4	public_or_low_risk	yes		public_deposit	keep_public_deposit	T4	public	Public-deposit file after policy overrides.	public	csv	derived_or_workflow_data	public_deposit	keep_public_deposit	public	Parent file is public data and variable was marked keep_public=yes.	public
sodium	02_workflows/T4_workflow_v01/data/01_source_loaded_harmonized/esld_master_long_public.csv	esld_master_long_public.csv		numeric				NA/blank as read by fread	67399	20359	188	131 | 134 | 132 | 133 | 140	T4	public_or_low_risk	yes		public_deposit	keep_public_deposit	T4	public	Public-deposit file after policy overrides.	public	csv	derived_or_workflow_data	public_deposit	keep_public_deposit	public	Parent file is public data and variable was marked keep_public=yes.	public
tbil	02_workflows/T4_workflow_v01/data/01_source_loaded_harmonized/esld_master_long_public.csv	esld_master_long_public.csv		numeric				NA/blank as read by fread	67399	0	2029	1 | 0.9 | 1.1 | 0.8 | 0.6	T4	public_or_low_risk	yes		public_deposit	keep_public_deposit	T4	public	Public-deposit file after policy overrides.	public	csv	derived_or_workflow_data	public_deposit	keep_public_deposit	public	Parent file is public data and variable was marked keep_public=yes.	public
parameter	02_workflows/T4_workflow_v01/data/02b_table_content/esld_T4_score_deviation_outcome_meta_public.csv	esld_T4_score_deviation_outcome_meta_public.csv		character			dataset_name | domain | anchor | data_object | unit_or_role | release_status | source_public_values | title | n_table_rows | public_model_columns	NA/blank as read by fread	10	0	10	dataset_name | domain | anchor | data_object | unit_or_role	T4;table_or_supplement	public_or_low_risk	yes		public_deposit	keep_public_deposit	T4	public	Public-deposit file after policy overrides.	public	csv	derived_or_workflow_data	public_deposit	keep_public_deposit	public	Parent file is public data and variable was marked keep_public=yes.	public
value	02_workflows/T4_workflow_v01/data/02b_table_content/esld_T4_score_deviation_outcome_meta_public.csv	esld_T4_score_deviation_outcome_meta_public.csv		character			esld_T4_score_deviation_outcome_table_public | esld | T4 | score_deviation_outcome | table | public | submitted Table 4 DOCX values preserved exactly | Table 4. Score deviations (Δ) of ≤ −1 stratified by outcome (alive/dead within 90 days after MELD ...	NA/blank as read by fread	10	0	10	esld_T4_score_deviation_outcome_table_public | esld | T4 | score_deviation_outcome | table	T4;table_or_supplement	public_or_low_risk	yes		public_deposit	keep_public_deposit	T4	public	Public-deposit file after policy overrides.	public	csv	derived_or_workflow_data	public_deposit	keep_public_deposit	public	Parent file is public data and variable was marked keep_public=yes.	public	assay_value_qc_metric_or_long_format_metadata	Assay value, QC metric, or long-format metadata field required to rebuild public outputs.
MELD	02_workflows/T4_workflow_v01/data/02b_table_content/esld_T4_score_deviation_outcome_table_public.csv	esld_T4_score_deviation_outcome_table_public.csv		character			6.2 (5.8–6.6) | 12.8 (11.9–13.8) | 2.222 (1.997–2.472) | 0.677 (0.608–0.754) | 0.463 (0.357–0.599) | 0.506 (0.434–0.591) | 0.388 (0.287–0.524) | 58.2 (52.7–63.8) | 44.3 (34.9–53.7) | 1.32 (1.04–1.66)	NA/blank as read by fread	13	0	13	6.2 (5.8–6.6) | 12.8 (11.9–13.8) | 2.222 (1.997–2.472) | 0.677 (0.608–0.754) | 0.463 (0.357–0.599)	T4;table_or_supplement	public_or_low_risk	yes		public_deposit	keep_public_deposit	T4	public	Public-deposit file after policy overrides.	public	csv	derived_or_workflow_data	public_deposit	keep_public_deposit	public	Parent file is public data and variable was marked keep_public=yes.	public
MELD 3.0	02_workflows/T4_workflow_v01/data/02b_table_content/esld_T4_score_deviation_outcome_table_public.csv	esld_T4_score_deviation_outcome_table_public.csv		character			6.7 (6.2–7.4) | 14.5 (13.0–16.1) | 2.346 (1.999–2.750) | 0.659 (0.569–0.764) | 0.590 (0.504–0.692) | 0.495 (0.402–0.609) | 0.467 (0.380–0.573) | 56.6 (49.2–64.0) | 52.2 (44.9–59.6) | 1.08 (0.89–1.31)	NA/blank as read by fread	13	0	13	6.7 (6.2–7.4) | 14.5 (13.0–16.1) | 2.346 (1.999–2.750) | 0.659 (0.569–0.764) | 0.590 (0.504–0.692)	T4;table_or_supplement	public_or_low_risk	yes		public_deposit	keep_public_deposit	T4	public	Public-deposit file after policy overrides.	public	csv	derived_or_workflow_data	public_deposit	keep_public_deposit	public	Parent file is public data and variable was marked keep_public=yes.	public
MELD-Na	02_workflows/T4_workflow_v01/data/02b_table_content/esld_T4_score_deviation_outcome_table_public.csv	esld_T4_score_deviation_outcome_table_public.csv		character			5.7 (5.4–6.1) | 10.7 (9.9–11.6) | 1.978 (1.757–2.225) | 0.672 (0.597–0.755) | 0.524 (0.427–0.642) | 0.496 (0.419–0.588) | 0.440 (0.346–0.561) | 57.5 (51.4–63.6) | 49.1 (40.8–57.4) | 1.17 (0.96–1.43)	NA/blank as read by fread	13	0	13	5.7 (5.4–6.1) | 10.7 (9.9–11.6) | 1.978 (1.757–2.225) | 0.672 (0.597–0.755) | 0.524 (0.427–0.642)	T4;table_or_supplement	public_or_low_risk	yes		public_deposit	keep_public_deposit	T4	public	Public-deposit file after policy overrides.	public	csv	derived_or_workflow_data	public_deposit	keep_public_deposit	public	Parent file is public data and variable was marked keep_public=yes.	public
anchor	02_workflows/T4_workflow_v01/data/02b_table_content/esld_T4_score_deviation_outcome_table_public.csv	esld_T4_score_deviation_outcome_table_public.csv		character			T4	NA/blank as read by fread	13	0	1	T4	T4;table_or_supplement	public_or_low_risk	yes		public_deposit	keep_public_deposit	T4	public	Public-deposit file after policy overrides.	public	csv	derived_or_workflow_data	public_deposit	keep_public_deposit	public	Parent file is public data and variable was marked keep_public=yes.	public	assay_value_qc_metric_or_long_format_metadata	Assay value, QC metric, or long-format metadata field required to rebuild public outputs.
data_object	02_workflows/T4_workflow_v01/data/02b_table_content/esld_T4_score_deviation_outcome_table_public.csv	esld_T4_score_deviation_outcome_table_public.csv		character			score_deviation_outcome	NA/blank as read by fread	13	0	1	score_deviation_outcome	T4;table_or_supplement	public_or_low_risk	yes		public_deposit	keep_public_deposit	T4	public	Public-deposit file after policy overrides.	public	csv	derived_or_workflow_data	public_deposit	keep_public_deposit	public	Parent file is public data and variable was marked keep_public=yes.	public	assay_value_qc_metric_or_long_format_metadata	Assay value, QC metric, or long-format metadata field required to rebuild public outputs.
domain	02_workflows/T4_workflow_v01/data/02b_table_content/esld_T4_score_deviation_outcome_table_public.csv	esld_T4_score_deviation_outcome_table_public.csv		character			esld	NA/blank as read by fread	13	0	1	esld	T4;table_or_supplement	public_or_low_risk	yes		public_deposit	keep_public_deposit	T4	public	Public-deposit file after policy overrides.	public	csv	derived_or_workflow_data	public_deposit	keep_public_deposit	public	Parent file is public data and variable was marked keep_public=yes.	public	assay_value_qc_metric_or_long_format_metadata	Assay value, QC metric, or long-format metadata field required to rebuild public outputs.
reMELD-Na	02_workflows/T4_workflow_v01/data/02b_table_content/esld_T4_score_deviation_outcome_table_public.csv	esld_T4_score_deviation_outcome_table_public.csv		character			6.9 (6.5–7.3) | 9.0 (8.2–9.8) | 1.330 (1.178–1.501) | 0.714 (0.638–0.800) | 0.412 (0.318–0.536) | 0.555 (0.472–0.652) | 0.300 (0.215–0.419) | 61.9 (55.6–68.3) | 38.2 (30.1–46.3) | 1.62 (1.28–2.05)	NA/blank as read by fread	13	0	13	6.9 (6.5–7.3) | 9.0 (8.2–9.8) | 1.330 (1.178–1.501) | 0.714 (0.638–0.800) | 0.412 (0.318–0.536)	T4;table_or_supplement	public_or_low_risk	yes		public_deposit	keep_public_deposit	T4	public	Public-deposit file after policy overrides.	public	csv	derived_or_workflow_data	public_deposit	keep_public_deposit	public	Parent file is public data and variable was marked keep_public=yes.	public
release_status	02_workflows/T4_workflow_v01/data/02b_table_content/esld_T4_score_deviation_outcome_table_public.csv	esld_T4_score_deviation_outcome_table_public.csv		character			public	NA/blank as read by fread	13	0	1	public	T4;table_or_supplement	public_or_low_risk	yes		public_deposit	keep_public_deposit	T4	public	Public-deposit file after policy overrides.	public	csv	derived_or_workflow_data	public_deposit	keep_public_deposit	public	Parent file is public data and variable was marked keep_public=yes.	public	non_disclosive_release_or_grouping_status	Non-disclosive release/grouping status required for release documentation or data filtering.
row_order	02_workflows/T4_workflow_v01/data/02b_table_content/esld_T4_score_deviation_outcome_table_public.csv	esld_T4_score_deviation_outcome_table_public.csv		integer				NA/blank as read by fread	13	0	13	1 | 2 | 3 | 4 | 5	T4;table_or_supplement	public_or_low_risk	yes		public_deposit	keep_public_deposit	T4	public	Public-deposit file after policy overrides.	public	csv	derived_or_workflow_data	public_deposit	keep_public_deposit	public	Parent file is public data and variable was marked keep_public=yes.	public
section	02_workflows/T4_workflow_v01/data/02b_table_content/esld_T4_score_deviation_outcome_table_public.csv	esld_T4_score_deviation_outcome_table_public.csv		character			Overall prevalence of score Δ ≤ −1, % | Odds ratio | 30 days survival probability | 90 days survival probability | 90 days restricted mean survival time (RMST90) | RMST90-ratio | 90 days hazard ratio | Model sample size	NA/blank as read by fread	13	0	8	Overall prevalence of score Δ ≤ −1, % | Odds ratio | 30 days survival probability | 90 days survival probability | 90 da...	T4;table_or_supplement	public_or_low_risk	yes		public_deposit	keep_public_deposit	T4	public	Public-deposit file after policy overrides.	public	csv	derived_or_workflow_data	public_deposit	keep_public_deposit	public	Parent file is public data and variable was marked keep_public=yes.	public
unit_or_role	02_workflows/T4_workflow_v01/data/02b_table_content/esld_T4_score_deviation_outcome_table_public.csv	esld_T4_score_deviation_outcome_table_public.csv		character			table	NA/blank as read by fread	13	0	1	table	T4;table_or_supplement	public_or_low_risk	yes		public_deposit	keep_public_deposit	T4	public	Public-deposit file after policy overrides.	public	csv	derived_or_workflow_data	public_deposit	keep_public_deposit	public	Parent file is public data and variable was marked keep_public=yes.	public	assay_value_qc_metric_or_long_format_metadata	Assay value, QC metric, or long-format metadata field required to rebuild public outputs.
variable	02_workflows/T4_workflow_v01/data/02b_table_content/esld_T4_score_deviation_outcome_table_public.csv	esld_T4_score_deviation_outcome_table_public.csv		character			alive | deceased | deceased vs alive | Score Δ ≤ −1 | Score Δ = 0 | Δ ≤ −1 / Δ = 0 | Δ ≤ −1 vs. Δ = 0 | ESLD samples, N | note	NA/blank as read by fread	13	0	9	alive | deceased | deceased vs alive | Score Δ ≤ −1 | Score Δ = 0	T4;table_or_supplement	public_or_low_risk	yes		public_deposit	keep_public_deposit	T4	public	Public-deposit file after policy overrides.	public	csv	derived_or_workflow_data	public_deposit	keep_public_deposit	public	Parent file is public data and variable was marked keep_public=yes.	public	assay_value_qc_metric_or_long_format_metadata	Assay value, QC metric, or long-format metadata field required to rebuild public outputs.
parameter	02_workflows/T4_workflow_v01/submission_ready/public/data/esld_T4_score_deviation_outcome_meta_public.csv	esld_T4_score_deviation_outcome_meta_public.csv		character			dataset_name | domain | anchor | data_object | unit_or_role | release_status | source_public_values | title | n_table_rows | public_model_columns	NA/blank as read by fread	10	0	10	dataset_name | domain | anchor | data_object | unit_or_role	T4	public_or_low_risk	yes		public_deposit	keep_public_deposit	T4	public	Public-deposit file after policy overrides.	public	csv	derived_or_workflow_data	public_deposit	keep_public_deposit	public	Parent file is public data and variable was marked keep_public=yes.	public
value	02_workflows/T4_workflow_v01/submission_ready/public/data/esld_T4_score_deviation_outcome_meta_public.csv	esld_T4_score_deviation_outcome_meta_public.csv		character			esld_T4_score_deviation_outcome_table_public | esld | T4 | score_deviation_outcome | table | public | submitted Table 4 DOCX values preserved exactly | Table 4. Score deviations (Δ) of ≤ −1 stratified by outcome (alive/dead within 90 days after MELD ...	NA/blank as read by fread	10	0	10	esld_T4_score_deviation_outcome_table_public | esld | T4 | score_deviation_outcome | table	T4	public_or_low_risk	yes		public_deposit	keep_public_deposit	T4	public	Public-deposit file after policy overrides.	public	csv	derived_or_workflow_data	public_deposit	keep_public_deposit	public	Parent file is public data and variable was marked keep_public=yes.	public	assay_value_qc_metric_or_long_format_metadata	Assay value, QC metric, or long-format metadata field required to rebuild public outputs.
MELD	02_workflows/T4_workflow_v01/submission_ready/public/data/esld_T4_score_deviation_outcome_table_public.csv	esld_T4_score_deviation_outcome_table_public.csv		character			6.2 (5.8–6.6) | 12.8 (11.9–13.8) | 2.222 (1.997–2.472) | 0.677 (0.608–0.754) | 0.463 (0.357–0.599) | 0.506 (0.434–0.591) | 0.388 (0.287–0.524) | 58.2 (52.7–63.8) | 44.3 (34.9–53.7) | 1.32 (1.04–1.66)	NA/blank as read by fread	13	0	13	6.2 (5.8–6.6) | 12.8 (11.9–13.8) | 2.222 (1.997–2.472) | 0.677 (0.608–0.754) | 0.463 (0.357–0.599)	T4;table_or_supplement	public_or_low_risk	yes		public_deposit	keep_public_deposit	T4	public	Public-deposit file after policy overrides.	public	csv	derived_or_workflow_data	public_deposit	keep_public_deposit	public	Parent file is public data and variable was marked keep_public=yes.	public
MELD 3.0	02_workflows/T4_workflow_v01/submission_ready/public/data/esld_T4_score_deviation_outcome_table_public.csv	esld_T4_score_deviation_outcome_table_public.csv		character			6.7 (6.2–7.4) | 14.5 (13.0–16.1) | 2.346 (1.999–2.750) | 0.659 (0.569–0.764) | 0.590 (0.504–0.692) | 0.495 (0.402–0.609) | 0.467 (0.380–0.573) | 56.6 (49.2–64.0) | 52.2 (44.9–59.6) | 1.08 (0.89–1.31)	NA/blank as read by fread	13	0	13	6.7 (6.2–7.4) | 14.5 (13.0–16.1) | 2.346 (1.999–2.750) | 0.659 (0.569–0.764) | 0.590 (0.504–0.692)	T4;table_or_supplement	public_or_low_risk	yes		public_deposit	keep_public_deposit	T4	public	Public-deposit file after policy overrides.	public	csv	derived_or_workflow_data	public_deposit	keep_public_deposit	public	Parent file is public data and variable was marked keep_public=yes.	public
MELD-Na	02_workflows/T4_workflow_v01/submission_ready/public/data/esld_T4_score_deviation_outcome_table_public.csv	esld_T4_score_deviation_outcome_table_public.csv		character			5.7 (5.4–6.1) | 10.7 (9.9–11.6) | 1.978 (1.757–2.225) | 0.672 (0.597–0.755) | 0.524 (0.427–0.642) | 0.496 (0.419–0.588) | 0.440 (0.346–0.561) | 57.5 (51.4–63.6) | 49.1 (40.8–57.4) | 1.17 (0.96–1.43)	NA/blank as read by fread	13	0	13	5.7 (5.4–6.1) | 10.7 (9.9–11.6) | 1.978 (1.757–2.225) | 0.672 (0.597–0.755) | 0.524 (0.427–0.642)	T4;table_or_supplement	public_or_low_risk	yes		public_deposit	keep_public_deposit	T4	public	Public-deposit file after policy overrides.	public	csv	derived_or_workflow_data	public_deposit	keep_public_deposit	public	Parent file is public data and variable was marked keep_public=yes.	public
anchor	02_workflows/T4_workflow_v01/submission_ready/public/data/esld_T4_score_deviation_outcome_table_public.csv	esld_T4_score_deviation_outcome_table_public.csv		character			T4	NA/blank as read by fread	13	0	1	T4	T4;table_or_supplement	public_or_low_risk	yes		public_deposit	keep_public_deposit	T4	public	Public-deposit file after policy overrides.	public	csv	derived_or_workflow_data	public_deposit	keep_public_deposit	public	Parent file is public data and variable was marked keep_public=yes.	public	assay_value_qc_metric_or_long_format_metadata	Assay value, QC metric, or long-format metadata field required to rebuild public outputs.
data_object	02_workflows/T4_workflow_v01/submission_ready/public/data/esld_T4_score_deviation_outcome_table_public.csv	esld_T4_score_deviation_outcome_table_public.csv		character			score_deviation_outcome	NA/blank as read by fread	13	0	1	score_deviation_outcome	T4;table_or_supplement	public_or_low_risk	yes		public_deposit	keep_public_deposit	T4	public	Public-deposit file after policy overrides.	public	csv	derived_or_workflow_data	public_deposit	keep_public_deposit	public	Parent file is public data and variable was marked keep_public=yes.	public	assay_value_qc_metric_or_long_format_metadata	Assay value, QC metric, or long-format metadata field required to rebuild public outputs.
domain	02_workflows/T4_workflow_v01/submission_ready/public/data/esld_T4_score_deviation_outcome_table_public.csv	esld_T4_score_deviation_outcome_table_public.csv		character			esld	NA/blank as read by fread	13	0	1	esld	T4;table_or_supplement	public_or_low_risk	yes		public_deposit	keep_public_deposit	T4	public	Public-deposit file after policy overrides.	public	csv	derived_or_workflow_data	public_deposit	keep_public_deposit	public	Parent file is public data and variable was marked keep_public=yes.	public	assay_value_qc_metric_or_long_format_metadata	Assay value, QC metric, or long-format metadata field required to rebuild public outputs.
reMELD-Na	02_workflows/T4_workflow_v01/submission_ready/public/data/esld_T4_score_deviation_outcome_table_public.csv	esld_T4_score_deviation_outcome_table_public.csv		character			6.9 (6.5–7.3) | 9.0 (8.2–9.8) | 1.330 (1.178–1.501) | 0.714 (0.638–0.800) | 0.412 (0.318–0.536) | 0.555 (0.472–0.652) | 0.300 (0.215–0.419) | 61.9 (55.6–68.3) | 38.2 (30.1–46.3) | 1.62 (1.28–2.05)	NA/blank as read by fread	13	0	13	6.9 (6.5–7.3) | 9.0 (8.2–9.8) | 1.330 (1.178–1.501) | 0.714 (0.638–0.800) | 0.412 (0.318–0.536)	T4;table_or_supplement	public_or_low_risk	yes		public_deposit	keep_public_deposit	T4	public	Public-deposit file after policy overrides.	public	csv	derived_or_workflow_data	public_deposit	keep_public_deposit	public	Parent file is public data and variable was marked keep_public=yes.	public
release_status	02_workflows/T4_workflow_v01/submission_ready/public/data/esld_T4_score_deviation_outcome_table_public.csv	esld_T4_score_deviation_outcome_table_public.csv		character			public	NA/blank as read by fread	13	0	1	public	T4;table_or_supplement	public_or_low_risk	yes		public_deposit	keep_public_deposit	T4	public	Public-deposit file after policy overrides.	public	csv	derived_or_workflow_data	public_deposit	keep_public_deposit	public	Parent file is public data and variable was marked keep_public=yes.	public	non_disclosive_release_or_grouping_status	Non-disclosive release/grouping status required for release documentation or data filtering.
row_order	02_workflows/T4_workflow_v01/submission_ready/public/data/esld_T4_score_deviation_outcome_table_public.csv	esld_T4_score_deviation_outcome_table_public.csv		integer				NA/blank as read by fread	13	0	13	1 | 2 | 3 | 4 | 5	T4;table_or_supplement	public_or_low_risk	yes		public_deposit	keep_public_deposit	T4	public	Public-deposit file after policy overrides.	public	csv	derived_or_workflow_data	public_deposit	keep_public_deposit	public	Parent file is public data and variable was marked keep_public=yes.	public
section	02_workflows/T4_workflow_v01/submission_ready/public/data/esld_T4_score_deviation_outcome_table_public.csv	esld_T4_score_deviation_outcome_table_public.csv		character			Overall prevalence of score Δ ≤ −1, % | Odds ratio | 30 days survival probability | 90 days survival probability | 90 days restricted mean survival time (RMST90) | RMST90-ratio | 90 days hazard ratio | Model sample size	NA/blank as read by fread	13	0	8	Overall prevalence of score Δ ≤ −1, % | Odds ratio | 30 days survival probability | 90 days survival probability | 90 da...	T4;table_or_supplement	public_or_low_risk	yes		public_deposit	keep_public_deposit	T4	public	Public-deposit file after policy overrides.	public	csv	derived_or_workflow_data	public_deposit	keep_public_deposit	public	Parent file is public data and variable was marked keep_public=yes.	public
unit_or_role	02_workflows/T4_workflow_v01/submission_ready/public/data/esld_T4_score_deviation_outcome_table_public.csv	esld_T4_score_deviation_outcome_table_public.csv		character			table	NA/blank as read by fread	13	0	1	table	T4;table_or_supplement	public_or_low_risk	yes		public_deposit	keep_public_deposit	T4	public	Public-deposit file after policy overrides.	public	csv	derived_or_workflow_data	public_deposit	keep_public_deposit	public	Parent file is public data and variable was marked keep_public=yes.	public	assay_value_qc_metric_or_long_format_metadata	Assay value, QC metric, or long-format metadata field required to rebuild public outputs.
variable	02_workflows/T4_workflow_v01/submission_ready/public/data/esld_T4_score_deviation_outcome_table_public.csv	esld_T4_score_deviation_outcome_table_public.csv		character			alive | deceased | deceased vs alive | Score Δ ≤ −1 | Score Δ = 0 | Δ ≤ −1 / Δ = 0 | Δ ≤ −1 vs. Δ = 0 | ESLD samples, N | note	NA/blank as read by fread	13	0	9	alive | deceased | deceased vs alive | Score Δ ≤ −1 | Score Δ = 0	T4;table_or_supplement	public_or_low_risk	yes		public_deposit	keep_public_deposit	T4	public	Public-deposit file after policy overrides.	public	csv	derived_or_workflow_data	public_deposit	keep_public_deposit	public	Parent file is public data and variable was marked keep_public=yes.	public	assay_value_qc_metric_or_long_format_metadata	Assay value, QC metric, or long-format metadata field required to rebuild public outputs.
