# Supplementary material for: Creatinine assay interferences compromises MELD accuracy and may bias liver allocation
Source: Nat Commun. 2026 Jul 23;17:7111. doi: 10.1038/s41467-026-75011-x (PMC13396164; doi:10.1038/s41467-026-75011-x)
Supplement: Supplementary file 4 — Source Data [file 41467_2026_75011_MOESM4_ESM.zip › figshare_package_FINAL_PUBLIC_DEPOSIT_V1_20260503_002637/00_release_manifests/END_USER_NAVIGATOR_v05_audit.txt]

Script: 38_patch_group_definitions_and_simplify_navigator_v04.R
Run time: 2026-05-03 19:26:53
Public package: /Users/mo/Library/CloudStorage/OneDrive-Persönlich/MO/Papers/MELD/02_programs/MELD_repository_release_v1/submission/figshare_package_FINAL_PUBLIC_DEPOSIT_V1_20260503_002637
End-user navigator: /Users/mo/Library/CloudStorage/OneDrive-Persönlich/MO/Papers/MELD/02_programs/MELD_repository_release_v1/submission/figshare_package_FINAL_PUBLIC_DEPOSIT_V1_20260503_002637/00_START_HERE_HTML_NAVIGATOR/index.html

Summary:
                           check
1:                public_package
2:                end_user_index
3:                 visible_files
4:                  hidden_files
5:       html_view_files_created
6:             variables_indexed
7: inr_fixed_content_search_hits
8: group_definition_rows_patched
                                                                                                                                                                                                                  value
1:                                         /Users/mo/Library/CloudStorage/OneDrive-Persönlich/MO/Papers/MELD/02_programs/MELD_repository_release_v1/submission/figshare_package_FINAL_PUBLIC_DEPOSIT_V1_20260503_002637
2: /Users/mo/Library/CloudStorage/OneDrive-Persönlich/MO/Papers/MELD/02_programs/MELD_repository_release_v1/submission/figshare_package_FINAL_PUBLIC_DEPOSIT_V1_20260503_002637/00_START_HERE_HTML_NAVIGATOR/index.html
3:                                                                                                                                                                                                                   38
4:                                                                                                                                                                                                                  114
5:                                                                                                                                                                                                                   38
6:                                                                                                                                                                                                                  661
7:                                                                                                                                                                                                                    1
8:                                                                                                                                                                                                                   26
   status
1:   info
2:   info
3:   info
4:   info
5:   pass
6:   info
7:   pass
8:   pass

Patched group variable definitions:
                                                                                                        file     variable_name
 1:            02_workflows/F3_workflow_v01/data/02b_figure_content/esld_F3_score_shift_aggregate_public.csv       delta_class
 2:       02_workflows/F3_workflow_v01/submission_ready/public/data/esld_F3_score_shift_aggregate_public.csv       delta_class
 3:                   02_workflows/F4_workflow_v01/data/02b_figure_content/esld_F4_survival_stats_public.csv         median_m1
 4:                   02_workflows/F4_workflow_v01/data/02b_figure_content/esld_F4_survival_stats_public.csv        median_pm2
 5:                   02_workflows/F4_workflow_v01/data/02b_figure_content/esld_F4_survival_stats_public.csv              n_m1
 6:                   02_workflows/F4_workflow_v01/data/02b_figure_content/esld_F4_survival_stats_public.csv             n_pm2
 7:                   02_workflows/F4_workflow_v01/data/02b_figure_content/esld_F4_survival_stats_public.csv            p25_m1
 8:                   02_workflows/F4_workflow_v01/data/02b_figure_content/esld_F4_survival_stats_public.csv           p25_pm2
 9:                   02_workflows/F4_workflow_v01/data/02b_figure_content/esld_F4_survival_stats_public.csv            p75_m1
10:                   02_workflows/F4_workflow_v01/data/02b_figure_content/esld_F4_survival_stats_public.csv           p75_pm2
11:              02_workflows/F4_workflow_v01/submission_ready/public/data/esld_F4_survival_stats_public.csv         median_m1
12:              02_workflows/F4_workflow_v01/submission_ready/public/data/esld_F4_survival_stats_public.csv        median_pm2
13:              02_workflows/F4_workflow_v01/submission_ready/public/data/esld_F4_survival_stats_public.csv              n_m1
14:              02_workflows/F4_workflow_v01/submission_ready/public/data/esld_F4_survival_stats_public.csv             n_pm2
15:              02_workflows/F4_workflow_v01/submission_ready/public/data/esld_F4_survival_stats_public.csv            p25_m1
16:              02_workflows/F4_workflow_v01/submission_ready/public/data/esld_F4_survival_stats_public.csv           p25_pm2
17:              02_workflows/F4_workflow_v01/submission_ready/public/data/esld_F4_survival_stats_public.csv            p75_m1
18:              02_workflows/F4_workflow_v01/submission_ready/public/data/esld_F4_survival_stats_public.csv           p75_pm2
19:        02_workflows/F5_workflow_v01/data/02b_figure_content/esld_F5_stratified_survival_stats_public.csv              n_m1
20:        02_workflows/F5_workflow_v01/data/02b_figure_content/esld_F5_stratified_survival_stats_public.csv              n_pm
21:      02_workflows/F5_workflow_v01/data/02b_figure_content/esld_F5_stratified_survival_subject_public.csv         delta.grp
22:      02_workflows/F5_workflow_v01/data/02b_figure_content/esld_F5_stratified_survival_subject_public.csv delta_group_label
23:   02_workflows/F5_workflow_v01/submission_ready/public/data/esld_F5_stratified_survival_stats_public.csv              n_m1
24:   02_workflows/F5_workflow_v01/submission_ready/public/data/esld_F5_stratified_survival_stats_public.csv              n_pm
25: 02_workflows/F5_workflow_v01/submission_ready/public/data/esld_F5_stratified_survival_subject_public.csv         delta.grp
26: 02_workflows/F5_workflow_v01/submission_ready/public/data/esld_F5_stratified_survival_subject_public.csv delta_group_label
                                                                                                        file     variable_name
                          variable_label
 1:                    Score-delta class
 2:                    Score-delta class
 3:            Median value for m1 group
 4:           Median value for pm2 group
 5:   Number of observations in m1 group
 6:  Number of observations in pm2 group
 7:   25th-percentile value for m1 group
 8:  25th-percentile value for pm2 group
 9:   75th-percentile value for m1 group
10:  75th-percentile value for pm2 group
11:            Median value for m1 group
12:           Median value for pm2 group
13:   Number of observations in m1 group
14:  Number of observations in pm2 group
15:   25th-percentile value for m1 group
16:  25th-percentile value for pm2 group
17:   75th-percentile value for m1 group
18:  75th-percentile value for pm2 group
19:   Number of observations in m1 group
20:   Number of observations in pm group
21: Grouped score-delta comparison group
22:    Displayed score-delta group label
23:   Number of observations in m1 group
24:   Number of observations in pm group
25: Grouped score-delta comparison group
26:    Displayed score-delta group label
                          variable_label
                                                                                                                                                                                                                                                                                                                                                                                                                                                                                                variable_description
 1:                                                                                                                                                                                                                                             Encoded score-shift class used in F3 score-shift summaries. p1 denotes a one-point positive score shift; pm denotes the reference/no-decrease category used by the workflow; m1 denotes the minus-one score-shift class; m2 denotes the minus-two score-shift class.
 2:                                                                                                                                                                                                                                             Encoded score-shift class used in F3 score-shift summaries. p1 denotes a one-point positive score shift; pm denotes the reference/no-decrease category used by the workflow; m1 denotes the minus-one score-shift class; m2 denotes the minus-two score-shift class.
 3:                                                                                                                                                                                                                                              Median row-specific value for the m1 group. m1 denotes the negative score-shift group. In class-level score-shift summaries it denotes the minus-one score-shift class; in grouped survival outputs it is the negative-shift comparison group used by the workflow.
 4:                                                                                                                                                                                                                                                               Median row-specific value for the pm2 group in F4 survival-statistics data. pm2 denotes the F4 comparator group used against m1 in the survival-statistics table; it should be interpreted as the F4 workflow's non-m1/reference comparator group.
 5:                                                                                                                                                                                                                      Count of observations in the m1 group for the row-specific stratum. m1 denotes the negative score-shift group. In class-level score-shift summaries it denotes the minus-one score-shift class; in grouped survival outputs it is the negative-shift comparison group used by the workflow.
 6:                                                                                                                                                                                                                                                          Count of observations in the pm2 group for the row-specific F4 survival stratum. pm2 denotes the F4 comparator group used against m1 in the survival-statistics table; it should be interpreted as the F4 workflow's non-m1/reference comparator group.
 7:                                                                                                                                                                                                                              25th percentile of the row-specific value for the m1 group. m1 denotes the negative score-shift group. In class-level score-shift summaries it denotes the minus-one score-shift class; in grouped survival outputs it is the negative-shift comparison group used by the workflow.
 8:                                                                                                                                                                                                                                               25th percentile of the row-specific value for the pm2 group in F4 survival-statistics data. pm2 denotes the F4 comparator group used against m1 in the survival-statistics table; it should be interpreted as the F4 workflow's non-m1/reference comparator group.
 9:                                                                                                                                                                                                                              75th percentile of the row-specific value for the m1 group. m1 denotes the negative score-shift group. In class-level score-shift summaries it denotes the minus-one score-shift class; in grouped survival outputs it is the negative-shift comparison group used by the workflow.
10:                                                                                                                                                                                                                                               75th percentile of the row-specific value for the pm2 group in F4 survival-statistics data. pm2 denotes the F4 comparator group used against m1 in the survival-statistics table; it should be interpreted as the F4 workflow's non-m1/reference comparator group.
11:                                                                                                                                                                                                                                              Median row-specific value for the m1 group. m1 denotes the negative score-shift group. In class-level score-shift summaries it denotes the minus-one score-shift class; in grouped survival outputs it is the negative-shift comparison group used by the workflow.
12:                                                                                                                                                                                                                                                               Median row-specific value for the pm2 group in F4 survival-statistics data. pm2 denotes the F4 comparator group used against m1 in the survival-statistics table; it should be interpreted as the F4 workflow's non-m1/reference comparator group.
13:                                                                                                                                                                                                                      Count of observations in the m1 group for the row-specific stratum. m1 denotes the negative score-shift group. In class-level score-shift summaries it denotes the minus-one score-shift class; in grouped survival outputs it is the negative-shift comparison group used by the workflow.
14:                                                                                                                                                                                                                                                          Count of observations in the pm2 group for the row-specific F4 survival stratum. pm2 denotes the F4 comparator group used against m1 in the survival-statistics table; it should be interpreted as the F4 workflow's non-m1/reference comparator group.
15:                                                                                                                                                                                                                              25th percentile of the row-specific value for the m1 group. m1 denotes the negative score-shift group. In class-level score-shift summaries it denotes the minus-one score-shift class; in grouped survival outputs it is the negative-shift comparison group used by the workflow.
16:                                                                                                                                                                                                                                               25th percentile of the row-specific value for the pm2 group in F4 survival-statistics data. pm2 denotes the F4 comparator group used against m1 in the survival-statistics table; it should be interpreted as the F4 workflow's non-m1/reference comparator group.
17:                                                                                                                                                                                                                              75th percentile of the row-specific value for the m1 group. m1 denotes the negative score-shift group. In class-level score-shift summaries it denotes the minus-one score-shift class; in grouped survival outputs it is the negative-shift comparison group used by the workflow.
18:                                                                                                                                                                                                                                               75th percentile of the row-specific value for the pm2 group in F4 survival-statistics data. pm2 denotes the F4 comparator group used against m1 in the survival-statistics table; it should be interpreted as the F4 workflow's non-m1/reference comparator group.
19:                                                                                                                                                                                                                      Count of observations in the m1 group for the row-specific stratum. m1 denotes the negative score-shift group. In class-level score-shift summaries it denotes the minus-one score-shift class; in grouped survival outputs it is the negative-shift comparison group used by the workflow.
20:                                                                                                                                                                                                                           Count of observations in the pm group for the row-specific stratum. pm denotes the reference group without a negative score shift in grouped score-delta survival outputs; in class-level score-shift summaries it represents the no-decrease/reference category used by the workflow.
21: Grouped score-delta category used in F5 stratified survival analyses. pm denotes the reference group without a negative score shift in grouped score-delta survival outputs; in class-level score-shift summaries it represents the no-decrease/reference category used by the workflow. m1 denotes the negative score-shift group. In class-level score-shift summaries it denotes the minus-one score-shift class; in grouped survival outputs it is the negative-shift comparison group used by the workflow.
22:                                                                                                                                                                                                                                                        Human-readable version of the grouped score-delta category displayed in the stratified survival figure. It should be read together with delta.grp: pm is the reference/no-negative-score-shift group and m1 is the negative-score-shift comparison group.
23:                                                                                                                                                                                                                      Count of observations in the m1 group for the row-specific stratum. m1 denotes the negative score-shift group. In class-level score-shift summaries it denotes the minus-one score-shift class; in grouped survival outputs it is the negative-shift comparison group used by the workflow.
24:                                                                                                                                                                                                                           Count of observations in the pm group for the row-specific stratum. pm denotes the reference group without a negative score shift in grouped score-delta survival outputs; in class-level score-shift summaries it represents the no-decrease/reference category used by the workflow.
25: Grouped score-delta category used in F5 stratified survival analyses. pm denotes the reference group without a negative score shift in grouped score-delta survival outputs; in class-level score-shift summaries it represents the no-decrease/reference category used by the workflow. m1 denotes the negative score-shift group. In class-level score-shift summaries it denotes the minus-one score-shift class; in grouped survival outputs it is the negative-shift comparison group used by the workflow.
26:                                                                                                                                                                                                                                                        Human-readable version of the grouped score-delta category displayed in the stratified survival figure. It should be read together with delta.grp: pm is the reference/no-negative-score-shift group and m1 is the negative-score-shift comparison group.
                                                                                                                                                                                                                                                                                                                                                                                                                                                                                                variable_description
                       unit                                                                                               value_coding
 1:                         p1 = +1 score point; pm = workflow reference/no-decrease class; m1 = −1 score point; m2 = −2 score points.
 2:                         p1 = +1 score point; pm = workflow reference/no-decrease class; m1 = −1 score point; m2 = −2 score points.
 3: analysis-specific scale                                     Numeric summary value; scale depends on the row-specific F4 statistic.
 4: analysis-specific scale                                     Numeric summary value; scale depends on the row-specific F4 statistic.
 5:                   count                                                                                             Integer count.
 6:                   count                                                                                             Integer count.
 7: analysis-specific scale                                     Numeric summary value; scale depends on the row-specific F4 statistic.
 8: analysis-specific scale                                     Numeric summary value; scale depends on the row-specific F4 statistic.
 9: analysis-specific scale                                     Numeric summary value; scale depends on the row-specific F4 statistic.
10: analysis-specific scale                                     Numeric summary value; scale depends on the row-specific F4 statistic.
11: analysis-specific scale                                     Numeric summary value; scale depends on the row-specific F4 statistic.
12: analysis-specific scale                                     Numeric summary value; scale depends on the row-specific F4 statistic.
13:                   count                                                                                             Integer count.
14:                   count                                                                                             Integer count.
15: analysis-specific scale                                     Numeric summary value; scale depends on the row-specific F4 statistic.
16: analysis-specific scale                                     Numeric summary value; scale depends on the row-specific F4 statistic.
17: analysis-specific scale                                     Numeric summary value; scale depends on the row-specific F4 statistic.
18: analysis-specific scale                                     Numeric summary value; scale depends on the row-specific F4 statistic.
19:                   count                                                                                             Integer count.
20:                   count                                                                                             Integer count.
21:                                          pm = reference/no-negative-score-shift group; m1 = negative score-shift comparison group.
22:                                                                                          Display label corresponding to delta.grp.
23:                   count                                                                                             Integer count.
24:                   count                                                                                             Integer count.
25:                                          pm = reference/no-negative-score-shift group; m1 = negative score-shift comparison group.
26:                                                                                          Display label corresponding to delta.grp.
                       unit                                                                                               value_coding

inr_fixed content-search hits:
                                              relative_path end_user_section_label output_tag                 display_title
1: 01_primary_data/public/f2_simulated_heatmap_metadata.csv    Public primary data         F2 F2 simulated heatmap metadata
