# Supplementary material for: Creatinine assay interferences compromises MELD accuracy and may bias liver allocation
Source: Nat Commun. 2026 Jul 23;17:7111. doi: 10.1038/s41467-026-75011-x (PMC13396164; doi:10.1038/s41467-026-75011-x)
Supplement: Supplementary file 4 — Source Data [file 41467_2026_75011_MOESM4_ESM.zip › figshare_package_FINAL_PUBLIC_DEPOSIT_V1_20260503_002637/00_release_manifests/final_global_path_sanitization_log_v01.csv]

relative_path	line	old_preview	new_preview
00_release_manifests/final_variable_dictionary_approved_v01.csv	287	source_path,02_workflows/F1_workflow_v02/data/01_source_loaded_harmonized/expm_slco_F1_source_load_manifest_public.csv,expm_slco_F1_source_load_manifest_public.csv,,character,,,/Users/mo/Library/CloudStorage/OneDrive-Persönlich/MO/Papers/MELD/02_programs/MELD_repository_release_v1/submission/figshare_package_FINAL_LIVE_REVIEW_V3/01_primary_data/public/f1_tb_cre_experimental_array_raw.csv | /User…	source_path,02_workflows/F1_workflow_v02/data/01_source_loaded_harmonized/expm_slco_F1_source_load_manifest_public.csv,expm_slco_F1_source_load_manifest_public.csv,,character,,,01_primary_data/public/f1_tb_cre_experimental_array_raw.csv | LOCAL_PATH_REMOVED,NA/blank as read by fread,4,0,4,LOCAL_PATH_REMOVED,F1,public_or_low_risk,yes,"",public_deposit,keep_public_deposit,F1,public,Public-deposit f…
00_release_manifests/final_variable_dictionary_approved_v01.csv	296	value,02_workflows/F1_workflow_v02/data/01_source_loaded_harmonized/expm_slco_F1_step1_run_inputs_public.csv,expm_slco_F1_step1_run_inputs_public.csv,,character,,,V3 central primary-data layer | /Users/mo/Library/CloudStorage/OneDrive-Persönlich/MO/Papers/MELD/02_programs/MELD_repository_release_v1/submission/figshare_package_FINAL_LIVE_REVIEW_V3/01_primary_data/public/f1_tb_cre_experimental_arr…	value,02_workflows/F1_workflow_v02/data/01_source_loaded_harmonized/expm_slco_F1_step1_run_inputs_public.csv,expm_slco_F1_step1_run_inputs_public.csv,,character,,,V3 central primary-data layer | 01_primary_data/public/f1_tb_cre_experimental_array_raw.csv | /...,NA/blank as read by fread,5,0,5,V3 central primary-data layer | LOCAL_PATH_REMOVED,F1,public_or_low_risk,yes,"",public_deposit,keep_publi…
00_release_manifests/final_variable_dictionary_approved_v01.csv	386	path,02_workflows/F1_workflow_v02/data/02b_figure_content/slco_F1_surface_run_inputs_outputs_public.csv,slco_F1_surface_run_inputs_outputs_public.csv,,character,,,/Users/mo/Library/CloudStorage/OneDrive-Persönlich/MO/Papers/MELD/02_programs/MELD_repository_release_v1/submission/figshare_package_FINAL_LIVE_REVIEW_V3/02_workflows/F1_workflow_v02/data/02a_refined_analysis/expm_F1_model_coefficients…	path,02_workflows/F1_workflow_v02/data/02b_figure_content/slco_F1_surface_run_inputs_outputs_public.csv,slco_F1_surface_run_inputs_outputs_public.csv,,character,,,02_workflows/F1_workflow_v02/data/02a_refined_analysis/expm_F1_model_coefficients_public.csv | ...,NA/blank as read by fread,5,0,5,LOCAL_PATH_REMOVED,F1,public_or_low_risk,yes,"",public_deposit,keep_public_deposit,F1,public,Public-depos…
00_release_manifests/final_variable_dictionary_approved_v01.csv	391	source_path,02_workflows/F1_workflow_v02/submission_ready/F1_submission_ready_manifest_v02.csv,F1_submission_ready_manifest_v02.csv,,character,,,/Users/mo/Library/CloudStorage/OneDrive-Persönlich/MO/Papers/MELD/02_programs/MELD_repository_release_v1/submission/figshare_package_FINAL_LIVE_REVIEW_V3/02_workflows/F1_workflow_v02/data/02a_refined_analysis/expm_F1_array_input_public.csv | /Users/...,…	source_path,02_workflows/F1_workflow_v02/submission_ready/F1_submission_ready_manifest_v02.csv,F1_submission_ready_manifest_v02.csv,,character,,,02_workflows/F1_workflow_v02/data/02a_refined_analysis/expm_F1_array_input_public.csv | LOCAL_PATH_REMOVED,NA/blank as read by fread,21,0,20,LOCAL_PATH_REMOVED,F1,public_or_low_risk,yes,"",manual_review,manual_review,F1,manual_review,Non-internal submiss…
00_release_manifests/final_variable_dictionary_approved_v01.csv	392	submission_path,02_workflows/F1_workflow_v02/submission_ready/F1_submission_ready_manifest_v02.csv,F1_submission_ready_manifest_v02.csv,,character,,,/Users/mo/Library/CloudStorage/OneDrive-Persönlich/MO/Papers/MELD/02_programs/MELD_repository_release_v1/submission/figshare_package_FINAL_LIVE_REVIEW_V3/02_workflows/F1_workflow_v02/submission_ready/public/data/expm_F1_array_input_public.csv | /Use…	submission_path,02_workflows/F1_workflow_v02/submission_ready/F1_submission_ready_manifest_v02.csv,F1_submission_ready_manifest_v02.csv,,character,,,02_workflows/F1_workflow_v02/submission_ready/public/data/expm_F1_array_input_public.csv | /Use...,NA/blank as read by fread,21,0,21,LOCAL_PATH_REMOVED,F1,public_or_low_risk,yes,"",manual_review,manual_review,F1,manual_review,Non-internal submission-…
00_release_manifests/final_variable_dictionary_approved_v01.csv	458	source_path,02_workflows/F1_workflow_v02/submission_ready/internal/F1_internal_submission_manifest_v02.csv,F1_internal_submission_manifest_v02.csv,,character,,,/Users/mo/Library/CloudStorage/OneDrive-Persönlich/MO/Papers/MELD/02_programs/MELD_repository_release_v1/submission/figshare_package_FINAL_LIVE_REVIEW_V3/02_workflows/F1_workflow_v02/data/02a_refined_analysis/expm_F1_array_input_public.cs…	source_path,02_workflows/F1_workflow_v02/submission_ready/internal/F1_internal_submission_manifest_v02.csv,F1_internal_submission_manifest_v02.csv,,character,,,02_workflows/F1_workflow_v02/data/02a_refined_analysis/expm_F1_array_input_public.csv | LOCAL_PATH_REMOVED,NA/blank as read by fread,16,0,16,LOCAL_PATH_REMOVED,F1,public_or_low_risk,yes,"",internal_not_for_public_deposit,review_internal_ke…
00_release_manifests/final_variable_dictionary_approved_v01.csv	459	submission_path,02_workflows/F1_workflow_v02/submission_ready/internal/F1_internal_submission_manifest_v02.csv,F1_internal_submission_manifest_v02.csv,,character,,,/Users/mo/Library/CloudStorage/OneDrive-Persönlich/MO/Papers/MELD/02_programs/MELD_repository_release_v1/submission/figshare_package_FINAL_LIVE_REVIEW_V3/02_workflows/F1_workflow_v02/submission_ready/internal/data/expm_F1_array_input_…	submission_path,02_workflows/F1_workflow_v02/submission_ready/internal/F1_internal_submission_manifest_v02.csv,F1_internal_submission_manifest_v02.csv,,character,,,02_workflows/F1_workflow_v02/submission_ready/internal/data/expm_F1_array_input_with_rounding_a...,NA/blank as read by fread,16,0,16,LOCAL_PATH_REMOVED,F1,public_or_low_risk,yes,"",internal_not_for_public_deposit,review_internal_keep_o…
00_release_manifests/final_variable_dictionary_approved_v01.csv	514	source_path,02_workflows/F1_workflow_v02/submission_ready/public/F1_public_submission_manifest_v02.csv,F1_public_submission_manifest_v02.csv,,character,,,/Users/mo/Library/CloudStorage/OneDrive-Persönlich/MO/Papers/MELD/02_programs/MELD_repository_release_v1/submission/figshare_package_FINAL_LIVE_REVIEW_V3/02_workflows/F1_workflow_v02/data/02a_refined_analysis/expm_F1_array_input_public.csv | /U…	source_path,02_workflows/F1_workflow_v02/submission_ready/public/F1_public_submission_manifest_v02.csv,F1_public_submission_manifest_v02.csv,,character,,,02_workflows/F1_workflow_v02/data/02a_refined_analysis/expm_F1_array_input_public.csv | LOCAL_PATH_REMOVED,NA/blank as read by fread,5,0,5,LOCAL_PATH_REMOVED,F1,public_or_low_risk,yes,"",public_deposit,keep_public_deposit,F1,public,Public-deposi…
00_release_manifests/final_variable_dictionary_approved_v01.csv	515	submission_path,02_workflows/F1_workflow_v02/submission_ready/public/F1_public_submission_manifest_v02.csv,F1_public_submission_manifest_v02.csv,,character,,,/Users/mo/Library/CloudStorage/OneDrive-Persönlich/MO/Papers/MELD/02_programs/MELD_repository_release_v1/submission/figshare_package_FINAL_LIVE_REVIEW_V3/02_workflows/F1_workflow_v02/submission_ready/public/data/expm_F1_array_input_public.c…	submission_path,02_workflows/F1_workflow_v02/submission_ready/public/F1_public_submission_manifest_v02.csv,F1_public_submission_manifest_v02.csv,,character,,,02_workflows/F1_workflow_v02/submission_ready/public/data/expm_F1_array_input_public.csv | /Use...,NA/blank as read by fread,5,0,5,LOCAL_PATH_REMOVED,F1,public_or_low_risk,yes,"",public_deposit,keep_public_deposit,F1,public,Public-deposit fi…
00_release_manifests/final_variable_dictionary_approved_v01.csv	543	source_path,02_workflows/F2_workflow_v01/data/01_source_loaded_harmonized/slco_F2_source_load_manifest_internal.csv,slco_F2_source_load_manifest_internal.csv,,character,,,/Users/mo/Library/CloudStorage/OneDrive-Persönlich/MO/Papers/MELD/02_programs/MELD_repository_release_v1/submission/figshare_package_FINAL_LIVE_REVIEW_V3/01_primary_data/public/f2_simulated_heatmap_repository.csv | /Users/mo/Li…	source_path,02_workflows/F2_workflow_v01/data/01_source_loaded_harmonized/slco_F2_source_load_manifest_internal.csv,slco_F2_source_load_manifest_internal.csv,,character,,,01_primary_data/public/f2_simulated_heatmap_repository.csv | LOCAL_PATH_REMOVED,NA/blank as read by fread,2,0,2,LOCAL_PATH_REMOVED,F2,public_or_low_risk,yes,"",internal_not_for_public_deposit,review_internal_keep_or_remove,F2,in…
00_release_manifests/final_variable_dictionary_approved_v01.csv	552	value,02_workflows/F2_workflow_v01/data/01_source_loaded_harmonized/slco_F2_step1_run_inputs_internal.csv,slco_F2_step1_run_inputs_internal.csv,,character,,,V3 central primary-data layer | /Users/mo/Library/CloudStorage/OneDrive-Persönlich/MO/Papers/MELD/02_programs/MELD_repository_release_v1/submission/figshare_package_FINAL_LIVE_REVIEW_V3/01_primary_data/public/f2_simulated_heatmap_repository.…	value,02_workflows/F2_workflow_v01/data/01_source_loaded_harmonized/slco_F2_step1_run_inputs_internal.csv,slco_F2_step1_run_inputs_internal.csv,,character,,,V3 central primary-data layer | 01_primary_data/public/f2_simulated_heatmap_repository.csv | /U...,NA/blank as read by fread,3,0,3,V3 central primary-data layer | LOCAL_PATH_REMOVED,F2,public_or_low_risk,manual_review,"",internal_not_for_publ…
00_release_manifests/final_variable_dictionary_approved_v01.csv	586	source_path,02_workflows/F2_workflow_v01/submission_ready/F2_submission_ready_manifest_v01.csv,F2_submission_ready_manifest_v01.csv,,character,,,/Users/mo/Library/CloudStorage/OneDrive-Persönlich/MO/Papers/MELD/02_programs/MELD_repository_release_v1/submission/figshare_package_FINAL_LIVE_REVIEW_V3/02_workflows/F2_workflow_v01/data/02b_figure_content/slco_F2_heatmap_bin_public.csv | /Users/mo...,…	source_path,02_workflows/F2_workflow_v01/submission_ready/F2_submission_ready_manifest_v01.csv,F2_submission_ready_manifest_v01.csv,,character,,,02_workflows/F2_workflow_v01/data/02b_figure_content/slco_F2_heatmap_bin_public.csv | LOCAL_PATH_REMOVED,NA/blank as read by fread,14,0,14,LOCAL_PATH_REMOVED,F2,public_or_low_risk,yes,"",manual_review,manual_review,F2,manual_review,Non-internal submissio…
00_release_manifests/final_variable_dictionary_approved_v01.csv	587	submission_path,02_workflows/F2_workflow_v01/submission_ready/F2_submission_ready_manifest_v01.csv,F2_submission_ready_manifest_v01.csv,,character,,,/Users/mo/Library/CloudStorage/OneDrive-Persönlich/MO/Papers/MELD/02_programs/MELD_repository_release_v1/submission/figshare_package_FINAL_LIVE_REVIEW_V3/02_workflows/F2_workflow_v01/submission_ready/public/data/slco_F2_heatmap_bin_public.csv | /Use…	submission_path,02_workflows/F2_workflow_v01/submission_ready/F2_submission_ready_manifest_v01.csv,F2_submission_ready_manifest_v01.csv,,character,,,02_workflows/F2_workflow_v01/submission_ready/public/data/slco_F2_heatmap_bin_public.csv | /Use...,NA/blank as read by fread,14,0,14,LOCAL_PATH_REMOVED,F2,public_or_low_risk,yes,"",manual_review,manual_review,F2,manual_review,Non-internal submission-…
00_release_manifests/final_variable_dictionary_approved_v01.csv	626	source_path,02_workflows/F2_workflow_v01/submission_ready/internal/data/slco_F2_source_load_manifest_internal.csv,slco_F2_source_load_manifest_internal.csv,,character,,,/Users/mo/Library/CloudStorage/OneDrive-Persönlich/MO/Papers/MELD/02_programs/MELD_repository_release_v1/submission/figshare_package_FINAL_LIVE_REVIEW_V3/01_primary_data/public/f2_simulated_heatmap_repository.csv | /Users/mo/Libr…	source_path,02_workflows/F2_workflow_v01/submission_ready/internal/data/slco_F2_source_load_manifest_internal.csv,slco_F2_source_load_manifest_internal.csv,,character,,,01_primary_data/public/f2_simulated_heatmap_repository.csv | LOCAL_PATH_REMOVED,NA/blank as read by fread,2,0,2,LOCAL_PATH_REMOVED,F2,public_or_low_risk,yes,"",internal_not_for_public_deposit,review_internal_keep_or_remove,F2,inte…
00_release_manifests/final_variable_dictionary_approved_v01.csv	637	source_path,02_workflows/F2_workflow_v01/submission_ready/internal/F2_internal_submission_manifest_v01.csv,F2_internal_submission_manifest_v01.csv,,character,,,/Users/mo/Library/CloudStorage/OneDrive-Persönlich/MO/Papers/MELD/02_programs/MELD_repository_release_v1/submission/figshare_package_FINAL_LIVE_REVIEW_V3/02_workflows/F2_workflow_v01/data/01_source_loaded_harmonized/slco_F2_heatmap_bin_re…	source_path,02_workflows/F2_workflow_v01/submission_ready/internal/F2_internal_submission_manifest_v01.csv,F2_internal_submission_manifest_v01.csv,,character,,,02_workflows/F2_workflow_v01/data/01_source_loaded_harmonized/slco_F2_heatmap_bin_reference_int...,NA/blank as read by fread,11,0,11,LOCAL_PATH_REMOVED,F2,public_or_low_risk,yes,"",internal_not_for_public_deposit,review_internal_keep_or_re…
00_release_manifests/final_variable_dictionary_approved_v01.csv	638	submission_path,02_workflows/F2_workflow_v01/submission_ready/internal/F2_internal_submission_manifest_v01.csv,F2_internal_submission_manifest_v01.csv,,character,,,/Users/mo/Library/CloudStorage/OneDrive-Persönlich/MO/Papers/MELD/02_programs/MELD_repository_release_v1/submission/figshare_package_FINAL_LIVE_REVIEW_V3/02_workflows/F2_workflow_v01/submission_ready/internal/data/slco_F2_heatmap_bin_…	submission_path,02_workflows/F2_workflow_v01/submission_ready/internal/F2_internal_submission_manifest_v01.csv,F2_internal_submission_manifest_v01.csv,,character,,,02_workflows/F2_workflow_v01/submission_ready/internal/data/slco_F2_heatmap_bin_reference_inter...,NA/blank as read by fread,11,0,11,LOCAL_PATH_REMOVED,F2,public_or_low_risk,yes,"",internal_not_for_public_deposit,review_internal_keep_o…
00_release_manifests/final_variable_dictionary_approved_v01.csv	655	source_path,02_workflows/F2_workflow_v01/submission_ready/public/F2_public_submission_manifest_v01.csv,F2_public_submission_manifest_v01.csv,,character,,,/Users/mo/Library/CloudStorage/OneDrive-Persönlich/MO/Papers/MELD/02_programs/MELD_repository_release_v1/submission/figshare_package_FINAL_LIVE_REVIEW_V3/02_workflows/F2_workflow_v01/data/02b_figure_content/slco_F2_heatmap_bin_public.csv | /Use…	source_path,02_workflows/F2_workflow_v01/submission_ready/public/F2_public_submission_manifest_v01.csv,F2_public_submission_manifest_v01.csv,,character,,,02_workflows/F2_workflow_v01/data/02b_figure_content/slco_F2_heatmap_bin_public.csv | LOCAL_PATH_REMOVED,NA/blank as read by fread,3,0,3,LOCAL_PATH_REMOVED,F2,public_or_low_risk,yes,"",public_deposit,keep_public_deposit,F2,public,Public-deposit …
00_release_manifests/final_variable_dictionary_approved_v01.csv	656	submission_path,02_workflows/F2_workflow_v01/submission_ready/public/F2_public_submission_manifest_v01.csv,F2_public_submission_manifest_v01.csv,,character,,,/Users/mo/Library/CloudStorage/OneDrive-Persönlich/MO/Papers/MELD/02_programs/MELD_repository_release_v1/submission/figshare_package_FINAL_LIVE_REVIEW_V3/02_workflows/F2_workflow_v01/submission_ready/public/data/slco_F2_heatmap_bin_public.c…	submission_path,02_workflows/F2_workflow_v01/submission_ready/public/F2_public_submission_manifest_v01.csv,F2_public_submission_manifest_v01.csv,,character,,,02_workflows/F2_workflow_v01/submission_ready/public/data/slco_F2_heatmap_bin_public.csv | /Use...,NA/blank as read by fread,3,0,3,LOCAL_PATH_REMOVED,F2,public_or_low_risk,yes,"",public_deposit,keep_public_deposit,F2,public,Public-deposit fi…
00_release_manifests/final_variable_dictionary_approved_v01.csv	709	source_path,02_workflows/F3_workflow_v01/data/01_source_loaded_harmonized/F3_source_load_manifest_internal.csv,F3_source_load_manifest_internal.csv,,character,,,/Users/mo/Library/CloudStorage/OneDrive-Persönlich/MO/Papers/MELD/02_programs/MELD_repository_release_v1/submission/figshare_package_FINAL_LIVE_REVIEW_V3/01_primary_data/public/esld_master_long_public.csv | /Users/mo/Library/CloudStorage…	source_path,02_workflows/F3_workflow_v01/data/01_source_loaded_harmonized/F3_source_load_manifest_internal.csv,F3_source_load_manifest_internal.csv,,character,,,01_primary_data/public/esld_master_long_public.csv | LOCAL_PATH_REMOVED,NA/blank as read by fread,2,0,2,LOCAL_PATH_REMOVED,F3,public_or_low_risk,yes,"",internal_not_for_public_deposit,review_internal_keep_or_remove,F3,internal_not_public,…
00_release_manifests/final_variable_dictionary_approved_v01.csv	765	source_path,02_workflows/F3_workflow_v01/submission_ready/internal/data/F3_source_load_manifest_internal.csv,F3_source_load_manifest_internal.csv,,character,,,/Users/mo/Library/CloudStorage/OneDrive-Persönlich/MO/Papers/MELD/02_programs/MELD_repository_release_v1/submission/figshare_package_FINAL_LIVE_REVIEW_V3/01_primary_data/public/esld_master_long_public.csv | /Users/mo/Library/CloudStorage/O…	source_path,02_workflows/F3_workflow_v01/submission_ready/internal/data/F3_source_load_manifest_internal.csv,F3_source_load_manifest_internal.csv,,character,,,01_primary_data/public/esld_master_long_public.csv | LOCAL_PATH_REMOVED,NA/blank as read by fread,2,0,2,LOCAL_PATH_REMOVED,F3,public_or_low_risk,yes,"",internal_not_for_public_deposit,review_internal_keep_or_remove,F3,internal_not_public,In…
00_release_manifests/final_variable_dictionary_approved_v01.csv	853	source_path,02_workflows/F4_workflow_v01/data/01_source_loaded_harmonized/esld_srtr_F4_source_load_manifest_internal.csv,esld_srtr_F4_source_load_manifest_internal.csv,,character,,,/Users/mo/Library/CloudStorage/OneDrive-Persönlich/MO/Papers/MELD/02_programs/MELD_repository_release_v1/submission/figshare_package_FINAL_LIVE_REVIEW_V3/01_primary_data/public/esld_master_long_public.csv | /Users/mo/…	source_path,02_workflows/F4_workflow_v01/data/01_source_loaded_harmonized/esld_srtr_F4_source_load_manifest_internal.csv,esld_srtr_F4_source_load_manifest_internal.csv,,character,,,01_primary_data/public/esld_master_long_public.csv | LOCAL_PATH_REMOVED,NA/blank as read by fread,4,0,4,LOCAL_PATH_REMOVED,F4,restricted,no,"",restricted_on_request,keep_restricted_on_request,F4,restricted_on_request,S…
00_release_manifests/final_variable_dictionary_approved_v01.csv	862	value,02_workflows/F4_workflow_v01/data/01_source_loaded_harmonized/esld_srtr_F4_step1_run_inputs_internal.csv,esld_srtr_F4_step1_run_inputs_internal.csv,,character,,,V3 central primary-data layer | /Users/mo/Library/CloudStorage/OneDrive-Persönlich/MO/Papers/MELD/02_programs/MELD_repository_release_v1/submission/figshare_package_FINAL_LIVE_REVIEW_V3/01_primary_data/public/esld_master_long_publi…	value,02_workflows/F4_workflow_v01/data/01_source_loaded_harmonized/esld_srtr_F4_step1_run_inputs_internal.csv,esld_srtr_F4_step1_run_inputs_internal.csv,,character,,,V3 central primary-data layer | 01_primary_data/public/esld_master_long_public.csv | LOCAL_PATH_REMOVED,NA/blank as read by fread,3,0,3,V3 central primary-data layer | LOCAL_PATH_REMOVED,F4,restricted,no,"",restricted_on_request,kee…
00_release_manifests/final_variable_dictionary_approved_v01.csv	1019	source_path,02_workflows/F4_workflow_v01/submission_ready/F4_submission_ready_manifest_v01.csv,F4_submission_ready_manifest_v01.csv,,character,,,/Users/mo/Library/CloudStorage/OneDrive-Persönlich/MO/Papers/MELD/02_programs/MELD_repository_release_v1/submission/figshare_package_FINAL_LIVE_REVIEW_V3/02_workflows/F4_workflow_v01/data/02b_figure_content/esld_F4_survival_stats_public.csv | /Users...,…	source_path,02_workflows/F4_workflow_v01/submission_ready/F4_submission_ready_manifest_v01.csv,F4_submission_ready_manifest_v01.csv,,character,,,02_workflows/F4_workflow_v01/data/02b_figure_content/esld_F4_survival_stats_public.csv | /Users...,NA/blank as read by fread,15,0,13,LOCAL_PATH_REMOVED,F4,public_or_low_risk,yes,"",manual_review,manual_review,F4,manual_review,Non-internal submission-read…
00_release_manifests/final_variable_dictionary_approved_v01.csv	1020	submission_path,02_workflows/F4_workflow_v01/submission_ready/F4_submission_ready_manifest_v01.csv,F4_submission_ready_manifest_v01.csv,,character,,,/Users/mo/Library/CloudStorage/OneDrive-Persönlich/MO/Papers/MELD/02_programs/MELD_repository_release_v1/submission/figshare_package_FINAL_LIVE_REVIEW_V3/02_workflows/F4_workflow_v01/submission_ready/public/data/esld_F4_survival_stats_public.csv | /…	submission_path,02_workflows/F4_workflow_v01/submission_ready/F4_submission_ready_manifest_v01.csv,F4_submission_ready_manifest_v01.csv,,character,,,02_workflows/F4_workflow_v01/submission_ready/public/data/esld_F4_survival_stats_public.csv | /...,NA/blank as read by fread,15,0,13,LOCAL_PATH_REMOVED,F4,public_or_low_risk,yes,"",manual_review,manual_review,F4,manual_review,Non-internal submission-…
00_release_manifests/final_variable_dictionary_approved_v01.csv	1105	source_path,02_workflows/F4_workflow_v01/submission_ready/internal/F4_internal_submission_manifest_v01.csv,F4_internal_submission_manifest_v01.csv,,character,,,/Users/mo/Library/CloudStorage/OneDrive-Persönlich/MO/Papers/MELD/02_programs/MELD_repository_release_v1/submission/figshare_package_FINAL_LIVE_REVIEW_V3/02_workflows/F4_workflow_v01/data/01_source_loaded_harmonized/esld_master_long_publi…	source_path,02_workflows/F4_workflow_v01/submission_ready/internal/F4_internal_submission_manifest_v01.csv,F4_internal_submission_manifest_v01.csv,,character,,,02_workflows/F4_workflow_v01/data/01_source_loaded_harmonized/esld_master_long_public.csv | /Us...,NA/blank as read by fread,11,0,9,LOCAL_PATH_REMOVED,F4,public_or_low_risk,yes,"",internal_not_for_public_deposit,review_internal_keep_or_rem…
00_release_manifests/final_variable_dictionary_approved_v01.csv	1106	submission_path,02_workflows/F4_workflow_v01/submission_ready/internal/F4_internal_submission_manifest_v01.csv,F4_internal_submission_manifest_v01.csv,,character,,,/Users/mo/Library/CloudStorage/OneDrive-Persönlich/MO/Papers/MELD/02_programs/MELD_repository_release_v1/submission/figshare_package_FINAL_LIVE_REVIEW_V3/02_workflows/F4_workflow_v01/submission_ready/internal/data/esld_master_long_sou…	submission_path,02_workflows/F4_workflow_v01/submission_ready/internal/F4_internal_submission_manifest_v01.csv,F4_internal_submission_manifest_v01.csv,,character,,,02_workflows/F4_workflow_v01/submission_ready/internal/data/esld_master_long_source_internal.cs...,NA/blank as read by fread,11,0,9,LOCAL_PATH_REMOVED,F4,public_or_low_risk,yes,"",internal_not_for_public_deposit,review_internal_keep_or…
00_release_manifests/final_variable_dictionary_approved_v01.csv	1144	source_path,02_workflows/F4_workflow_v01/submission_ready/public/F4_public_submission_manifest_v01.csv,F4_public_submission_manifest_v01.csv,,character,,,/Users/mo/Library/CloudStorage/OneDrive-Persönlich/MO/Papers/MELD/02_programs/MELD_repository_release_v1/submission/figshare_package_FINAL_LIVE_REVIEW_V3/02_workflows/F4_workflow_v01/data/02b_figure_content/esld_F4_survival_stats_public.csv | /…	source_path,02_workflows/F4_workflow_v01/submission_ready/public/F4_public_submission_manifest_v01.csv,F4_public_submission_manifest_v01.csv,,character,,,02_workflows/F4_workflow_v01/data/02b_figure_content/esld_F4_survival_stats_public.csv | /Users...,NA/blank as read by fread,4,0,4,LOCAL_PATH_REMOVED,F4,public_or_low_risk,yes,"",public_deposit,keep_public_deposit,F4,public,Public-deposit file a…
00_release_manifests/final_variable_dictionary_approved_v01.csv	1145	submission_path,02_workflows/F4_workflow_v01/submission_ready/public/F4_public_submission_manifest_v01.csv,F4_public_submission_manifest_v01.csv,,character,,,/Users/mo/Library/CloudStorage/OneDrive-Persönlich/MO/Papers/MELD/02_programs/MELD_repository_release_v1/submission/figshare_package_FINAL_LIVE_REVIEW_V3/02_workflows/F4_workflow_v01/submission_ready/public/data/esld_F4_survival_stats_publi…	submission_path,02_workflows/F4_workflow_v01/submission_ready/public/F4_public_submission_manifest_v01.csv,F4_public_submission_manifest_v01.csv,,character,,,02_workflows/F4_workflow_v01/submission_ready/public/data/esld_F4_survival_stats_public.csv | /...,NA/blank as read by fread,4,0,4,LOCAL_PATH_REMOVED,F4,public_or_low_risk,yes,"",public_deposit,keep_public_deposit,F4,public,Public-deposit fi…
00_release_manifests/final_variable_dictionary_approved_v01.csv	1152	source_path,02_workflows/F5_workflow_v01/data/01_source_loaded_harmonized/esld_F5_source_load_manifest_internal.csv,esld_F5_source_load_manifest_internal.csv,,character,,,/Users/mo/Library/CloudStorage/OneDrive-Persönlich/MO/Papers/MELD/02_programs/MELD_repository_release_v1/submission/figshare_package_FINAL_LIVE_REVIEW_V3/01_primary_data/public/esld_master_long_public.csv,NA/blank as read by fr…	source_path,02_workflows/F5_workflow_v01/data/01_source_loaded_harmonized/esld_F5_source_load_manifest_internal.csv,esld_F5_source_load_manifest_internal.csv,,character,,,01_primary_data/public/esld_master_long_public.csv,NA/blank as read by fread,1,0,1,LOCAL_PATH_REMOVED,F5,public_or_low_risk,yes,"",internal_not_for_public_deposit,review_internal_keep_or_remove,F5,internal_not_public,Internal wo…
00_release_manifests/final_variable_dictionary_approved_v01.csv	1161	value,02_workflows/F5_workflow_v01/data/01_source_loaded_harmonized/esld_F5_step1_run_inputs_internal.csv,esld_F5_step1_run_inputs_internal.csv,,character,,,V3 central primary-data layer | /Users/mo/Library/CloudStorage/OneDrive-Persönlich/MO/Papers/MELD/02_programs/MELD_repository_release_v1/submission/figshare_package_FINAL_LIVE_REVIEW_V3/01_primary_data/public/esld_master_long_public.csv,NA/b…	value,02_workflows/F5_workflow_v01/data/01_source_loaded_harmonized/esld_F5_step1_run_inputs_internal.csv,esld_F5_step1_run_inputs_internal.csv,,character,,,V3 central primary-data layer | 01_primary_data/public/esld_master_long_public.csv,NA/blank as read by fread,2,0,2,V3 central primary-data layer | LOCAL_PATH_REMOVED,F5,public_or_low_risk,manual_review,"",internal_not_for_public_deposit,revie…
00_release_manifests/final_variable_dictionary_approved_v01.csv	1288	source_path,02_workflows/F5_workflow_v01/submission_ready/F5_submission_ready_manifest_v01.csv,F5_submission_ready_manifest_v01.csv,,character,,,/Users/mo/Library/CloudStorage/OneDrive-Persönlich/MO/Papers/MELD/02_programs/MELD_repository_release_v1/submission/figshare_package_FINAL_LIVE_REVIEW_V3/02_workflows/F5_workflow_v01/data/02b_figure_content/esld_F5_stratified_survival_subject_public...,…	source_path,02_workflows/F5_workflow_v01/submission_ready/F5_submission_ready_manifest_v01.csv,F5_submission_ready_manifest_v01.csv,,character,,,02_workflows/F5_workflow_v01/data/02b_figure_content/esld_F5_stratified_survival_subject_public...,NA/blank as read by fread,14,0,12,LOCAL_PATH_REMOVED,F5,public_or_low_risk,yes,"",manual_review,manual_review,F5,manual_review,Non-internal submission-read…
00_release_manifests/final_variable_dictionary_approved_v01.csv	1289	submission_path,02_workflows/F5_workflow_v01/submission_ready/F5_submission_ready_manifest_v01.csv,F5_submission_ready_manifest_v01.csv,,character,,,/Users/mo/Library/CloudStorage/OneDrive-Persönlich/MO/Papers/MELD/02_programs/MELD_repository_release_v1/submission/figshare_package_FINAL_LIVE_REVIEW_V3/02_workflows/F5_workflow_v01/submission_ready/public/data/esld_F5_stratified_survival_subject_p…	submission_path,02_workflows/F5_workflow_v01/submission_ready/F5_submission_ready_manifest_v01.csv,F5_submission_ready_manifest_v01.csv,,character,,,02_workflows/F5_workflow_v01/submission_ready/public/data/esld_F5_stratified_survival_subject_p...,NA/blank as read by fread,14,0,12,LOCAL_PATH_REMOVED,F5,public_or_low_risk,yes,"",manual_review,manual_review,F5,manual_review,Non-internal submission-…
00_release_manifests/final_variable_dictionary_approved_v01.csv	1327	source_path,02_workflows/F5_workflow_v01/submission_ready/internal/F5_internal_submission_manifest_v01.csv,F5_internal_submission_manifest_v01.csv,,character,,,/Users/mo/Library/CloudStorage/OneDrive-Persönlich/MO/Papers/MELD/02_programs/MELD_repository_release_v1/submission/figshare_package_FINAL_LIVE_REVIEW_V3/02_workflows/F5_workflow_v01/data/02a_refined_analysis/esld_F5_stratified_survival_s…	source_path,02_workflows/F5_workflow_v01/submission_ready/internal/F5_internal_submission_manifest_v01.csv,F5_internal_submission_manifest_v01.csv,,character,,,02_workflows/F5_workflow_v01/data/02a_refined_analysis/esld_F5_stratified_survival_subject_from...,NA/blank as read by fread,10,0,8,LOCAL_PATH_REMOVED,F5,public_or_low_risk,yes,"",internal_not_for_public_deposit,review_internal_keep_or_rem…
00_release_manifests/final_variable_dictionary_approved_v01.csv	1328	submission_path,02_workflows/F5_workflow_v01/submission_ready/internal/F5_internal_submission_manifest_v01.csv,F5_internal_submission_manifest_v01.csv,,character,,,/Users/mo/Library/CloudStorage/OneDrive-Persönlich/MO/Papers/MELD/02_programs/MELD_repository_release_v1/submission/figshare_package_FINAL_LIVE_REVIEW_V3/02_workflows/F5_workflow_v01/submission_ready/internal/data/esld_F5_stratified_s…	submission_path,02_workflows/F5_workflow_v01/submission_ready/internal/F5_internal_submission_manifest_v01.csv,F5_internal_submission_manifest_v01.csv,,character,,,02_workflows/F5_workflow_v01/submission_ready/internal/data/esld_F5_stratified_survival_subject...,NA/blank as read by fread,10,0,8,LOCAL_PATH_REMOVED,F5,public_or_low_risk,yes,"",internal_not_for_public_deposit,review_internal_keep_or…
00_release_manifests/final_variable_dictionary_approved_v01.csv	1366	source_path,02_workflows/F5_workflow_v01/submission_ready/public/F5_public_submission_manifest_v01.csv,F5_public_submission_manifest_v01.csv,,character,,,/Users/mo/Library/CloudStorage/OneDrive-Persönlich/MO/Papers/MELD/02_programs/MELD_repository_release_v1/submission/figshare_package_FINAL_LIVE_REVIEW_V3/02_workflows/F5_workflow_v01/data/02b_figure_content/esld_F5_stratified_survival_subject_p…	source_path,02_workflows/F5_workflow_v01/submission_ready/public/F5_public_submission_manifest_v01.csv,F5_public_submission_manifest_v01.csv,,character,,,02_workflows/F5_workflow_v01/data/02b_figure_content/esld_F5_stratified_survival_subject_public...,NA/blank as read by fread,4,0,4,LOCAL_PATH_REMOVED,F5,public_or_low_risk,yes,"",public_deposit,keep_public_deposit,F5,public,Public-deposit file a…
00_release_manifests/final_variable_dictionary_approved_v01.csv	1367	submission_path,02_workflows/F5_workflow_v01/submission_ready/public/F5_public_submission_manifest_v01.csv,F5_public_submission_manifest_v01.csv,,character,,,/Users/mo/Library/CloudStorage/OneDrive-Persönlich/MO/Papers/MELD/02_programs/MELD_repository_release_v1/submission/figshare_package_FINAL_LIVE_REVIEW_V3/02_workflows/F5_workflow_v01/submission_ready/public/data/esld_F5_stratified_survival_…	submission_path,02_workflows/F5_workflow_v01/submission_ready/public/F5_public_submission_manifest_v01.csv,F5_public_submission_manifest_v01.csv,,character,,,02_workflows/F5_workflow_v01/submission_ready/public/data/esld_F5_stratified_survival_subject_p...,NA/blank as read by fread,4,0,4,LOCAL_PATH_REMOVED,F5,public_or_low_risk,yes,"",public_deposit,keep_public_deposit,F5,public,Public-deposit fi…
00_release_manifests/final_variable_dictionary_approved_v01.csv	1400	source_path,02_workflows/F6_workflow_v01/data/01_source_loaded_harmonized/srtr_F6_source_load_manifest_internal.csv,srtr_F6_source_load_manifest_internal.csv,,character,,,/Users/mo/Library/CloudStorage/OneDrive-Persönlich/MO/Papers/MELD/02_programs/MELD_repository_release_v1/submission/figshare_package_FINAL_LIVE_REVIEW_V3/01_primary_data/restricted/srtr_master_long_restricted.csv,NA/blank as re…	source_path,02_workflows/F6_workflow_v01/data/01_source_loaded_harmonized/srtr_F6_source_load_manifest_internal.csv,srtr_F6_source_load_manifest_internal.csv,,character,,,01_primary_data/restricted/srtr_master_long_restricted.csv,NA/blank as read by fread,1,0,1,LOCAL_PATH_REMOVED,F6,restricted,no,"",restricted_on_request,keep_restricted_on_request,F6,restricted_on_request,SRTR-derived data file; …
00_release_manifests/final_variable_dictionary_approved_v01.csv	1409	value,02_workflows/F6_workflow_v01/data/01_source_loaded_harmonized/srtr_F6_step1_run_inputs_internal.csv,srtr_F6_step1_run_inputs_internal.csv,,character,,,V3 central primary-data layer | /Users/mo/Library/CloudStorage/OneDrive-Persönlich/MO/Papers/MELD/02_programs/MELD_repository_release_v1/submission/figshare_package_FINAL_LIVE_REVIEW_V3/01_primary_data/restricted/srtr_master_long_restricted.…	value,02_workflows/F6_workflow_v01/data/01_source_loaded_harmonized/srtr_F6_step1_run_inputs_internal.csv,srtr_F6_step1_run_inputs_internal.csv,,character,,,V3 central primary-data layer | 01_primary_data/restricted/srtr_master_long_restricted.csv,NA/blank as read by fread,2,0,2,V3 central primary-data layer | LOCAL_PATH_REMOVED,F6,restricted,no,"",restricted_on_request,keep_restricted_on_request…
00_release_manifests/final_variable_dictionary_approved_v01.csv	1500	source_file,02_workflows/F6_workflow_v01/data/02a_refined_analysis/srtr_F6_rebuild_from_master_provenance_internal.csv,srtr_F6_rebuild_from_master_provenance_internal.csv,,character,,,/Users/mo/Library/CloudStorage/OneDrive-Persönlich/MO/Papers/MELD/02_programs/MELD_repository_release_v1/submission/figshare_package_FINAL_LIVE_REVIEW_V3/02_workflows/F6_workflow_v01/data/01_source_loaded_harmonize…	source_file,02_workflows/F6_workflow_v01/data/02a_refined_analysis/srtr_F6_rebuild_from_master_provenance_internal.csv,srtr_F6_rebuild_from_master_provenance_internal.csv,,character,,,02_workflows/F6_workflow_v01/data/01_source_loaded_harmonized/srtr_master_long_restricted.csv,NA/blank as read by fread,1,0,1,LOCAL_PATH_REMOVED,F6,restricted,no,"",restricted_on_request,keep_restricted_on_request,F…
00_release_manifests/final_variable_dictionary_approved_v01.csv	1550	/Users/mo/Library/CloudStorage/OneDrive-Persönlich/MO/Papers/MELD/02_programs/MELD_repository_release_v1/submission/figshare_package_FINAL_LIVE_REVIEW_V2,02_workflows/F6_workflow_v01/README_F6_workflow_v01.txt,README_F6_workflow_v01.txt,,logical,,,"",NA/blank as read by fread,0,0,0,"",F6,public_or_low_risk,yes,"",manual_review,manual_review,F6,manual_review,Workflow README kept as public documen…	LOCAL_PATH_REMOVED,02_workflows/F6_workflow_v01/README_F6_workflow_v01.txt,README_F6_workflow_v01.txt,,logical,,,"",NA/blank as read by fread,0,0,0,"",F6,public_or_low_risk,yes,"",manual_review,manual_review,F6,manual_review,Workflow README kept as public documentation/metadata.,public,text_table_or_text,documentation_or_metadata,public_deposit,keep_public_workflow_readme,documentation_metadata_n…
00_release_manifests/final_variable_dictionary_approved_v01.csv	1554	source_path,02_workflows/F6_workflow_v01/submission_ready/F6_submission_ready_manifest_v01.csv,F6_submission_ready_manifest_v01.csv,,character,,,/Users/mo/Library/CloudStorage/OneDrive-Persönlich/MO/Papers/MELD/02_programs/MELD_repository_release_v1/submission/figshare_package_FINAL_LIVE_REVIEW_V3/02_workflows/F6_workflow_v01/data/02b_figure_content/srtr_F6_gray_tests_stats_public.csv | /Use...,…	source_path,02_workflows/F6_workflow_v01/submission_ready/F6_submission_ready_manifest_v01.csv,F6_submission_ready_manifest_v01.csv,,character,,,02_workflows/F6_workflow_v01/data/02b_figure_content/srtr_F6_gray_tests_stats_public.csv | /Use...,NA/blank as read by fread,16,0,16,LOCAL_PATH_REMOVED,F6,public_or_low_risk,yes,"",manual_review,manual_review,F6,manual_review,Non-internal submission-read…
00_release_manifests/final_variable_dictionary_approved_v01.csv	1555	submission_path,02_workflows/F6_workflow_v01/submission_ready/F6_submission_ready_manifest_v01.csv,F6_submission_ready_manifest_v01.csv,,character,,,/Users/mo/Library/CloudStorage/OneDrive-Persönlich/MO/Papers/MELD/02_programs/MELD_repository_release_v1/submission/figshare_package_FINAL_LIVE_REVIEW_V3/02_workflows/F6_workflow_v01/submission_ready/public/data/srtr_F6_gray_tests_stats_public.csv |…	submission_path,02_workflows/F6_workflow_v01/submission_ready/F6_submission_ready_manifest_v01.csv,F6_submission_ready_manifest_v01.csv,,character,,,02_workflows/F6_workflow_v01/submission_ready/public/data/srtr_F6_gray_tests_stats_public.csv |...,NA/blank as read by fread,16,0,16,LOCAL_PATH_REMOVED,F6,public_or_low_risk,yes,"",manual_review,manual_review,F6,manual_review,Non-internal submission-…
00_release_manifests/final_variable_dictionary_approved_v01.csv	1592	source_path,02_workflows/F6_workflow_v01/submission_ready/internal/F6_internal_submission_manifest_v01.csv,F6_internal_submission_manifest_v01.csv,,character,,,/Users/mo/Library/CloudStorage/OneDrive-Persönlich/MO/Papers/MELD/02_programs/MELD_repository_release_v1/submission/figshare_package_FINAL_LIVE_REVIEW_V3/02_workflows/F6_workflow_v01/data/01_source_loaded_harmonized/srtr_F6_cif_long_restr…	source_path,02_workflows/F6_workflow_v01/submission_ready/internal/F6_internal_submission_manifest_v01.csv,F6_internal_submission_manifest_v01.csv,,character,,,02_workflows/F6_workflow_v01/data/01_source_loaded_harmonized/srtr_F6_cif_long_restricted.csv |...,NA/blank as read by fread,11,0,11,LOCAL_PATH_REMOVED,F6,public_or_low_risk,yes,"",internal_not_for_public_deposit,review_internal_keep_or_re…
00_release_manifests/final_variable_dictionary_approved_v01.csv	1593	submission_path,02_workflows/F6_workflow_v01/submission_ready/internal/F6_internal_submission_manifest_v01.csv,F6_internal_submission_manifest_v01.csv,,character,,,/Users/mo/Library/CloudStorage/OneDrive-Persönlich/MO/Papers/MELD/02_programs/MELD_repository_release_v1/submission/figshare_package_FINAL_LIVE_REVIEW_V3/02_workflows/F6_workflow_v01/submission_ready/internal/data/srtr_F6_cif_long_res…	submission_path,02_workflows/F6_workflow_v01/submission_ready/internal/F6_internal_submission_manifest_v01.csv,F6_internal_submission_manifest_v01.csv,,character,,,02_workflows/F6_workflow_v01/submission_ready/internal/data/srtr_F6_cif_long_restricted.csv | /...,NA/blank as read by fread,11,0,11,LOCAL_PATH_REMOVED,F6,public_or_low_risk,yes,"",internal_not_for_public_deposit,review_internal_keep_o…
00_release_manifests/final_variable_dictionary_approved_v01.csv	1612	source_path,02_workflows/F6_workflow_v01/submission_ready/public/F6_public_submission_manifest_v01.csv,F6_public_submission_manifest_v01.csv,,character,,,/Users/mo/Library/CloudStorage/OneDrive-Persönlich/MO/Papers/MELD/02_programs/MELD_repository_release_v1/submission/figshare_package_FINAL_LIVE_REVIEW_V3/02_workflows/F6_workflow_v01/data/02b_figure_content/srtr_F6_gray_tests_stats_public.csv |…	source_path,02_workflows/F6_workflow_v01/submission_ready/public/F6_public_submission_manifest_v01.csv,F6_public_submission_manifest_v01.csv,,character,,,02_workflows/F6_workflow_v01/data/02b_figure_content/srtr_F6_gray_tests_stats_public.csv | /Use...,NA/blank as read by fread,3,0,3,LOCAL_PATH_REMOVED,F6,public_or_low_risk,yes,"",public_deposit,keep_public_deposit,F6,public,Public-deposit file a…
00_release_manifests/final_variable_dictionary_approved_v01.csv	1613	submission_path,02_workflows/F6_workflow_v01/submission_ready/public/F6_public_submission_manifest_v01.csv,F6_public_submission_manifest_v01.csv,,character,,,/Users/mo/Library/CloudStorage/OneDrive-Persönlich/MO/Papers/MELD/02_programs/MELD_repository_release_v1/submission/figshare_package_FINAL_LIVE_REVIEW_V3/02_workflows/F6_workflow_v01/submission_ready/public/data/srtr_F6_gray_tests_stats_pub…	submission_path,02_workflows/F6_workflow_v01/submission_ready/public/F6_public_submission_manifest_v01.csv,F6_public_submission_manifest_v01.csv,,character,,,02_workflows/F6_workflow_v01/submission_ready/public/data/srtr_F6_gray_tests_stats_public.csv |...,NA/blank as read by fread,3,0,3,LOCAL_PATH_REMOVED,F6,public_or_low_risk,yes,"",public_deposit,keep_public_deposit,F6,public,Public-deposit fi…
00_release_manifests/final_variable_dictionary_approved_v01.csv	1664	source_path,02_workflows/F6_workflow_v01/submission_ready/restricted/F6_restricted_submission_manifest_v01.csv,F6_restricted_submission_manifest_v01.csv,,character,,,/Users/mo/Library/CloudStorage/OneDrive-Persönlich/MO/Papers/MELD/02_programs/MELD_repository_release_v1/submission/figshare_package_FINAL_LIVE_REVIEW_V3/02_workflows/F6_workflow_v01/data/02b_figure_content/srtr_F6_cif_long_restrict…	source_path,02_workflows/F6_workflow_v01/submission_ready/restricted/F6_restricted_submission_manifest_v01.csv,F6_restricted_submission_manifest_v01.csv,,character,,,02_workflows/F6_workflow_v01/data/02b_figure_content/srtr_F6_cif_long_restricted.csv | LOCAL_PATH_REMOVED,NA/blank as read by fread,2,0,2,LOCAL_PATH_REMOVED,F6,restricted,no,"",restricted_on_request,keep_restricted_on_request,F6,rest…
00_release_manifests/final_variable_dictionary_approved_v01.csv	1665	submission_path,02_workflows/F6_workflow_v01/submission_ready/restricted/F6_restricted_submission_manifest_v01.csv,F6_restricted_submission_manifest_v01.csv,,character,,,/Users/mo/Library/CloudStorage/OneDrive-Persönlich/MO/Papers/MELD/02_programs/MELD_repository_release_v1/submission/figshare_package_FINAL_LIVE_REVIEW_V3/02_workflows/F6_workflow_v01/submission_ready/restricted/data/srtr_F6_cif_…	submission_path,02_workflows/F6_workflow_v01/submission_ready/restricted/F6_restricted_submission_manifest_v01.csv,F6_restricted_submission_manifest_v01.csv,,character,,,02_workflows/F6_workflow_v01/submission_ready/restricted/data/srtr_F6_cif_long_restricted.csv |...,NA/blank as read by fread,2,0,2,LOCAL_PATH_REMOVED,F6,restricted,no,"",restricted_on_request,keep_restricted_on_request,F6,restric…
00_release_manifests/final_variable_dictionary_approved_v01.csv	1788	source_path,02_workflows/T1_workflow_v01/data/01_source_loaded_harmonized/T1_source_load_manifest_internal.csv,T1_source_load_manifest_internal.csv,,character,,,/Users/mo/Library/CloudStorage/OneDrive-Persönlich/MO/Papers/MELD/02_programs/MELD_repository_release_v1/submission/figshare_package_FINAL_LIVE_REVIEW_V3/01_primary_data/public/esld_master_long_public.csv | /Users/mo/Library/CloudStorage…	source_path,02_workflows/T1_workflow_v01/data/01_source_loaded_harmonized/T1_source_load_manifest_internal.csv,T1_source_load_manifest_internal.csv,,character,,,01_primary_data/public/esld_master_long_public.csv | LOCAL_PATH_REMOVED,NA/blank as read by fread,4,0,4,LOCAL_PATH_REMOVED,T1,public_or_low_risk,yes,"",internal_not_for_public_deposit,review_internal_keep_or_remove,T1,internal_not_public,…
00_release_manifests/final_variable_dictionary_approved_v01.csv	1797	value,02_workflows/T1_workflow_v01/data/01_source_loaded_harmonized/T1_step1_run_inputs_internal.csv,T1_step1_run_inputs_internal.csv,,character,,,V3 central primary-data layer | /Users/mo/Library/CloudStorage/OneDrive-Persönlich/MO/Papers/MELD/02_programs/MELD_repository_release_v1/submission/figshare_package_FINAL_LIVE_REVIEW_V3/01_primary_data/public/esld_master_long_public.csv | /Users/mo/..…	value,02_workflows/T1_workflow_v01/data/01_source_loaded_harmonized/T1_step1_run_inputs_internal.csv,T1_step1_run_inputs_internal.csv,,character,,,V3 central primary-data layer | 01_primary_data/public/esld_master_long_public.csv | LOCAL_PATH_REMOVED,NA/blank as read by fread,5,0,5,V3 central primary-data layer | LOCAL_PATH_REMOVED,T1,public_or_low_risk,manual_review,"",internal_not_for_public_de…
00_release_manifests/final_variable_dictionary_approved_v01.csv	1896	detail,02_workflows/T1_workflow_v01/data/02b_table_content/esld_srtr_T1_general_characteristics_build_qc_internal.csv,esld_srtr_T1_general_characteristics_build_qc_internal.csv,,character,,,rows=23 | Public T1 uses submitted values exactly; recalculation does not control public table. | /Users/mo/Library/CloudStorage/OneDrive-Persönlich/MO/Papers/MELD/02_programs/MELD_repository_release_v1/submi…	detail,02_workflows/T1_workflow_v01/data/02b_table_content/esld_srtr_T1_general_characteristics_build_qc_internal.csv,esld_srtr_T1_general_characteristics_build_qc_internal.csv,,character,,,rows=23 | Public T1 uses submitted values exactly; recalculation does not control public table. | LOCAL_PATH_REMOVED,NA/blank as read by fread,6,0,6,rows=23 | Public T1 uses submitted values exactly; recalcula…
00_release_manifests/final_variable_dictionary_approved_v01.csv	1950	source_file,02_workflows/T1_workflow_v01/data/02b_table_content/esld_srtr_T1_sodium_albumin_recalc_patch_audit_internal.csv,esld_srtr_T1_sodium_albumin_recalc_patch_audit_internal.csv,,character,,,/Users/mo/Library/CloudStorage/OneDrive-Persönlich/MO/Papers/MELD/02_programs/MELD_repository_release_v1/submission/figshare_package_FINAL_LIVE_REVIEW_V3/02_workflows/T1_workflow_v01/data/02a_refined_a…	source_file,02_workflows/T1_workflow_v01/data/02b_table_content/esld_srtr_T1_sodium_albumin_recalc_patch_audit_internal.csv,esld_srtr_T1_sodium_albumin_recalc_patch_audit_internal.csv,,character,,,02_workflows/T1_workflow_v01/data/02a_refined_analysis/esld_T1_baseline_labs_scores_long_intern...,NA/blank as read by fread,2,0,1,LOCAL_PATH_REMOVED,T1;table_or_supplement,internal_only,no,"",restricte…
00_release_manifests/final_variable_dictionary_approved_v01.csv	1955	V3,02_workflows/T1_workflow_v01/README_T1_workflow_v01.txt,README_T1_workflow_v01.txt,,character,,,"""""""""""""""""""""""""""""""""""""""""""""""""""""""""""""""""/Users/mo/Library/CloudStorage/OneDrive-Persönlich/MO/Papers/MELD/02_programs/MELD_repository_release_v1/submission/figshare_package_FINAL_LIVE_REVIEW_V2""""""""""""""""""""""""""""""""""""""""""""""""""""""""""""""""",NA/blank as rea…	V3,02_workflows/T1_workflow_v01/README_T1_workflow_v01.txt,README_T1_workflow_v01.txt,,character,,,"""""""""""""""""""""""""""""""""""""""""""""""""""""""""""""""""LOCAL_PATH_REMOVED""""""""""""""""""""""""""""""""""""""""""""""""""""""""""""""""",NA/blank as read by fread,1,0,1,"""""""""""""""""""""""""""""""""""""""""""""""""""""""""""""""""LOCAL_PATH_REMOVED",T1,public_or_low_risk,yes,"",manua…
00_release_manifests/final_variable_dictionary_approved_v01.csv	1981	submission_path,02_workflows/T1_workflow_v01/submission_ready/internal/T1_internal_submission_manifest_v01.csv,T1_internal_submission_manifest_v01.csv,,character,,,/Users/mo/Library/CloudStorage/OneDrive-Persönlich/MO/Papers/MELD/02_programs/MELD_repository_release_v1/submission/figshare_package_FINAL_LIVE_REVIEW_V3/02_workflows/T1_workflow_v01/submission_ready/internal/data/esld_srtr_T1_general…	submission_path,02_workflows/T1_workflow_v01/submission_ready/internal/T1_internal_submission_manifest_v01.csv,T1_internal_submission_manifest_v01.csv,,character,,,02_workflows/T1_workflow_v01/submission_ready/internal/data/esld_srtr_T1_general_characteristic...,NA/blank as read by fread,10,0,10,LOCAL_PATH_REMOVED,T1,public_or_low_risk,yes,"",internal_not_for_public_deposit,review_internal_keep_o…
00_release_manifests/final_variable_dictionary_approved_v01.csv	2000	submission_path,02_workflows/T1_workflow_v01/submission_ready/public/T1_public_submission_manifest_v01.csv,T1_public_submission_manifest_v01.csv,,character,,,/Users/mo/Library/CloudStorage/OneDrive-Persönlich/MO/Papers/MELD/02_programs/MELD_repository_release_v1/submission/figshare_package_FINAL_LIVE_REVIEW_V3/02_workflows/T1_workflow_v01/submission_ready/public/data/esld_srtr_T1_general_charact…	submission_path,02_workflows/T1_workflow_v01/submission_ready/public/T1_public_submission_manifest_v01.csv,T1_public_submission_manifest_v01.csv,,character,,,02_workflows/T1_workflow_v01/submission_ready/public/data/esld_srtr_T1_general_characteristics_...,NA/blank as read by fread,2,0,2,LOCAL_PATH_REMOVED,T1,public_or_low_risk,yes,"",public_deposit,keep_public_deposit,T1,public,Public-deposit fi…
00_release_manifests/final_variable_dictionary_approved_v01.csv	2087	source_path,02_workflows/T3_workflow_v01/data/01_source_loaded_harmonized/T3_source_load_manifest_internal.csv,T3_source_load_manifest_internal.csv,,character,,,/Users/mo/Library/CloudStorage/OneDrive-Persönlich/MO/Papers/MELD/02_programs/MELD_repository_release_v1/submission/figshare_package_FINAL_LIVE_REVIEW_V3/01_primary_data/public/esld_master_long_public.csv | /Users/mo/Library/CloudStorage…	source_path,02_workflows/T3_workflow_v01/data/01_source_loaded_harmonized/T3_source_load_manifest_internal.csv,T3_source_load_manifest_internal.csv,,character,,,01_primary_data/public/esld_master_long_public.csv | LOCAL_PATH_REMOVED,NA/blank as read by fread,3,0,3,LOCAL_PATH_REMOVED,T3,public_or_low_risk,yes,"",internal_not_for_public_deposit,review_internal_keep_or_remove,T3,internal_not_public,…
00_release_manifests/final_variable_dictionary_approved_v01.csv	2096	value,02_workflows/T3_workflow_v01/data/01_source_loaded_harmonized/T3_step1_run_inputs_internal.csv,T3_step1_run_inputs_internal.csv,,character,,,V3 central primary-data layer | /Users/mo/Library/CloudStorage/OneDrive-Persönlich/MO/Papers/MELD/02_programs/MELD_repository_release_v1/submission/figshare_package_FINAL_LIVE_REVIEW_V3/01_primary_data/public/esld_master_long_public.csv | /Users/mo/..…	value,02_workflows/T3_workflow_v01/data/01_source_loaded_harmonized/T3_step1_run_inputs_internal.csv,T3_step1_run_inputs_internal.csv,,character,,,V3 central primary-data layer | 01_primary_data/public/esld_master_long_public.csv | LOCAL_PATH_REMOVED,NA/blank as read by fread,4,0,4,V3 central primary-data layer | LOCAL_PATH_REMOVED,T3,public_or_low_risk,manual_review,"",internal_not_for_public_de…
00_release_manifests/final_variable_dictionary_approved_v01.csv	2152	detail,02_workflows/T3_workflow_v01/data/02b_table_content/esld_srtr_T3_creatinine_comparison_build_qc_internal.csv,esld_srtr_T3_creatinine_comparison_build_qc_internal.csv,,character,,,rows=24 | Public T3 uses submitted DOCX values exactly; recalculation does not control public table. | /Users/mo/Library/CloudStorage/OneDrive-Persönlich/MO/Papers/MELD/02_programs/MELD_repository_release_v1/subm…	detail,02_workflows/T3_workflow_v01/data/02b_table_content/esld_srtr_T3_creatinine_comparison_build_qc_internal.csv,esld_srtr_T3_creatinine_comparison_build_qc_internal.csv,,character,,,rows=24 | Public T3 uses submitted DOCX values exactly; recalculation does not control public table. | LOCAL_PATH_REMOVED,NA/blank as read by fread,6,0,6,rows=24 | Public T3 uses submitted DOCX values exactly; rec…
00_release_manifests/final_variable_dictionary_approved_v01.csv	2419	submission_path,02_workflows/T3_workflow_v01/submission_ready/internal/T3_internal_submission_manifest_v01.csv,T3_internal_submission_manifest_v01.csv,,character,,,/Users/mo/Library/CloudStorage/OneDrive-Persönlich/MO/Papers/MELD/02_programs/MELD_repository_release_v1/submission/figshare_package_FINAL_LIVE_REVIEW_V3/02_workflows/T3_workflow_v01/submission_ready/internal/data/esld_T3_creatinine_c…	submission_path,02_workflows/T3_workflow_v01/submission_ready/internal/T3_internal_submission_manifest_v01.csv,T3_internal_submission_manifest_v01.csv,,character,,,02_workflows/T3_workflow_v01/submission_ready/internal/data/esld_T3_creatinine_comparison_raw_s...,NA/blank as read by fread,15,0,15,LOCAL_PATH_REMOVED,T3,public_or_low_risk,yes,"",internal_not_for_public_deposit,review_internal_keep_o…
00_release_manifests/final_variable_dictionary_approved_v01.csv	2464	submission_path,02_workflows/T3_workflow_v01/submission_ready/public/T3_public_submission_manifest_v01.csv,T3_public_submission_manifest_v01.csv,,character,,,/Users/mo/Library/CloudStorage/OneDrive-Persönlich/MO/Papers/MELD/02_programs/MELD_repository_release_v1/submission/figshare_package_FINAL_LIVE_REVIEW_V3/02_workflows/T3_workflow_v01/submission_ready/public/data/esld_srtr_T3_creatinine_comp…	submission_path,02_workflows/T3_workflow_v01/submission_ready/public/T3_public_submission_manifest_v01.csv,T3_public_submission_manifest_v01.csv,,character,,,02_workflows/T3_workflow_v01/submission_ready/public/data/esld_srtr_T3_creatinine_comparison_ta...,NA/blank as read by fread,2,0,2,LOCAL_PATH_REMOVED,T3,public_or_low_risk,yes,"",public_deposit,keep_public_deposit,T3,public,Public-deposit fi…
00_release_manifests/final_variable_dictionary_approved_v01.csv	2549	source_path,02_workflows/T4_workflow_v01/data/01_source_loaded_harmonized/T4_source_load_manifest_internal.csv,T4_source_load_manifest_internal.csv,,character,,,/Users/mo/Library/CloudStorage/OneDrive-Persönlich/MO/Papers/MELD/02_programs/MELD_repository_release_v1/submission/figshare_package_FINAL_LIVE_REVIEW_V3/01_primary_data/restricted/srtr_T4_score_shift_counts_all_scores_restricted.csv | /…	source_path,02_workflows/T4_workflow_v01/data/01_source_loaded_harmonized/T4_source_load_manifest_internal.csv,T4_source_load_manifest_internal.csv,,character,,,01_primary_data/restricted/srtr_T4_score_shift_counts_all_scores_restricted.csv | LOCAL_PATH_REMOVED,NA/blank as read by fread,4,0,4,LOCAL_PATH_REMOVED,T4,public_or_low_risk,yes,"",internal_not_for_public_deposit,review_internal_keep_or_r…
00_release_manifests/final_variable_dictionary_approved_v01.csv	2567	value,02_workflows/T4_workflow_v01/data/02a_refined_analysis/esld_T4_score_deviation_outcome_refined_qc_internal.csv,esld_T4_score_deviation_outcome_refined_qc_internal.csv,,character,,,FALSE | 0 | submitted DOCX values | /Users/mo/Library/CloudStorage/OneDrive-Persönlich/MO/Papers/MELD/02_programs/MELD_repository_release_v1/submission/figshare_package_FINAL_LIVE_REVIEW_V3/02_workflows/T4_workfl…	value,02_workflows/T4_workflow_v01/data/02a_refined_analysis/esld_T4_score_deviation_outcome_refined_qc_internal.csv,esld_T4_score_deviation_outcome_refined_qc_internal.csv,,character,,,FALSE | 0 | submitted DOCX values | 02_workflows/T4_workflow_v01/data/01_source_loaded_harmoniz...,NA/blank as read by fread,4,0,4,FALSE | 0 | submitted DOCX values | LOCAL_PATH_REMOVED,T4,internal_only,no,"",inte…
00_release_manifests/final_variable_dictionary_approved_v01.csv	2570	detail,02_workflows/T4_workflow_v01/data/02b_table_content/esld_T4_score_deviation_outcome_build_qc_internal.csv,esld_T4_score_deviation_outcome_build_qc_internal.csv,,character,,,rows=13 | Public T4 uses submitted DOCX values exactly; recalculation does not control public table. | /Users/mo/Library/CloudStorage/OneDrive-Persönlich/MO/Papers/MELD/02_programs/MELD_repository_release_v1/submission…	detail,02_workflows/T4_workflow_v01/data/02b_table_content/esld_T4_score_deviation_outcome_build_qc_internal.csv,esld_T4_score_deviation_outcome_build_qc_internal.csv,,character,,,rows=13 | Public T4 uses submitted DOCX values exactly; recalculation does not control public table. | LOCAL_PATH_REMOVED,NA/blank as read by fread,6,0,6,rows=13 | Public T4 uses submitted DOCX values exactly; recalcula…
00_release_manifests/final_variable_dictionary_approved_v01.csv	2620	detail,02_workflows/T4_workflow_v01/data/02b_table_content/srtr_T4_score_deviation_outcome_build_qc_internal.csv,srtr_T4_score_deviation_outcome_build_qc_internal.csv,,character,,,/Users/mo/Library/CloudStorage/OneDrive-Persönlich/MO/Papers/MELD/02_programs/MELD_repository_release_v1/submission/figshare_package_FINAL_LIVE_REVIEW_V3/02_workflows/T4_workflow_v01/data/01_source_loaded_harmonized/sr…	detail,02_workflows/T4_workflow_v01/data/02b_table_content/srtr_T4_score_deviation_outcome_build_qc_internal.csv,srtr_T4_score_deviation_outcome_build_qc_internal.csv,,character,,,02_workflows/T4_workflow_v01/data/01_source_loaded_harmonized/srtr_T4_score_shift_counts_all_sc...,NA/blank as read by fread,16,0,16,LOCAL_PATH_REMOVED,T4;table_or_supplement,internal_only,no,"",restricted_on_request,ke…
00_release_manifests/final_variable_dictionary_approved_v01.csv	2645	source_path,02_workflows/T4_workflow_v01/data/02b_table_content/srtr_T4_score_deviation_outcome_source_manifest_internal.csv,srtr_T4_score_deviation_outcome_source_manifest_internal.csv,,character,,,/Users/mo/Library/CloudStorage/OneDrive-Persönlich/MO/Papers/MELD/02_programs/MELD_repository_release_v1/submission/figshare_package_FINAL_LIVE_REVIEW_V3/02_workflows/T4_workflow_v01/data/01_source_l…	source_path,02_workflows/T4_workflow_v01/data/02b_table_content/srtr_T4_score_deviation_outcome_source_manifest_internal.csv,srtr_T4_score_deviation_outcome_source_manifest_internal.csv,,character,,,02_workflows/T4_workflow_v01/data/01_source_loaded_harmonized/srtr_T4_score_shift_counts_all_sc...,NA/blank as read by fread,2,0,2,LOCAL_PATH_REMOVED,T4;table_or_supplement,restricted,no,"",restricted…
00_release_manifests/final_variable_dictionary_approved_v01.csv	2716	submission_path,02_workflows/T4_workflow_v01/submission_ready/internal/T4_internal_submission_manifest_v01.csv,T4_internal_submission_manifest_v01.csv,,character,,,/Users/mo/Library/CloudStorage/OneDrive-Persönlich/MO/Papers/MELD/02_programs/MELD_repository_release_v1/submission/figshare_package_FINAL_LIVE_REVIEW_V3/02_workflows/T4_workflow_v01/submission_ready/internal/data/esld_T4_score_deviat…	submission_path,02_workflows/T4_workflow_v01/submission_ready/internal/T4_internal_submission_manifest_v01.csv,T4_internal_submission_manifest_v01.csv,,character,,,02_workflows/T4_workflow_v01/submission_ready/internal/data/esld_T4_score_deviation_outcome_ana...,NA/blank as read by fread,19,0,19,LOCAL_PATH_REMOVED,T4,public_or_low_risk,yes,"",internal_not_for_public_deposit,review_internal_keep_o…
00_release_manifests/final_variable_dictionary_approved_v01.csv	2738	submission_path,02_workflows/T4_workflow_v01/submission_ready/public/T4_public_submission_manifest_v01.csv,T4_public_submission_manifest_v01.csv,,character,,,/Users/mo/Library/CloudStorage/OneDrive-Persönlich/MO/Papers/MELD/02_programs/MELD_repository_release_v1/submission/figshare_package_FINAL_LIVE_REVIEW_V3/02_workflows/T4_workflow_v01/submission_ready/public/data/esld_T4_score_deviation_outc…	submission_path,02_workflows/T4_workflow_v01/submission_ready/public/T4_public_submission_manifest_v01.csv,T4_public_submission_manifest_v01.csv,,character,,,02_workflows/T4_workflow_v01/submission_ready/public/data/esld_T4_score_deviation_outcome_table...,NA/blank as read by fread,2,0,2,LOCAL_PATH_REMOVED,T4,public_or_low_risk,yes,"",public_deposit,keep_public_deposit,T4,public,Public-deposit fi…
00_release_manifests/final_variable_dictionary_approved_v01.csv	2744	The,02_workflows/T4_workflow_v01/submission_ready/README_T4_submission_ready_v01.txt,README_T4_submission_ready_v01.txt,,character,,,- | | Internal | The | Use | /Users/mo/Library/CloudStorage/OneDrive-Persönlich/MO/Papers/MELD/02_programs/MELD_repository_release_v1/submission/figshare_package_FINAL_LIVE_REVIEW_V3/02_workflows/T4_workflow_v01/submission_ready/public/data | /User...,NA/blank as r…	The,02_workflows/T4_workflow_v01/submission_ready/README_T4_submission_ready_v01.txt,README_T4_submission_ready_v01.txt,,character,,,- | | Internal | The | Use | 02_workflows/T4_workflow_v01/submission_ready/public/data | /User...,NA/blank as read by fread,11,0,7,- | | Internal | The | Use,T4,public_or_low_risk,yes,"",manual_review,manual_review,T4,manual_review,Workflow README kept as public doc…
00_release_manifests/final_variable_dictionary_approved_v01.csv	2764	source_path,02_workflows/T4_workflow_v01/submission_ready/restricted/data/srtr_T4_restricted_source_manifest.csv,srtr_T4_restricted_source_manifest.csv,,character,,,/Users/mo/Library/CloudStorage/OneDrive-Persönlich/MO/Papers/MELD/02_programs/MELD_repository_release_v1/submission/figshare_package_FINAL_LIVE_REVIEW_V3/02_workflows/T4_workflow_v01/data/01_source_loaded_harmonized/srtr_T4_score_shi…	source_path,02_workflows/T4_workflow_v01/submission_ready/restricted/data/srtr_T4_restricted_source_manifest.csv,srtr_T4_restricted_source_manifest.csv,,character,,,02_workflows/T4_workflow_v01/data/01_source_loaded_harmonized/srtr_T4_score_shift_counts_all_sc...,NA/blank as read by fread,2,0,2,LOCAL_PATH_REMOVED,T4,restricted,no,"",restricted_on_request,keep_restricted_on_request,T4,restricted_o…
00_release_manifests/final_variable_dictionary_approved_v01.csv	2805	submission_path,02_workflows/T4_workflow_v01/submission_ready/restricted/T4_restricted_submission_manifest_v01.csv,T4_restricted_submission_manifest_v01.csv,,character,,,/Users/mo/Library/CloudStorage/OneDrive-Persönlich/MO/Papers/MELD/02_programs/MELD_repository_release_v1/submission/figshare_package_FINAL_LIVE_REVIEW_V3/02_workflows/T4_workflow_v01/submission_ready/restricted/data/srtr_T4_scor…	submission_path,02_workflows/T4_workflow_v01/submission_ready/restricted/T4_restricted_submission_manifest_v01.csv,T4_restricted_submission_manifest_v01.csv,,character,,,02_workflows/T4_workflow_v01/submission_ready/restricted/data/srtr_T4_score_shift_counts_all_sc...,NA/blank as read by fread,2,0,2,LOCAL_PATH_REMOVED,T4,restricted,no,"",restricted_on_request,keep_restricted_on_request,T4,restric…
00_release_manifests/not_public_variable_dictionary_v01.csv	18	source_path,02_workflows/F1_workflow_v02/submission_ready/F1_submission_ready_manifest_v02.csv,F1_submission_ready_manifest_v02.csv,,character,,,/Users/mo/Library/CloudStorage/OneDrive-Persönlich/MO/Papers/MELD/02_programs/MELD_repository_release_v1/submission/figshare_package_FINAL_LIVE_REVIEW_V3/02_workflows/F1_workflow_v02/data/02a_refined_analysis/expm_F1_array_input_public.csv | /Users/...,…	source_path,02_workflows/F1_workflow_v02/submission_ready/F1_submission_ready_manifest_v02.csv,F1_submission_ready_manifest_v02.csv,,character,,,02_workflows/F1_workflow_v02/data/02a_refined_analysis/expm_F1_array_input_public.csv | LOCAL_PATH_REMOVED,NA/blank as read by fread,21,0,20,LOCAL_PATH_REMOVED,F1,public_or_low_risk,yes,"",manual_review,manual_review,F1,manual_review,Non-internal submiss…
00_release_manifests/not_public_variable_dictionary_v01.csv	21	submission_path,02_workflows/F1_workflow_v02/submission_ready/F1_submission_ready_manifest_v02.csv,F1_submission_ready_manifest_v02.csv,,character,,,/Users/mo/Library/CloudStorage/OneDrive-Persönlich/MO/Papers/MELD/02_programs/MELD_repository_release_v1/submission/figshare_package_FINAL_LIVE_REVIEW_V3/02_workflows/F1_workflow_v02/submission_ready/public/data/expm_F1_array_input_public.csv | /Use…	submission_path,02_workflows/F1_workflow_v02/submission_ready/F1_submission_ready_manifest_v02.csv,F1_submission_ready_manifest_v02.csv,,character,,,02_workflows/F1_workflow_v02/submission_ready/public/data/expm_F1_array_input_public.csv | /Use...,NA/blank as read by fread,21,0,21,LOCAL_PATH_REMOVED,F1,public_or_low_risk,yes,"",manual_review,manual_review,F1,manual_review,Non-internal submission-…
00_release_manifests/not_public_variable_dictionary_v01.csv	42	source_path,02_workflows/F1_workflow_v02/submission_ready/internal/F1_internal_submission_manifest_v02.csv,F1_internal_submission_manifest_v02.csv,,character,,,/Users/mo/Library/CloudStorage/OneDrive-Persönlich/MO/Papers/MELD/02_programs/MELD_repository_release_v1/submission/figshare_package_FINAL_LIVE_REVIEW_V3/02_workflows/F1_workflow_v02/data/02a_refined_analysis/expm_F1_array_input_public.cs…	source_path,02_workflows/F1_workflow_v02/submission_ready/internal/F1_internal_submission_manifest_v02.csv,F1_internal_submission_manifest_v02.csv,,character,,,02_workflows/F1_workflow_v02/data/02a_refined_analysis/expm_F1_array_input_public.csv | LOCAL_PATH_REMOVED,NA/blank as read by fread,16,0,16,LOCAL_PATH_REMOVED,F1,public_or_low_risk,yes,"",internal_not_for_public_deposit,review_internal_ke…
00_release_manifests/not_public_variable_dictionary_v01.csv	45	submission_path,02_workflows/F1_workflow_v02/submission_ready/internal/F1_internal_submission_manifest_v02.csv,F1_internal_submission_manifest_v02.csv,,character,,,/Users/mo/Library/CloudStorage/OneDrive-Persönlich/MO/Papers/MELD/02_programs/MELD_repository_release_v1/submission/figshare_package_FINAL_LIVE_REVIEW_V3/02_workflows/F1_workflow_v02/submission_ready/internal/data/expm_F1_array_input_…	submission_path,02_workflows/F1_workflow_v02/submission_ready/internal/F1_internal_submission_manifest_v02.csv,F1_internal_submission_manifest_v02.csv,,character,,,02_workflows/F1_workflow_v02/submission_ready/internal/data/expm_F1_array_input_with_rounding_a...,NA/blank as read by fread,16,0,16,LOCAL_PATH_REMOVED,F1,public_or_low_risk,yes,"",internal_not_for_public_deposit,review_internal_keep_o…
00_release_manifests/not_public_variable_dictionary_v01.csv	107	source_path,02_workflows/F1_workflow_v02/submission_ready/public/F1_public_submission_manifest_v02.csv,F1_public_submission_manifest_v02.csv,,character,,,/Users/mo/Library/CloudStorage/OneDrive-Persönlich/MO/Papers/MELD/02_programs/MELD_repository_release_v1/submission/figshare_package_FINAL_LIVE_REVIEW_V3/02_workflows/F1_workflow_v02/data/02a_refined_analysis/expm_F1_array_input_public.csv | /U…	source_path,02_workflows/F1_workflow_v02/submission_ready/public/F1_public_submission_manifest_v02.csv,F1_public_submission_manifest_v02.csv,,character,,,02_workflows/F1_workflow_v02/data/02a_refined_analysis/expm_F1_array_input_public.csv | LOCAL_PATH_REMOVED,NA/blank as read by fread,5,0,5,LOCAL_PATH_REMOVED,F1,public_or_low_risk,yes,"",public_deposit,keep_public_deposit,F1,public,Public-deposi…
00_release_manifests/not_public_variable_dictionary_v01.csv	110	submission_path,02_workflows/F1_workflow_v02/submission_ready/public/F1_public_submission_manifest_v02.csv,F1_public_submission_manifest_v02.csv,,character,,,/Users/mo/Library/CloudStorage/OneDrive-Persönlich/MO/Papers/MELD/02_programs/MELD_repository_release_v1/submission/figshare_package_FINAL_LIVE_REVIEW_V3/02_workflows/F1_workflow_v02/submission_ready/public/data/expm_F1_array_input_public.c…	submission_path,02_workflows/F1_workflow_v02/submission_ready/public/F1_public_submission_manifest_v02.csv,F1_public_submission_manifest_v02.csv,,character,,,02_workflows/F1_workflow_v02/submission_ready/public/data/expm_F1_array_input_public.csv | /Use...,NA/blank as read by fread,5,0,5,LOCAL_PATH_REMOVED,F1,public_or_low_risk,yes,"",public_deposit,keep_public_deposit,F1,public,Public-deposit fi…
00_release_manifests/not_public_variable_dictionary_v01.csv	126	source_path,02_workflows/F2_workflow_v01/data/01_source_loaded_harmonized/slco_F2_source_load_manifest_internal.csv,slco_F2_source_load_manifest_internal.csv,,character,,,/Users/mo/Library/CloudStorage/OneDrive-Persönlich/MO/Papers/MELD/02_programs/MELD_repository_release_v1/submission/figshare_package_FINAL_LIVE_REVIEW_V3/01_primary_data/public/f2_simulated_heatmap_repository.csv | /Users/mo/Li…	source_path,02_workflows/F2_workflow_v01/data/01_source_loaded_harmonized/slco_F2_source_load_manifest_internal.csv,slco_F2_source_load_manifest_internal.csv,,character,,,01_primary_data/public/f2_simulated_heatmap_repository.csv | LOCAL_PATH_REMOVED,NA/blank as read by fread,2,0,2,LOCAL_PATH_REMOVED,F2,public_or_low_risk,yes,"",internal_not_for_public_deposit,review_internal_keep_or_remove,F2,in…
00_release_manifests/not_public_variable_dictionary_v01.csv	129	value,02_workflows/F2_workflow_v01/data/01_source_loaded_harmonized/slco_F2_step1_run_inputs_internal.csv,slco_F2_step1_run_inputs_internal.csv,,character,,,V3 central primary-data layer | /Users/mo/Library/CloudStorage/OneDrive-Persönlich/MO/Papers/MELD/02_programs/MELD_repository_release_v1/submission/figshare_package_FINAL_LIVE_REVIEW_V3/01_primary_data/public/f2_simulated_heatmap_repository.…	value,02_workflows/F2_workflow_v01/data/01_source_loaded_harmonized/slco_F2_step1_run_inputs_internal.csv,slco_F2_step1_run_inputs_internal.csv,,character,,,V3 central primary-data layer | 01_primary_data/public/f2_simulated_heatmap_repository.csv | /U...,NA/blank as read by fread,3,0,3,V3 central primary-data layer | LOCAL_PATH_REMOVED,F2,public_or_low_risk,manual_review,"",internal_not_for_publ…
00_release_manifests/not_public_variable_dictionary_v01.csv	159	source_path,02_workflows/F2_workflow_v01/submission_ready/F2_submission_ready_manifest_v01.csv,F2_submission_ready_manifest_v01.csv,,character,,,/Users/mo/Library/CloudStorage/OneDrive-Persönlich/MO/Papers/MELD/02_programs/MELD_repository_release_v1/submission/figshare_package_FINAL_LIVE_REVIEW_V3/02_workflows/F2_workflow_v01/data/02b_figure_content/slco_F2_heatmap_bin_public.csv | /Users/mo...,…	source_path,02_workflows/F2_workflow_v01/submission_ready/F2_submission_ready_manifest_v01.csv,F2_submission_ready_manifest_v01.csv,,character,,,02_workflows/F2_workflow_v01/data/02b_figure_content/slco_F2_heatmap_bin_public.csv | LOCAL_PATH_REMOVED,NA/blank as read by fread,14,0,14,LOCAL_PATH_REMOVED,F2,public_or_low_risk,yes,"",manual_review,manual_review,F2,manual_review,Non-internal submissio…
00_release_manifests/not_public_variable_dictionary_v01.csv	162	submission_path,02_workflows/F2_workflow_v01/submission_ready/F2_submission_ready_manifest_v01.csv,F2_submission_ready_manifest_v01.csv,,character,,,/Users/mo/Library/CloudStorage/OneDrive-Persönlich/MO/Papers/MELD/02_programs/MELD_repository_release_v1/submission/figshare_package_FINAL_LIVE_REVIEW_V3/02_workflows/F2_workflow_v01/submission_ready/public/data/slco_F2_heatmap_bin_public.csv | /Use…	submission_path,02_workflows/F2_workflow_v01/submission_ready/F2_submission_ready_manifest_v01.csv,F2_submission_ready_manifest_v01.csv,,character,,,02_workflows/F2_workflow_v01/submission_ready/public/data/slco_F2_heatmap_bin_public.csv | /Use...,NA/blank as read by fread,14,0,14,LOCAL_PATH_REMOVED,F2,public_or_low_risk,yes,"",manual_review,manual_review,F2,manual_review,Non-internal submission-…
00_release_manifests/not_public_variable_dictionary_v01.csv	173	source_path,02_workflows/F2_workflow_v01/submission_ready/internal/F2_internal_submission_manifest_v01.csv,F2_internal_submission_manifest_v01.csv,,character,,,/Users/mo/Library/CloudStorage/OneDrive-Persönlich/MO/Papers/MELD/02_programs/MELD_repository_release_v1/submission/figshare_package_FINAL_LIVE_REVIEW_V3/02_workflows/F2_workflow_v01/data/01_source_loaded_harmonized/slco_F2_heatmap_bin_re…	source_path,02_workflows/F2_workflow_v01/submission_ready/internal/F2_internal_submission_manifest_v01.csv,F2_internal_submission_manifest_v01.csv,,character,,,02_workflows/F2_workflow_v01/data/01_source_loaded_harmonized/slco_F2_heatmap_bin_reference_int...,NA/blank as read by fread,11,0,11,LOCAL_PATH_REMOVED,F2,public_or_low_risk,yes,"",internal_not_for_public_deposit,review_internal_keep_or_re…
00_release_manifests/not_public_variable_dictionary_v01.csv	176	submission_path,02_workflows/F2_workflow_v01/submission_ready/internal/F2_internal_submission_manifest_v01.csv,F2_internal_submission_manifest_v01.csv,,character,,,/Users/mo/Library/CloudStorage/OneDrive-Persönlich/MO/Papers/MELD/02_programs/MELD_repository_release_v1/submission/figshare_package_FINAL_LIVE_REVIEW_V3/02_workflows/F2_workflow_v01/submission_ready/internal/data/slco_F2_heatmap_bin_…	submission_path,02_workflows/F2_workflow_v01/submission_ready/internal/F2_internal_submission_manifest_v01.csv,F2_internal_submission_manifest_v01.csv,,character,,,02_workflows/F2_workflow_v01/submission_ready/internal/data/slco_F2_heatmap_bin_reference_inter...,NA/blank as read by fread,11,0,11,LOCAL_PATH_REMOVED,F2,public_or_low_risk,yes,"",internal_not_for_public_deposit,review_internal_keep_o…
00_release_manifests/not_public_variable_dictionary_v01.csv	214	source_path,02_workflows/F2_workflow_v01/submission_ready/internal/data/slco_F2_source_load_manifest_internal.csv,slco_F2_source_load_manifest_internal.csv,,character,,,/Users/mo/Library/CloudStorage/OneDrive-Persönlich/MO/Papers/MELD/02_programs/MELD_repository_release_v1/submission/figshare_package_FINAL_LIVE_REVIEW_V3/01_primary_data/public/f2_simulated_heatmap_repository.csv | /Users/mo/Libr…	source_path,02_workflows/F2_workflow_v01/submission_ready/internal/data/slco_F2_source_load_manifest_internal.csv,slco_F2_source_load_manifest_internal.csv,,character,,,01_primary_data/public/f2_simulated_heatmap_repository.csv | LOCAL_PATH_REMOVED,NA/blank as read by fread,2,0,2,LOCAL_PATH_REMOVED,F2,public_or_low_risk,yes,"",internal_not_for_public_deposit,review_internal_keep_or_remove,F2,inte…
00_release_manifests/not_public_variable_dictionary_v01.csv	222	source_path,02_workflows/F2_workflow_v01/submission_ready/public/F2_public_submission_manifest_v01.csv,F2_public_submission_manifest_v01.csv,,character,,,/Users/mo/Library/CloudStorage/OneDrive-Persönlich/MO/Papers/MELD/02_programs/MELD_repository_release_v1/submission/figshare_package_FINAL_LIVE_REVIEW_V3/02_workflows/F2_workflow_v01/data/02b_figure_content/slco_F2_heatmap_bin_public.csv | /Use…	source_path,02_workflows/F2_workflow_v01/submission_ready/public/F2_public_submission_manifest_v01.csv,F2_public_submission_manifest_v01.csv,,character,,,02_workflows/F2_workflow_v01/data/02b_figure_content/slco_F2_heatmap_bin_public.csv | LOCAL_PATH_REMOVED,NA/blank as read by fread,3,0,3,LOCAL_PATH_REMOVED,F2,public_or_low_risk,yes,"",public_deposit,keep_public_deposit,F2,public,Public-deposit …
00_release_manifests/not_public_variable_dictionary_v01.csv	225	submission_path,02_workflows/F2_workflow_v01/submission_ready/public/F2_public_submission_manifest_v01.csv,F2_public_submission_manifest_v01.csv,,character,,,/Users/mo/Library/CloudStorage/OneDrive-Persönlich/MO/Papers/MELD/02_programs/MELD_repository_release_v1/submission/figshare_package_FINAL_LIVE_REVIEW_V3/02_workflows/F2_workflow_v01/submission_ready/public/data/slco_F2_heatmap_bin_public.c…	submission_path,02_workflows/F2_workflow_v01/submission_ready/public/F2_public_submission_manifest_v01.csv,F2_public_submission_manifest_v01.csv,,character,,,02_workflows/F2_workflow_v01/submission_ready/public/data/slco_F2_heatmap_bin_public.csv | /Use...,NA/blank as read by fread,3,0,3,LOCAL_PATH_REMOVED,F2,public_or_low_risk,yes,"",public_deposit,keep_public_deposit,F2,public,Public-deposit fi…
00_release_manifests/not_public_variable_dictionary_v01.csv	234	source_path,02_workflows/F3_workflow_v01/data/01_source_loaded_harmonized/F3_source_load_manifest_internal.csv,F3_source_load_manifest_internal.csv,,character,,,/Users/mo/Library/CloudStorage/OneDrive-Persönlich/MO/Papers/MELD/02_programs/MELD_repository_release_v1/submission/figshare_package_FINAL_LIVE_REVIEW_V3/01_primary_data/public/esld_master_long_public.csv | /Users/mo/Library/CloudStorage…	source_path,02_workflows/F3_workflow_v01/data/01_source_loaded_harmonized/F3_source_load_manifest_internal.csv,F3_source_load_manifest_internal.csv,,character,,,01_primary_data/public/esld_master_long_public.csv | LOCAL_PATH_REMOVED,NA/blank as read by fread,2,0,2,LOCAL_PATH_REMOVED,F3,public_or_low_risk,yes,"",internal_not_for_public_deposit,review_internal_keep_or_remove,F3,internal_not_public,…
00_release_manifests/not_public_variable_dictionary_v01.csv	266	source_path,02_workflows/F3_workflow_v01/submission_ready/internal/data/F3_source_load_manifest_internal.csv,F3_source_load_manifest_internal.csv,,character,,,/Users/mo/Library/CloudStorage/OneDrive-Persönlich/MO/Papers/MELD/02_programs/MELD_repository_release_v1/submission/figshare_package_FINAL_LIVE_REVIEW_V3/01_primary_data/public/esld_master_long_public.csv | /Users/mo/Library/CloudStorage/O…	source_path,02_workflows/F3_workflow_v01/submission_ready/internal/data/F3_source_load_manifest_internal.csv,F3_source_load_manifest_internal.csv,,character,,,01_primary_data/public/esld_master_long_public.csv | LOCAL_PATH_REMOVED,NA/blank as read by fread,2,0,2,LOCAL_PATH_REMOVED,F3,public_or_low_risk,yes,"",internal_not_for_public_deposit,review_internal_keep_or_remove,F3,internal_not_public,In…
00_release_manifests/not_public_variable_dictionary_v01.csv	339	source_path,02_workflows/F4_workflow_v01/submission_ready/F4_submission_ready_manifest_v01.csv,F4_submission_ready_manifest_v01.csv,,character,,,/Users/mo/Library/CloudStorage/OneDrive-Persönlich/MO/Papers/MELD/02_programs/MELD_repository_release_v1/submission/figshare_package_FINAL_LIVE_REVIEW_V3/02_workflows/F4_workflow_v01/data/02b_figure_content/esld_F4_survival_stats_public.csv | /Users...,…	source_path,02_workflows/F4_workflow_v01/submission_ready/F4_submission_ready_manifest_v01.csv,F4_submission_ready_manifest_v01.csv,,character,,,02_workflows/F4_workflow_v01/data/02b_figure_content/esld_F4_survival_stats_public.csv | /Users...,NA/blank as read by fread,15,0,13,LOCAL_PATH_REMOVED,F4,public_or_low_risk,yes,"",manual_review,manual_review,F4,manual_review,Non-internal submission-read…
00_release_manifests/not_public_variable_dictionary_v01.csv	342	submission_path,02_workflows/F4_workflow_v01/submission_ready/F4_submission_ready_manifest_v01.csv,F4_submission_ready_manifest_v01.csv,,character,,,/Users/mo/Library/CloudStorage/OneDrive-Persönlich/MO/Papers/MELD/02_programs/MELD_repository_release_v1/submission/figshare_package_FINAL_LIVE_REVIEW_V3/02_workflows/F4_workflow_v01/submission_ready/public/data/esld_F4_survival_stats_public.csv | /…	submission_path,02_workflows/F4_workflow_v01/submission_ready/F4_submission_ready_manifest_v01.csv,F4_submission_ready_manifest_v01.csv,,character,,,02_workflows/F4_workflow_v01/submission_ready/public/data/esld_F4_survival_stats_public.csv | /...,NA/blank as read by fread,15,0,13,LOCAL_PATH_REMOVED,F4,public_or_low_risk,yes,"",manual_review,manual_review,F4,manual_review,Non-internal submission-…
00_release_manifests/not_public_variable_dictionary_v01.csv	350	source_path,02_workflows/F4_workflow_v01/submission_ready/internal/F4_internal_submission_manifest_v01.csv,F4_internal_submission_manifest_v01.csv,,character,,,/Users/mo/Library/CloudStorage/OneDrive-Persönlich/MO/Papers/MELD/02_programs/MELD_repository_release_v1/submission/figshare_package_FINAL_LIVE_REVIEW_V3/02_workflows/F4_workflow_v01/data/01_source_loaded_harmonized/esld_master_long_publi…	source_path,02_workflows/F4_workflow_v01/submission_ready/internal/F4_internal_submission_manifest_v01.csv,F4_internal_submission_manifest_v01.csv,,character,,,02_workflows/F4_workflow_v01/data/01_source_loaded_harmonized/esld_master_long_public.csv | /Us...,NA/blank as read by fread,11,0,9,LOCAL_PATH_REMOVED,F4,public_or_low_risk,yes,"",internal_not_for_public_deposit,review_internal_keep_or_rem…
00_release_manifests/not_public_variable_dictionary_v01.csv	353	submission_path,02_workflows/F4_workflow_v01/submission_ready/internal/F4_internal_submission_manifest_v01.csv,F4_internal_submission_manifest_v01.csv,,character,,,/Users/mo/Library/CloudStorage/OneDrive-Persönlich/MO/Papers/MELD/02_programs/MELD_repository_release_v1/submission/figshare_package_FINAL_LIVE_REVIEW_V3/02_workflows/F4_workflow_v01/submission_ready/internal/data/esld_master_long_sou…	submission_path,02_workflows/F4_workflow_v01/submission_ready/internal/F4_internal_submission_manifest_v01.csv,F4_internal_submission_manifest_v01.csv,,character,,,02_workflows/F4_workflow_v01/submission_ready/internal/data/esld_master_long_source_internal.cs...,NA/blank as read by fread,11,0,9,LOCAL_PATH_REMOVED,F4,public_or_low_risk,yes,"",internal_not_for_public_deposit,review_internal_keep_or…
00_release_manifests/not_public_variable_dictionary_v01.csv	434	source_path,02_workflows/F4_workflow_v01/submission_ready/public/F4_public_submission_manifest_v01.csv,F4_public_submission_manifest_v01.csv,,character,,,/Users/mo/Library/CloudStorage/OneDrive-Persönlich/MO/Papers/MELD/02_programs/MELD_repository_release_v1/submission/figshare_package_FINAL_LIVE_REVIEW_V3/02_workflows/F4_workflow_v01/data/02b_figure_content/esld_F4_survival_stats_public.csv | /…	source_path,02_workflows/F4_workflow_v01/submission_ready/public/F4_public_submission_manifest_v01.csv,F4_public_submission_manifest_v01.csv,,character,,,02_workflows/F4_workflow_v01/data/02b_figure_content/esld_F4_survival_stats_public.csv | /Users...,NA/blank as read by fread,4,0,4,LOCAL_PATH_REMOVED,F4,public_or_low_risk,yes,"",public_deposit,keep_public_deposit,F4,public,Public-deposit file a…
00_release_manifests/not_public_variable_dictionary_v01.csv	437	submission_path,02_workflows/F4_workflow_v01/submission_ready/public/F4_public_submission_manifest_v01.csv,F4_public_submission_manifest_v01.csv,,character,,,/Users/mo/Library/CloudStorage/OneDrive-Persönlich/MO/Papers/MELD/02_programs/MELD_repository_release_v1/submission/figshare_package_FINAL_LIVE_REVIEW_V3/02_workflows/F4_workflow_v01/submission_ready/public/data/esld_F4_survival_stats_publi…	submission_path,02_workflows/F4_workflow_v01/submission_ready/public/F4_public_submission_manifest_v01.csv,F4_public_submission_manifest_v01.csv,,character,,,02_workflows/F4_workflow_v01/submission_ready/public/data/esld_F4_survival_stats_public.csv | /...,NA/blank as read by fread,4,0,4,LOCAL_PATH_REMOVED,F4,public_or_low_risk,yes,"",public_deposit,keep_public_deposit,F4,public,Public-deposit fi…
00_release_manifests/not_public_variable_dictionary_v01.csv	446	source_path,02_workflows/F5_workflow_v01/data/01_source_loaded_harmonized/esld_F5_source_load_manifest_internal.csv,esld_F5_source_load_manifest_internal.csv,,character,,,/Users/mo/Library/CloudStorage/OneDrive-Persönlich/MO/Papers/MELD/02_programs/MELD_repository_release_v1/submission/figshare_package_FINAL_LIVE_REVIEW_V3/01_primary_data/public/esld_master_long_public.csv,NA/blank as read by fr…	source_path,02_workflows/F5_workflow_v01/data/01_source_loaded_harmonized/esld_F5_source_load_manifest_internal.csv,esld_F5_source_load_manifest_internal.csv,,character,,,01_primary_data/public/esld_master_long_public.csv,NA/blank as read by fread,1,0,1,LOCAL_PATH_REMOVED,F5,public_or_low_risk,yes,"",internal_not_for_public_deposit,review_internal_keep_or_remove,F5,internal_not_public,Internal wo…
00_release_manifests/not_public_variable_dictionary_v01.csv	449	value,02_workflows/F5_workflow_v01/data/01_source_loaded_harmonized/esld_F5_step1_run_inputs_internal.csv,esld_F5_step1_run_inputs_internal.csv,,character,,,V3 central primary-data layer | /Users/mo/Library/CloudStorage/OneDrive-Persönlich/MO/Papers/MELD/02_programs/MELD_repository_release_v1/submission/figshare_package_FINAL_LIVE_REVIEW_V3/01_primary_data/public/esld_master_long_public.csv,NA/b…	value,02_workflows/F5_workflow_v01/data/01_source_loaded_harmonized/esld_F5_step1_run_inputs_internal.csv,esld_F5_step1_run_inputs_internal.csv,,character,,,V3 central primary-data layer | 01_primary_data/public/esld_master_long_public.csv,NA/blank as read by fread,2,0,2,V3 central primary-data layer | LOCAL_PATH_REMOVED,F5,public_or_low_risk,manual_review,"",internal_not_for_public_deposit,revie…
00_release_manifests/not_public_variable_dictionary_v01.csv	507	source_path,02_workflows/F5_workflow_v01/submission_ready/F5_submission_ready_manifest_v01.csv,F5_submission_ready_manifest_v01.csv,,character,,,/Users/mo/Library/CloudStorage/OneDrive-Persönlich/MO/Papers/MELD/02_programs/MELD_repository_release_v1/submission/figshare_package_FINAL_LIVE_REVIEW_V3/02_workflows/F5_workflow_v01/data/02b_figure_content/esld_F5_stratified_survival_subject_public...,…	source_path,02_workflows/F5_workflow_v01/submission_ready/F5_submission_ready_manifest_v01.csv,F5_submission_ready_manifest_v01.csv,,character,,,02_workflows/F5_workflow_v01/data/02b_figure_content/esld_F5_stratified_survival_subject_public...,NA/blank as read by fread,14,0,12,LOCAL_PATH_REMOVED,F5,public_or_low_risk,yes,"",manual_review,manual_review,F5,manual_review,Non-internal submission-read…
00_release_manifests/not_public_variable_dictionary_v01.csv	510	submission_path,02_workflows/F5_workflow_v01/submission_ready/F5_submission_ready_manifest_v01.csv,F5_submission_ready_manifest_v01.csv,,character,,,/Users/mo/Library/CloudStorage/OneDrive-Persönlich/MO/Papers/MELD/02_programs/MELD_repository_release_v1/submission/figshare_package_FINAL_LIVE_REVIEW_V3/02_workflows/F5_workflow_v01/submission_ready/public/data/esld_F5_stratified_survival_subject_p…	submission_path,02_workflows/F5_workflow_v01/submission_ready/F5_submission_ready_manifest_v01.csv,F5_submission_ready_manifest_v01.csv,,character,,,02_workflows/F5_workflow_v01/submission_ready/public/data/esld_F5_stratified_survival_subject_p...,NA/blank as read by fread,14,0,12,LOCAL_PATH_REMOVED,F5,public_or_low_risk,yes,"",manual_review,manual_review,F5,manual_review,Non-internal submission-…
00_release_manifests/not_public_variable_dictionary_v01.csv	518	source_path,02_workflows/F5_workflow_v01/submission_ready/internal/F5_internal_submission_manifest_v01.csv,F5_internal_submission_manifest_v01.csv,,character,,,/Users/mo/Library/CloudStorage/OneDrive-Persönlich/MO/Papers/MELD/02_programs/MELD_repository_release_v1/submission/figshare_package_FINAL_LIVE_REVIEW_V3/02_workflows/F5_workflow_v01/data/02a_refined_analysis/esld_F5_stratified_survival_s…	source_path,02_workflows/F5_workflow_v01/submission_ready/internal/F5_internal_submission_manifest_v01.csv,F5_internal_submission_manifest_v01.csv,,character,,,02_workflows/F5_workflow_v01/data/02a_refined_analysis/esld_F5_stratified_survival_subject_from...,NA/blank as read by fread,10,0,8,LOCAL_PATH_REMOVED,F5,public_or_low_risk,yes,"",internal_not_for_public_deposit,review_internal_keep_or_rem…
00_release_manifests/not_public_variable_dictionary_v01.csv	521	submission_path,02_workflows/F5_workflow_v01/submission_ready/internal/F5_internal_submission_manifest_v01.csv,F5_internal_submission_manifest_v01.csv,,character,,,/Users/mo/Library/CloudStorage/OneDrive-Persönlich/MO/Papers/MELD/02_programs/MELD_repository_release_v1/submission/figshare_package_FINAL_LIVE_REVIEW_V3/02_workflows/F5_workflow_v01/submission_ready/internal/data/esld_F5_stratified_s…	submission_path,02_workflows/F5_workflow_v01/submission_ready/internal/F5_internal_submission_manifest_v01.csv,F5_internal_submission_manifest_v01.csv,,character,,,02_workflows/F5_workflow_v01/submission_ready/internal/data/esld_F5_stratified_survival_subject...,NA/blank as read by fread,10,0,8,LOCAL_PATH_REMOVED,F5,public_or_low_risk,yes,"",internal_not_for_public_deposit,review_internal_keep_or…
00_release_manifests/not_public_variable_dictionary_v01.csv	555	source_path,02_workflows/F5_workflow_v01/submission_ready/public/F5_public_submission_manifest_v01.csv,F5_public_submission_manifest_v01.csv,,character,,,/Users/mo/Library/CloudStorage/OneDrive-Persönlich/MO/Papers/MELD/02_programs/MELD_repository_release_v1/submission/figshare_package_FINAL_LIVE_REVIEW_V3/02_workflows/F5_workflow_v01/data/02b_figure_content/esld_F5_stratified_survival_subject_p…	source_path,02_workflows/F5_workflow_v01/submission_ready/public/F5_public_submission_manifest_v01.csv,F5_public_submission_manifest_v01.csv,,character,,,02_workflows/F5_workflow_v01/data/02b_figure_content/esld_F5_stratified_survival_subject_public...,NA/blank as read by fread,4,0,4,LOCAL_PATH_REMOVED,F5,public_or_low_risk,yes,"",public_deposit,keep_public_deposit,F5,public,Public-deposit file a…
00_release_manifests/not_public_variable_dictionary_v01.csv	558	submission_path,02_workflows/F5_workflow_v01/submission_ready/public/F5_public_submission_manifest_v01.csv,F5_public_submission_manifest_v01.csv,,character,,,/Users/mo/Library/CloudStorage/OneDrive-Persönlich/MO/Papers/MELD/02_programs/MELD_repository_release_v1/submission/figshare_package_FINAL_LIVE_REVIEW_V3/02_workflows/F5_workflow_v01/submission_ready/public/data/esld_F5_stratified_survival_…	submission_path,02_workflows/F5_workflow_v01/submission_ready/public/F5_public_submission_manifest_v01.csv,F5_public_submission_manifest_v01.csv,,character,,,02_workflows/F5_workflow_v01/submission_ready/public/data/esld_F5_stratified_survival_subject_p...,NA/blank as read by fread,4,0,4,LOCAL_PATH_REMOVED,F5,public_or_low_risk,yes,"",public_deposit,keep_public_deposit,F5,public,Public-deposit fi…
00_release_manifests/not_public_variable_dictionary_v01.csv	559	/Users/mo/Library/CloudStorage/OneDrive-Persönlich/MO/Papers/MELD/02_programs/MELD_repository_release_v1/submission/figshare_package_FINAL_LIVE_REVIEW_V2,02_workflows/F6_workflow_v01/README_F6_workflow_v01.txt,README_F6_workflow_v01.txt,,logical,,,"",NA/blank as read by fread,0,0,0,"",F6,public_or_low_risk,yes,"",manual_review,manual_review,F6,manual_review,Workflow README kept as public documen…	LOCAL_PATH_REMOVED,02_workflows/F6_workflow_v01/README_F6_workflow_v01.txt,README_F6_workflow_v01.txt,,logical,,,"",NA/blank as read by fread,0,0,0,"",F6,public_or_low_risk,yes,"",manual_review,manual_review,F6,manual_review,Workflow README kept as public documentation/metadata.,public,text_table_or_text,documentation_or_metadata,public_deposit,keep_public_workflow_readme,documentation_metadata_n…
00_release_manifests/not_public_variable_dictionary_v01.csv	569	source_path,02_workflows/F6_workflow_v01/submission_ready/F6_submission_ready_manifest_v01.csv,F6_submission_ready_manifest_v01.csv,,character,,,/Users/mo/Library/CloudStorage/OneDrive-Persönlich/MO/Papers/MELD/02_programs/MELD_repository_release_v1/submission/figshare_package_FINAL_LIVE_REVIEW_V3/02_workflows/F6_workflow_v01/data/02b_figure_content/srtr_F6_gray_tests_stats_public.csv | /Use...,…	source_path,02_workflows/F6_workflow_v01/submission_ready/F6_submission_ready_manifest_v01.csv,F6_submission_ready_manifest_v01.csv,,character,,,02_workflows/F6_workflow_v01/data/02b_figure_content/srtr_F6_gray_tests_stats_public.csv | /Use...,NA/blank as read by fread,16,0,16,LOCAL_PATH_REMOVED,F6,public_or_low_risk,yes,"",manual_review,manual_review,F6,manual_review,Non-internal submission-read…
00_release_manifests/not_public_variable_dictionary_v01.csv	572	submission_path,02_workflows/F6_workflow_v01/submission_ready/F6_submission_ready_manifest_v01.csv,F6_submission_ready_manifest_v01.csv,,character,,,/Users/mo/Library/CloudStorage/OneDrive-Persönlich/MO/Papers/MELD/02_programs/MELD_repository_release_v1/submission/figshare_package_FINAL_LIVE_REVIEW_V3/02_workflows/F6_workflow_v01/submission_ready/public/data/srtr_F6_gray_tests_stats_public.csv |…	submission_path,02_workflows/F6_workflow_v01/submission_ready/F6_submission_ready_manifest_v01.csv,F6_submission_ready_manifest_v01.csv,,character,,,02_workflows/F6_workflow_v01/submission_ready/public/data/srtr_F6_gray_tests_stats_public.csv |...,NA/blank as read by fread,16,0,16,LOCAL_PATH_REMOVED,F6,public_or_low_risk,yes,"",manual_review,manual_review,F6,manual_review,Non-internal submission-…
00_release_manifests/not_public_variable_dictionary_v01.csv	604	source_path,02_workflows/F6_workflow_v01/submission_ready/internal/F6_internal_submission_manifest_v01.csv,F6_internal_submission_manifest_v01.csv,,character,,,/Users/mo/Library/CloudStorage/OneDrive-Persönlich/MO/Papers/MELD/02_programs/MELD_repository_release_v1/submission/figshare_package_FINAL_LIVE_REVIEW_V3/02_workflows/F6_workflow_v01/data/01_source_loaded_harmonized/srtr_F6_cif_long_restr…	source_path,02_workflows/F6_workflow_v01/submission_ready/internal/F6_internal_submission_manifest_v01.csv,F6_internal_submission_manifest_v01.csv,,character,,,02_workflows/F6_workflow_v01/data/01_source_loaded_harmonized/srtr_F6_cif_long_restricted.csv |...,NA/blank as read by fread,11,0,11,LOCAL_PATH_REMOVED,F6,public_or_low_risk,yes,"",internal_not_for_public_deposit,review_internal_keep_or_re…
00_release_manifests/not_public_variable_dictionary_v01.csv	607	submission_path,02_workflows/F6_workflow_v01/submission_ready/internal/F6_internal_submission_manifest_v01.csv,F6_internal_submission_manifest_v01.csv,,character,,,/Users/mo/Library/CloudStorage/OneDrive-Persönlich/MO/Papers/MELD/02_programs/MELD_repository_release_v1/submission/figshare_package_FINAL_LIVE_REVIEW_V3/02_workflows/F6_workflow_v01/submission_ready/internal/data/srtr_F6_cif_long_res…	submission_path,02_workflows/F6_workflow_v01/submission_ready/internal/F6_internal_submission_manifest_v01.csv,F6_internal_submission_manifest_v01.csv,,character,,,02_workflows/F6_workflow_v01/submission_ready/internal/data/srtr_F6_cif_long_restricted.csv | /...,NA/blank as read by fread,11,0,11,LOCAL_PATH_REMOVED,F6,public_or_low_risk,yes,"",internal_not_for_public_deposit,review_internal_keep_o…
00_release_manifests/not_public_variable_dictionary_v01.csv	614	source_path,02_workflows/F6_workflow_v01/submission_ready/public/F6_public_submission_manifest_v01.csv,F6_public_submission_manifest_v01.csv,,character,,,/Users/mo/Library/CloudStorage/OneDrive-Persönlich/MO/Papers/MELD/02_programs/MELD_repository_release_v1/submission/figshare_package_FINAL_LIVE_REVIEW_V3/02_workflows/F6_workflow_v01/data/02b_figure_content/srtr_F6_gray_tests_stats_public.csv |…	source_path,02_workflows/F6_workflow_v01/submission_ready/public/F6_public_submission_manifest_v01.csv,F6_public_submission_manifest_v01.csv,,character,,,02_workflows/F6_workflow_v01/data/02b_figure_content/srtr_F6_gray_tests_stats_public.csv | /Use...,NA/blank as read by fread,3,0,3,LOCAL_PATH_REMOVED,F6,public_or_low_risk,yes,"",public_deposit,keep_public_deposit,F6,public,Public-deposit file a…
00_release_manifests/not_public_variable_dictionary_v01.csv	617	submission_path,02_workflows/F6_workflow_v01/submission_ready/public/F6_public_submission_manifest_v01.csv,F6_public_submission_manifest_v01.csv,,character,,,/Users/mo/Library/CloudStorage/OneDrive-Persönlich/MO/Papers/MELD/02_programs/MELD_repository_release_v1/submission/figshare_package_FINAL_LIVE_REVIEW_V3/02_workflows/F6_workflow_v01/submission_ready/public/data/srtr_F6_gray_tests_stats_pub…	submission_path,02_workflows/F6_workflow_v01/submission_ready/public/F6_public_submission_manifest_v01.csv,F6_public_submission_manifest_v01.csv,,character,,,02_workflows/F6_workflow_v01/submission_ready/public/data/srtr_F6_gray_tests_stats_public.csv |...,NA/blank as read by fread,3,0,3,LOCAL_PATH_REMOVED,F6,public_or_low_risk,yes,"",public_deposit,keep_public_deposit,F6,public,Public-deposit fi…
00_release_manifests/not_public_variable_dictionary_v01.csv	620	V3,02_workflows/T1_workflow_v01/README_T1_workflow_v01.txt,README_T1_workflow_v01.txt,,character,,,"""""""""""""""""""""""""""""""""""""""""""""""""""""""""""""""""""""""""""""""""""""""""""""""""""""""""""""""""""""""""""""""""/Users/mo/Library/CloudStorage/OneDrive-Persönlich/MO/Papers/MELD/02_programs/MELD_repository_release_v1/submission/figshare_package_FINAL_LIVE_REVIEW_V2"""""""""""""""""…	V3,02_workflows/T1_workflow_v01/README_T1_workflow_v01.txt,README_T1_workflow_v01.txt,,character,,,"""""""""""""""""""""""""""""""""""""""""""""""""""""""""""""""""""""""""""""""""""""""""""""""""""""""""""""""""""""""""""""""""LOCAL_PATH_REMOVED""""""""""""""""""""""""""""""""""""""""""""""""""""""""""""""""""""""""""""""""""""""""""""""""""""""""""""""""""""""""""""""""",NA/blank as read by fre…
00_release_manifests/not_public_variable_dictionary_v01.csv	628	source_path,02_workflows/T1_workflow_v01/data/01_source_loaded_harmonized/T1_source_load_manifest_internal.csv,T1_source_load_manifest_internal.csv,,character,,,/Users/mo/Library/CloudStorage/OneDrive-Persönlich/MO/Papers/MELD/02_programs/MELD_repository_release_v1/submission/figshare_package_FINAL_LIVE_REVIEW_V3/01_primary_data/public/esld_master_long_public.csv | /Users/mo/Library/CloudStorage…	source_path,02_workflows/T1_workflow_v01/data/01_source_loaded_harmonized/T1_source_load_manifest_internal.csv,T1_source_load_manifest_internal.csv,,character,,,01_primary_data/public/esld_master_long_public.csv | LOCAL_PATH_REMOVED,NA/blank as read by fread,4,0,4,LOCAL_PATH_REMOVED,T1,public_or_low_risk,yes,"",internal_not_for_public_deposit,review_internal_keep_or_remove,T1,internal_not_public,…
00_release_manifests/not_public_variable_dictionary_v01.csv	631	value,02_workflows/T1_workflow_v01/data/01_source_loaded_harmonized/T1_step1_run_inputs_internal.csv,T1_step1_run_inputs_internal.csv,,character,,,V3 central primary-data layer | /Users/mo/Library/CloudStorage/OneDrive-Persönlich/MO/Papers/MELD/02_programs/MELD_repository_release_v1/submission/figshare_package_FINAL_LIVE_REVIEW_V3/01_primary_data/public/esld_master_long_public.csv | /Users/mo/..…	value,02_workflows/T1_workflow_v01/data/01_source_loaded_harmonized/T1_step1_run_inputs_internal.csv,T1_step1_run_inputs_internal.csv,,character,,,V3 central primary-data layer | 01_primary_data/public/esld_master_long_public.csv | LOCAL_PATH_REMOVED,NA/blank as read by fread,5,0,5,V3 central primary-data layer | LOCAL_PATH_REMOVED,T1,public_or_low_risk,manual_review,"",internal_not_for_public_de…
00_release_manifests/not_public_variable_dictionary_v01.csv	714	submission_path,02_workflows/T1_workflow_v01/submission_ready/internal/T1_internal_submission_manifest_v01.csv,T1_internal_submission_manifest_v01.csv,,character,,,/Users/mo/Library/CloudStorage/OneDrive-Persönlich/MO/Papers/MELD/02_programs/MELD_repository_release_v1/submission/figshare_package_FINAL_LIVE_REVIEW_V3/02_workflows/T1_workflow_v01/submission_ready/internal/data/esld_srtr_T1_general…	submission_path,02_workflows/T1_workflow_v01/submission_ready/internal/T1_internal_submission_manifest_v01.csv,T1_internal_submission_manifest_v01.csv,,character,,,02_workflows/T1_workflow_v01/submission_ready/internal/data/esld_srtr_T1_general_characteristic...,NA/blank as read by fread,10,0,10,LOCAL_PATH_REMOVED,T1,public_or_low_risk,yes,"",internal_not_for_public_deposit,review_internal_keep_o…
00_release_manifests/not_public_variable_dictionary_v01.csv	722	submission_path,02_workflows/T1_workflow_v01/submission_ready/public/T1_public_submission_manifest_v01.csv,T1_public_submission_manifest_v01.csv,,character,,,/Users/mo/Library/CloudStorage/OneDrive-Persönlich/MO/Papers/MELD/02_programs/MELD_repository_release_v1/submission/figshare_package_FINAL_LIVE_REVIEW_V3/02_workflows/T1_workflow_v01/submission_ready/public/data/esld_srtr_T1_general_charact…	submission_path,02_workflows/T1_workflow_v01/submission_ready/public/T1_public_submission_manifest_v01.csv,T1_public_submission_manifest_v01.csv,,character,,,02_workflows/T1_workflow_v01/submission_ready/public/data/esld_srtr_T1_general_characteristics_...,NA/blank as read by fread,2,0,2,LOCAL_PATH_REMOVED,T1,public_or_low_risk,yes,"",public_deposit,keep_public_deposit,T1,public,Public-deposit fi…
00_release_manifests/not_public_variable_dictionary_v01.csv	730	source_path,02_workflows/T3_workflow_v01/data/01_source_loaded_harmonized/T3_source_load_manifest_internal.csv,T3_source_load_manifest_internal.csv,,character,,,/Users/mo/Library/CloudStorage/OneDrive-Persönlich/MO/Papers/MELD/02_programs/MELD_repository_release_v1/submission/figshare_package_FINAL_LIVE_REVIEW_V3/01_primary_data/public/esld_master_long_public.csv | /Users/mo/Library/CloudStorage…	source_path,02_workflows/T3_workflow_v01/data/01_source_loaded_harmonized/T3_source_load_manifest_internal.csv,T3_source_load_manifest_internal.csv,,character,,,01_primary_data/public/esld_master_long_public.csv | LOCAL_PATH_REMOVED,NA/blank as read by fread,3,0,3,LOCAL_PATH_REMOVED,T3,public_or_low_risk,yes,"",internal_not_for_public_deposit,review_internal_keep_or_remove,T3,internal_not_public,…
00_release_manifests/not_public_variable_dictionary_v01.csv	733	value,02_workflows/T3_workflow_v01/data/01_source_loaded_harmonized/T3_step1_run_inputs_internal.csv,T3_step1_run_inputs_internal.csv,,character,,,V3 central primary-data layer | /Users/mo/Library/CloudStorage/OneDrive-Persönlich/MO/Papers/MELD/02_programs/MELD_repository_release_v1/submission/figshare_package_FINAL_LIVE_REVIEW_V3/01_primary_data/public/esld_master_long_public.csv | /Users/mo/..…	value,02_workflows/T3_workflow_v01/data/01_source_loaded_harmonized/T3_step1_run_inputs_internal.csv,T3_step1_run_inputs_internal.csv,,character,,,V3 central primary-data layer | 01_primary_data/public/esld_master_long_public.csv | LOCAL_PATH_REMOVED,NA/blank as read by fread,4,0,4,V3 central primary-data layer | LOCAL_PATH_REMOVED,T3,public_or_low_risk,manual_review,"",internal_not_for_public_de…
00_release_manifests/not_public_variable_dictionary_v01.csv	935	submission_path,02_workflows/T3_workflow_v01/submission_ready/internal/T3_internal_submission_manifest_v01.csv,T3_internal_submission_manifest_v01.csv,,character,,,/Users/mo/Library/CloudStorage/OneDrive-Persönlich/MO/Papers/MELD/02_programs/MELD_repository_release_v1/submission/figshare_package_FINAL_LIVE_REVIEW_V3/02_workflows/T3_workflow_v01/submission_ready/internal/data/esld_T3_creatinine_c…	submission_path,02_workflows/T3_workflow_v01/submission_ready/internal/T3_internal_submission_manifest_v01.csv,T3_internal_submission_manifest_v01.csv,,character,,,02_workflows/T3_workflow_v01/submission_ready/internal/data/esld_T3_creatinine_comparison_raw_s...,NA/blank as read by fread,15,0,15,LOCAL_PATH_REMOVED,T3,public_or_low_risk,yes,"",internal_not_for_public_deposit,review_internal_keep_o…
00_release_manifests/not_public_variable_dictionary_v01.csv	1065	submission_path,02_workflows/T3_workflow_v01/submission_ready/public/T3_public_submission_manifest_v01.csv,T3_public_submission_manifest_v01.csv,,character,,,/Users/mo/Library/CloudStorage/OneDrive-Persönlich/MO/Papers/MELD/02_programs/MELD_repository_release_v1/submission/figshare_package_FINAL_LIVE_REVIEW_V3/02_workflows/T3_workflow_v01/submission_ready/public/data/esld_srtr_T3_creatinine_comp…	submission_path,02_workflows/T3_workflow_v01/submission_ready/public/T3_public_submission_manifest_v01.csv,T3_public_submission_manifest_v01.csv,,character,,,02_workflows/T3_workflow_v01/submission_ready/public/data/esld_srtr_T3_creatinine_comparison_ta...,NA/blank as read by fread,2,0,2,LOCAL_PATH_REMOVED,T3,public_or_low_risk,yes,"",public_deposit,keep_public_deposit,T3,public,Public-deposit fi…
00_release_manifests/not_public_variable_dictionary_v01.csv	1073	source_path,02_workflows/T4_workflow_v01/data/01_source_loaded_harmonized/T4_source_load_manifest_internal.csv,T4_source_load_manifest_internal.csv,,character,,,/Users/mo/Library/CloudStorage/OneDrive-Persönlich/MO/Papers/MELD/02_programs/MELD_repository_release_v1/submission/figshare_package_FINAL_LIVE_REVIEW_V3/01_primary_data/restricted/srtr_T4_score_shift_counts_all_scores_restricted.csv | /…	source_path,02_workflows/T4_workflow_v01/data/01_source_loaded_harmonized/T4_source_load_manifest_internal.csv,T4_source_load_manifest_internal.csv,,character,,,01_primary_data/restricted/srtr_T4_score_shift_counts_all_scores_restricted.csv | LOCAL_PATH_REMOVED,NA/blank as read by fread,4,0,4,LOCAL_PATH_REMOVED,T4,public_or_low_risk,yes,"",internal_not_for_public_deposit,review_internal_keep_or_r…
00_release_manifests/not_public_variable_dictionary_v01.csv	1085	value,02_workflows/T4_workflow_v01/data/02a_refined_analysis/esld_T4_score_deviation_outcome_refined_qc_internal.csv,esld_T4_score_deviation_outcome_refined_qc_internal.csv,,character,,,FALSE | 0 | submitted DOCX values | /Users/mo/Library/CloudStorage/OneDrive-Persönlich/MO/Papers/MELD/02_programs/MELD_repository_release_v1/submission/figshare_package_FINAL_LIVE_REVIEW_V3/02_workflows/T4_workfl…	value,02_workflows/T4_workflow_v01/data/02a_refined_analysis/esld_T4_score_deviation_outcome_refined_qc_internal.csv,esld_T4_score_deviation_outcome_refined_qc_internal.csv,,character,,,FALSE | 0 | submitted DOCX values | 02_workflows/T4_workflow_v01/data/01_source_loaded_harmoniz...,NA/blank as read by fread,4,0,4,FALSE | 0 | submitted DOCX values | LOCAL_PATH_REMOVED,T4,internal_only,no,"",inte…
00_release_manifests/not_public_variable_dictionary_v01.csv	1087	detail,02_workflows/T4_workflow_v01/data/02b_table_content/esld_T4_score_deviation_outcome_build_qc_internal.csv,esld_T4_score_deviation_outcome_build_qc_internal.csv,,character,,,rows=13 | Public T4 uses submitted DOCX values exactly; recalculation does not control public table. | /Users/mo/Library/CloudStorage/OneDrive-Persönlich/MO/Papers/MELD/02_programs/MELD_repository_release_v1/submission…	detail,02_workflows/T4_workflow_v01/data/02b_table_content/esld_T4_score_deviation_outcome_build_qc_internal.csv,esld_T4_score_deviation_outcome_build_qc_internal.csv,,character,,,rows=13 | Public T4 uses submitted DOCX values exactly; recalculation does not control public table. | LOCAL_PATH_REMOVED,NA/blank as read by fread,6,0,6,rows=13 | Public T4 uses submitted DOCX values exactly; recalcula…
00_release_manifests/not_public_variable_dictionary_v01.csv	1128	The,02_workflows/T4_workflow_v01/submission_ready/README_T4_submission_ready_v01.txt,README_T4_submission_ready_v01.txt,,character,,,- | | Internal | The | Use | /Users/mo/Library/CloudStorage/OneDrive-Persönlich/MO/Papers/MELD/02_programs/MELD_repository_release_v1/submission/figshare_package_FINAL_LIVE_REVIEW_V3/02_workflows/T4_workflow_v01/submission_ready/public/data | /User...,NA/blank as r…	The,02_workflows/T4_workflow_v01/submission_ready/README_T4_submission_ready_v01.txt,README_T4_submission_ready_v01.txt,,character,,,- | | Internal | The | Use | 02_workflows/T4_workflow_v01/submission_ready/public/data | /User...,NA/blank as read by fread,11,0,7,- | | Internal | The | Use,T4,public_or_low_risk,yes,"",manual_review,manual_review,T4,manual_review,Workflow README kept as public doc…
00_release_manifests/not_public_variable_dictionary_v01.csv	1147	submission_path,02_workflows/T4_workflow_v01/submission_ready/internal/T4_internal_submission_manifest_v01.csv,T4_internal_submission_manifest_v01.csv,,character,,,/Users/mo/Library/CloudStorage/OneDrive-Persönlich/MO/Papers/MELD/02_programs/MELD_repository_release_v1/submission/figshare_package_FINAL_LIVE_REVIEW_V3/02_workflows/T4_workflow_v01/submission_ready/internal/data/esld_T4_score_deviat…	submission_path,02_workflows/T4_workflow_v01/submission_ready/internal/T4_internal_submission_manifest_v01.csv,T4_internal_submission_manifest_v01.csv,,character,,,02_workflows/T4_workflow_v01/submission_ready/internal/data/esld_T4_score_deviation_outcome_ana...,NA/blank as read by fread,19,0,19,LOCAL_PATH_REMOVED,T4,public_or_low_risk,yes,"",internal_not_for_public_deposit,review_internal_keep_o…
00_release_manifests/not_public_variable_dictionary_v01.csv	1182	submission_path,02_workflows/T4_workflow_v01/submission_ready/public/T4_public_submission_manifest_v01.csv,T4_public_submission_manifest_v01.csv,,character,,,/Users/mo/Library/CloudStorage/OneDrive-Persönlich/MO/Papers/MELD/02_programs/MELD_repository_release_v1/submission/figshare_package_FINAL_LIVE_REVIEW_V3/02_workflows/T4_workflow_v01/submission_ready/public/data/esld_T4_score_deviation_outc…	submission_path,02_workflows/T4_workflow_v01/submission_ready/public/T4_public_submission_manifest_v01.csv,T4_public_submission_manifest_v01.csv,,character,,,02_workflows/T4_workflow_v01/submission_ready/public/data/esld_T4_score_deviation_outcome_table...,NA/blank as read by fread,2,0,2,LOCAL_PATH_REMOVED,T4,public_or_low_risk,yes,"",public_deposit,keep_public_deposit,T4,public,Public-deposit fi…
00_release_manifests/public_absolute_path_scan_v01.csv	2	00_release_manifests/final_variable_dictionary_approved_v01.csv,287,"source_path,02_workflows/F1_workflow_v02/data/01_source_loaded_harmonized/expm_slco_F1_source_load_manifest_public.csv,expm_slco_F1_source_load_manifest_public.csv,,character,,,/Users/mo/Library/CloudStorage/OneDrive-Persönlich/MO/Papers/MELD/02_programs/MELD_repository_release_v1/submission/figshare_package_FINAL_LIVE_REVIEW_V…	00_release_manifests/final_variable_dictionary_approved_v01.csv,287,"source_path,02_workflows/F1_workflow_v02/data/01_source_loaded_harmonized/expm_slco_F1_source_load_manifest_public.csv,expm_slco_F1_source_load_manifest_public.csv,,character,,,01_primary_data/public/f1_tb_cre_experimental_array_raw.csv | LOCAL_PATH_REMOVED,NA/blank as read by fread,4,0,4,LOCAL_PATH_REMOVED"
00_release_manifests/public_absolute_path_scan_v01.csv	3	00_release_manifests/final_variable_dictionary_approved_v01.csv,296,"value,02_workflows/F1_workflow_v02/data/01_source_loaded_harmonized/expm_slco_F1_step1_run_inputs_public.csv,expm_slco_F1_step1_run_inputs_public.csv,,character,,,V3 central primary-data layer | /Users/mo/Library/CloudStorage/OneDrive-Persönlich/MO/Papers/MELD/02_programs/MELD_repository_release_v1/submission/figshare_package_F…	00_release_manifests/final_variable_dictionary_approved_v01.csv,296,"value,02_workflows/F1_workflow_v02/data/01_source_loaded_harmonized/expm_slco_F1_step1_run_inputs_public.csv,expm_slco_F1_step1_run_inputs_public.csv,,character,,,V3 central primary-data layer | 01_primary_data/public/f1_tb_cre_experimental_array_raw.csv | /...,NA/blank as read by fread,5,0,5,V3 central primary-data layer | LOCA…
00_release_manifests/public_absolute_path_scan_v01.csv	4	00_release_manifests/final_variable_dictionary_approved_v01.csv,386,"path,02_workflows/F1_workflow_v02/data/02b_figure_content/slco_F1_surface_run_inputs_outputs_public.csv,slco_F1_surface_run_inputs_outputs_public.csv,,character,,,/Users/mo/Library/CloudStorage/OneDrive-Persönlich/MO/Papers/MELD/02_programs/MELD_repository_release_v1/submission/figshare_package_FINAL_LIVE_REVIEW_V3/02_workflows…	00_release_manifests/final_variable_dictionary_approved_v01.csv,386,"path,02_workflows/F1_workflow_v02/data/02b_figure_content/slco_F1_surface_run_inputs_outputs_public.csv,slco_F1_surface_run_inputs_outputs_public.csv,,character,,,02_workflows/F1_workflow_v02/data/02a_refined_analysis/expm_F1_model_coefficients_public.csv | ...,NA/blank as read by fread,5,0,5,LOCAL_PATH_REMOVED"
00_release_manifests/public_absolute_path_scan_v01.csv	5	00_release_manifests/final_variable_dictionary_approved_v01.csv,391,"source_path,02_workflows/F1_workflow_v02/submission_ready/F1_submission_ready_manifest_v02.csv,F1_submission_ready_manifest_v02.csv,,character,,,/Users/mo/Library/CloudStorage/OneDrive-Persönlich/MO/Papers/MELD/02_programs/MELD_repository_release_v1/submission/figshare_package_FINAL_LIVE_REVIEW_V3/02_workflows/F1_workflow_v02/d…	00_release_manifests/final_variable_dictionary_approved_v01.csv,391,"source_path,02_workflows/F1_workflow_v02/submission_ready/F1_submission_ready_manifest_v02.csv,F1_submission_ready_manifest_v02.csv,,character,,,02_workflows/F1_workflow_v02/data/02a_refined_analysis/expm_F1_array_input_public.csv | LOCAL_PATH_REMOVED,NA/blank as read by fread,21,0,20,LOCAL_PATH_REMOVED"
00_release_manifests/public_absolute_path_scan_v01.csv	6	00_release_manifests/final_variable_dictionary_approved_v01.csv,392,"submission_path,02_workflows/F1_workflow_v02/submission_ready/F1_submission_ready_manifest_v02.csv,F1_submission_ready_manifest_v02.csv,,character,,,/Users/mo/Library/CloudStorage/OneDrive-Persönlich/MO/Papers/MELD/02_programs/MELD_repository_release_v1/submission/figshare_package_FINAL_LIVE_REVIEW_V3/02_workflows/F1_workflow_v…	00_release_manifests/final_variable_dictionary_approved_v01.csv,392,"submission_path,02_workflows/F1_workflow_v02/submission_ready/F1_submission_ready_manifest_v02.csv,F1_submission_ready_manifest_v02.csv,,character,,,02_workflows/F1_workflow_v02/submission_ready/public/data/expm_F1_array_input_public.csv | /Use...,NA/blank as read by fread,21,0,21,LOCAL_PATH_REMOVED"
00_release_manifests/public_absolute_path_scan_v01.csv	7	00_release_manifests/final_variable_dictionary_approved_v01.csv,458,"source_path,02_workflows/F1_workflow_v02/submission_ready/internal/F1_internal_submission_manifest_v02.csv,F1_internal_submission_manifest_v02.csv,,character,,,/Users/mo/Library/CloudStorage/OneDrive-Persönlich/MO/Papers/MELD/02_programs/MELD_repository_release_v1/submission/figshare_package_FINAL_LIVE_REVIEW_V3/02_workflows/F1…	00_release_manifests/final_variable_dictionary_approved_v01.csv,458,"source_path,02_workflows/F1_workflow_v02/submission_ready/internal/F1_internal_submission_manifest_v02.csv,F1_internal_submission_manifest_v02.csv,,character,,,02_workflows/F1_workflow_v02/data/02a_refined_analysis/expm_F1_array_input_public.csv | LOCAL_PATH_REMOVED,NA/blank as read by fread,16,0,16,LOCAL_PATH_REMOVED"
00_release_manifests/public_absolute_path_scan_v01.csv	8	00_release_manifests/final_variable_dictionary_approved_v01.csv,459,"submission_path,02_workflows/F1_workflow_v02/submission_ready/internal/F1_internal_submission_manifest_v02.csv,F1_internal_submission_manifest_v02.csv,,character,,,/Users/mo/Library/CloudStorage/OneDrive-Persönlich/MO/Papers/MELD/02_programs/MELD_repository_release_v1/submission/figshare_package_FINAL_LIVE_REVIEW_V3/02_workflow…	00_release_manifests/final_variable_dictionary_approved_v01.csv,459,"submission_path,02_workflows/F1_workflow_v02/submission_ready/internal/F1_internal_submission_manifest_v02.csv,F1_internal_submission_manifest_v02.csv,,character,,,02_workflows/F1_workflow_v02/submission_ready/internal/data/expm_F1_array_input_with_rounding_a...,NA/blank as read by fread,16,0,16,LOCAL_PATH_REMOVED"
00_release_manifests/public_absolute_path_scan_v01.csv	9	00_release_manifests/final_variable_dictionary_approved_v01.csv,514,"source_path,02_workflows/F1_workflow_v02/submission_ready/public/F1_public_submission_manifest_v02.csv,F1_public_submission_manifest_v02.csv,,character,,,/Users/mo/Library/CloudStorage/OneDrive-Persönlich/MO/Papers/MELD/02_programs/MELD_repository_release_v1/submission/figshare_package_FINAL_LIVE_REVIEW_V3/02_workflows/F1_workf…	00_release_manifests/final_variable_dictionary_approved_v01.csv,514,"source_path,02_workflows/F1_workflow_v02/submission_ready/public/F1_public_submission_manifest_v02.csv,F1_public_submission_manifest_v02.csv,,character,,,02_workflows/F1_workflow_v02/data/02a_refined_analysis/expm_F1_array_input_public.csv | LOCAL_PATH_REMOVED,NA/blank as read by fread,5,0,5,LOCAL_PATH_REMOVED"
00_release_manifests/public_absolute_path_scan_v01.csv	10	00_release_manifests/final_variable_dictionary_approved_v01.csv,515,"submission_path,02_workflows/F1_workflow_v02/submission_ready/public/F1_public_submission_manifest_v02.csv,F1_public_submission_manifest_v02.csv,,character,,,/Users/mo/Library/CloudStorage/OneDrive-Persönlich/MO/Papers/MELD/02_programs/MELD_repository_release_v1/submission/figshare_package_FINAL_LIVE_REVIEW_V3/02_workflows/F1_w…	00_release_manifests/final_variable_dictionary_approved_v01.csv,515,"submission_path,02_workflows/F1_workflow_v02/submission_ready/public/F1_public_submission_manifest_v02.csv,F1_public_submission_manifest_v02.csv,,character,,,02_workflows/F1_workflow_v02/submission_ready/public/data/expm_F1_array_input_public.csv | /Use...,NA/blank as read by fread,5,0,5,LOCAL_PATH_REMOVED"
00_release_manifests/public_absolute_path_scan_v01.csv	11	00_release_manifests/final_variable_dictionary_approved_v01.csv,543,"source_path,02_workflows/F2_workflow_v01/data/01_source_loaded_harmonized/slco_F2_source_load_manifest_internal.csv,slco_F2_source_load_manifest_internal.csv,,character,,,/Users/mo/Library/CloudStorage/OneDrive-Persönlich/MO/Papers/MELD/02_programs/MELD_repository_release_v1/submission/figshare_package_FINAL_LIVE_REVIEW_V3/01_p…	00_release_manifests/final_variable_dictionary_approved_v01.csv,543,"source_path,02_workflows/F2_workflow_v01/data/01_source_loaded_harmonized/slco_F2_source_load_manifest_internal.csv,slco_F2_source_load_manifest_internal.csv,,character,,,01_primary_data/public/f2_simulated_heatmap_repository.csv | LOCAL_PATH_REMOVED,NA/blank as read by fread,2,0,2,LOCAL_PATH_REMOVED"
00_release_manifests/public_absolute_path_scan_v01.csv	12	00_release_manifests/final_variable_dictionary_approved_v01.csv,552,"value,02_workflows/F2_workflow_v01/data/01_source_loaded_harmonized/slco_F2_step1_run_inputs_internal.csv,slco_F2_step1_run_inputs_internal.csv,,character,,,V3 central primary-data layer | /Users/mo/Library/CloudStorage/OneDrive-Persönlich/MO/Papers/MELD/02_programs/MELD_repository_release_v1/submission/figshare_package_FINAL_L…	00_release_manifests/final_variable_dictionary_approved_v01.csv,552,"value,02_workflows/F2_workflow_v01/data/01_source_loaded_harmonized/slco_F2_step1_run_inputs_internal.csv,slco_F2_step1_run_inputs_internal.csv,,character,,,V3 central primary-data layer | 01_primary_data/public/f2_simulated_heatmap_repository.csv | /U...,NA/blank as read by fread,3,0,3,V3 central primary-data layer | LOCAL_PATH…
00_release_manifests/public_absolute_path_scan_v01.csv	13	00_release_manifests/final_variable_dictionary_approved_v01.csv,586,"source_path,02_workflows/F2_workflow_v01/submission_ready/F2_submission_ready_manifest_v01.csv,F2_submission_ready_manifest_v01.csv,,character,,,/Users/mo/Library/CloudStorage/OneDrive-Persönlich/MO/Papers/MELD/02_programs/MELD_repository_release_v1/submission/figshare_package_FINAL_LIVE_REVIEW_V3/02_workflows/F2_workflow_v01/d…	00_release_manifests/final_variable_dictionary_approved_v01.csv,586,"source_path,02_workflows/F2_workflow_v01/submission_ready/F2_submission_ready_manifest_v01.csv,F2_submission_ready_manifest_v01.csv,,character,,,02_workflows/F2_workflow_v01/data/02b_figure_content/slco_F2_heatmap_bin_public.csv | LOCAL_PATH_REMOVED,NA/blank as read by fread,14,0,14,LOCAL_PATH_REMOVED"
00_release_manifests/public_absolute_path_scan_v01.csv	14	00_release_manifests/final_variable_dictionary_approved_v01.csv,587,"submission_path,02_workflows/F2_workflow_v01/submission_ready/F2_submission_ready_manifest_v01.csv,F2_submission_ready_manifest_v01.csv,,character,,,/Users/mo/Library/CloudStorage/OneDrive-Persönlich/MO/Papers/MELD/02_programs/MELD_repository_release_v1/submission/figshare_package_FINAL_LIVE_REVIEW_V3/02_workflows/F2_workflow_v…	00_release_manifests/final_variable_dictionary_approved_v01.csv,587,"submission_path,02_workflows/F2_workflow_v01/submission_ready/F2_submission_ready_manifest_v01.csv,F2_submission_ready_manifest_v01.csv,,character,,,02_workflows/F2_workflow_v01/submission_ready/public/data/slco_F2_heatmap_bin_public.csv | /Use...,NA/blank as read by fread,14,0,14,LOCAL_PATH_REMOVED"
00_release_manifests/public_absolute_path_scan_v01.csv	15	00_release_manifests/final_variable_dictionary_approved_v01.csv,626,"source_path,02_workflows/F2_workflow_v01/submission_ready/internal/data/slco_F2_source_load_manifest_internal.csv,slco_F2_source_load_manifest_internal.csv,,character,,,/Users/mo/Library/CloudStorage/OneDrive-Persönlich/MO/Papers/MELD/02_programs/MELD_repository_release_v1/submission/figshare_package_FINAL_LIVE_REVIEW_V3/01_pri…	00_release_manifests/final_variable_dictionary_approved_v01.csv,626,"source_path,02_workflows/F2_workflow_v01/submission_ready/internal/data/slco_F2_source_load_manifest_internal.csv,slco_F2_source_load_manifest_internal.csv,,character,,,01_primary_data/public/f2_simulated_heatmap_repository.csv | LOCAL_PATH_REMOVED,NA/blank as read by fread,2,0,2,LOCAL_PATH_REMOVED"
00_release_manifests/public_absolute_path_scan_v01.csv	16	00_release_manifests/final_variable_dictionary_approved_v01.csv,637,"source_path,02_workflows/F2_workflow_v01/submission_ready/internal/F2_internal_submission_manifest_v01.csv,F2_internal_submission_manifest_v01.csv,,character,,,/Users/mo/Library/CloudStorage/OneDrive-Persönlich/MO/Papers/MELD/02_programs/MELD_repository_release_v1/submission/figshare_package_FINAL_LIVE_REVIEW_V3/02_workflows/F2…	00_release_manifests/final_variable_dictionary_approved_v01.csv,637,"source_path,02_workflows/F2_workflow_v01/submission_ready/internal/F2_internal_submission_manifest_v01.csv,F2_internal_submission_manifest_v01.csv,,character,,,02_workflows/F2_workflow_v01/data/01_source_loaded_harmonized/slco_F2_heatmap_bin_reference_int...,NA/blank as read by fread,11,0,11,LOCAL_PATH_REMOVED"
00_release_manifests/public_absolute_path_scan_v01.csv	17	00_release_manifests/final_variable_dictionary_approved_v01.csv,638,"submission_path,02_workflows/F2_workflow_v01/submission_ready/internal/F2_internal_submission_manifest_v01.csv,F2_internal_submission_manifest_v01.csv,,character,,,/Users/mo/Library/CloudStorage/OneDrive-Persönlich/MO/Papers/MELD/02_programs/MELD_repository_release_v1/submission/figshare_package_FINAL_LIVE_REVIEW_V3/02_workflow…	00_release_manifests/final_variable_dictionary_approved_v01.csv,638,"submission_path,02_workflows/F2_workflow_v01/submission_ready/internal/F2_internal_submission_manifest_v01.csv,F2_internal_submission_manifest_v01.csv,,character,,,02_workflows/F2_workflow_v01/submission_ready/internal/data/slco_F2_heatmap_bin_reference_inter...,NA/blank as read by fread,11,0,11,LOCAL_PATH_REMOVED"
00_release_manifests/public_absolute_path_scan_v01.csv	18	00_release_manifests/final_variable_dictionary_approved_v01.csv,655,"source_path,02_workflows/F2_workflow_v01/submission_ready/public/F2_public_submission_manifest_v01.csv,F2_public_submission_manifest_v01.csv,,character,,,/Users/mo/Library/CloudStorage/OneDrive-Persönlich/MO/Papers/MELD/02_programs/MELD_repository_release_v1/submission/figshare_package_FINAL_LIVE_REVIEW_V3/02_workflows/F2_workf…	00_release_manifests/final_variable_dictionary_approved_v01.csv,655,"source_path,02_workflows/F2_workflow_v01/submission_ready/public/F2_public_submission_manifest_v01.csv,F2_public_submission_manifest_v01.csv,,character,,,02_workflows/F2_workflow_v01/data/02b_figure_content/slco_F2_heatmap_bin_public.csv | LOCAL_PATH_REMOVED,NA/blank as read by fread,3,0,3,LOCAL_PATH_REMOVED"
00_release_manifests/public_absolute_path_scan_v01.csv	19	00_release_manifests/final_variable_dictionary_approved_v01.csv,656,"submission_path,02_workflows/F2_workflow_v01/submission_ready/public/F2_public_submission_manifest_v01.csv,F2_public_submission_manifest_v01.csv,,character,,,/Users/mo/Library/CloudStorage/OneDrive-Persönlich/MO/Papers/MELD/02_programs/MELD_repository_release_v1/submission/figshare_package_FINAL_LIVE_REVIEW_V3/02_workflows/F2_w…	00_release_manifests/final_variable_dictionary_approved_v01.csv,656,"submission_path,02_workflows/F2_workflow_v01/submission_ready/public/F2_public_submission_manifest_v01.csv,F2_public_submission_manifest_v01.csv,,character,,,02_workflows/F2_workflow_v01/submission_ready/public/data/slco_F2_heatmap_bin_public.csv | /Use...,NA/blank as read by fread,3,0,3,LOCAL_PATH_REMOVED"
00_release_manifests/public_absolute_path_scan_v01.csv	20	00_release_manifests/final_variable_dictionary_approved_v01.csv,709,"source_path,02_workflows/F3_workflow_v01/data/01_source_loaded_harmonized/F3_source_load_manifest_internal.csv,F3_source_load_manifest_internal.csv,,character,,,/Users/mo/Library/CloudStorage/OneDrive-Persönlich/MO/Papers/MELD/02_programs/MELD_repository_release_v1/submission/figshare_package_FINAL_LIVE_REVIEW_V3/01_primary_dat…	00_release_manifests/final_variable_dictionary_approved_v01.csv,709,"source_path,02_workflows/F3_workflow_v01/data/01_source_loaded_harmonized/F3_source_load_manifest_internal.csv,F3_source_load_manifest_internal.csv,,character,,,01_primary_data/public/esld_master_long_public.csv | LOCAL_PATH_REMOVED,NA/blank as read by fread,2,0,2,LOCAL_PATH_REMOVED"
00_release_manifests/public_absolute_path_scan_v01.csv	21	00_release_manifests/final_variable_dictionary_approved_v01.csv,765,"source_path,02_workflows/F3_workflow_v01/submission_ready/internal/data/F3_source_load_manifest_internal.csv,F3_source_load_manifest_internal.csv,,character,,,/Users/mo/Library/CloudStorage/OneDrive-Persönlich/MO/Papers/MELD/02_programs/MELD_repository_release_v1/submission/figshare_package_FINAL_LIVE_REVIEW_V3/01_primary_data/…	00_release_manifests/final_variable_dictionary_approved_v01.csv,765,"source_path,02_workflows/F3_workflow_v01/submission_ready/internal/data/F3_source_load_manifest_internal.csv,F3_source_load_manifest_internal.csv,,character,,,01_primary_data/public/esld_master_long_public.csv | LOCAL_PATH_REMOVED,NA/blank as read by fread,2,0,2,LOCAL_PATH_REMOVED"
00_release_manifests/public_absolute_path_scan_v01.csv	22	00_release_manifests/final_variable_dictionary_approved_v01.csv,853,"source_path,02_workflows/F4_workflow_v01/data/01_source_loaded_harmonized/esld_srtr_F4_source_load_manifest_internal.csv,esld_srtr_F4_source_load_manifest_internal.csv,,character,,,/Users/mo/Library/CloudStorage/OneDrive-Persönlich/MO/Papers/MELD/02_programs/MELD_repository_release_v1/submission/figshare_package_FINAL_LIVE_REVI…	00_release_manifests/final_variable_dictionary_approved_v01.csv,853,"source_path,02_workflows/F4_workflow_v01/data/01_source_loaded_harmonized/esld_srtr_F4_source_load_manifest_internal.csv,esld_srtr_F4_source_load_manifest_internal.csv,,character,,,01_primary_data/public/esld_master_long_public.csv | LOCAL_PATH_REMOVED,NA/blank as read by fread,4,0,4,LOCAL_PATH_REMOVED"
00_release_manifests/public_absolute_path_scan_v01.csv	23	00_release_manifests/final_variable_dictionary_approved_v01.csv,862,"value,02_workflows/F4_workflow_v01/data/01_source_loaded_harmonized/esld_srtr_F4_step1_run_inputs_internal.csv,esld_srtr_F4_step1_run_inputs_internal.csv,,character,,,V3 central primary-data layer | /Users/mo/Library/CloudStorage/OneDrive-Persönlich/MO/Papers/MELD/02_programs/MELD_repository_release_v1/submission/figshare_packa…	00_release_manifests/final_variable_dictionary_approved_v01.csv,862,"value,02_workflows/F4_workflow_v01/data/01_source_loaded_harmonized/esld_srtr_F4_step1_run_inputs_internal.csv,esld_srtr_F4_step1_run_inputs_internal.csv,,character,,,V3 central primary-data layer | 01_primary_data/public/esld_master_long_public.csv | LOCAL_PATH_REMOVED,NA/blank as read by fread,3,0,3,V3 central primary-data lay…
00_release_manifests/public_absolute_path_scan_v01.csv	24	00_release_manifests/final_variable_dictionary_approved_v01.csv,1019,"source_path,02_workflows/F4_workflow_v01/submission_ready/F4_submission_ready_manifest_v01.csv,F4_submission_ready_manifest_v01.csv,,character,,,/Users/mo/Library/CloudStorage/OneDrive-Persönlich/MO/Papers/MELD/02_programs/MELD_repository_release_v1/submission/figshare_package_FINAL_LIVE_REVIEW_V3/02_workflows/F4_workflow_v01/…	00_release_manifests/final_variable_dictionary_approved_v01.csv,1019,"source_path,02_workflows/F4_workflow_v01/submission_ready/F4_submission_ready_manifest_v01.csv,F4_submission_ready_manifest_v01.csv,,character,,,02_workflows/F4_workflow_v01/data/02b_figure_content/esld_F4_survival_stats_public.csv | /Users...,NA/blank as read by fread,15,0,13,LOCAL_PATH_REMOVED"
00_release_manifests/public_absolute_path_scan_v01.csv	25	00_release_manifests/final_variable_dictionary_approved_v01.csv,1020,"submission_path,02_workflows/F4_workflow_v01/submission_ready/F4_submission_ready_manifest_v01.csv,F4_submission_ready_manifest_v01.csv,,character,,,/Users/mo/Library/CloudStorage/OneDrive-Persönlich/MO/Papers/MELD/02_programs/MELD_repository_release_v1/submission/figshare_package_FINAL_LIVE_REVIEW_V3/02_workflows/F4_workflow_…	00_release_manifests/final_variable_dictionary_approved_v01.csv,1020,"submission_path,02_workflows/F4_workflow_v01/submission_ready/F4_submission_ready_manifest_v01.csv,F4_submission_ready_manifest_v01.csv,,character,,,02_workflows/F4_workflow_v01/submission_ready/public/data/esld_F4_survival_stats_public.csv | /...,NA/blank as read by fread,15,0,13,LOCAL_PATH_REMOVED"
00_release_manifests/public_absolute_path_scan_v01.csv	26	00_release_manifests/final_variable_dictionary_approved_v01.csv,1105,"source_path,02_workflows/F4_workflow_v01/submission_ready/internal/F4_internal_submission_manifest_v01.csv,F4_internal_submission_manifest_v01.csv,,character,,,/Users/mo/Library/CloudStorage/OneDrive-Persönlich/MO/Papers/MELD/02_programs/MELD_repository_release_v1/submission/figshare_package_FINAL_LIVE_REVIEW_V3/02_workflows/F…	00_release_manifests/final_variable_dictionary_approved_v01.csv,1105,"source_path,02_workflows/F4_workflow_v01/submission_ready/internal/F4_internal_submission_manifest_v01.csv,F4_internal_submission_manifest_v01.csv,,character,,,02_workflows/F4_workflow_v01/data/01_source_loaded_harmonized/esld_master_long_public.csv | /Us...,NA/blank as read by fread,11,0,9,LOCAL_PATH_REMOVED"
00_release_manifests/public_absolute_path_scan_v01.csv	27	00_release_manifests/final_variable_dictionary_approved_v01.csv,1106,"submission_path,02_workflows/F4_workflow_v01/submission_ready/internal/F4_internal_submission_manifest_v01.csv,F4_internal_submission_manifest_v01.csv,,character,,,/Users/mo/Library/CloudStorage/OneDrive-Persönlich/MO/Papers/MELD/02_programs/MELD_repository_release_v1/submission/figshare_package_FINAL_LIVE_REVIEW_V3/02_workflo…	00_release_manifests/final_variable_dictionary_approved_v01.csv,1106,"submission_path,02_workflows/F4_workflow_v01/submission_ready/internal/F4_internal_submission_manifest_v01.csv,F4_internal_submission_manifest_v01.csv,,character,,,02_workflows/F4_workflow_v01/submission_ready/internal/data/esld_master_long_source_internal.cs...,NA/blank as read by fread,11,0,9,LOCAL_PATH_REMOVED"
00_release_manifests/public_absolute_path_scan_v01.csv	28	00_release_manifests/final_variable_dictionary_approved_v01.csv,1144,"source_path,02_workflows/F4_workflow_v01/submission_ready/public/F4_public_submission_manifest_v01.csv,F4_public_submission_manifest_v01.csv,,character,,,/Users/mo/Library/CloudStorage/OneDrive-Persönlich/MO/Papers/MELD/02_programs/MELD_repository_release_v1/submission/figshare_package_FINAL_LIVE_REVIEW_V3/02_workflows/F4_work…	00_release_manifests/final_variable_dictionary_approved_v01.csv,1144,"source_path,02_workflows/F4_workflow_v01/submission_ready/public/F4_public_submission_manifest_v01.csv,F4_public_submission_manifest_v01.csv,,character,,,02_workflows/F4_workflow_v01/data/02b_figure_content/esld_F4_survival_stats_public.csv | /Users...,NA/blank as read by fread,4,0,4,LOCAL_PATH_REMOVED"
00_release_manifests/public_absolute_path_scan_v01.csv	29	00_release_manifests/final_variable_dictionary_approved_v01.csv,1145,"submission_path,02_workflows/F4_workflow_v01/submission_ready/public/F4_public_submission_manifest_v01.csv,F4_public_submission_manifest_v01.csv,,character,,,/Users/mo/Library/CloudStorage/OneDrive-Persönlich/MO/Papers/MELD/02_programs/MELD_repository_release_v1/submission/figshare_package_FINAL_LIVE_REVIEW_V3/02_workflows/F4_…	00_release_manifests/final_variable_dictionary_approved_v01.csv,1145,"submission_path,02_workflows/F4_workflow_v01/submission_ready/public/F4_public_submission_manifest_v01.csv,F4_public_submission_manifest_v01.csv,,character,,,02_workflows/F4_workflow_v01/submission_ready/public/data/esld_F4_survival_stats_public.csv | /...,NA/blank as read by fread,4,0,4,LOCAL_PATH_REMOVED"
00_release_manifests/public_absolute_path_scan_v01.csv	30	00_release_manifests/final_variable_dictionary_approved_v01.csv,1152,"source_path,02_workflows/F5_workflow_v01/data/01_source_loaded_harmonized/esld_F5_source_load_manifest_internal.csv,esld_F5_source_load_manifest_internal.csv,,character,,,/Users/mo/Library/CloudStorage/OneDrive-Persönlich/MO/Papers/MELD/02_programs/MELD_repository_release_v1/submission/figshare_package_FINAL_LIVE_REVIEW_V3/01_…	00_release_manifests/final_variable_dictionary_approved_v01.csv,1152,"source_path,02_workflows/F5_workflow_v01/data/01_source_loaded_harmonized/esld_F5_source_load_manifest_internal.csv,esld_F5_source_load_manifest_internal.csv,,character,,,01_primary_data/public/esld_master_long_public.csv,NA/blank as read by fread,1,0,1,LOCAL_PATH_REMOVED"
00_release_manifests/public_absolute_path_scan_v01.csv	31	00_release_manifests/final_variable_dictionary_approved_v01.csv,1161,"value,02_workflows/F5_workflow_v01/data/01_source_loaded_harmonized/esld_F5_step1_run_inputs_internal.csv,esld_F5_step1_run_inputs_internal.csv,,character,,,V3 central primary-data layer | /Users/mo/Library/CloudStorage/OneDrive-Persönlich/MO/Papers/MELD/02_programs/MELD_repository_release_v1/submission/figshare_package_FINAL_…	00_release_manifests/final_variable_dictionary_approved_v01.csv,1161,"value,02_workflows/F5_workflow_v01/data/01_source_loaded_harmonized/esld_F5_step1_run_inputs_internal.csv,esld_F5_step1_run_inputs_internal.csv,,character,,,V3 central primary-data layer | 01_primary_data/public/esld_master_long_public.csv,NA/blank as read by fread,2,0,2,V3 central primary-data layer | LOCAL_PATH_REMOVED"
00_release_manifests/public_absolute_path_scan_v01.csv	32	00_release_manifests/final_variable_dictionary_approved_v01.csv,1288,"source_path,02_workflows/F5_workflow_v01/submission_ready/F5_submission_ready_manifest_v01.csv,F5_submission_ready_manifest_v01.csv,,character,,,/Users/mo/Library/CloudStorage/OneDrive-Persönlich/MO/Papers/MELD/02_programs/MELD_repository_release_v1/submission/figshare_package_FINAL_LIVE_REVIEW_V3/02_workflows/F5_workflow_v01/…	00_release_manifests/final_variable_dictionary_approved_v01.csv,1288,"source_path,02_workflows/F5_workflow_v01/submission_ready/F5_submission_ready_manifest_v01.csv,F5_submission_ready_manifest_v01.csv,,character,,,02_workflows/F5_workflow_v01/data/02b_figure_content/esld_F5_stratified_survival_subject_public...,NA/blank as read by fread,14,0,12,LOCAL_PATH_REMOVED"
00_release_manifests/public_absolute_path_scan_v01.csv	33	00_release_manifests/final_variable_dictionary_approved_v01.csv,1289,"submission_path,02_workflows/F5_workflow_v01/submission_ready/F5_submission_ready_manifest_v01.csv,F5_submission_ready_manifest_v01.csv,,character,,,/Users/mo/Library/CloudStorage/OneDrive-Persönlich/MO/Papers/MELD/02_programs/MELD_repository_release_v1/submission/figshare_package_FINAL_LIVE_REVIEW_V3/02_workflows/F5_workflow_…	00_release_manifests/final_variable_dictionary_approved_v01.csv,1289,"submission_path,02_workflows/F5_workflow_v01/submission_ready/F5_submission_ready_manifest_v01.csv,F5_submission_ready_manifest_v01.csv,,character,,,02_workflows/F5_workflow_v01/submission_ready/public/data/esld_F5_stratified_survival_subject_p...,NA/blank as read by fread,14,0,12,LOCAL_PATH_REMOVED"
00_release_manifests/public_absolute_path_scan_v01.csv	34	00_release_manifests/final_variable_dictionary_approved_v01.csv,1327,"source_path,02_workflows/F5_workflow_v01/submission_ready/internal/F5_internal_submission_manifest_v01.csv,F5_internal_submission_manifest_v01.csv,,character,,,/Users/mo/Library/CloudStorage/OneDrive-Persönlich/MO/Papers/MELD/02_programs/MELD_repository_release_v1/submission/figshare_package_FINAL_LIVE_REVIEW_V3/02_workflows/F…	00_release_manifests/final_variable_dictionary_approved_v01.csv,1327,"source_path,02_workflows/F5_workflow_v01/submission_ready/internal/F5_internal_submission_manifest_v01.csv,F5_internal_submission_manifest_v01.csv,,character,,,02_workflows/F5_workflow_v01/data/02a_refined_analysis/esld_F5_stratified_survival_subject_from...,NA/blank as read by fread,10,0,8,LOCAL_PATH_REMOVED"
00_release_manifests/public_absolute_path_scan_v01.csv	35	00_release_manifests/final_variable_dictionary_approved_v01.csv,1328,"submission_path,02_workflows/F5_workflow_v01/submission_ready/internal/F5_internal_submission_manifest_v01.csv,F5_internal_submission_manifest_v01.csv,,character,,,/Users/mo/Library/CloudStorage/OneDrive-Persönlich/MO/Papers/MELD/02_programs/MELD_repository_release_v1/submission/figshare_package_FINAL_LIVE_REVIEW_V3/02_workflo…	00_release_manifests/final_variable_dictionary_approved_v01.csv,1328,"submission_path,02_workflows/F5_workflow_v01/submission_ready/internal/F5_internal_submission_manifest_v01.csv,F5_internal_submission_manifest_v01.csv,,character,,,02_workflows/F5_workflow_v01/submission_ready/internal/data/esld_F5_stratified_survival_subject...,NA/blank as read by fread,10,0,8,LOCAL_PATH_REMOVED"
00_release_manifests/public_absolute_path_scan_v01.csv	36	00_release_manifests/final_variable_dictionary_approved_v01.csv,1366,"source_path,02_workflows/F5_workflow_v01/submission_ready/public/F5_public_submission_manifest_v01.csv,F5_public_submission_manifest_v01.csv,,character,,,/Users/mo/Library/CloudStorage/OneDrive-Persönlich/MO/Papers/MELD/02_programs/MELD_repository_release_v1/submission/figshare_package_FINAL_LIVE_REVIEW_V3/02_workflows/F5_work…	00_release_manifests/final_variable_dictionary_approved_v01.csv,1366,"source_path,02_workflows/F5_workflow_v01/submission_ready/public/F5_public_submission_manifest_v01.csv,F5_public_submission_manifest_v01.csv,,character,,,02_workflows/F5_workflow_v01/data/02b_figure_content/esld_F5_stratified_survival_subject_public...,NA/blank as read by fread,4,0,4,LOCAL_PATH_REMOVED"
00_release_manifests/public_absolute_path_scan_v01.csv	37	00_release_manifests/final_variable_dictionary_approved_v01.csv,1367,"submission_path,02_workflows/F5_workflow_v01/submission_ready/public/F5_public_submission_manifest_v01.csv,F5_public_submission_manifest_v01.csv,,character,,,/Users/mo/Library/CloudStorage/OneDrive-Persönlich/MO/Papers/MELD/02_programs/MELD_repository_release_v1/submission/figshare_package_FINAL_LIVE_REVIEW_V3/02_workflows/F5_…	00_release_manifests/final_variable_dictionary_approved_v01.csv,1367,"submission_path,02_workflows/F5_workflow_v01/submission_ready/public/F5_public_submission_manifest_v01.csv,F5_public_submission_manifest_v01.csv,,character,,,02_workflows/F5_workflow_v01/submission_ready/public/data/esld_F5_stratified_survival_subject_p...,NA/blank as read by fread,4,0,4,LOCAL_PATH_REMOVED"
00_release_manifests/public_absolute_path_scan_v01.csv	38	00_release_manifests/final_variable_dictionary_approved_v01.csv,1400,"source_path,02_workflows/F6_workflow_v01/data/01_source_loaded_harmonized/srtr_F6_source_load_manifest_internal.csv,srtr_F6_source_load_manifest_internal.csv,,character,,,/Users/mo/Library/CloudStorage/OneDrive-Persönlich/MO/Papers/MELD/02_programs/MELD_repository_release_v1/submission/figshare_package_FINAL_LIVE_REVIEW_V3/01_…	00_release_manifests/final_variable_dictionary_approved_v01.csv,1400,"source_path,02_workflows/F6_workflow_v01/data/01_source_loaded_harmonized/srtr_F6_source_load_manifest_internal.csv,srtr_F6_source_load_manifest_internal.csv,,character,,,01_primary_data/restricted/srtr_master_long_restricted.csv,NA/blank as read by fread,1,0,1,LOCAL_PATH_REMOVED"
00_release_manifests/public_absolute_path_scan_v01.csv	39	00_release_manifests/final_variable_dictionary_approved_v01.csv,1409,"value,02_workflows/F6_workflow_v01/data/01_source_loaded_harmonized/srtr_F6_step1_run_inputs_internal.csv,srtr_F6_step1_run_inputs_internal.csv,,character,,,V3 central primary-data layer | /Users/mo/Library/CloudStorage/OneDrive-Persönlich/MO/Papers/MELD/02_programs/MELD_repository_release_v1/submission/figshare_package_FINAL_…	00_release_manifests/final_variable_dictionary_approved_v01.csv,1409,"value,02_workflows/F6_workflow_v01/data/01_source_loaded_harmonized/srtr_F6_step1_run_inputs_internal.csv,srtr_F6_step1_run_inputs_internal.csv,,character,,,V3 central primary-data layer | 01_primary_data/restricted/srtr_master_long_restricted.csv,NA/blank as read by fread,2,0,2,V3 central primary-data layer | LOCAL_PATH_REMOVE…
00_release_manifests/public_absolute_path_scan_v01.csv	40	00_release_manifests/final_variable_dictionary_approved_v01.csv,1500,"source_file,02_workflows/F6_workflow_v01/data/02a_refined_analysis/srtr_F6_rebuild_from_master_provenance_internal.csv,srtr_F6_rebuild_from_master_provenance_internal.csv,,character,,,/Users/mo/Library/CloudStorage/OneDrive-Persönlich/MO/Papers/MELD/02_programs/MELD_repository_release_v1/submission/figshare_package_FINAL_LIVE_…	00_release_manifests/final_variable_dictionary_approved_v01.csv,1500,"source_file,02_workflows/F6_workflow_v01/data/02a_refined_analysis/srtr_F6_rebuild_from_master_provenance_internal.csv,srtr_F6_rebuild_from_master_provenance_internal.csv,,character,,,02_workflows/F6_workflow_v01/data/01_source_loaded_harmonized/srtr_master_long_restricted.csv,NA/blank as read by fread,1,0,1,LOCAL_PATH_REMOVED"
00_release_manifests/public_absolute_path_scan_v01.csv	41	00_release_manifests/final_variable_dictionary_approved_v01.csv,1550,"/Users/mo/Library/CloudStorage/OneDrive-Persönlich/MO/Papers/MELD/02_programs/MELD_repository_release_v1/submission/figshare_package_FINAL_LIVE_REVIEW_V2,02_workflows/F6_workflow_v01/README_F6_workflow_v01.txt,README_F6_workflow_v01.txt,,logical,,,"""",NA/blank as read by fread,0,0,0,"""",F6,public_or_low_risk,yes,"""",manual_…	00_release_manifests/final_variable_dictionary_approved_v01.csv,1550,"LOCAL_PATH_REMOVED,02_workflows/F6_workflow_v01/README_F6_workflow_v01.txt,README_F6_workflow_v01.txt,,logical,,,"""",NA/blank as read by fread,0,0,0,"""",F6,public_or_low_risk,yes,"""",manual_review,manual_review,F6,manual_review,Workflow README kept as public documentation/metadata.,public,text_table_or_text,documentation_or_…
00_release_manifests/public_absolute_path_scan_v01.csv	42	00_release_manifests/final_variable_dictionary_approved_v01.csv,1554,"source_path,02_workflows/F6_workflow_v01/submission_ready/F6_submission_ready_manifest_v01.csv,F6_submission_ready_manifest_v01.csv,,character,,,/Users/mo/Library/CloudStorage/OneDrive-Persönlich/MO/Papers/MELD/02_programs/MELD_repository_release_v1/submission/figshare_package_FINAL_LIVE_REVIEW_V3/02_workflows/F6_workflow_v01/…	00_release_manifests/final_variable_dictionary_approved_v01.csv,1554,"source_path,02_workflows/F6_workflow_v01/submission_ready/F6_submission_ready_manifest_v01.csv,F6_submission_ready_manifest_v01.csv,,character,,,02_workflows/F6_workflow_v01/data/02b_figure_content/srtr_F6_gray_tests_stats_public.csv | /Use...,NA/blank as read by fread,16,0,16,LOCAL_PATH_REMOVED"
00_release_manifests/public_absolute_path_scan_v01.csv	43	00_release_manifests/final_variable_dictionary_approved_v01.csv,1555,"submission_path,02_workflows/F6_workflow_v01/submission_ready/F6_submission_ready_manifest_v01.csv,F6_submission_ready_manifest_v01.csv,,character,,,/Users/mo/Library/CloudStorage/OneDrive-Persönlich/MO/Papers/MELD/02_programs/MELD_repository_release_v1/submission/figshare_package_FINAL_LIVE_REVIEW_V3/02_workflows/F6_workflow_…	00_release_manifests/final_variable_dictionary_approved_v01.csv,1555,"submission_path,02_workflows/F6_workflow_v01/submission_ready/F6_submission_ready_manifest_v01.csv,F6_submission_ready_manifest_v01.csv,,character,,,02_workflows/F6_workflow_v01/submission_ready/public/data/srtr_F6_gray_tests_stats_public.csv |...,NA/blank as read by fread,16,0,16,LOCAL_PATH_REMOVED"
00_release_manifests/public_absolute_path_scan_v01.csv	44	00_release_manifests/final_variable_dictionary_approved_v01.csv,1592,"source_path,02_workflows/F6_workflow_v01/submission_ready/internal/F6_internal_submission_manifest_v01.csv,F6_internal_submission_manifest_v01.csv,,character,,,/Users/mo/Library/CloudStorage/OneDrive-Persönlich/MO/Papers/MELD/02_programs/MELD_repository_release_v1/submission/figshare_package_FINAL_LIVE_REVIEW_V3/02_workflows/F…	00_release_manifests/final_variable_dictionary_approved_v01.csv,1592,"source_path,02_workflows/F6_workflow_v01/submission_ready/internal/F6_internal_submission_manifest_v01.csv,F6_internal_submission_manifest_v01.csv,,character,,,02_workflows/F6_workflow_v01/data/01_source_loaded_harmonized/srtr_F6_cif_long_restricted.csv |...,NA/blank as read by fread,11,0,11,LOCAL_PATH_REMOVED"
00_release_manifests/public_absolute_path_scan_v01.csv	45	00_release_manifests/final_variable_dictionary_approved_v01.csv,1593,"submission_path,02_workflows/F6_workflow_v01/submission_ready/internal/F6_internal_submission_manifest_v01.csv,F6_internal_submission_manifest_v01.csv,,character,,,/Users/mo/Library/CloudStorage/OneDrive-Persönlich/MO/Papers/MELD/02_programs/MELD_repository_release_v1/submission/figshare_package_FINAL_LIVE_REVIEW_V3/02_workflo…	00_release_manifests/final_variable_dictionary_approved_v01.csv,1593,"submission_path,02_workflows/F6_workflow_v01/submission_ready/internal/F6_internal_submission_manifest_v01.csv,F6_internal_submission_manifest_v01.csv,,character,,,02_workflows/F6_workflow_v01/submission_ready/internal/data/srtr_F6_cif_long_restricted.csv | /...,NA/blank as read by fread,11,0,11,LOCAL_PATH_REMOVED"
00_release_manifests/public_absolute_path_scan_v01.csv	46	00_release_manifests/final_variable_dictionary_approved_v01.csv,1612,"source_path,02_workflows/F6_workflow_v01/submission_ready/public/F6_public_submission_manifest_v01.csv,F6_public_submission_manifest_v01.csv,,character,,,/Users/mo/Library/CloudStorage/OneDrive-Persönlich/MO/Papers/MELD/02_programs/MELD_repository_release_v1/submission/figshare_package_FINAL_LIVE_REVIEW_V3/02_workflows/F6_work…	00_release_manifests/final_variable_dictionary_approved_v01.csv,1612,"source_path,02_workflows/F6_workflow_v01/submission_ready/public/F6_public_submission_manifest_v01.csv,F6_public_submission_manifest_v01.csv,,character,,,02_workflows/F6_workflow_v01/data/02b_figure_content/srtr_F6_gray_tests_stats_public.csv | /Use...,NA/blank as read by fread,3,0,3,LOCAL_PATH_REMOVED"
00_release_manifests/public_absolute_path_scan_v01.csv	47	00_release_manifests/final_variable_dictionary_approved_v01.csv,1613,"submission_path,02_workflows/F6_workflow_v01/submission_ready/public/F6_public_submission_manifest_v01.csv,F6_public_submission_manifest_v01.csv,,character,,,/Users/mo/Library/CloudStorage/OneDrive-Persönlich/MO/Papers/MELD/02_programs/MELD_repository_release_v1/submission/figshare_package_FINAL_LIVE_REVIEW_V3/02_workflows/F6_…	00_release_manifests/final_variable_dictionary_approved_v01.csv,1613,"submission_path,02_workflows/F6_workflow_v01/submission_ready/public/F6_public_submission_manifest_v01.csv,F6_public_submission_manifest_v01.csv,,character,,,02_workflows/F6_workflow_v01/submission_ready/public/data/srtr_F6_gray_tests_stats_public.csv |...,NA/blank as read by fread,3,0,3,LOCAL_PATH_REMOVED"
00_release_manifests/public_absolute_path_scan_v01.csv	48	00_release_manifests/final_variable_dictionary_approved_v01.csv,1664,"source_path,02_workflows/F6_workflow_v01/submission_ready/restricted/F6_restricted_submission_manifest_v01.csv,F6_restricted_submission_manifest_v01.csv,,character,,,/Users/mo/Library/CloudStorage/OneDrive-Persönlich/MO/Papers/MELD/02_programs/MELD_repository_release_v1/submission/figshare_package_FINAL_LIVE_REVIEW_V3/02_workf…	00_release_manifests/final_variable_dictionary_approved_v01.csv,1664,"source_path,02_workflows/F6_workflow_v01/submission_ready/restricted/F6_restricted_submission_manifest_v01.csv,F6_restricted_submission_manifest_v01.csv,,character,,,02_workflows/F6_workflow_v01/data/02b_figure_content/srtr_F6_cif_long_restricted.csv | LOCAL_PATH_REMOVED,NA/blank as read by fread,2,0,2,LOCAL_PATH_REMOVED"
00_release_manifests/public_absolute_path_scan_v01.csv	49	00_release_manifests/final_variable_dictionary_approved_v01.csv,1665,"submission_path,02_workflows/F6_workflow_v01/submission_ready/restricted/F6_restricted_submission_manifest_v01.csv,F6_restricted_submission_manifest_v01.csv,,character,,,/Users/mo/Library/CloudStorage/OneDrive-Persönlich/MO/Papers/MELD/02_programs/MELD_repository_release_v1/submission/figshare_package_FINAL_LIVE_REVIEW_V3/02_w…	00_release_manifests/final_variable_dictionary_approved_v01.csv,1665,"submission_path,02_workflows/F6_workflow_v01/submission_ready/restricted/F6_restricted_submission_manifest_v01.csv,F6_restricted_submission_manifest_v01.csv,,character,,,02_workflows/F6_workflow_v01/submission_ready/restricted/data/srtr_F6_cif_long_restricted.csv |...,NA/blank as read by fread,2,0,2,LOCAL_PATH_REMOVED"
00_release_manifests/public_absolute_path_scan_v01.csv	50	00_release_manifests/final_variable_dictionary_approved_v01.csv,1788,"source_path,02_workflows/T1_workflow_v01/data/01_source_loaded_harmonized/T1_source_load_manifest_internal.csv,T1_source_load_manifest_internal.csv,,character,,,/Users/mo/Library/CloudStorage/OneDrive-Persönlich/MO/Papers/MELD/02_programs/MELD_repository_release_v1/submission/figshare_package_FINAL_LIVE_REVIEW_V3/01_primary_da…	00_release_manifests/final_variable_dictionary_approved_v01.csv,1788,"source_path,02_workflows/T1_workflow_v01/data/01_source_loaded_harmonized/T1_source_load_manifest_internal.csv,T1_source_load_manifest_internal.csv,,character,,,01_primary_data/public/esld_master_long_public.csv | LOCAL_PATH_REMOVED,NA/blank as read by fread,4,0,4,LOCAL_PATH_REMOVED"
00_release_manifests/public_absolute_path_scan_v01.csv	51	00_release_manifests/final_variable_dictionary_approved_v01.csv,1797,"value,02_workflows/T1_workflow_v01/data/01_source_loaded_harmonized/T1_step1_run_inputs_internal.csv,T1_step1_run_inputs_internal.csv,,character,,,V3 central primary-data layer | /Users/mo/Library/CloudStorage/OneDrive-Persönlich/MO/Papers/MELD/02_programs/MELD_repository_release_v1/submission/figshare_package_FINAL_LIVE_REVIE…	00_release_manifests/final_variable_dictionary_approved_v01.csv,1797,"value,02_workflows/T1_workflow_v01/data/01_source_loaded_harmonized/T1_step1_run_inputs_internal.csv,T1_step1_run_inputs_internal.csv,,character,,,V3 central primary-data layer | 01_primary_data/public/esld_master_long_public.csv | LOCAL_PATH_REMOVED,NA/blank as read by fread,5,0,5,V3 central primary-data layer | LOCAL_PATH_REM…
00_release_manifests/public_absolute_path_scan_v01.csv	52	00_release_manifests/final_variable_dictionary_approved_v01.csv,1896,"detail,02_workflows/T1_workflow_v01/data/02b_table_content/esld_srtr_T1_general_characteristics_build_qc_internal.csv,esld_srtr_T1_general_characteristics_build_qc_internal.csv,,character,,,rows=23 | Public T1 uses submitted values exactly; recalculation does not control public table. | /Users/mo/Library/CloudStorage/OneDrive-P…	00_release_manifests/final_variable_dictionary_approved_v01.csv,1896,"detail,02_workflows/T1_workflow_v01/data/02b_table_content/esld_srtr_T1_general_characteristics_build_qc_internal.csv,esld_srtr_T1_general_characteristics_build_qc_internal.csv,,character,,,rows=23 | Public T1 uses submitted values exactly; recalculation does not control public table. | LOCAL_PATH_REMOVED,NA/blank as read by fr…
00_release_manifests/public_absolute_path_scan_v01.csv	53	00_release_manifests/final_variable_dictionary_approved_v01.csv,1950,"source_file,02_workflows/T1_workflow_v01/data/02b_table_content/esld_srtr_T1_sodium_albumin_recalc_patch_audit_internal.csv,esld_srtr_T1_sodium_albumin_recalc_patch_audit_internal.csv,,character,,,/Users/mo/Library/CloudStorage/OneDrive-Persönlich/MO/Papers/MELD/02_programs/MELD_repository_release_v1/submission/figshare_packag…	00_release_manifests/final_variable_dictionary_approved_v01.csv,1950,"source_file,02_workflows/T1_workflow_v01/data/02b_table_content/esld_srtr_T1_sodium_albumin_recalc_patch_audit_internal.csv,esld_srtr_T1_sodium_albumin_recalc_patch_audit_internal.csv,,character,,,02_workflows/T1_workflow_v01/data/02a_refined_analysis/esld_T1_baseline_labs_scores_long_intern...,NA/blank as read by fread,2,0,1,L…
00_release_manifests/public_absolute_path_scan_v01.csv	54	00_release_manifests/final_variable_dictionary_approved_v01.csv,1955,"V3,02_workflows/T1_workflow_v01/README_T1_workflow_v01.txt,README_T1_workflow_v01.txt,,character,,,""""""""""""""""""""""""""""""""""""""""""""""""""""""""""""""""""""""""""""""""""""""""""""""""""""""""""""""""""""""""""""""""""/Users/mo/Library/CloudStorage/OneDrive-Persönlich/MO/Papers/MELD/02_programs/MELD_repository_relea…	00_release_manifests/final_variable_dictionary_approved_v01.csv,1955,"V3,02_workflows/T1_workflow_v01/README_T1_workflow_v01.txt,README_T1_workflow_v01.txt,,character,,,""""""""""""""""""""""""""""""""""""""""""""""""""""""""""""""""""""""""""""""""""""""""""""""""""""""""""""""""""""""""""""""""""LOCAL_PATH_REMOVED""""""""""""""""""""""""""""""""""""""""""""""""""""""""""""""""""""""""""""""""""…
00_release_manifests/public_absolute_path_scan_v01.csv	55	00_release_manifests/final_variable_dictionary_approved_v01.csv,1981,"submission_path,02_workflows/T1_workflow_v01/submission_ready/internal/T1_internal_submission_manifest_v01.csv,T1_internal_submission_manifest_v01.csv,,character,,,/Users/mo/Library/CloudStorage/OneDrive-Persönlich/MO/Papers/MELD/02_programs/MELD_repository_release_v1/submission/figshare_package_FINAL_LIVE_REVIEW_V3/02_workflo…	00_release_manifests/final_variable_dictionary_approved_v01.csv,1981,"submission_path,02_workflows/T1_workflow_v01/submission_ready/internal/T1_internal_submission_manifest_v01.csv,T1_internal_submission_manifest_v01.csv,,character,,,02_workflows/T1_workflow_v01/submission_ready/internal/data/esld_srtr_T1_general_characteristic...,NA/blank as read by fread,10,0,10,LOCAL_PATH_REMOVED"
00_release_manifests/public_absolute_path_scan_v01.csv	56	00_release_manifests/final_variable_dictionary_approved_v01.csv,2000,"submission_path,02_workflows/T1_workflow_v01/submission_ready/public/T1_public_submission_manifest_v01.csv,T1_public_submission_manifest_v01.csv,,character,,,/Users/mo/Library/CloudStorage/OneDrive-Persönlich/MO/Papers/MELD/02_programs/MELD_repository_release_v1/submission/figshare_package_FINAL_LIVE_REVIEW_V3/02_workflows/T1_…	00_release_manifests/final_variable_dictionary_approved_v01.csv,2000,"submission_path,02_workflows/T1_workflow_v01/submission_ready/public/T1_public_submission_manifest_v01.csv,T1_public_submission_manifest_v01.csv,,character,,,02_workflows/T1_workflow_v01/submission_ready/public/data/esld_srtr_T1_general_characteristics_...,NA/blank as read by fread,2,0,2,LOCAL_PATH_REMOVED"
00_release_manifests/public_absolute_path_scan_v01.csv	57	00_release_manifests/final_variable_dictionary_approved_v01.csv,2087,"source_path,02_workflows/T3_workflow_v01/data/01_source_loaded_harmonized/T3_source_load_manifest_internal.csv,T3_source_load_manifest_internal.csv,,character,,,/Users/mo/Library/CloudStorage/OneDrive-Persönlich/MO/Papers/MELD/02_programs/MELD_repository_release_v1/submission/figshare_package_FINAL_LIVE_REVIEW_V3/01_primary_da…	00_release_manifests/final_variable_dictionary_approved_v01.csv,2087,"source_path,02_workflows/T3_workflow_v01/data/01_source_loaded_harmonized/T3_source_load_manifest_internal.csv,T3_source_load_manifest_internal.csv,,character,,,01_primary_data/public/esld_master_long_public.csv | LOCAL_PATH_REMOVED,NA/blank as read by fread,3,0,3,LOCAL_PATH_REMOVED"
00_release_manifests/public_absolute_path_scan_v01.csv	58	00_release_manifests/final_variable_dictionary_approved_v01.csv,2096,"value,02_workflows/T3_workflow_v01/data/01_source_loaded_harmonized/T3_step1_run_inputs_internal.csv,T3_step1_run_inputs_internal.csv,,character,,,V3 central primary-data layer | /Users/mo/Library/CloudStorage/OneDrive-Persönlich/MO/Papers/MELD/02_programs/MELD_repository_release_v1/submission/figshare_package_FINAL_LIVE_REVIE…	00_release_manifests/final_variable_dictionary_approved_v01.csv,2096,"value,02_workflows/T3_workflow_v01/data/01_source_loaded_harmonized/T3_step1_run_inputs_internal.csv,T3_step1_run_inputs_internal.csv,,character,,,V3 central primary-data layer | 01_primary_data/public/esld_master_long_public.csv | LOCAL_PATH_REMOVED,NA/blank as read by fread,4,0,4,V3 central primary-data layer | LOCAL_PATH_REM…
00_release_manifests/public_absolute_path_scan_v01.csv	59	00_release_manifests/final_variable_dictionary_approved_v01.csv,2152,"detail,02_workflows/T3_workflow_v01/data/02b_table_content/esld_srtr_T3_creatinine_comparison_build_qc_internal.csv,esld_srtr_T3_creatinine_comparison_build_qc_internal.csv,,character,,,rows=24 | Public T3 uses submitted DOCX values exactly; recalculation does not control public table. | /Users/mo/Library/CloudStorage/OneDrive-…	00_release_manifests/final_variable_dictionary_approved_v01.csv,2152,"detail,02_workflows/T3_workflow_v01/data/02b_table_content/esld_srtr_T3_creatinine_comparison_build_qc_internal.csv,esld_srtr_T3_creatinine_comparison_build_qc_internal.csv,,character,,,rows=24 | Public T3 uses submitted DOCX values exactly; recalculation does not control public table. | LOCAL_PATH_REMOVED,NA/blank as read by f…
00_release_manifests/public_absolute_path_scan_v01.csv	60	00_release_manifests/final_variable_dictionary_approved_v01.csv,2419,"submission_path,02_workflows/T3_workflow_v01/submission_ready/internal/T3_internal_submission_manifest_v01.csv,T3_internal_submission_manifest_v01.csv,,character,,,/Users/mo/Library/CloudStorage/OneDrive-Persönlich/MO/Papers/MELD/02_programs/MELD_repository_release_v1/submission/figshare_package_FINAL_LIVE_REVIEW_V3/02_workflo…	00_release_manifests/final_variable_dictionary_approved_v01.csv,2419,"submission_path,02_workflows/T3_workflow_v01/submission_ready/internal/T3_internal_submission_manifest_v01.csv,T3_internal_submission_manifest_v01.csv,,character,,,02_workflows/T3_workflow_v01/submission_ready/internal/data/esld_T3_creatinine_comparison_raw_s...,NA/blank as read by fread,15,0,15,LOCAL_PATH_REMOVED"
00_release_manifests/public_absolute_path_scan_v01.csv	61	00_release_manifests/final_variable_dictionary_approved_v01.csv,2464,"submission_path,02_workflows/T3_workflow_v01/submission_ready/public/T3_public_submission_manifest_v01.csv,T3_public_submission_manifest_v01.csv,,character,,,/Users/mo/Library/CloudStorage/OneDrive-Persönlich/MO/Papers/MELD/02_programs/MELD_repository_release_v1/submission/figshare_package_FINAL_LIVE_REVIEW_V3/02_workflows/T3_…	00_release_manifests/final_variable_dictionary_approved_v01.csv,2464,"submission_path,02_workflows/T3_workflow_v01/submission_ready/public/T3_public_submission_manifest_v01.csv,T3_public_submission_manifest_v01.csv,,character,,,02_workflows/T3_workflow_v01/submission_ready/public/data/esld_srtr_T3_creatinine_comparison_ta...,NA/blank as read by fread,2,0,2,LOCAL_PATH_REMOVED"
00_release_manifests/public_absolute_path_scan_v01.csv	62	00_release_manifests/final_variable_dictionary_approved_v01.csv,2549,"source_path,02_workflows/T4_workflow_v01/data/01_source_loaded_harmonized/T4_source_load_manifest_internal.csv,T4_source_load_manifest_internal.csv,,character,,,/Users/mo/Library/CloudStorage/OneDrive-Persönlich/MO/Papers/MELD/02_programs/MELD_repository_release_v1/submission/figshare_package_FINAL_LIVE_REVIEW_V3/01_primary_da…	00_release_manifests/final_variable_dictionary_approved_v01.csv,2549,"source_path,02_workflows/T4_workflow_v01/data/01_source_loaded_harmonized/T4_source_load_manifest_internal.csv,T4_source_load_manifest_internal.csv,,character,,,01_primary_data/restricted/srtr_T4_score_shift_counts_all_scores_restricted.csv | LOCAL_PATH_REMOVED,NA/blank as read by fread,4,0,4,LOCAL_PATH_REMOVED"
00_release_manifests/public_absolute_path_scan_v01.csv	63	00_release_manifests/final_variable_dictionary_approved_v01.csv,2567,"value,02_workflows/T4_workflow_v01/data/02a_refined_analysis/esld_T4_score_deviation_outcome_refined_qc_internal.csv,esld_T4_score_deviation_outcome_refined_qc_internal.csv,,character,,,FALSE | 0 | submitted DOCX values | /Users/mo/Library/CloudStorage/OneDrive-Persönlich/MO/Papers/MELD/02_programs/MELD_repository_release_v1/s…	00_release_manifests/final_variable_dictionary_approved_v01.csv,2567,"value,02_workflows/T4_workflow_v01/data/02a_refined_analysis/esld_T4_score_deviation_outcome_refined_qc_internal.csv,esld_T4_score_deviation_outcome_refined_qc_internal.csv,,character,,,FALSE | 0 | submitted DOCX values | 02_workflows/T4_workflow_v01/data/01_source_loaded_harmoniz...,NA/blank as read by fread,4,0,4,FALSE | 0 | …
00_release_manifests/public_absolute_path_scan_v01.csv	64	00_release_manifests/final_variable_dictionary_approved_v01.csv,2570,"detail,02_workflows/T4_workflow_v01/data/02b_table_content/esld_T4_score_deviation_outcome_build_qc_internal.csv,esld_T4_score_deviation_outcome_build_qc_internal.csv,,character,,,rows=13 | Public T4 uses submitted DOCX values exactly; recalculation does not control public table. | /Users/mo/Library/CloudStorage/OneDrive-Persö…	00_release_manifests/final_variable_dictionary_approved_v01.csv,2570,"detail,02_workflows/T4_workflow_v01/data/02b_table_content/esld_T4_score_deviation_outcome_build_qc_internal.csv,esld_T4_score_deviation_outcome_build_qc_internal.csv,,character,,,rows=13 | Public T4 uses submitted DOCX values exactly; recalculation does not control public table. | LOCAL_PATH_REMOVED,NA/blank as read by fread,6…
00_release_manifests/public_absolute_path_scan_v01.csv	65	00_release_manifests/final_variable_dictionary_approved_v01.csv,2620,"detail,02_workflows/T4_workflow_v01/data/02b_table_content/srtr_T4_score_deviation_outcome_build_qc_internal.csv,srtr_T4_score_deviation_outcome_build_qc_internal.csv,,character,,,/Users/mo/Library/CloudStorage/OneDrive-Persönlich/MO/Papers/MELD/02_programs/MELD_repository_release_v1/submission/figshare_package_FINAL_LIVE_REVI…	00_release_manifests/final_variable_dictionary_approved_v01.csv,2620,"detail,02_workflows/T4_workflow_v01/data/02b_table_content/srtr_T4_score_deviation_outcome_build_qc_internal.csv,srtr_T4_score_deviation_outcome_build_qc_internal.csv,,character,,,02_workflows/T4_workflow_v01/data/01_source_loaded_harmonized/srtr_T4_score_shift_counts_all_sc...,NA/blank as read by fread,16,0,16,LOCAL_PATH_REMOV…
00_release_manifests/public_absolute_path_scan_v01.csv	66	00_release_manifests/final_variable_dictionary_approved_v01.csv,2645,"source_path,02_workflows/T4_workflow_v01/data/02b_table_content/srtr_T4_score_deviation_outcome_source_manifest_internal.csv,srtr_T4_score_deviation_outcome_source_manifest_internal.csv,,character,,,/Users/mo/Library/CloudStorage/OneDrive-Persönlich/MO/Papers/MELD/02_programs/MELD_repository_release_v1/submission/figshare_pack…	00_release_manifests/final_variable_dictionary_approved_v01.csv,2645,"source_path,02_workflows/T4_workflow_v01/data/02b_table_content/srtr_T4_score_deviation_outcome_source_manifest_internal.csv,srtr_T4_score_deviation_outcome_source_manifest_internal.csv,,character,,,02_workflows/T4_workflow_v01/data/01_source_loaded_harmonized/srtr_T4_score_shift_counts_all_sc...,NA/blank as read by fread,2,0,2…
00_release_manifests/public_absolute_path_scan_v01.csv	67	00_release_manifests/final_variable_dictionary_approved_v01.csv,2716,"submission_path,02_workflows/T4_workflow_v01/submission_ready/internal/T4_internal_submission_manifest_v01.csv,T4_internal_submission_manifest_v01.csv,,character,,,/Users/mo/Library/CloudStorage/OneDrive-Persönlich/MO/Papers/MELD/02_programs/MELD_repository_release_v1/submission/figshare_package_FINAL_LIVE_REVIEW_V3/02_workflo…	00_release_manifests/final_variable_dictionary_approved_v01.csv,2716,"submission_path,02_workflows/T4_workflow_v01/submission_ready/internal/T4_internal_submission_manifest_v01.csv,T4_internal_submission_manifest_v01.csv,,character,,,02_workflows/T4_workflow_v01/submission_ready/internal/data/esld_T4_score_deviation_outcome_ana...,NA/blank as read by fread,19,0,19,LOCAL_PATH_REMOVED"
00_release_manifests/public_absolute_path_scan_v01.csv	68	00_release_manifests/final_variable_dictionary_approved_v01.csv,2738,"submission_path,02_workflows/T4_workflow_v01/submission_ready/public/T4_public_submission_manifest_v01.csv,T4_public_submission_manifest_v01.csv,,character,,,/Users/mo/Library/CloudStorage/OneDrive-Persönlich/MO/Papers/MELD/02_programs/MELD_repository_release_v1/submission/figshare_package_FINAL_LIVE_REVIEW_V3/02_workflows/T4_…	00_release_manifests/final_variable_dictionary_approved_v01.csv,2738,"submission_path,02_workflows/T4_workflow_v01/submission_ready/public/T4_public_submission_manifest_v01.csv,T4_public_submission_manifest_v01.csv,,character,,,02_workflows/T4_workflow_v01/submission_ready/public/data/esld_T4_score_deviation_outcome_table...,NA/blank as read by fread,2,0,2,LOCAL_PATH_REMOVED"
00_release_manifests/public_absolute_path_scan_v01.csv	69	00_release_manifests/final_variable_dictionary_approved_v01.csv,2744,"The,02_workflows/T4_workflow_v01/submission_ready/README_T4_submission_ready_v01.txt,README_T4_submission_ready_v01.txt,,character,,,- | | Internal | The | Use | /Users/mo/Library/CloudStorage/OneDrive-Persönlich/MO/Papers/MELD/02_programs/MELD_repository_release_v1/submission/figshare_package_FINAL_LIVE_REVIEW_V3/02_workflows…	00_release_manifests/final_variable_dictionary_approved_v01.csv,2744,"The,02_workflows/T4_workflow_v01/submission_ready/README_T4_submission_ready_v01.txt,README_T4_submission_ready_v01.txt,,character,,,- | | Internal | The | Use | 02_workflows/T4_workflow_v01/submission_ready/public/data | /User...,NA/blank as read by fread,11,0,7,- | | Internal | The | Use,T4,public_or_low_risk,yes,"""",manual_…
00_release_manifests/public_absolute_path_scan_v01.csv	70	00_release_manifests/final_variable_dictionary_approved_v01.csv,2764,"source_path,02_workflows/T4_workflow_v01/submission_ready/restricted/data/srtr_T4_restricted_source_manifest.csv,srtr_T4_restricted_source_manifest.csv,,character,,,/Users/mo/Library/CloudStorage/OneDrive-Persönlich/MO/Papers/MELD/02_programs/MELD_repository_release_v1/submission/figshare_package_FINAL_LIVE_REVIEW_V3/02_workfl…	00_release_manifests/final_variable_dictionary_approved_v01.csv,2764,"source_path,02_workflows/T4_workflow_v01/submission_ready/restricted/data/srtr_T4_restricted_source_manifest.csv,srtr_T4_restricted_source_manifest.csv,,character,,,02_workflows/T4_workflow_v01/data/01_source_loaded_harmonized/srtr_T4_score_shift_counts_all_sc...,NA/blank as read by fread,2,0,2,LOCAL_PATH_REMOVED"
00_release_manifests/public_absolute_path_scan_v01.csv	71	00_release_manifests/final_variable_dictionary_approved_v01.csv,2805,"submission_path,02_workflows/T4_workflow_v01/submission_ready/restricted/T4_restricted_submission_manifest_v01.csv,T4_restricted_submission_manifest_v01.csv,,character,,,/Users/mo/Library/CloudStorage/OneDrive-Persönlich/MO/Papers/MELD/02_programs/MELD_repository_release_v1/submission/figshare_package_FINAL_LIVE_REVIEW_V3/02_w…	00_release_manifests/final_variable_dictionary_approved_v01.csv,2805,"submission_path,02_workflows/T4_workflow_v01/submission_ready/restricted/T4_restricted_submission_manifest_v01.csv,T4_restricted_submission_manifest_v01.csv,,character,,,02_workflows/T4_workflow_v01/submission_ready/restricted/data/srtr_T4_score_shift_counts_all_sc...,NA/blank as read by fread,2,0,2,LOCAL_PATH_REMOVED"
00_release_manifests/public_absolute_path_scan_v01.csv	72	00_release_manifests/not_public_variable_dictionary_v01.csv,18,"source_path,02_workflows/F1_workflow_v02/submission_ready/F1_submission_ready_manifest_v02.csv,F1_submission_ready_manifest_v02.csv,,character,,,/Users/mo/Library/CloudStorage/OneDrive-Persönlich/MO/Papers/MELD/02_programs/MELD_repository_release_v1/submission/figshare_package_FINAL_LIVE_REVIEW_V3/02_workflows/F1_workflow_v02/data/0…	00_release_manifests/not_public_variable_dictionary_v01.csv,18,"source_path,02_workflows/F1_workflow_v02/submission_ready/F1_submission_ready_manifest_v02.csv,F1_submission_ready_manifest_v02.csv,,character,,,02_workflows/F1_workflow_v02/data/02a_refined_analysis/expm_F1_array_input_public.csv | LOCAL_PATH_REMOVED,NA/blank as read by fread,21,0,20,LOCAL_PATH_REMOVED"
00_release_manifests/public_absolute_path_scan_v01.csv	73	00_release_manifests/not_public_variable_dictionary_v01.csv,21,"submission_path,02_workflows/F1_workflow_v02/submission_ready/F1_submission_ready_manifest_v02.csv,F1_submission_ready_manifest_v02.csv,,character,,,/Users/mo/Library/CloudStorage/OneDrive-Persönlich/MO/Papers/MELD/02_programs/MELD_repository_release_v1/submission/figshare_package_FINAL_LIVE_REVIEW_V3/02_workflows/F1_workflow_v02/su…	00_release_manifests/not_public_variable_dictionary_v01.csv,21,"submission_path,02_workflows/F1_workflow_v02/submission_ready/F1_submission_ready_manifest_v02.csv,F1_submission_ready_manifest_v02.csv,,character,,,02_workflows/F1_workflow_v02/submission_ready/public/data/expm_F1_array_input_public.csv | /Use...,NA/blank as read by fread,21,0,21,LOCAL_PATH_REMOVED"
00_release_manifests/public_absolute_path_scan_v01.csv	74	00_release_manifests/not_public_variable_dictionary_v01.csv,42,"source_path,02_workflows/F1_workflow_v02/submission_ready/internal/F1_internal_submission_manifest_v02.csv,F1_internal_submission_manifest_v02.csv,,character,,,/Users/mo/Library/CloudStorage/OneDrive-Persönlich/MO/Papers/MELD/02_programs/MELD_repository_release_v1/submission/figshare_package_FINAL_LIVE_REVIEW_V3/02_workflows/F1_work…	00_release_manifests/not_public_variable_dictionary_v01.csv,42,"source_path,02_workflows/F1_workflow_v02/submission_ready/internal/F1_internal_submission_manifest_v02.csv,F1_internal_submission_manifest_v02.csv,,character,,,02_workflows/F1_workflow_v02/data/02a_refined_analysis/expm_F1_array_input_public.csv | LOCAL_PATH_REMOVED,NA/blank as read by fread,16,0,16,LOCAL_PATH_REMOVED"
00_release_manifests/public_absolute_path_scan_v01.csv	75	00_release_manifests/not_public_variable_dictionary_v01.csv,45,"submission_path,02_workflows/F1_workflow_v02/submission_ready/internal/F1_internal_submission_manifest_v02.csv,F1_internal_submission_manifest_v02.csv,,character,,,/Users/mo/Library/CloudStorage/OneDrive-Persönlich/MO/Papers/MELD/02_programs/MELD_repository_release_v1/submission/figshare_package_FINAL_LIVE_REVIEW_V3/02_workflows/F1_…	00_release_manifests/not_public_variable_dictionary_v01.csv,45,"submission_path,02_workflows/F1_workflow_v02/submission_ready/internal/F1_internal_submission_manifest_v02.csv,F1_internal_submission_manifest_v02.csv,,character,,,02_workflows/F1_workflow_v02/submission_ready/internal/data/expm_F1_array_input_with_rounding_a...,NA/blank as read by fread,16,0,16,LOCAL_PATH_REMOVED"
00_release_manifests/public_absolute_path_scan_v01.csv	76	00_release_manifests/not_public_variable_dictionary_v01.csv,107,"source_path,02_workflows/F1_workflow_v02/submission_ready/public/F1_public_submission_manifest_v02.csv,F1_public_submission_manifest_v02.csv,,character,,,/Users/mo/Library/CloudStorage/OneDrive-Persönlich/MO/Papers/MELD/02_programs/MELD_repository_release_v1/submission/figshare_package_FINAL_LIVE_REVIEW_V3/02_workflows/F1_workflow_…	00_release_manifests/not_public_variable_dictionary_v01.csv,107,"source_path,02_workflows/F1_workflow_v02/submission_ready/public/F1_public_submission_manifest_v02.csv,F1_public_submission_manifest_v02.csv,,character,,,02_workflows/F1_workflow_v02/data/02a_refined_analysis/expm_F1_array_input_public.csv | LOCAL_PATH_REMOVED,NA/blank as read by fread,5,0,5,LOCAL_PATH_REMOVED"
00_release_manifests/public_absolute_path_scan_v01.csv	77	00_release_manifests/not_public_variable_dictionary_v01.csv,110,"submission_path,02_workflows/F1_workflow_v02/submission_ready/public/F1_public_submission_manifest_v02.csv,F1_public_submission_manifest_v02.csv,,character,,,/Users/mo/Library/CloudStorage/OneDrive-Persönlich/MO/Papers/MELD/02_programs/MELD_repository_release_v1/submission/figshare_package_FINAL_LIVE_REVIEW_V3/02_workflows/F1_workf…	00_release_manifests/not_public_variable_dictionary_v01.csv,110,"submission_path,02_workflows/F1_workflow_v02/submission_ready/public/F1_public_submission_manifest_v02.csv,F1_public_submission_manifest_v02.csv,,character,,,02_workflows/F1_workflow_v02/submission_ready/public/data/expm_F1_array_input_public.csv | /Use...,NA/blank as read by fread,5,0,5,LOCAL_PATH_REMOVED"
00_release_manifests/public_absolute_path_scan_v01.csv	78	00_release_manifests/not_public_variable_dictionary_v01.csv,126,"source_path,02_workflows/F2_workflow_v01/data/01_source_loaded_harmonized/slco_F2_source_load_manifest_internal.csv,slco_F2_source_load_manifest_internal.csv,,character,,,/Users/mo/Library/CloudStorage/OneDrive-Persönlich/MO/Papers/MELD/02_programs/MELD_repository_release_v1/submission/figshare_package_FINAL_LIVE_REVIEW_V3/01_prima…	00_release_manifests/not_public_variable_dictionary_v01.csv,126,"source_path,02_workflows/F2_workflow_v01/data/01_source_loaded_harmonized/slco_F2_source_load_manifest_internal.csv,slco_F2_source_load_manifest_internal.csv,,character,,,01_primary_data/public/f2_simulated_heatmap_repository.csv | LOCAL_PATH_REMOVED,NA/blank as read by fread,2,0,2,LOCAL_PATH_REMOVED"
00_release_manifests/public_absolute_path_scan_v01.csv	79	00_release_manifests/not_public_variable_dictionary_v01.csv,129,"value,02_workflows/F2_workflow_v01/data/01_source_loaded_harmonized/slco_F2_step1_run_inputs_internal.csv,slco_F2_step1_run_inputs_internal.csv,,character,,,V3 central primary-data layer | /Users/mo/Library/CloudStorage/OneDrive-Persönlich/MO/Papers/MELD/02_programs/MELD_repository_release_v1/submission/figshare_package_FINAL_LIVE_…	00_release_manifests/not_public_variable_dictionary_v01.csv,129,"value,02_workflows/F2_workflow_v01/data/01_source_loaded_harmonized/slco_F2_step1_run_inputs_internal.csv,slco_F2_step1_run_inputs_internal.csv,,character,,,V3 central primary-data layer | 01_primary_data/public/f2_simulated_heatmap_repository.csv | /U...,NA/blank as read by fread,3,0,3,V3 central primary-data layer | LOCAL_PATH_REM…
00_release_manifests/public_absolute_path_scan_v01.csv	80	00_release_manifests/not_public_variable_dictionary_v01.csv,159,"source_path,02_workflows/F2_workflow_v01/submission_ready/F2_submission_ready_manifest_v01.csv,F2_submission_ready_manifest_v01.csv,,character,,,/Users/mo/Library/CloudStorage/OneDrive-Persönlich/MO/Papers/MELD/02_programs/MELD_repository_release_v1/submission/figshare_package_FINAL_LIVE_REVIEW_V3/02_workflows/F2_workflow_v01/data/…	00_release_manifests/not_public_variable_dictionary_v01.csv,159,"source_path,02_workflows/F2_workflow_v01/submission_ready/F2_submission_ready_manifest_v01.csv,F2_submission_ready_manifest_v01.csv,,character,,,02_workflows/F2_workflow_v01/data/02b_figure_content/slco_F2_heatmap_bin_public.csv | LOCAL_PATH_REMOVED,NA/blank as read by fread,14,0,14,LOCAL_PATH_REMOVED"
00_release_manifests/public_absolute_path_scan_v01.csv	81	00_release_manifests/not_public_variable_dictionary_v01.csv,162,"submission_path,02_workflows/F2_workflow_v01/submission_ready/F2_submission_ready_manifest_v01.csv,F2_submission_ready_manifest_v01.csv,,character,,,/Users/mo/Library/CloudStorage/OneDrive-Persönlich/MO/Papers/MELD/02_programs/MELD_repository_release_v1/submission/figshare_package_FINAL_LIVE_REVIEW_V3/02_workflows/F2_workflow_v01/s…	00_release_manifests/not_public_variable_dictionary_v01.csv,162,"submission_path,02_workflows/F2_workflow_v01/submission_ready/F2_submission_ready_manifest_v01.csv,F2_submission_ready_manifest_v01.csv,,character,,,02_workflows/F2_workflow_v01/submission_ready/public/data/slco_F2_heatmap_bin_public.csv | /Use...,NA/blank as read by fread,14,0,14,LOCAL_PATH_REMOVED"
00_release_manifests/public_absolute_path_scan_v01.csv	82	00_release_manifests/not_public_variable_dictionary_v01.csv,173,"source_path,02_workflows/F2_workflow_v01/submission_ready/internal/F2_internal_submission_manifest_v01.csv,F2_internal_submission_manifest_v01.csv,,character,,,/Users/mo/Library/CloudStorage/OneDrive-Persönlich/MO/Papers/MELD/02_programs/MELD_repository_release_v1/submission/figshare_package_FINAL_LIVE_REVIEW_V3/02_workflows/F2_wor…	00_release_manifests/not_public_variable_dictionary_v01.csv,173,"source_path,02_workflows/F2_workflow_v01/submission_ready/internal/F2_internal_submission_manifest_v01.csv,F2_internal_submission_manifest_v01.csv,,character,,,02_workflows/F2_workflow_v01/data/01_source_loaded_harmonized/slco_F2_heatmap_bin_reference_int...,NA/blank as read by fread,11,0,11,LOCAL_PATH_REMOVED"
00_release_manifests/public_absolute_path_scan_v01.csv	83	00_release_manifests/not_public_variable_dictionary_v01.csv,176,"submission_path,02_workflows/F2_workflow_v01/submission_ready/internal/F2_internal_submission_manifest_v01.csv,F2_internal_submission_manifest_v01.csv,,character,,,/Users/mo/Library/CloudStorage/OneDrive-Persönlich/MO/Papers/MELD/02_programs/MELD_repository_release_v1/submission/figshare_package_FINAL_LIVE_REVIEW_V3/02_workflows/F2…	00_release_manifests/not_public_variable_dictionary_v01.csv,176,"submission_path,02_workflows/F2_workflow_v01/submission_ready/internal/F2_internal_submission_manifest_v01.csv,F2_internal_submission_manifest_v01.csv,,character,,,02_workflows/F2_workflow_v01/submission_ready/internal/data/slco_F2_heatmap_bin_reference_inter...,NA/blank as read by fread,11,0,11,LOCAL_PATH_REMOVED"
00_release_manifests/public_absolute_path_scan_v01.csv	84	00_release_manifests/not_public_variable_dictionary_v01.csv,214,"source_path,02_workflows/F2_workflow_v01/submission_ready/internal/data/slco_F2_source_load_manifest_internal.csv,slco_F2_source_load_manifest_internal.csv,,character,,,/Users/mo/Library/CloudStorage/OneDrive-Persönlich/MO/Papers/MELD/02_programs/MELD_repository_release_v1/submission/figshare_package_FINAL_LIVE_REVIEW_V3/01_primary…	00_release_manifests/not_public_variable_dictionary_v01.csv,214,"source_path,02_workflows/F2_workflow_v01/submission_ready/internal/data/slco_F2_source_load_manifest_internal.csv,slco_F2_source_load_manifest_internal.csv,,character,,,01_primary_data/public/f2_simulated_heatmap_repository.csv | LOCAL_PATH_REMOVED,NA/blank as read by fread,2,0,2,LOCAL_PATH_REMOVED"
00_release_manifests/public_absolute_path_scan_v01.csv	85	00_release_manifests/not_public_variable_dictionary_v01.csv,222,"source_path,02_workflows/F2_workflow_v01/submission_ready/public/F2_public_submission_manifest_v01.csv,F2_public_submission_manifest_v01.csv,,character,,,/Users/mo/Library/CloudStorage/OneDrive-Persönlich/MO/Papers/MELD/02_programs/MELD_repository_release_v1/submission/figshare_package_FINAL_LIVE_REVIEW_V3/02_workflows/F2_workflow_…	00_release_manifests/not_public_variable_dictionary_v01.csv,222,"source_path,02_workflows/F2_workflow_v01/submission_ready/public/F2_public_submission_manifest_v01.csv,F2_public_submission_manifest_v01.csv,,character,,,02_workflows/F2_workflow_v01/data/02b_figure_content/slco_F2_heatmap_bin_public.csv | LOCAL_PATH_REMOVED,NA/blank as read by fread,3,0,3,LOCAL_PATH_REMOVED"
00_release_manifests/public_absolute_path_scan_v01.csv	86	00_release_manifests/not_public_variable_dictionary_v01.csv,225,"submission_path,02_workflows/F2_workflow_v01/submission_ready/public/F2_public_submission_manifest_v01.csv,F2_public_submission_manifest_v01.csv,,character,,,/Users/mo/Library/CloudStorage/OneDrive-Persönlich/MO/Papers/MELD/02_programs/MELD_repository_release_v1/submission/figshare_package_FINAL_LIVE_REVIEW_V3/02_workflows/F2_workf…	00_release_manifests/not_public_variable_dictionary_v01.csv,225,"submission_path,02_workflows/F2_workflow_v01/submission_ready/public/F2_public_submission_manifest_v01.csv,F2_public_submission_manifest_v01.csv,,character,,,02_workflows/F2_workflow_v01/submission_ready/public/data/slco_F2_heatmap_bin_public.csv | /Use...,NA/blank as read by fread,3,0,3,LOCAL_PATH_REMOVED"
00_release_manifests/public_absolute_path_scan_v01.csv	87	00_release_manifests/not_public_variable_dictionary_v01.csv,234,"source_path,02_workflows/F3_workflow_v01/data/01_source_loaded_harmonized/F3_source_load_manifest_internal.csv,F3_source_load_manifest_internal.csv,,character,,,/Users/mo/Library/CloudStorage/OneDrive-Persönlich/MO/Papers/MELD/02_programs/MELD_repository_release_v1/submission/figshare_package_FINAL_LIVE_REVIEW_V3/01_primary_data/pu…	00_release_manifests/not_public_variable_dictionary_v01.csv,234,"source_path,02_workflows/F3_workflow_v01/data/01_source_loaded_harmonized/F3_source_load_manifest_internal.csv,F3_source_load_manifest_internal.csv,,character,,,01_primary_data/public/esld_master_long_public.csv | LOCAL_PATH_REMOVED,NA/blank as read by fread,2,0,2,LOCAL_PATH_REMOVED"
00_release_manifests/public_absolute_path_scan_v01.csv	88	00_release_manifests/not_public_variable_dictionary_v01.csv,266,"source_path,02_workflows/F3_workflow_v01/submission_ready/internal/data/F3_source_load_manifest_internal.csv,F3_source_load_manifest_internal.csv,,character,,,/Users/mo/Library/CloudStorage/OneDrive-Persönlich/MO/Papers/MELD/02_programs/MELD_repository_release_v1/submission/figshare_package_FINAL_LIVE_REVIEW_V3/01_primary_data/publ…	00_release_manifests/not_public_variable_dictionary_v01.csv,266,"source_path,02_workflows/F3_workflow_v01/submission_ready/internal/data/F3_source_load_manifest_internal.csv,F3_source_load_manifest_internal.csv,,character,,,01_primary_data/public/esld_master_long_public.csv | LOCAL_PATH_REMOVED,NA/blank as read by fread,2,0,2,LOCAL_PATH_REMOVED"
00_release_manifests/public_absolute_path_scan_v01.csv	89	00_release_manifests/not_public_variable_dictionary_v01.csv,339,"source_path,02_workflows/F4_workflow_v01/submission_ready/F4_submission_ready_manifest_v01.csv,F4_submission_ready_manifest_v01.csv,,character,,,/Users/mo/Library/CloudStorage/OneDrive-Persönlich/MO/Papers/MELD/02_programs/MELD_repository_release_v1/submission/figshare_package_FINAL_LIVE_REVIEW_V3/02_workflows/F4_workflow_v01/data/…	00_release_manifests/not_public_variable_dictionary_v01.csv,339,"source_path,02_workflows/F4_workflow_v01/submission_ready/F4_submission_ready_manifest_v01.csv,F4_submission_ready_manifest_v01.csv,,character,,,02_workflows/F4_workflow_v01/data/02b_figure_content/esld_F4_survival_stats_public.csv | /Users...,NA/blank as read by fread,15,0,13,LOCAL_PATH_REMOVED"
00_release_manifests/public_absolute_path_scan_v01.csv	90	00_release_manifests/not_public_variable_dictionary_v01.csv,342,"submission_path,02_workflows/F4_workflow_v01/submission_ready/F4_submission_ready_manifest_v01.csv,F4_submission_ready_manifest_v01.csv,,character,,,/Users/mo/Library/CloudStorage/OneDrive-Persönlich/MO/Papers/MELD/02_programs/MELD_repository_release_v1/submission/figshare_package_FINAL_LIVE_REVIEW_V3/02_workflows/F4_workflow_v01/s…	00_release_manifests/not_public_variable_dictionary_v01.csv,342,"submission_path,02_workflows/F4_workflow_v01/submission_ready/F4_submission_ready_manifest_v01.csv,F4_submission_ready_manifest_v01.csv,,character,,,02_workflows/F4_workflow_v01/submission_ready/public/data/esld_F4_survival_stats_public.csv | /...,NA/blank as read by fread,15,0,13,LOCAL_PATH_REMOVED"
00_release_manifests/public_absolute_path_scan_v01.csv	91	00_release_manifests/not_public_variable_dictionary_v01.csv,350,"source_path,02_workflows/F4_workflow_v01/submission_ready/internal/F4_internal_submission_manifest_v01.csv,F4_internal_submission_manifest_v01.csv,,character,,,/Users/mo/Library/CloudStorage/OneDrive-Persönlich/MO/Papers/MELD/02_programs/MELD_repository_release_v1/submission/figshare_package_FINAL_LIVE_REVIEW_V3/02_workflows/F4_wor…	00_release_manifests/not_public_variable_dictionary_v01.csv,350,"source_path,02_workflows/F4_workflow_v01/submission_ready/internal/F4_internal_submission_manifest_v01.csv,F4_internal_submission_manifest_v01.csv,,character,,,02_workflows/F4_workflow_v01/data/01_source_loaded_harmonized/esld_master_long_public.csv | /Us...,NA/blank as read by fread,11,0,9,LOCAL_PATH_REMOVED"
00_release_manifests/public_absolute_path_scan_v01.csv	92	00_release_manifests/not_public_variable_dictionary_v01.csv,353,"submission_path,02_workflows/F4_workflow_v01/submission_ready/internal/F4_internal_submission_manifest_v01.csv,F4_internal_submission_manifest_v01.csv,,character,,,/Users/mo/Library/CloudStorage/OneDrive-Persönlich/MO/Papers/MELD/02_programs/MELD_repository_release_v1/submission/figshare_package_FINAL_LIVE_REVIEW_V3/02_workflows/F4…	00_release_manifests/not_public_variable_dictionary_v01.csv,353,"submission_path,02_workflows/F4_workflow_v01/submission_ready/internal/F4_internal_submission_manifest_v01.csv,F4_internal_submission_manifest_v01.csv,,character,,,02_workflows/F4_workflow_v01/submission_ready/internal/data/esld_master_long_source_internal.cs...,NA/blank as read by fread,11,0,9,LOCAL_PATH_REMOVED"
00_release_manifests/public_absolute_path_scan_v01.csv	93	00_release_manifests/not_public_variable_dictionary_v01.csv,434,"source_path,02_workflows/F4_workflow_v01/submission_ready/public/F4_public_submission_manifest_v01.csv,F4_public_submission_manifest_v01.csv,,character,,,/Users/mo/Library/CloudStorage/OneDrive-Persönlich/MO/Papers/MELD/02_programs/MELD_repository_release_v1/submission/figshare_package_FINAL_LIVE_REVIEW_V3/02_workflows/F4_workflow_…	00_release_manifests/not_public_variable_dictionary_v01.csv,434,"source_path,02_workflows/F4_workflow_v01/submission_ready/public/F4_public_submission_manifest_v01.csv,F4_public_submission_manifest_v01.csv,,character,,,02_workflows/F4_workflow_v01/data/02b_figure_content/esld_F4_survival_stats_public.csv | /Users...,NA/blank as read by fread,4,0,4,LOCAL_PATH_REMOVED"
00_release_manifests/public_absolute_path_scan_v01.csv	94	00_release_manifests/not_public_variable_dictionary_v01.csv,437,"submission_path,02_workflows/F4_workflow_v01/submission_ready/public/F4_public_submission_manifest_v01.csv,F4_public_submission_manifest_v01.csv,,character,,,/Users/mo/Library/CloudStorage/OneDrive-Persönlich/MO/Papers/MELD/02_programs/MELD_repository_release_v1/submission/figshare_package_FINAL_LIVE_REVIEW_V3/02_workflows/F4_workf…	00_release_manifests/not_public_variable_dictionary_v01.csv,437,"submission_path,02_workflows/F4_workflow_v01/submission_ready/public/F4_public_submission_manifest_v01.csv,F4_public_submission_manifest_v01.csv,,character,,,02_workflows/F4_workflow_v01/submission_ready/public/data/esld_F4_survival_stats_public.csv | /...,NA/blank as read by fread,4,0,4,LOCAL_PATH_REMOVED"
00_release_manifests/public_absolute_path_scan_v01.csv	95	00_release_manifests/not_public_variable_dictionary_v01.csv,446,"source_path,02_workflows/F5_workflow_v01/data/01_source_loaded_harmonized/esld_F5_source_load_manifest_internal.csv,esld_F5_source_load_manifest_internal.csv,,character,,,/Users/mo/Library/CloudStorage/OneDrive-Persönlich/MO/Papers/MELD/02_programs/MELD_repository_release_v1/submission/figshare_package_FINAL_LIVE_REVIEW_V3/01_prima…	00_release_manifests/not_public_variable_dictionary_v01.csv,446,"source_path,02_workflows/F5_workflow_v01/data/01_source_loaded_harmonized/esld_F5_source_load_manifest_internal.csv,esld_F5_source_load_manifest_internal.csv,,character,,,01_primary_data/public/esld_master_long_public.csv,NA/blank as read by fread,1,0,1,LOCAL_PATH_REMOVED"
00_release_manifests/public_absolute_path_scan_v01.csv	96	00_release_manifests/not_public_variable_dictionary_v01.csv,449,"value,02_workflows/F5_workflow_v01/data/01_source_loaded_harmonized/esld_F5_step1_run_inputs_internal.csv,esld_F5_step1_run_inputs_internal.csv,,character,,,V3 central primary-data layer | /Users/mo/Library/CloudStorage/OneDrive-Persönlich/MO/Papers/MELD/02_programs/MELD_repository_release_v1/submission/figshare_package_FINAL_LIVE_…	00_release_manifests/not_public_variable_dictionary_v01.csv,449,"value,02_workflows/F5_workflow_v01/data/01_source_loaded_harmonized/esld_F5_step1_run_inputs_internal.csv,esld_F5_step1_run_inputs_internal.csv,,character,,,V3 central primary-data layer | 01_primary_data/public/esld_master_long_public.csv,NA/blank as read by fread,2,0,2,V3 central primary-data layer | LOCAL_PATH_REMOVED"
00_release_manifests/public_absolute_path_scan_v01.csv	97	00_release_manifests/not_public_variable_dictionary_v01.csv,507,"source_path,02_workflows/F5_workflow_v01/submission_ready/F5_submission_ready_manifest_v01.csv,F5_submission_ready_manifest_v01.csv,,character,,,/Users/mo/Library/CloudStorage/OneDrive-Persönlich/MO/Papers/MELD/02_programs/MELD_repository_release_v1/submission/figshare_package_FINAL_LIVE_REVIEW_V3/02_workflows/F5_workflow_v01/data/…	00_release_manifests/not_public_variable_dictionary_v01.csv,507,"source_path,02_workflows/F5_workflow_v01/submission_ready/F5_submission_ready_manifest_v01.csv,F5_submission_ready_manifest_v01.csv,,character,,,02_workflows/F5_workflow_v01/data/02b_figure_content/esld_F5_stratified_survival_subject_public...,NA/blank as read by fread,14,0,12,LOCAL_PATH_REMOVED"
00_release_manifests/public_absolute_path_scan_v01.csv	98	00_release_manifests/not_public_variable_dictionary_v01.csv,510,"submission_path,02_workflows/F5_workflow_v01/submission_ready/F5_submission_ready_manifest_v01.csv,F5_submission_ready_manifest_v01.csv,,character,,,/Users/mo/Library/CloudStorage/OneDrive-Persönlich/MO/Papers/MELD/02_programs/MELD_repository_release_v1/submission/figshare_package_FINAL_LIVE_REVIEW_V3/02_workflows/F5_workflow_v01/s…	00_release_manifests/not_public_variable_dictionary_v01.csv,510,"submission_path,02_workflows/F5_workflow_v01/submission_ready/F5_submission_ready_manifest_v01.csv,F5_submission_ready_manifest_v01.csv,,character,,,02_workflows/F5_workflow_v01/submission_ready/public/data/esld_F5_stratified_survival_subject_p...,NA/blank as read by fread,14,0,12,LOCAL_PATH_REMOVED"
00_release_manifests/public_absolute_path_scan_v01.csv	99	00_release_manifests/not_public_variable_dictionary_v01.csv,518,"source_path,02_workflows/F5_workflow_v01/submission_ready/internal/F5_internal_submission_manifest_v01.csv,F5_internal_submission_manifest_v01.csv,,character,,,/Users/mo/Library/CloudStorage/OneDrive-Persönlich/MO/Papers/MELD/02_programs/MELD_repository_release_v1/submission/figshare_package_FINAL_LIVE_REVIEW_V3/02_workflows/F5_wor…	00_release_manifests/not_public_variable_dictionary_v01.csv,518,"source_path,02_workflows/F5_workflow_v01/submission_ready/internal/F5_internal_submission_manifest_v01.csv,F5_internal_submission_manifest_v01.csv,,character,,,02_workflows/F5_workflow_v01/data/02a_refined_analysis/esld_F5_stratified_survival_subject_from...,NA/blank as read by fread,10,0,8,LOCAL_PATH_REMOVED"
00_release_manifests/public_absolute_path_scan_v01.csv	100	00_release_manifests/not_public_variable_dictionary_v01.csv,521,"submission_path,02_workflows/F5_workflow_v01/submission_ready/internal/F5_internal_submission_manifest_v01.csv,F5_internal_submission_manifest_v01.csv,,character,,,/Users/mo/Library/CloudStorage/OneDrive-Persönlich/MO/Papers/MELD/02_programs/MELD_repository_release_v1/submission/figshare_package_FINAL_LIVE_REVIEW_V3/02_workflows/F5…	00_release_manifests/not_public_variable_dictionary_v01.csv,521,"submission_path,02_workflows/F5_workflow_v01/submission_ready/internal/F5_internal_submission_manifest_v01.csv,F5_internal_submission_manifest_v01.csv,,character,,,02_workflows/F5_workflow_v01/submission_ready/internal/data/esld_F5_stratified_survival_subject...,NA/blank as read by fread,10,0,8,LOCAL_PATH_REMOVED"
00_release_manifests/public_absolute_path_scan_v01.csv	101	00_release_manifests/not_public_variable_dictionary_v01.csv,555,"source_path,02_workflows/F5_workflow_v01/submission_ready/public/F5_public_submission_manifest_v01.csv,F5_public_submission_manifest_v01.csv,,character,,,/Users/mo/Library/CloudStorage/OneDrive-Persönlich/MO/Papers/MELD/02_programs/MELD_repository_release_v1/submission/figshare_package_FINAL_LIVE_REVIEW_V3/02_workflows/F5_workflow_…	00_release_manifests/not_public_variable_dictionary_v01.csv,555,"source_path,02_workflows/F5_workflow_v01/submission_ready/public/F5_public_submission_manifest_v01.csv,F5_public_submission_manifest_v01.csv,,character,,,02_workflows/F5_workflow_v01/data/02b_figure_content/esld_F5_stratified_survival_subject_public...,NA/blank as read by fread,4,0,4,LOCAL_PATH_REMOVED"
00_release_manifests/public_absolute_path_scan_v01.csv	102	00_release_manifests/not_public_variable_dictionary_v01.csv,558,"submission_path,02_workflows/F5_workflow_v01/submission_ready/public/F5_public_submission_manifest_v01.csv,F5_public_submission_manifest_v01.csv,,character,,,/Users/mo/Library/CloudStorage/OneDrive-Persönlich/MO/Papers/MELD/02_programs/MELD_repository_release_v1/submission/figshare_package_FINAL_LIVE_REVIEW_V3/02_workflows/F5_workf…	00_release_manifests/not_public_variable_dictionary_v01.csv,558,"submission_path,02_workflows/F5_workflow_v01/submission_ready/public/F5_public_submission_manifest_v01.csv,F5_public_submission_manifest_v01.csv,,character,,,02_workflows/F5_workflow_v01/submission_ready/public/data/esld_F5_stratified_survival_subject_p...,NA/blank as read by fread,4,0,4,LOCAL_PATH_REMOVED"
00_release_manifests/public_absolute_path_scan_v01.csv	103	00_release_manifests/not_public_variable_dictionary_v01.csv,559,"/Users/mo/Library/CloudStorage/OneDrive-Persönlich/MO/Papers/MELD/02_programs/MELD_repository_release_v1/submission/figshare_package_FINAL_LIVE_REVIEW_V2,02_workflows/F6_workflow_v01/README_F6_workflow_v01.txt,README_F6_workflow_v01.txt,,logical,,,"""",NA/blank as read by fread,0,0,0,"""",F6,public_or_low_risk,yes,"""",manual_revie…	00_release_manifests/not_public_variable_dictionary_v01.csv,559,"LOCAL_PATH_REMOVED,02_workflows/F6_workflow_v01/README_F6_workflow_v01.txt,README_F6_workflow_v01.txt,,logical,,,"""",NA/blank as read by fread,0,0,0,"""",F6,public_or_low_risk,yes,"""",manual_review,manual_review,F6,manual_review,Workflow README kept as public documentation/metadata.,public,text_table_or_text,documentation_or_metad…
00_release_manifests/public_absolute_path_scan_v01.csv	104	00_release_manifests/not_public_variable_dictionary_v01.csv,569,"source_path,02_workflows/F6_workflow_v01/submission_ready/F6_submission_ready_manifest_v01.csv,F6_submission_ready_manifest_v01.csv,,character,,,/Users/mo/Library/CloudStorage/OneDrive-Persönlich/MO/Papers/MELD/02_programs/MELD_repository_release_v1/submission/figshare_package_FINAL_LIVE_REVIEW_V3/02_workflows/F6_workflow_v01/data/…	00_release_manifests/not_public_variable_dictionary_v01.csv,569,"source_path,02_workflows/F6_workflow_v01/submission_ready/F6_submission_ready_manifest_v01.csv,F6_submission_ready_manifest_v01.csv,,character,,,02_workflows/F6_workflow_v01/data/02b_figure_content/srtr_F6_gray_tests_stats_public.csv | /Use...,NA/blank as read by fread,16,0,16,LOCAL_PATH_REMOVED"
00_release_manifests/public_absolute_path_scan_v01.csv	105	00_release_manifests/not_public_variable_dictionary_v01.csv,572,"submission_path,02_workflows/F6_workflow_v01/submission_ready/F6_submission_ready_manifest_v01.csv,F6_submission_ready_manifest_v01.csv,,character,,,/Users/mo/Library/CloudStorage/OneDrive-Persönlich/MO/Papers/MELD/02_programs/MELD_repository_release_v1/submission/figshare_package_FINAL_LIVE_REVIEW_V3/02_workflows/F6_workflow_v01/s…	00_release_manifests/not_public_variable_dictionary_v01.csv,572,"submission_path,02_workflows/F6_workflow_v01/submission_ready/F6_submission_ready_manifest_v01.csv,F6_submission_ready_manifest_v01.csv,,character,,,02_workflows/F6_workflow_v01/submission_ready/public/data/srtr_F6_gray_tests_stats_public.csv |...,NA/blank as read by fread,16,0,16,LOCAL_PATH_REMOVED"
00_release_manifests/public_absolute_path_scan_v01.csv	106	00_release_manifests/not_public_variable_dictionary_v01.csv,604,"source_path,02_workflows/F6_workflow_v01/submission_ready/internal/F6_internal_submission_manifest_v01.csv,F6_internal_submission_manifest_v01.csv,,character,,,/Users/mo/Library/CloudStorage/OneDrive-Persönlich/MO/Papers/MELD/02_programs/MELD_repository_release_v1/submission/figshare_package_FINAL_LIVE_REVIEW_V3/02_workflows/F6_wor…	00_release_manifests/not_public_variable_dictionary_v01.csv,604,"source_path,02_workflows/F6_workflow_v01/submission_ready/internal/F6_internal_submission_manifest_v01.csv,F6_internal_submission_manifest_v01.csv,,character,,,02_workflows/F6_workflow_v01/data/01_source_loaded_harmonized/srtr_F6_cif_long_restricted.csv |...,NA/blank as read by fread,11,0,11,LOCAL_PATH_REMOVED"
00_release_manifests/public_absolute_path_scan_v01.csv	107	00_release_manifests/not_public_variable_dictionary_v01.csv,607,"submission_path,02_workflows/F6_workflow_v01/submission_ready/internal/F6_internal_submission_manifest_v01.csv,F6_internal_submission_manifest_v01.csv,,character,,,/Users/mo/Library/CloudStorage/OneDrive-Persönlich/MO/Papers/MELD/02_programs/MELD_repository_release_v1/submission/figshare_package_FINAL_LIVE_REVIEW_V3/02_workflows/F6…	00_release_manifests/not_public_variable_dictionary_v01.csv,607,"submission_path,02_workflows/F6_workflow_v01/submission_ready/internal/F6_internal_submission_manifest_v01.csv,F6_internal_submission_manifest_v01.csv,,character,,,02_workflows/F6_workflow_v01/submission_ready/internal/data/srtr_F6_cif_long_restricted.csv | /...,NA/blank as read by fread,11,0,11,LOCAL_PATH_REMOVED"
00_release_manifests/public_absolute_path_scan_v01.csv	108	00_release_manifests/not_public_variable_dictionary_v01.csv,614,"source_path,02_workflows/F6_workflow_v01/submission_ready/public/F6_public_submission_manifest_v01.csv,F6_public_submission_manifest_v01.csv,,character,,,/Users/mo/Library/CloudStorage/OneDrive-Persönlich/MO/Papers/MELD/02_programs/MELD_repository_release_v1/submission/figshare_package_FINAL_LIVE_REVIEW_V3/02_workflows/F6_workflow_…	00_release_manifests/not_public_variable_dictionary_v01.csv,614,"source_path,02_workflows/F6_workflow_v01/submission_ready/public/F6_public_submission_manifest_v01.csv,F6_public_submission_manifest_v01.csv,,character,,,02_workflows/F6_workflow_v01/data/02b_figure_content/srtr_F6_gray_tests_stats_public.csv | /Use...,NA/blank as read by fread,3,0,3,LOCAL_PATH_REMOVED"
00_release_manifests/public_absolute_path_scan_v01.csv	109	00_release_manifests/not_public_variable_dictionary_v01.csv,617,"submission_path,02_workflows/F6_workflow_v01/submission_ready/public/F6_public_submission_manifest_v01.csv,F6_public_submission_manifest_v01.csv,,character,,,/Users/mo/Library/CloudStorage/OneDrive-Persönlich/MO/Papers/MELD/02_programs/MELD_repository_release_v1/submission/figshare_package_FINAL_LIVE_REVIEW_V3/02_workflows/F6_workf…	00_release_manifests/not_public_variable_dictionary_v01.csv,617,"submission_path,02_workflows/F6_workflow_v01/submission_ready/public/F6_public_submission_manifest_v01.csv,F6_public_submission_manifest_v01.csv,,character,,,02_workflows/F6_workflow_v01/submission_ready/public/data/srtr_F6_gray_tests_stats_public.csv |...,NA/blank as read by fread,3,0,3,LOCAL_PATH_REMOVED"
00_release_manifests/public_absolute_path_scan_v01.csv	110	00_release_manifests/not_public_variable_dictionary_v01.csv,620,"V3,02_workflows/T1_workflow_v01/README_T1_workflow_v01.txt,README_T1_workflow_v01.txt,,character,,,"""""""""""""""""""""""""""""""""""""""""""""""""""""""""""""""""""""""""""""""""""""""""""""""""""""""""""""""""""""""""""""""""""""""""""""""""""""""""""""""""""""""""""""""""""""""""""""""""""""""""""""""""""""""""""""""""""""""""""…	00_release_manifests/not_public_variable_dictionary_v01.csv,620,"V3,02_workflows/T1_workflow_v01/README_T1_workflow_v01.txt,README_T1_workflow_v01.txt,,character,,,"""""""""""""""""""""""""""""""""""""""""""""""""""""""""""""""""""""""""""""""""""""""""""""""""""""""""""""""""""""""""""""""""""""""""""""""""""""""""""""""""""""""""""""""""""""""""""""""""""""""""""""""""""""""""""""""""""""""""""…
00_release_manifests/public_absolute_path_scan_v01.csv	111	00_release_manifests/not_public_variable_dictionary_v01.csv,628,"source_path,02_workflows/T1_workflow_v01/data/01_source_loaded_harmonized/T1_source_load_manifest_internal.csv,T1_source_load_manifest_internal.csv,,character,,,/Users/mo/Library/CloudStorage/OneDrive-Persönlich/MO/Papers/MELD/02_programs/MELD_repository_release_v1/submission/figshare_package_FINAL_LIVE_REVIEW_V3/01_primary_data/pu…	00_release_manifests/not_public_variable_dictionary_v01.csv,628,"source_path,02_workflows/T1_workflow_v01/data/01_source_loaded_harmonized/T1_source_load_manifest_internal.csv,T1_source_load_manifest_internal.csv,,character,,,01_primary_data/public/esld_master_long_public.csv | LOCAL_PATH_REMOVED,NA/blank as read by fread,4,0,4,LOCAL_PATH_REMOVED"
00_release_manifests/public_absolute_path_scan_v01.csv	112	00_release_manifests/not_public_variable_dictionary_v01.csv,631,"value,02_workflows/T1_workflow_v01/data/01_source_loaded_harmonized/T1_step1_run_inputs_internal.csv,T1_step1_run_inputs_internal.csv,,character,,,V3 central primary-data layer | /Users/mo/Library/CloudStorage/OneDrive-Persönlich/MO/Papers/MELD/02_programs/MELD_repository_release_v1/submission/figshare_package_FINAL_LIVE_REVIEW_V3/…	00_release_manifests/not_public_variable_dictionary_v01.csv,631,"value,02_workflows/T1_workflow_v01/data/01_source_loaded_harmonized/T1_step1_run_inputs_internal.csv,T1_step1_run_inputs_internal.csv,,character,,,V3 central primary-data layer | 01_primary_data/public/esld_master_long_public.csv | LOCAL_PATH_REMOVED,NA/blank as read by fread,5,0,5,V3 central primary-data layer | LOCAL_PATH_REMOVED"
00_release_manifests/public_absolute_path_scan_v01.csv	113	00_release_manifests/not_public_variable_dictionary_v01.csv,714,"submission_path,02_workflows/T1_workflow_v01/submission_ready/internal/T1_internal_submission_manifest_v01.csv,T1_internal_submission_manifest_v01.csv,,character,,,/Users/mo/Library/CloudStorage/OneDrive-Persönlich/MO/Papers/MELD/02_programs/MELD_repository_release_v1/submission/figshare_package_FINAL_LIVE_REVIEW_V3/02_workflows/T1…	00_release_manifests/not_public_variable_dictionary_v01.csv,714,"submission_path,02_workflows/T1_workflow_v01/submission_ready/internal/T1_internal_submission_manifest_v01.csv,T1_internal_submission_manifest_v01.csv,,character,,,02_workflows/T1_workflow_v01/submission_ready/internal/data/esld_srtr_T1_general_characteristic...,NA/blank as read by fread,10,0,10,LOCAL_PATH_REMOVED"
00_release_manifests/public_absolute_path_scan_v01.csv	114	00_release_manifests/not_public_variable_dictionary_v01.csv,722,"submission_path,02_workflows/T1_workflow_v01/submission_ready/public/T1_public_submission_manifest_v01.csv,T1_public_submission_manifest_v01.csv,,character,,,/Users/mo/Library/CloudStorage/OneDrive-Persönlich/MO/Papers/MELD/02_programs/MELD_repository_release_v1/submission/figshare_package_FINAL_LIVE_REVIEW_V3/02_workflows/T1_workf…	00_release_manifests/not_public_variable_dictionary_v01.csv,722,"submission_path,02_workflows/T1_workflow_v01/submission_ready/public/T1_public_submission_manifest_v01.csv,T1_public_submission_manifest_v01.csv,,character,,,02_workflows/T1_workflow_v01/submission_ready/public/data/esld_srtr_T1_general_characteristics_...,NA/blank as read by fread,2,0,2,LOCAL_PATH_REMOVED"
00_release_manifests/public_absolute_path_scan_v01.csv	115	00_release_manifests/not_public_variable_dictionary_v01.csv,730,"source_path,02_workflows/T3_workflow_v01/data/01_source_loaded_harmonized/T3_source_load_manifest_internal.csv,T3_source_load_manifest_internal.csv,,character,,,/Users/mo/Library/CloudStorage/OneDrive-Persönlich/MO/Papers/MELD/02_programs/MELD_repository_release_v1/submission/figshare_package_FINAL_LIVE_REVIEW_V3/01_primary_data/pu…	00_release_manifests/not_public_variable_dictionary_v01.csv,730,"source_path,02_workflows/T3_workflow_v01/data/01_source_loaded_harmonized/T3_source_load_manifest_internal.csv,T3_source_load_manifest_internal.csv,,character,,,01_primary_data/public/esld_master_long_public.csv | LOCAL_PATH_REMOVED,NA/blank as read by fread,3,0,3,LOCAL_PATH_REMOVED"
00_release_manifests/public_absolute_path_scan_v01.csv	116	00_release_manifests/not_public_variable_dictionary_v01.csv,733,"value,02_workflows/T3_workflow_v01/data/01_source_loaded_harmonized/T3_step1_run_inputs_internal.csv,T3_step1_run_inputs_internal.csv,,character,,,V3 central primary-data layer | /Users/mo/Library/CloudStorage/OneDrive-Persönlich/MO/Papers/MELD/02_programs/MELD_repository_release_v1/submission/figshare_package_FINAL_LIVE_REVIEW_V3/…	00_release_manifests/not_public_variable_dictionary_v01.csv,733,"value,02_workflows/T3_workflow_v01/data/01_source_loaded_harmonized/T3_step1_run_inputs_internal.csv,T3_step1_run_inputs_internal.csv,,character,,,V3 central primary-data layer | 01_primary_data/public/esld_master_long_public.csv | LOCAL_PATH_REMOVED,NA/blank as read by fread,4,0,4,V3 central primary-data layer | LOCAL_PATH_REMOVED"
00_release_manifests/public_absolute_path_scan_v01.csv	117	00_release_manifests/not_public_variable_dictionary_v01.csv,935,"submission_path,02_workflows/T3_workflow_v01/submission_ready/internal/T3_internal_submission_manifest_v01.csv,T3_internal_submission_manifest_v01.csv,,character,,,/Users/mo/Library/CloudStorage/OneDrive-Persönlich/MO/Papers/MELD/02_programs/MELD_repository_release_v1/submission/figshare_package_FINAL_LIVE_REVIEW_V3/02_workflows/T3…	00_release_manifests/not_public_variable_dictionary_v01.csv,935,"submission_path,02_workflows/T3_workflow_v01/submission_ready/internal/T3_internal_submission_manifest_v01.csv,T3_internal_submission_manifest_v01.csv,,character,,,02_workflows/T3_workflow_v01/submission_ready/internal/data/esld_T3_creatinine_comparison_raw_s...,NA/blank as read by fread,15,0,15,LOCAL_PATH_REMOVED"
00_release_manifests/public_absolute_path_scan_v01.csv	118	00_release_manifests/not_public_variable_dictionary_v01.csv,1065,"submission_path,02_workflows/T3_workflow_v01/submission_ready/public/T3_public_submission_manifest_v01.csv,T3_public_submission_manifest_v01.csv,,character,,,/Users/mo/Library/CloudStorage/OneDrive-Persönlich/MO/Papers/MELD/02_programs/MELD_repository_release_v1/submission/figshare_package_FINAL_LIVE_REVIEW_V3/02_workflows/T3_work…	00_release_manifests/not_public_variable_dictionary_v01.csv,1065,"submission_path,02_workflows/T3_workflow_v01/submission_ready/public/T3_public_submission_manifest_v01.csv,T3_public_submission_manifest_v01.csv,,character,,,02_workflows/T3_workflow_v01/submission_ready/public/data/esld_srtr_T3_creatinine_comparison_ta...,NA/blank as read by fread,2,0,2,LOCAL_PATH_REMOVED"
00_release_manifests/public_absolute_path_scan_v01.csv	119	00_release_manifests/not_public_variable_dictionary_v01.csv,1073,"source_path,02_workflows/T4_workflow_v01/data/01_source_loaded_harmonized/T4_source_load_manifest_internal.csv,T4_source_load_manifest_internal.csv,,character,,,/Users/mo/Library/CloudStorage/OneDrive-Persönlich/MO/Papers/MELD/02_programs/MELD_repository_release_v1/submission/figshare_package_FINAL_LIVE_REVIEW_V3/01_primary_data/r…	00_release_manifests/not_public_variable_dictionary_v01.csv,1073,"source_path,02_workflows/T4_workflow_v01/data/01_source_loaded_harmonized/T4_source_load_manifest_internal.csv,T4_source_load_manifest_internal.csv,,character,,,01_primary_data/restricted/srtr_T4_score_shift_counts_all_scores_restricted.csv | LOCAL_PATH_REMOVED,NA/blank as read by fread,4,0,4,LOCAL_PATH_REMOVED"
00_release_manifests/public_absolute_path_scan_v01.csv	120	00_release_manifests/not_public_variable_dictionary_v01.csv,1085,"value,02_workflows/T4_workflow_v01/data/02a_refined_analysis/esld_T4_score_deviation_outcome_refined_qc_internal.csv,esld_T4_score_deviation_outcome_refined_qc_internal.csv,,character,,,FALSE | 0 | submitted DOCX values | /Users/mo/Library/CloudStorage/OneDrive-Persönlich/MO/Papers/MELD/02_programs/MELD_repository_release_v1/submi…	00_release_manifests/not_public_variable_dictionary_v01.csv,1085,"value,02_workflows/T4_workflow_v01/data/02a_refined_analysis/esld_T4_score_deviation_outcome_refined_qc_internal.csv,esld_T4_score_deviation_outcome_refined_qc_internal.csv,,character,,,FALSE | 0 | submitted DOCX values | 02_workflows/T4_workflow_v01/data/01_source_loaded_harmoniz...,NA/blank as read by fread,4,0,4,FALSE | 0 | subm…
00_release_manifests/public_absolute_path_scan_v01.csv	121	00_release_manifests/not_public_variable_dictionary_v01.csv,1087,"detail,02_workflows/T4_workflow_v01/data/02b_table_content/esld_T4_score_deviation_outcome_build_qc_internal.csv,esld_T4_score_deviation_outcome_build_qc_internal.csv,,character,,,rows=13 | Public T4 uses submitted DOCX values exactly; recalculation does not control public table. | /Users/mo/Library/CloudStorage/OneDrive-Persönlic…	00_release_manifests/not_public_variable_dictionary_v01.csv,1087,"detail,02_workflows/T4_workflow_v01/data/02b_table_content/esld_T4_score_deviation_outcome_build_qc_internal.csv,esld_T4_score_deviation_outcome_build_qc_internal.csv,,character,,,rows=13 | Public T4 uses submitted DOCX values exactly; recalculation does not control public table. | LOCAL_PATH_REMOVED,NA/blank as read by fread,6,0,6…
00_release_manifests/public_absolute_path_scan_v01.csv	122	00_release_manifests/not_public_variable_dictionary_v01.csv,1128,"The,02_workflows/T4_workflow_v01/submission_ready/README_T4_submission_ready_v01.txt,README_T4_submission_ready_v01.txt,,character,,,- | | Internal | The | Use | /Users/mo/Library/CloudStorage/OneDrive-Persönlich/MO/Papers/MELD/02_programs/MELD_repository_release_v1/submission/figshare_package_FINAL_LIVE_REVIEW_V3/02_workflows/T4_…	00_release_manifests/not_public_variable_dictionary_v01.csv,1128,"The,02_workflows/T4_workflow_v01/submission_ready/README_T4_submission_ready_v01.txt,README_T4_submission_ready_v01.txt,,character,,,- | | Internal | The | Use | 02_workflows/T4_workflow_v01/submission_ready/public/data | /User...,NA/blank as read by fread,11,0,7,- | | Internal | The | Use,T4,public_or_low_risk,yes,"""",manual_revi…
00_release_manifests/public_absolute_path_scan_v01.csv	123	00_release_manifests/not_public_variable_dictionary_v01.csv,1147,"submission_path,02_workflows/T4_workflow_v01/submission_ready/internal/T4_internal_submission_manifest_v01.csv,T4_internal_submission_manifest_v01.csv,,character,,,/Users/mo/Library/CloudStorage/OneDrive-Persönlich/MO/Papers/MELD/02_programs/MELD_repository_release_v1/submission/figshare_package_FINAL_LIVE_REVIEW_V3/02_workflows/T…	00_release_manifests/not_public_variable_dictionary_v01.csv,1147,"submission_path,02_workflows/T4_workflow_v01/submission_ready/internal/T4_internal_submission_manifest_v01.csv,T4_internal_submission_manifest_v01.csv,,character,,,02_workflows/T4_workflow_v01/submission_ready/internal/data/esld_T4_score_deviation_outcome_ana...,NA/blank as read by fread,19,0,19,LOCAL_PATH_REMOVED"
00_release_manifests/public_absolute_path_scan_v01.csv	124	00_release_manifests/not_public_variable_dictionary_v01.csv,1182,"submission_path,02_workflows/T4_workflow_v01/submission_ready/public/T4_public_submission_manifest_v01.csv,T4_public_submission_manifest_v01.csv,,character,,,/Users/mo/Library/CloudStorage/OneDrive-Persönlich/MO/Papers/MELD/02_programs/MELD_repository_release_v1/submission/figshare_package_FINAL_LIVE_REVIEW_V3/02_workflows/T4_work…	00_release_manifests/not_public_variable_dictionary_v01.csv,1182,"submission_path,02_workflows/T4_workflow_v01/submission_ready/public/T4_public_submission_manifest_v01.csv,T4_public_submission_manifest_v01.csv,,character,,,02_workflows/T4_workflow_v01/submission_ready/public/data/esld_T4_score_deviation_outcome_table...,NA/blank as read by fread,2,0,2,LOCAL_PATH_REMOVED"
00_release_manifests/public_absolute_path_scan_v01.csv	125	00_release_manifests/public_deposit_package_build_summary_v01.csv,2,"source_repository,/Users/mo/Library/CloudStorage/OneDrive-Persönlich/MO/Papers/MELD/02_programs/MELD_repository_release_v1/submission/figshare_package_FINAL_LIVE_REVIEW_V3,info"	00_release_manifests/public_deposit_package_build_summary_v01.csv,2,"source_repository,LOCAL_PATH_REMOVED,info"
00_release_manifests/public_absolute_path_scan_v01.csv	126	00_release_manifests/public_deposit_package_build_summary_v01.csv,3,"package_directory,/Users/mo/Library/CloudStorage/OneDrive-Persönlich/MO/Papers/MELD/02_programs/MELD_repository_release_v1/submission/figshare_package_FINAL_PUBLIC_DEPOSIT_V1_20260503_002637,info"	00_release_manifests/public_deposit_package_build_summary_v01.csv,3,"package_directory,LOCAL_PATH_REMOVED,info"
00_release_manifests/public_absolute_path_scan_v01.csv	127	00_release_manifests/public_variable_dictionary_explanatory_v01.csv,107,"02_workflows/F1_workflow_v02/data/01_source_loaded_harmonized/expm_slco_F1_source_load_manifest_public.csv,source_path,source_path,Source path,""Descriptor or long-format metadata field identifying the metric, variable, workflow object, unit, or source represented by the row."",,See example_values and allowed_values.,charact…	00_release_manifests/public_variable_dictionary_explanatory_v01.csv,107,"02_workflows/F1_workflow_v02/data/01_source_loaded_harmonized/expm_slco_F1_source_load_manifest_public.csv,source_path,source_path,Source path,""Descriptor or long-format metadata field identifying the metric, variable, workflow object, unit, or source represented by the row."",,See example_values and allowed_values.,charact…
00_release_manifests/public_absolute_path_scan_v01.csv	128	00_release_manifests/public_variable_dictionary_explanatory_v01.csv,110,"02_workflows/F1_workflow_v02/data/01_source_loaded_harmonized/expm_slco_F1_step1_run_inputs_public.csv,value,value,Value,Numerical or character value corresponding to the row-specific variable/metric.,,See example_values and allowed_values.,character,V3 central primary-data layer | /Users/mo/Library/CloudStorage/OneDrive-Per…	00_release_manifests/public_variable_dictionary_explanatory_v01.csv,110,"02_workflows/F1_workflow_v02/data/01_source_loaded_harmonized/expm_slco_F1_step1_run_inputs_public.csv,value,value,Value,Numerical or character value corresponding to the row-specific variable/metric.,,See example_values and allowed_values.,character,V3 central primary-data layer | LOCAL_PATH_REMOVED,V3 central primary-data …
00_release_manifests/public_absolute_path_scan_v01.csv	129	00_release_manifests/public_variable_dictionary_explanatory_v01.csv,201,"02_workflows/F1_workflow_v02/data/02b_figure_content/slco_F1_surface_run_inputs_outputs_public.csv,path,path,Path,F1 public data variable used for the creatinine/bilirubin interference surface or associated validation workflow.,,See example_values and allowed_values.,character,/Users/mo/Library/CloudStorage/OneDrive-Persönl…	00_release_manifests/public_variable_dictionary_explanatory_v01.csv,201,"02_workflows/F1_workflow_v02/data/02b_figure_content/slco_F1_surface_run_inputs_outputs_public.csv,path,path,Path,F1 public data variable used for the creatinine/bilirubin interference surface or associated validation workflow.,,See example_values and allowed_values.,character,LOCAL_PATH_REMOVED,LOCAL_PATH_REMOVED"
00_release_manifests/public_absolute_path_scan_v01.csv	130	00_release_manifests/public_variable_dictionary_explanatory_v02.csv,107,"source_path,02_workflows/F1_workflow_v02/data/01_source_loaded_harmonized/expm_slco_F1_source_load_manifest_public.csv,source_path,Source path,""Descriptor or long-format metadata field identifying the metric, variable, workflow object, unit, or source represented by the row."","""",See example_values and allowed_values.,cha…	00_release_manifests/public_variable_dictionary_explanatory_v02.csv,107,"source_path,02_workflows/F1_workflow_v02/data/01_source_loaded_harmonized/expm_slco_F1_source_load_manifest_public.csv,source_path,Source path,""Descriptor or long-format metadata field identifying the metric, variable, workflow object, unit, or source represented by the row."","""",See example_values and allowed_values.,cha…
00_release_manifests/public_absolute_path_scan_v01.csv	131	00_release_manifests/public_variable_dictionary_explanatory_v02.csv,110,"value,02_workflows/F1_workflow_v02/data/01_source_loaded_harmonized/expm_slco_F1_step1_run_inputs_public.csv,value,Value,Numerical or character value corresponding to the row-specific variable/metric.,"""",See example_values and allowed_values.,character,V3 central primary-data layer | /Users/mo/Library/CloudStorage/OneDrive…	00_release_manifests/public_variable_dictionary_explanatory_v02.csv,110,"value,02_workflows/F1_workflow_v02/data/01_source_loaded_harmonized/expm_slco_F1_step1_run_inputs_public.csv,value,Value,Numerical or character value corresponding to the row-specific variable/metric.,"""",See example_values and allowed_values.,character,V3 central primary-data layer | LOCAL_PATH_REMOVED,V3 central primary-d…
00_release_manifests/public_absolute_path_scan_v01.csv	132	00_release_manifests/public_variable_dictionary_explanatory_v02.csv,201,"path,02_workflows/F1_workflow_v02/data/02b_figure_content/slco_F1_surface_run_inputs_outputs_public.csv,path,Path,F1 public data variable used for the creatinine/bilirubin interference surface or associated validation workflow.,"""",See example_values and allowed_values.,character,/Users/mo/Library/CloudStorage/OneDrive-Pers…	00_release_manifests/public_variable_dictionary_explanatory_v02.csv,201,"path,02_workflows/F1_workflow_v02/data/02b_figure_content/slco_F1_surface_run_inputs_outputs_public.csv,path,Path,F1 public data variable used for the creatinine/bilirubin interference surface or associated validation workflow.,"""",See example_values and allowed_values.,character,LOCAL_PATH_REMOVED,LOCAL_PATH_REMOVED"
00_release_manifests/public_absolute_path_scan_v01.csv	133	00_release_manifests/public_variable_dictionary_explanatory_v03.csv,107,"source_path,02_workflows/F1_workflow_v02/data/01_source_loaded_harmonized/expm_slco_F1_source_load_manifest_public.csv,source_path,Source path,Source path recorded by the workflow. For public release this should be package-relative or sanitized if the original value was an absolute local path.,"""",Path string; prefer packag…	00_release_manifests/public_variable_dictionary_explanatory_v03.csv,107,"source_path,02_workflows/F1_workflow_v02/data/01_source_loaded_harmonized/expm_slco_F1_source_load_manifest_public.csv,source_path,Source path,Source path recorded by the workflow. For public release this should be package-relative or sanitized if the original value was an absolute local path.,"""",Path string; prefer packag…
00_release_manifests/public_absolute_path_scan_v01.csv	134	00_release_manifests/public_variable_dictionary_explanatory_v03.csv,110,"value,02_workflows/F1_workflow_v02/data/01_source_loaded_harmonized/expm_slco_F1_step1_run_inputs_public.csv,value,Value,Numerical or character value corresponding to the row-specific variable/metric.,"""",See example_values and allowed_values.,character,V3 central primary-data layer | /Users/mo/Library/CloudStorage/OneDrive…	00_release_manifests/public_variable_dictionary_explanatory_v03.csv,110,"value,02_workflows/F1_workflow_v02/data/01_source_loaded_harmonized/expm_slco_F1_step1_run_inputs_public.csv,value,Value,Numerical or character value corresponding to the row-specific variable/metric.,"""",See example_values and allowed_values.,character,V3 central primary-data layer | LOCAL_PATH_REMOVED,V3 central primary-d…
00_release_manifests/public_absolute_path_scan_v01.csv	135	00_release_manifests/public_variable_dictionary_explanatory_v03.csv,201,"path,02_workflows/F1_workflow_v02/data/02b_figure_content/slco_F1_surface_run_inputs_outputs_public.csv,path,Workflow path,Workflow path recorded in a manifest or audit table. For public release this should refer to a package-relative or otherwise non-sensitive path.,%,Path string; prefer package-relative or sanitized values…	00_release_manifests/public_variable_dictionary_explanatory_v03.csv,201,"path,02_workflows/F1_workflow_v02/data/02b_figure_content/slco_F1_surface_run_inputs_outputs_public.csv,path,Workflow path,Workflow path recorded in a manifest or audit table. For public release this should refer to a package-relative or otherwise non-sensitive path.,%,Path string; prefer package-relative or sanitized values…
00_release_manifests/public_absolute_path_scan_v01.csv	138	00_release_manifests/public_variable_dictionary_precision_summary_v01.csv,2,"public_package,/Users/mo/Library/CloudStorage/OneDrive-Persönlich/MO/Papers/MELD/02_programs/MELD_repository_release_v1/submission/figshare_package_FINAL_PUBLIC_DEPOSIT_V1_20260503_002637,info"	00_release_manifests/public_variable_dictionary_precision_summary_v01.csv,2,"public_package,LOCAL_PATH_REMOVED,info"
00_release_manifests/public_absolute_path_scan_v01.csv	139	00_release_manifests/public_variable_dictionary_RECOMMENDED.csv,107,"source_path,02_workflows/F1_workflow_v02/data/01_source_loaded_harmonized/expm_slco_F1_source_load_manifest_public.csv,source_path,Source path,Source path recorded by the workflow. For public release this should be package-relative or sanitized if the original value was an absolute local path.,"""",Path string; prefer package-re…	00_release_manifests/public_variable_dictionary_RECOMMENDED.csv,107,"source_path,02_workflows/F1_workflow_v02/data/01_source_loaded_harmonized/expm_slco_F1_source_load_manifest_public.csv,source_path,Source path,Source path recorded by the workflow. For public release this should be package-relative or sanitized if the original value was an absolute local path.,"""",Path string; prefer package-re…
00_release_manifests/public_absolute_path_scan_v01.csv	140	00_release_manifests/public_variable_dictionary_RECOMMENDED.csv,110,"value,02_workflows/F1_workflow_v02/data/01_source_loaded_harmonized/expm_slco_F1_step1_run_inputs_public.csv,value,Value,Numerical or character value corresponding to the row-specific variable/metric.,"""",See example_values and allowed_values.,character,V3 central primary-data layer | /Users/mo/Library/CloudStorage/OneDrive-Per…	00_release_manifests/public_variable_dictionary_RECOMMENDED.csv,110,"value,02_workflows/F1_workflow_v02/data/01_source_loaded_harmonized/expm_slco_F1_step1_run_inputs_public.csv,value,Value,Numerical or character value corresponding to the row-specific variable/metric.,"""",See example_values and allowed_values.,character,V3 central primary-data layer | LOCAL_PATH_REMOVED,V3 central primary-data …
00_release_manifests/public_absolute_path_scan_v01.csv	141	00_release_manifests/public_variable_dictionary_RECOMMENDED.csv,201,"path,02_workflows/F1_workflow_v02/data/02b_figure_content/slco_F1_surface_run_inputs_outputs_public.csv,path,Workflow path,Workflow path recorded in a manifest or audit table. For public release this should refer to a package-relative or otherwise non-sensitive path.,%,Path string; prefer package-relative or sanitized values in …	00_release_manifests/public_variable_dictionary_RECOMMENDED.csv,201,"path,02_workflows/F1_workflow_v02/data/02b_figure_content/slco_F1_surface_run_inputs_outputs_public.csv,path,Workflow path,Workflow path recorded in a manifest or audit table. For public release this should refer to a package-relative or otherwise non-sensitive path.,%,Path string; prefer package-relative or sanitized values in …
00_release_manifests/public_absolute_path_scan_v01.csv	142	00_release_manifests/public_variable_dictionary_summary_explanatory_v01.csv,2,"public_package,/Users/mo/Library/CloudStorage/OneDrive-Persönlich/MO/Papers/MELD/02_programs/MELD_repository_release_v1/submission/figshare_package_FINAL_PUBLIC_DEPOSIT_V1_20260503_002637,info"	00_release_manifests/public_variable_dictionary_summary_explanatory_v01.csv,2,"public_package,LOCAL_PATH_REMOVED,info"
00_release_manifests/public_absolute_path_scan_v01.csv	143	00_release_manifests/public_variable_dictionary_summary_explanatory_v02.csv,2,"public_package,/Users/mo/Library/CloudStorage/OneDrive-Persönlich/MO/Papers/MELD/02_programs/MELD_repository_release_v1/submission/figshare_package_FINAL_PUBLIC_DEPOSIT_V1_20260503_002637,info"	00_release_manifests/public_variable_dictionary_summary_explanatory_v02.csv,2,"public_package,LOCAL_PATH_REMOVED,info"
00_release_manifests/public_absolute_path_scan_v01.csv	144	00_release_manifests/public_variable_dictionary_v01.csv,107,"source_path,02_workflows/F1_workflow_v02/data/01_source_loaded_harmonized/expm_slco_F1_source_load_manifest_public.csv,expm_slco_F1_source_load_manifest_public.csv,,character,,,/Users/mo/Library/CloudStorage/OneDrive-Persönlich/MO/Papers/MELD/02_programs/MELD_repository_release_v1/submission/figshare_package_FINAL_LIVE_REVIEW_V3/01_pri…	00_release_manifests/public_variable_dictionary_v01.csv,107,"source_path,02_workflows/F1_workflow_v02/data/01_source_loaded_harmonized/expm_slco_F1_source_load_manifest_public.csv,expm_slco_F1_source_load_manifest_public.csv,,character,,,01_primary_data/public/f1_tb_cre_experimental_array_raw.csv | LOCAL_PATH_REMOVED,NA/blank as read by fread,4,0,4,LOCAL_PATH_REMOVED"
00_release_manifests/public_absolute_path_scan_v01.csv	145	00_release_manifests/public_variable_dictionary_v01.csv,110,"value,02_workflows/F1_workflow_v02/data/01_source_loaded_harmonized/expm_slco_F1_step1_run_inputs_public.csv,expm_slco_F1_step1_run_inputs_public.csv,,character,,,V3 central primary-data layer | /Users/mo/Library/CloudStorage/OneDrive-Persönlich/MO/Papers/MELD/02_programs/MELD_repository_release_v1/submission/figshare_package_FINAL_LIV…	00_release_manifests/public_variable_dictionary_v01.csv,110,"value,02_workflows/F1_workflow_v02/data/01_source_loaded_harmonized/expm_slco_F1_step1_run_inputs_public.csv,expm_slco_F1_step1_run_inputs_public.csv,,character,,,V3 central primary-data layer | 01_primary_data/public/f1_tb_cre_experimental_array_raw.csv | /...,NA/blank as read by fread,5,0,5,V3 central primary-data layer | LOCAL_PATH_R…
00_release_manifests/public_absolute_path_scan_v01.csv	146	00_release_manifests/public_variable_dictionary_v01.csv,201,"path,02_workflows/F1_workflow_v02/data/02b_figure_content/slco_F1_surface_run_inputs_outputs_public.csv,slco_F1_surface_run_inputs_outputs_public.csv,,character,,,/Users/mo/Library/CloudStorage/OneDrive-Persönlich/MO/Papers/MELD/02_programs/MELD_repository_release_v1/submission/figshare_package_FINAL_LIVE_REVIEW_V3/02_workflows/F1_work…	00_release_manifests/public_variable_dictionary_v01.csv,201,"path,02_workflows/F1_workflow_v02/data/02b_figure_content/slco_F1_surface_run_inputs_outputs_public.csv,slco_F1_surface_run_inputs_outputs_public.csv,,character,,,02_workflows/F1_workflow_v02/data/02a_refined_analysis/expm_F1_model_coefficients_public.csv | ...,NA/blank as read by fread,5,0,5,LOCAL_PATH_REMOVED"
00_release_manifests/public_absolute_path_scan_v01.csv	147	00_release_manifests/restricted_on_request_variable_dictionary_v01.csv,228,"source_path,02_workflows/F4_workflow_v01/data/01_source_loaded_harmonized/esld_srtr_F4_source_load_manifest_internal.csv,esld_srtr_F4_source_load_manifest_internal.csv,,character,,,/Users/mo/Library/CloudStorage/OneDrive-Persönlich/MO/Papers/MELD/02_programs/MELD_repository_release_v1/submission/figshare_package_FINAL_LI…	00_release_manifests/restricted_on_request_variable_dictionary_v01.csv,228,"source_path,02_workflows/F4_workflow_v01/data/01_source_loaded_harmonized/esld_srtr_F4_source_load_manifest_internal.csv,esld_srtr_F4_source_load_manifest_internal.csv,,character,,,01_primary_data/public/esld_master_long_public.csv | LOCAL_PATH_REMOVED,NA/blank as read by fread,4,0,4,LOCAL_PATH_REMOVED"
00_release_manifests/public_absolute_path_scan_v01.csv	148	00_release_manifests/restricted_on_request_variable_dictionary_v01.csv,231,"value,02_workflows/F4_workflow_v01/data/01_source_loaded_harmonized/esld_srtr_F4_step1_run_inputs_internal.csv,esld_srtr_F4_step1_run_inputs_internal.csv,,character,,,V3 central primary-data layer | /Users/mo/Library/CloudStorage/OneDrive-Persönlich/MO/Papers/MELD/02_programs/MELD_repository_release_v1/submission/figshar…	00_release_manifests/restricted_on_request_variable_dictionary_v01.csv,231,"value,02_workflows/F4_workflow_v01/data/01_source_loaded_harmonized/esld_srtr_F4_step1_run_inputs_internal.csv,esld_srtr_F4_step1_run_inputs_internal.csv,,character,,,V3 central primary-data layer | 01_primary_data/public/esld_master_long_public.csv | LOCAL_PATH_REMOVED,NA/blank as read by fread,3,0,3,V3 central primary-d…
00_release_manifests/public_absolute_path_scan_v01.csv	149	00_release_manifests/restricted_on_request_variable_dictionary_v01.csv,364,"source_path,02_workflows/F6_workflow_v01/data/01_source_loaded_harmonized/srtr_F6_source_load_manifest_internal.csv,srtr_F6_source_load_manifest_internal.csv,,character,,,/Users/mo/Library/CloudStorage/OneDrive-Persönlich/MO/Papers/MELD/02_programs/MELD_repository_release_v1/submission/figshare_package_FINAL_LIVE_REVIEW_…	00_release_manifests/restricted_on_request_variable_dictionary_v01.csv,364,"source_path,02_workflows/F6_workflow_v01/data/01_source_loaded_harmonized/srtr_F6_source_load_manifest_internal.csv,srtr_F6_source_load_manifest_internal.csv,,character,,,01_primary_data/restricted/srtr_master_long_restricted.csv,NA/blank as read by fread,1,0,1,LOCAL_PATH_REMOVED"
00_release_manifests/public_absolute_path_scan_v01.csv	150	00_release_manifests/restricted_on_request_variable_dictionary_v01.csv,367,"value,02_workflows/F6_workflow_v01/data/01_source_loaded_harmonized/srtr_F6_step1_run_inputs_internal.csv,srtr_F6_step1_run_inputs_internal.csv,,character,,,V3 central primary-data layer | /Users/mo/Library/CloudStorage/OneDrive-Persönlich/MO/Papers/MELD/02_programs/MELD_repository_release_v1/submission/figshare_package_…	00_release_manifests/restricted_on_request_variable_dictionary_v01.csv,367,"value,02_workflows/F6_workflow_v01/data/01_source_loaded_harmonized/srtr_F6_step1_run_inputs_internal.csv,srtr_F6_step1_run_inputs_internal.csv,,character,,,V3 central primary-data layer | 01_primary_data/restricted/srtr_master_long_restricted.csv,NA/blank as read by fread,2,0,2,V3 central primary-data layer | LOCAL_PATH_…
00_release_manifests/public_absolute_path_scan_v01.csv	151	00_release_manifests/restricted_on_request_variable_dictionary_v01.csv,464,"source_file,02_workflows/F6_workflow_v01/data/02a_refined_analysis/srtr_F6_rebuild_from_master_provenance_internal.csv,srtr_F6_rebuild_from_master_provenance_internal.csv,,character,,,/Users/mo/Library/CloudStorage/OneDrive-Persönlich/MO/Papers/MELD/02_programs/MELD_repository_release_v1/submission/figshare_package_FINAL…	00_release_manifests/restricted_on_request_variable_dictionary_v01.csv,464,"source_file,02_workflows/F6_workflow_v01/data/02a_refined_analysis/srtr_F6_rebuild_from_master_provenance_internal.csv,srtr_F6_rebuild_from_master_provenance_internal.csv,,character,,,02_workflows/F6_workflow_v01/data/01_source_loaded_harmonized/srtr_master_long_restricted.csv,NA/blank as read by fread,1,0,1,LOCAL_PATH_RE…
00_release_manifests/public_absolute_path_scan_v01.csv	152	00_release_manifests/restricted_on_request_variable_dictionary_v01.csv,548,"source_path,02_workflows/F6_workflow_v01/submission_ready/restricted/F6_restricted_submission_manifest_v01.csv,F6_restricted_submission_manifest_v01.csv,,character,,,/Users/mo/Library/CloudStorage/OneDrive-Persönlich/MO/Papers/MELD/02_programs/MELD_repository_release_v1/submission/figshare_package_FINAL_LIVE_REVIEW_V3/02…	00_release_manifests/restricted_on_request_variable_dictionary_v01.csv,548,"source_path,02_workflows/F6_workflow_v01/submission_ready/restricted/F6_restricted_submission_manifest_v01.csv,F6_restricted_submission_manifest_v01.csv,,character,,,02_workflows/F6_workflow_v01/data/02b_figure_content/srtr_F6_cif_long_restricted.csv | LOCAL_PATH_REMOVED,NA/blank as read by fread,2,0,2,LOCAL_PATH_REMOVED"
00_release_manifests/public_absolute_path_scan_v01.csv	153	00_release_manifests/restricted_on_request_variable_dictionary_v01.csv,551,"submission_path,02_workflows/F6_workflow_v01/submission_ready/restricted/F6_restricted_submission_manifest_v01.csv,F6_restricted_submission_manifest_v01.csv,,character,,,/Users/mo/Library/CloudStorage/OneDrive-Persönlich/MO/Papers/MELD/02_programs/MELD_repository_release_v1/submission/figshare_package_FINAL_LIVE_REVIEW_V…	00_release_manifests/restricted_on_request_variable_dictionary_v01.csv,551,"submission_path,02_workflows/F6_workflow_v01/submission_ready/restricted/F6_restricted_submission_manifest_v01.csv,F6_restricted_submission_manifest_v01.csv,,character,,,02_workflows/F6_workflow_v01/submission_ready/restricted/data/srtr_F6_cif_long_restricted.csv |...,NA/blank as read by fread,2,0,2,LOCAL_PATH_REMOVED"
00_release_manifests/public_absolute_path_scan_v01.csv	154	00_release_manifests/restricted_on_request_variable_dictionary_v01.csv,647,"detail,02_workflows/T1_workflow_v01/data/02b_table_content/esld_srtr_T1_general_characteristics_build_qc_internal.csv,esld_srtr_T1_general_characteristics_build_qc_internal.csv,,character,,,rows=23 | Public T1 uses submitted values exactly; recalculation does not control public table. | /Users/mo/Library/CloudStorage/OneD…	00_release_manifests/restricted_on_request_variable_dictionary_v01.csv,647,"detail,02_workflows/T1_workflow_v01/data/02b_table_content/esld_srtr_T1_general_characteristics_build_qc_internal.csv,esld_srtr_T1_general_characteristics_build_qc_internal.csv,,character,,,rows=23 | Public T1 uses submitted values exactly; recalculation does not control public table. | LOCAL_PATH_REMOVED,NA/blank as read…
00_release_manifests/public_absolute_path_scan_v01.csv	155	00_release_manifests/restricted_on_request_variable_dictionary_v01.csv,703,"source_file,02_workflows/T1_workflow_v01/data/02b_table_content/esld_srtr_T1_sodium_albumin_recalc_patch_audit_internal.csv,esld_srtr_T1_sodium_albumin_recalc_patch_audit_internal.csv,,character,,,/Users/mo/Library/CloudStorage/OneDrive-Persönlich/MO/Papers/MELD/02_programs/MELD_repository_release_v1/submission/figshare_…	00_release_manifests/restricted_on_request_variable_dictionary_v01.csv,703,"source_file,02_workflows/T1_workflow_v01/data/02b_table_content/esld_srtr_T1_sodium_albumin_recalc_patch_audit_internal.csv,esld_srtr_T1_sodium_albumin_recalc_patch_audit_internal.csv,,character,,,02_workflows/T1_workflow_v01/data/02a_refined_analysis/esld_T1_baseline_labs_scores_long_intern...,NA/blank as read by fread,2…
00_release_manifests/public_absolute_path_scan_v01.csv	156	00_release_manifests/restricted_on_request_variable_dictionary_v01.csv,740,"detail,02_workflows/T3_workflow_v01/data/02b_table_content/esld_srtr_T3_creatinine_comparison_build_qc_internal.csv,esld_srtr_T3_creatinine_comparison_build_qc_internal.csv,,character,,,rows=24 | Public T3 uses submitted DOCX values exactly; recalculation does not control public table. | /Users/mo/Library/CloudStorage/One…	00_release_manifests/restricted_on_request_variable_dictionary_v01.csv,740,"detail,02_workflows/T3_workflow_v01/data/02b_table_content/esld_srtr_T3_creatinine_comparison_build_qc_internal.csv,esld_srtr_T3_creatinine_comparison_build_qc_internal.csv,,character,,,rows=24 | Public T3 uses submitted DOCX values exactly; recalculation does not control public table. | LOCAL_PATH_REMOVED,NA/blank as rea…
00_release_manifests/public_absolute_path_scan_v01.csv	157	00_release_manifests/restricted_on_request_variable_dictionary_v01.csv,852,"detail,02_workflows/T4_workflow_v01/data/02b_table_content/srtr_T4_score_deviation_outcome_build_qc_internal.csv,srtr_T4_score_deviation_outcome_build_qc_internal.csv,,character,,,/Users/mo/Library/CloudStorage/OneDrive-Persönlich/MO/Papers/MELD/02_programs/MELD_repository_release_v1/submission/figshare_package_FINAL_LIV…	00_release_manifests/restricted_on_request_variable_dictionary_v01.csv,852,"detail,02_workflows/T4_workflow_v01/data/02b_table_content/srtr_T4_score_deviation_outcome_build_qc_internal.csv,srtr_T4_score_deviation_outcome_build_qc_internal.csv,,character,,,02_workflows/T4_workflow_v01/data/01_source_loaded_harmonized/srtr_T4_score_shift_counts_all_sc...,NA/blank as read by fread,16,0,16,LOCAL_PATH…
00_release_manifests/public_absolute_path_scan_v01.csv	158	00_release_manifests/restricted_on_request_variable_dictionary_v01.csv,881,"source_path,02_workflows/T4_workflow_v01/data/02b_table_content/srtr_T4_score_deviation_outcome_source_manifest_internal.csv,srtr_T4_score_deviation_outcome_source_manifest_internal.csv,,character,,,/Users/mo/Library/CloudStorage/OneDrive-Persönlich/MO/Papers/MELD/02_programs/MELD_repository_release_v1/submission/figshar…	00_release_manifests/restricted_on_request_variable_dictionary_v01.csv,881,"source_path,02_workflows/T4_workflow_v01/data/02b_table_content/srtr_T4_score_deviation_outcome_source_manifest_internal.csv,srtr_T4_score_deviation_outcome_source_manifest_internal.csv,,character,,,02_workflows/T4_workflow_v01/data/01_source_loaded_harmonized/srtr_T4_score_shift_counts_all_sc...,NA/blank as read by fread…
00_release_manifests/public_absolute_path_scan_v01.csv	159	00_release_manifests/restricted_on_request_variable_dictionary_v01.csv,927,"submission_path,02_workflows/T4_workflow_v01/submission_ready/restricted/T4_restricted_submission_manifest_v01.csv,T4_restricted_submission_manifest_v01.csv,,character,,,/Users/mo/Library/CloudStorage/OneDrive-Persönlich/MO/Papers/MELD/02_programs/MELD_repository_release_v1/submission/figshare_package_FINAL_LIVE_REVIEW_V…	00_release_manifests/restricted_on_request_variable_dictionary_v01.csv,927,"submission_path,02_workflows/T4_workflow_v01/submission_ready/restricted/T4_restricted_submission_manifest_v01.csv,T4_restricted_submission_manifest_v01.csv,,character,,,02_workflows/T4_workflow_v01/submission_ready/restricted/data/srtr_T4_score_shift_counts_all_sc...,NA/blank as read by fread,2,0,2,LOCAL_PATH_REMOVED"
00_release_manifests/public_absolute_path_scan_v01.csv	160	00_release_manifests/restricted_on_request_variable_dictionary_v01.csv,933,"source_path,02_workflows/T4_workflow_v01/submission_ready/restricted/data/srtr_T4_restricted_source_manifest.csv,srtr_T4_restricted_source_manifest.csv,,character,,,/Users/mo/Library/CloudStorage/OneDrive-Persönlich/MO/Papers/MELD/02_programs/MELD_repository_release_v1/submission/figshare_package_FINAL_LIVE_REVIEW_V3/02_…	00_release_manifests/restricted_on_request_variable_dictionary_v01.csv,933,"source_path,02_workflows/T4_workflow_v01/submission_ready/restricted/data/srtr_T4_restricted_source_manifest.csv,srtr_T4_restricted_source_manifest.csv,,character,,,02_workflows/T4_workflow_v01/data/01_source_loaded_harmonized/srtr_T4_score_shift_counts_all_sc...,NA/blank as read by fread,2,0,2,LOCAL_PATH_REMOVED"
00_release_manifests/public_absolute_path_scan_v01.csv	161	02_workflows/F1_workflow_v02/data/01_source_loaded_harmonized/expm_slco_F1_step1_run_inputs_public.csv,3,"""f1_array_raw"";""/Users/mo/Library/CloudStorage/OneDrive-Persönlich/MO/Papers/MELD/02_programs/MELD_repository_release_v1/submission/figshare_package_FINAL_LIVE_REVIEW_V3/01_primary_data/public/f1_tb_cre_experimental_array_raw.csv"""	02_workflows/F1_workflow_v02/data/01_source_loaded_harmonized/expm_slco_F1_step1_run_inputs_public.csv,3,"""f1_array_raw"";""01_primary_data/public/f1_tb_cre_experimental_array_raw.csv"""
00_release_manifests/public_absolute_path_scan_v01.csv	162	02_workflows/F1_workflow_v02/data/01_source_loaded_harmonized/expm_slco_F1_step1_run_inputs_public.csv,4,"""f1_validation_raw"";""/Users/mo/Library/CloudStorage/OneDrive-Persönlich/MO/Papers/MELD/02_programs/MELD_repository_release_v1/submission/figshare_package_FINAL_LIVE_REVIEW_V3/01_primary_data/public/f1_tb_cre_experimental_validation_raw.csv"""	02_workflows/F1_workflow_v02/data/01_source_loaded_harmonized/expm_slco_F1_step1_run_inputs_public.csv,4,"""f1_validation_raw"";""01_primary_data/public/f1_tb_cre_experimental_validation_raw.csv"""
00_release_manifests/public_absolute_path_scan_v01.csv	163	02_workflows/F1_workflow_v02/data/01_source_loaded_harmonized/expm_slco_F1_step1_run_inputs_public.csv,5,"""f1_surface_repository"";""/Users/mo/Library/CloudStorage/OneDrive-Persönlich/MO/Papers/MELD/02_programs/MELD_repository_release_v1/submission/figshare_package_FINAL_LIVE_REVIEW_V3/01_primary_data/public/f1_simulated_surface_repository.csv"""	02_workflows/F1_workflow_v02/data/01_source_loaded_harmonized/expm_slco_F1_step1_run_inputs_public.csv,5,"""f1_surface_repository"";""01_primary_data/public/f1_simulated_surface_repository.csv"""
00_release_manifests/public_absolute_path_scan_v01.csv	164	02_workflows/F1_workflow_v02/data/01_source_loaded_harmonized/expm_slco_F1_step1_run_inputs_public.csv,6,"""f1_surface_metadata"";""/Users/mo/Library/CloudStorage/OneDrive-Persönlich/MO/Papers/MELD/02_programs/MELD_repository_release_v1/submission/figshare_package_FINAL_LIVE_REVIEW_V3/01_primary_data/public/f1_simulated_surface_metadata.csv"""	02_workflows/F1_workflow_v02/data/01_source_loaded_harmonized/expm_slco_F1_step1_run_inputs_public.csv,6,"""f1_surface_metadata"";""01_primary_data/public/f1_simulated_surface_metadata.csv"""
00_release_manifests/public_absolute_path_scan_v01.csv	165	02_workflows/F1_workflow_v02/submission_ready/F1_submission_ready_manifest_v02.csv,2,"data,public,Curated public experimental array dataset; rounded trial-display values only; unrounded audit columns removed.,02_workflows/F1_workflow_v02/data/02a_refined_analysis/expm_F1_array_input_public.csv,/Users/mo/Library/CloudStorage/OneDrive-Persönlich/MO/Papers/MELD/02_programs/MELD_repository_release_v…	02_workflows/F1_workflow_v02/submission_ready/F1_submission_ready_manifest_v02.csv,2,"data,public,Curated public experimental array dataset; rounded trial-display values only; unrounded audit columns removed.,02_workflows/F1_workflow_v02/data/02a_refined_analysis/expm_F1_array_input_public.csv,02_workflows/F1_workflow_v02/submission_ready/public/data/expm_F1_array_input_public.csv,expm_F1_array_i…
00_release_manifests/public_absolute_path_scan_v01.csv	166	02_workflows/F1_workflow_v02/submission_ready/F1_submission_ready_manifest_v02.csv,3,"data,public,Curated public validation dataset.,02_workflows/F1_workflow_v02/data/02a_refined_analysis/expm_F1_validation_input_public.csv,/Users/mo/Library/CloudStorage/OneDrive-Persönlich/MO/Papers/MELD/02_programs/MELD_repository_release_v1/submission/figshare_package_FINAL_LIVE_REVIEW_V3/02_workflows/F1_work…	02_workflows/F1_workflow_v02/submission_ready/F1_submission_ready_manifest_v02.csv,3,"data,public,Curated public validation dataset.,02_workflows/F1_workflow_v02/data/02a_refined_analysis/expm_F1_validation_input_public.csv,02_workflows/F1_workflow_v02/submission_ready/public/data/expm_F1_validation_input_public.csv,expm_F1_validation_input_public.csv,TRUE,TRUE,5068,2a1c7ff9a9b2d7b913576fc64c1af4…
00_release_manifests/public_absolute_path_scan_v01.csv	167	02_workflows/F1_workflow_v02/submission_ready/F1_submission_ready_manifest_v02.csv,4,"data,public,Final Figure 1 surface grid used to render the submitted figure.,02_workflows/F1_workflow_v02/data/02b_figure_content/slco_F1_surface_grid_public.csv,/Users/mo/Library/CloudStorage/OneDrive-Persönlich/MO/Papers/MELD/02_programs/MELD_repository_release_v1/submission/figshare_package_FINAL_LIVE_REVIEW…	02_workflows/F1_workflow_v02/submission_ready/F1_submission_ready_manifest_v02.csv,4,"data,public,Final Figure 1 surface grid used to render the submitted figure.,02_workflows/F1_workflow_v02/data/02b_figure_content/slco_F1_surface_grid_public.csv,02_workflows/F1_workflow_v02/submission_ready/public/data/slco_F1_surface_grid_public.csv,slco_F1_surface_grid_public.csv,TRUE,TRUE,5037005,7043e4517bc…
00_release_manifests/public_absolute_path_scan_v01.csv	168	02_workflows/F1_workflow_v02/submission_ready/F1_submission_ready_manifest_v02.csv,5,"data,public,Metadata for final Figure 1 surface grid.,02_workflows/F1_workflow_v02/data/02b_figure_content/slco_F1_surface_meta_public.csv,/Users/mo/Library/CloudStorage/OneDrive-Persönlich/MO/Papers/MELD/02_programs/MELD_repository_release_v1/submission/figshare_package_FINAL_LIVE_REVIEW_V3/02_workflows/F1_wor…	02_workflows/F1_workflow_v02/submission_ready/F1_submission_ready_manifest_v02.csv,5,"data,public,Metadata for final Figure 1 surface grid.,02_workflows/F1_workflow_v02/data/02b_figure_content/slco_F1_surface_meta_public.csv,02_workflows/F1_workflow_v02/submission_ready/public/data/slco_F1_surface_meta_public.csv,slco_F1_surface_meta_public.csv,TRUE,TRUE,494,63cd6a8340d66c32e5915d2dadcc2378,F1_wo…
00_release_manifests/public_absolute_path_scan_v01.csv	169	02_workflows/F1_workflow_v02/submission_ready/F1_submission_ready_manifest_v02.csv,6,"figure,public,Submission-ready Figure 1 PDF.,02_workflows/F1_workflow_v02/figures/slco_F1_surface_public.pdf,/Users/mo/Library/CloudStorage/OneDrive-Persönlich/MO/Papers/MELD/02_programs/MELD_repository_release_v1/submission/figshare_package_FINAL_LIVE_REVIEW_V3/02_workflows/F1_workflow_v02/submission_ready/pub…	02_workflows/F1_workflow_v02/submission_ready/F1_submission_ready_manifest_v02.csv,6,"figure,public,Submission-ready Figure 1 PDF.,02_workflows/F1_workflow_v02/figures/slco_F1_surface_public.pdf,02_workflows/F1_workflow_v02/submission_ready/public/figures/slco_F1_surface_public.pdf,slco_F1_surface_public.pdf,TRUE,TRUE,1542152,6de20aaebcce1d88c93b705cf4bd8152,F1_workflow_v02,2026-05-02T01:30:14Z"
00_release_manifests/public_absolute_path_scan_v01.csv	170	02_workflows/F1_workflow_v02/submission_ready/F1_submission_ready_manifest_v02.csv,7,"data,internal,Internal refined array dataset retaining unrounded audit columns.,02_workflows/F1_workflow_v02/data/02a_refined_analysis/expm_F1_array_input_public.csv,/Users/mo/Library/CloudStorage/OneDrive-Persönlich/MO/Papers/MELD/02_programs/MELD_repository_release_v1/submission/figshare_package_FINAL_LIVE_RE…	02_workflows/F1_workflow_v02/submission_ready/F1_submission_ready_manifest_v02.csv,7,"data,internal,Internal refined array dataset retaining unrounded audit columns.,02_workflows/F1_workflow_v02/data/02a_refined_analysis/expm_F1_array_input_public.csv,02_workflows/F1_workflow_v02/submission_ready/internal/data/expm_F1_array_input_with_rounding_audit_internal.csv,expm_F1_array_input_with_rounding_…
00_release_manifests/public_absolute_path_scan_v01.csv	171	02_workflows/F1_workflow_v02/submission_ready/F1_submission_ready_manifest_v02.csv,8,"data,internal,Unrounded raw import copy retained for internal traceability only.,02_workflows/F1_workflow_v02/data/01_source_loaded_harmonized/expm_F1_array_raw_public.csv,/Users/mo/Library/CloudStorage/OneDrive-Persönlich/MO/Papers/MELD/02_programs/MELD_repository_release_v1/submission/figshare_package_FINAL_L…	02_workflows/F1_workflow_v02/submission_ready/F1_submission_ready_manifest_v02.csv,8,"data,internal,Unrounded raw import copy retained for internal traceability only.,02_workflows/F1_workflow_v02/data/01_source_loaded_harmonized/expm_F1_array_raw_public.csv,02_workflows/F1_workflow_v02/submission_ready/internal/data/expm_F1_array_raw_internal.csv,expm_F1_array_raw_internal.csv,TRUE,TRUE,338947,b8…
00_release_manifests/public_absolute_path_scan_v01.csv	172	02_workflows/F1_workflow_v02/submission_ready/F1_submission_ready_manifest_v02.csv,9,"data,internal,Raw validation import copy retained for internal traceability only.,02_workflows/F1_workflow_v02/data/01_source_loaded_harmonized/expm_F1_validation_raw_public.csv,/Users/mo/Library/CloudStorage/OneDrive-Persönlich/MO/Papers/MELD/02_programs/MELD_repository_release_v1/submission/figshare_package_F…	02_workflows/F1_workflow_v02/submission_ready/F1_submission_ready_manifest_v02.csv,9,"data,internal,Raw validation import copy retained for internal traceability only.,02_workflows/F1_workflow_v02/data/01_source_loaded_harmonized/expm_F1_validation_raw_public.csv,02_workflows/F1_workflow_v02/submission_ready/internal/data/expm_F1_validation_raw_internal.csv,expm_F1_validation_raw_internal.csv,TRU…
00_release_manifests/public_absolute_path_scan_v01.csv	173	02_workflows/F1_workflow_v02/submission_ready/F1_submission_ready_manifest_v02.csv,10,"data,internal,Reference copy from legacy repository package used for internal rebuild comparison.,02_workflows/F1_workflow_v02/data/01_source_loaded_harmonized/slco_F1_surface_grid_reference_public.csv,/Users/mo/Library/CloudStorage/OneDrive-Persönlich/MO/Papers/MELD/02_programs/MELD_repository_release_v1/subm…	02_workflows/F1_workflow_v02/submission_ready/F1_submission_ready_manifest_v02.csv,10,"data,internal,Reference copy from legacy repository package used for internal rebuild comparison.,02_workflows/F1_workflow_v02/data/01_source_loaded_harmonized/slco_F1_surface_grid_reference_public.csv,02_workflows/F1_workflow_v02/submission_ready/internal/data/slco_F1_surface_grid_reference_internal.csv,slco_F…
00_release_manifests/public_absolute_path_scan_v01.csv	174	02_workflows/F1_workflow_v02/submission_ready/F1_submission_ready_manifest_v02.csv,11,"data,internal,Reference metadata copy from legacy repository package.,02_workflows/F1_workflow_v02/data/01_source_loaded_harmonized/slco_F1_surface_meta_reference_public.csv,/Users/mo/Library/CloudStorage/OneDrive-Persönlich/MO/Papers/MELD/02_programs/MELD_repository_release_v1/submission/figshare_package_FINA…	02_workflows/F1_workflow_v02/submission_ready/F1_submission_ready_manifest_v02.csv,11,"data,internal,Reference metadata copy from legacy repository package.,02_workflows/F1_workflow_v02/data/01_source_loaded_harmonized/slco_F1_surface_meta_reference_public.csv,02_workflows/F1_workflow_v02/submission_ready/internal/data/slco_F1_surface_meta_reference_internal.csv,slco_F1_surface_meta_reference_int…
00_release_manifests/public_absolute_path_scan_v01.csv	175	02_workflows/F1_workflow_v02/submission_ready/F1_submission_ready_manifest_v02.csv,12,"data,internal,Fixed model coefficients used internally to rebuild the public surface grid.,02_workflows/F1_workflow_v02/data/02a_refined_analysis/expm_F1_model_coefficients_public.csv,/Users/mo/Library/CloudStorage/OneDrive-Persönlich/MO/Papers/MELD/02_programs/MELD_repository_release_v1/submission/figshare_pa…	02_workflows/F1_workflow_v02/submission_ready/F1_submission_ready_manifest_v02.csv,12,"data,internal,Fixed model coefficients used internally to rebuild the public surface grid.,02_workflows/F1_workflow_v02/data/02a_refined_analysis/expm_F1_model_coefficients_public.csv,02_workflows/F1_workflow_v02/submission_ready/internal/data/expm_F1_model_coefficients_internal.csv,expm_F1_model_coefficients_i…
00_release_manifests/public_absolute_path_scan_v01.csv	176	02_workflows/F1_workflow_v02/submission_ready/F1_submission_ready_manifest_v02.csv,13,"validation,internal,QC documenting two-decimal rounding before correction/model processing.,02_workflows/F1_workflow_v02/data/02a_refined_analysis/expm_F1_pre_correction_rounding_qc_public.csv,/Users/mo/Library/CloudStorage/OneDrive-Persönlich/MO/Papers/MELD/02_programs/MELD_repository_release_v1/submission/fi…	02_workflows/F1_workflow_v02/submission_ready/F1_submission_ready_manifest_v02.csv,13,"validation,internal,QC documenting two-decimal rounding before correction/model processing.,02_workflows/F1_workflow_v02/data/02a_refined_analysis/expm_F1_pre_correction_rounding_qc_public.csv,02_workflows/F1_workflow_v02/submission_ready/internal/validation/expm_F1_pre_correction_rounding_qc_internal.csv,expm_…
00_release_manifests/public_absolute_path_scan_v01.csv	177	02_workflows/F1_workflow_v02/submission_ready/F1_submission_ready_manifest_v02.csv,14,"validation,internal,Internal refined-dataset QC.,02_workflows/F1_workflow_v02/data/02a_refined_analysis/expm_F1_refined_dataset_qc_public.csv,/Users/mo/Library/CloudStorage/OneDrive-Persönlich/MO/Papers/MELD/02_programs/MELD_repository_release_v1/submission/figshare_package_FINAL_LIVE_REVIEW_V3/02_workflows/F1…	02_workflows/F1_workflow_v02/submission_ready/F1_submission_ready_manifest_v02.csv,14,"validation,internal,Internal refined-dataset QC.,02_workflows/F1_workflow_v02/data/02a_refined_analysis/expm_F1_refined_dataset_qc_public.csv,02_workflows/F1_workflow_v02/submission_ready/internal/validation/expm_F1_refined_dataset_qc_internal.csv,expm_F1_refined_dataset_qc_internal.csv,TRUE,TRUE,652,812231b8c2…
00_release_manifests/public_absolute_path_scan_v01.csv	178	02_workflows/F1_workflow_v02/submission_ready/F1_submission_ready_manifest_v02.csv,15,"validation,internal,Internal manual clarification log.,02_workflows/F1_workflow_v02/data/02a_refined_analysis/expm_F1_refined_manual_clarifications_public.csv,/Users/mo/Library/CloudStorage/OneDrive-Persönlich/MO/Papers/MELD/02_programs/MELD_repository_release_v1/submission/figshare_package_FINAL_LIVE_REVIEW_V…	02_workflows/F1_workflow_v02/submission_ready/F1_submission_ready_manifest_v02.csv,15,"validation,internal,Internal manual clarification log.,02_workflows/F1_workflow_v02/data/02a_refined_analysis/expm_F1_refined_manual_clarifications_public.csv,02_workflows/F1_workflow_v02/submission_ready/internal/validation/expm_F1_refined_manual_clarifications_internal.csv,expm_F1_refined_manual_clarification…
00_release_manifests/public_absolute_path_scan_v01.csv	179	02_workflows/F1_workflow_v02/submission_ready/F1_submission_ready_manifest_v02.csv,16,"validation,internal,Internal QC comparing rebuilt surface to legacy reference surface.,02_workflows/F1_workflow_v02/data/02b_figure_content/slco_F1_surface_rebuild_qc_public.csv,/Users/mo/Library/CloudStorage/OneDrive-Persönlich/MO/Papers/MELD/02_programs/MELD_repository_release_v1/submission/figshare_package_…	02_workflows/F1_workflow_v02/submission_ready/F1_submission_ready_manifest_v02.csv,16,"validation,internal,Internal QC comparing rebuilt surface to legacy reference surface.,02_workflows/F1_workflow_v02/data/02b_figure_content/slco_F1_surface_rebuild_qc_public.csv,02_workflows/F1_workflow_v02/submission_ready/internal/validation/slco_F1_surface_rebuild_qc_internal.csv,slco_F1_surface_rebuild_qc_i…
00_release_manifests/public_absolute_path_scan_v01.csv	180	02_workflows/F1_workflow_v02/submission_ready/F1_submission_ready_manifest_v02.csv,17,"validation,internal,Internal render manifest for Figure 1 PDF.,02_workflows/F1_workflow_v02/validation/03_render/slco_F1_surface_render_manifest_public.csv,/Users/mo/Library/CloudStorage/OneDrive-Persönlich/MO/Papers/MELD/02_programs/MELD_repository_release_v1/submission/figshare_package_FINAL_LIVE_REVIEW_V3/0…	02_workflows/F1_workflow_v02/submission_ready/F1_submission_ready_manifest_v02.csv,17,"validation,internal,Internal render manifest for Figure 1 PDF.,02_workflows/F1_workflow_v02/validation/03_render/slco_F1_surface_render_manifest_public.csv,02_workflows/F1_workflow_v02/submission_ready/internal/validation/slco_F1_surface_render_manifest_internal.csv,slco_F1_surface_render_manifest_internal.csv,…
00_release_manifests/public_absolute_path_scan_v01.csv	181	02_workflows/F1_workflow_v02/submission_ready/F1_submission_ready_manifest_v02.csv,18,"validation,internal,Internal release check confirming public rounded array dataset has two-decimal trial-display values and no unrounded audit columns.,02_workflows/F1_workflow_v02/submission_ready/internal/validation/expm_F1_public_array_rounding_release_check_internal.csv,/Users/mo/Library/CloudStorage/OneDri…	02_workflows/F1_workflow_v02/submission_ready/F1_submission_ready_manifest_v02.csv,18,"validation,internal,Internal release check confirming public rounded array dataset has two-decimal trial-display values and no unrounded audit columns.,02_workflows/F1_workflow_v02/submission_ready/internal/validation/expm_F1_public_array_rounding_release_check_internal.csv,02_workflows/F1_workflow_v02/submissi…
00_release_manifests/public_absolute_path_scan_v01.csv	182	02_workflows/F1_workflow_v02/submission_ready/F1_submission_ready_manifest_v02.csv,19,"validation,internal,Internal final validation/documentation output from step 4.,02_workflows/F1_workflow_v02/validation/04_final_validation/F1_final_column_dictionary_public.csv,/Users/mo/Library/CloudStorage/OneDrive-Persönlich/MO/Papers/MELD/02_programs/MELD_repository_release_v1/submission/figshare_package_…	02_workflows/F1_workflow_v02/submission_ready/F1_submission_ready_manifest_v02.csv,19,"validation,internal,Internal final validation/documentation output from step 4.,02_workflows/F1_workflow_v02/validation/04_final_validation/F1_final_column_dictionary_public.csv,02_workflows/F1_workflow_v02/submission_ready/internal/validation/F1_final_column_dictionary_public.csv,F1_final_column_dictionary_pub…
00_release_manifests/public_absolute_path_scan_v01.csv	183	02_workflows/F1_workflow_v02/submission_ready/F1_submission_ready_manifest_v02.csv,20,"validation,internal,Internal final validation/documentation output from step 4.,02_workflows/F1_workflow_v02/validation/04_final_validation/F1_final_dataset_qc_summary_public.csv,/Users/mo/Library/CloudStorage/OneDrive-Persönlich/MO/Papers/MELD/02_programs/MELD_repository_release_v1/submission/figshare_package…	02_workflows/F1_workflow_v02/submission_ready/F1_submission_ready_manifest_v02.csv,20,"validation,internal,Internal final validation/documentation output from step 4.,02_workflows/F1_workflow_v02/validation/04_final_validation/F1_final_dataset_qc_summary_public.csv,02_workflows/F1_workflow_v02/submission_ready/internal/validation/F1_final_dataset_qc_summary_public.csv,F1_final_dataset_qc_summary_…
00_release_manifests/public_absolute_path_scan_v01.csv	184	02_workflows/F1_workflow_v02/submission_ready/F1_submission_ready_manifest_v02.csv,21,"validation,internal,Internal final validation/documentation output from step 4.,02_workflows/F1_workflow_v02/validation/04_final_validation/F1_final_file_inventory_public.csv,/Users/mo/Library/CloudStorage/OneDrive-Persönlich/MO/Papers/MELD/02_programs/MELD_repository_release_v1/submission/figshare_package_FIN…	02_workflows/F1_workflow_v02/submission_ready/F1_submission_ready_manifest_v02.csv,21,"validation,internal,Internal final validation/documentation output from step 4.,02_workflows/F1_workflow_v02/validation/04_final_validation/F1_final_file_inventory_public.csv,02_workflows/F1_workflow_v02/submission_ready/internal/validation/F1_final_file_inventory_public.csv,F1_final_file_inventory_public.csv,T…
00_release_manifests/public_absolute_path_scan_v01.csv	185	02_workflows/F1_workflow_v02/submission_ready/F1_submission_ready_manifest_v02.csv,22,"validation,internal,Internal final validation/documentation output from step 4.,02_workflows/F1_workflow_v02/validation/04_final_validation/F1_final_manual_clarifications_public.csv,/Users/mo/Library/CloudStorage/OneDrive-Persönlich/MO/Papers/MELD/02_programs/MELD_repository_release_v1/submission/figshare_pack…	02_workflows/F1_workflow_v02/submission_ready/F1_submission_ready_manifest_v02.csv,22,"validation,internal,Internal final validation/documentation output from step 4.,02_workflows/F1_workflow_v02/validation/04_final_validation/F1_final_manual_clarifications_public.csv,02_workflows/F1_workflow_v02/submission_ready/internal/validation/F1_final_manual_clarifications_public.csv,F1_final_manual_clarif…
00_release_manifests/public_absolute_path_scan_v01.csv	186	02_workflows/F1_workflow_v02/submission_ready/public/F1_public_submission_manifest_v02.csv,2,"data,public,Curated public experimental array dataset; rounded trial-display values only; unrounded audit columns removed.,02_workflows/F1_workflow_v02/data/02a_refined_analysis/expm_F1_array_input_public.csv,/Users/mo/Library/CloudStorage/OneDrive-Persönlich/MO/Papers/MELD/02_programs/MELD_repository_r…	02_workflows/F1_workflow_v02/submission_ready/public/F1_public_submission_manifest_v02.csv,2,"data,public,Curated public experimental array dataset; rounded trial-display values only; unrounded audit columns removed.,02_workflows/F1_workflow_v02/data/02a_refined_analysis/expm_F1_array_input_public.csv,02_workflows/F1_workflow_v02/submission_ready/public/data/expm_F1_array_input_public.csv,expm_F1…
00_release_manifests/public_absolute_path_scan_v01.csv	187	02_workflows/F1_workflow_v02/submission_ready/public/F1_public_submission_manifest_v02.csv,3,"data,public,Curated public validation dataset.,02_workflows/F1_workflow_v02/data/02a_refined_analysis/expm_F1_validation_input_public.csv,/Users/mo/Library/CloudStorage/OneDrive-Persönlich/MO/Papers/MELD/02_programs/MELD_repository_release_v1/submission/figshare_package_FINAL_LIVE_REVIEW_V3/02_workflows…	02_workflows/F1_workflow_v02/submission_ready/public/F1_public_submission_manifest_v02.csv,3,"data,public,Curated public validation dataset.,02_workflows/F1_workflow_v02/data/02a_refined_analysis/expm_F1_validation_input_public.csv,02_workflows/F1_workflow_v02/submission_ready/public/data/expm_F1_validation_input_public.csv,expm_F1_validation_input_public.csv,TRUE,TRUE,5068,2a1c7ff9a9b2d7b913576f…
00_release_manifests/public_absolute_path_scan_v01.csv	188	02_workflows/F1_workflow_v02/submission_ready/public/F1_public_submission_manifest_v02.csv,4,"data,public,Final Figure 1 surface grid used to render the submitted figure.,02_workflows/F1_workflow_v02/data/02b_figure_content/slco_F1_surface_grid_public.csv,/Users/mo/Library/CloudStorage/OneDrive-Persönlich/MO/Papers/MELD/02_programs/MELD_repository_release_v1/submission/figshare_package_FINAL_LIV…	02_workflows/F1_workflow_v02/submission_ready/public/F1_public_submission_manifest_v02.csv,4,"data,public,Final Figure 1 surface grid used to render the submitted figure.,02_workflows/F1_workflow_v02/data/02b_figure_content/slco_F1_surface_grid_public.csv,02_workflows/F1_workflow_v02/submission_ready/public/data/slco_F1_surface_grid_public.csv,slco_F1_surface_grid_public.csv,TRUE,TRUE,5037005,704…
00_release_manifests/public_absolute_path_scan_v01.csv	189	02_workflows/F1_workflow_v02/submission_ready/public/F1_public_submission_manifest_v02.csv,5,"data,public,Metadata for final Figure 1 surface grid.,02_workflows/F1_workflow_v02/data/02b_figure_content/slco_F1_surface_meta_public.csv,/Users/mo/Library/CloudStorage/OneDrive-Persönlich/MO/Papers/MELD/02_programs/MELD_repository_release_v1/submission/figshare_package_FINAL_LIVE_REVIEW_V3/02_workflow…	02_workflows/F1_workflow_v02/submission_ready/public/F1_public_submission_manifest_v02.csv,5,"data,public,Metadata for final Figure 1 surface grid.,02_workflows/F1_workflow_v02/data/02b_figure_content/slco_F1_surface_meta_public.csv,02_workflows/F1_workflow_v02/submission_ready/public/data/slco_F1_surface_meta_public.csv,slco_F1_surface_meta_public.csv,TRUE,TRUE,494,63cd6a8340d66c32e5915d2dadcc23…
00_release_manifests/public_absolute_path_scan_v01.csv	190	02_workflows/F1_workflow_v02/submission_ready/public/F1_public_submission_manifest_v02.csv,6,"figure,public,Submission-ready Figure 1 PDF.,02_workflows/F1_workflow_v02/figures/slco_F1_surface_public.pdf,/Users/mo/Library/CloudStorage/OneDrive-Persönlich/MO/Papers/MELD/02_programs/MELD_repository_release_v1/submission/figshare_package_FINAL_LIVE_REVIEW_V3/02_workflows/F1_workflow_v02/submission_r…	02_workflows/F1_workflow_v02/submission_ready/public/F1_public_submission_manifest_v02.csv,6,"figure,public,Submission-ready Figure 1 PDF.,02_workflows/F1_workflow_v02/figures/slco_F1_surface_public.pdf,02_workflows/F1_workflow_v02/submission_ready/public/figures/slco_F1_surface_public.pdf,slco_F1_surface_public.pdf,TRUE,TRUE,1542152,6de20aaebcce1d88c93b705cf4bd8152"
00_release_manifests/public_absolute_path_scan_v01.csv	191	02_workflows/F2_workflow_v01/submission_ready/F2_submission_ready_manifest_v01.csv,2,"data,public,Final public Figure 2 heatmap bin dataset used to render the submitted figure.,02_workflows/F2_workflow_v01/data/02b_figure_content/slco_F2_heatmap_bin_public.csv,/Users/mo/Library/CloudStorage/OneDrive-Persönlich/MO/Papers/MELD/02_programs/MELD_repository_release_v1/submission/figshare_package_FINA…	02_workflows/F2_workflow_v01/submission_ready/F2_submission_ready_manifest_v01.csv,2,"data,public,Final public Figure 2 heatmap bin dataset used to render the submitted figure.,02_workflows/F2_workflow_v01/data/02b_figure_content/slco_F2_heatmap_bin_public.csv,02_workflows/F2_workflow_v01/submission_ready/public/data/slco_F2_heatmap_bin_public.csv,slco_F2_heatmap_bin_public.csv,TRUE,TRUE,7858998,…
00_release_manifests/public_absolute_path_scan_v01.csv	192	02_workflows/F2_workflow_v01/submission_ready/F2_submission_ready_manifest_v01.csv,3,"data,public,Public metadata for final Figure 2 heatmap bin dataset.,02_workflows/F2_workflow_v01/data/02b_figure_content/slco_F2_heatmap_meta_public.csv,/Users/mo/Library/CloudStorage/OneDrive-Persönlich/MO/Papers/MELD/02_programs/MELD_repository_release_v1/submission/figshare_package_FINAL_LIVE_REVIEW_V3/02_wo…	02_workflows/F2_workflow_v01/submission_ready/F2_submission_ready_manifest_v01.csv,3,"data,public,Public metadata for final Figure 2 heatmap bin dataset.,02_workflows/F2_workflow_v01/data/02b_figure_content/slco_F2_heatmap_meta_public.csv,02_workflows/F2_workflow_v01/submission_ready/public/data/slco_F2_heatmap_meta_public.csv,slco_F2_heatmap_meta_public.csv,TRUE,TRUE,552,d6bec83444bffd55eb65533a…
00_release_manifests/public_absolute_path_scan_v01.csv	193	02_workflows/F2_workflow_v01/submission_ready/F2_submission_ready_manifest_v01.csv,4,"figure,public,Submission-ready Figure 2 PDF.,02_workflows/F2_workflow_v01/figures/slco_F2_heatmap_public.pdf,/Users/mo/Library/CloudStorage/OneDrive-Persönlich/MO/Papers/MELD/02_programs/MELD_repository_release_v1/submission/figshare_package_FINAL_LIVE_REVIEW_V3/02_workflows/F2_workflow_v01/submission_ready/pub…	02_workflows/F2_workflow_v01/submission_ready/F2_submission_ready_manifest_v01.csv,4,"figure,public,Submission-ready Figure 2 PDF.,02_workflows/F2_workflow_v01/figures/slco_F2_heatmap_public.pdf,02_workflows/F2_workflow_v01/submission_ready/public/figures/slco_F2_heatmap_public.pdf,slco_F2_heatmap_public.pdf,TRUE,TRUE,877270,a300627a40ff5d92e416ad2fdd7da6f9,F2_workflow_v01,2026-05-02T01:33:03Z"
00_release_manifests/public_absolute_path_scan_v01.csv	194	02_workflows/F2_workflow_v01/submission_ready/F2_submission_ready_manifest_v01.csv,5,"data,internal,""Internal F2 workflow traceability, QC, reference, or validation file."",02_workflows/F2_workflow_v01/data/01_source_loaded_harmonized/slco_F2_heatmap_bin_reference_internal.csv,/Users/mo/Library/CloudStorage/OneDrive-Persönlich/MO/Papers/MELD/02_programs/MELD_repository_release_v1/submission/fig…	02_workflows/F2_workflow_v01/submission_ready/F2_submission_ready_manifest_v01.csv,5,"data,internal,""Internal F2 workflow traceability, QC, reference, or validation file."",02_workflows/F2_workflow_v01/data/01_source_loaded_harmonized/slco_F2_heatmap_bin_reference_internal.csv,02_workflows/F2_workflow_v01/submission_ready/internal/data/slco_F2_heatmap_bin_reference_internal.csv,slco_F2_heatmap_b…
00_release_manifests/public_absolute_path_scan_v01.csv	195	02_workflows/F2_workflow_v01/submission_ready/F2_submission_ready_manifest_v01.csv,6,"data,internal,""Internal F2 workflow traceability, QC, reference, or validation file."",02_workflows/F2_workflow_v01/data/01_source_loaded_harmonized/slco_F2_heatmap_meta_reference_internal.csv,/Users/mo/Library/CloudStorage/OneDrive-Persönlich/MO/Papers/MELD/02_programs/MELD_repository_release_v1/submission/fi…	02_workflows/F2_workflow_v01/submission_ready/F2_submission_ready_manifest_v01.csv,6,"data,internal,""Internal F2 workflow traceability, QC, reference, or validation file."",02_workflows/F2_workflow_v01/data/01_source_loaded_harmonized/slco_F2_heatmap_meta_reference_internal.csv,02_workflows/F2_workflow_v01/submission_ready/internal/data/slco_F2_heatmap_meta_reference_internal.csv,slco_F2_heatmap…
00_release_manifests/public_absolute_path_scan_v01.csv	196	02_workflows/F2_workflow_v01/submission_ready/F2_submission_ready_manifest_v01.csv,7,"data,internal,""Internal F2 workflow traceability, QC, reference, or validation file."",02_workflows/F2_workflow_v01/data/01_source_loaded_harmonized/slco_F2_source_load_manifest_internal.csv,/Users/mo/Library/CloudStorage/OneDrive-Persönlich/MO/Papers/MELD/02_programs/MELD_repository_release_v1/submission/figs…	02_workflows/F2_workflow_v01/submission_ready/F2_submission_ready_manifest_v01.csv,7,"data,internal,""Internal F2 workflow traceability, QC, reference, or validation file."",02_workflows/F2_workflow_v01/data/01_source_loaded_harmonized/slco_F2_source_load_manifest_internal.csv,02_workflows/F2_workflow_v01/submission_ready/internal/data/slco_F2_source_load_manifest_internal.csv,slco_F2_source_load…
00_release_manifests/public_absolute_path_scan_v01.csv	197	02_workflows/F2_workflow_v01/submission_ready/F2_submission_ready_manifest_v01.csv,8,"data,internal,""Internal F2 workflow traceability, QC, reference, or validation file."",02_workflows/F2_workflow_v01/data/02a_refined_analysis/slco_F2_heatmap_input_internal.csv,/Users/mo/Library/CloudStorage/OneDrive-Persönlich/MO/Papers/MELD/02_programs/MELD_repository_release_v1/submission/figshare_package_F…	02_workflows/F2_workflow_v01/submission_ready/F2_submission_ready_manifest_v01.csv,8,"data,internal,""Internal F2 workflow traceability, QC, reference, or validation file."",02_workflows/F2_workflow_v01/data/02a_refined_analysis/slco_F2_heatmap_input_internal.csv,02_workflows/F2_workflow_v01/submission_ready/internal/data/slco_F2_heatmap_input_internal.csv,slco_F2_heatmap_input_internal.csv,TRUE,…
00_release_manifests/public_absolute_path_scan_v01.csv	198	02_workflows/F2_workflow_v01/submission_ready/F2_submission_ready_manifest_v01.csv,9,"data,internal,""Internal F2 workflow traceability, QC, reference, or validation file."",02_workflows/F2_workflow_v01/data/02a_refined_analysis/slco_F2_heatmap_input_qc_internal.csv,/Users/mo/Library/CloudStorage/OneDrive-Persönlich/MO/Papers/MELD/02_programs/MELD_repository_release_v1/submission/figshare_packag…	02_workflows/F2_workflow_v01/submission_ready/F2_submission_ready_manifest_v01.csv,9,"data,internal,""Internal F2 workflow traceability, QC, reference, or validation file."",02_workflows/F2_workflow_v01/data/02a_refined_analysis/slco_F2_heatmap_input_qc_internal.csv,02_workflows/F2_workflow_v01/submission_ready/internal/data/slco_F2_heatmap_input_qc_internal.csv,slco_F2_heatmap_input_qc_internal.…
00_release_manifests/public_absolute_path_scan_v01.csv	199	02_workflows/F2_workflow_v01/submission_ready/F2_submission_ready_manifest_v01.csv,10,"data,internal,""Internal F2 workflow traceability, QC, reference, or validation file."",02_workflows/F2_workflow_v01/data/02a_refined_analysis/slco_F2_heatmap_model_qc_internal.csv,/Users/mo/Library/CloudStorage/OneDrive-Persönlich/MO/Papers/MELD/02_programs/MELD_repository_release_v1/submission/figshare_packa…	02_workflows/F2_workflow_v01/submission_ready/F2_submission_ready_manifest_v01.csv,10,"data,internal,""Internal F2 workflow traceability, QC, reference, or validation file."",02_workflows/F2_workflow_v01/data/02a_refined_analysis/slco_F2_heatmap_model_qc_internal.csv,02_workflows/F2_workflow_v01/submission_ready/internal/data/slco_F2_heatmap_model_qc_internal.csv,slco_F2_heatmap_model_qc_internal…
00_release_manifests/public_absolute_path_scan_v01.csv	200	02_workflows/F2_workflow_v01/submission_ready/F2_submission_ready_manifest_v01.csv,11,"data,internal,""Internal F2 workflow traceability, QC, reference, or validation file."",02_workflows/F2_workflow_v01/data/02b_figure_content/slco_F2_heatmap_rebuild_qc_internal.csv,/Users/mo/Library/CloudStorage/OneDrive-Persönlich/MO/Papers/MELD/02_programs/MELD_repository_release_v1/submission/figshare_packa…	02_workflows/F2_workflow_v01/submission_ready/F2_submission_ready_manifest_v01.csv,11,"data,internal,""Internal F2 workflow traceability, QC, reference, or validation file."",02_workflows/F2_workflow_v01/data/02b_figure_content/slco_F2_heatmap_rebuild_qc_internal.csv,02_workflows/F2_workflow_v01/submission_ready/internal/data/slco_F2_heatmap_rebuild_qc_internal.csv,slco_F2_heatmap_rebuild_qc_inte…
00_release_manifests/public_absolute_path_scan_v01.csv	201	02_workflows/F2_workflow_v01/submission_ready/F2_submission_ready_manifest_v01.csv,12,"validation,internal,""Internal F2 workflow traceability, QC, reference, or validation file."",02_workflows/F2_workflow_v01/validation/03_render/slco_F2_heatmap_render_manifest_internal.csv,/Users/mo/Library/CloudStorage/OneDrive-Persönlich/MO/Papers/MELD/02_programs/MELD_repository_release_v1/submission/figsha…	02_workflows/F2_workflow_v01/submission_ready/F2_submission_ready_manifest_v01.csv,12,"validation,internal,""Internal F2 workflow traceability, QC, reference, or validation file."",02_workflows/F2_workflow_v01/validation/03_render/slco_F2_heatmap_render_manifest_internal.csv,02_workflows/F2_workflow_v01/submission_ready/internal/validation/slco_F2_heatmap_render_manifest_internal.csv,slco_F2_heat…
00_release_manifests/public_absolute_path_scan_v01.csv	202	02_workflows/F2_workflow_v01/submission_ready/F2_submission_ready_manifest_v01.csv,13,"validation,internal,""Internal F2 workflow traceability, QC, reference, or validation file."",02_workflows/F2_workflow_v01/validation/04_final_validation/F2_final_column_dictionary_internal.csv,/Users/mo/Library/CloudStorage/OneDrive-Persönlich/MO/Papers/MELD/02_programs/MELD_repository_release_v1/submission/f…	02_workflows/F2_workflow_v01/submission_ready/F2_submission_ready_manifest_v01.csv,13,"validation,internal,""Internal F2 workflow traceability, QC, reference, or validation file."",02_workflows/F2_workflow_v01/validation/04_final_validation/F2_final_column_dictionary_internal.csv,02_workflows/F2_workflow_v01/submission_ready/internal/validation/F2_final_column_dictionary_internal.csv,F2_final_col…
00_release_manifests/public_absolute_path_scan_v01.csv	203	02_workflows/F2_workflow_v01/submission_ready/F2_submission_ready_manifest_v01.csv,14,"validation,internal,""Internal F2 workflow traceability, QC, reference, or validation file."",02_workflows/F2_workflow_v01/validation/04_final_validation/F2_final_dataset_qc_summary_internal.csv,/Users/mo/Library/CloudStorage/OneDrive-Persönlich/MO/Papers/MELD/02_programs/MELD_repository_release_v1/submission/…	02_workflows/F2_workflow_v01/submission_ready/F2_submission_ready_manifest_v01.csv,14,"validation,internal,""Internal F2 workflow traceability, QC, reference, or validation file."",02_workflows/F2_workflow_v01/validation/04_final_validation/F2_final_dataset_qc_summary_internal.csv,02_workflows/F2_workflow_v01/submission_ready/internal/validation/F2_final_dataset_qc_summary_internal.csv,F2_final_d…
00_release_manifests/public_absolute_path_scan_v01.csv	204	02_workflows/F2_workflow_v01/submission_ready/F2_submission_ready_manifest_v01.csv,15,"validation,internal,""Internal F2 workflow traceability, QC, reference, or validation file."",02_workflows/F2_workflow_v01/validation/04_final_validation/F2_final_file_inventory_internal.csv,/Users/mo/Library/CloudStorage/OneDrive-Persönlich/MO/Papers/MELD/02_programs/MELD_repository_release_v1/submission/figs…	02_workflows/F2_workflow_v01/submission_ready/F2_submission_ready_manifest_v01.csv,15,"validation,internal,""Internal F2 workflow traceability, QC, reference, or validation file."",02_workflows/F2_workflow_v01/validation/04_final_validation/F2_final_file_inventory_internal.csv,02_workflows/F2_workflow_v01/submission_ready/internal/validation/F2_final_file_inventory_internal.csv,F2_final_file_inve…
00_release_manifests/public_absolute_path_scan_v01.csv	205	02_workflows/F2_workflow_v01/submission_ready/public/F2_public_submission_manifest_v01.csv,2,"data,public,Final public Figure 2 heatmap bin dataset used to render the submitted figure.,02_workflows/F2_workflow_v01/data/02b_figure_content/slco_F2_heatmap_bin_public.csv,/Users/mo/Library/CloudStorage/OneDrive-Persönlich/MO/Papers/MELD/02_programs/MELD_repository_release_v1/submission/figshare_pack…	02_workflows/F2_workflow_v01/submission_ready/public/F2_public_submission_manifest_v01.csv,2,"data,public,Final public Figure 2 heatmap bin dataset used to render the submitted figure.,02_workflows/F2_workflow_v01/data/02b_figure_content/slco_F2_heatmap_bin_public.csv,02_workflows/F2_workflow_v01/submission_ready/public/data/slco_F2_heatmap_bin_public.csv,slco_F2_heatmap_bin_public.csv,TRUE,TRUE,…
00_release_manifests/public_absolute_path_scan_v01.csv	206	02_workflows/F2_workflow_v01/submission_ready/public/F2_public_submission_manifest_v01.csv,3,"data,public,Public metadata for final Figure 2 heatmap bin dataset.,02_workflows/F2_workflow_v01/data/02b_figure_content/slco_F2_heatmap_meta_public.csv,/Users/mo/Library/CloudStorage/OneDrive-Persönlich/MO/Papers/MELD/02_programs/MELD_repository_release_v1/submission/figshare_package_FINAL_LIVE_REVIEW_…	02_workflows/F2_workflow_v01/submission_ready/public/F2_public_submission_manifest_v01.csv,3,"data,public,Public metadata for final Figure 2 heatmap bin dataset.,02_workflows/F2_workflow_v01/data/02b_figure_content/slco_F2_heatmap_meta_public.csv,02_workflows/F2_workflow_v01/submission_ready/public/data/slco_F2_heatmap_meta_public.csv,slco_F2_heatmap_meta_public.csv,TRUE,TRUE,552,d6bec83444bffd55…
00_release_manifests/public_absolute_path_scan_v01.csv	207	02_workflows/F2_workflow_v01/submission_ready/public/F2_public_submission_manifest_v01.csv,4,"figure,public,Submission-ready Figure 2 PDF.,02_workflows/F2_workflow_v01/figures/slco_F2_heatmap_public.pdf,/Users/mo/Library/CloudStorage/OneDrive-Persönlich/MO/Papers/MELD/02_programs/MELD_repository_release_v1/submission/figshare_package_FINAL_LIVE_REVIEW_V3/02_workflows/F2_workflow_v01/submission_r…	02_workflows/F2_workflow_v01/submission_ready/public/F2_public_submission_manifest_v01.csv,4,"figure,public,Submission-ready Figure 2 PDF.,02_workflows/F2_workflow_v01/figures/slco_F2_heatmap_public.pdf,02_workflows/F2_workflow_v01/submission_ready/public/figures/slco_F2_heatmap_public.pdf,slco_F2_heatmap_public.pdf,TRUE,TRUE,877270,a300627a40ff5d92e416ad2fdd7da6f9"
00_release_manifests/public_absolute_path_scan_v01.csv	208	02_workflows/F3_workflow_v01/README_F3_workflow_v01.txt,4,/Users/mo/Library/CloudStorage/OneDrive-Persönlich/MO/Papers/MELD/02_programs/MELD_repository_release_v1/submission/figshare_package_FINAL_LIVE_REVIEW_V2	02_workflows/F3_workflow_v01/README_F3_workflow_v01.txt,4,LOCAL_PATH_REMOVED
00_release_manifests/public_absolute_path_scan_v01.csv	209	02_workflows/F3_workflow_v01/README_F3_workflow_v01.txt,11," ""/Users/mo/Library/CloudStorage/OneDrive-Persönlich/MO/Papers/MELD/02_programs/MELD_repository_release_v1/submission/figshare_package_FINAL_LIVE_REVIEW_V2"","	02_workflows/F3_workflow_v01/README_F3_workflow_v01.txt,11," ""LOCAL_PATH_REMOVED"","
00_release_manifests/public_absolute_path_scan_v01.csv	210	02_workflows/F4_workflow_v01/submission_ready/F4_submission_ready_manifest_v01.csv,2,"data,public,Final ESLD aggregate dataset used to render Figure 4.,02_workflows/F4_workflow_v01/data/02b_figure_content/esld_F4_survival_stats_public.csv,/Users/mo/Library/CloudStorage/OneDrive-Persönlich/MO/Papers/MELD/02_programs/MELD_repository_release_v1/submission/figshare_package_FINAL_LIVE_REVIEW_V3/02_wo…	02_workflows/F4_workflow_v01/submission_ready/F4_submission_ready_manifest_v01.csv,2,"data,public,Final ESLD aggregate dataset used to render Figure 4.,02_workflows/F4_workflow_v01/data/02b_figure_content/esld_F4_survival_stats_public.csv,02_workflows/F4_workflow_v01/submission_ready/public/data/esld_F4_survival_stats_public.csv,esld_F4_survival_stats_public.csv,TRUE,TRUE,2309,33d16cd47150ae66d00…
00_release_manifests/public_absolute_path_scan_v01.csv	211	02_workflows/F4_workflow_v01/submission_ready/F4_submission_ready_manifest_v01.csv,3,"data,public,Final SRTR median-survival aggregate dataset used to render Figure 4.,02_workflows/F4_workflow_v01/data/02b_figure_content/srtr_F4_survival_median_reference_public.csv,/Users/mo/Library/CloudStorage/OneDrive-Persönlich/MO/Papers/MELD/02_programs/MELD_repository_release_v1/submission/figshare_package…	02_workflows/F4_workflow_v01/submission_ready/F4_submission_ready_manifest_v01.csv,3,"data,public,Final SRTR median-survival aggregate dataset used to render Figure 4.,02_workflows/F4_workflow_v01/data/02b_figure_content/srtr_F4_survival_median_reference_public.csv,02_workflows/F4_workflow_v01/submission_ready/public/data/srtr_F4_survival_median_reference_public.csv,srtr_F4_survival_median_refere…
00_release_manifests/public_absolute_path_scan_v01.csv	212	02_workflows/F4_workflow_v01/submission_ready/F4_submission_ready_manifest_v01.csv,4,"data,public,Final SRTR Wilcoxon/statistical aggregate dataset used to render Figure 4.,02_workflows/F4_workflow_v01/data/02b_figure_content/srtr_F4_survival_wilcoxon_reference_public.csv,/Users/mo/Library/CloudStorage/OneDrive-Persönlich/MO/Papers/MELD/02_programs/MELD_repository_release_v1/submission/figshare_…	02_workflows/F4_workflow_v01/submission_ready/F4_submission_ready_manifest_v01.csv,4,"data,public,Final SRTR Wilcoxon/statistical aggregate dataset used to render Figure 4.,02_workflows/F4_workflow_v01/data/02b_figure_content/srtr_F4_survival_wilcoxon_reference_public.csv,02_workflows/F4_workflow_v01/submission_ready/public/data/srtr_F4_survival_wilcoxon_reference_public.csv,srtr_F4_survival_wilc…
00_release_manifests/public_absolute_path_scan_v01.csv	213	02_workflows/F4_workflow_v01/submission_ready/F4_submission_ready_manifest_v01.csv,5,"figure,public,Submission-ready Figure 4 PDF.,02_workflows/F4_workflow_v01/figures/F4_ESLD_SRTR_public.pdf,/Users/mo/Library/CloudStorage/OneDrive-Persönlich/MO/Papers/MELD/02_programs/MELD_repository_release_v1/submission/figshare_package_FINAL_LIVE_REVIEW_V3/02_workflows/F4_workflow_v01/submission_ready/public…	02_workflows/F4_workflow_v01/submission_ready/F4_submission_ready_manifest_v01.csv,5,"figure,public,Submission-ready Figure 4 PDF.,02_workflows/F4_workflow_v01/figures/F4_ESLD_SRTR_public.pdf,02_workflows/F4_workflow_v01/submission_ready/public/figures/F4_ESLD_SRTR_public.pdf,F4_ESLD_SRTR_public.pdf,TRUE,TRUE,837483,66ff2e5f3a6621ee2b581cc02aa6a6a9,F4_workflow_v01,2026-05-02T02:11:22Z"
00_release_manifests/public_absolute_path_scan_v01.csv	214	02_workflows/F4_workflow_v01/submission_ready/F4_submission_ready_manifest_v01.csv,6,"data,internal,Internal source copy of public ESLD master used for F4 rebuild.,02_workflows/F4_workflow_v01/data/01_source_loaded_harmonized/esld_master_long_public.csv,/Users/mo/Library/CloudStorage/OneDrive-Persönlich/MO/Papers/MELD/02_programs/MELD_repository_release_v1/submission/figshare_package_FINAL_LIVE_…	02_workflows/F4_workflow_v01/submission_ready/F4_submission_ready_manifest_v01.csv,6,"data,internal,Internal source copy of public ESLD master used for F4 rebuild.,02_workflows/F4_workflow_v01/data/01_source_loaded_harmonized/esld_master_long_public.csv,02_workflows/F4_workflow_v01/submission_ready/internal/data/esld_master_long_source_internal.csv,esld_master_long_source_internal.csv,TRUE,TRUE,9…
00_release_manifests/public_absolute_path_scan_v01.csv	215	02_workflows/F4_workflow_v01/submission_ready/F4_submission_ready_manifest_v01.csv,7,"data,internal,Internal ESLD case-level survival dataset rebuilt from master.,02_workflows/F4_workflow_v01/data/02a_refined_analysis/esld_F4_survival_case_internal.csv,/Users/mo/Library/CloudStorage/OneDrive-Persönlich/MO/Papers/MELD/02_programs/MELD_repository_release_v1/submission/figshare_package_FINAL_LIVE_R…	02_workflows/F4_workflow_v01/submission_ready/F4_submission_ready_manifest_v01.csv,7,"data,internal,Internal ESLD case-level survival dataset rebuilt from master.,02_workflows/F4_workflow_v01/data/02a_refined_analysis/esld_F4_survival_case_internal.csv,02_workflows/F4_workflow_v01/submission_ready/internal/data/esld_F4_survival_case_internal.csv,esld_F4_survival_case_internal.csv,TRUE,TRUE,159145…
00_release_manifests/public_absolute_path_scan_v01.csv	216	02_workflows/F4_workflow_v01/submission_ready/F4_submission_ready_manifest_v01.csv,8,"data,internal,Internal ESLD aggregate rebuilt from master before public figure-content copy.,02_workflows/F4_workflow_v01/data/02a_refined_analysis/esld_F4_survival_stats_from_master_internal.csv,/Users/mo/Library/CloudStorage/OneDrive-Persönlich/MO/Papers/MELD/02_programs/MELD_repository_release_v1/submission/…	02_workflows/F4_workflow_v01/submission_ready/F4_submission_ready_manifest_v01.csv,8,"data,internal,Internal ESLD aggregate rebuilt from master before public figure-content copy.,02_workflows/F4_workflow_v01/data/02a_refined_analysis/esld_F4_survival_stats_from_master_internal.csv,02_workflows/F4_workflow_v01/submission_ready/internal/data/esld_F4_survival_stats_from_master_internal.csv,esld_F4_s…
00_release_manifests/public_absolute_path_scan_v01.csv	217	02_workflows/F4_workflow_v01/submission_ready/F4_submission_ready_manifest_v01.csv,9,"data,internal,Legacy reference case-level dataset for internal comparison.,02_workflows/F4_workflow_v01/data/02a_refined_analysis/esld_F4_survival_case_internal.csv,/Users/mo/Library/CloudStorage/OneDrive-Persönlich/MO/Papers/MELD/02_programs/MELD_repository_release_v1/submission/figshare_package_FINAL_LIVE_REV…	02_workflows/F4_workflow_v01/submission_ready/F4_submission_ready_manifest_v01.csv,9,"data,internal,Legacy reference case-level dataset for internal comparison.,02_workflows/F4_workflow_v01/data/02a_refined_analysis/esld_F4_survival_case_internal.csv,02_workflows/F4_workflow_v01/submission_ready/internal/data/esld_F4_survival_case_internal.csv,esld_F4_survival_case_internal.csv,TRUE,TRUE,1591457,…
00_release_manifests/public_absolute_path_scan_v01.csv	218	02_workflows/F4_workflow_v01/submission_ready/F4_submission_ready_manifest_v01.csv,10,"data,internal,Legacy reference aggregate dataset for internal comparison.,02_workflows/F4_workflow_v01/data/02a_refined_analysis/esld_F4_survival_stats_from_master_internal.csv,/Users/mo/Library/CloudStorage/OneDrive-Persönlich/MO/Papers/MELD/02_programs/MELD_repository_release_v1/submission/figshare_package_F…	02_workflows/F4_workflow_v01/submission_ready/F4_submission_ready_manifest_v01.csv,10,"data,internal,Legacy reference aggregate dataset for internal comparison.,02_workflows/F4_workflow_v01/data/02a_refined_analysis/esld_F4_survival_stats_from_master_internal.csv,02_workflows/F4_workflow_v01/submission_ready/internal/data/esld_F4_survival_stats_from_master_internal.csv,esld_F4_survival_stats_from…
00_release_manifests/public_absolute_path_scan_v01.csv	219	02_workflows/F4_workflow_v01/submission_ready/F4_submission_ready_manifest_v01.csv,11,"validation,internal,Internal ESLD rebuild QC.,02_workflows/F4_workflow_v01/data/02b_figure_content/esld_F4_survival_stats_rebuild_qc_internal.csv,/Users/mo/Library/CloudStorage/OneDrive-Persönlich/MO/Papers/MELD/02_programs/MELD_repository_release_v1/submission/figshare_package_FINAL_LIVE_REVIEW_V3/02_workflow…	02_workflows/F4_workflow_v01/submission_ready/F4_submission_ready_manifest_v01.csv,11,"validation,internal,Internal ESLD rebuild QC.,02_workflows/F4_workflow_v01/data/02b_figure_content/esld_F4_survival_stats_rebuild_qc_internal.csv,02_workflows/F4_workflow_v01/submission_ready/internal/validation/esld_F4_survival_stats_rebuild_qc_internal.csv,esld_F4_survival_stats_rebuild_qc_internal.csv,TRUE,T…
00_release_manifests/public_absolute_path_scan_v01.csv	220	02_workflows/F4_workflow_v01/submission_ready/F4_submission_ready_manifest_v01.csv,12,"validation,internal,Internal F4 build audit.,02_workflows/F4_workflow_v01/data/02a_refined_analysis/esld_F4_survival_build_audit_internal.csv,/Users/mo/Library/CloudStorage/OneDrive-Persönlich/MO/Papers/MELD/02_programs/MELD_repository_release_v1/submission/figshare_package_FINAL_LIVE_REVIEW_V3/02_workflows/F4…	02_workflows/F4_workflow_v01/submission_ready/F4_submission_ready_manifest_v01.csv,12,"validation,internal,Internal F4 build audit.,02_workflows/F4_workflow_v01/data/02a_refined_analysis/esld_F4_survival_build_audit_internal.csv,02_workflows/F4_workflow_v01/submission_ready/internal/validation/esld_F4_survival_build_audit_internal.csv,esld_F4_survival_build_audit_internal.csv,TRUE,TRUE,772,66acc5…
00_release_manifests/public_absolute_path_scan_v01.csv	221	02_workflows/F4_workflow_v01/submission_ready/F4_submission_ready_manifest_v01.csv,13,"validation,internal,Internal Figure 4 render manifest.,02_workflows/F4_workflow_v01/validation/03_render/F4_ESLD_SRTR_render_manifest_internal.csv,/Users/mo/Library/CloudStorage/OneDrive-Persönlich/MO/Papers/MELD/02_programs/MELD_repository_release_v1/submission/figshare_package_FINAL_LIVE_REVIEW_V3/02_workflo…	02_workflows/F4_workflow_v01/submission_ready/F4_submission_ready_manifest_v01.csv,13,"validation,internal,Internal Figure 4 render manifest.,02_workflows/F4_workflow_v01/validation/03_render/F4_ESLD_SRTR_render_manifest_internal.csv,02_workflows/F4_workflow_v01/submission_ready/internal/validation/F4_ESLD_SRTR_render_manifest_internal.csv,F4_ESLD_SRTR_render_manifest_internal.csv,TRUE,TRUE,1701,…
00_release_manifests/public_absolute_path_scan_v01.csv	222	02_workflows/F4_workflow_v01/submission_ready/F4_submission_ready_manifest_v01.csv,14,"validation,internal,Internal final validation/documentation output from step 4.,02_workflows/F4_workflow_v01/validation/04_final_validation/F4_final_column_dictionary_internal.csv,/Users/mo/Library/CloudStorage/OneDrive-Persönlich/MO/Papers/MELD/02_programs/MELD_repository_release_v1/submission/figshare_packag…	02_workflows/F4_workflow_v01/submission_ready/F4_submission_ready_manifest_v01.csv,14,"validation,internal,Internal final validation/documentation output from step 4.,02_workflows/F4_workflow_v01/validation/04_final_validation/F4_final_column_dictionary_internal.csv,02_workflows/F4_workflow_v01/submission_ready/internal/validation/F4_final_column_dictionary_internal.csv,F4_final_column_dictionary…
00_release_manifests/public_absolute_path_scan_v01.csv	223	02_workflows/F4_workflow_v01/submission_ready/F4_submission_ready_manifest_v01.csv,15,"validation,internal,Internal final validation/documentation output from step 4.,02_workflows/F4_workflow_v01/validation/04_final_validation/F4_final_dataset_qc_summary_internal.csv,/Users/mo/Library/CloudStorage/OneDrive-Persönlich/MO/Papers/MELD/02_programs/MELD_repository_release_v1/submission/figshare_packa…	02_workflows/F4_workflow_v01/submission_ready/F4_submission_ready_manifest_v01.csv,15,"validation,internal,Internal final validation/documentation output from step 4.,02_workflows/F4_workflow_v01/validation/04_final_validation/F4_final_dataset_qc_summary_internal.csv,02_workflows/F4_workflow_v01/submission_ready/internal/validation/F4_final_dataset_qc_summary_internal.csv,F4_final_dataset_qc_summ…
00_release_manifests/public_absolute_path_scan_v01.csv	224	02_workflows/F4_workflow_v01/submission_ready/F4_submission_ready_manifest_v01.csv,16,"validation,internal,Internal final validation/documentation output from step 4.,02_workflows/F4_workflow_v01/validation/04_final_validation/F4_final_file_inventory_internal.csv,/Users/mo/Library/CloudStorage/OneDrive-Persönlich/MO/Papers/MELD/02_programs/MELD_repository_release_v1/submission/figshare_package_F…	02_workflows/F4_workflow_v01/submission_ready/F4_submission_ready_manifest_v01.csv,16,"validation,internal,Internal final validation/documentation output from step 4.,02_workflows/F4_workflow_v01/validation/04_final_validation/F4_final_file_inventory_internal.csv,02_workflows/F4_workflow_v01/submission_ready/internal/validation/F4_final_file_inventory_internal.csv,F4_final_file_inventory_internal…
00_release_manifests/public_absolute_path_scan_v01.csv	225	02_workflows/F4_workflow_v01/submission_ready/public/F4_public_submission_manifest_v01.csv,2,"data,public,Final ESLD aggregate dataset used to render Figure 4.,02_workflows/F4_workflow_v01/data/02b_figure_content/esld_F4_survival_stats_public.csv,/Users/mo/Library/CloudStorage/OneDrive-Persönlich/MO/Papers/MELD/02_programs/MELD_repository_release_v1/submission/figshare_package_FINAL_LIVE_REVIEW_…	02_workflows/F4_workflow_v01/submission_ready/public/F4_public_submission_manifest_v01.csv,2,"data,public,Final ESLD aggregate dataset used to render Figure 4.,02_workflows/F4_workflow_v01/data/02b_figure_content/esld_F4_survival_stats_public.csv,02_workflows/F4_workflow_v01/submission_ready/public/data/esld_F4_survival_stats_public.csv,esld_F4_survival_stats_public.csv,TRUE,TRUE,2309,33d16cd4715…
00_release_manifests/public_absolute_path_scan_v01.csv	226	02_workflows/F4_workflow_v01/submission_ready/public/F4_public_submission_manifest_v01.csv,3,"data,public,Final SRTR median-survival aggregate dataset used to render Figure 4.,02_workflows/F4_workflow_v01/data/02b_figure_content/srtr_F4_survival_median_reference_public.csv,/Users/mo/Library/CloudStorage/OneDrive-Persönlich/MO/Papers/MELD/02_programs/MELD_repository_release_v1/submission/figshare…	02_workflows/F4_workflow_v01/submission_ready/public/F4_public_submission_manifest_v01.csv,3,"data,public,Final SRTR median-survival aggregate dataset used to render Figure 4.,02_workflows/F4_workflow_v01/data/02b_figure_content/srtr_F4_survival_median_reference_public.csv,02_workflows/F4_workflow_v01/submission_ready/public/data/srtr_F4_survival_median_reference_public.csv,srtr_F4_survival_media…
00_release_manifests/public_absolute_path_scan_v01.csv	227	02_workflows/F4_workflow_v01/submission_ready/public/F4_public_submission_manifest_v01.csv,4,"data,public,Final SRTR Wilcoxon/statistical aggregate dataset used to render Figure 4.,02_workflows/F4_workflow_v01/data/02b_figure_content/srtr_F4_survival_wilcoxon_reference_public.csv,/Users/mo/Library/CloudStorage/OneDrive-Persönlich/MO/Papers/MELD/02_programs/MELD_repository_release_v1/submission/f…	02_workflows/F4_workflow_v01/submission_ready/public/F4_public_submission_manifest_v01.csv,4,"data,public,Final SRTR Wilcoxon/statistical aggregate dataset used to render Figure 4.,02_workflows/F4_workflow_v01/data/02b_figure_content/srtr_F4_survival_wilcoxon_reference_public.csv,02_workflows/F4_workflow_v01/submission_ready/public/data/srtr_F4_survival_wilcoxon_reference_public.csv,srtr_F4_survi…
00_release_manifests/public_absolute_path_scan_v01.csv	228	02_workflows/F4_workflow_v01/submission_ready/public/F4_public_submission_manifest_v01.csv,5,"figure,public,Submission-ready Figure 4 PDF.,02_workflows/F4_workflow_v01/figures/F4_ESLD_SRTR_public.pdf,/Users/mo/Library/CloudStorage/OneDrive-Persönlich/MO/Papers/MELD/02_programs/MELD_repository_release_v1/submission/figshare_package_FINAL_LIVE_REVIEW_V3/02_workflows/F4_workflow_v01/submission_read…	02_workflows/F4_workflow_v01/submission_ready/public/F4_public_submission_manifest_v01.csv,5,"figure,public,Submission-ready Figure 4 PDF.,02_workflows/F4_workflow_v01/figures/F4_ESLD_SRTR_public.pdf,02_workflows/F4_workflow_v01/submission_ready/public/figures/F4_ESLD_SRTR_public.pdf,F4_ESLD_SRTR_public.pdf,TRUE,TRUE,837483,66ff2e5f3a6621ee2b581cc02aa6a6a9"
00_release_manifests/public_absolute_path_scan_v01.csv	229	02_workflows/F5_workflow_v01/README_F5_workflow_v01.txt,5,/Users/mo/Library/CloudStorage/OneDrive-Persönlich/MO/Papers/MELD/02_programs/MELD_repository_release_v1/submission/figshare_package_FINAL_LIVE_REVIEW_V2	02_workflows/F5_workflow_v01/README_F5_workflow_v01.txt,5,LOCAL_PATH_REMOVED
00_release_manifests/public_absolute_path_scan_v01.csv	230	02_workflows/F5_workflow_v01/README_F5_workflow_v01.txt,9," ""/Users/mo/Library/CloudStorage/OneDrive-Persönlich/MO/Papers/MELD/02_programs/MELD_repository_release_v1/submission/figshare_package_FINAL_LIVE_REVIEW_V2"","	02_workflows/F5_workflow_v01/README_F5_workflow_v01.txt,9," ""LOCAL_PATH_REMOVED"","
00_release_manifests/public_absolute_path_scan_v01.csv	231	02_workflows/F5_workflow_v01/submission_ready/F5_submission_ready_manifest_v01.csv,2,"data,public,Final subject-level Figure 5 content dataset required to render Kaplan-Meier panels.,02_workflows/F5_workflow_v01/data/02b_figure_content/esld_F5_stratified_survival_subject_public.csv,/Users/mo/Library/CloudStorage/OneDrive-Persönlich/MO/Papers/MELD/02_programs/MELD_repository_release_v1/submission…	02_workflows/F5_workflow_v01/submission_ready/F5_submission_ready_manifest_v01.csv,2,"data,public,Final subject-level Figure 5 content dataset required to render Kaplan-Meier panels.,02_workflows/F5_workflow_v01/data/02b_figure_content/esld_F5_stratified_survival_subject_public.csv,02_workflows/F5_workflow_v01/submission_ready/public/data/esld_F5_stratified_survival_subject_public.csv,esld_F5_str…
00_release_manifests/public_absolute_path_scan_v01.csv	232	02_workflows/F5_workflow_v01/submission_ready/F5_submission_ready_manifest_v01.csv,3,"data,public,Final panel-stat dataset required to annotate Figure 5.,02_workflows/F5_workflow_v01/data/02b_figure_content/esld_F5_stratified_survival_stats_public.csv,/Users/mo/Library/CloudStorage/OneDrive-Persönlich/MO/Papers/MELD/02_programs/MELD_repository_release_v1/submission/figshare_package_FINAL_LIVE_RE…	02_workflows/F5_workflow_v01/submission_ready/F5_submission_ready_manifest_v01.csv,3,"data,public,Final panel-stat dataset required to annotate Figure 5.,02_workflows/F5_workflow_v01/data/02b_figure_content/esld_F5_stratified_survival_stats_public.csv,02_workflows/F5_workflow_v01/submission_ready/public/data/esld_F5_stratified_survival_stats_public.csv,esld_F5_stratified_survival_stats_public.csv…
00_release_manifests/public_absolute_path_scan_v01.csv	233	02_workflows/F5_workflow_v01/submission_ready/F5_submission_ready_manifest_v01.csv,4,"data,public,Metadata for final Figure 5 content datasets.,02_workflows/F5_workflow_v01/data/02b_figure_content/esld_F5_stratified_survival_meta_public.csv,/Users/mo/Library/CloudStorage/OneDrive-Persönlich/MO/Papers/MELD/02_programs/MELD_repository_release_v1/submission/figshare_package_FINAL_LIVE_REVIEW_V3/02_…	02_workflows/F5_workflow_v01/submission_ready/F5_submission_ready_manifest_v01.csv,4,"data,public,Metadata for final Figure 5 content datasets.,02_workflows/F5_workflow_v01/data/02b_figure_content/esld_F5_stratified_survival_meta_public.csv,02_workflows/F5_workflow_v01/submission_ready/public/data/esld_F5_stratified_survival_meta_public.csv,esld_F5_stratified_survival_meta_public.csv,TRUE,TRUE,43…
00_release_manifests/public_absolute_path_scan_v01.csv	234	02_workflows/F5_workflow_v01/submission_ready/F5_submission_ready_manifest_v01.csv,5,"figure,public,Submission-ready Figure 5 PDF.,02_workflows/F5_workflow_v01/figures/F5_ESLD_public.pdf,/Users/mo/Library/CloudStorage/OneDrive-Persönlich/MO/Papers/MELD/02_programs/MELD_repository_release_v1/submission/figshare_package_FINAL_LIVE_REVIEW_V3/02_workflows/F5_workflow_v01/submission_ready/public/figu…	02_workflows/F5_workflow_v01/submission_ready/F5_submission_ready_manifest_v01.csv,5,"figure,public,Submission-ready Figure 5 PDF.,02_workflows/F5_workflow_v01/figures/F5_ESLD_public.pdf,02_workflows/F5_workflow_v01/submission_ready/public/figures/F5_ESLD_public.pdf,F5_ESLD_public.pdf,TRUE,TRUE,616548,136a8ddede064a07771670ea2ccddf45,F5_workflow_v01,2026-05-02T01:41:36Z"
00_release_manifests/public_absolute_path_scan_v01.csv	235	02_workflows/F5_workflow_v01/submission_ready/F5_submission_ready_manifest_v01.csv,6,"data,internal,Legacy subject-level reference for rebuild QC.,02_workflows/F5_workflow_v01/data/02a_refined_analysis/esld_F5_stratified_survival_subject_from_master_internal.csv,/Users/mo/Library/CloudStorage/OneDrive-Persönlich/MO/Papers/MELD/02_programs/MELD_repository_release_v1/submission/figshare_package_FI…	02_workflows/F5_workflow_v01/submission_ready/F5_submission_ready_manifest_v01.csv,6,"data,internal,Legacy subject-level reference for rebuild QC.,02_workflows/F5_workflow_v01/data/02a_refined_analysis/esld_F5_stratified_survival_subject_from_master_internal.csv,02_workflows/F5_workflow_v01/submission_ready/internal/data/esld_F5_stratified_survival_subject_from_master_internal.csv,esld_F5_stratif…
00_release_manifests/public_absolute_path_scan_v01.csv	236	02_workflows/F5_workflow_v01/submission_ready/F5_submission_ready_manifest_v01.csv,7,"data,internal,Legacy panel-stat reference for rebuild QC.,02_workflows/F5_workflow_v01/data/02a_refined_analysis/esld_F5_stratified_survival_stats_from_master_internal.csv,/Users/mo/Library/CloudStorage/OneDrive-Persönlich/MO/Papers/MELD/02_programs/MELD_repository_release_v1/submission/figshare_package_FINAL_L…	02_workflows/F5_workflow_v01/submission_ready/F5_submission_ready_manifest_v01.csv,7,"data,internal,Legacy panel-stat reference for rebuild QC.,02_workflows/F5_workflow_v01/data/02a_refined_analysis/esld_F5_stratified_survival_stats_from_master_internal.csv,02_workflows/F5_workflow_v01/submission_ready/internal/data/esld_F5_stratified_survival_stats_from_master_internal.csv,esld_F5_stratified_sur…
00_release_manifests/public_absolute_path_scan_v01.csv	237	02_workflows/F5_workflow_v01/submission_ready/F5_submission_ready_manifest_v01.csv,8,"data,internal,Rebuilt subject-level dataset from public master.,02_workflows/F5_workflow_v01/data/02a_refined_analysis/esld_F5_stratified_survival_subject_from_master_internal.csv,/Users/mo/Library/CloudStorage/OneDrive-Persönlich/MO/Papers/MELD/02_programs/MELD_repository_release_v1/submission/figshare_package…	02_workflows/F5_workflow_v01/submission_ready/F5_submission_ready_manifest_v01.csv,8,"data,internal,Rebuilt subject-level dataset from public master.,02_workflows/F5_workflow_v01/data/02a_refined_analysis/esld_F5_stratified_survival_subject_from_master_internal.csv,02_workflows/F5_workflow_v01/submission_ready/internal/data/esld_F5_stratified_survival_subject_from_master_internal.csv,esld_F5_stra…
00_release_manifests/public_absolute_path_scan_v01.csv	238	02_workflows/F5_workflow_v01/submission_ready/F5_submission_ready_manifest_v01.csv,9,"data,internal,Rebuilt panel stats from public master.,02_workflows/F5_workflow_v01/data/02a_refined_analysis/esld_F5_stratified_survival_stats_from_master_internal.csv,/Users/mo/Library/CloudStorage/OneDrive-Persönlich/MO/Papers/MELD/02_programs/MELD_repository_release_v1/submission/figshare_package_FINAL_LIVE_…	02_workflows/F5_workflow_v01/submission_ready/F5_submission_ready_manifest_v01.csv,9,"data,internal,Rebuilt panel stats from public master.,02_workflows/F5_workflow_v01/data/02a_refined_analysis/esld_F5_stratified_survival_stats_from_master_internal.csv,02_workflows/F5_workflow_v01/submission_ready/internal/data/esld_F5_stratified_survival_stats_from_master_internal.csv,esld_F5_stratified_surviva…
00_release_manifests/public_absolute_path_scan_v01.csv	239	02_workflows/F5_workflow_v01/submission_ready/F5_submission_ready_manifest_v01.csv,10,"validation,internal,Build audit from step 2a.,02_workflows/F5_workflow_v01/data/02a_refined_analysis/esld_F5_stratified_survival_build_audit_internal.csv,/Users/mo/Library/CloudStorage/OneDrive-Persönlich/MO/Papers/MELD/02_programs/MELD_repository_release_v1/submission/figshare_package_FINAL_LIVE_REVIEW_V3/02_…	02_workflows/F5_workflow_v01/submission_ready/F5_submission_ready_manifest_v01.csv,10,"validation,internal,Build audit from step 2a.,02_workflows/F5_workflow_v01/data/02a_refined_analysis/esld_F5_stratified_survival_build_audit_internal.csv,02_workflows/F5_workflow_v01/submission_ready/internal/validation/esld_F5_stratified_survival_build_audit_internal.csv,esld_F5_stratified_survival_build_audit…
00_release_manifests/public_absolute_path_scan_v01.csv	240	02_workflows/F5_workflow_v01/submission_ready/F5_submission_ready_manifest_v01.csv,11,"validation,internal,Rebuild comparison against legacy references.,02_workflows/F5_workflow_v01/data/02b_figure_content/esld_F5_stratified_survival_rebuild_qc_internal.csv,/Users/mo/Library/CloudStorage/OneDrive-Persönlich/MO/Papers/MELD/02_programs/MELD_repository_release_v1/submission/figshare_package_FINAL_L…	02_workflows/F5_workflow_v01/submission_ready/F5_submission_ready_manifest_v01.csv,11,"validation,internal,Rebuild comparison against legacy references.,02_workflows/F5_workflow_v01/data/02b_figure_content/esld_F5_stratified_survival_rebuild_qc_internal.csv,02_workflows/F5_workflow_v01/submission_ready/internal/validation/esld_F5_stratified_survival_rebuild_qc_internal.csv,esld_F5_stratified_surv…
00_release_manifests/public_absolute_path_scan_v01.csv	241	02_workflows/F5_workflow_v01/submission_ready/F5_submission_ready_manifest_v01.csv,12,"validation,internal,Render manifest for Figure 5 PDF.,02_workflows/F5_workflow_v01/validation/03_render/F5_ESLD_render_manifest_internal.csv,/Users/mo/Library/CloudStorage/OneDrive-Persönlich/MO/Papers/MELD/02_programs/MELD_repository_release_v1/submission/figshare_package_FINAL_LIVE_REVIEW_V3/02_workflows/F5_…	02_workflows/F5_workflow_v01/submission_ready/F5_submission_ready_manifest_v01.csv,12,"validation,internal,Render manifest for Figure 5 PDF.,02_workflows/F5_workflow_v01/validation/03_render/F5_ESLD_render_manifest_internal.csv,02_workflows/F5_workflow_v01/submission_ready/internal/validation/F5_ESLD_render_manifest_internal.csv,F5_ESLD_render_manifest_internal.csv,TRUE,TRUE,1415,34f2d880821a120a…
00_release_manifests/public_absolute_path_scan_v01.csv	242	02_workflows/F5_workflow_v01/submission_ready/F5_submission_ready_manifest_v01.csv,13,"validation,internal,Internal final validation/documentation output from step 4.,02_workflows/F5_workflow_v01/validation/04_final_validation/F5_final_column_dictionary_internal.csv,/Users/mo/Library/CloudStorage/OneDrive-Persönlich/MO/Papers/MELD/02_programs/MELD_repository_release_v1/submission/figshare_packag…	02_workflows/F5_workflow_v01/submission_ready/F5_submission_ready_manifest_v01.csv,13,"validation,internal,Internal final validation/documentation output from step 4.,02_workflows/F5_workflow_v01/validation/04_final_validation/F5_final_column_dictionary_internal.csv,02_workflows/F5_workflow_v01/submission_ready/internal/validation/F5_final_column_dictionary_internal.csv,F5_final_column_dictionary…
00_release_manifests/public_absolute_path_scan_v01.csv	243	02_workflows/F5_workflow_v01/submission_ready/F5_submission_ready_manifest_v01.csv,14,"validation,internal,Internal final validation/documentation output from step 4.,02_workflows/F5_workflow_v01/validation/04_final_validation/F5_final_dataset_qc_summary_internal.csv,/Users/mo/Library/CloudStorage/OneDrive-Persönlich/MO/Papers/MELD/02_programs/MELD_repository_release_v1/submission/figshare_packa…	02_workflows/F5_workflow_v01/submission_ready/F5_submission_ready_manifest_v01.csv,14,"validation,internal,Internal final validation/documentation output from step 4.,02_workflows/F5_workflow_v01/validation/04_final_validation/F5_final_dataset_qc_summary_internal.csv,02_workflows/F5_workflow_v01/submission_ready/internal/validation/F5_final_dataset_qc_summary_internal.csv,F5_final_dataset_qc_summ…
00_release_manifests/public_absolute_path_scan_v01.csv	244	02_workflows/F5_workflow_v01/submission_ready/F5_submission_ready_manifest_v01.csv,15,"validation,internal,Internal final validation/documentation output from step 4.,02_workflows/F5_workflow_v01/validation/04_final_validation/F5_final_file_inventory_internal.csv,/Users/mo/Library/CloudStorage/OneDrive-Persönlich/MO/Papers/MELD/02_programs/MELD_repository_release_v1/submission/figshare_package_F…	02_workflows/F5_workflow_v01/submission_ready/F5_submission_ready_manifest_v01.csv,15,"validation,internal,Internal final validation/documentation output from step 4.,02_workflows/F5_workflow_v01/validation/04_final_validation/F5_final_file_inventory_internal.csv,02_workflows/F5_workflow_v01/submission_ready/internal/validation/F5_final_file_inventory_internal.csv,F5_final_file_inventory_internal…
00_release_manifests/public_absolute_path_scan_v01.csv	245	02_workflows/F5_workflow_v01/submission_ready/public/F5_public_submission_manifest_v01.csv,2,"data,public,Final subject-level Figure 5 content dataset required to render Kaplan-Meier panels.,02_workflows/F5_workflow_v01/data/02b_figure_content/esld_F5_stratified_survival_subject_public.csv,/Users/mo/Library/CloudStorage/OneDrive-Persönlich/MO/Papers/MELD/02_programs/MELD_repository_release_v1/su…	02_workflows/F5_workflow_v01/submission_ready/public/F5_public_submission_manifest_v01.csv,2,"data,public,Final subject-level Figure 5 content dataset required to render Kaplan-Meier panels.,02_workflows/F5_workflow_v01/data/02b_figure_content/esld_F5_stratified_survival_subject_public.csv,02_workflows/F5_workflow_v01/submission_ready/public/data/esld_F5_stratified_survival_subject_public.csv,esl…
00_release_manifests/public_absolute_path_scan_v01.csv	246	02_workflows/F5_workflow_v01/submission_ready/public/F5_public_submission_manifest_v01.csv,3,"data,public,Final panel-stat dataset required to annotate Figure 5.,02_workflows/F5_workflow_v01/data/02b_figure_content/esld_F5_stratified_survival_stats_public.csv,/Users/mo/Library/CloudStorage/OneDrive-Persönlich/MO/Papers/MELD/02_programs/MELD_repository_release_v1/submission/figshare_package_FINAL…	02_workflows/F5_workflow_v01/submission_ready/public/F5_public_submission_manifest_v01.csv,3,"data,public,Final panel-stat dataset required to annotate Figure 5.,02_workflows/F5_workflow_v01/data/02b_figure_content/esld_F5_stratified_survival_stats_public.csv,02_workflows/F5_workflow_v01/submission_ready/public/data/esld_F5_stratified_survival_stats_public.csv,esld_F5_stratified_survival_stats_pu…
00_release_manifests/public_absolute_path_scan_v01.csv	247	02_workflows/F5_workflow_v01/submission_ready/public/F5_public_submission_manifest_v01.csv,4,"data,public,Metadata for final Figure 5 content datasets.,02_workflows/F5_workflow_v01/data/02b_figure_content/esld_F5_stratified_survival_meta_public.csv,/Users/mo/Library/CloudStorage/OneDrive-Persönlich/MO/Papers/MELD/02_programs/MELD_repository_release_v1/submission/figshare_package_FINAL_LIVE_REVIE…	02_workflows/F5_workflow_v01/submission_ready/public/F5_public_submission_manifest_v01.csv,4,"data,public,Metadata for final Figure 5 content datasets.,02_workflows/F5_workflow_v01/data/02b_figure_content/esld_F5_stratified_survival_meta_public.csv,02_workflows/F5_workflow_v01/submission_ready/public/data/esld_F5_stratified_survival_meta_public.csv,esld_F5_stratified_survival_meta_public.csv,TRUE…
00_release_manifests/public_absolute_path_scan_v01.csv	248	02_workflows/F5_workflow_v01/submission_ready/public/F5_public_submission_manifest_v01.csv,5,"figure,public,Submission-ready Figure 5 PDF.,02_workflows/F5_workflow_v01/figures/F5_ESLD_public.pdf,/Users/mo/Library/CloudStorage/OneDrive-Persönlich/MO/Papers/MELD/02_programs/MELD_repository_release_v1/submission/figshare_package_FINAL_LIVE_REVIEW_V3/02_workflows/F5_workflow_v01/submission_ready/pub…	02_workflows/F5_workflow_v01/submission_ready/public/F5_public_submission_manifest_v01.csv,5,"figure,public,Submission-ready Figure 5 PDF.,02_workflows/F5_workflow_v01/figures/F5_ESLD_public.pdf,02_workflows/F5_workflow_v01/submission_ready/public/figures/F5_ESLD_public.pdf,F5_ESLD_public.pdf,TRUE,TRUE,616548,136a8ddede064a07771670ea2ccddf45"
00_release_manifests/public_absolute_path_scan_v01.csv	249	02_workflows/F6_workflow_v01/README_F6_workflow_v01.txt,5,/Users/mo/Library/CloudStorage/OneDrive-Persönlich/MO/Papers/MELD/02_programs/MELD_repository_release_v1/submission/figshare_package_FINAL_LIVE_REVIEW_V2	02_workflows/F6_workflow_v01/README_F6_workflow_v01.txt,5,LOCAL_PATH_REMOVED
00_release_manifests/public_absolute_path_scan_v01.csv	250	02_workflows/F6_workflow_v01/README_F6_workflow_v01.txt,9,"ROOT_DIR <- ""/Users/mo/Library/CloudStorage/OneDrive-Persönlich/MO/Papers/MELD/02_programs/MELD_repository_release_v1/submission/figshare_package_FINAL_LIVE_REVIEW_V2"""	02_workflows/F6_workflow_v01/README_F6_workflow_v01.txt,9,"ROOT_DIR <- ""LOCAL_PATH_REMOVED"""
00_release_manifests/public_absolute_path_scan_v01.csv	251	02_workflows/F6_workflow_v01/submission_ready/F6_submission_ready_manifest_v01.csv,2,"data,public,Public aggregate Gray-test summary for Figure 6.,02_workflows/F6_workflow_v01/data/02b_figure_content/srtr_F6_gray_tests_stats_public.csv,/Users/mo/Library/CloudStorage/OneDrive-Persönlich/MO/Papers/MELD/02_programs/MELD_repository_release_v1/submission/figshare_package_FINAL_LIVE_REVIEW_V3/02_workf…	02_workflows/F6_workflow_v01/submission_ready/F6_submission_ready_manifest_v01.csv,2,"data,public,Public aggregate Gray-test summary for Figure 6.,02_workflows/F6_workflow_v01/data/02b_figure_content/srtr_F6_gray_tests_stats_public.csv,02_workflows/F6_workflow_v01/submission_ready/public/data/srtr_F6_gray_tests_stats_public.csv,srtr_F6_gray_tests_stats_public.csv,TRUE,TRUE,2722,412448222d35840df9…
00_release_manifests/public_absolute_path_scan_v01.csv	252	02_workflows/F6_workflow_v01/submission_ready/F6_submission_ready_manifest_v01.csv,3,"data,public,Public metadata describing Figure 6 data availability and restricted rendering inputs.,02_workflows/F6_workflow_v01/data/02b_figure_content/srtr_F6_cif_figure_meta_public.csv,/Users/mo/Library/CloudStorage/OneDrive-Persönlich/MO/Papers/MELD/02_programs/MELD_repository_release_v1/submission/figshare_…	02_workflows/F6_workflow_v01/submission_ready/F6_submission_ready_manifest_v01.csv,3,"data,public,Public metadata describing Figure 6 data availability and restricted rendering inputs.,02_workflows/F6_workflow_v01/data/02b_figure_content/srtr_F6_cif_figure_meta_public.csv,02_workflows/F6_workflow_v01/submission_ready/public/data/srtr_F6_cif_figure_meta_public.csv,srtr_F6_cif_figure_meta_public.cs…
00_release_manifests/public_absolute_path_scan_v01.csv	253	02_workflows/F6_workflow_v01/submission_ready/F6_submission_ready_manifest_v01.csv,4,"figure,public,Submission-ready Figure 6 PDF.,02_workflows/F6_workflow_v01/figures/F6_SRTR_public.pdf,/Users/mo/Library/CloudStorage/OneDrive-Persönlich/MO/Papers/MELD/02_programs/MELD_repository_release_v1/submission/figshare_package_FINAL_LIVE_REVIEW_V3/02_workflows/F6_workflow_v01/submission_ready/public/figu…	02_workflows/F6_workflow_v01/submission_ready/F6_submission_ready_manifest_v01.csv,4,"figure,public,Submission-ready Figure 6 PDF.,02_workflows/F6_workflow_v01/figures/F6_SRTR_public.pdf,02_workflows/F6_workflow_v01/submission_ready/public/figures/F6_SRTR_public.pdf,F6_SRTR_public.pdf,TRUE,TRUE,568988,363a49e6865292f51c335342b4e50772,F6_workflow_v01,2026-05-02T03:11:53Z"
00_release_manifests/public_absolute_path_scan_v01.csv	254	02_workflows/F6_workflow_v01/submission_ready/F6_submission_ready_manifest_v01.csv,5,"data,restricted,Restricted SRTR-derived CIF long dataset required to render Figure 6.,02_workflows/F6_workflow_v01/data/02b_figure_content/srtr_F6_cif_long_restricted.csv,/Users/mo/Library/CloudStorage/OneDrive-Persönlich/MO/Papers/MELD/02_programs/MELD_repository_release_v1/submission/figshare_package_FINAL_LI…	02_workflows/F6_workflow_v01/submission_ready/F6_submission_ready_manifest_v01.csv,5,"data,restricted,Restricted SRTR-derived CIF long dataset required to render Figure 6.,02_workflows/F6_workflow_v01/data/02b_figure_content/srtr_F6_cif_long_restricted.csv,02_workflows/F6_workflow_v01/submission_ready/restricted/data/srtr_F6_cif_long_restricted.csv,srtr_F6_cif_long_restricted.csv,TRUE,TRUE,274164…
00_release_manifests/public_absolute_path_scan_v01.csv	255	02_workflows/F6_workflow_v01/submission_ready/F6_submission_ready_manifest_v01.csv,6,"data,restricted,Restricted SRTR-derived panel metadata and support counts.,02_workflows/F6_workflow_v01/data/02b_figure_content/srtr_F6_cif_panel_meta_restricted.csv,/Users/mo/Library/CloudStorage/OneDrive-Persönlich/MO/Papers/MELD/02_programs/MELD_repository_release_v1/submission/figshare_package_FINAL_LIVE_RE…	02_workflows/F6_workflow_v01/submission_ready/F6_submission_ready_manifest_v01.csv,6,"data,restricted,Restricted SRTR-derived panel metadata and support counts.,02_workflows/F6_workflow_v01/data/02b_figure_content/srtr_F6_cif_panel_meta_restricted.csv,02_workflows/F6_workflow_v01/submission_ready/restricted/data/srtr_F6_cif_panel_meta_restricted.csv,srtr_F6_cif_panel_meta_restricted.csv,TRUE,TRUE…
00_release_manifests/public_absolute_path_scan_v01.csv	256	02_workflows/F6_workflow_v01/submission_ready/F6_submission_ready_manifest_v01.csv,7,"data,internal,Loaded restricted source copy retained internally.,02_workflows/F6_workflow_v01/data/01_source_loaded_harmonized/srtr_F6_cif_long_restricted.csv,/Users/mo/Library/CloudStorage/OneDrive-Persönlich/MO/Papers/MELD/02_programs/MELD_repository_release_v1/submission/figshare_package_FINAL_LIVE_REVIEW_V3…	02_workflows/F6_workflow_v01/submission_ready/F6_submission_ready_manifest_v01.csv,7,"data,internal,Loaded restricted source copy retained internally.,02_workflows/F6_workflow_v01/data/01_source_loaded_harmonized/srtr_F6_cif_long_restricted.csv,02_workflows/F6_workflow_v01/submission_ready/internal/data/srtr_F6_cif_long_restricted.csv,srtr_F6_cif_long_restricted.csv,TRUE,TRUE,3131663,f2c3409be09d…
00_release_manifests/public_absolute_path_scan_v01.csv	257	02_workflows/F6_workflow_v01/submission_ready/F6_submission_ready_manifest_v01.csv,8,"data,internal,Loaded Gray-test source copy retained internally.,02_workflows/F6_workflow_v01/data/01_source_loaded_harmonized/srtr_F6_gray_tests_stats_public.csv,/Users/mo/Library/CloudStorage/OneDrive-Persönlich/MO/Papers/MELD/02_programs/MELD_repository_release_v1/submission/figshare_package_FINAL_LIVE_REVIEW…	02_workflows/F6_workflow_v01/submission_ready/F6_submission_ready_manifest_v01.csv,8,"data,internal,Loaded Gray-test source copy retained internally.,02_workflows/F6_workflow_v01/data/01_source_loaded_harmonized/srtr_F6_gray_tests_stats_public.csv,02_workflows/F6_workflow_v01/submission_ready/internal/data/srtr_F6_gray_tests_stats_source_internal.csv,srtr_F6_gray_tests_stats_source_internal.csv,T…
00_release_manifests/public_absolute_path_scan_v01.csv	258	02_workflows/F6_workflow_v01/submission_ready/F6_submission_ready_manifest_v01.csv,9,"data,internal,Loaded restricted panel-meta source copy retained internally.,02_workflows/F6_workflow_v01/data/01_source_loaded_harmonized/srtr_F6_cif_panel_meta_restricted.csv,/Users/mo/Library/CloudStorage/OneDrive-Persönlich/MO/Papers/MELD/02_programs/MELD_repository_release_v1/submission/figshare_package_FIN…	02_workflows/F6_workflow_v01/submission_ready/F6_submission_ready_manifest_v01.csv,9,"data,internal,Loaded restricted panel-meta source copy retained internally.,02_workflows/F6_workflow_v01/data/01_source_loaded_harmonized/srtr_F6_cif_panel_meta_restricted.csv,02_workflows/F6_workflow_v01/submission_ready/internal/data/srtr_F6_cif_panel_meta_restricted.csv,srtr_F6_cif_panel_meta_restricted.csv,T…
00_release_manifests/public_absolute_path_scan_v01.csv	259	02_workflows/F6_workflow_v01/submission_ready/F6_submission_ready_manifest_v01.csv,10,"validation,internal,Internal F6 render manifest.,02_workflows/F6_workflow_v01/validation/03_render/F6_SRTR_render_manifest_internal.csv,/Users/mo/Library/CloudStorage/OneDrive-Persönlich/MO/Papers/MELD/02_programs/MELD_repository_release_v1/submission/figshare_package_FINAL_LIVE_REVIEW_V3/02_workflows/F6_workf…	02_workflows/F6_workflow_v01/submission_ready/F6_submission_ready_manifest_v01.csv,10,"validation,internal,Internal F6 render manifest.,02_workflows/F6_workflow_v01/validation/03_render/F6_SRTR_render_manifest_internal.csv,02_workflows/F6_workflow_v01/submission_ready/internal/validation/F6_SRTR_render_manifest_internal.csv,F6_SRTR_render_manifest_internal.csv,TRUE,TRUE,1736,6d11f096988e1497d5db8…
00_release_manifests/public_absolute_path_scan_v01.csv	260	02_workflows/F6_workflow_v01/submission_ready/F6_submission_ready_manifest_v01.csv,11,"validation,internal,Internal F6 figure-content QC.,02_workflows/F6_workflow_v01/data/02b_figure_content/srtr_F6_figure_content_qc_internal.csv,/Users/mo/Library/CloudStorage/OneDrive-Persönlich/MO/Papers/MELD/02_programs/MELD_repository_release_v1/submission/figshare_package_FINAL_LIVE_REVIEW_V3/02_workflows/F…	02_workflows/F6_workflow_v01/submission_ready/F6_submission_ready_manifest_v01.csv,11,"validation,internal,Internal F6 figure-content QC.,02_workflows/F6_workflow_v01/data/02b_figure_content/srtr_F6_figure_content_qc_internal.csv,02_workflows/F6_workflow_v01/submission_ready/internal/validation/srtr_F6_figure_content_qc_internal.csv,srtr_F6_figure_content_qc_internal.csv,TRUE,TRUE,224,ebcfa1ece6b…
00_release_manifests/public_absolute_path_scan_v01.csv	261	02_workflows/F6_workflow_v01/submission_ready/F6_submission_ready_manifest_v01.csv,12,"validation,internal,Internal F6 refined dataset QC.,02_workflows/F6_workflow_v01/data/02a_refined_analysis/srtr_F6_refined_dataset_qc_internal.csv,/Users/mo/Library/CloudStorage/OneDrive-Persönlich/MO/Papers/MELD/02_programs/MELD_repository_release_v1/submission/figshare_package_FINAL_LIVE_REVIEW_V3/02_workflo…	02_workflows/F6_workflow_v01/submission_ready/F6_submission_ready_manifest_v01.csv,12,"validation,internal,Internal F6 refined dataset QC.,02_workflows/F6_workflow_v01/data/02a_refined_analysis/srtr_F6_refined_dataset_qc_internal.csv,02_workflows/F6_workflow_v01/submission_ready/internal/validation/srtr_F6_refined_dataset_qc_internal.csv,srtr_F6_refined_dataset_qc_internal.csv,FALSE,FALSE,,"""",F…
00_release_manifests/public_absolute_path_scan_v01.csv	262	02_workflows/F6_workflow_v01/submission_ready/F6_submission_ready_manifest_v01.csv,13,"validation,internal,Internal F6 manual clarification log.,02_workflows/F6_workflow_v01/data/02a_refined_analysis/srtr_F6_refined_manual_clarifications_internal.csv,/Users/mo/Library/CloudStorage/OneDrive-Persönlich/MO/Papers/MELD/02_programs/MELD_repository_release_v1/submission/figshare_package_FINAL_LIVE_REV…	02_workflows/F6_workflow_v01/submission_ready/F6_submission_ready_manifest_v01.csv,13,"validation,internal,Internal F6 manual clarification log.,02_workflows/F6_workflow_v01/data/02a_refined_analysis/srtr_F6_refined_manual_clarifications_internal.csv,02_workflows/F6_workflow_v01/submission_ready/internal/validation/srtr_F6_refined_manual_clarifications_internal.csv,srtr_F6_refined_manual_clarific…
00_release_manifests/public_absolute_path_scan_v01.csv	263	02_workflows/F6_workflow_v01/submission_ready/F6_submission_ready_manifest_v01.csv,14,"validation,internal,Internal F6 final validation output.,02_workflows/F6_workflow_v01/validation/04_final_validation/F6_final_column_dictionary_internal.csv,/Users/mo/Library/CloudStorage/OneDrive-Persönlich/MO/Papers/MELD/02_programs/MELD_repository_release_v1/submission/figshare_package_FINAL_LIVE_REVIEW_V3/…	02_workflows/F6_workflow_v01/submission_ready/F6_submission_ready_manifest_v01.csv,14,"validation,internal,Internal F6 final validation output.,02_workflows/F6_workflow_v01/validation/04_final_validation/F6_final_column_dictionary_internal.csv,02_workflows/F6_workflow_v01/submission_ready/internal/validation/F6_final_column_dictionary_internal.csv,F6_final_column_dictionary_internal.csv,TRUE,TRUE…
00_release_manifests/public_absolute_path_scan_v01.csv	264	02_workflows/F6_workflow_v01/submission_ready/F6_submission_ready_manifest_v01.csv,15,"validation,internal,Internal F6 final validation output.,02_workflows/F6_workflow_v01/validation/04_final_validation/F6_final_dataset_qc_summary_internal.csv,/Users/mo/Library/CloudStorage/OneDrive-Persönlich/MO/Papers/MELD/02_programs/MELD_repository_release_v1/submission/figshare_package_FINAL_LIVE_REVIEW_V3…	02_workflows/F6_workflow_v01/submission_ready/F6_submission_ready_manifest_v01.csv,15,"validation,internal,Internal F6 final validation output.,02_workflows/F6_workflow_v01/validation/04_final_validation/F6_final_dataset_qc_summary_internal.csv,02_workflows/F6_workflow_v01/submission_ready/internal/validation/F6_final_dataset_qc_summary_internal.csv,F6_final_dataset_qc_summary_internal.csv,TRUE,T…
00_release_manifests/public_absolute_path_scan_v01.csv	265	02_workflows/F6_workflow_v01/submission_ready/F6_submission_ready_manifest_v01.csv,16,"validation,internal,Internal F6 final validation output.,02_workflows/F6_workflow_v01/validation/04_final_validation/F6_final_file_inventory_internal.csv,/Users/mo/Library/CloudStorage/OneDrive-Persönlich/MO/Papers/MELD/02_programs/MELD_repository_release_v1/submission/figshare_package_FINAL_LIVE_REVIEW_V3/02_…	02_workflows/F6_workflow_v01/submission_ready/F6_submission_ready_manifest_v01.csv,16,"validation,internal,Internal F6 final validation output.,02_workflows/F6_workflow_v01/validation/04_final_validation/F6_final_file_inventory_internal.csv,02_workflows/F6_workflow_v01/submission_ready/internal/validation/F6_final_file_inventory_internal.csv,F6_final_file_inventory_internal.csv,TRUE,TRUE,1800,631…
00_release_manifests/public_absolute_path_scan_v01.csv	266	02_workflows/F6_workflow_v01/submission_ready/F6_submission_ready_manifest_v01.csv,17,"validation,internal,Internal F6 final validation output.,02_workflows/F6_workflow_v01/validation/04_final_validation/F6_final_manual_clarifications_internal.csv,/Users/mo/Library/CloudStorage/OneDrive-Persönlich/MO/Papers/MELD/02_programs/MELD_repository_release_v1/submission/figshare_package_FINAL_LIVE_REVIEW…	02_workflows/F6_workflow_v01/submission_ready/F6_submission_ready_manifest_v01.csv,17,"validation,internal,Internal F6 final validation output.,02_workflows/F6_workflow_v01/validation/04_final_validation/F6_final_manual_clarifications_internal.csv,02_workflows/F6_workflow_v01/submission_ready/internal/validation/F6_final_manual_clarifications_internal.csv,F6_final_manual_clarifications_internal.c…
00_release_manifests/public_absolute_path_scan_v01.csv	267	02_workflows/F6_workflow_v01/submission_ready/public/F6_public_submission_manifest_v01.csv,2,"data,public,Public aggregate Gray-test summary for Figure 6.,02_workflows/F6_workflow_v01/data/02b_figure_content/srtr_F6_gray_tests_stats_public.csv,/Users/mo/Library/CloudStorage/OneDrive-Persönlich/MO/Papers/MELD/02_programs/MELD_repository_release_v1/submission/figshare_package_FINAL_LIVE_REVIEW_V3/…	02_workflows/F6_workflow_v01/submission_ready/public/F6_public_submission_manifest_v01.csv,2,"data,public,Public aggregate Gray-test summary for Figure 6.,02_workflows/F6_workflow_v01/data/02b_figure_content/srtr_F6_gray_tests_stats_public.csv,02_workflows/F6_workflow_v01/submission_ready/public/data/srtr_F6_gray_tests_stats_public.csv,srtr_F6_gray_tests_stats_public.csv,TRUE,TRUE,2722,412448222d…
00_release_manifests/public_absolute_path_scan_v01.csv	268	02_workflows/F6_workflow_v01/submission_ready/public/F6_public_submission_manifest_v01.csv,3,"data,public,Public metadata describing Figure 6 data availability and restricted rendering inputs.,02_workflows/F6_workflow_v01/data/02b_figure_content/srtr_F6_cif_figure_meta_public.csv,/Users/mo/Library/CloudStorage/OneDrive-Persönlich/MO/Papers/MELD/02_programs/MELD_repository_release_v1/submission/f…	02_workflows/F6_workflow_v01/submission_ready/public/F6_public_submission_manifest_v01.csv,3,"data,public,Public metadata describing Figure 6 data availability and restricted rendering inputs.,02_workflows/F6_workflow_v01/data/02b_figure_content/srtr_F6_cif_figure_meta_public.csv,02_workflows/F6_workflow_v01/submission_ready/public/data/srtr_F6_cif_figure_meta_public.csv,srtr_F6_cif_figure_meta_p…
00_release_manifests/public_absolute_path_scan_v01.csv	269	02_workflows/F6_workflow_v01/submission_ready/public/F6_public_submission_manifest_v01.csv,4,"figure,public,Submission-ready Figure 6 PDF.,02_workflows/F6_workflow_v01/figures/F6_SRTR_public.pdf,/Users/mo/Library/CloudStorage/OneDrive-Persönlich/MO/Papers/MELD/02_programs/MELD_repository_release_v1/submission/figshare_package_FINAL_LIVE_REVIEW_V3/02_workflows/F6_workflow_v01/submission_ready/pub…	02_workflows/F6_workflow_v01/submission_ready/public/F6_public_submission_manifest_v01.csv,4,"figure,public,Submission-ready Figure 6 PDF.,02_workflows/F6_workflow_v01/figures/F6_SRTR_public.pdf,02_workflows/F6_workflow_v01/submission_ready/public/figures/F6_SRTR_public.pdf,F6_SRTR_public.pdf,TRUE,TRUE,568988,363a49e6865292f51c335342b4e50772"
00_release_manifests/public_absolute_path_scan_v01.csv	270	02_workflows/T1_workflow_v01/README_T1_workflow_v01.txt,11," ROOT_DIR <- ""/Users/mo/Library/CloudStorage/OneDrive-Persönlich/MO/Papers/MELD/02_programs/MELD_repository_release_v1/submission/figshare_package_FINAL_LIVE_REVIEW_V2"""	02_workflows/T1_workflow_v01/README_T1_workflow_v01.txt,11," ROOT_DIR <- ""LOCAL_PATH_REMOVED"""
00_release_manifests/public_absolute_path_scan_v01.csv	271	02_workflows/T1_workflow_v01/submission_ready/public/T1_public_submission_manifest_v01.csv,2,"""data"";""esld_srtr_T1_general_characteristics_public.csv"";""/Users/mo/Library/CloudStorage/OneDrive-Persönlich/MO/Papers/MELD/02_programs/MELD_repository_release_v1/submission/figshare_package_FINAL_LIVE_REVIEW_V3/02_workflows/T1_workflow_v01/submission_ready/public/data/esld_srtr_T1_general_characte…	02_workflows/T1_workflow_v01/submission_ready/public/T1_public_submission_manifest_v01.csv,2,"""data"";""esld_srtr_T1_general_characteristics_public.csv"";""02_workflows/T1_workflow_v01/submission_ready/public/data/esld_srtr_T1_general_characteristics_public.csv"";TRUE;2847;""4a9d4eef6746ef68594fd54333d9dd0c"";""public"";""submitted Table 1 values preserved exactly as CSV table content"""
00_release_manifests/public_absolute_path_scan_v01.csv	272	02_workflows/T1_workflow_v01/submission_ready/public/T1_public_submission_manifest_v01.csv,3,"""data"";""esld_srtr_T1_general_characteristics_meta_public.csv"";""/Users/mo/Library/CloudStorage/OneDrive-Persönlich/MO/Papers/MELD/02_programs/MELD_repository_release_v1/submission/figshare_package_FINAL_LIVE_REVIEW_V3/02_workflows/T1_workflow_v01/submission_ready/public/data/esld_srtr_T1_general_cha…	02_workflows/T1_workflow_v01/submission_ready/public/T1_public_submission_manifest_v01.csv,3,"""data"";""esld_srtr_T1_general_characteristics_meta_public.csv"";""02_workflows/T1_workflow_v01/submission_ready/public/data/esld_srtr_T1_general_characteristics_meta_public.csv"";TRUE;647;""3f78b474a5a81e3fd94b7309e4eef48f"";""public"";""submitted Table 1 values preserved exactly as CSV table content"""
00_release_manifests/public_absolute_path_scan_v01.csv	273	02_workflows/T1_workflow_v01/submission_ready/README_T1_submission_ready_v01.txt,11,/Users/mo/Library/CloudStorage/OneDrive-Persönlich/MO/Papers/MELD/02_programs/MELD_repository_release_v1/submission/figshare_package_FINAL_LIVE_REVIEW_V3/02_workflows/T1_workflow_v01/submission_ready/public/data	02_workflows/T1_workflow_v01/submission_ready/README_T1_submission_ready_v01.txt,11,02_workflows/T1_workflow_v01/submission_ready/public/data
00_release_manifests/public_absolute_path_scan_v01.csv	274	02_workflows/T3_workflow_v01/submission_ready/public/T3_public_submission_manifest_v01.csv,2,"""data"";""esld_srtr_T3_creatinine_comparison_table_public.csv"";""/Users/mo/Library/CloudStorage/OneDrive-Persönlich/MO/Papers/MELD/02_programs/MELD_repository_release_v1/submission/figshare_package_FINAL_LIVE_REVIEW_V3/02_workflows/T3_workflow_v01/submission_ready/public/data/esld_srtr_T3_creatinine_c…	02_workflows/T3_workflow_v01/submission_ready/public/T3_public_submission_manifest_v01.csv,2,"""data"";""esld_srtr_T3_creatinine_comparison_table_public.csv"";""02_workflows/T3_workflow_v01/submission_ready/public/data/esld_srtr_T3_creatinine_comparison_table_public.csv"";TRUE;5337;""5fe481717fafc7d2115b64a01112efbe"";""public"";""submitted Table 3 values preserved exactly as CSV table content"""
00_release_manifests/public_absolute_path_scan_v01.csv	275	02_workflows/T3_workflow_v01/submission_ready/public/T3_public_submission_manifest_v01.csv,3,"""data"";""esld_srtr_T3_creatinine_comparison_meta_public.csv"";""/Users/mo/Library/CloudStorage/OneDrive-Persönlich/MO/Papers/MELD/02_programs/MELD_repository_release_v1/submission/figshare_package_FINAL_LIVE_REVIEW_V3/02_workflows/T3_workflow_v01/submission_ready/public/data/esld_srtr_T3_creatinine_co…	02_workflows/T3_workflow_v01/submission_ready/public/T3_public_submission_manifest_v01.csv,3,"""data"";""esld_srtr_T3_creatinine_comparison_meta_public.csv"";""02_workflows/T3_workflow_v01/submission_ready/public/data/esld_srtr_T3_creatinine_comparison_meta_public.csv"";TRUE;1041;""980587f5b202b799ab283c9920f9a1ad"";""public"";""public Table 3 metadata"""
00_release_manifests/public_absolute_path_scan_v01.csv	276	02_workflows/T3_workflow_v01/submission_ready/README_T3_submission_ready_v01.txt,11,/Users/mo/Library/CloudStorage/OneDrive-Persönlich/MO/Papers/MELD/02_programs/MELD_repository_release_v1/submission/figshare_package_FINAL_LIVE_REVIEW_V3/02_workflows/T3_workflow_v01/submission_ready/public/data	02_workflows/T3_workflow_v01/submission_ready/README_T3_submission_ready_v01.txt,11,02_workflows/T3_workflow_v01/submission_ready/public/data
00_release_manifests/public_absolute_path_scan_v01.csv	277	02_workflows/T4_workflow_v01/submission_ready/public/T4_public_submission_manifest_v01.csv,2,"""data"";""esld_T4_score_deviation_outcome_table_public.csv"";""/Users/mo/Library/CloudStorage/OneDrive-Persönlich/MO/Papers/MELD/02_programs/MELD_repository_release_v1/submission/figshare_package_FINAL_LIVE_REVIEW_V3/02_workflows/T4_workflow_v01/submission_ready/public/data/esld_T4_score_deviation_outc…	02_workflows/T4_workflow_v01/submission_ready/public/T4_public_submission_manifest_v01.csv,2,"""data"";""esld_T4_score_deviation_outcome_table_public.csv"";""02_workflows/T4_workflow_v01/submission_ready/public/data/esld_T4_score_deviation_outcome_table_public.csv"";TRUE;2628;""c7c6b8bd97bb8df75be2ffa87ec0c281"";""public"";""submitted ESLD Table 4 values preserved exactly as CSV table content"""
00_release_manifests/public_absolute_path_scan_v01.csv	278	02_workflows/T4_workflow_v01/submission_ready/public/T4_public_submission_manifest_v01.csv,3,"""data"";""esld_T4_score_deviation_outcome_meta_public.csv"";""/Users/mo/Library/CloudStorage/OneDrive-Persönlich/MO/Papers/MELD/02_programs/MELD_repository_release_v1/submission/figshare_package_FINAL_LIVE_REVIEW_V3/02_workflows/T4_workflow_v01/submission_ready/public/data/esld_T4_score_deviation_outco…	02_workflows/T4_workflow_v01/submission_ready/public/T4_public_submission_manifest_v01.csv,3,"""data"";""esld_T4_score_deviation_outcome_meta_public.csv"";""02_workflows/T4_workflow_v01/submission_ready/public/data/esld_T4_score_deviation_outcome_meta_public.csv"";TRUE;694;""da8cb16231868249ed6a58148548d6d8"";""public"";""submitted ESLD Table 4 values preserved exactly as CSV table content"""
00_release_manifests/public_absolute_path_scan_v01.csv	279	02_workflows/T4_workflow_v01/submission_ready/README_T4_submission_ready_v01.txt,16,/Users/mo/Library/CloudStorage/OneDrive-Persönlich/MO/Papers/MELD/02_programs/MELD_repository_release_v1/submission/figshare_package_FINAL_LIVE_REVIEW_V3/02_workflows/T4_workflow_v01/submission_ready/public/data	02_workflows/T4_workflow_v01/submission_ready/README_T4_submission_ready_v01.txt,16,02_workflows/T4_workflow_v01/submission_ready/public/data
00_release_manifests/public_absolute_path_scan_v01.csv	280	02_workflows/T4_workflow_v01/submission_ready/README_T4_submission_ready_v01.txt,19,/Users/mo/Library/CloudStorage/OneDrive-Persönlich/MO/Papers/MELD/02_programs/MELD_repository_release_v1/submission/figshare_package_FINAL_LIVE_REVIEW_V3/02_workflows/T4_workflow_v01/submission_ready/restricted/data	02_workflows/T4_workflow_v01/submission_ready/README_T4_submission_ready_v01.txt,19,02_workflows/T4_workflow_v01/submission_ready/restricted/data
00_release_manifests/public_absolute_path_scan_v01.csv	281	README_PUBLIC_DEPOSIT_PACKAGE_v01.txt,5,Source repository: /Users/mo/Library/CloudStorage/OneDrive-Persönlich/MO/Papers/MELD/02_programs/MELD_repository_release_v1/submission/figshare_package_FINAL_LIVE_REVIEW_V3	README_PUBLIC_DEPOSIT_PACKAGE_v01.txt,5,Source repository: LOCAL_PATH_REMOVED
00_release_manifests/public_deposit_file_copy_log_v01.csv	2	00_config/01_primary_file_registry_v03.csv,01_primary_file_registry_v03.csv,00_config,csv,csv,4149,4.052,2026-05-02T09:46:31Z,628025805c2e9de1df7a0991e61d2054,manual_review,manual_review,"",13,9,manual_review,TRUE,,release_candidate,public_deposit,documentation_or_metadata,keep_public_deposit,"","","",,"","",public_deposit,keep_public_deposit,Public-deposit file after policy overrides.,FALSE,FALS…	00_config/01_primary_file_registry_v03.csv,01_primary_file_registry_v03.csv,00_config,csv,csv,4149,4.052,2026-05-02T09:46:31Z,628025805c2e9de1df7a0991e61d2054,manual_review,manual_review,"",13,9,manual_review,TRUE,,release_candidate,public_deposit,documentation_or_metadata,keep_public_deposit,"","","",,"","",public_deposit,keep_public_deposit,Public-deposit file after policy overrides.,FALSE,FALS…
00_release_manifests/public_deposit_file_copy_log_v01.csv	3	01_primary_data/public/esld_master_long_public.csv,esld_master_long_public.csv,01_primary_data/public,csv,csv,9851508,9620.613,2026-05-02T23:18:12Z,8228407e927ff10ad6e4740d0d5cd48b,public,primary,"",67399,43,yes_default,FALSE,,release_candidate,public_deposit,primary_source,keep_public_deposit,"",esld_master_long_public,public,TRUE,F3;F4;F5;T1;T2;T3;T4,canonical ESLD master source; ESLD Fig 3 agg…	01_primary_data/public/esld_master_long_public.csv,esld_master_long_public.csv,01_primary_data/public,csv,csv,9851508,9620.613,2026-05-02T23:18:12Z,8228407e927ff10ad6e4740d0d5cd48b,public,primary,"",67399,43,yes_default,FALSE,,release_candidate,public_deposit,primary_source,keep_public_deposit,"",esld_master_long_public,public,TRUE,F3;F4;F5;T1;T2;T3;T4,canonical ESLD master source; ESLD Fig 3 agg…
00_release_manifests/public_deposit_file_copy_log_v01.csv	4	01_primary_data/public/f1_simulated_surface_metadata.csv,f1_simulated_surface_metadata.csv,01_primary_data/public,csv,csv,664,0.648,2026-04-19T20:30:45Z,ee2dfece0c0751ab1643f0e896edea9b,public,primary,F1,9,2,yes_default,FALSE,,release_candidate,public_deposit,primary_source,keep_public_deposit,F1,f1_simulated_surface_metadata,public,TRUE,F1,F1 simulated surface metadata primary source,public_depo…	01_primary_data/public/f1_simulated_surface_metadata.csv,f1_simulated_surface_metadata.csv,01_primary_data/public,csv,csv,664,0.648,2026-04-19T20:30:45Z,ee2dfece0c0751ab1643f0e896edea9b,public,primary,F1,9,2,yes_default,FALSE,,release_candidate,public_deposit,primary_source,keep_public_deposit,F1,f1_simulated_surface_metadata,public,TRUE,F1,F1 simulated surface metadata primary source,public_depo…
00_release_manifests/public_deposit_file_copy_log_v01.csv	5	01_primary_data/public/f1_simulated_surface_repository.csv,f1_simulated_surface_repository.csv,01_primary_data/public,csv,csv,5055372,4936.887,2026-04-16T16:32:54Z,87713a0d6868c6ac52ff20ea850e3d58,public,primary,F1,34441,11,yes_default,FALSE,,release_candidate,public_deposit,primary_source,keep_public_deposit,F1,f1_simulated_surface_repository,public,TRUE,F1,F1 simulated surface primary source,pu…	01_primary_data/public/f1_simulated_surface_repository.csv,f1_simulated_surface_repository.csv,01_primary_data/public,csv,csv,5055372,4936.887,2026-04-16T16:32:54Z,87713a0d6868c6ac52ff20ea850e3d58,public,primary,F1,34441,11,yes_default,FALSE,,release_candidate,public_deposit,primary_source,keep_public_deposit,F1,f1_simulated_surface_repository,public,TRUE,F1,F1 simulated surface primary source,pu…
00_release_manifests/public_deposit_file_copy_log_v01.csv	6	01_primary_data/public/f1_tb_cre_experimental_array_raw.csv,f1_tb_cre_experimental_array_raw.csv,01_primary_data/public,csv,csv,338947,331.003,2026-04-22T16:53:59Z,b8ffb94bc127381e0963db2211ba44b8,public,primary,F1,4200,9,yes_default,FALSE,,release_candidate,public_deposit,primary_source,keep_public_deposit,F1,f1_tb_cre_experimental_array_raw,public,TRUE,F1,F1 experimental array raw source,public…	01_primary_data/public/f1_tb_cre_experimental_array_raw.csv,f1_tb_cre_experimental_array_raw.csv,01_primary_data/public,csv,csv,338947,331.003,2026-04-22T16:53:59Z,b8ffb94bc127381e0963db2211ba44b8,public,primary,F1,4200,9,yes_default,FALSE,,release_candidate,public_deposit,primary_source,keep_public_deposit,F1,f1_tb_cre_experimental_array_raw,public,TRUE,F1,F1 experimental array raw source,public…
00_release_manifests/public_deposit_file_copy_log_v01.csv	7	01_primary_data/public/f1_tb_cre_experimental_validation_raw.csv,f1_tb_cre_experimental_validation_raw.csv,01_primary_data/public,csv,csv,2335,2.28,2026-04-23T00:35:04Z,30e9eb0a37dab1d84dbff1649b1b9e07,internal_only,primary,F1,32,8,no_internal_only_default,FALSE,,release_candidate,public_deposit,primary_source,keep_public_deposit,F1,f1_tb_cre_experimental_validation_raw,public,TRUE,F1,F1 experime…	01_primary_data/public/f1_tb_cre_experimental_validation_raw.csv,f1_tb_cre_experimental_validation_raw.csv,01_primary_data/public,csv,csv,2335,2.28,2026-04-23T00:35:04Z,30e9eb0a37dab1d84dbff1649b1b9e07,internal_only,primary,F1,32,8,no_internal_only_default,FALSE,,release_candidate,public_deposit,primary_source,keep_public_deposit,F1,f1_tb_cre_experimental_validation_raw,public,TRUE,F1,F1 experime…
00_release_manifests/public_deposit_file_copy_log_v01.csv	8	01_primary_data/public/f2_simulated_heatmap_metadata.csv,f2_simulated_heatmap_metadata.csv,01_primary_data/public,csv,csv,558,0.545,2026-04-19T20:30:45Z,df833ec1562a6c70ca8dc8338c7e625d,public,primary,F2,21,2,yes_default,FALSE,,release_candidate,public_deposit,primary_source,keep_public_deposit,F2,f2_simulated_heatmap_metadata,public,TRUE,F2,F2 simulated heatmap metadata primary source,public_dep…	01_primary_data/public/f2_simulated_heatmap_metadata.csv,f2_simulated_heatmap_metadata.csv,01_primary_data/public,csv,csv,558,0.545,2026-04-19T20:30:45Z,df833ec1562a6c70ca8dc8338c7e625d,public,primary,F2,21,2,yes_default,FALSE,,release_candidate,public_deposit,primary_source,keep_public_deposit,F2,f2_simulated_heatmap_metadata,public,TRUE,F2,F2 simulated heatmap metadata primary source,public_dep…
00_release_manifests/public_deposit_file_copy_log_v01.csv	9	01_primary_data/public/f2_simulated_heatmap_repository.csv,f2_simulated_heatmap_repository.csv,01_primary_data/public,csv,csv,7858998,7674.803,2026-04-17T19:20:15Z,69355977324161fce080931369bd51f9,public,primary,F2,295200,6,yes_default,FALSE,,release_candidate,public_deposit,primary_source,keep_public_deposit,F2,f2_simulated_heatmap_repository,public,TRUE,F2,F2 simulated heatmap primary source,pu…	01_primary_data/public/f2_simulated_heatmap_repository.csv,f2_simulated_heatmap_repository.csv,01_primary_data/public,csv,csv,7858998,7674.803,2026-04-17T19:20:15Z,69355977324161fce080931369bd51f9,public,primary,F2,295200,6,yes_default,FALSE,,release_candidate,public_deposit,primary_source,keep_public_deposit,F2,f2_simulated_heatmap_repository,public,TRUE,F2,F2 simulated heatmap primary source,pu…
00_release_manifests/public_deposit_file_copy_log_v01.csv	10	02_workflows/F1_workflow_v02/data/01_source_loaded_harmonized/expm_F1_array_raw_public.csv,expm_F1_array_raw_public.csv,02_workflows/F1_workflow_v02/data/01_source_loaded_harmonized,csv,csv,338947,331.003,2026-04-22T16:53:59Z,b8ffb94bc127381e0963db2211ba44b8,public,derived,F1,4200,9,yes_default,FALSE,,release_candidate,public_deposit,derived_or_workflow_data,keep_public_deposit,F1,"","",,"","",pu…	02_workflows/F1_workflow_v02/data/01_source_loaded_harmonized/expm_F1_array_raw_public.csv,expm_F1_array_raw_public.csv,02_workflows/F1_workflow_v02/data/01_source_loaded_harmonized,csv,csv,338947,331.003,2026-04-22T16:53:59Z,b8ffb94bc127381e0963db2211ba44b8,public,derived,F1,4200,9,yes_default,FALSE,,release_candidate,public_deposit,derived_or_workflow_data,keep_public_deposit,F1,"","",,"","",pu…
00_release_manifests/public_deposit_file_copy_log_v01.csv	11	02_workflows/F1_workflow_v02/data/01_source_loaded_harmonized/expm_F1_validation_raw_public.csv,expm_F1_validation_raw_public.csv,02_workflows/F1_workflow_v02/data/01_source_loaded_harmonized,csv,csv,2335,2.28,2026-04-23T00:35:04Z,30e9eb0a37dab1d84dbff1649b1b9e07,internal_only,derived,F1,32,8,no_internal_only_default,FALSE,,release_candidate,public_deposit,derived_or_workflow_data,keep_public_dep…	02_workflows/F1_workflow_v02/data/01_source_loaded_harmonized/expm_F1_validation_raw_public.csv,expm_F1_validation_raw_public.csv,02_workflows/F1_workflow_v02/data/01_source_loaded_harmonized,csv,csv,2335,2.28,2026-04-23T00:35:04Z,30e9eb0a37dab1d84dbff1649b1b9e07,internal_only,derived,F1,32,8,no_internal_only_default,FALSE,,release_candidate,public_deposit,derived_or_workflow_data,keep_public_dep…
00_release_manifests/public_deposit_file_copy_log_v01.csv	12	02_workflows/F1_workflow_v02/data/01_source_loaded_harmonized/expm_slco_F1_source_load_manifest_public.csv,expm_slco_F1_source_load_manifest_public.csv,02_workflows/F1_workflow_v02/data/01_source_loaded_harmonized,csv,csv,1698,1.658,2026-05-02T01:30:05Z,468a7c790812e70d5f1b33a02258494a,public,derived,F1,4,9,yes_default,FALSE,,release_candidate,public_deposit,derived_or_workflow_data,keep_public_d…	02_workflows/F1_workflow_v02/data/01_source_loaded_harmonized/expm_slco_F1_source_load_manifest_public.csv,expm_slco_F1_source_load_manifest_public.csv,02_workflows/F1_workflow_v02/data/01_source_loaded_harmonized,csv,csv,1698,1.658,2026-05-02T01:30:05Z,468a7c790812e70d5f1b33a02258494a,public,derived,F1,4,9,yes_default,FALSE,,release_candidate,public_deposit,derived_or_workflow_data,keep_public_d…
00_release_manifests/public_deposit_file_copy_log_v01.csv	13	02_workflows/F1_workflow_v02/data/01_source_loaded_harmonized/expm_slco_F1_step1_run_inputs_public.csv,expm_slco_F1_step1_run_inputs_public.csv,02_workflows/F1_workflow_v02/data/01_source_loaded_harmonized,csv,csv,1024,1,2026-05-02T01:30:05Z,3459100ae284c27b3496897366c4c5d0,public,derived,F1,5,2,yes_default,FALSE,,release_candidate,public_deposit,derived_or_workflow_data,keep_public_deposit,F1,""…	02_workflows/F1_workflow_v02/data/01_source_loaded_harmonized/expm_slco_F1_step1_run_inputs_public.csv,expm_slco_F1_step1_run_inputs_public.csv,02_workflows/F1_workflow_v02/data/01_source_loaded_harmonized,csv,csv,1024,1,2026-05-02T01:30:05Z,3459100ae284c27b3496897366c4c5d0,public,derived,F1,5,2,yes_default,FALSE,,release_candidate,public_deposit,derived_or_workflow_data,keep_public_deposit,F1,""…
00_release_manifests/public_deposit_file_copy_log_v01.csv	14	02_workflows/F1_workflow_v02/data/01_source_loaded_harmonized/slco_F1_surface_grid_reference_public.csv,slco_F1_surface_grid_reference_public.csv,02_workflows/F1_workflow_v02/data/01_source_loaded_harmonized,csv,csv,5055372,4936.887,2026-04-16T16:32:54Z,87713a0d6868c6ac52ff20ea850e3d58,public,derived,F1,34441,11,yes_default,FALSE,,release_candidate,public_deposit,derived_or_workflow_data,keep_pub…	02_workflows/F1_workflow_v02/data/01_source_loaded_harmonized/slco_F1_surface_grid_reference_public.csv,slco_F1_surface_grid_reference_public.csv,02_workflows/F1_workflow_v02/data/01_source_loaded_harmonized,csv,csv,5055372,4936.887,2026-04-16T16:32:54Z,87713a0d6868c6ac52ff20ea850e3d58,public,derived,F1,34441,11,yes_default,FALSE,,release_candidate,public_deposit,derived_or_workflow_data,keep_pub…
00_release_manifests/public_deposit_file_copy_log_v01.csv	15	02_workflows/F1_workflow_v02/data/01_source_loaded_harmonized/slco_F1_surface_meta_reference_public.csv,slco_F1_surface_meta_reference_public.csv,02_workflows/F1_workflow_v02/data/01_source_loaded_harmonized,csv,csv,664,0.648,2026-04-19T20:30:45Z,ee2dfece0c0751ab1643f0e896edea9b,public,derived,F1,9,2,yes_default,FALSE,,release_candidate,public_deposit,derived_or_workflow_data,keep_public_deposit,…	02_workflows/F1_workflow_v02/data/01_source_loaded_harmonized/slco_F1_surface_meta_reference_public.csv,slco_F1_surface_meta_reference_public.csv,02_workflows/F1_workflow_v02/data/01_source_loaded_harmonized,csv,csv,664,0.648,2026-04-19T20:30:45Z,ee2dfece0c0751ab1643f0e896edea9b,public,derived,F1,9,2,yes_default,FALSE,,release_candidate,public_deposit,derived_or_workflow_data,keep_public_deposit,…
00_release_manifests/public_deposit_file_copy_log_v01.csv	16	02_workflows/F1_workflow_v02/data/02a_refined_analysis/expm_F1_array_input_public.csv,expm_F1_array_input_public.csv,02_workflows/F1_workflow_v02/data/02a_refined_analysis,csv,csv,755375,737.671,2026-05-02T01:30:05Z,48545523b96fdb9fce1e19bdf1689efc,public,derived,F1,4200,19,yes_default,FALSE,,release_candidate,public_deposit,derived_or_workflow_data,keep_public_deposit,F1,"","",,"","",public_depo…	02_workflows/F1_workflow_v02/data/02a_refined_analysis/expm_F1_array_input_public.csv,expm_F1_array_input_public.csv,02_workflows/F1_workflow_v02/data/02a_refined_analysis,csv,csv,755375,737.671,2026-05-02T01:30:05Z,48545523b96fdb9fce1e19bdf1689efc,public,derived,F1,4200,19,yes_default,FALSE,,release_candidate,public_deposit,derived_or_workflow_data,keep_public_deposit,F1,"","",,"","",public_depo…
00_release_manifests/public_deposit_file_copy_log_v01.csv	17	02_workflows/F1_workflow_v02/data/02a_refined_analysis/expm_F1_model_coefficients_public.csv,expm_F1_model_coefficients_public.csv,02_workflows/F1_workflow_v02/data/02a_refined_analysis,csv,csv,1330,1.299,2026-05-02T01:30:05Z,c05403544122bdf248154bfbf8559b9f,public,derived,F1,10,6,yes_default,FALSE,,release_candidate,public_deposit,derived_or_workflow_data,keep_public_deposit,F1,"","",,"","",publ…	02_workflows/F1_workflow_v02/data/02a_refined_analysis/expm_F1_model_coefficients_public.csv,expm_F1_model_coefficients_public.csv,02_workflows/F1_workflow_v02/data/02a_refined_analysis,csv,csv,1330,1.299,2026-05-02T01:30:05Z,c05403544122bdf248154bfbf8559b9f,public,derived,F1,10,6,yes_default,FALSE,,release_candidate,public_deposit,derived_or_workflow_data,keep_public_deposit,F1,"","",,"","",publ…
00_release_manifests/public_deposit_file_copy_log_v01.csv	18	02_workflows/F1_workflow_v02/data/02a_refined_analysis/expm_F1_pre_correction_rounding_qc_public.csv,expm_F1_pre_correction_rounding_qc_public.csv,02_workflows/F1_workflow_v02/data/02a_refined_analysis,csv,csv,462,0.451,2026-05-02T01:30:05Z,ca3266c1f5df19844f2079981510ff28,internal_only,derived,F1,2,8,no_internal_only_default,FALSE,,release_candidate,public_deposit,derived_or_workflow_data,keep_p…	02_workflows/F1_workflow_v02/data/02a_refined_analysis/expm_F1_pre_correction_rounding_qc_public.csv,expm_F1_pre_correction_rounding_qc_public.csv,02_workflows/F1_workflow_v02/data/02a_refined_analysis,csv,csv,462,0.451,2026-05-02T01:30:05Z,ca3266c1f5df19844f2079981510ff28,internal_only,derived,F1,2,8,no_internal_only_default,FALSE,,release_candidate,public_deposit,derived_or_workflow_data,keep_p…
00_release_manifests/public_deposit_file_copy_log_v01.csv	19	02_workflows/F1_workflow_v02/data/02a_refined_analysis/expm_F1_refined_dataset_qc_public.csv,expm_F1_refined_dataset_qc_public.csv,02_workflows/F1_workflow_v02/data/02a_refined_analysis,csv,csv,652,0.637,2026-05-02T01:30:05Z,812231b8c2303741846747de6999d3c7,internal_only,derived,F1,18,2,no_internal_only_default,FALSE,,release_candidate,public_deposit,derived_or_workflow_data,keep_public_deposit,F…	02_workflows/F1_workflow_v02/data/02a_refined_analysis/expm_F1_refined_dataset_qc_public.csv,expm_F1_refined_dataset_qc_public.csv,02_workflows/F1_workflow_v02/data/02a_refined_analysis,csv,csv,652,0.637,2026-05-02T01:30:05Z,812231b8c2303741846747de6999d3c7,internal_only,derived,F1,18,2,no_internal_only_default,FALSE,,release_candidate,public_deposit,derived_or_workflow_data,keep_public_deposit,F…
00_release_manifests/public_deposit_file_copy_log_v01.csv	20	02_workflows/F1_workflow_v02/data/02a_refined_analysis/expm_F1_refined_manual_clarifications_public.csv,expm_F1_refined_manual_clarifications_public.csv,02_workflows/F1_workflow_v02/data/02a_refined_analysis,csv,csv,882,0.861,2026-05-02T01:30:05Z,8c4c1d35703560f1e9341b3df38ffad4,public,derived,F1,3,3,yes_default,FALSE,,release_candidate,public_deposit,derived_or_workflow_data,keep_public_deposit,…	02_workflows/F1_workflow_v02/data/02a_refined_analysis/expm_F1_refined_manual_clarifications_public.csv,expm_F1_refined_manual_clarifications_public.csv,02_workflows/F1_workflow_v02/data/02a_refined_analysis,csv,csv,882,0.861,2026-05-02T01:30:05Z,8c4c1d35703560f1e9341b3df38ffad4,public,derived,F1,3,3,yes_default,FALSE,,release_candidate,public_deposit,derived_or_workflow_data,keep_public_deposit,…
00_release_manifests/public_deposit_file_copy_log_v01.csv	21	02_workflows/F1_workflow_v02/data/02a_refined_analysis/expm_F1_validation_input_public.csv,expm_F1_validation_input_public.csv,02_workflows/F1_workflow_v02/data/02a_refined_analysis,csv,csv,5068,4.949,2026-05-02T01:30:05Z,2a1c7ff9a9b2d7b913576fc64c1af459,internal_only,derived,F1,32,16,no_internal_only_default,FALSE,,release_candidate,public_deposit,derived_or_workflow_data,keep_public_deposit,F1,…	02_workflows/F1_workflow_v02/data/02a_refined_analysis/expm_F1_validation_input_public.csv,expm_F1_validation_input_public.csv,02_workflows/F1_workflow_v02/data/02a_refined_analysis,csv,csv,5068,4.949,2026-05-02T01:30:05Z,2a1c7ff9a9b2d7b913576fc64c1af459,internal_only,derived,F1,32,16,no_internal_only_default,FALSE,,release_candidate,public_deposit,derived_or_workflow_data,keep_public_deposit,F1,…
00_release_manifests/public_deposit_file_copy_log_v01.csv	22	02_workflows/F1_workflow_v02/data/02b_figure_content/slco_F1_surface_grid_public.csv,slco_F1_surface_grid_public.csv,02_workflows/F1_workflow_v02/data/02b_figure_content,csv,csv,5037005,4918.95,2026-05-02T01:30:05Z,7043e4517bc15ae9142ae09b0631e890,public,derived,F1,34441,11,yes_default,FALSE,,release_candidate,public_deposit,derived_or_workflow_data,keep_public_deposit,F1,"","",,"","",public_depo…	02_workflows/F1_workflow_v02/data/02b_figure_content/slco_F1_surface_grid_public.csv,slco_F1_surface_grid_public.csv,02_workflows/F1_workflow_v02/data/02b_figure_content,csv,csv,5037005,4918.95,2026-05-02T01:30:05Z,7043e4517bc15ae9142ae09b0631e890,public,derived,F1,34441,11,yes_default,FALSE,,release_candidate,public_deposit,derived_or_workflow_data,keep_public_deposit,F1,"","",,"","",public_depo…
00_release_manifests/public_deposit_file_copy_log_v01.csv	23	02_workflows/F1_workflow_v02/data/02b_figure_content/slco_F1_surface_meta_public.csv,slco_F1_surface_meta_public.csv,02_workflows/F1_workflow_v02/data/02b_figure_content,csv,csv,494,0.482,2026-05-02T01:30:05Z,63cd6a8340d66c32e5915d2dadcc2378,public,derived,F1,16,2,yes_default,FALSE,,release_candidate,public_deposit,derived_or_workflow_data,keep_public_deposit,F1,"","",,"","",public_deposit,keep_p…	02_workflows/F1_workflow_v02/data/02b_figure_content/slco_F1_surface_meta_public.csv,slco_F1_surface_meta_public.csv,02_workflows/F1_workflow_v02/data/02b_figure_content,csv,csv,494,0.482,2026-05-02T01:30:05Z,63cd6a8340d66c32e5915d2dadcc2378,public,derived,F1,16,2,yes_default,FALSE,,release_candidate,public_deposit,derived_or_workflow_data,keep_public_deposit,F1,"","",,"","",public_deposit,keep_p…
00_release_manifests/public_deposit_file_copy_log_v01.csv	24	02_workflows/F1_workflow_v02/data/02b_figure_content/slco_F1_surface_rebuild_qc_public.csv,slco_F1_surface_rebuild_qc_public.csv,02_workflows/F1_workflow_v02/data/02b_figure_content,csv,csv,956,0.934,2026-05-02T01:30:05Z,c1c5a45987d8b24e318b2857d5b3529a,internal_only,derived,F1,10,5,no_internal_only_default,FALSE,,release_candidate,public_deposit,derived_or_workflow_data,keep_public_deposit,F1,""…	02_workflows/F1_workflow_v02/data/02b_figure_content/slco_F1_surface_rebuild_qc_public.csv,slco_F1_surface_rebuild_qc_public.csv,02_workflows/F1_workflow_v02/data/02b_figure_content,csv,csv,956,0.934,2026-05-02T01:30:05Z,c1c5a45987d8b24e318b2857d5b3529a,internal_only,derived,F1,10,5,no_internal_only_default,FALSE,,release_candidate,public_deposit,derived_or_workflow_data,keep_public_deposit,F1,""…
00_release_manifests/public_deposit_file_copy_log_v01.csv	25	02_workflows/F1_workflow_v02/data/02b_figure_content/slco_F1_surface_reference_meta_original_public.csv,slco_F1_surface_reference_meta_original_public.csv,02_workflows/F1_workflow_v02/data/02b_figure_content,csv,csv,758,0.74,2026-05-02T01:30:05Z,28bbb6eeab2bcd8799b28d088fee5ec2,public,derived,F1,9,3,yes_default,FALSE,,release_candidate,public_deposit,derived_or_workflow_data,keep_public_deposit,F…	02_workflows/F1_workflow_v02/data/02b_figure_content/slco_F1_surface_reference_meta_original_public.csv,slco_F1_surface_reference_meta_original_public.csv,02_workflows/F1_workflow_v02/data/02b_figure_content,csv,csv,758,0.74,2026-05-02T01:30:05Z,28bbb6eeab2bcd8799b28d088fee5ec2,public,derived,F1,9,3,yes_default,FALSE,,release_candidate,public_deposit,derived_or_workflow_data,keep_public_deposit,F…
00_release_manifests/public_deposit_file_copy_log_v01.csv	26	02_workflows/F1_workflow_v02/data/02b_figure_content/slco_F1_surface_run_inputs_outputs_public.csv,slco_F1_surface_run_inputs_outputs_public.csv,02_workflows/F1_workflow_v02/data/02b_figure_content,csv,csv,1357,1.325,2026-05-02T01:30:05Z,8f9e627475762fd28c3c1276f469fc88,public,derived,F1,5,3,yes_default,FALSE,,release_candidate,public_deposit,derived_or_workflow_data,keep_public_deposit,F1,"","",…	02_workflows/F1_workflow_v02/data/02b_figure_content/slco_F1_surface_run_inputs_outputs_public.csv,slco_F1_surface_run_inputs_outputs_public.csv,02_workflows/F1_workflow_v02/data/02b_figure_content,csv,csv,1357,1.325,2026-05-02T01:30:05Z,8f9e627475762fd28c3c1276f469fc88,public,derived,F1,5,3,yes_default,FALSE,,release_candidate,public_deposit,derived_or_workflow_data,keep_public_deposit,F1,"","",…
00_release_manifests/public_deposit_file_copy_log_v01.csv	27	02_workflows/F1_workflow_v02/figures/slco_F1_surface_public.pdf,slco_F1_surface_public.pdf,02_workflows/F1_workflow_v02/figures,pdf,pdf,1542152,1506.008,2026-05-02T01:30:14Z,6de20aaebcce1d88c93b705cf4bd8152,public,rendered_output,F1,,,yes_default,FALSE,,release_candidate,public_deposit,rendered_figure,keep_public_deposit,F1,"","",,"","",public_deposit,keep_public_deposit,Public-deposit file after…	02_workflows/F1_workflow_v02/figures/slco_F1_surface_public.pdf,slco_F1_surface_public.pdf,02_workflows/F1_workflow_v02/figures,pdf,pdf,1542152,1506.008,2026-05-02T01:30:14Z,6de20aaebcce1d88c93b705cf4bd8152,public,rendered_output,F1,,,yes_default,FALSE,,release_candidate,public_deposit,rendered_figure,keep_public_deposit,F1,"","",,"","",public_deposit,keep_public_deposit,Public-deposit file after…
00_release_manifests/public_deposit_file_copy_log_v01.csv	28	02_workflows/F1_workflow_v02/submission_ready/F1_submission_ready_manifest_v02.csv,F1_submission_ready_manifest_v02.csv,02_workflows/F1_workflow_v02/submission_ready,csv,csv,15124,14.77,2026-05-02T01:30:14Z,3ed9b43000dcf410355e62e80576d9c0,public,derived,F1,21,12,yes_default,FALSE,,release_candidate,manual_review,documentation_or_metadata,manual_review,F1,"","",,"","",public_deposit,keep_public_s…	02_workflows/F1_workflow_v02/submission_ready/F1_submission_ready_manifest_v02.csv,F1_submission_ready_manifest_v02.csv,02_workflows/F1_workflow_v02/submission_ready,csv,csv,15124,14.77,2026-05-02T01:30:14Z,3ed9b43000dcf410355e62e80576d9c0,public,derived,F1,21,12,yes_default,FALSE,,release_candidate,manual_review,documentation_or_metadata,manual_review,F1,"","",,"","",public_deposit,keep_public_s…
00_release_manifests/public_deposit_file_copy_log_v01.csv	29	02_workflows/F1_workflow_v02/submission_ready/README_F1_submission_ready_v02.txt,README_F1_submission_ready_v02.txt,02_workflows/F1_workflow_v02/submission_ready,txt,text_table_or_text,693,0.677,2026-05-02T01:30:14Z,f5d66cca875ad3e26170da9e649747f2,public,derived,F1,1,13,yes_default,FALSE,,release_candidate,manual_review,documentation_or_metadata,manual_review,F1,"","",,"","",public_deposit,keep_…	02_workflows/F1_workflow_v02/submission_ready/README_F1_submission_ready_v02.txt,README_F1_submission_ready_v02.txt,02_workflows/F1_workflow_v02/submission_ready,txt,text_table_or_text,693,0.677,2026-05-02T01:30:14Z,f5d66cca875ad3e26170da9e649747f2,public,derived,F1,1,13,yes_default,FALSE,,release_candidate,manual_review,documentation_or_metadata,manual_review,F1,"","",,"","",public_deposit,keep_…
00_release_manifests/public_deposit_file_copy_log_v01.csv	30	02_workflows/F1_workflow_v02/submission_ready/public/F1_public_submission_manifest_v02.csv,F1_public_submission_manifest_v02.csv,02_workflows/F1_workflow_v02/submission_ready/public,csv,csv,3309,3.231,2026-05-02T01:30:14Z,a18df481d8a36383805720b63eb3feb0,public,derived,F1,5,10,yes_default,FALSE,,release_candidate,public_deposit,documentation_or_metadata,keep_public_deposit,F1,"","",,"","",public_…	02_workflows/F1_workflow_v02/submission_ready/public/F1_public_submission_manifest_v02.csv,F1_public_submission_manifest_v02.csv,02_workflows/F1_workflow_v02/submission_ready/public,csv,csv,3309,3.231,2026-05-02T01:30:14Z,a18df481d8a36383805720b63eb3feb0,public,derived,F1,5,10,yes_default,FALSE,,release_candidate,public_deposit,documentation_or_metadata,keep_public_deposit,F1,"","",,"","",public_…
00_release_manifests/public_deposit_file_copy_log_v01.csv	31	02_workflows/F1_workflow_v02/submission_ready/public/data/expm_F1_array_input_public.csv,expm_F1_array_input_public.csv,02_workflows/F1_workflow_v02/submission_ready/public/data,csv,csv,612913,598.548,2026-05-02T01:30:14Z,28054a92825a550b9e2a0149689b4b69,public,derived,F1,4200,17,yes_default,FALSE,,release_candidate,public_deposit,derived_or_workflow_data,keep_public_deposit,F1,"","",,"","",publi…	02_workflows/F1_workflow_v02/submission_ready/public/data/expm_F1_array_input_public.csv,expm_F1_array_input_public.csv,02_workflows/F1_workflow_v02/submission_ready/public/data,csv,csv,612913,598.548,2026-05-02T01:30:14Z,28054a92825a550b9e2a0149689b4b69,public,derived,F1,4200,17,yes_default,FALSE,,release_candidate,public_deposit,derived_or_workflow_data,keep_public_deposit,F1,"","",,"","",publi…
00_release_manifests/public_deposit_file_copy_log_v01.csv	32	02_workflows/F1_workflow_v02/submission_ready/public/data/expm_F1_validation_input_public.csv,expm_F1_validation_input_public.csv,02_workflows/F1_workflow_v02/submission_ready/public/data,csv,csv,5068,4.949,2026-05-02T01:30:14Z,2a1c7ff9a9b2d7b913576fc64c1af459,internal_only,derived,F1,32,16,no_internal_only_default,FALSE,,release_candidate,public_deposit,derived_or_workflow_data,keep_public_depos…	02_workflows/F1_workflow_v02/submission_ready/public/data/expm_F1_validation_input_public.csv,expm_F1_validation_input_public.csv,02_workflows/F1_workflow_v02/submission_ready/public/data,csv,csv,5068,4.949,2026-05-02T01:30:14Z,2a1c7ff9a9b2d7b913576fc64c1af459,internal_only,derived,F1,32,16,no_internal_only_default,FALSE,,release_candidate,public_deposit,derived_or_workflow_data,keep_public_depos…
00_release_manifests/public_deposit_file_copy_log_v01.csv	33	02_workflows/F1_workflow_v02/submission_ready/public/data/slco_F1_surface_grid_public.csv,slco_F1_surface_grid_public.csv,02_workflows/F1_workflow_v02/submission_ready/public/data,csv,csv,5037005,4918.95,2026-05-02T01:30:14Z,7043e4517bc15ae9142ae09b0631e890,public,derived,F1,34441,11,yes_default,FALSE,,release_candidate,public_deposit,derived_or_workflow_data,keep_public_deposit,F1,"","",,"","",p…	02_workflows/F1_workflow_v02/submission_ready/public/data/slco_F1_surface_grid_public.csv,slco_F1_surface_grid_public.csv,02_workflows/F1_workflow_v02/submission_ready/public/data,csv,csv,5037005,4918.95,2026-05-02T01:30:14Z,7043e4517bc15ae9142ae09b0631e890,public,derived,F1,34441,11,yes_default,FALSE,,release_candidate,public_deposit,derived_or_workflow_data,keep_public_deposit,F1,"","",,"","",p…
00_release_manifests/public_deposit_file_copy_log_v01.csv	34	02_workflows/F1_workflow_v02/submission_ready/public/data/slco_F1_surface_meta_public.csv,slco_F1_surface_meta_public.csv,02_workflows/F1_workflow_v02/submission_ready/public/data,csv,csv,494,0.482,2026-05-02T01:30:14Z,63cd6a8340d66c32e5915d2dadcc2378,public,derived,F1,16,2,yes_default,FALSE,,release_candidate,public_deposit,derived_or_workflow_data,keep_public_deposit,F1,"","",,"","",public_depo…	02_workflows/F1_workflow_v02/submission_ready/public/data/slco_F1_surface_meta_public.csv,slco_F1_surface_meta_public.csv,02_workflows/F1_workflow_v02/submission_ready/public/data,csv,csv,494,0.482,2026-05-02T01:30:14Z,63cd6a8340d66c32e5915d2dadcc2378,public,derived,F1,16,2,yes_default,FALSE,,release_candidate,public_deposit,derived_or_workflow_data,keep_public_deposit,F1,"","",,"","",public_depo…
00_release_manifests/public_deposit_file_copy_log_v01.csv	35	02_workflows/F1_workflow_v02/submission_ready/public/figures/slco_F1_surface_public.pdf,slco_F1_surface_public.pdf,02_workflows/F1_workflow_v02/submission_ready/public/figures,pdf,pdf,1542152,1506.008,2026-05-02T01:30:14Z,6de20aaebcce1d88c93b705cf4bd8152,public,rendered_output,F1,,,yes_default,FALSE,,release_candidate,public_deposit,rendered_figure,keep_public_deposit,F1,"","",,"","",public_depos…	02_workflows/F1_workflow_v02/submission_ready/public/figures/slco_F1_surface_public.pdf,slco_F1_surface_public.pdf,02_workflows/F1_workflow_v02/submission_ready/public/figures,pdf,pdf,1542152,1506.008,2026-05-02T01:30:14Z,6de20aaebcce1d88c93b705cf4bd8152,public,rendered_output,F1,,,yes_default,FALSE,,release_candidate,public_deposit,rendered_figure,keep_public_deposit,F1,"","",,"","",public_depos…
00_release_manifests/public_deposit_file_copy_log_v01.csv	36	02_workflows/F2_workflow_v01/data/02b_figure_content/slco_F2_heatmap_bin_public.csv,slco_F2_heatmap_bin_public.csv,02_workflows/F2_workflow_v01/data/02b_figure_content,csv,csv,7858998,7674.803,2026-05-02T01:33:01Z,93e06eeefac7f60a0cd987630232561c,public,derived,F2,295200,6,yes_default,FALSE,,release_candidate,public_deposit,derived_or_workflow_data,keep_public_deposit,F2,"","",,"","",public_depos…	02_workflows/F2_workflow_v01/data/02b_figure_content/slco_F2_heatmap_bin_public.csv,slco_F2_heatmap_bin_public.csv,02_workflows/F2_workflow_v01/data/02b_figure_content,csv,csv,7858998,7674.803,2026-05-02T01:33:01Z,93e06eeefac7f60a0cd987630232561c,public,derived,F2,295200,6,yes_default,FALSE,,release_candidate,public_deposit,derived_or_workflow_data,keep_public_deposit,F2,"","",,"","",public_depos…
00_release_manifests/public_deposit_file_copy_log_v01.csv	37	02_workflows/F2_workflow_v01/data/02b_figure_content/slco_F2_heatmap_meta_public.csv,slco_F2_heatmap_meta_public.csv,02_workflows/F2_workflow_v01/data/02b_figure_content,csv,csv,552,0.539,2026-05-02T01:33:01Z,d6bec83444bffd55eb65533a93ad5c5f,public,derived,F2,22,2,yes_default,FALSE,,release_candidate,public_deposit,derived_or_workflow_data,keep_public_deposit,F2,"","",,"","",public_deposit,keep_p…	02_workflows/F2_workflow_v01/data/02b_figure_content/slco_F2_heatmap_meta_public.csv,slco_F2_heatmap_meta_public.csv,02_workflows/F2_workflow_v01/data/02b_figure_content,csv,csv,552,0.539,2026-05-02T01:33:01Z,d6bec83444bffd55eb65533a93ad5c5f,public,derived,F2,22,2,yes_default,FALSE,,release_candidate,public_deposit,derived_or_workflow_data,keep_public_deposit,F2,"","",,"","",public_deposit,keep_p…
00_release_manifests/public_deposit_file_copy_log_v01.csv	38	02_workflows/F2_workflow_v01/figures/slco_F2_heatmap_public.pdf,slco_F2_heatmap_public.pdf,02_workflows/F2_workflow_v01/figures,pdf,pdf,877270,856.709,2026-05-02T01:33:03Z,a300627a40ff5d92e416ad2fdd7da6f9,public,rendered_output,F2,,,yes_default,FALSE,,release_candidate,public_deposit,rendered_figure,keep_public_deposit,F2,"","",,"","",public_deposit,keep_public_deposit,Public-deposit file after p…	02_workflows/F2_workflow_v01/figures/slco_F2_heatmap_public.pdf,slco_F2_heatmap_public.pdf,02_workflows/F2_workflow_v01/figures,pdf,pdf,877270,856.709,2026-05-02T01:33:03Z,a300627a40ff5d92e416ad2fdd7da6f9,public,rendered_output,F2,,,yes_default,FALSE,,release_candidate,public_deposit,rendered_figure,keep_public_deposit,F2,"","",,"","",public_deposit,keep_public_deposit,Public-deposit file after p…
00_release_manifests/public_deposit_file_copy_log_v01.csv	39	02_workflows/F2_workflow_v01/submission_ready/F2_submission_ready_manifest_v01.csv,F2_submission_ready_manifest_v01.csv,02_workflows/F2_workflow_v01/submission_ready,csv,csv,10090,9.854,2026-05-02T01:33:03Z,9a714c11f127689b919994d3f34a21d5,public,derived,F2,14,12,yes_default,FALSE,,release_candidate,manual_review,documentation_or_metadata,manual_review,F2,"","",,"","",public_deposit,keep_public_s…	02_workflows/F2_workflow_v01/submission_ready/F2_submission_ready_manifest_v01.csv,F2_submission_ready_manifest_v01.csv,02_workflows/F2_workflow_v01/submission_ready,csv,csv,10090,9.854,2026-05-02T01:33:03Z,9a714c11f127689b919994d3f34a21d5,public,derived,F2,14,12,yes_default,FALSE,,release_candidate,manual_review,documentation_or_metadata,manual_review,F2,"","",,"","",public_deposit,keep_public_s…
00_release_manifests/public_deposit_file_copy_log_v01.csv	40	02_workflows/F2_workflow_v01/submission_ready/README_F2_submission_ready_v01.txt,README_F2_submission_ready_v01.txt,02_workflows/F2_workflow_v01/submission_ready,txt,text_table_or_text,296,0.289,2026-05-02T01:33:03Z,bd8ca0253fd5c12541633d4990502d74,public,derived,F2,0,3,yes_default,FALSE,,release_candidate,manual_review,documentation_or_metadata,manual_review,F2,"","",,"","",public_deposit,keep_p…	02_workflows/F2_workflow_v01/submission_ready/README_F2_submission_ready_v01.txt,README_F2_submission_ready_v01.txt,02_workflows/F2_workflow_v01/submission_ready,txt,text_table_or_text,296,0.289,2026-05-02T01:33:03Z,bd8ca0253fd5c12541633d4990502d74,public,derived,F2,0,3,yes_default,FALSE,,release_candidate,manual_review,documentation_or_metadata,manual_review,F2,"","",,"","",public_deposit,keep_p…
00_release_manifests/public_deposit_file_copy_log_v01.csv	41	02_workflows/F2_workflow_v01/submission_ready/public/F2_public_submission_manifest_v01.csv,F2_public_submission_manifest_v01.csv,02_workflows/F2_workflow_v01/submission_ready/public,csv,csv,2012,1.965,2026-05-02T01:33:03Z,e40767cc9d3957d1686cc714d7c24287,public,derived,F2,3,10,yes_default,FALSE,,release_candidate,public_deposit,documentation_or_metadata,keep_public_deposit,F2,"","",,"","",public_…	02_workflows/F2_workflow_v01/submission_ready/public/F2_public_submission_manifest_v01.csv,F2_public_submission_manifest_v01.csv,02_workflows/F2_workflow_v01/submission_ready/public,csv,csv,2012,1.965,2026-05-02T01:33:03Z,e40767cc9d3957d1686cc714d7c24287,public,derived,F2,3,10,yes_default,FALSE,,release_candidate,public_deposit,documentation_or_metadata,keep_public_deposit,F2,"","",,"","",public_…
00_release_manifests/public_deposit_file_copy_log_v01.csv	42	02_workflows/F2_workflow_v01/submission_ready/public/data/slco_F2_heatmap_bin_public.csv,slco_F2_heatmap_bin_public.csv,02_workflows/F2_workflow_v01/submission_ready/public/data,csv,csv,7858998,7674.803,2026-05-02T01:33:03Z,93e06eeefac7f60a0cd987630232561c,public,derived,F2,295200,6,yes_default,FALSE,,release_candidate,public_deposit,derived_or_workflow_data,keep_public_deposit,F2,"","",,"","",pu…	02_workflows/F2_workflow_v01/submission_ready/public/data/slco_F2_heatmap_bin_public.csv,slco_F2_heatmap_bin_public.csv,02_workflows/F2_workflow_v01/submission_ready/public/data,csv,csv,7858998,7674.803,2026-05-02T01:33:03Z,93e06eeefac7f60a0cd987630232561c,public,derived,F2,295200,6,yes_default,FALSE,,release_candidate,public_deposit,derived_or_workflow_data,keep_public_deposit,F2,"","",,"","",pu…
00_release_manifests/public_deposit_file_copy_log_v01.csv	43	02_workflows/F2_workflow_v01/submission_ready/public/data/slco_F2_heatmap_meta_public.csv,slco_F2_heatmap_meta_public.csv,02_workflows/F2_workflow_v01/submission_ready/public/data,csv,csv,552,0.539,2026-05-02T01:33:03Z,d6bec83444bffd55eb65533a93ad5c5f,public,derived,F2,22,2,yes_default,FALSE,,release_candidate,public_deposit,derived_or_workflow_data,keep_public_deposit,F2,"","",,"","",public_depo…	02_workflows/F2_workflow_v01/submission_ready/public/data/slco_F2_heatmap_meta_public.csv,slco_F2_heatmap_meta_public.csv,02_workflows/F2_workflow_v01/submission_ready/public/data,csv,csv,552,0.539,2026-05-02T01:33:03Z,d6bec83444bffd55eb65533a93ad5c5f,public,derived,F2,22,2,yes_default,FALSE,,release_candidate,public_deposit,derived_or_workflow_data,keep_public_deposit,F2,"","",,"","",public_depo…
00_release_manifests/public_deposit_file_copy_log_v01.csv	44	02_workflows/F2_workflow_v01/submission_ready/public/figures/slco_F2_heatmap_public.pdf,slco_F2_heatmap_public.pdf,02_workflows/F2_workflow_v01/submission_ready/public/figures,pdf,pdf,877270,856.709,2026-05-02T01:33:03Z,a300627a40ff5d92e416ad2fdd7da6f9,public,rendered_output,F2,,,yes_default,FALSE,,release_candidate,public_deposit,rendered_figure,keep_public_deposit,F2,"","",,"","",public_deposit…	02_workflows/F2_workflow_v01/submission_ready/public/figures/slco_F2_heatmap_public.pdf,slco_F2_heatmap_public.pdf,02_workflows/F2_workflow_v01/submission_ready/public/figures,pdf,pdf,877270,856.709,2026-05-02T01:33:03Z,a300627a40ff5d92e416ad2fdd7da6f9,public,rendered_output,F2,,,yes_default,FALSE,,release_candidate,public_deposit,rendered_figure,keep_public_deposit,F2,"","",,"","",public_deposit…
00_release_manifests/public_deposit_file_copy_log_v01.csv	45	02_workflows/F3_workflow_v01/README_F3_workflow_v01.txt,README_F3_workflow_v01.txt,02_workflows/F3_workflow_v01,txt,text_table_or_text,720,0.703,2026-04-30T14:01:54Z,8ebddb4a72afe11cfba90f6257e315ea,public,derived,F3,,,yes_default,FALSE,,release_candidate,manual_review,documentation_or_metadata,manual_review,F3,"","",,"","",public_deposit,keep_public_workflow_readme,Workflow README kept as public…	02_workflows/F3_workflow_v01/README_F3_workflow_v01.txt,README_F3_workflow_v01.txt,02_workflows/F3_workflow_v01,txt,text_table_or_text,720,0.703,2026-04-30T14:01:54Z,8ebddb4a72afe11cfba90f6257e315ea,public,derived,F3,,,yes_default,FALSE,,release_candidate,manual_review,documentation_or_metadata,manual_review,F3,"","",,"","",public_deposit,keep_public_workflow_readme,Workflow README kept as public…
00_release_manifests/public_deposit_file_copy_log_v01.csv	46	02_workflows/F3_workflow_v01/data/01_source_loaded_harmonized/esld_master_long_public.csv,esld_master_long_public.csv,02_workflows/F3_workflow_v01/data/01_source_loaded_harmonized,csv,csv,9851508,9620.613,2026-05-02T23:18:12Z,8228407e927ff10ad6e4740d0d5cd48b,public,derived,F3,67399,43,yes_default,FALSE,,release_candidate,public_deposit,derived_or_workflow_data,keep_public_deposit,F3,"","",,"","",…	02_workflows/F3_workflow_v01/data/01_source_loaded_harmonized/esld_master_long_public.csv,esld_master_long_public.csv,02_workflows/F3_workflow_v01/data/01_source_loaded_harmonized,csv,csv,9851508,9620.613,2026-05-02T23:18:12Z,8228407e927ff10ad6e4740d0d5cd48b,public,derived,F3,67399,43,yes_default,FALSE,,release_candidate,public_deposit,derived_or_workflow_data,keep_public_deposit,F3,"","",,"","",…
00_release_manifests/public_deposit_file_copy_log_v01.csv	47	02_workflows/F3_workflow_v01/data/02b_figure_content/esld_F3_score_shift_aggregate_public.csv,esld_F3_score_shift_aggregate_public.csv,02_workflows/F3_workflow_v01/data/02b_figure_content,csv,csv,6671,6.515,2026-05-02T09:50:43Z,9e9ace861cb329c001b4fcf732aef69c,public,derived,F3,315,4,yes_default,FALSE,,release_candidate,public_deposit,derived_or_workflow_data,keep_public_deposit,F3,"","",,"","",p…	02_workflows/F3_workflow_v01/data/02b_figure_content/esld_F3_score_shift_aggregate_public.csv,esld_F3_score_shift_aggregate_public.csv,02_workflows/F3_workflow_v01/data/02b_figure_content,csv,csv,6671,6.515,2026-05-02T09:50:43Z,9e9ace861cb329c001b4fcf732aef69c,public,derived,F3,315,4,yes_default,FALSE,,release_candidate,public_deposit,derived_or_workflow_data,keep_public_deposit,F3,"","",,"","",p…
00_release_manifests/public_deposit_file_copy_log_v01.csv	48	02_workflows/F3_workflow_v01/figures/F3_ESLD_SRTR_public.pdf,F3_ESLD_SRTR_public.pdf,02_workflows/F3_workflow_v01/figures,pdf,pdf,569374,556.029,2026-05-02T09:50:44Z,f8b24dda2b8388ecfc6b61ab02e80c27,restricted_on_request,rendered_output,F3,,,yes_default,TRUE,,release_candidate,public_deposit,rendered_figure,keep_public_deposit,F3,"","",,"","",public_deposit,keep_public_deposit,Public-deposit file…	02_workflows/F3_workflow_v01/figures/F3_ESLD_SRTR_public.pdf,F3_ESLD_SRTR_public.pdf,02_workflows/F3_workflow_v01/figures,pdf,pdf,569374,556.029,2026-05-02T09:50:44Z,f8b24dda2b8388ecfc6b61ab02e80c27,restricted_on_request,rendered_output,F3,,,yes_default,TRUE,,release_candidate,public_deposit,rendered_figure,keep_public_deposit,F3,"","",,"","",public_deposit,keep_public_deposit,Public-deposit file…
00_release_manifests/public_deposit_file_copy_log_v01.csv	49	02_workflows/F3_workflow_v01/submission_ready/F3_submission_ready_manifest_v01.csv,F3_submission_ready_manifest_v01.csv,02_workflows/F3_workflow_v01/submission_ready,csv,csv,1752,1.711,2026-05-02T09:50:44Z,c524b4a4a7c9ae655d310516ff16a166,public,derived,F3,15,6,yes_default,FALSE,,release_candidate,manual_review,documentation_or_metadata,manual_review,F3,"","",,"","",public_deposit,keep_public_sub…	02_workflows/F3_workflow_v01/submission_ready/F3_submission_ready_manifest_v01.csv,F3_submission_ready_manifest_v01.csv,02_workflows/F3_workflow_v01/submission_ready,csv,csv,1752,1.711,2026-05-02T09:50:44Z,c524b4a4a7c9ae655d310516ff16a166,public,derived,F3,15,6,yes_default,FALSE,,release_candidate,manual_review,documentation_or_metadata,manual_review,F3,"","",,"","",public_deposit,keep_public_sub…
00_release_manifests/public_deposit_file_copy_log_v01.csv	50	02_workflows/F3_workflow_v01/submission_ready/README_F3_submission_ready_v01.txt,README_F3_submission_ready_v01.txt,02_workflows/F3_workflow_v01/submission_ready,txt,text_table_or_text,336,0.328,2026-05-02T09:50:44Z,1f67873b1c86188d38ce46eb6cd2dd66,public,derived,F3,1,8,yes_default,FALSE,,release_candidate,manual_review,documentation_or_metadata,manual_review,F3,"","",,"","",public_deposit,keep_p…	02_workflows/F3_workflow_v01/submission_ready/README_F3_submission_ready_v01.txt,README_F3_submission_ready_v01.txt,02_workflows/F3_workflow_v01/submission_ready,txt,text_table_or_text,336,0.328,2026-05-02T09:50:44Z,1f67873b1c86188d38ce46eb6cd2dd66,public,derived,F3,1,8,yes_default,FALSE,,release_candidate,manual_review,documentation_or_metadata,manual_review,F3,"","",,"","",public_deposit,keep_p…
00_release_manifests/public_deposit_file_copy_log_v01.csv	51	02_workflows/F3_workflow_v01/submission_ready/public/F3_public_submission_manifest_v01.csv,F3_public_submission_manifest_v01.csv,02_workflows/F3_workflow_v01/submission_ready/public,csv,csv,449,0.438,2026-05-02T09:50:44Z,17a134e04f2847572a292674f992bc29,public,derived,F3,4,5,yes_default,FALSE,,release_candidate,public_deposit,documentation_or_metadata,keep_public_deposit,F3,"","",,"","",public_de…	02_workflows/F3_workflow_v01/submission_ready/public/F3_public_submission_manifest_v01.csv,F3_public_submission_manifest_v01.csv,02_workflows/F3_workflow_v01/submission_ready/public,csv,csv,449,0.438,2026-05-02T09:50:44Z,17a134e04f2847572a292674f992bc29,public,derived,F3,4,5,yes_default,FALSE,,release_candidate,public_deposit,documentation_or_metadata,keep_public_deposit,F3,"","",,"","",public_de…
00_release_manifests/public_deposit_file_copy_log_v01.csv	52	02_workflows/F3_workflow_v01/submission_ready/public/data/esld_F3_score_shift_aggregate_public.csv,esld_F3_score_shift_aggregate_public.csv,02_workflows/F3_workflow_v01/submission_ready/public/data,csv,csv,6671,6.515,2026-05-02T09:50:43Z,9e9ace861cb329c001b4fcf732aef69c,public,derived,F3,315,4,yes_default,FALSE,,release_candidate,public_deposit,derived_or_workflow_data,keep_public_deposit,F3,"","…	02_workflows/F3_workflow_v01/submission_ready/public/data/esld_F3_score_shift_aggregate_public.csv,esld_F3_score_shift_aggregate_public.csv,02_workflows/F3_workflow_v01/submission_ready/public/data,csv,csv,6671,6.515,2026-05-02T09:50:43Z,9e9ace861cb329c001b4fcf732aef69c,public,derived,F3,315,4,yes_default,FALSE,,release_candidate,public_deposit,derived_or_workflow_data,keep_public_deposit,F3,"","…
00_release_manifests/public_deposit_file_copy_log_v01.csv	53	02_workflows/F3_workflow_v01/submission_ready/public/figures/F3_ESLD_SRTR_public.pdf,F3_ESLD_SRTR_public.pdf,02_workflows/F3_workflow_v01/submission_ready/public/figures,pdf,pdf,569374,556.029,2026-05-02T09:50:44Z,f8b24dda2b8388ecfc6b61ab02e80c27,restricted_on_request,rendered_output,F3,,,yes_default,TRUE,,release_candidate,public_deposit,rendered_figure,keep_public_deposit,F3,"","",,"","",public…	02_workflows/F3_workflow_v01/submission_ready/public/figures/F3_ESLD_SRTR_public.pdf,F3_ESLD_SRTR_public.pdf,02_workflows/F3_workflow_v01/submission_ready/public/figures,pdf,pdf,569374,556.029,2026-05-02T09:50:44Z,f8b24dda2b8388ecfc6b61ab02e80c27,restricted_on_request,rendered_output,F3,,,yes_default,TRUE,,release_candidate,public_deposit,rendered_figure,keep_public_deposit,F3,"","",,"","",public…
00_release_manifests/public_deposit_file_copy_log_v01.csv	54	02_workflows/F4_workflow_v01/README_F4_workflow_v01.txt,README_F4_workflow_v01.txt,02_workflows/F4_workflow_v01,txt,text_table_or_text,447,0.437,2026-04-30T12:11:40Z,b976db4271a8f5d859f540e16d517a74,public,derived,F4,13,1,yes_default,FALSE,,release_candidate,manual_review,documentation_or_metadata,manual_review,F4,"","",,"","",public_deposit,keep_public_workflow_readme,Workflow README kept as pub…	02_workflows/F4_workflow_v01/README_F4_workflow_v01.txt,README_F4_workflow_v01.txt,02_workflows/F4_workflow_v01,txt,text_table_or_text,447,0.437,2026-04-30T12:11:40Z,b976db4271a8f5d859f540e16d517a74,public,derived,F4,13,1,yes_default,FALSE,,release_candidate,manual_review,documentation_or_metadata,manual_review,F4,"","",,"","",public_deposit,keep_public_workflow_readme,Workflow README kept as pub…
00_release_manifests/public_deposit_file_copy_log_v01.csv	55	02_workflows/F4_workflow_v01/data/01_source_loaded_harmonized/esld_master_long_public.csv,esld_master_long_public.csv,02_workflows/F4_workflow_v01/data/01_source_loaded_harmonized,csv,csv,9851508,9620.613,2026-05-02T23:18:12Z,8228407e927ff10ad6e4740d0d5cd48b,public,derived,F4,67399,43,yes_default,FALSE,,release_candidate,public_deposit,derived_or_workflow_data,keep_public_deposit,F4,"","",,"","",…	02_workflows/F4_workflow_v01/data/01_source_loaded_harmonized/esld_master_long_public.csv,esld_master_long_public.csv,02_workflows/F4_workflow_v01/data/01_source_loaded_harmonized,csv,csv,9851508,9620.613,2026-05-02T23:18:12Z,8228407e927ff10ad6e4740d0d5cd48b,public,derived,F4,67399,43,yes_default,FALSE,,release_candidate,public_deposit,derived_or_workflow_data,keep_public_deposit,F4,"","",,"","",…
00_release_manifests/public_deposit_file_copy_log_v01.csv	56	02_workflows/F4_workflow_v01/data/02b_figure_content/esld_F4_survival_stats_public.csv,esld_F4_survival_stats_public.csv,02_workflows/F4_workflow_v01/data/02b_figure_content,csv,csv,2309,2.255,2026-05-02T02:11:22Z,33d16cd47150ae66d00d8a83b4b0c3ab,public,derived,F4,27,14,yes_default,FALSE,,release_candidate,public_deposit,derived_or_workflow_data,keep_public_deposit,F4,"","",,"","",public_deposit,…	02_workflows/F4_workflow_v01/data/02b_figure_content/esld_F4_survival_stats_public.csv,esld_F4_survival_stats_public.csv,02_workflows/F4_workflow_v01/data/02b_figure_content,csv,csv,2309,2.255,2026-05-02T02:11:22Z,33d16cd47150ae66d00d8a83b4b0c3ab,public,derived,F4,27,14,yes_default,FALSE,,release_candidate,public_deposit,derived_or_workflow_data,keep_public_deposit,F4,"","",,"","",public_deposit,…
00_release_manifests/public_deposit_file_copy_log_v01.csv	57	02_workflows/F4_workflow_v01/figures/F4_ESLD_SRTR_public.pdf,F4_ESLD_SRTR_public.pdf,02_workflows/F4_workflow_v01/figures,pdf,pdf,837483,817.854,2026-05-02T02:11:22Z,66ff2e5f3a6621ee2b581cc02aa6a6a9,restricted_on_request,rendered_output,F4,,,yes_default,TRUE,,release_candidate,public_deposit,rendered_figure,keep_public_deposit,F4,"","",,"","",public_deposit,keep_public_deposit,Public-deposit file…	02_workflows/F4_workflow_v01/figures/F4_ESLD_SRTR_public.pdf,F4_ESLD_SRTR_public.pdf,02_workflows/F4_workflow_v01/figures,pdf,pdf,837483,817.854,2026-05-02T02:11:22Z,66ff2e5f3a6621ee2b581cc02aa6a6a9,restricted_on_request,rendered_output,F4,,,yes_default,TRUE,,release_candidate,public_deposit,rendered_figure,keep_public_deposit,F4,"","",,"","",public_deposit,keep_public_deposit,Public-deposit file…
00_release_manifests/public_deposit_file_copy_log_v01.csv	58	02_workflows/F4_workflow_v01/submission_ready/F4_submission_ready_manifest_v01.csv,F4_submission_ready_manifest_v01.csv,02_workflows/F4_workflow_v01/submission_ready,csv,csv,11006,10.748,2026-05-02T02:11:22Z,084184caa0b53fd9f4fd2b0f275e2435,public,derived,F4,15,12,yes_default,FALSE,,release_candidate,manual_review,documentation_or_metadata,manual_review,F4,"","",,"","",public_deposit,keep_public_…	02_workflows/F4_workflow_v01/submission_ready/F4_submission_ready_manifest_v01.csv,F4_submission_ready_manifest_v01.csv,02_workflows/F4_workflow_v01/submission_ready,csv,csv,11006,10.748,2026-05-02T02:11:22Z,084184caa0b53fd9f4fd2b0f275e2435,public,derived,F4,15,12,yes_default,FALSE,,release_candidate,manual_review,documentation_or_metadata,manual_review,F4,"","",,"","",public_deposit,keep_public_…
00_release_manifests/public_deposit_file_copy_log_v01.csv	59	02_workflows/F4_workflow_v01/submission_ready/public/F4_public_submission_manifest_v01.csv,F4_public_submission_manifest_v01.csv,02_workflows/F4_workflow_v01/submission_ready/public,csv,csv,2816,2.75,2026-05-02T02:11:22Z,ba26a26357f0be2cd909d30095f6ae0f,public,derived,F4,4,10,yes_default,FALSE,,release_candidate,public_deposit,documentation_or_metadata,keep_public_deposit,F4,"","",,"","",public_d…	02_workflows/F4_workflow_v01/submission_ready/public/F4_public_submission_manifest_v01.csv,F4_public_submission_manifest_v01.csv,02_workflows/F4_workflow_v01/submission_ready/public,csv,csv,2816,2.75,2026-05-02T02:11:22Z,ba26a26357f0be2cd909d30095f6ae0f,public,derived,F4,4,10,yes_default,FALSE,,release_candidate,public_deposit,documentation_or_metadata,keep_public_deposit,F4,"","",,"","",public_d…
00_release_manifests/public_deposit_file_copy_log_v01.csv	60	02_workflows/F4_workflow_v01/submission_ready/public/data/esld_F4_survival_stats_public.csv,esld_F4_survival_stats_public.csv,02_workflows/F4_workflow_v01/submission_ready/public/data,csv,csv,2309,2.255,2026-05-02T02:11:22Z,33d16cd47150ae66d00d8a83b4b0c3ab,public,derived,F4,27,14,yes_default,FALSE,,release_candidate,public_deposit,derived_or_workflow_data,keep_public_deposit,F4,"","",,"","",publi…	02_workflows/F4_workflow_v01/submission_ready/public/data/esld_F4_survival_stats_public.csv,esld_F4_survival_stats_public.csv,02_workflows/F4_workflow_v01/submission_ready/public/data,csv,csv,2309,2.255,2026-05-02T02:11:22Z,33d16cd47150ae66d00d8a83b4b0c3ab,public,derived,F4,27,14,yes_default,FALSE,,release_candidate,public_deposit,derived_or_workflow_data,keep_public_deposit,F4,"","",,"","",publi…
00_release_manifests/public_deposit_file_copy_log_v01.csv	61	02_workflows/F4_workflow_v01/submission_ready/public/figures/F4_ESLD_SRTR_public.pdf,F4_ESLD_SRTR_public.pdf,02_workflows/F4_workflow_v01/submission_ready/public/figures,pdf,pdf,837483,817.854,2026-05-02T02:11:22Z,66ff2e5f3a6621ee2b581cc02aa6a6a9,restricted_on_request,rendered_output,F4,,,yes_default,TRUE,,release_candidate,public_deposit,rendered_figure,keep_public_deposit,F4,"","",,"","",public…	02_workflows/F4_workflow_v01/submission_ready/public/figures/F4_ESLD_SRTR_public.pdf,F4_ESLD_SRTR_public.pdf,02_workflows/F4_workflow_v01/submission_ready/public/figures,pdf,pdf,837483,817.854,2026-05-02T02:11:22Z,66ff2e5f3a6621ee2b581cc02aa6a6a9,restricted_on_request,rendered_output,F4,,,yes_default,TRUE,,release_candidate,public_deposit,rendered_figure,keep_public_deposit,F4,"","",,"","",public…
00_release_manifests/public_deposit_file_copy_log_v01.csv	62	02_workflows/F5_workflow_v01/README_F5_workflow_v01.txt,README_F5_workflow_v01.txt,02_workflows/F5_workflow_v01,txt,text_table_or_text,975,0.952,2026-04-30T14:37:07Z,f9733312a2ebff5ac2a6b89de943363f,public,derived,F5,,,yes_default,FALSE,,release_candidate,manual_review,documentation_or_metadata,manual_review,F5,"","",,"","",public_deposit,keep_public_workflow_readme,Workflow README kept as public…	02_workflows/F5_workflow_v01/README_F5_workflow_v01.txt,README_F5_workflow_v01.txt,02_workflows/F5_workflow_v01,txt,text_table_or_text,975,0.952,2026-04-30T14:37:07Z,f9733312a2ebff5ac2a6b89de943363f,public,derived,F5,,,yes_default,FALSE,,release_candidate,manual_review,documentation_or_metadata,manual_review,F5,"","",,"","",public_deposit,keep_public_workflow_readme,Workflow README kept as public…
00_release_manifests/public_deposit_file_copy_log_v01.csv	63	02_workflows/F5_workflow_v01/data/01_source_loaded_harmonized/esld_master_long_public.csv,esld_master_long_public.csv,02_workflows/F5_workflow_v01/data/01_source_loaded_harmonized,csv,csv,9851508,9620.613,2026-05-02T23:18:13Z,8228407e927ff10ad6e4740d0d5cd48b,public,derived,F5,67399,43,yes_default,FALSE,,release_candidate,public_deposit,derived_or_workflow_data,keep_public_deposit,F5,"","",,"","",…	02_workflows/F5_workflow_v01/data/01_source_loaded_harmonized/esld_master_long_public.csv,esld_master_long_public.csv,02_workflows/F5_workflow_v01/data/01_source_loaded_harmonized,csv,csv,9851508,9620.613,2026-05-02T23:18:13Z,8228407e927ff10ad6e4740d0d5cd48b,public,derived,F5,67399,43,yes_default,FALSE,,release_candidate,public_deposit,derived_or_workflow_data,keep_public_deposit,F5,"","",,"","",…
00_release_manifests/public_deposit_file_copy_log_v01.csv	64	02_workflows/F5_workflow_v01/data/02b_figure_content/esld_F5_stratified_survival_meta_public.csv,esld_F5_stratified_survival_meta_public.csv,02_workflows/F5_workflow_v01/data/02b_figure_content,csv,csv,434,0.424,2026-05-02T01:41:36Z,91f3a3d116ae7b1e3930facc0dafe562,public,derived,F5,12,2,yes_default,FALSE,,release_candidate,public_deposit,derived_or_workflow_data,keep_public_deposit,F5,"","",,"",…	02_workflows/F5_workflow_v01/data/02b_figure_content/esld_F5_stratified_survival_meta_public.csv,esld_F5_stratified_survival_meta_public.csv,02_workflows/F5_workflow_v01/data/02b_figure_content,csv,csv,434,0.424,2026-05-02T01:41:36Z,91f3a3d116ae7b1e3930facc0dafe562,public,derived,F5,12,2,yes_default,FALSE,,release_candidate,public_deposit,derived_or_workflow_data,keep_public_deposit,F5,"","",,"",…
00_release_manifests/public_deposit_file_copy_log_v01.csv	65	02_workflows/F5_workflow_v01/data/02b_figure_content/esld_F5_stratified_survival_stats_public.csv,esld_F5_stratified_survival_stats_public.csv,02_workflows/F5_workflow_v01/data/02b_figure_content,csv,csv,1119,1.093,2026-05-02T01:41:36Z,a2935cfa9107cbfc3bd687c572f65c38,public,derived,F5,12,8,yes_default,FALSE,,release_candidate,public_deposit,derived_or_workflow_data,keep_public_deposit,F5,"","",,…	02_workflows/F5_workflow_v01/data/02b_figure_content/esld_F5_stratified_survival_stats_public.csv,esld_F5_stratified_survival_stats_public.csv,02_workflows/F5_workflow_v01/data/02b_figure_content,csv,csv,1119,1.093,2026-05-02T01:41:36Z,a2935cfa9107cbfc3bd687c572f65c38,public,derived,F5,12,8,yes_default,FALSE,,release_candidate,public_deposit,derived_or_workflow_data,keep_public_deposit,F5,"","",,…
00_release_manifests/public_deposit_file_copy_log_v01.csv	66	02_workflows/F5_workflow_v01/data/02b_figure_content/esld_F5_stratified_survival_subject_public.csv,esld_F5_stratified_survival_subject_public.csv,02_workflows/F5_workflow_v01/data/02b_figure_content,csv,csv,122147,119.284,2026-05-02T01:41:36Z,d4865d62db7ce845d162bdd848dc4ce2,public,derived,F5,841,19,yes_default,FALSE,,release_candidate,public_deposit,derived_or_workflow_data,keep_public_deposit,…	02_workflows/F5_workflow_v01/data/02b_figure_content/esld_F5_stratified_survival_subject_public.csv,esld_F5_stratified_survival_subject_public.csv,02_workflows/F5_workflow_v01/data/02b_figure_content,csv,csv,122147,119.284,2026-05-02T01:41:36Z,d4865d62db7ce845d162bdd848dc4ce2,public,derived,F5,841,19,yes_default,FALSE,,release_candidate,public_deposit,derived_or_workflow_data,keep_public_deposit,…
00_release_manifests/public_deposit_file_copy_log_v01.csv	67	02_workflows/F5_workflow_v01/figures/F5_ESLD_public.pdf,F5_ESLD_public.pdf,02_workflows/F5_workflow_v01/figures,pdf,pdf,616548,602.098,2026-05-02T01:41:36Z,136a8ddede064a07771670ea2ccddf45,public,rendered_output,F5,,,yes_default,FALSE,,release_candidate,public_deposit,rendered_figure,keep_public_deposit,F5,"","",,"","",public_deposit,keep_public_deposit,Public-deposit file after policy overrides.…	02_workflows/F5_workflow_v01/figures/F5_ESLD_public.pdf,F5_ESLD_public.pdf,02_workflows/F5_workflow_v01/figures,pdf,pdf,616548,602.098,2026-05-02T01:41:36Z,136a8ddede064a07771670ea2ccddf45,public,rendered_output,F5,,,yes_default,FALSE,,release_candidate,public_deposit,rendered_figure,keep_public_deposit,F5,"","",,"","",public_deposit,keep_public_deposit,Public-deposit file after policy overrides.…
00_release_manifests/public_deposit_file_copy_log_v01.csv	68	02_workflows/F5_workflow_v01/submission_ready/F5_submission_ready_manifest_v01.csv,F5_submission_ready_manifest_v01.csv,02_workflows/F5_workflow_v01/submission_ready,csv,csv,10483,10.237,2026-05-02T01:41:36Z,d52c6273c3d9c4a425dae83ce8a6fd4a,public,derived,F5,14,12,yes_default,FALSE,,release_candidate,manual_review,documentation_or_metadata,manual_review,F5,"","",,"","",public_deposit,keep_public_…	02_workflows/F5_workflow_v01/submission_ready/F5_submission_ready_manifest_v01.csv,F5_submission_ready_manifest_v01.csv,02_workflows/F5_workflow_v01/submission_ready,csv,csv,10483,10.237,2026-05-02T01:41:36Z,d52c6273c3d9c4a425dae83ce8a6fd4a,public,derived,F5,14,12,yes_default,FALSE,,release_candidate,manual_review,documentation_or_metadata,manual_review,F5,"","",,"","",public_deposit,keep_public_…
00_release_manifests/public_deposit_file_copy_log_v01.csv	69	02_workflows/F5_workflow_v01/submission_ready/public/F5_public_submission_manifest_v01.csv,F5_public_submission_manifest_v01.csv,02_workflows/F5_workflow_v01/submission_ready/public,csv,csv,2820,2.754,2026-05-02T01:41:36Z,8e75867808215c69fd8292a7f4768c6c,public,derived,F5,4,10,yes_default,FALSE,,release_candidate,public_deposit,documentation_or_metadata,keep_public_deposit,F5,"","",,"","",public_…	02_workflows/F5_workflow_v01/submission_ready/public/F5_public_submission_manifest_v01.csv,F5_public_submission_manifest_v01.csv,02_workflows/F5_workflow_v01/submission_ready/public,csv,csv,2820,2.754,2026-05-02T01:41:36Z,8e75867808215c69fd8292a7f4768c6c,public,derived,F5,4,10,yes_default,FALSE,,release_candidate,public_deposit,documentation_or_metadata,keep_public_deposit,F5,"","",,"","",public_…
00_release_manifests/public_deposit_file_copy_log_v01.csv	70	02_workflows/F5_workflow_v01/submission_ready/public/data/esld_F5_stratified_survival_meta_public.csv,esld_F5_stratified_survival_meta_public.csv,02_workflows/F5_workflow_v01/submission_ready/public/data,csv,csv,434,0.424,2026-05-02T01:41:36Z,91f3a3d116ae7b1e3930facc0dafe562,public,derived,F5,12,2,yes_default,FALSE,,release_candidate,public_deposit,derived_or_workflow_data,keep_public_deposit,F5,…	02_workflows/F5_workflow_v01/submission_ready/public/data/esld_F5_stratified_survival_meta_public.csv,esld_F5_stratified_survival_meta_public.csv,02_workflows/F5_workflow_v01/submission_ready/public/data,csv,csv,434,0.424,2026-05-02T01:41:36Z,91f3a3d116ae7b1e3930facc0dafe562,public,derived,F5,12,2,yes_default,FALSE,,release_candidate,public_deposit,derived_or_workflow_data,keep_public_deposit,F5,…
00_release_manifests/public_deposit_file_copy_log_v01.csv	71	02_workflows/F5_workflow_v01/submission_ready/public/data/esld_F5_stratified_survival_stats_public.csv,esld_F5_stratified_survival_stats_public.csv,02_workflows/F5_workflow_v01/submission_ready/public/data,csv,csv,1119,1.093,2026-05-02T01:41:36Z,a2935cfa9107cbfc3bd687c572f65c38,public,derived,F5,12,8,yes_default,FALSE,,release_candidate,public_deposit,derived_or_workflow_data,keep_public_deposit,…	02_workflows/F5_workflow_v01/submission_ready/public/data/esld_F5_stratified_survival_stats_public.csv,esld_F5_stratified_survival_stats_public.csv,02_workflows/F5_workflow_v01/submission_ready/public/data,csv,csv,1119,1.093,2026-05-02T01:41:36Z,a2935cfa9107cbfc3bd687c572f65c38,public,derived,F5,12,8,yes_default,FALSE,,release_candidate,public_deposit,derived_or_workflow_data,keep_public_deposit,…
00_release_manifests/public_deposit_file_copy_log_v01.csv	72	02_workflows/F5_workflow_v01/submission_ready/public/data/esld_F5_stratified_survival_subject_public.csv,esld_F5_stratified_survival_subject_public.csv,02_workflows/F5_workflow_v01/submission_ready/public/data,csv,csv,122147,119.284,2026-05-02T01:41:36Z,d4865d62db7ce845d162bdd848dc4ce2,public,derived,F5,841,19,yes_default,FALSE,,release_candidate,public_deposit,derived_or_workflow_data,keep_publi…	02_workflows/F5_workflow_v01/submission_ready/public/data/esld_F5_stratified_survival_subject_public.csv,esld_F5_stratified_survival_subject_public.csv,02_workflows/F5_workflow_v01/submission_ready/public/data,csv,csv,122147,119.284,2026-05-02T01:41:36Z,d4865d62db7ce845d162bdd848dc4ce2,public,derived,F5,841,19,yes_default,FALSE,,release_candidate,public_deposit,derived_or_workflow_data,keep_publi…
[truncated: 431 more rows]
