# Supplementary material for: Creatinine assay interferences compromises MELD accuracy and may bias liver allocation
Source: Nat Commun. 2026 Jul 23;17:7111. doi: 10.1038/s41467-026-75011-x (PMC13396164; doi:10.1038/s41467-026-75011-x)
Supplement: Supplementary file 4 — Source Data [file 41467_2026_75011_MOESM4_ESM.zip › figshare_package_FINAL_PUBLIC_DEPOSIT_V1_20260503_002637/00_release_manifests/END_USER_NAVIGATOR_v05_html_views_manifest.csv]

relative_path	view_relative_path	extension	n_variables
README_PUBLIC_DEPOSIT_PACKAGE_v01.txt	00_START_HERE_HTML_NAVIGATOR/file_views/view_0001_README_PUBLIC_DEPOSIT_PACKAGE_v01.html	txt	0
01_primary_data/public/esld_master_long_public.csv	00_START_HERE_HTML_NAVIGATOR/file_views/view_0002_esld_master_long_public.html	csv	43
01_primary_data/public/f1_simulated_surface_metadata.csv	00_START_HERE_HTML_NAVIGATOR/file_views/view_0003_f1_simulated_surface_metadata.html	csv	2
01_primary_data/public/f1_simulated_surface_repository.csv	00_START_HERE_HTML_NAVIGATOR/file_views/view_0004_f1_simulated_surface_repository.html	csv	11
01_primary_data/public/f1_tb_cre_experimental_array_raw.csv	00_START_HERE_HTML_NAVIGATOR/file_views/view_0005_f1_tb_cre_experimental_array_raw.html	csv	9
01_primary_data/public/f1_tb_cre_experimental_validation_raw.csv	00_START_HERE_HTML_NAVIGATOR/file_views/view_0006_f1_tb_cre_experimental_validation_raw.html	csv	8
01_primary_data/public/f2_simulated_heatmap_metadata.csv	00_START_HERE_HTML_NAVIGATOR/file_views/view_0007_f2_simulated_heatmap_metadata.html	csv	2
01_primary_data/public/f2_simulated_heatmap_repository.csv	00_START_HERE_HTML_NAVIGATOR/file_views/view_0008_f2_simulated_heatmap_repository.html	csv	6
02_workflows/F1_workflow_v02/submission_ready/public/data/expm_F1_array_input_public.csv	00_START_HERE_HTML_NAVIGATOR/file_views/view_0009_expm_F1_array_input_public.html	csv	17
02_workflows/F1_workflow_v02/submission_ready/public/data/expm_F1_validation_input_public.csv	00_START_HERE_HTML_NAVIGATOR/file_views/view_0010_expm_F1_validation_input_public.html	csv	16
02_workflows/F1_workflow_v02/submission_ready/public/data/slco_F1_surface_grid_public.csv	00_START_HERE_HTML_NAVIGATOR/file_views/view_0011_slco_F1_surface_grid_public.html	csv	11
02_workflows/F1_workflow_v02/submission_ready/public/data/slco_F1_surface_meta_public.csv	00_START_HERE_HTML_NAVIGATOR/file_views/view_0012_slco_F1_surface_meta_public.html	csv	2
02_workflows/F2_workflow_v01/submission_ready/public/data/slco_F2_heatmap_bin_public.csv	00_START_HERE_HTML_NAVIGATOR/file_views/view_0013_slco_F2_heatmap_bin_public.html	csv	6
02_workflows/F2_workflow_v01/submission_ready/public/data/slco_F2_heatmap_meta_public.csv	00_START_HERE_HTML_NAVIGATOR/file_views/view_0014_slco_F2_heatmap_meta_public.html	csv	2
02_workflows/F3_workflow_v01/submission_ready/public/data/esld_F3_score_shift_aggregate_public.csv	00_START_HERE_HTML_NAVIGATOR/file_views/view_0015_esld_F3_score_shift_aggregate_public.html	csv	4
02_workflows/F4_workflow_v01/submission_ready/public/data/esld_F4_survival_stats_public.csv	00_START_HERE_HTML_NAVIGATOR/file_views/view_0016_esld_F4_survival_stats_public.html	csv	14
02_workflows/F5_workflow_v01/submission_ready/public/data/esld_F5_stratified_survival_meta_public.csv	00_START_HERE_HTML_NAVIGATOR/file_views/view_0017_esld_F5_stratified_survival_meta_public.html	csv	2
02_workflows/F5_workflow_v01/submission_ready/public/data/esld_F5_stratified_survival_stats_public.csv	00_START_HERE_HTML_NAVIGATOR/file_views/view_0018_esld_F5_stratified_survival_stats_public.html	csv	8
02_workflows/F5_workflow_v01/submission_ready/public/data/esld_F5_stratified_survival_subject_public.csv	00_START_HERE_HTML_NAVIGATOR/file_views/view_0019_esld_F5_stratified_survival_subject_public.html	csv	19
02_workflows/T4_workflow_v01/submission_ready/public/data/esld_T4_score_deviation_outcome_meta_public.csv	00_START_HERE_HTML_NAVIGATOR/file_views/view_0020_esld_T4_score_deviation_outcome_meta_public.html	csv	2
02_workflows/T4_workflow_v01/submission_ready/public/data/esld_T4_score_deviation_outcome_table_public.csv	00_START_HERE_HTML_NAVIGATOR/file_views/view_0021_esld_T4_score_deviation_outcome_table_public.html	csv	12
02_workflows/F1_workflow_v02/submission_ready/public/figures/slco_F1_surface_public.pdf	00_START_HERE_HTML_NAVIGATOR/file_views/view_0022_slco_F1_surface_public.html	pdf	0
02_workflows/F2_workflow_v01/submission_ready/public/figures/slco_F2_heatmap_public.pdf	00_START_HERE_HTML_NAVIGATOR/file_views/view_0023_slco_F2_heatmap_public.html	pdf	0
02_workflows/F3_workflow_v01/submission_ready/public/figures/F3_ESLD_SRTR_public.pdf	00_START_HERE_HTML_NAVIGATOR/file_views/view_0024_F3_ESLD_SRTR_public.html	pdf	0
02_workflows/F4_workflow_v01/submission_ready/public/figures/F4_ESLD_SRTR_public.pdf	00_START_HERE_HTML_NAVIGATOR/file_views/view_0025_F4_ESLD_SRTR_public.html	pdf	0
02_workflows/F5_workflow_v01/submission_ready/public/figures/F5_ESLD_public.pdf	00_START_HERE_HTML_NAVIGATOR/file_views/view_0026_F5_ESLD_public.html	pdf	0
02_workflows/F6_workflow_v01/submission_ready/public/figures/F6_SRTR_public.pdf	00_START_HERE_HTML_NAVIGATOR/file_views/view_0027_F6_SRTR_public.html	pdf	0
02_workflows/F1_workflow_v02/submission_ready/README_F1_submission_ready_v02.txt	00_START_HERE_HTML_NAVIGATOR/file_views/view_0028_README_F1_submission_ready_v02.html	txt	0
02_workflows/F2_workflow_v01/submission_ready/README_F2_submission_ready_v01.txt	00_START_HERE_HTML_NAVIGATOR/file_views/view_0029_README_F2_submission_ready_v01.html	txt	0
02_workflows/F3_workflow_v01/submission_ready/README_F3_submission_ready_v01.txt	00_START_HERE_HTML_NAVIGATOR/file_views/view_0030_README_F3_submission_ready_v01.html	txt	0
02_workflows/F6_workflow_v01/submission_ready/README_F6_submission_ready_v01.txt	00_START_HERE_HTML_NAVIGATOR/file_views/view_0031_README_F6_submission_ready_v01.html	txt	0
02_workflows/T1_workflow_v01/submission_ready/README_T1_submission_ready_v01.txt	00_START_HERE_HTML_NAVIGATOR/file_views/view_0032_README_T1_submission_ready_v01.html	txt	0
02_workflows/T3_workflow_v01/submission_ready/README_T3_submission_ready_v01.txt	00_START_HERE_HTML_NAVIGATOR/file_views/view_0033_README_T3_submission_ready_v01.html	txt	0
02_workflows/T4_workflow_v01/submission_ready/README_T4_submission_ready_v01.txt	00_START_HERE_HTML_NAVIGATOR/file_views/view_0034_README_T4_submission_ready_v01.html	txt	0
00_release_manifests/public_deposit_file_manifest_v01.csv	00_START_HERE_HTML_NAVIGATOR/file_views/view_0035_public_deposit_file_manifest_v01.html	csv	0
00_release_manifests/public_variable_dictionary_FINAL_CODEBOOK.csv	00_START_HERE_HTML_NAVIGATOR/file_views/view_0036_public_variable_dictionary_FINAL_CODEBOOK.html	csv	0
00_release_manifests/restricted_on_request_file_manifest_v01.csv	00_START_HERE_HTML_NAVIGATOR/file_views/view_0037_restricted_on_request_file_manifest_v01.html	csv	0
00_release_manifests/script_on_request_file_manifest_v01.csv	00_START_HERE_HTML_NAVIGATOR/file_views/view_0038_script_on_request_file_manifest_v01.html	csv	0
