# Supplementary material for: Creatinine assay interferences compromises MELD accuracy and may bias liver allocation
Source: Nat Commun. 2026 Jul 23;17:7111. doi: 10.1038/s41467-026-75011-x (PMC13396164; doi:10.1038/s41467-026-75011-x)
Supplement: Supplementary file 4 — Source Data [file 41467_2026_75011_MOESM4_ESM.zip › figshare_package_FINAL_PUBLIC_DEPOSIT_V1_20260503_002637/00_release_manifests/missing_public_source_files_v01.csv]

relative_path	file_name	directory	extension	file_type	size_bytes	size_kb	last_modified	md5	access_tier	data_origin	used_for	n_rows	n_cols	keep_in_repository	needs_manual_review	comment	release_scope	release_access_tier	release_source_role	release_decision	output_tag	registry_file_key	registry_release_status	registry_is_primary	registry_used_by_workflows	registry_source_role	final_release_tier	final_release_decision	final_policy_reason	is_r_script	is_srtr_named	is_data_like	is_rendered_or_doc	is_internal_table_template	is_legacy_zip	is_internal_workflow_data_or_table	is_internal_documentation	is_internal_primary_source	final_release_tier_before_doc_close	final_release_decision_before_doc_close	final_policy_reason_before_doc_close	is_internal_submission_manifest	is_noninternal_submission_manifest	is_workflow_readme	is_submission_ready_readme	is_remaining_manual_doc	source_path	target_path	source_exists
[truncated: 1 more columns]
