# Supplementary material for: Creatinine assay interferences compromises MELD accuracy and may bias liver allocation
Source: Nat Commun. 2026 Jul 23;17:7111. doi: 10.1038/s41467-026-75011-x (PMC13396164; doi:10.1038/s41467-026-75011-x)
Supplement: Supplementary file 4 — Source Data [file 41467_2026_75011_MOESM4_ESM.zip › figshare_package_FINAL_PUBLIC_DEPOSIT_V1_20260503_002637/00_release_manifests/restricted_on_request_variable_dictionary_v01.csv]

variable	relative_path	file_name	sheet	class	unit	description	allowed_values	missing_code	n_rows	n_missing	n_unique	example_values	used_for	sensitivity	keep_public	comment	release_access_tier	release_decision	output_tag	final_variable_publication_status	final_policy_reason	final_variable_release_status	file_type	release_source_role	final_release_tier	final_release_decision	final_variable_release_status_v02	variable_policy_reason	final_variable_release_status_before_approval	approval_category	approval_reason
median_grp0	01_primary_data/public/f4_srtr_median_survival_repository_public.csv	f4_srtr_median_survival_repository_public.csv		numeric				NA/blank as read by fread	28	0	25	322 | 276 | 151 | 130 | 65	F4	restricted	no		public_deposit	keep_public_deposit	F4	not_public	SRTR-derived data file; provide only on request under licence obligations.	restricted_on_request	csv	primary_source	restricted_on_request	keep_restricted_on_request	restricted_on_request	Parent file is restricted-on-request.	restricted_on_request
median_grp1	01_primary_data/public/f4_srtr_median_survival_repository_public.csv	f4_srtr_median_survival_repository_public.csv		numeric				NA/blank as read by fread	28	0	27	315 | 312 | 202 | 88 | 41	F4	restricted	no		public_deposit	keep_public_deposit	F4	not_public	SRTR-derived data file; provide only on request under licence obligations.	restricted_on_request	csv	primary_source	restricted_on_request	keep_restricted_on_request	restricted_on_request	Parent file is restricted-on-request.	restricted_on_request
model	01_primary_data/public/f4_srtr_median_survival_repository_public.csv	f4_srtr_median_survival_repository_public.csv		character			MELD | MELD-Na | reMELD-Na | MELD 3.0	NA/blank as read by fread	28	0	4	MELD | MELD-Na | reMELD-Na | MELD 3.0	F4	restricted	no		public_deposit	keep_public_deposit	F4	not_public	SRTR-derived data file; provide only on request under licence obligations.	restricted_on_request	csv	primary_source	restricted_on_request	keep_restricted_on_request	restricted_on_request	Parent file is restricted-on-request.	restricted_on_request
n_grp0	01_primary_data/public/f4_srtr_median_survival_repository_public.csv	f4_srtr_median_survival_repository_public.csv		integer				NA/blank as read by fread	28	0	28	989 | 4381 | 2949 | 2290 | 983	F4	restricted	no		public_deposit	keep_public_deposit	F4	not_public	SRTR-derived data file; provide only on request under licence obligations.	restricted_on_request	csv	primary_source	restricted_on_request	keep_restricted_on_request	restricted_on_request	Parent file is restricted-on-request.	restricted_on_request
n_grp1	01_primary_data/public/f4_srtr_median_survival_repository_public.csv	f4_srtr_median_survival_repository_public.csv		integer				NA/blank as read by fread	28	0	28	367 | 2676 | 4767 | 3953 | 2569	F4	restricted	no		public_deposit	keep_public_deposit	F4	not_public	SRTR-derived data file; provide only on request under licence obligations.	restricted_on_request	csv	primary_source	restricted_on_request	keep_restricted_on_request	restricted_on_request	Parent file is restricted-on-request.	restricted_on_request
score_class_label	01_primary_data/public/f4_srtr_median_survival_repository_public.csv	f4_srtr_median_survival_repository_public.csv		character			≤10 | 11-15 | 16-20 | 21-25 | 26-30 | 31-35 | 36-40	NA/blank as read by fread	28	0	7	≤10 | 11-15 | 16-20 | 21-25 | 26-30	F4	restricted	no		public_deposit	keep_public_deposit	F4	not_public	SRTR-derived data file; provide only on request under licence obligations.	restricted_on_request	csv	primary_source	restricted_on_request	keep_restricted_on_request	restricted_on_request	Parent file is restricted-on-request.	restricted_on_request
score_class_value	01_primary_data/public/f4_srtr_median_survival_repository_public.csv	f4_srtr_median_survival_repository_public.csv		integer				NA/blank as read by fread	28	0	7	10 | 15 | 20 | 25 | 30	F4	restricted	no		public_deposit	keep_public_deposit	F4	not_public	SRTR-derived data file; provide only on request under licence obligations.	restricted_on_request	csv	primary_source	restricted_on_request	keep_restricted_on_request	restricted_on_request	Parent file is restricted-on-request.	restricted_on_request
asterisk	01_primary_data/public/f4_srtr_wilcoxon_repository_public.csv	f4_srtr_wilcoxon_repository_public.csv		character			n.s. | **** | ** | ***	NA/blank as read by fread	28	0	4	n.s. | **** | ** | ***	F4	restricted	no		public_deposit	keep_public_deposit	F4	not_public	SRTR-derived data file; provide only on request under licence obligations.	restricted_on_request	csv	primary_source	restricted_on_request	keep_restricted_on_request	restricted_on_request	Parent file is restricted-on-request.	restricted_on_request
median_grp0_wil	01_primary_data/public/f4_srtr_wilcoxon_repository_public.csv	f4_srtr_wilcoxon_repository_public.csv		numeric				NA/blank as read by fread	28	0	25	322 | 276 | 151 | 130 | 65	F4	restricted	no		public_deposit	keep_public_deposit	F4	not_public	SRTR-derived data file; provide only on request under licence obligations.	restricted_on_request	csv	primary_source	restricted_on_request	keep_restricted_on_request	restricted_on_request	Parent file is restricted-on-request.	restricted_on_request
median_grp1_wil	01_primary_data/public/f4_srtr_wilcoxon_repository_public.csv	f4_srtr_wilcoxon_repository_public.csv		numeric				NA/blank as read by fread	28	0	27	315 | 312 | 202 | 88 | 41	F4	restricted	no		public_deposit	keep_public_deposit	F4	not_public	SRTR-derived data file; provide only on request under licence obligations.	restricted_on_request	csv	primary_source	restricted_on_request	keep_restricted_on_request	restricted_on_request	Parent file is restricted-on-request.	restricted_on_request
model	01_primary_data/public/f4_srtr_wilcoxon_repository_public.csv	f4_srtr_wilcoxon_repository_public.csv		character			MELD | MELD-Na | reMELD-Na | MELD 3.0	NA/blank as read by fread	28	0	4	MELD | MELD-Na | reMELD-Na | MELD 3.0	F4	restricted	no		public_deposit	keep_public_deposit	F4	not_public	SRTR-derived data file; provide only on request under licence obligations.	restricted_on_request	csv	primary_source	restricted_on_request	keep_restricted_on_request	restricted_on_request	Parent file is restricted-on-request.	restricted_on_request
n_grp0_wil	01_primary_data/public/f4_srtr_wilcoxon_repository_public.csv	f4_srtr_wilcoxon_repository_public.csv		integer				NA/blank as read by fread	28	0	28	989 | 4381 | 2949 | 2290 | 983	F4	restricted	no		public_deposit	keep_public_deposit	F4	not_public	SRTR-derived data file; provide only on request under licence obligations.	restricted_on_request	csv	primary_source	restricted_on_request	keep_restricted_on_request	restricted_on_request	Parent file is restricted-on-request.	restricted_on_request
n_grp1_wil	01_primary_data/public/f4_srtr_wilcoxon_repository_public.csv	f4_srtr_wilcoxon_repository_public.csv		integer				NA/blank as read by fread	28	0	28	367 | 2676 | 4767 | 3953 | 2569	F4	restricted	no		public_deposit	keep_public_deposit	F4	not_public	SRTR-derived data file; provide only on request under licence obligations.	restricted_on_request	csv	primary_source	restricted_on_request	keep_restricted_on_request	restricted_on_request	Parent file is restricted-on-request.	restricted_on_request
score_class_label_wil	01_primary_data/public/f4_srtr_wilcoxon_repository_public.csv	f4_srtr_wilcoxon_repository_public.csv		character			≤10 | 11-15 | 16-20 | 21-25 | 26-30 | 31-35 | 36-40	NA/blank as read by fread	28	0	7	≤10 | 11-15 | 16-20 | 21-25 | 26-30	F4	restricted	no		public_deposit	keep_public_deposit	F4	not_public	SRTR-derived data file; provide only on request under licence obligations.	restricted_on_request	csv	primary_source	restricted_on_request	keep_restricted_on_request	restricted_on_request	Parent file is restricted-on-request.	restricted_on_request
wilcoxon_p	01_primary_data/public/f4_srtr_wilcoxon_repository_public.csv	f4_srtr_wilcoxon_repository_public.csv		numeric				NA/blank as read by fread	28	0	11	0.9403 | 0 | 0.8503 | 0.9807 | 0.0985	F4	restricted	no		public_deposit	keep_public_deposit	F4	not_public	SRTR-derived data file; provide only on request under licence obligations.	restricted_on_request	csv	primary_source	restricted_on_request	keep_restricted_on_request	restricted_on_request	Parent file is restricted-on-request.	restricted_on_request
V1	01_primary_data/restricted/provenance/T4_survival_matrix_components/m1_matrix_1.csv	m1_matrix_1.csv		integer				NA/blank as read by fread	1	0	1	-49	T4	restricted	no		restricted_on_request	keep_restricted_on_request	T4	restricted_on_request	Restricted-on-request file after policy overrides.	restricted_on_request	csv	primary_source	restricted_on_request	keep_restricted_on_request	restricted_on_request	Parent file is restricted-on-request.	restricted_on_request
V2	01_primary_data/restricted/provenance/T4_survival_matrix_components/m1_matrix_1.csv	m1_matrix_1.csv		integer				NA/blank as read by fread	1	0	1	787	T4	restricted	no		restricted_on_request	keep_restricted_on_request	T4	restricted_on_request	Restricted-on-request file after policy overrides.	restricted_on_request	csv	primary_source	restricted_on_request	keep_restricted_on_request	restricted_on_request	Parent file is restricted-on-request.	restricted_on_request
V3	01_primary_data/restricted/provenance/T4_survival_matrix_components/m1_matrix_1.csv	m1_matrix_1.csv		integer				NA/blank as read by fread	1	0	1	5	T4	restricted	no		restricted_on_request	keep_restricted_on_request	T4	restricted_on_request	Restricted-on-request file after policy overrides.	restricted_on_request	csv	primary_source	restricted_on_request	keep_restricted_on_request	restricted_on_request	Parent file is restricted-on-request.	restricted_on_request
V4	01_primary_data/restricted/provenance/T4_survival_matrix_components/m1_matrix_1.csv	m1_matrix_1.csv		integer				NA/blank as read by fread	1	0	1	782	T4	restricted	no		restricted_on_request	keep_restricted_on_request	T4	restricted_on_request	Restricted-on-request file after policy overrides.	restricted_on_request	csv	primary_source	restricted_on_request	keep_restricted_on_request	restricted_on_request	Parent file is restricted-on-request.	restricted_on_request
V5	01_primary_data/restricted/provenance/T4_survival_matrix_components/m1_matrix_1.csv	m1_matrix_1.csv		numeric				NA/blank as read by fread	1	0	1	0.726014760147601	T4	restricted	no		restricted_on_request	keep_restricted_on_request	T4	restricted_on_request	Restricted-on-request file after policy overrides.	restricted_on_request	csv	primary_source	restricted_on_request	keep_restricted_on_request	restricted_on_request	Parent file is restricted-on-request.	restricted_on_request
V6	01_primary_data/restricted/provenance/T4_survival_matrix_components/m1_matrix_1.csv	m1_matrix_1.csv		numeric				NA/blank as read by fread	1	0	1	0.000187785393269172	T4	restricted	no		restricted_on_request	keep_restricted_on_request	T4	restricted_on_request	Restricted-on-request file after policy overrides.	restricted_on_request	csv	primary_source	restricted_on_request	keep_restricted_on_request	restricted_on_request	Parent file is restricted-on-request.	restricted_on_request
V7	01_primary_data/restricted/provenance/T4_survival_matrix_components/m1_matrix_1.csv	m1_matrix_1.csv		numeric				NA/blank as read by fread	1	0	1	0.0137034810639185	T4	restricted	no		restricted_on_request	keep_restricted_on_request	T4	restricted_on_request	Restricted-on-request file after policy overrides.	restricted_on_request	csv	primary_source	restricted_on_request	keep_restricted_on_request	restricted_on_request	Parent file is restricted-on-request.	restricted_on_request
V8	01_primary_data/restricted/provenance/T4_survival_matrix_components/m1_matrix_1.csv	m1_matrix_1.csv		numeric				NA/blank as read by fread	1	0	1	0.751827843967632	T4	restricted	no		restricted_on_request	keep_restricted_on_request	T4	restricted_on_request	Restricted-on-request file after policy overrides.	restricted_on_request	csv	primary_source	restricted_on_request	keep_restricted_on_request	restricted_on_request	Parent file is restricted-on-request.	restricted_on_request
V9	01_primary_data/restricted/provenance/T4_survival_matrix_components/m1_matrix_1.csv	m1_matrix_1.csv		numeric				NA/blank as read by fread	1	0	1	0.698094342678841	T4	restricted	no		restricted_on_request	keep_restricted_on_request	T4	restricted_on_request	Restricted-on-request file after policy overrides.	restricted_on_request	csv	primary_source	restricted_on_request	keep_restricted_on_request	restricted_on_request	Parent file is restricted-on-request.	restricted_on_request
V1	01_primary_data/restricted/provenance/T4_survival_matrix_components/m1_matrix_2.csv	m1_matrix_2.csv		integer				NA/blank as read by fread	1	0	1	-49	T4	restricted	no		restricted_on_request	keep_restricted_on_request	T4	restricted_on_request	Restricted-on-request file after policy overrides.	restricted_on_request	csv	primary_source	restricted_on_request	keep_restricted_on_request	restricted_on_request	Parent file is restricted-on-request.	restricted_on_request
V2	01_primary_data/restricted/provenance/T4_survival_matrix_components/m1_matrix_2.csv	m1_matrix_2.csv		integer				NA/blank as read by fread	1	0	1	750	T4	restricted	no		restricted_on_request	keep_restricted_on_request	T4	restricted_on_request	Restricted-on-request file after policy overrides.	restricted_on_request	csv	primary_source	restricted_on_request	keep_restricted_on_request	restricted_on_request	Parent file is restricted-on-request.	restricted_on_request
V3	01_primary_data/restricted/provenance/T4_survival_matrix_components/m1_matrix_2.csv	m1_matrix_2.csv		integer				NA/blank as read by fread	1	0	1	5	T4	restricted	no		restricted_on_request	keep_restricted_on_request	T4	restricted_on_request	Restricted-on-request file after policy overrides.	restricted_on_request	csv	primary_source	restricted_on_request	keep_restricted_on_request	restricted_on_request	Parent file is restricted-on-request.	restricted_on_request
V4	01_primary_data/restricted/provenance/T4_survival_matrix_components/m1_matrix_2.csv	m1_matrix_2.csv		integer				NA/blank as read by fread	1	0	1	745	T4	restricted	no		restricted_on_request	keep_restricted_on_request	T4	restricted_on_request	Restricted-on-request file after policy overrides.	restricted_on_request	csv	primary_source	restricted_on_request	keep_restricted_on_request	restricted_on_request	Parent file is restricted-on-request.	restricted_on_request
V5	01_primary_data/restricted/provenance/T4_survival_matrix_components/m1_matrix_2.csv	m1_matrix_2.csv		numeric				NA/blank as read by fread	1	0	1	0.729571984435798	T4	restricted	no		restricted_on_request	keep_restricted_on_request	T4	restricted_on_request	Restricted-on-request file after policy overrides.	restricted_on_request	csv	primary_source	restricted_on_request	keep_restricted_on_request	restricted_on_request	Parent file is restricted-on-request.	restricted_on_request
V6	01_primary_data/restricted/provenance/T4_survival_matrix_components/m1_matrix_2.csv	m1_matrix_2.csv		numeric				NA/blank as read by fread	1	0	1	0.000196685953534622	T4	restricted	no		restricted_on_request	keep_restricted_on_request	T4	restricted_on_request	Restricted-on-request file after policy overrides.	restricted_on_request	csv	primary_source	restricted_on_request	keep_restricted_on_request	restricted_on_request	Parent file is restricted-on-request.	restricted_on_request
V7	01_primary_data/restricted/provenance/T4_survival_matrix_components/m1_matrix_2.csv	m1_matrix_2.csv		numeric				NA/blank as read by fread	1	0	1	0.0140244769433523	T4	restricted	no		restricted_on_request	keep_restricted_on_request	T4	restricted_on_request	Restricted-on-request file after policy overrides.	restricted_on_request	csv	primary_source	restricted_on_request	keep_restricted_on_request	restricted_on_request	Parent file is restricted-on-request.	restricted_on_request
V8	01_primary_data/restricted/provenance/T4_survival_matrix_components/m1_matrix_2.csv	m1_matrix_2.csv		numeric				NA/blank as read by fread	1	0	1	0.755946196462307	T4	restricted	no		restricted_on_request	keep_restricted_on_request	T4	restricted_on_request	Restricted-on-request file after policy overrides.	restricted_on_request	csv	primary_source	restricted_on_request	keep_restricted_on_request	restricted_on_request	Parent file is restricted-on-request.	restricted_on_request
V9	01_primary_data/restricted/provenance/T4_survival_matrix_components/m1_matrix_2.csv	m1_matrix_2.csv		numeric				NA/blank as read by fread	1	0	1	0.700951316498399	T4	restricted	no		restricted_on_request	keep_restricted_on_request	T4	restricted_on_request	Restricted-on-request file after policy overrides.	restricted_on_request	csv	primary_source	restricted_on_request	keep_restricted_on_request	restricted_on_request	Parent file is restricted-on-request.	restricted_on_request
V1	01_primary_data/restricted/provenance/T4_survival_matrix_components/m1_matrix_3.csv	m1_matrix_3.csv		integer				NA/blank as read by fread	1	0	1	-49	T4	restricted	no		restricted_on_request	keep_restricted_on_request	T4	restricted_on_request	Restricted-on-request file after policy overrides.	restricted_on_request	csv	primary_source	restricted_on_request	keep_restricted_on_request	restricted_on_request	Parent file is restricted-on-request.	restricted_on_request
V2	01_primary_data/restricted/provenance/T4_survival_matrix_components/m1_matrix_3.csv	m1_matrix_3.csv		integer				NA/blank as read by fread	1	0	1	862	T4	restricted	no		restricted_on_request	keep_restricted_on_request	T4	restricted_on_request	Restricted-on-request file after policy overrides.	restricted_on_request	csv	primary_source	restricted_on_request	keep_restricted_on_request	restricted_on_request	Parent file is restricted-on-request.	restricted_on_request
V3	01_primary_data/restricted/provenance/T4_survival_matrix_components/m1_matrix_3.csv	m1_matrix_3.csv		integer				NA/blank as read by fread	1	0	1	6	T4	restricted	no		restricted_on_request	keep_restricted_on_request	T4	restricted_on_request	Restricted-on-request file after policy overrides.	restricted_on_request	csv	primary_source	restricted_on_request	keep_restricted_on_request	restricted_on_request	Parent file is restricted-on-request.	restricted_on_request
V4	01_primary_data/restricted/provenance/T4_survival_matrix_components/m1_matrix_3.csv	m1_matrix_3.csv		integer				NA/blank as read by fread	1	0	1	856	T4	restricted	no		restricted_on_request	keep_restricted_on_request	T4	restricted_on_request	Restricted-on-request file after policy overrides.	restricted_on_request	csv	primary_source	restricted_on_request	keep_restricted_on_request	restricted_on_request	Parent file is restricted-on-request.	restricted_on_request
V5	01_primary_data/restricted/provenance/T4_survival_matrix_components/m1_matrix_3.csv	m1_matrix_3.csv		numeric				NA/blank as read by fread	1	0	1	0.691259021651965	T4	restricted	no		restricted_on_request	keep_restricted_on_request	T4	restricted_on_request	Restricted-on-request file after policy overrides.	restricted_on_request	csv	primary_source	restricted_on_request	keep_restricted_on_request	restricted_on_request	Parent file is restricted-on-request.	restricted_on_request
V6	01_primary_data/restricted/provenance/T4_survival_matrix_components/m1_matrix_3.csv	m1_matrix_3.csv		numeric				NA/blank as read by fread	1	0	1	0.000175032285607847	T4	restricted	no		restricted_on_request	keep_restricted_on_request	T4	restricted_on_request	Restricted-on-request file after policy overrides.	restricted_on_request	csv	primary_source	restricted_on_request	keep_restricted_on_request	restricted_on_request	Parent file is restricted-on-request.	restricted_on_request
V7	01_primary_data/restricted/provenance/T4_survival_matrix_components/m1_matrix_3.csv	m1_matrix_3.csv		numeric				NA/blank as read by fread	1	0	1	0.0132299767803215	T4	restricted	no		restricted_on_request	keep_restricted_on_request	T4	restricted_on_request	Restricted-on-request file after policy overrides.	restricted_on_request	csv	primary_source	restricted_on_request	keep_restricted_on_request	restricted_on_request	Parent file is restricted-on-request.	restricted_on_request
V8	01_primary_data/restricted/provenance/T4_survival_matrix_components/m1_matrix_3.csv	m1_matrix_3.csv		numeric				NA/blank as read by fread	1	0	1	0.716360662603777	T4	restricted	no		restricted_on_request	keep_restricted_on_request	T4	restricted_on_request	Restricted-on-request file after policy overrides.	restricted_on_request	csv	primary_source	restricted_on_request	keep_restricted_on_request	restricted_on_request	Parent file is restricted-on-request.	restricted_on_request
V9	01_primary_data/restricted/provenance/T4_survival_matrix_components/m1_matrix_3.csv	m1_matrix_3.csv		numeric				NA/blank as read by fread	1	0	1	0.664497628086457	T4	restricted	no		restricted_on_request	keep_restricted_on_request	T4	restricted_on_request	Restricted-on-request file after policy overrides.	restricted_on_request	csv	primary_source	restricted_on_request	keep_restricted_on_request	restricted_on_request	Parent file is restricted-on-request.	restricted_on_request
V1	01_primary_data/restricted/provenance/T4_survival_matrix_components/m1_matrix_4.csv	m1_matrix_4.csv		integer				NA/blank as read by fread	1	0	1	-49	T4	restricted	no		restricted_on_request	keep_restricted_on_request	T4	restricted_on_request	Restricted-on-request file after policy overrides.	restricted_on_request	csv	primary_source	restricted_on_request	keep_restricted_on_request	restricted_on_request	Parent file is restricted-on-request.	restricted_on_request
V2	01_primary_data/restricted/provenance/T4_survival_matrix_components/m1_matrix_4.csv	m1_matrix_4.csv		integer				NA/blank as read by fread	1	0	1	787	T4	restricted	no		restricted_on_request	keep_restricted_on_request	T4	restricted_on_request	Restricted-on-request file after policy overrides.	restricted_on_request	csv	primary_source	restricted_on_request	keep_restricted_on_request	restricted_on_request	Parent file is restricted-on-request.	restricted_on_request
V3	01_primary_data/restricted/provenance/T4_survival_matrix_components/m1_matrix_4.csv	m1_matrix_4.csv		integer				NA/blank as read by fread	1	0	1	4	T4	restricted	no		restricted_on_request	keep_restricted_on_request	T4	restricted_on_request	Restricted-on-request file after policy overrides.	restricted_on_request	csv	primary_source	restricted_on_request	keep_restricted_on_request	restricted_on_request	Parent file is restricted-on-request.	restricted_on_request
V4	01_primary_data/restricted/provenance/T4_survival_matrix_components/m1_matrix_4.csv	m1_matrix_4.csv		integer				NA/blank as read by fread	1	0	1	783	T4	restricted	no		restricted_on_request	keep_restricted_on_request	T4	restricted_on_request	Restricted-on-request file after policy overrides.	restricted_on_request	csv	primary_source	restricted_on_request	keep_restricted_on_request	restricted_on_request	Parent file is restricted-on-request.	restricted_on_request
V5	01_primary_data/restricted/provenance/T4_survival_matrix_components/m1_matrix_4.csv	m1_matrix_4.csv		numeric				NA/blank as read by fread	1	0	1	0.702678571428571	T4	restricted	no		restricted_on_request	keep_restricted_on_request	T4	restricted_on_request	Restricted-on-request file after policy overrides.	restricted_on_request	csv	primary_source	restricted_on_request	keep_restricted_on_request	restricted_on_request	Parent file is restricted-on-request.	restricted_on_request
V6	01_primary_data/restricted/provenance/T4_survival_matrix_components/m1_matrix_4.csv	m1_matrix_4.csv		numeric				NA/blank as read by fread	1	0	1	0.000189742026875833	T4	restricted	no		restricted_on_request	keep_restricted_on_request	T4	restricted_on_request	Restricted-on-request file after policy overrides.	restricted_on_request	csv	primary_source	restricted_on_request	keep_restricted_on_request	restricted_on_request	Parent file is restricted-on-request.	restricted_on_request
V7	01_primary_data/restricted/provenance/T4_survival_matrix_components/m1_matrix_4.csv	m1_matrix_4.csv		numeric				NA/blank as read by fread	1	0	1	0.0137746879048432	T4	restricted	no		restricted_on_request	keep_restricted_on_request	T4	restricted_on_request	Restricted-on-request file after policy overrides.	restricted_on_request	csv	primary_source	restricted_on_request	keep_restricted_on_request	restricted_on_request	Parent file is restricted-on-request.	restricted_on_request
V8	01_primary_data/restricted/provenance/T4_survival_matrix_components/m1_matrix_4.csv	m1_matrix_4.csv		numeric				NA/blank as read by fread	1	0	1	0.728729834037626	T4	restricted	no		restricted_on_request	keep_restricted_on_request	T4	restricted_on_request	Restricted-on-request file after policy overrides.	restricted_on_request	csv	primary_source	restricted_on_request	keep_restricted_on_request	restricted_on_request	Parent file is restricted-on-request.	restricted_on_request
V9	01_primary_data/restricted/provenance/T4_survival_matrix_components/m1_matrix_4.csv	m1_matrix_4.csv		numeric				NA/blank as read by fread	1	0	1	0.674727115322062	T4	restricted	no		restricted_on_request	keep_restricted_on_request	T4	restricted_on_request	Restricted-on-request file after policy overrides.	restricted_on_request	csv	primary_source	restricted_on_request	keep_restricted_on_request	restricted_on_request	Parent file is restricted-on-request.	restricted_on_request
V1	01_primary_data/restricted/provenance/T4_survival_matrix_components/pm_matrix_1.csv	pm_matrix_1.csv		integer				NA/blank as read by fread	1	0	1	-49	T4	restricted	no		restricted_on_request	keep_restricted_on_request	T4	restricted_on_request	Restricted-on-request file after policy overrides.	restricted_on_request	csv	primary_source	restricted_on_request	keep_restricted_on_request	restricted_on_request	Parent file is restricted-on-request.	restricted_on_request
V2	01_primary_data/restricted/provenance/T4_survival_matrix_components/pm_matrix_1.csv	pm_matrix_1.csv		integer				NA/blank as read by fread	1	0	1	1117	T4	restricted	no		restricted_on_request	keep_restricted_on_request	T4	restricted_on_request	Restricted-on-request file after policy overrides.	restricted_on_request	csv	primary_source	restricted_on_request	keep_restricted_on_request	restricted_on_request	Parent file is restricted-on-request.	restricted_on_request
V3	01_primary_data/restricted/provenance/T4_survival_matrix_components/pm_matrix_1.csv	pm_matrix_1.csv		integer				NA/blank as read by fread	1	0	1	5	T4	restricted	no		restricted_on_request	keep_restricted_on_request	T4	restricted_on_request	Restricted-on-request file after policy overrides.	restricted_on_request	csv	primary_source	restricted_on_request	keep_restricted_on_request	restricted_on_request	Parent file is restricted-on-request.	restricted_on_request
V4	01_primary_data/restricted/provenance/T4_survival_matrix_components/pm_matrix_1.csv	pm_matrix_1.csv		integer				NA/blank as read by fread	1	0	1	1112	T4	restricted	no		restricted_on_request	keep_restricted_on_request	T4	restricted_on_request	Restricted-on-request file after policy overrides.	restricted_on_request	csv	primary_source	restricted_on_request	keep_restricted_on_request	restricted_on_request	Parent file is restricted-on-request.	restricted_on_request
V5	01_primary_data/restricted/provenance/T4_survival_matrix_components/pm_matrix_1.csv	pm_matrix_1.csv		numeric				NA/blank as read by fread	1	0	1	0.694651741293532	T4	restricted	no		restricted_on_request	keep_restricted_on_request	T4	restricted_on_request	Restricted-on-request file after policy overrides.	restricted_on_request	csv	primary_source	restricted_on_request	keep_restricted_on_request	restricted_on_request	Parent file is restricted-on-request.	restricted_on_request
V6	01_primary_data/restricted/provenance/T4_survival_matrix_components/pm_matrix_1.csv	pm_matrix_1.csv		numeric				NA/blank as read by fread	1	0	1	0.000133852073196484	T4	restricted	no		restricted_on_request	keep_restricted_on_request	T4	restricted_on_request	Restricted-on-request file after policy overrides.	restricted_on_request	csv	primary_source	restricted_on_request	keep_restricted_on_request	restricted_on_request	Parent file is restricted-on-request.	restricted_on_request
V7	01_primary_data/restricted/provenance/T4_survival_matrix_components/pm_matrix_1.csv	pm_matrix_1.csv		numeric				NA/blank as read by fread	1	0	1	0.0115694456736908	T4	restricted	no		restricted_on_request	keep_restricted_on_request	T4	restricted_on_request	Restricted-on-request file after policy overrides.	restricted_on_request	csv	primary_source	restricted_on_request	keep_restricted_on_request	restricted_on_request	Parent file is restricted-on-request.	restricted_on_request
V8	01_primary_data/restricted/provenance/T4_survival_matrix_components/pm_matrix_1.csv	pm_matrix_1.csv		numeric				NA/blank as read by fread	1	0	1	0.716683464682009	T4	restricted	no		restricted_on_request	keep_restricted_on_request	T4	restricted_on_request	Restricted-on-request file after policy overrides.	restricted_on_request	csv	primary_source	restricted_on_request	keep_restricted_on_request	restricted_on_request	Parent file is restricted-on-request.	restricted_on_request
V9	01_primary_data/restricted/provenance/T4_survival_matrix_components/pm_matrix_1.csv	pm_matrix_1.csv		numeric				NA/blank as read by fread	1	0	1	0.671329700705936	T4	restricted	no		restricted_on_request	keep_restricted_on_request	T4	restricted_on_request	Restricted-on-request file after policy overrides.	restricted_on_request	csv	primary_source	restricted_on_request	keep_restricted_on_request	restricted_on_request	Parent file is restricted-on-request.	restricted_on_request
V1	01_primary_data/restricted/provenance/T4_survival_matrix_components/pm_matrix_2.csv	pm_matrix_2.csv		integer				NA/blank as read by fread	1	0	1	-49	T4	restricted	no		restricted_on_request	keep_restricted_on_request	T4	restricted_on_request	Restricted-on-request file after policy overrides.	restricted_on_request	csv	primary_source	restricted_on_request	keep_restricted_on_request	restricted_on_request	Parent file is restricted-on-request.	restricted_on_request
V2	01_primary_data/restricted/provenance/T4_survival_matrix_components/pm_matrix_2.csv	pm_matrix_2.csv		integer				NA/blank as read by fread	1	0	1	1154	T4	restricted	no		restricted_on_request	keep_restricted_on_request	T4	restricted_on_request	Restricted-on-request file after policy overrides.	restricted_on_request	csv	primary_source	restricted_on_request	keep_restricted_on_request	restricted_on_request	Parent file is restricted-on-request.	restricted_on_request
V3	01_primary_data/restricted/provenance/T4_survival_matrix_components/pm_matrix_2.csv	pm_matrix_2.csv		integer				NA/blank as read by fread	1	0	1	5	T4	restricted	no		restricted_on_request	keep_restricted_on_request	T4	restricted_on_request	Restricted-on-request file after policy overrides.	restricted_on_request	csv	primary_source	restricted_on_request	keep_restricted_on_request	restricted_on_request	Parent file is restricted-on-request.	restricted_on_request
V4	01_primary_data/restricted/provenance/T4_survival_matrix_components/pm_matrix_2.csv	pm_matrix_2.csv		integer				NA/blank as read by fread	1	0	1	1149	T4	restricted	no		restricted_on_request	keep_restricted_on_request	T4	restricted_on_request	Restricted-on-request file after policy overrides.	restricted_on_request	csv	primary_source	restricted_on_request	keep_restricted_on_request	restricted_on_request	Parent file is restricted-on-request.	restricted_on_request
V5	01_primary_data/restricted/provenance/T4_survival_matrix_components/pm_matrix_2.csv	pm_matrix_2.csv		numeric				NA/blank as read by fread	1	0	1	0.693509615384615	T4	restricted	no		restricted_on_request	keep_restricted_on_request	T4	restricted_on_request	Restricted-on-request file after policy overrides.	restricted_on_request	csv	primary_source	restricted_on_request	keep_restricted_on_request	restricted_on_request	Parent file is restricted-on-request.	restricted_on_request
V6	01_primary_data/restricted/provenance/T4_survival_matrix_components/pm_matrix_2.csv	pm_matrix_2.csv		numeric				NA/blank as read by fread	1	0	1	0.000129550428003303	T4	restricted	no		restricted_on_request	keep_restricted_on_request	T4	restricted_on_request	Restricted-on-request file after policy overrides.	restricted_on_request	csv	primary_source	restricted_on_request	keep_restricted_on_request	restricted_on_request	Parent file is restricted-on-request.	restricted_on_request
V7	01_primary_data/restricted/provenance/T4_survival_matrix_components/pm_matrix_2.csv	pm_matrix_2.csv		numeric				NA/blank as read by fread	1	0	1	0.0113820221403449	T4	restricted	no		restricted_on_request	keep_restricted_on_request	T4	restricted_on_request	Restricted-on-request file after policy overrides.	restricted_on_request	csv	primary_source	restricted_on_request	keep_restricted_on_request	restricted_on_request	Parent file is restricted-on-request.	restricted_on_request
V8	01_primary_data/restricted/provenance/T4_survival_matrix_components/pm_matrix_2.csv	pm_matrix_2.csv		numeric				NA/blank as read by fread	1	0	1	0.715197939609407	T4	restricted	no		restricted_on_request	keep_restricted_on_request	T4	restricted_on_request	Restricted-on-request file after policy overrides.	restricted_on_request	csv	primary_source	restricted_on_request	keep_restricted_on_request	restricted_on_request	Parent file is restricted-on-request.	restricted_on_request
V9	01_primary_data/restricted/provenance/T4_survival_matrix_components/pm_matrix_2.csv	pm_matrix_2.csv		numeric				NA/blank as read by fread	1	0	1	0.670579201757423	T4	restricted	no		restricted_on_request	keep_restricted_on_request	T4	restricted_on_request	Restricted-on-request file after policy overrides.	restricted_on_request	csv	primary_source	restricted_on_request	keep_restricted_on_request	restricted_on_request	Parent file is restricted-on-request.	restricted_on_request
V1	01_primary_data/restricted/provenance/T4_survival_matrix_components/pm_matrix_3.csv	pm_matrix_3.csv		integer				NA/blank as read by fread	1	0	1	-49	T4	restricted	no		restricted_on_request	keep_restricted_on_request	T4	restricted_on_request	Restricted-on-request file after policy overrides.	restricted_on_request	csv	primary_source	restricted_on_request	keep_restricted_on_request	restricted_on_request	Parent file is restricted-on-request.	restricted_on_request
V2	01_primary_data/restricted/provenance/T4_survival_matrix_components/pm_matrix_3.csv	pm_matrix_3.csv		integer				NA/blank as read by fread	1	0	1	1038	T4	restricted	no		restricted_on_request	keep_restricted_on_request	T4	restricted_on_request	Restricted-on-request file after policy overrides.	restricted_on_request	csv	primary_source	restricted_on_request	keep_restricted_on_request	restricted_on_request	Parent file is restricted-on-request.	restricted_on_request
V3	01_primary_data/restricted/provenance/T4_survival_matrix_components/pm_matrix_3.csv	pm_matrix_3.csv		integer				NA/blank as read by fread	1	0	1	4	T4	restricted	no		restricted_on_request	keep_restricted_on_request	T4	restricted_on_request	Restricted-on-request file after policy overrides.	restricted_on_request	csv	primary_source	restricted_on_request	keep_restricted_on_request	restricted_on_request	Parent file is restricted-on-request.	restricted_on_request
V4	01_primary_data/restricted/provenance/T4_survival_matrix_components/pm_matrix_3.csv	pm_matrix_3.csv		integer				NA/blank as read by fread	1	0	1	1034	T4	restricted	no		restricted_on_request	keep_restricted_on_request	T4	restricted_on_request	Restricted-on-request file after policy overrides.	restricted_on_request	csv	primary_source	restricted_on_request	keep_restricted_on_request	restricted_on_request	Parent file is restricted-on-request.	restricted_on_request
V5	01_primary_data/restricted/provenance/T4_survival_matrix_components/pm_matrix_3.csv	pm_matrix_3.csv		numeric				NA/blank as read by fread	1	0	1	0.720833333333333	T4	restricted	no		restricted_on_request	keep_restricted_on_request	T4	restricted_on_request	Restricted-on-request file after policy overrides.	restricted_on_request	csv	primary_source	restricted_on_request	keep_restricted_on_request	restricted_on_request	Parent file is restricted-on-request.	restricted_on_request
V6	01_primary_data/restricted/provenance/T4_survival_matrix_components/pm_matrix_3.csv	pm_matrix_3.csv		numeric				NA/blank as read by fread	1	0	1	0.00014168136279312	T4	restricted	no		restricted_on_request	keep_restricted_on_request	T4	restricted_on_request	Restricted-on-request file after policy overrides.	restricted_on_request	csv	primary_source	restricted_on_request	keep_restricted_on_request	restricted_on_request	Parent file is restricted-on-request.	restricted_on_request
V7	01_primary_data/restricted/provenance/T4_survival_matrix_components/pm_matrix_3.csv	pm_matrix_3.csv		numeric				NA/blank as read by fread	1	0	1	0.0119029980590236	T4	restricted	no		restricted_on_request	keep_restricted_on_request	T4	restricted_on_request	Restricted-on-request file after policy overrides.	restricted_on_request	csv	primary_source	restricted_on_request	keep_restricted_on_request	restricted_on_request	Parent file is restricted-on-request.	restricted_on_request
V8	01_primary_data/restricted/provenance/T4_survival_matrix_components/pm_matrix_3.csv	pm_matrix_3.csv		numeric				NA/blank as read by fread	1	0	1	0.743392391942376	T4	restricted	no		restricted_on_request	keep_restricted_on_request	T4	restricted_on_request	Restricted-on-request file after policy overrides.	restricted_on_request	csv	primary_source	restricted_on_request	keep_restricted_on_request	restricted_on_request	Parent file is restricted-on-request.	restricted_on_request
V9	01_primary_data/restricted/provenance/T4_survival_matrix_components/pm_matrix_3.csv	pm_matrix_3.csv		numeric				NA/blank as read by fread	1	0	1	0.696724044588601	T4	restricted	no		restricted_on_request	keep_restricted_on_request	T4	restricted_on_request	Restricted-on-request file after policy overrides.	restricted_on_request	csv	primary_source	restricted_on_request	keep_restricted_on_request	restricted_on_request	Parent file is restricted-on-request.	restricted_on_request
V1	01_primary_data/restricted/provenance/T4_survival_matrix_components/pm_matrix_4.csv	pm_matrix_4.csv		integer				NA/blank as read by fread	1	0	1	-49	T4	restricted	no		restricted_on_request	keep_restricted_on_request	T4	restricted_on_request	Restricted-on-request file after policy overrides.	restricted_on_request	csv	primary_source	restricted_on_request	keep_restricted_on_request	restricted_on_request	Parent file is restricted-on-request.	restricted_on_request
V2	01_primary_data/restricted/provenance/T4_survival_matrix_components/pm_matrix_4.csv	pm_matrix_4.csv		integer				NA/blank as read by fread	1	0	1	1122	T4	restricted	no		restricted_on_request	keep_restricted_on_request	T4	restricted_on_request	Restricted-on-request file after policy overrides.	restricted_on_request	csv	primary_source	restricted_on_request	keep_restricted_on_request	restricted_on_request	Parent file is restricted-on-request.	restricted_on_request
V3	01_primary_data/restricted/provenance/T4_survival_matrix_components/pm_matrix_4.csv	pm_matrix_4.csv		integer				NA/blank as read by fread	1	0	1	6	T4	restricted	no		restricted_on_request	keep_restricted_on_request	T4	restricted_on_request	Restricted-on-request file after policy overrides.	restricted_on_request	csv	primary_source	restricted_on_request	keep_restricted_on_request	restricted_on_request	Parent file is restricted-on-request.	restricted_on_request
V4	01_primary_data/restricted/provenance/T4_survival_matrix_components/pm_matrix_4.csv	pm_matrix_4.csv		integer				NA/blank as read by fread	1	0	1	1116	T4	restricted	no		restricted_on_request	keep_restricted_on_request	T4	restricted_on_request	Restricted-on-request file after policy overrides.	restricted_on_request	csv	primary_source	restricted_on_request	keep_restricted_on_request	restricted_on_request	Parent file is restricted-on-request.	restricted_on_request
V5	01_primary_data/restricted/provenance/T4_survival_matrix_components/pm_matrix_4.csv	pm_matrix_4.csv		numeric				NA/blank as read by fread	1	0	1	0.712380952380952	T4	restricted	no		restricted_on_request	keep_restricted_on_request	T4	restricted_on_request	Restricted-on-request file after policy overrides.	restricted_on_request	csv	primary_source	restricted_on_request	keep_restricted_on_request	restricted_on_request	Parent file is restricted-on-request.	restricted_on_request
V6	01_primary_data/restricted/provenance/T4_survival_matrix_components/pm_matrix_4.csv	pm_matrix_4.csv		numeric				NA/blank as read by fread	1	0	1	0.000132523388054659	T4	restricted	no		restricted_on_request	keep_restricted_on_request	T4	restricted_on_request	Restricted-on-request file after policy overrides.	restricted_on_request	csv	primary_source	restricted_on_request	keep_restricted_on_request	restricted_on_request	Parent file is restricted-on-request.	restricted_on_request
V7	01_primary_data/restricted/provenance/T4_survival_matrix_components/pm_matrix_4.csv	pm_matrix_4.csv		numeric				NA/blank as read by fread	1	0	1	0.0115118803005703	T4	restricted	no		restricted_on_request	keep_restricted_on_request	T4	restricted_on_request	Restricted-on-request file after policy overrides.	restricted_on_request	csv	primary_source	restricted_on_request	keep_restricted_on_request	restricted_on_request	Parent file is restricted-on-request.	restricted_on_request
V8	01_primary_data/restricted/provenance/T4_survival_matrix_components/pm_matrix_4.csv	pm_matrix_4.csv		numeric				NA/blank as read by fread	1	0	1	0.734251294035773	T4	restricted	no		restricted_on_request	keep_restricted_on_request	T4	restricted_on_request	Restricted-on-request file after policy overrides.	restricted_on_request	csv	primary_source	restricted_on_request	keep_restricted_on_request	restricted_on_request	Parent file is restricted-on-request.	restricted_on_request
V9	01_primary_data/restricted/provenance/T4_survival_matrix_components/pm_matrix_4.csv	pm_matrix_4.csv		numeric				NA/blank as read by fread	1	0	1	0.689119196433412	T4	restricted	no		restricted_on_request	keep_restricted_on_request	T4	restricted_on_request	Restricted-on-request file after policy overrides.	restricted_on_request	csv	primary_source	restricted_on_request	keep_restricted_on_request	restricted_on_request	Parent file is restricted-on-request.	restricted_on_request
delta_class	01_primary_data/restricted/srtr_F3_score_shift_aggregate_reference_internal.csv	srtr_F3_score_shift_aggregate_reference_internal.csv		character			m2 | m1 | pm | p1 | p2	NA/blank as read by fread	680	0	5	m2 | m1 | pm | p1 | p2	F3	restricted	no		restricted_on_request	keep_restricted_on_request	F3	restricted_on_request	SRTR-derived data file; provide only on request under licence obligations.	restricted_on_request	csv	primary_source	restricted_on_request	keep_restricted_on_request	restricted_on_request	Parent file is restricted-on-request.	restricted_on_request
model	01_primary_data/restricted/srtr_F3_score_shift_aggregate_reference_internal.csv	srtr_F3_score_shift_aggregate_reference_internal.csv		character			MELD | MELD 3.0 | MELD-Na | reMELD-Na	NA/blank as read by fread	680	0	4	MELD | MELD 3.0 | MELD-Na | reMELD-Na	F3	restricted	no		restricted_on_request	keep_restricted_on_request	F3	restricted_on_request	SRTR-derived data file; provide only on request under licence obligations.	restricted_on_request	csv	primary_source	restricted_on_request	keep_restricted_on_request	restricted_on_request	Parent file is restricted-on-request.	restricted_on_request
n	01_primary_data/restricted/srtr_F3_score_shift_aggregate_reference_internal.csv	srtr_F3_score_shift_aggregate_reference_internal.csv		integer				NA/blank as read by fread	680	0	299	0 | 1365 | 3576 | 279 | 5000	F3	restricted	no		restricted_on_request	keep_restricted_on_request	F3	restricted_on_request	SRTR-derived data file; provide only on request under licence obligations.	restricted_on_request	csv	primary_source	restricted_on_request	keep_restricted_on_request	restricted_on_request	Parent file is restricted-on-request.	restricted_on_request
x_class	01_primary_data/restricted/srtr_F3_score_shift_aggregate_reference_internal.csv	srtr_F3_score_shift_aggregate_reference_internal.csv		integer				NA/blank as read by fread	680	0	35	6 | 7 | 8 | 9 | 10	F3	restricted	no		restricted_on_request	keep_restricted_on_request	F3	restricted_on_request	SRTR-derived data file; provide only on request under licence obligations.	restricted_on_request	csv	primary_source	restricted_on_request	keep_restricted_on_request	restricted_on_request	Parent file is restricted-on-request.	restricted_on_request
delta_class	01_primary_data/restricted/srtr_T4_score_shift_counts_all_scores_restricted.csv	srtr_T4_score_shift_counts_all_scores_restricted.csv		character			m2 | m1 | pm | p1 | p2	NA/blank as read by fread	705	0	5	m2 | m1 | pm | p1 | p2	T4	restricted	no		restricted_on_request	keep_restricted_on_request	T4	restricted_on_request	SRTR-derived data file; provide only on request under licence obligations.	restricted_on_request	csv	primary_source	restricted_on_request	keep_restricted_on_request	restricted_on_request	Parent file is restricted-on-request.	restricted_on_request
delta_value	01_primary_data/restricted/srtr_T4_score_shift_counts_all_scores_restricted.csv	srtr_T4_score_shift_counts_all_scores_restricted.csv		integer				NA/blank as read by fread	705	0	5	-2 | -1 | 0 | 1 | 2	T4	restricted	no		restricted_on_request	keep_restricted_on_request	T4	restricted_on_request	SRTR-derived data file; provide only on request under licence obligations.	restricted_on_request	csv	primary_source	restricted_on_request	keep_restricted_on_request	restricted_on_request	Parent file is restricted-on-request.	restricted_on_request
model	01_primary_data/restricted/srtr_T4_score_shift_counts_all_scores_restricted.csv	srtr_T4_score_shift_counts_all_scores_restricted.csv		character			MELD | MELD 3.0 | MELD-Na | reMELD-Na	NA/blank as read by fread	705	0	4	MELD | MELD 3.0 | MELD-Na | reMELD-Na	T4	restricted	no		restricted_on_request	keep_restricted_on_request	T4	restricted_on_request	SRTR-derived data file; provide only on request under licence obligations.	restricted_on_request	csv	primary_source	restricted_on_request	keep_restricted_on_request	restricted_on_request	Parent file is restricted-on-request.	restricted_on_request
n	01_primary_data/restricted/srtr_T4_score_shift_counts_all_scores_restricted.csv	srtr_T4_score_shift_counts_all_scores_restricted.csv		integer				NA/blank as read by fread	705	0	306	0 | 1365 | 3576 | 279 | 5000	T4	restricted	no		restricted_on_request	keep_restricted_on_request	T4	restricted_on_request	SRTR-derived data file; provide only on request under licence obligations.	restricted_on_request	csv	primary_source	restricted_on_request	keep_restricted_on_request	restricted_on_request	Parent file is restricted-on-request.	restricted_on_request
release_status	01_primary_data/restricted/srtr_T4_score_shift_counts_all_scores_restricted.csv	srtr_T4_score_shift_counts_all_scores_restricted.csv		character			restricted	NA/blank as read by fread	705	0	1	restricted	T4	restricted	no		restricted_on_request	keep_restricted_on_request	T4	restricted_on_request	SRTR-derived data file; provide only on request under licence obligations.	restricted_on_request	csv	primary_source	restricted_on_request	keep_restricted_on_request	restricted_on_request	Parent file is restricted-on-request.	restricted_on_request	non_disclosive_release_or_grouping_status	Non-disclosive release/grouping status required for release documentation or data filtering.
score	01_primary_data/restricted/srtr_T4_score_shift_counts_all_scores_restricted.csv	srtr_T4_score_shift_counts_all_scores_restricted.csv		integer				NA/blank as read by fread	705	0	40	6 | 7 | 8 | 9 | 10	T4	restricted	no		restricted_on_request	keep_restricted_on_request	T4	restricted_on_request	SRTR-derived data file; provide only on request under licence obligations.	restricted_on_request	csv	primary_source	restricted_on_request	keep_restricted_on_request	restricted_on_request	Parent file is restricted-on-request.	restricted_on_request
source_file_name	01_primary_data/restricted/srtr_T4_score_shift_counts_all_scores_restricted.csv	srtr_T4_score_shift_counts_all_scores_restricted.csv		character			srtr_T4_plot_all_scores_restricted.xlsx	NA/blank as read by fread	705	0	1	srtr_T4_plot_all_scores_restricted.xlsx	T4	restricted	no		restricted_on_request	keep_restricted_on_request	T4	restricted_on_request	SRTR-derived data file; provide only on request under licence obligations.	restricted_on_request	csv	primary_source	restricted_on_request	keep_restricted_on_request	restricted_on_request	Parent file is restricted-on-request.	restricted_on_request
x_class	01_primary_data/restricted/srtr_T4_score_shift_counts_all_scores_restricted.csv	srtr_T4_score_shift_counts_all_scores_restricted.csv		integer				NA/blank as read by fread	705	0	40	6 | 7 | 8 | 9 | 10	T4	restricted	no		restricted_on_request	keep_restricted_on_request	T4	restricted_on_request	SRTR-derived data file; provide only on request under licence obligations.	restricted_on_request	csv	primary_source	restricted_on_request	keep_restricted_on_request	restricted_on_request	Parent file is restricted-on-request.	restricted_on_request
at_risk	01_primary_data/restricted/srtr_T4_survival_matrix_restricted.csv	srtr_T4_survival_matrix_restricted.csv		integer				NA/blank as read by fread	728	0	488	1084 | 1078 | 1060 | 1048 | 1041	T4	restricted	no		restricted_on_request	keep_restricted_on_request	T4	restricted_on_request	SRTR-derived data file; provide only on request under licence obligations.	restricted_on_request	csv	primary_source	restricted_on_request	keep_restricted_on_request	restricted_on_request	Parent file is restricted-on-request.	restricted_on_request
cohort	01_primary_data/restricted/srtr_T4_survival_matrix_restricted.csv	srtr_T4_survival_matrix_restricted.csv		character			SRTR	NA/blank as read by fread	728	0	1	SRTR	T4	restricted	no		restricted_on_request	keep_restricted_on_request	T4	restricted_on_request	SRTR-derived data file; provide only on request under licence obligations.	restricted_on_request	csv	primary_source	restricted_on_request	keep_restricted_on_request	restricted_on_request	Parent file is restricted-on-request.	restricted_on_request
delta_group	01_primary_data/restricted/srtr_T4_survival_matrix_restricted.csv	srtr_T4_survival_matrix_restricted.csv		character			score_delta_le_minus1 | score_delta_eq0	NA/blank as read by fread	728	0	2	score_delta_le_minus1 | score_delta_eq0	T4	restricted	no		restricted_on_request	keep_restricted_on_request	T4	restricted_on_request	SRTR-derived data file; provide only on request under licence obligations.	restricted_on_request	csv	primary_source	restricted_on_request	keep_restricted_on_request	restricted_on_request	Parent file is restricted-on-request.	restricted_on_request
delta_group_label	01_primary_data/restricted/srtr_T4_survival_matrix_restricted.csv	srtr_T4_survival_matrix_restricted.csv		character			Score Δ≤−1 | Score Δ = 0	NA/blank as read by fread	728	0	2	Score Δ≤−1 | Score Δ = 0	T4	restricted	no		restricted_on_request	keep_restricted_on_request	T4	restricted_on_request	SRTR-derived data file; provide only on request under licence obligations.	restricted_on_request	csv	primary_source	restricted_on_request	keep_restricted_on_request	restricted_on_request	Parent file is restricted-on-request.	restricted_on_request
detected_at_risk_col	01_primary_data/restricted/srtr_T4_survival_matrix_restricted.csv	srtr_T4_survival_matrix_restricted.csv		character			at_risk	NA/blank as read by fread	728	0	1	at_risk	T4	restricted	no		restricted_on_request	keep_restricted_on_request	T4	restricted_on_request	SRTR-derived data file; provide only on request under licence obligations.	restricted_on_request	csv	primary_source	restricted_on_request	keep_restricted_on_request	restricted_on_request	Parent file is restricted-on-request.	restricted_on_request
detected_event_col	01_primary_data/restricted/srtr_T4_survival_matrix_restricted.csv	srtr_T4_survival_matrix_restricted.csv		character			dead	NA/blank as read by fread	728	0	1	dead	T4	restricted	no		restricted_on_request	keep_restricted_on_request	T4	restricted_on_request	SRTR-derived data file; provide only on request under licence obligations.	restricted_on_request	csv	primary_source	restricted_on_request	keep_restricted_on_request	restricted_on_request	Parent file is restricted-on-request.	restricted_on_request
detected_lower_col	01_primary_data/restricted/srtr_T4_survival_matrix_restricted.csv	srtr_T4_survival_matrix_restricted.csv		character			ci_lower	NA/blank as read by fread	728	0	1	ci_lower	T4	restricted	no		restricted_on_request	keep_restricted_on_request	T4	restricted_on_request	SRTR-derived data file; provide only on request under licence obligations.	restricted_on_request	csv	primary_source	restricted_on_request	keep_restricted_on_request	restricted_on_request	Parent file is restricted-on-request.	restricted_on_request
detected_survival_col	01_primary_data/restricted/srtr_T4_survival_matrix_restricted.csv	srtr_T4_survival_matrix_restricted.csv		character			suvival.rate	NA/blank as read by fread	728	0	1	suvival.rate	T4	restricted	no		restricted_on_request	keep_restricted_on_request	T4	restricted_on_request	SRTR-derived data file; provide only on request under licence obligations.	restricted_on_request	csv	primary_source	restricted_on_request	keep_restricted_on_request	restricted_on_request	Parent file is restricted-on-request.	restricted_on_request
detected_time_col	01_primary_data/restricted/srtr_T4_survival_matrix_restricted.csv	srtr_T4_survival_matrix_restricted.csv		character			day	NA/blank as read by fread	728	0	1	day	T4	restricted	no		restricted_on_request	keep_restricted_on_request	T4	restricted_on_request	SRTR-derived data file; provide only on request under licence obligations.	restricted_on_request	csv	primary_source	restricted_on_request	keep_restricted_on_request	restricted_on_request	Parent file is restricted-on-request.	restricted_on_request
detected_upper_col	01_primary_data/restricted/srtr_T4_survival_matrix_restricted.csv	srtr_T4_survival_matrix_restricted.csv		character			ci_upper	NA/blank as read by fread	728	0	1	ci_upper	T4	restricted	no		restricted_on_request	keep_restricted_on_request	T4	restricted_on_request	SRTR-derived data file; provide only on request under licence obligations.	restricted_on_request	csv	primary_source	restricted_on_request	keep_restricted_on_request	restricted_on_request	Parent file is restricted-on-request.	restricted_on_request
matrix_row_index	01_primary_data/restricted/srtr_T4_survival_matrix_restricted.csv	srtr_T4_survival_matrix_restricted.csv		integer				NA/blank as read by fread	728	0	91	1 | 2 | 3 | 4 | 5	T4	restricted	no		restricted_on_request	keep_restricted_on_request	T4	restricted_on_request	SRTR-derived data file; provide only on request under licence obligations.	restricted_on_request	csv	primary_source	restricted_on_request	keep_restricted_on_request	restricted_on_request	Parent file is restricted-on-request.	restricted_on_request
n_event	01_primary_data/restricted/srtr_T4_survival_matrix_restricted.csv	srtr_T4_survival_matrix_restricted.csv		integer				NA/blank as read by fread	728	0	31	6 | 18 | 12 | 7 | 14	T4	restricted	no		restricted_on_request	keep_restricted_on_request	T4	restricted_on_request	SRTR-derived data file; provide only on request under licence obligations.	restricted_on_request	csv	primary_source	restricted_on_request	keep_restricted_on_request	restricted_on_request	Parent file is restricted-on-request.	restricted_on_request
release_status	01_primary_data/restricted/srtr_T4_survival_matrix_restricted.csv	srtr_T4_survival_matrix_restricted.csv		character			restricted	NA/blank as read by fread	728	0	1	restricted	T4	restricted	no		restricted_on_request	keep_restricted_on_request	T4	restricted_on_request	SRTR-derived data file; provide only on request under licence obligations.	restricted_on_request	csv	primary_source	restricted_on_request	keep_restricted_on_request	restricted_on_request	Parent file is restricted-on-request.	restricted_on_request	non_disclosive_release_or_grouping_status	Non-disclosive release/grouping status required for release documentation or data filtering.
remaining	01_primary_data/restricted/srtr_T4_survival_matrix_restricted.csv	srtr_T4_survival_matrix_restricted.csv		integer				NA/blank as read by fread	728	0	487	1078 | 1060 | 1048 | 1041 | 1027	T4	restricted	no		restricted_on_request	keep_restricted_on_request	T4	restricted_on_request	SRTR-derived data file; provide only on request under licence obligations.	restricted_on_request	csv	primary_source	restricted_on_request	keep_restricted_on_request	restricted_on_request	Parent file is restricted-on-request.	restricted_on_request
score_index	01_primary_data/restricted/srtr_T4_survival_matrix_restricted.csv	srtr_T4_survival_matrix_restricted.csv		integer				NA/blank as read by fread	728	0	4	1 | 2 | 3 | 4	T4	restricted	no		restricted_on_request	keep_restricted_on_request	T4	restricted_on_request	SRTR-derived data file; provide only on request under licence obligations.	restricted_on_request	csv	primary_source	restricted_on_request	keep_restricted_on_request	restricted_on_request	Parent file is restricted-on-request.	restricted_on_request
score_variant	01_primary_data/restricted/srtr_T4_survival_matrix_restricted.csv	srtr_T4_survival_matrix_restricted.csv		character			MELD | MELD-Na | reMELD-Na | MELD 3.0	NA/blank as read by fread	728	0	4	MELD | MELD-Na | reMELD-Na | MELD 3.0	T4	restricted	no		restricted_on_request	keep_restricted_on_request	T4	restricted_on_request	SRTR-derived data file; provide only on request under licence obligations.	restricted_on_request	csv	primary_source	restricted_on_request	keep_restricted_on_request	restricted_on_request	Parent file is restricted-on-request.	restricted_on_request
score_variant_short	01_primary_data/restricted/srtr_T4_survival_matrix_restricted.csv	srtr_T4_survival_matrix_restricted.csv		character			me | na | re | m3	NA/blank as read by fread	728	0	4	me | na | re | m3	T4	restricted	no		restricted_on_request	keep_restricted_on_request	T4	restricted_on_request	SRTR-derived data file; provide only on request under licence obligations.	restricted_on_request	csv	primary_source	restricted_on_request	keep_restricted_on_request	restricted_on_request	Parent file is restricted-on-request.	restricted_on_request
source_file_name	01_primary_data/restricted/srtr_T4_survival_matrix_restricted.csv	srtr_T4_survival_matrix_restricted.csv		character			m1_matrix_1.csv | pm_matrix_1.csv | m1_matrix_2.csv | pm_matrix_2.csv | m1_matrix_3.csv | pm_matrix_3.csv | m1_matrix_4.csv | pm_matrix_4.csv	NA/blank as read by fread	728	0	8	m1_matrix_1.csv | pm_matrix_1.csv | m1_matrix_2.csv | pm_matrix_2.csv | m1_matrix_3.csv	T4	restricted	no		restricted_on_request	keep_restricted_on_request	T4	restricted_on_request	SRTR-derived data file; provide only on request under licence obligations.	restricted_on_request	csv	primary_source	restricted_on_request	keep_restricted_on_request	restricted_on_request	Parent file is restricted-on-request.	restricted_on_request
source_group_code	01_primary_data/restricted/srtr_T4_survival_matrix_restricted.csv	srtr_T4_survival_matrix_restricted.csv		character			m1 | pm	NA/blank as read by fread	728	0	2	m1 | pm	T4	restricted	no		restricted_on_request	keep_restricted_on_request	T4	restricted_on_request	SRTR-derived data file; provide only on request under licence obligations.	restricted_on_request	csv	primary_source	restricted_on_request	keep_restricted_on_request	restricted_on_request	Parent file is restricted-on-request.	restricted_on_request
survival_lower	01_primary_data/restricted/srtr_T4_survival_matrix_restricted.csv	srtr_T4_survival_matrix_restricted.csv		numeric				NA/blank as read by fread	728	0	721	1 | 0.972510423921456 | 0.964015081271715 | 0.952825150427314 | 0.944370314078534	T4	restricted	no		restricted_on_request	keep_restricted_on_request	T4	restricted_on_request	SRTR-derived data file; provide only on request under licence obligations.	restricted_on_request	csv	primary_source	restricted_on_request	keep_restricted_on_request	restricted_on_request	Parent file is restricted-on-request.	restricted_on_request
survival_probability	01_primary_data/restricted/srtr_T4_survival_matrix_restricted.csv	srtr_T4_survival_matrix_restricted.csv		numeric				NA/blank as read by fread	728	0	696	1 | 0.994464944649446 | 0.977859778597786 | 0.966789667896679 | 0.960332103321033	T4	restricted	no		restricted_on_request	keep_restricted_on_request	T4	restricted_on_request	SRTR-derived data file; provide only on request under licence obligations.	restricted_on_request	csv	primary_source	restricted_on_request	keep_restricted_on_request	restricted_on_request	Parent file is restricted-on-request.	restricted_on_request
survival_upper	01_primary_data/restricted/srtr_T4_survival_matrix_restricted.csv	srtr_T4_survival_matrix_restricted.csv		numeric				NA/blank as read by fread	728	0	721	1 | 0.998895396231504 | 0.986415358414969 | 0.976671021346299 | 0.971782354451741	T4	restricted	no		restricted_on_request	keep_restricted_on_request	T4	restricted_on_request	SRTR-derived data file; provide only on request under licence obligations.	restricted_on_request	csv	primary_source	restricted_on_request	keep_restricted_on_request	restricted_on_request	Parent file is restricted-on-request.	restricted_on_request
table_id	01_primary_data/restricted/srtr_T4_survival_matrix_restricted.csv	srtr_T4_survival_matrix_restricted.csv		character			T4	NA/blank as read by fread	728	0	1	T4	T4	restricted	no		restricted_on_request	keep_restricted_on_request	T4	restricted_on_request	SRTR-derived data file; provide only on request under licence obligations.	restricted_on_request	csv	primary_source	restricted_on_request	keep_restricted_on_request	restricted_on_request	Parent file is restricted-on-request.	restricted_on_request
time_day	01_primary_data/restricted/srtr_T4_survival_matrix_restricted.csv	srtr_T4_survival_matrix_restricted.csv		integer				NA/blank as read by fread	728	0	91	0 | -1 | -2 | -3 | -4	T4	restricted	no		restricted_on_request	keep_restricted_on_request	T4	restricted_on_request	SRTR-derived data file; provide only on request under licence obligations.	restricted_on_request	csv	primary_source	restricted_on_request	keep_restricted_on_request	restricted_on_request	Parent file is restricted-on-request.	restricted_on_request
time_day_abs	01_primary_data/restricted/srtr_T4_survival_matrix_restricted.csv	srtr_T4_survival_matrix_restricted.csv		integer				NA/blank as read by fread	728	0	91	0 | 1 | 2 | 3 | 4	T4	restricted	no		restricted_on_request	keep_restricted_on_request	T4	restricted_on_request	SRTR-derived data file; provide only on request under licence obligations.	restricted_on_request	csv	primary_source	restricted_on_request	keep_restricted_on_request	restricted_on_request	Parent file is restricted-on-request.	restricted_on_request
time_original	01_primary_data/restricted/srtr_T4_survival_matrix_restricted.csv	srtr_T4_survival_matrix_restricted.csv		integer				NA/blank as read by fread	728	0	91	0 | -1 | -2 | -3 | -4	T4	restricted	no		restricted_on_request	keep_restricted_on_request	T4	restricted_on_request	SRTR-derived data file; provide only on request under licence obligations.	restricted_on_request	csv	primary_source	restricted_on_request	keep_restricted_on_request	restricted_on_request	Parent file is restricted-on-request.	restricted_on_request
PNR	01_primary_data/restricted/srtr_master_long_restricted.csv	srtr_master_long_restricted.csv		integer				NA/blank as read by fread	193191	0	20213	2703 | 2825 | 2874 | 3102 | 3148		restricted	no		restricted_on_request	keep_restricted_on_request		restricted_on_request	SRTR-derived data file; provide only on request under licence obligations.	restricted_on_request	csv	primary_source	restricted_on_request	keep_restricted_on_request	restricted_on_request	Parent file is restricted-on-request.	restricted_on_request
date.count	01_primary_data/restricted/srtr_master_long_restricted.csv	srtr_master_long_restricted.csv		integer				NA/blank as read by fread	193191	0	732	0 | -58 | -41 | -50 | -368		restricted	no		restricted_on_request	keep_restricted_on_request		restricted_on_request	SRTR-derived data file; provide only on request under licence obligations.	restricted_on_request	csv	primary_source	restricted_on_request	keep_restricted_on_request	restricted_on_request	Parent file is restricted-on-request.	restricted_on_request
fstatus	01_primary_data/restricted/srtr_master_long_restricted.csv	srtr_master_long_restricted.csv		integer				NA/blank as read by fread	193191	8128	4	3 | 2 | 1 | 0		restricted	no		restricted_on_request	keep_restricted_on_request		restricted_on_request	SRTR-derived data file; provide only on request under licence obligations.	restricted_on_request	csv	primary_source	restricted_on_request	keep_restricted_on_request	restricted_on_request	Parent file is restricted-on-request.	restricted_on_request
ftime_total	01_primary_data/restricted/srtr_master_long_restricted.csv	srtr_master_long_restricted.csv		integer				NA/blank as read by fread	193191	0	732	58 | 0 | 50 | 368 | 16		restricted	no		restricted_on_request	keep_restricted_on_request		restricted_on_request	SRTR-derived data file; provide only on request under licence obligations.	restricted_on_request	csv	primary_source	restricted_on_request	keep_restricted_on_request	restricted_on_request	Parent file is restricted-on-request.	restricted_on_request
is_terminal_row	01_primary_data/restricted/srtr_master_long_restricted.csv	srtr_master_long_restricted.csv		logical			TRUE | FALSE	NA/blank as read by fread	193191	0	2	TRUE | FALSE		restricted	no		restricted_on_request	keep_restricted_on_request		restricted_on_request	SRTR-derived data file; provide only on request under licence obligations.	restricted_on_request	csv	primary_source	restricted_on_request	keep_restricted_on_request	restricted_on_request	Parent file is restricted-on-request.	restricted_on_request
m3	01_primary_data/restricted/srtr_master_long_restricted.csv	srtr_master_long_restricted.csv		integer				NA/blank as read by fread	193191	0	35	12 | 7 | 8 | 13 | 11		restricted	no		restricted_on_request	keep_restricted_on_request		restricted_on_request	SRTR-derived data file; provide only on request under licence obligations.	restricted_on_request	csv	primary_source	restricted_on_request	keep_restricted_on_request	restricted_on_request	Parent file is restricted-on-request.	restricted_on_request
m3.any_neg	01_primary_data/restricted/srtr_master_long_restricted.csv	srtr_master_long_restricted.csv		logical			FALSE | TRUE	NA/blank as read by fread	193191	0	2	FALSE | TRUE		restricted	no		restricted_on_request	keep_restricted_on_request		restricted_on_request	SRTR-derived data file; provide only on request under licence obligations.	restricted_on_request	csv	primary_source	restricted_on_request	keep_restricted_on_request	restricted_on_request	Parent file is restricted-on-request.	restricted_on_request
m3.any_pos	01_primary_data/restricted/srtr_master_long_restricted.csv	srtr_master_long_restricted.csv		logical			FALSE | TRUE	NA/blank as read by fread	193191	0	2	FALSE | TRUE		restricted	no		restricted_on_request	keep_restricted_on_request		restricted_on_request	SRTR-derived data file; provide only on request under licence obligations.	restricted_on_request	csv	primary_source	restricted_on_request	keep_restricted_on_request	restricted_on_request	Parent file is restricted-on-request.	restricted_on_request
m3.any_zero	01_primary_data/restricted/srtr_master_long_restricted.csv	srtr_master_long_restricted.csv		logical			TRUE | FALSE	NA/blank as read by fread	193191	0	2	TRUE | FALSE		restricted	no		restricted_on_request	keep_restricted_on_request		restricted_on_request	SRTR-derived data file; provide only on request under licence obligations.	restricted_on_request	csv	primary_source	restricted_on_request	keep_restricted_on_request	restricted_on_request	Parent file is restricted-on-request.	restricted_on_request
m3.d	01_primary_data/restricted/srtr_master_long_restricted.csv	srtr_master_long_restricted.csv		integer				NA/blank as read by fread	193191	0	5	0 | -1 | 1 | -2 | 2		restricted	no		restricted_on_request	keep_restricted_on_request		restricted_on_request	SRTR-derived data file; provide only on request under licence obligations.	restricted_on_request	csv	primary_source	restricted_on_request	keep_restricted_on_request	restricted_on_request	Parent file is restricted-on-request.	restricted_on_request
m3.d.grp	01_primary_data/restricted/srtr_master_long_restricted.csv	srtr_master_long_restricted.csv		character			pm | m1 | p1	NA/blank as read by fread	193191	0	3	pm | m1 | p1		restricted	no		restricted_on_request	keep_restricted_on_request		restricted_on_request	SRTR-derived data file; provide only on request under licence obligations.	restricted_on_request	csv	primary_source	restricted_on_request	keep_restricted_on_request	restricted_on_request	Parent file is restricted-on-request.	restricted_on_request
m3.e	01_primary_data/restricted/srtr_master_long_restricted.csv	srtr_master_long_restricted.csv		integer				NA/blank as read by fread	193191	0	35	12 | 7 | 8 | 13 | 11		restricted	no		restricted_on_request	keep_restricted_on_request		restricted_on_request	SRTR-derived data file; provide only on request under licence obligations.	restricted_on_request	csv	primary_source	restricted_on_request	keep_restricted_on_request	restricted_on_request	Parent file is restricted-on-request.	restricted_on_request
m3.n_neg	01_primary_data/restricted/srtr_master_long_restricted.csv	srtr_master_long_restricted.csv		integer				NA/blank as read by fread	193191	0	40	0 | 1 | 26 | 3 | 6		restricted	no		restricted_on_request	keep_restricted_on_request		restricted_on_request	SRTR-derived data file; provide only on request under licence obligations.	restricted_on_request	csv	primary_source	restricted_on_request	keep_restricted_on_request	restricted_on_request	Parent file is restricted-on-request.	restricted_on_request
m3.n_obs	01_primary_data/restricted/srtr_master_long_restricted.csv	srtr_master_long_restricted.csv		integer				NA/blank as read by fread	193191	0	105	2 | 1 | 18 | 9 | 5		restricted	no		restricted_on_request	keep_restricted_on_request		restricted_on_request	SRTR-derived data file; provide only on request under licence obligations.	restricted_on_request	csv	primary_source	restricted_on_request	keep_restricted_on_request	restricted_on_request	Parent file is restricted-on-request.	restricted_on_request
m3.n_pos	01_primary_data/restricted/srtr_master_long_restricted.csv	srtr_master_long_restricted.csv		integer				NA/blank as read by fread	193191	0	8	0 | 2 | 1 | 3 | 4		restricted	no		restricted_on_request	keep_restricted_on_request		restricted_on_request	SRTR-derived data file; provide only on request under licence obligations.	restricted_on_request	csv	primary_source	restricted_on_request	keep_restricted_on_request	restricted_on_request	Parent file is restricted-on-request.	restricted_on_request
m3.n_zero	01_primary_data/restricted/srtr_master_long_restricted.csv	srtr_master_long_restricted.csv		integer				NA/blank as read by fread	193191	0	99	2 | 1 | 18 | 8 | 5		restricted	no		restricted_on_request	keep_restricted_on_request		restricted_on_request	SRTR-derived data file; provide only on request under licence obligations.	restricted_on_request	csv	primary_source	restricted_on_request	keep_restricted_on_request	restricted_on_request	Parent file is restricted-on-request.	restricted_on_request
me	01_primary_data/restricted/srtr_master_long_restricted.csv	srtr_master_long_restricted.csv		integer				NA/blank as read by fread	193191	0	35	10 | 6 | 9 | 8 | 14		restricted	no		restricted_on_request	keep_restricted_on_request		restricted_on_request	SRTR-derived data file; provide only on request under licence obligations.	restricted_on_request	csv	primary_source	restricted_on_request	keep_restricted_on_request	restricted_on_request	Parent file is restricted-on-request.	restricted_on_request
me.any_neg	01_primary_data/restricted/srtr_master_long_restricted.csv	srtr_master_long_restricted.csv		logical			FALSE | TRUE	NA/blank as read by fread	193191	0	2	FALSE | TRUE		restricted	no		restricted_on_request	keep_restricted_on_request		restricted_on_request	SRTR-derived data file; provide only on request under licence obligations.	restricted_on_request	csv	primary_source	restricted_on_request	keep_restricted_on_request	restricted_on_request	Parent file is restricted-on-request.	restricted_on_request
me.any_pos	01_primary_data/restricted/srtr_master_long_restricted.csv	srtr_master_long_restricted.csv		logical			FALSE | TRUE	NA/blank as read by fread	193191	0	2	FALSE | TRUE		restricted	no		restricted_on_request	keep_restricted_on_request		restricted_on_request	SRTR-derived data file; provide only on request under licence obligations.	restricted_on_request	csv	primary_source	restricted_on_request	keep_restricted_on_request	restricted_on_request	Parent file is restricted-on-request.	restricted_on_request
me.any_zero	01_primary_data/restricted/srtr_master_long_restricted.csv	srtr_master_long_restricted.csv		logical			TRUE | FALSE	NA/blank as read by fread	193191	0	2	TRUE | FALSE		restricted	no		restricted_on_request	keep_restricted_on_request		restricted_on_request	SRTR-derived data file; provide only on request under licence obligations.	restricted_on_request	csv	primary_source	restricted_on_request	keep_restricted_on_request	restricted_on_request	Parent file is restricted-on-request.	restricted_on_request
me.d	01_primary_data/restricted/srtr_master_long_restricted.csv	srtr_master_long_restricted.csv		integer				NA/blank as read by fread	193191	0	5	0 | 1 | -1 | -2 | 2		restricted	no		restricted_on_request	keep_restricted_on_request		restricted_on_request	SRTR-derived data file; provide only on request under licence obligations.	restricted_on_request	csv	primary_source	restricted_on_request	keep_restricted_on_request	restricted_on_request	Parent file is restricted-on-request.	restricted_on_request
me.d.grp	01_primary_data/restricted/srtr_master_long_restricted.csv	srtr_master_long_restricted.csv		character			pm | p1 | m1	NA/blank as read by fread	193191	0	3	pm | p1 | m1		restricted	no		restricted_on_request	keep_restricted_on_request		restricted_on_request	SRTR-derived data file; provide only on request under licence obligations.	restricted_on_request	csv	primary_source	restricted_on_request	keep_restricted_on_request	restricted_on_request	Parent file is restricted-on-request.	restricted_on_request
me.e	01_primary_data/restricted/srtr_master_long_restricted.csv	srtr_master_long_restricted.csv		integer				NA/blank as read by fread	193191	0	35	10 | 6 | 9 | 8 | 14		restricted	no		restricted_on_request	keep_restricted_on_request		restricted_on_request	SRTR-derived data file; provide only on request under licence obligations.	restricted_on_request	csv	primary_source	restricted_on_request	keep_restricted_on_request	restricted_on_request	Parent file is restricted-on-request.	restricted_on_request
me.n_neg	01_primary_data/restricted/srtr_master_long_restricted.csv	srtr_master_long_restricted.csv		integer				NA/blank as read by fread	193191	0	44	0 | 1 | 3 | 35 | 2		restricted	no		restricted_on_request	keep_restricted_on_request		restricted_on_request	SRTR-derived data file; provide only on request under licence obligations.	restricted_on_request	csv	primary_source	restricted_on_request	keep_restricted_on_request	restricted_on_request	Parent file is restricted-on-request.	restricted_on_request
me.n_obs	01_primary_data/restricted/srtr_master_long_restricted.csv	srtr_master_long_restricted.csv		integer				NA/blank as read by fread	193191	0	105	2 | 1 | 18 | 9 | 5		restricted	no		restricted_on_request	keep_restricted_on_request		restricted_on_request	SRTR-derived data file; provide only on request under licence obligations.	restricted_on_request	csv	primary_source	restricted_on_request	keep_restricted_on_request	restricted_on_request	Parent file is restricted-on-request.	restricted_on_request
me.n_pos	01_primary_data/restricted/srtr_master_long_restricted.csv	srtr_master_long_restricted.csv		integer				NA/blank as read by fread	193191	0	10	0 | 1 | 3 | 2 | 4		restricted	no		restricted_on_request	keep_restricted_on_request		restricted_on_request	SRTR-derived data file; provide only on request under licence obligations.	restricted_on_request	csv	primary_source	restricted_on_request	keep_restricted_on_request	restricted_on_request	Parent file is restricted-on-request.	restricted_on_request
me.n_zero	01_primary_data/restricted/srtr_master_long_restricted.csv	srtr_master_long_restricted.csv		integer				NA/blank as read by fread	193191	0	101	2 | 1 | 18 | 0 | 8		restricted	no		restricted_on_request	keep_restricted_on_request		restricted_on_request	SRTR-derived data file; provide only on request under licence obligations.	restricted_on_request	csv	primary_source	restricted_on_request	keep_restricted_on_request	restricted_on_request	Parent file is restricted-on-request.	restricted_on_request
min_dc	01_primary_data/restricted/srtr_master_long_restricted.csv	srtr_master_long_restricted.csv		integer				NA/blank as read by fread	193191	0	732	-58 | 0 | -50 | -368 | -16		restricted	no		restricted_on_request	keep_restricted_on_request		restricted_on_request	SRTR-derived data file; provide only on request under licence obligations.	restricted_on_request	csv	primary_source	restricted_on_request	keep_restricted_on_request	restricted_on_request	Parent file is restricted-on-request.	restricted_on_request
na	01_primary_data/restricted/srtr_master_long_restricted.csv	srtr_master_long_restricted.csv		integer				NA/blank as read by fread	193191	0	35	10 | 6 | 9 | 8 | 14		restricted	no		restricted_on_request	keep_restricted_on_request		restricted_on_request	SRTR-derived data file; provide only on request under licence obligations.	restricted_on_request	csv	primary_source	restricted_on_request	keep_restricted_on_request	restricted_on_request	Parent file is restricted-on-request.	restricted_on_request
na.any_neg	01_primary_data/restricted/srtr_master_long_restricted.csv	srtr_master_long_restricted.csv		logical			FALSE | TRUE	NA/blank as read by fread	193191	0	2	FALSE | TRUE		restricted	no		restricted_on_request	keep_restricted_on_request		restricted_on_request	SRTR-derived data file; provide only on request under licence obligations.	restricted_on_request	csv	primary_source	restricted_on_request	keep_restricted_on_request	restricted_on_request	Parent file is restricted-on-request.	restricted_on_request
na.any_pos	01_primary_data/restricted/srtr_master_long_restricted.csv	srtr_master_long_restricted.csv		logical			FALSE | TRUE	NA/blank as read by fread	193191	0	2	FALSE | TRUE		restricted	no		restricted_on_request	keep_restricted_on_request		restricted_on_request	SRTR-derived data file; provide only on request under licence obligations.	restricted_on_request	csv	primary_source	restricted_on_request	keep_restricted_on_request	restricted_on_request	Parent file is restricted-on-request.	restricted_on_request
na.any_zero	01_primary_data/restricted/srtr_master_long_restricted.csv	srtr_master_long_restricted.csv		logical			TRUE | FALSE	NA/blank as read by fread	193191	0	2	TRUE | FALSE		restricted	no		restricted_on_request	keep_restricted_on_request		restricted_on_request	SRTR-derived data file; provide only on request under licence obligations.	restricted_on_request	csv	primary_source	restricted_on_request	keep_restricted_on_request	restricted_on_request	Parent file is restricted-on-request.	restricted_on_request
na.d	01_primary_data/restricted/srtr_master_long_restricted.csv	srtr_master_long_restricted.csv		integer				NA/blank as read by fread	193191	0	5	0 | 1 | -1 | -2 | 2		restricted	no		restricted_on_request	keep_restricted_on_request		restricted_on_request	SRTR-derived data file; provide only on request under licence obligations.	restricted_on_request	csv	primary_source	restricted_on_request	keep_restricted_on_request	restricted_on_request	Parent file is restricted-on-request.	restricted_on_request
na.d.grp	01_primary_data/restricted/srtr_master_long_restricted.csv	srtr_master_long_restricted.csv		character			pm | p1 | m1	NA/blank as read by fread	193191	0	3	pm | p1 | m1		restricted	no		restricted_on_request	keep_restricted_on_request		restricted_on_request	SRTR-derived data file; provide only on request under licence obligations.	restricted_on_request	csv	primary_source	restricted_on_request	keep_restricted_on_request	restricted_on_request	Parent file is restricted-on-request.	restricted_on_request
na.e	01_primary_data/restricted/srtr_master_long_restricted.csv	srtr_master_long_restricted.csv		integer				NA/blank as read by fread	193191	0	35	10 | 6 | 9 | 8 | 14		restricted	no		restricted_on_request	keep_restricted_on_request		restricted_on_request	SRTR-derived data file; provide only on request under licence obligations.	restricted_on_request	csv	primary_source	restricted_on_request	keep_restricted_on_request	restricted_on_request	Parent file is restricted-on-request.	restricted_on_request
na.n_neg	01_primary_data/restricted/srtr_master_long_restricted.csv	srtr_master_long_restricted.csv		integer				NA/blank as read by fread	193191	0	39	0 | 1 | 3 | 34 | 2		restricted	no		restricted_on_request	keep_restricted_on_request		restricted_on_request	SRTR-derived data file; provide only on request under licence obligations.	restricted_on_request	csv	primary_source	restricted_on_request	keep_restricted_on_request	restricted_on_request	Parent file is restricted-on-request.	restricted_on_request
na.n_obs	01_primary_data/restricted/srtr_master_long_restricted.csv	srtr_master_long_restricted.csv		integer				NA/blank as read by fread	193191	0	105	2 | 1 | 18 | 9 | 5		restricted	no		restricted_on_request	keep_restricted_on_request		restricted_on_request	SRTR-derived data file; provide only on request under licence obligations.	restricted_on_request	csv	primary_source	restricted_on_request	keep_restricted_on_request	restricted_on_request	Parent file is restricted-on-request.	restricted_on_request
na.n_pos	01_primary_data/restricted/srtr_master_long_restricted.csv	srtr_master_long_restricted.csv		integer				NA/blank as read by fread	193191	0	9	0 | 1 | 3 | 2 | 4		restricted	no		restricted_on_request	keep_restricted_on_request		restricted_on_request	SRTR-derived data file; provide only on request under licence obligations.	restricted_on_request	csv	primary_source	restricted_on_request	keep_restricted_on_request	restricted_on_request	Parent file is restricted-on-request.	restricted_on_request
na.n_zero	01_primary_data/restricted/srtr_master_long_restricted.csv	srtr_master_long_restricted.csv		integer				NA/blank as read by fread	193191	0	101	2 | 1 | 18 | 0 | 8		restricted	no		restricted_on_request	keep_restricted_on_request		restricted_on_request	SRTR-derived data file; provide only on request under licence obligations.	restricted_on_request	csv	primary_source	restricted_on_request	keep_restricted_on_request	restricted_on_request	Parent file is restricted-on-request.	restricted_on_request
re	01_primary_data/restricted/srtr_master_long_restricted.csv	srtr_master_long_restricted.csv		integer				NA/blank as read by fread	193191	0	36	8 | 1 | 9 | 11 | 10		restricted	no		restricted_on_request	keep_restricted_on_request		restricted_on_request	SRTR-derived data file; provide only on request under licence obligations.	restricted_on_request	csv	primary_source	restricted_on_request	keep_restricted_on_request	restricted_on_request	Parent file is restricted-on-request.	restricted_on_request
re.any_neg	01_primary_data/restricted/srtr_master_long_restricted.csv	srtr_master_long_restricted.csv		logical			FALSE | TRUE	NA/blank as read by fread	193191	0	2	FALSE | TRUE		restricted	no		restricted_on_request	keep_restricted_on_request		restricted_on_request	SRTR-derived data file; provide only on request under licence obligations.	restricted_on_request	csv	primary_source	restricted_on_request	keep_restricted_on_request	restricted_on_request	Parent file is restricted-on-request.	restricted_on_request
re.any_pos	01_primary_data/restricted/srtr_master_long_restricted.csv	srtr_master_long_restricted.csv		logical			FALSE | TRUE	NA/blank as read by fread	193191	0	2	FALSE | TRUE		restricted	no		restricted_on_request	keep_restricted_on_request		restricted_on_request	SRTR-derived data file; provide only on request under licence obligations.	restricted_on_request	csv	primary_source	restricted_on_request	keep_restricted_on_request	restricted_on_request	Parent file is restricted-on-request.	restricted_on_request
re.any_zero	01_primary_data/restricted/srtr_master_long_restricted.csv	srtr_master_long_restricted.csv		logical			TRUE | FALSE	NA/blank as read by fread	193191	0	2	TRUE | FALSE		restricted	no		restricted_on_request	keep_restricted_on_request		restricted_on_request	SRTR-derived data file; provide only on request under licence obligations.	restricted_on_request	csv	primary_source	restricted_on_request	keep_restricted_on_request	restricted_on_request	Parent file is restricted-on-request.	restricted_on_request
re.d	01_primary_data/restricted/srtr_master_long_restricted.csv	srtr_master_long_restricted.csv		integer				NA/blank as read by fread	193191	0	5	0 | -1 | 1 | 2 | -2		restricted	no		restricted_on_request	keep_restricted_on_request		restricted_on_request	SRTR-derived data file; provide only on request under licence obligations.	restricted_on_request	csv	primary_source	restricted_on_request	keep_restricted_on_request	restricted_on_request	Parent file is restricted-on-request.	restricted_on_request
re.d.grp	01_primary_data/restricted/srtr_master_long_restricted.csv	srtr_master_long_restricted.csv		character			pm | m1 | p1	NA/blank as read by fread	193191	0	3	pm | m1 | p1		restricted	no		restricted_on_request	keep_restricted_on_request		restricted_on_request	SRTR-derived data file; provide only on request under licence obligations.	restricted_on_request	csv	primary_source	restricted_on_request	keep_restricted_on_request	restricted_on_request	Parent file is restricted-on-request.	restricted_on_request
re.e	01_primary_data/restricted/srtr_master_long_restricted.csv	srtr_master_long_restricted.csv		integer				NA/blank as read by fread	193191	0	36	8 | 1 | 9 | 11 | 10		restricted	no		restricted_on_request	keep_restricted_on_request		restricted_on_request	SRTR-derived data file; provide only on request under licence obligations.	restricted_on_request	csv	primary_source	restricted_on_request	keep_restricted_on_request	restricted_on_request	Parent file is restricted-on-request.	restricted_on_request
re.n_neg	01_primary_data/restricted/srtr_master_long_restricted.csv	srtr_master_long_restricted.csv		integer				NA/blank as read by fread	193191	0	45	0 | 8 | 1 | 18 | 5		restricted	no		restricted_on_request	keep_restricted_on_request		restricted_on_request	SRTR-derived data file; provide only on request under licence obligations.	restricted_on_request	csv	primary_source	restricted_on_request	keep_restricted_on_request	restricted_on_request	Parent file is restricted-on-request.	restricted_on_request
re.n_obs	01_primary_data/restricted/srtr_master_long_restricted.csv	srtr_master_long_restricted.csv		integer				NA/blank as read by fread	193191	0	105	2 | 1 | 18 | 9 | 5		restricted	no		restricted_on_request	keep_restricted_on_request		restricted_on_request	SRTR-derived data file; provide only on request under licence obligations.	restricted_on_request	csv	primary_source	restricted_on_request	keep_restricted_on_request	restricted_on_request	Parent file is restricted-on-request.	restricted_on_request
re.n_pos	01_primary_data/restricted/srtr_master_long_restricted.csv	srtr_master_long_restricted.csv		integer				NA/blank as read by fread	193191	0	12	0 | 1 | 2 | 3 | 4		restricted	no		restricted_on_request	keep_restricted_on_request		restricted_on_request	SRTR-derived data file; provide only on request under licence obligations.	restricted_on_request	csv	primary_source	restricted_on_request	keep_restricted_on_request	restricted_on_request	Parent file is restricted-on-request.	restricted_on_request
re.n_zero	01_primary_data/restricted/srtr_master_long_restricted.csv	srtr_master_long_restricted.csv		integer				NA/blank as read by fread	193191	0	98	2 | 1 | 10 | 8 | 5		restricted	no		restricted_on_request	keep_restricted_on_request		restricted_on_request	SRTR-derived data file; provide only on request under licence obligations.	restricted_on_request	csv	primary_source	restricted_on_request	keep_restricted_on_request	restricted_on_request	Parent file is restricted-on-request.	restricted_on_request
removal.cause	01_primary_data/restricted/srtr_master_long_restricted.csv	srtr_master_long_restricted.csv		character			12: Candidate condition improved, tx not needed | 24: Unable to contact candidate | 15: Living Donor tx, removed by transplanting center | 9: Other | 8: Died | 13: Candidate condition deteriorated , too sick for tx | 4: Deceased Donor tx, removed by...	NA/blank as read by fread	193191	0	14	12: Candidate condition improved, tx not needed | 24: Unable to contact candidate | 15: Living Donor tx, removed by tra...		restricted	no		restricted_on_request	keep_restricted_on_request		restricted_on_request	SRTR-derived data file; provide only on request under licence obligations.	restricted_on_request	csv	primary_source	restricted_on_request	keep_restricted_on_request	restricted_on_request	Parent file is restricted-on-request.	restricted_on_request
sex	01_primary_data/restricted/srtr_master_long_restricted.csv	srtr_master_long_restricted.csv		character			F | M	NA/blank as read by fread	193191	0	2	F | M		restricted	no		restricted_on_request	keep_restricted_on_request		restricted_on_request	SRTR-derived data file; provide only on request under licence obligations.	restricted_on_request	csv	primary_source	restricted_on_request	keep_restricted_on_request	restricted_on_request	Parent file is restricted-on-request.	restricted_on_request
delta_class	02_workflows/F3_workflow_v01/data/01_source_loaded_harmonized/srtr_F3_score_shift_aggregate_reference_internal.csv	srtr_F3_score_shift_aggregate_reference_internal.csv		character			m2 | m1 | pm | p1 | p2	NA/blank as read by fread	680	0	5	m2 | m1 | pm | p1 | p2	F3	restricted	no		restricted_on_request	keep_restricted_on_request	F3	restricted_on_request	SRTR-derived data file; provide only on request under licence obligations.	restricted_on_request	csv	derived_or_workflow_data	restricted_on_request	keep_restricted_on_request	restricted_on_request	Parent file is restricted-on-request.	restricted_on_request
model	02_workflows/F3_workflow_v01/data/01_source_loaded_harmonized/srtr_F3_score_shift_aggregate_reference_internal.csv	srtr_F3_score_shift_aggregate_reference_internal.csv		character			MELD | MELD 3.0 | MELD-Na | reMELD-Na	NA/blank as read by fread	680	0	4	MELD | MELD 3.0 | MELD-Na | reMELD-Na	F3	restricted	no		restricted_on_request	keep_restricted_on_request	F3	restricted_on_request	SRTR-derived data file; provide only on request under licence obligations.	restricted_on_request	csv	derived_or_workflow_data	restricted_on_request	keep_restricted_on_request	restricted_on_request	Parent file is restricted-on-request.	restricted_on_request
n	02_workflows/F3_workflow_v01/data/01_source_loaded_harmonized/srtr_F3_score_shift_aggregate_reference_internal.csv	srtr_F3_score_shift_aggregate_reference_internal.csv		integer				NA/blank as read by fread	680	0	299	0 | 1365 | 3576 | 279 | 5000	F3	restricted	no		restricted_on_request	keep_restricted_on_request	F3	restricted_on_request	SRTR-derived data file; provide only on request under licence obligations.	restricted_on_request	csv	derived_or_workflow_data	restricted_on_request	keep_restricted_on_request	restricted_on_request	Parent file is restricted-on-request.	restricted_on_request
x_class	02_workflows/F3_workflow_v01/data/01_source_loaded_harmonized/srtr_F3_score_shift_aggregate_reference_internal.csv	srtr_F3_score_shift_aggregate_reference_internal.csv		integer				NA/blank as read by fread	680	0	35	6 | 7 | 8 | 9 | 10	F3	restricted	no		restricted_on_request	keep_restricted_on_request	F3	restricted_on_request	SRTR-derived data file; provide only on request under licence obligations.	restricted_on_request	csv	derived_or_workflow_data	restricted_on_request	keep_restricted_on_request	restricted_on_request	Parent file is restricted-on-request.	restricted_on_request
metric	02_workflows/F3_workflow_v01/data/02a_refined_analysis/esld_srtr_F3_refined_dataset_qc_internal.csv	esld_srtr_F3_refined_dataset_qc_internal.csv		character			esld_master_rows | esld_f3_rows_score_6_40 | esld_refined_count_rows | esld_refined_models | esld_refined_min_x_class | esld_refined_max_x_class | esld_refined_total_n | srtr_refined_count_rows | srtr_refined_models | srtr_refined_min_x_class	NA/blank as read by fread	12	0	12	esld_master_rows | esld_f3_rows_score_6_40 | esld_refined_count_rows | esld_refined_models | esld_refined_min_x_class	F3	internal_only	no		restricted_on_request	keep_restricted_on_request	F3	restricted_on_request	SRTR-derived data file; provide only on request under licence obligations.	restricted_on_request	csv	derived_or_workflow_data	restricted_on_request	keep_restricted_on_request	restricted_on_request	Parent file is restricted-on-request.	restricted_on_request	assay_value_qc_metric_or_long_format_metadata	Assay value, QC metric, or long-format metadata field required to rebuild public outputs.
value	02_workflows/F3_workflow_v01/data/02a_refined_analysis/esld_srtr_F3_refined_dataset_qc_internal.csv	esld_srtr_F3_refined_dataset_qc_internal.csv		integer				NA/blank as read by fread	12	0	8	67399 | 64992 | 315 | 4 | 6	F3	internal_only	no		restricted_on_request	keep_restricted_on_request	F3	restricted_on_request	SRTR-derived data file; provide only on request under licence obligations.	restricted_on_request	csv	derived_or_workflow_data	restricted_on_request	keep_restricted_on_request	restricted_on_request	Parent file is restricted-on-request.	restricted_on_request	assay_value_qc_metric_or_long_format_metadata	Assay value, QC metric, or long-format metadata field required to rebuild public outputs.
item	02_workflows/F3_workflow_v01/data/02a_refined_analysis/esld_srtr_F3_refined_manual_clarifications_internal.csv	esld_srtr_F3_refined_manual_clarifications_internal.csv		character			ESLD derivation | SRTR derivation	NA/blank as read by fread	2	0	2	ESLD derivation | SRTR derivation	F3	restricted	no		restricted_on_request	keep_restricted_on_request	F3	restricted_on_request	SRTR-derived data file; provide only on request under licence obligations.	restricted_on_request	csv	derived_or_workflow_data	restricted_on_request	keep_restricted_on_request	restricted_on_request	Parent file is restricted-on-request.	restricted_on_request
note	02_workflows/F3_workflow_v01/data/02a_refined_analysis/esld_srtr_F3_refined_manual_clarifications_internal.csv	esld_srtr_F3_refined_manual_clarifications_internal.csv		character			ESLD F3 counts are derived from esld_master_long_public.csv using score_corrected 6-40 as x_class and score_delta as delta_class. | SRTR F3 counts use srtr_F3_score_shift_aggregate_reference_internal.csv as primary aggregate source.	NA/blank as read by fread	2	0	2	ESLD F3 counts are derived from esld_master_long_public.csv using score_corrected 6-40 as x_class and score_delta as del...	F3	restricted	no		restricted_on_request	keep_restricted_on_request	F3	restricted_on_request	SRTR-derived data file; provide only on request under licence obligations.	restricted_on_request	csv	derived_or_workflow_data	restricted_on_request	keep_restricted_on_request	restricted_on_request	Parent file is restricted-on-request.	restricted_on_request
delta_class	02_workflows/F3_workflow_v01/data/02a_refined_analysis/srtr_F3_score_shift_counts_internal.csv	srtr_F3_score_shift_counts_internal.csv		character			m1 | m2 | p1 | p2 | pm	NA/blank as read by fread	680	0	5	m1 | m2 | p1 | p2 | pm	F3	restricted	no		restricted_on_request	keep_restricted_on_request	F3	restricted_on_request	SRTR-derived data file; provide only on request under licence obligations.	restricted_on_request	csv	derived_or_workflow_data	restricted_on_request	keep_restricted_on_request	restricted_on_request	Parent file is restricted-on-request.	restricted_on_request
model	02_workflows/F3_workflow_v01/data/02a_refined_analysis/srtr_F3_score_shift_counts_internal.csv	srtr_F3_score_shift_counts_internal.csv		character			MELD | MELD 3.0 | MELD-Na | reMELD-Na	NA/blank as read by fread	680	0	4	MELD | MELD 3.0 | MELD-Na | reMELD-Na	F3	restricted	no		restricted_on_request	keep_restricted_on_request	F3	restricted_on_request	SRTR-derived data file; provide only on request under licence obligations.	restricted_on_request	csv	derived_or_workflow_data	restricted_on_request	keep_restricted_on_request	restricted_on_request	Parent file is restricted-on-request.	restricted_on_request
n	02_workflows/F3_workflow_v01/data/02a_refined_analysis/srtr_F3_score_shift_counts_internal.csv	srtr_F3_score_shift_counts_internal.csv		integer				NA/blank as read by fread	680	0	299	0 | 1365 | 279 | 3576 | 363	F3	restricted	no		restricted_on_request	keep_restricted_on_request	F3	restricted_on_request	SRTR-derived data file; provide only on request under licence obligations.	restricted_on_request	csv	derived_or_workflow_data	restricted_on_request	keep_restricted_on_request	restricted_on_request	Parent file is restricted-on-request.	restricted_on_request
x_class	02_workflows/F3_workflow_v01/data/02a_refined_analysis/srtr_F3_score_shift_counts_internal.csv	srtr_F3_score_shift_counts_internal.csv		integer				NA/blank as read by fread	680	0	35	6 | 7 | 8 | 9 | 10	F3	restricted	no		restricted_on_request	keep_restricted_on_request	F3	restricted_on_request	SRTR-derived data file; provide only on request under licence obligations.	restricted_on_request	csv	derived_or_workflow_data	restricted_on_request	keep_restricted_on_request	restricted_on_request	Parent file is restricted-on-request.	restricted_on_request
metric	02_workflows/F3_workflow_v01/data/02b_figure_content/esld_srtr_F3_score_shift_aggregate_qc_internal.csv	esld_srtr_F3_score_shift_aggregate_qc_internal.csv		character			esld_public_rows | srtr_public_rows | esld_public_models | srtr_public_models | esld_public_min_x_class | esld_public_max_x_class | srtr_public_min_x_class | srtr_public_max_x_class | esld_public_total_n | srtr_public_total_n	NA/blank as read by fread	12	0	12	esld_public_rows | srtr_public_rows | esld_public_models | srtr_public_models | esld_public_min_x_class	F3	internal_only	no		restricted_on_request	keep_restricted_on_request	F3	restricted_on_request	SRTR-derived data file; provide only on request under licence obligations.	restricted_on_request	csv	derived_or_workflow_data	restricted_on_request	keep_restricted_on_request	restricted_on_request	Parent file is restricted-on-request.	restricted_on_request	assay_value_qc_metric_or_long_format_metadata	Assay value, QC metric, or long-format metadata field required to rebuild public outputs.
value	02_workflows/F3_workflow_v01/data/02b_figure_content/esld_srtr_F3_score_shift_aggregate_qc_internal.csv	esld_srtr_F3_score_shift_aggregate_qc_internal.csv		integer				NA/blank as read by fread	12	0	8	315 | 680 | 4 | 6 | 40	F3	internal_only	no		restricted_on_request	keep_restricted_on_request	F3	restricted_on_request	SRTR-derived data file; provide only on request under licence obligations.	restricted_on_request	csv	derived_or_workflow_data	restricted_on_request	keep_restricted_on_request	restricted_on_request	Parent file is restricted-on-request.	restricted_on_request	assay_value_qc_metric_or_long_format_metadata	Assay value, QC metric, or long-format metadata field required to rebuild public outputs.
cohort	02_workflows/F3_workflow_v01/data/02b_figure_content/esld_srtr_F3_score_shift_meta_public.csv	esld_srtr_F3_score_shift_meta_public.csv		character			ESLD | SRTR	NA/blank as read by fread	2	0	2	ESLD | SRTR	F3	restricted	no		restricted_on_request	keep_restricted_on_request	F3	restricted_on_request	SRTR-derived data file; provide only on request under licence obligations.	restricted_on_request	csv	derived_or_workflow_data	restricted_on_request	keep_restricted_on_request	restricted_on_request	Parent file is restricted-on-request.	restricted_on_request
created_at	02_workflows/F3_workflow_v01/data/02b_figure_content/esld_srtr_F3_score_shift_meta_public.csv	esld_srtr_F3_score_shift_meta_public.csv		POSIXct;POSIXt				NA/blank as read by fread	2	0	1	2026-05-02 09:50:43.851198	F3	restricted	no		restricted_on_request	keep_restricted_on_request	F3	restricted_on_request	SRTR-derived data file; provide only on request under licence obligations.	restricted_on_request	csv	derived_or_workflow_data	restricted_on_request	keep_restricted_on_request	restricted_on_request	Parent file is restricted-on-request.	restricted_on_request
created_by	02_workflows/F3_workflow_v01/data/02b_figure_content/esld_srtr_F3_score_shift_meta_public.csv	esld_srtr_F3_score_shift_meta_public.csv		character			F3_workflow_v01	NA/blank as read by fread	2	0	1	F3_workflow_v01	F3	restricted	no		restricted_on_request	keep_restricted_on_request	F3	restricted_on_request	SRTR-derived data file; provide only on request under licence obligations.	restricted_on_request	csv	derived_or_workflow_data	restricted_on_request	keep_restricted_on_request	restricted_on_request	Parent file is restricted-on-request.	restricted_on_request
output_file	02_workflows/F3_workflow_v01/data/02b_figure_content/esld_srtr_F3_score_shift_meta_public.csv	esld_srtr_F3_score_shift_meta_public.csv		character			esld_F3_score_shift_aggregate_public.csv | srtr_F3_score_shift_aggregate_public.csv	NA/blank as read by fread	2	0	2	esld_F3_score_shift_aggregate_public.csv | srtr_F3_score_shift_aggregate_public.csv	F3	restricted	no		restricted_on_request	keep_restricted_on_request	F3	restricted_on_request	SRTR-derived data file; provide only on request under licence obligations.	restricted_on_request	csv	derived_or_workflow_data	restricted_on_request	keep_restricted_on_request	restricted_on_request	Parent file is restricted-on-request.	restricted_on_request
release_status	02_workflows/F3_workflow_v01/data/02b_figure_content/esld_srtr_F3_score_shift_meta_public.csv	esld_srtr_F3_score_shift_meta_public.csv		character			public	NA/blank as read by fread	2	0	1	public	F3	restricted	no		restricted_on_request	keep_restricted_on_request	F3	restricted_on_request	SRTR-derived data file; provide only on request under licence obligations.	restricted_on_request	csv	derived_or_workflow_data	restricted_on_request	keep_restricted_on_request	restricted_on_request	Parent file is restricted-on-request.	restricted_on_request	non_disclosive_release_or_grouping_status	Non-disclosive release/grouping status required for release documentation or data filtering.
source_role	02_workflows/F3_workflow_v01/data/02b_figure_content/esld_srtr_F3_score_shift_meta_public.csv	esld_srtr_F3_score_shift_meta_public.csv		character			derived from esld_master_long_public.csv within F3 workflow | primary SRTR aggregate source loaded from central primary-data layer	NA/blank as read by fread	2	0	2	derived from esld_master_long_public.csv within F3 workflow | primary SRTR aggregate source loaded from central primary-...	F3	restricted	no		restricted_on_request	keep_restricted_on_request	F3	restricted_on_request	SRTR-derived data file; provide only on request under licence obligations.	restricted_on_request	csv	derived_or_workflow_data	restricted_on_request	keep_restricted_on_request	restricted_on_request	Parent file is restricted-on-request.	restricted_on_request
delta_class	02_workflows/F3_workflow_v01/data/02b_figure_content/srtr_F3_score_shift_aggregate_public.csv	srtr_F3_score_shift_aggregate_public.csv		character			m1 | m2 | p1 | p2 | pm	NA/blank as read by fread	680	0	5	m1 | m2 | p1 | p2 | pm	F3	restricted	no		restricted_on_request	keep_restricted_on_request	F3	restricted_on_request	SRTR-derived data file; provide only on request under licence obligations.	restricted_on_request	csv	derived_or_workflow_data	restricted_on_request	keep_restricted_on_request	restricted_on_request	Parent file is restricted-on-request.	restricted_on_request
model	02_workflows/F3_workflow_v01/data/02b_figure_content/srtr_F3_score_shift_aggregate_public.csv	srtr_F3_score_shift_aggregate_public.csv		character			MELD | MELD 3.0 | MELD-Na | reMELD-Na	NA/blank as read by fread	680	0	4	MELD | MELD 3.0 | MELD-Na | reMELD-Na	F3	restricted	no		restricted_on_request	keep_restricted_on_request	F3	restricted_on_request	SRTR-derived data file; provide only on request under licence obligations.	restricted_on_request	csv	derived_or_workflow_data	restricted_on_request	keep_restricted_on_request	restricted_on_request	Parent file is restricted-on-request.	restricted_on_request
n	02_workflows/F3_workflow_v01/data/02b_figure_content/srtr_F3_score_shift_aggregate_public.csv	srtr_F3_score_shift_aggregate_public.csv		integer				NA/blank as read by fread	680	0	299	0 | 1365 | 279 | 3576 | 363	F3	restricted	no		restricted_on_request	keep_restricted_on_request	F3	restricted_on_request	SRTR-derived data file; provide only on request under licence obligations.	restricted_on_request	csv	derived_or_workflow_data	restricted_on_request	keep_restricted_on_request	restricted_on_request	Parent file is restricted-on-request.	restricted_on_request
x_class	02_workflows/F3_workflow_v01/data/02b_figure_content/srtr_F3_score_shift_aggregate_public.csv	srtr_F3_score_shift_aggregate_public.csv		integer				NA/blank as read by fread	680	0	35	6 | 7 | 8 | 9 | 10	F3	restricted	no		restricted_on_request	keep_restricted_on_request	F3	restricted_on_request	SRTR-derived data file; provide only on request under licence obligations.	restricted_on_request	csv	derived_or_workflow_data	restricted_on_request	keep_restricted_on_request	restricted_on_request	Parent file is restricted-on-request.	restricted_on_request
metric	02_workflows/F3_workflow_v01/submission_ready/internal/data/esld_srtr_F3_refined_dataset_qc_internal.csv	esld_srtr_F3_refined_dataset_qc_internal.csv		character			esld_master_rows | esld_f3_rows_score_6_40 | esld_refined_count_rows | esld_refined_models | esld_refined_min_x_class | esld_refined_max_x_class | esld_refined_total_n | srtr_refined_count_rows | srtr_refined_models | srtr_refined_min_x_class	NA/blank as read by fread	12	0	12	esld_master_rows | esld_f3_rows_score_6_40 | esld_refined_count_rows | esld_refined_models | esld_refined_min_x_class	F3	internal_only	no		restricted_on_request	keep_restricted_on_request	F3	restricted_on_request	SRTR-derived data file; provide only on request under licence obligations.	restricted_on_request	csv	derived_or_workflow_data	restricted_on_request	keep_restricted_on_request	restricted_on_request	Parent file is restricted-on-request.	restricted_on_request	assay_value_qc_metric_or_long_format_metadata	Assay value, QC metric, or long-format metadata field required to rebuild public outputs.
value	02_workflows/F3_workflow_v01/submission_ready/internal/data/esld_srtr_F3_refined_dataset_qc_internal.csv	esld_srtr_F3_refined_dataset_qc_internal.csv		integer				NA/blank as read by fread	12	0	8	67399 | 64992 | 315 | 4 | 6	F3	internal_only	no		restricted_on_request	keep_restricted_on_request	F3	restricted_on_request	SRTR-derived data file; provide only on request under licence obligations.	restricted_on_request	csv	derived_or_workflow_data	restricted_on_request	keep_restricted_on_request	restricted_on_request	Parent file is restricted-on-request.	restricted_on_request	assay_value_qc_metric_or_long_format_metadata	Assay value, QC metric, or long-format metadata field required to rebuild public outputs.
item	02_workflows/F3_workflow_v01/submission_ready/internal/data/esld_srtr_F3_refined_manual_clarifications_internal.csv	esld_srtr_F3_refined_manual_clarifications_internal.csv		character			ESLD derivation | SRTR derivation	NA/blank as read by fread	2	0	2	ESLD derivation | SRTR derivation	F3	restricted	no		restricted_on_request	keep_restricted_on_request	F3	restricted_on_request	SRTR-derived data file; provide only on request under licence obligations.	restricted_on_request	csv	derived_or_workflow_data	restricted_on_request	keep_restricted_on_request	restricted_on_request	Parent file is restricted-on-request.	restricted_on_request
note	02_workflows/F3_workflow_v01/submission_ready/internal/data/esld_srtr_F3_refined_manual_clarifications_internal.csv	esld_srtr_F3_refined_manual_clarifications_internal.csv		character			ESLD F3 counts are derived from esld_master_long_public.csv using score_corrected 6-40 as x_class and score_delta as delta_class. | SRTR F3 counts use srtr_F3_score_shift_aggregate_reference_internal.csv as primary aggregate source.	NA/blank as read by fread	2	0	2	ESLD F3 counts are derived from esld_master_long_public.csv using score_corrected 6-40 as x_class and score_delta as del...	F3	restricted	no		restricted_on_request	keep_restricted_on_request	F3	restricted_on_request	SRTR-derived data file; provide only on request under licence obligations.	restricted_on_request	csv	derived_or_workflow_data	restricted_on_request	keep_restricted_on_request	restricted_on_request	Parent file is restricted-on-request.	restricted_on_request
delta_class	02_workflows/F3_workflow_v01/submission_ready/internal/data/srtr_F3_score_shift_counts_internal.csv	srtr_F3_score_shift_counts_internal.csv		character			m1 | m2 | p1 | p2 | pm	NA/blank as read by fread	680	0	5	m1 | m2 | p1 | p2 | pm	F3	restricted	no		restricted_on_request	keep_restricted_on_request	F3	restricted_on_request	SRTR-derived data file; provide only on request under licence obligations.	restricted_on_request	csv	derived_or_workflow_data	restricted_on_request	keep_restricted_on_request	restricted_on_request	Parent file is restricted-on-request.	restricted_on_request
model	02_workflows/F3_workflow_v01/submission_ready/internal/data/srtr_F3_score_shift_counts_internal.csv	srtr_F3_score_shift_counts_internal.csv		character			MELD | MELD 3.0 | MELD-Na | reMELD-Na	NA/blank as read by fread	680	0	4	MELD | MELD 3.0 | MELD-Na | reMELD-Na	F3	restricted	no		restricted_on_request	keep_restricted_on_request	F3	restricted_on_request	SRTR-derived data file; provide only on request under licence obligations.	restricted_on_request	csv	derived_or_workflow_data	restricted_on_request	keep_restricted_on_request	restricted_on_request	Parent file is restricted-on-request.	restricted_on_request
n	02_workflows/F3_workflow_v01/submission_ready/internal/data/srtr_F3_score_shift_counts_internal.csv	srtr_F3_score_shift_counts_internal.csv		integer				NA/blank as read by fread	680	0	299	0 | 1365 | 279 | 3576 | 363	F3	restricted	no		restricted_on_request	keep_restricted_on_request	F3	restricted_on_request	SRTR-derived data file; provide only on request under licence obligations.	restricted_on_request	csv	derived_or_workflow_data	restricted_on_request	keep_restricted_on_request	restricted_on_request	Parent file is restricted-on-request.	restricted_on_request
x_class	02_workflows/F3_workflow_v01/submission_ready/internal/data/srtr_F3_score_shift_counts_internal.csv	srtr_F3_score_shift_counts_internal.csv		integer				NA/blank as read by fread	680	0	35	6 | 7 | 8 | 9 | 10	F3	restricted	no		restricted_on_request	keep_restricted_on_request	F3	restricted_on_request	SRTR-derived data file; provide only on request under licence obligations.	restricted_on_request	csv	derived_or_workflow_data	restricted_on_request	keep_restricted_on_request	restricted_on_request	Parent file is restricted-on-request.	restricted_on_request
cohort	02_workflows/F3_workflow_v01/submission_ready/public/data/esld_srtr_F3_score_shift_meta_public.csv	esld_srtr_F3_score_shift_meta_public.csv		character			ESLD | SRTR	NA/blank as read by fread	2	0	2	ESLD | SRTR	F3	restricted	no		public_deposit	keep_public_deposit	F3	not_public	SRTR-derived data file; provide only on request under licence obligations.	restricted_on_request	csv	derived_or_workflow_data	restricted_on_request	keep_restricted_on_request	restricted_on_request	Parent file is restricted-on-request.	restricted_on_request
created_at	02_workflows/F3_workflow_v01/submission_ready/public/data/esld_srtr_F3_score_shift_meta_public.csv	esld_srtr_F3_score_shift_meta_public.csv		POSIXct;POSIXt				NA/blank as read by fread	2	0	1	2026-05-02 09:50:43.851198	F3	restricted	no		public_deposit	keep_public_deposit	F3	not_public	SRTR-derived data file; provide only on request under licence obligations.	restricted_on_request	csv	derived_or_workflow_data	restricted_on_request	keep_restricted_on_request	restricted_on_request	Parent file is restricted-on-request.	restricted_on_request
created_by	02_workflows/F3_workflow_v01/submission_ready/public/data/esld_srtr_F3_score_shift_meta_public.csv	esld_srtr_F3_score_shift_meta_public.csv		character			F3_workflow_v01	NA/blank as read by fread	2	0	1	F3_workflow_v01	F3	restricted	no		public_deposit	keep_public_deposit	F3	not_public	SRTR-derived data file; provide only on request under licence obligations.	restricted_on_request	csv	derived_or_workflow_data	restricted_on_request	keep_restricted_on_request	restricted_on_request	Parent file is restricted-on-request.	restricted_on_request
output_file	02_workflows/F3_workflow_v01/submission_ready/public/data/esld_srtr_F3_score_shift_meta_public.csv	esld_srtr_F3_score_shift_meta_public.csv		character			esld_F3_score_shift_aggregate_public.csv | srtr_F3_score_shift_aggregate_public.csv	NA/blank as read by fread	2	0	2	esld_F3_score_shift_aggregate_public.csv | srtr_F3_score_shift_aggregate_public.csv	F3	restricted	no		public_deposit	keep_public_deposit	F3	not_public	SRTR-derived data file; provide only on request under licence obligations.	restricted_on_request	csv	derived_or_workflow_data	restricted_on_request	keep_restricted_on_request	restricted_on_request	Parent file is restricted-on-request.	restricted_on_request
release_status	02_workflows/F3_workflow_v01/submission_ready/public/data/esld_srtr_F3_score_shift_meta_public.csv	esld_srtr_F3_score_shift_meta_public.csv		character			public	NA/blank as read by fread	2	0	1	public	F3	restricted	no		public_deposit	keep_public_deposit	F3	not_public	SRTR-derived data file; provide only on request under licence obligations.	restricted_on_request	csv	derived_or_workflow_data	restricted_on_request	keep_restricted_on_request	restricted_on_request	Parent file is restricted-on-request.	restricted_on_request	non_disclosive_release_or_grouping_status	Non-disclosive release/grouping status required for release documentation or data filtering.
source_role	02_workflows/F3_workflow_v01/submission_ready/public/data/esld_srtr_F3_score_shift_meta_public.csv	esld_srtr_F3_score_shift_meta_public.csv		character			derived from esld_master_long_public.csv within F3 workflow | primary SRTR aggregate source loaded from central primary-data layer	NA/blank as read by fread	2	0	2	derived from esld_master_long_public.csv within F3 workflow | primary SRTR aggregate source loaded from central primary-...	F3	restricted	no		public_deposit	keep_public_deposit	F3	not_public	SRTR-derived data file; provide only on request under licence obligations.	restricted_on_request	csv	derived_or_workflow_data	restricted_on_request	keep_restricted_on_request	restricted_on_request	Parent file is restricted-on-request.	restricted_on_request
delta_class	02_workflows/F3_workflow_v01/submission_ready/public/data/srtr_F3_score_shift_aggregate_public.csv	srtr_F3_score_shift_aggregate_public.csv		character			m1 | m2 | p1 | p2 | pm	NA/blank as read by fread	680	0	5	m1 | m2 | p1 | p2 | pm	F3	restricted	no		public_deposit	keep_public_deposit	F3	not_public	SRTR-derived data file; provide only on request under licence obligations.	restricted_on_request	csv	derived_or_workflow_data	restricted_on_request	keep_restricted_on_request	restricted_on_request	Parent file is restricted-on-request.	restricted_on_request
model	02_workflows/F3_workflow_v01/submission_ready/public/data/srtr_F3_score_shift_aggregate_public.csv	srtr_F3_score_shift_aggregate_public.csv		character			MELD | MELD 3.0 | MELD-Na | reMELD-Na	NA/blank as read by fread	680	0	4	MELD | MELD 3.0 | MELD-Na | reMELD-Na	F3	restricted	no		public_deposit	keep_public_deposit	F3	not_public	SRTR-derived data file; provide only on request under licence obligations.	restricted_on_request	csv	derived_or_workflow_data	restricted_on_request	keep_restricted_on_request	restricted_on_request	Parent file is restricted-on-request.	restricted_on_request
n	02_workflows/F3_workflow_v01/submission_ready/public/data/srtr_F3_score_shift_aggregate_public.csv	srtr_F3_score_shift_aggregate_public.csv		integer				NA/blank as read by fread	680	0	299	0 | 1365 | 279 | 3576 | 363	F3	restricted	no		public_deposit	keep_public_deposit	F3	not_public	SRTR-derived data file; provide only on request under licence obligations.	restricted_on_request	csv	derived_or_workflow_data	restricted_on_request	keep_restricted_on_request	restricted_on_request	Parent file is restricted-on-request.	restricted_on_request
x_class	02_workflows/F3_workflow_v01/submission_ready/public/data/srtr_F3_score_shift_aggregate_public.csv	srtr_F3_score_shift_aggregate_public.csv		integer				NA/blank as read by fread	680	0	35	6 | 7 | 8 | 9 | 10	F3	restricted	no		public_deposit	keep_public_deposit	F3	not_public	SRTR-derived data file; provide only on request under licence obligations.	restricted_on_request	csv	derived_or_workflow_data	restricted_on_request	keep_restricted_on_request	restricted_on_request	Parent file is restricted-on-request.	restricted_on_request
file_key	02_workflows/F4_workflow_v01/data/01_source_loaded_harmonized/esld_srtr_F4_source_load_manifest_internal.csv	esld_srtr_F4_source_load_manifest_internal.csv		character			esld_master_long_public | srtr_master_long_restricted | f4_srtr_median_survival_repository_public | f4_srtr_wilcoxon_repository_public	NA/blank as read by fread	4	0	4	esld_master_long_public | srtr_master_long_restricted | f4_srtr_median_survival_repository_public | f4_srtr_wilcoxon_rep...	F4	restricted	no		restricted_on_request	keep_restricted_on_request	F4	restricted_on_request	SRTR-derived data file; provide only on request under licence obligations.	restricted_on_request	csv	derived_or_workflow_data	restricted_on_request	keep_restricted_on_request	restricted_on_request	Parent file is restricted-on-request.	restricted_on_request
harmonized_loaded_file_name	02_workflows/F4_workflow_v01/data/01_source_loaded_harmonized/esld_srtr_F4_source_load_manifest_internal.csv	esld_srtr_F4_source_load_manifest_internal.csv		character			esld_master_long_public.csv | srtr_master_long_restricted.csv | srtr_F4_survival_median_reference_public.csv | srtr_F4_survival_wilcoxon_reference_public.csv	NA/blank as read by fread	4	0	4	esld_master_long_public.csv | srtr_master_long_restricted.csv | srtr_F4_survival_median_reference_public.csv | srtr_F4_s...	F4	restricted	no		restricted_on_request	keep_restricted_on_request	F4	restricted_on_request	SRTR-derived data file; provide only on request under licence obligations.	restricted_on_request	csv	derived_or_workflow_data	restricted_on_request	keep_restricted_on_request	restricted_on_request	Parent file is restricted-on-request.	restricted_on_request
md5	02_workflows/F4_workflow_v01/data/01_source_loaded_harmonized/esld_srtr_F4_source_load_manifest_internal.csv	esld_srtr_F4_source_load_manifest_internal.csv		character			e6392b3796a0329b94391b69e06b3fdb | 88c4909a08aed3fc79459eb78793a23d | 4f7479a5482294e06d950af23505003a | cb7f4c2bdf6d1953b807999547c73007	NA/blank as read by fread	4	0	4	e6392b3796a0329b94391b69e06b3fdb | 88c4909a08aed3fc79459eb78793a23d | 4f7479a5482294e06d950af23505003a | cb7f4c2bdf6d195...	F4	restricted	no		restricted_on_request	keep_restricted_on_request	F4	restricted_on_request	SRTR-derived data file; provide only on request under licence obligations.	restricted_on_request	csv	derived_or_workflow_data	restricted_on_request	keep_restricted_on_request	restricted_on_request	Parent file is restricted-on-request.	restricted_on_request
n_columns	02_workflows/F4_workflow_v01/data/01_source_loaded_harmonized/esld_srtr_F4_source_load_manifest_internal.csv	esld_srtr_F4_source_load_manifest_internal.csv		integer				NA/blank as read by fread	4	0	4	44 | 52 | 7 | 8	F4	restricted	no		restricted_on_request	keep_restricted_on_request	F4	restricted_on_request	SRTR-derived data file; provide only on request under licence obligations.	restricted_on_request	csv	derived_or_workflow_data	restricted_on_request	keep_restricted_on_request	restricted_on_request	Parent file is restricted-on-request.	restricted_on_request
n_rows	02_workflows/F4_workflow_v01/data/01_source_loaded_harmonized/esld_srtr_F4_source_load_manifest_internal.csv	esld_srtr_F4_source_load_manifest_internal.csv		integer				NA/blank as read by fread	4	0	3	67399 | 193191 | 28	F4	restricted	no		restricted_on_request	keep_restricted_on_request	F4	restricted_on_request	SRTR-derived data file; provide only on request under licence obligations.	restricted_on_request	csv	derived_or_workflow_data	restricted_on_request	keep_restricted_on_request	restricted_on_request	Parent file is restricted-on-request.	restricted_on_request
output_exists	02_workflows/F4_workflow_v01/data/01_source_loaded_harmonized/esld_srtr_F4_source_load_manifest_internal.csv	esld_srtr_F4_source_load_manifest_internal.csv		logical			TRUE	NA/blank as read by fread	4	0	1	TRUE	F4	restricted	no		restricted_on_request	keep_restricted_on_request	F4	restricted_on_request	SRTR-derived data file; provide only on request under licence obligations.	restricted_on_request	csv	derived_or_workflow_data	restricted_on_request	keep_restricted_on_request	restricted_on_request	Parent file is restricted-on-request.	restricted_on_request
release_status	02_workflows/F4_workflow_v01/data/01_source_loaded_harmonized/esld_srtr_F4_source_load_manifest_internal.csv	esld_srtr_F4_source_load_manifest_internal.csv		character			public | restricted	NA/blank as read by fread	4	0	2	public | restricted	F4	restricted	no		restricted_on_request	keep_restricted_on_request	F4	restricted_on_request	SRTR-derived data file; provide only on request under licence obligations.	restricted_on_request	csv	derived_or_workflow_data	restricted_on_request	keep_restricted_on_request	restricted_on_request	Parent file is restricted-on-request.	restricted_on_request	non_disclosive_release_or_grouping_status	Non-disclosive release/grouping status required for release documentation or data filtering.
source_path	02_workflows/F4_workflow_v01/data/01_source_loaded_harmonized/esld_srtr_F4_source_load_manifest_internal.csv	esld_srtr_F4_source_load_manifest_internal.csv		character			01_primary_data/public/esld_master_long_public.csv | LOCAL_PATH_REMOVED	NA/blank as read by fread	4	0	4	LOCAL_PATH_REMOVED	F4	restricted	no		restricted_on_request	keep_restricted_on_request	F4	restricted_on_request	SRTR-derived data file; provide only on request under licence obligations.	restricted_on_request	csv	derived_or_workflow_data	restricted_on_request	keep_restricted_on_request	restricted_on_request	Parent file is restricted-on-request.	restricted_on_request
source_role	02_workflows/F4_workflow_v01/data/01_source_loaded_harmonized/esld_srtr_F4_source_load_manifest_internal.csv	esld_srtr_F4_source_load_manifest_internal.csv		character			canonical ESLD master source for F4 ESLD survival outputs | canonical SRTR master source for F4 SRTR survival outputs | F4 SRTR aggregate primary source for median survival; not reproduced from SRTR master in V3 | F4 SRTR aggregate primary source for...	NA/blank as read by fread	4	0	4	canonical ESLD master source for F4 ESLD survival outputs | canonical SRTR master source for F4 SRTR survival outputs | ...	F4	restricted	no		restricted_on_request	keep_restricted_on_request	F4	restricted_on_request	SRTR-derived data file; provide only on request under licence obligations.	restricted_on_request	csv	derived_or_workflow_data	restricted_on_request	keep_restricted_on_request	restricted_on_request	Parent file is restricted-on-request.	restricted_on_request
parameter	02_workflows/F4_workflow_v01/data/01_source_loaded_harmonized/esld_srtr_F4_step1_run_inputs_internal.csv	esld_srtr_F4_step1_run_inputs_internal.csv		character			source_layer | esld_master_long | srtr_master_long	NA/blank as read by fread	3	0	3	source_layer | esld_master_long | srtr_master_long	F4	restricted	no		restricted_on_request	keep_restricted_on_request	F4	restricted_on_request	SRTR-derived data file; provide only on request under licence obligations.	restricted_on_request	csv	derived_or_workflow_data	restricted_on_request	keep_restricted_on_request	restricted_on_request	Parent file is restricted-on-request.	restricted_on_request
value	02_workflows/F4_workflow_v01/data/01_source_loaded_harmonized/esld_srtr_F4_step1_run_inputs_internal.csv	esld_srtr_F4_step1_run_inputs_internal.csv		character			V3 central primary-data layer | 01_primary_data/public/esld_master_long_public.csv | LOCAL_PATH_REMOVED	NA/blank as read by fread	3	0	3	V3 central primary-data layer | LOCAL_PATH_REMOVED	F4	restricted	no		restricted_on_request	keep_restricted_on_request	F4	restricted_on_request	SRTR-derived data file; provide only on request under licence obligations.	restricted_on_request	csv	derived_or_workflow_data	restricted_on_request	keep_restricted_on_request	restricted_on_request	Parent file is restricted-on-request.	restricted_on_request	assay_value_qc_metric_or_long_format_metadata	Assay value, QC metric, or long-format metadata field required to rebuild public outputs.
median_grp0	02_workflows/F4_workflow_v01/data/01_source_loaded_harmonized/srtr_F4_survival_median_reference_public.csv	srtr_F4_survival_median_reference_public.csv		numeric				NA/blank as read by fread	28	0	25	322 | 276 | 151 | 130 | 65	F4	restricted	no		restricted_on_request	keep_restricted_on_request	F4	restricted_on_request	SRTR-derived data file; provide only on request under licence obligations.	restricted_on_request	csv	derived_or_workflow_data	restricted_on_request	keep_restricted_on_request	restricted_on_request	Parent file is restricted-on-request.	restricted_on_request
median_grp1	02_workflows/F4_workflow_v01/data/01_source_loaded_harmonized/srtr_F4_survival_median_reference_public.csv	srtr_F4_survival_median_reference_public.csv		numeric				NA/blank as read by fread	28	0	27	315 | 312 | 202 | 88 | 41	F4	restricted	no		restricted_on_request	keep_restricted_on_request	F4	restricted_on_request	SRTR-derived data file; provide only on request under licence obligations.	restricted_on_request	csv	derived_or_workflow_data	restricted_on_request	keep_restricted_on_request	restricted_on_request	Parent file is restricted-on-request.	restricted_on_request
model	02_workflows/F4_workflow_v01/data/01_source_loaded_harmonized/srtr_F4_survival_median_reference_public.csv	srtr_F4_survival_median_reference_public.csv		character			MELD | MELD-Na | reMELD-Na | MELD 3.0	NA/blank as read by fread	28	0	4	MELD | MELD-Na | reMELD-Na | MELD 3.0	F4	restricted	no		restricted_on_request	keep_restricted_on_request	F4	restricted_on_request	SRTR-derived data file; provide only on request under licence obligations.	restricted_on_request	csv	derived_or_workflow_data	restricted_on_request	keep_restricted_on_request	restricted_on_request	Parent file is restricted-on-request.	restricted_on_request
n_grp0	02_workflows/F4_workflow_v01/data/01_source_loaded_harmonized/srtr_F4_survival_median_reference_public.csv	srtr_F4_survival_median_reference_public.csv		integer				NA/blank as read by fread	28	0	28	989 | 4381 | 2949 | 2290 | 983	F4	restricted	no		restricted_on_request	keep_restricted_on_request	F4	restricted_on_request	SRTR-derived data file; provide only on request under licence obligations.	restricted_on_request	csv	derived_or_workflow_data	restricted_on_request	keep_restricted_on_request	restricted_on_request	Parent file is restricted-on-request.	restricted_on_request
n_grp1	02_workflows/F4_workflow_v01/data/01_source_loaded_harmonized/srtr_F4_survival_median_reference_public.csv	srtr_F4_survival_median_reference_public.csv		integer				NA/blank as read by fread	28	0	28	367 | 2676 | 4767 | 3953 | 2569	F4	restricted	no		restricted_on_request	keep_restricted_on_request	F4	restricted_on_request	SRTR-derived data file; provide only on request under licence obligations.	restricted_on_request	csv	derived_or_workflow_data	restricted_on_request	keep_restricted_on_request	restricted_on_request	Parent file is restricted-on-request.	restricted_on_request
score_class_label	02_workflows/F4_workflow_v01/data/01_source_loaded_harmonized/srtr_F4_survival_median_reference_public.csv	srtr_F4_survival_median_reference_public.csv		character			≤10 | 11-15 | 16-20 | 21-25 | 26-30 | 31-35 | 36-40	NA/blank as read by fread	28	0	7	≤10 | 11-15 | 16-20 | 21-25 | 26-30	F4	restricted	no		restricted_on_request	keep_restricted_on_request	F4	restricted_on_request	SRTR-derived data file; provide only on request under licence obligations.	restricted_on_request	csv	derived_or_workflow_data	restricted_on_request	keep_restricted_on_request	restricted_on_request	Parent file is restricted-on-request.	restricted_on_request
score_class_value	02_workflows/F4_workflow_v01/data/01_source_loaded_harmonized/srtr_F4_survival_median_reference_public.csv	srtr_F4_survival_median_reference_public.csv		integer				NA/blank as read by fread	28	0	7	10 | 15 | 20 | 25 | 30	F4	restricted	no		restricted_on_request	keep_restricted_on_request	F4	restricted_on_request	SRTR-derived data file; provide only on request under licence obligations.	restricted_on_request	csv	derived_or_workflow_data	restricted_on_request	keep_restricted_on_request	restricted_on_request	Parent file is restricted-on-request.	restricted_on_request
asterisk	02_workflows/F4_workflow_v01/data/01_source_loaded_harmonized/srtr_F4_survival_wilcoxon_reference_public.csv	srtr_F4_survival_wilcoxon_reference_public.csv		character			n.s. | **** | ** | ***	NA/blank as read by fread	28	0	4	n.s. | **** | ** | ***	F4	restricted	no		restricted_on_request	keep_restricted_on_request	F4	restricted_on_request	SRTR-derived data file; provide only on request under licence obligations.	restricted_on_request	csv	derived_or_workflow_data	restricted_on_request	keep_restricted_on_request	restricted_on_request	Parent file is restricted-on-request.	restricted_on_request
median_grp0_wil	02_workflows/F4_workflow_v01/data/01_source_loaded_harmonized/srtr_F4_survival_wilcoxon_reference_public.csv	srtr_F4_survival_wilcoxon_reference_public.csv		numeric				NA/blank as read by fread	28	0	25	322 | 276 | 151 | 130 | 65	F4	restricted	no		restricted_on_request	keep_restricted_on_request	F4	restricted_on_request	SRTR-derived data file; provide only on request under licence obligations.	restricted_on_request	csv	derived_or_workflow_data	restricted_on_request	keep_restricted_on_request	restricted_on_request	Parent file is restricted-on-request.	restricted_on_request
median_grp1_wil	02_workflows/F4_workflow_v01/data/01_source_loaded_harmonized/srtr_F4_survival_wilcoxon_reference_public.csv	srtr_F4_survival_wilcoxon_reference_public.csv		numeric				NA/blank as read by fread	28	0	27	315 | 312 | 202 | 88 | 41	F4	restricted	no		restricted_on_request	keep_restricted_on_request	F4	restricted_on_request	SRTR-derived data file; provide only on request under licence obligations.	restricted_on_request	csv	derived_or_workflow_data	restricted_on_request	keep_restricted_on_request	restricted_on_request	Parent file is restricted-on-request.	restricted_on_request
model	02_workflows/F4_workflow_v01/data/01_source_loaded_harmonized/srtr_F4_survival_wilcoxon_reference_public.csv	srtr_F4_survival_wilcoxon_reference_public.csv		character			MELD | MELD-Na | reMELD-Na | MELD 3.0	NA/blank as read by fread	28	0	4	MELD | MELD-Na | reMELD-Na | MELD 3.0	F4	restricted	no		restricted_on_request	keep_restricted_on_request	F4	restricted_on_request	SRTR-derived data file; provide only on request under licence obligations.	restricted_on_request	csv	derived_or_workflow_data	restricted_on_request	keep_restricted_on_request	restricted_on_request	Parent file is restricted-on-request.	restricted_on_request
n_grp0_wil	02_workflows/F4_workflow_v01/data/01_source_loaded_harmonized/srtr_F4_survival_wilcoxon_reference_public.csv	srtr_F4_survival_wilcoxon_reference_public.csv		integer				NA/blank as read by fread	28	0	28	989 | 4381 | 2949 | 2290 | 983	F4	restricted	no		restricted_on_request	keep_restricted_on_request	F4	restricted_on_request	SRTR-derived data file; provide only on request under licence obligations.	restricted_on_request	csv	derived_or_workflow_data	restricted_on_request	keep_restricted_on_request	restricted_on_request	Parent file is restricted-on-request.	restricted_on_request
n_grp1_wil	02_workflows/F4_workflow_v01/data/01_source_loaded_harmonized/srtr_F4_survival_wilcoxon_reference_public.csv	srtr_F4_survival_wilcoxon_reference_public.csv		integer				NA/blank as read by fread	28	0	28	367 | 2676 | 4767 | 3953 | 2569	F4	restricted	no		restricted_on_request	keep_restricted_on_request	F4	restricted_on_request	SRTR-derived data file; provide only on request under licence obligations.	restricted_on_request	csv	derived_or_workflow_data	restricted_on_request	keep_restricted_on_request	restricted_on_request	Parent file is restricted-on-request.	restricted_on_request
score_class_label_wil	02_workflows/F4_workflow_v01/data/01_source_loaded_harmonized/srtr_F4_survival_wilcoxon_reference_public.csv	srtr_F4_survival_wilcoxon_reference_public.csv		character			≤10 | 11-15 | 16-20 | 21-25 | 26-30 | 31-35 | 36-40	NA/blank as read by fread	28	0	7	≤10 | 11-15 | 16-20 | 21-25 | 26-30	F4	restricted	no		restricted_on_request	keep_restricted_on_request	F4	restricted_on_request	SRTR-derived data file; provide only on request under licence obligations.	restricted_on_request	csv	derived_or_workflow_data	restricted_on_request	keep_restricted_on_request	restricted_on_request	Parent file is restricted-on-request.	restricted_on_request
wilcoxon_p	02_workflows/F4_workflow_v01/data/01_source_loaded_harmonized/srtr_F4_survival_wilcoxon_reference_public.csv	srtr_F4_survival_wilcoxon_reference_public.csv		numeric				NA/blank as read by fread	28	0	11	0.9403 | 0 | 0.8503 | 0.9807 | 0.0985	F4	restricted	no		restricted_on_request	keep_restricted_on_request	F4	restricted_on_request	SRTR-derived data file; provide only on request under licence obligations.	restricted_on_request	csv	derived_or_workflow_data	restricted_on_request	keep_restricted_on_request	restricted_on_request	Parent file is restricted-on-request.	restricted_on_request
PNR	02_workflows/F4_workflow_v01/data/01_source_loaded_harmonized/srtr_master_long_restricted.csv	srtr_master_long_restricted.csv		integer				NA/blank as read by fread	193191	0	20213	2703 | 2825 | 2874 | 3102 | 3148	F4	restricted	no		restricted_on_request	keep_restricted_on_request	F4	restricted_on_request	SRTR-derived data file; provide only on request under licence obligations.	restricted_on_request	csv	derived_or_workflow_data	restricted_on_request	keep_restricted_on_request	restricted_on_request	Parent file is restricted-on-request.	restricted_on_request
date.count	02_workflows/F4_workflow_v01/data/01_source_loaded_harmonized/srtr_master_long_restricted.csv	srtr_master_long_restricted.csv		integer				NA/blank as read by fread	193191	0	732	0 | -58 | -41 | -50 | -368	F4	restricted	no		restricted_on_request	keep_restricted_on_request	F4	restricted_on_request	SRTR-derived data file; provide only on request under licence obligations.	restricted_on_request	csv	derived_or_workflow_data	restricted_on_request	keep_restricted_on_request	restricted_on_request	Parent file is restricted-on-request.	restricted_on_request
fstatus	02_workflows/F4_workflow_v01/data/01_source_loaded_harmonized/srtr_master_long_restricted.csv	srtr_master_long_restricted.csv		integer				NA/blank as read by fread	193191	8128	4	3 | 2 | 1 | 0	F4	restricted	no		restricted_on_request	keep_restricted_on_request	F4	restricted_on_request	SRTR-derived data file; provide only on request under licence obligations.	restricted_on_request	csv	derived_or_workflow_data	restricted_on_request	keep_restricted_on_request	restricted_on_request	Parent file is restricted-on-request.	restricted_on_request
ftime_total	02_workflows/F4_workflow_v01/data/01_source_loaded_harmonized/srtr_master_long_restricted.csv	srtr_master_long_restricted.csv		integer				NA/blank as read by fread	193191	0	732	58 | 0 | 50 | 368 | 16	F4	restricted	no		restricted_on_request	keep_restricted_on_request	F4	restricted_on_request	SRTR-derived data file; provide only on request under licence obligations.	restricted_on_request	csv	derived_or_workflow_data	restricted_on_request	keep_restricted_on_request	restricted_on_request	Parent file is restricted-on-request.	restricted_on_request
is_terminal_row	02_workflows/F4_workflow_v01/data/01_source_loaded_harmonized/srtr_master_long_restricted.csv	srtr_master_long_restricted.csv		logical			TRUE | FALSE	NA/blank as read by fread	193191	0	2	TRUE | FALSE	F4	restricted	no		restricted_on_request	keep_restricted_on_request	F4	restricted_on_request	SRTR-derived data file; provide only on request under licence obligations.	restricted_on_request	csv	derived_or_workflow_data	restricted_on_request	keep_restricted_on_request	restricted_on_request	Parent file is restricted-on-request.	restricted_on_request
m3	02_workflows/F4_workflow_v01/data/01_source_loaded_harmonized/srtr_master_long_restricted.csv	srtr_master_long_restricted.csv		integer				NA/blank as read by fread	193191	0	35	12 | 7 | 8 | 13 | 11	F4	restricted	no		restricted_on_request	keep_restricted_on_request	F4	restricted_on_request	SRTR-derived data file; provide only on request under licence obligations.	restricted_on_request	csv	derived_or_workflow_data	restricted_on_request	keep_restricted_on_request	restricted_on_request	Parent file is restricted-on-request.	restricted_on_request
m3.any_neg	02_workflows/F4_workflow_v01/data/01_source_loaded_harmonized/srtr_master_long_restricted.csv	srtr_master_long_restricted.csv		logical			FALSE | TRUE	NA/blank as read by fread	193191	0	2	FALSE | TRUE	F4	restricted	no		restricted_on_request	keep_restricted_on_request	F4	restricted_on_request	SRTR-derived data file; provide only on request under licence obligations.	restricted_on_request	csv	derived_or_workflow_data	restricted_on_request	keep_restricted_on_request	restricted_on_request	Parent file is restricted-on-request.	restricted_on_request
m3.any_pos	02_workflows/F4_workflow_v01/data/01_source_loaded_harmonized/srtr_master_long_restricted.csv	srtr_master_long_restricted.csv		logical			FALSE | TRUE	NA/blank as read by fread	193191	0	2	FALSE | TRUE	F4	restricted	no		restricted_on_request	keep_restricted_on_request	F4	restricted_on_request	SRTR-derived data file; provide only on request under licence obligations.	restricted_on_request	csv	derived_or_workflow_data	restricted_on_request	keep_restricted_on_request	restricted_on_request	Parent file is restricted-on-request.	restricted_on_request
m3.any_zero	02_workflows/F4_workflow_v01/data/01_source_loaded_harmonized/srtr_master_long_restricted.csv	srtr_master_long_restricted.csv		logical			TRUE | FALSE	NA/blank as read by fread	193191	0	2	TRUE | FALSE	F4	restricted	no		restricted_on_request	keep_restricted_on_request	F4	restricted_on_request	SRTR-derived data file; provide only on request under licence obligations.	restricted_on_request	csv	derived_or_workflow_data	restricted_on_request	keep_restricted_on_request	restricted_on_request	Parent file is restricted-on-request.	restricted_on_request
m3.d	02_workflows/F4_workflow_v01/data/01_source_loaded_harmonized/srtr_master_long_restricted.csv	srtr_master_long_restricted.csv		integer				NA/blank as read by fread	193191	0	5	0 | -1 | 1 | -2 | 2	F4	restricted	no		restricted_on_request	keep_restricted_on_request	F4	restricted_on_request	SRTR-derived data file; provide only on request under licence obligations.	restricted_on_request	csv	derived_or_workflow_data	restricted_on_request	keep_restricted_on_request	restricted_on_request	Parent file is restricted-on-request.	restricted_on_request
m3.d.grp	02_workflows/F4_workflow_v01/data/01_source_loaded_harmonized/srtr_master_long_restricted.csv	srtr_master_long_restricted.csv		character			pm | m1 | p1	NA/blank as read by fread	193191	0	3	pm | m1 | p1	F4	restricted	no		restricted_on_request	keep_restricted_on_request	F4	restricted_on_request	SRTR-derived data file; provide only on request under licence obligations.	restricted_on_request	csv	derived_or_workflow_data	restricted_on_request	keep_restricted_on_request	restricted_on_request	Parent file is restricted-on-request.	restricted_on_request
m3.e	02_workflows/F4_workflow_v01/data/01_source_loaded_harmonized/srtr_master_long_restricted.csv	srtr_master_long_restricted.csv		integer				NA/blank as read by fread	193191	0	35	12 | 7 | 8 | 13 | 11	F4	restricted	no		restricted_on_request	keep_restricted_on_request	F4	restricted_on_request	SRTR-derived data file; provide only on request under licence obligations.	restricted_on_request	csv	derived_or_workflow_data	restricted_on_request	keep_restricted_on_request	restricted_on_request	Parent file is restricted-on-request.	restricted_on_request
m3.n_neg	02_workflows/F4_workflow_v01/data/01_source_loaded_harmonized/srtr_master_long_restricted.csv	srtr_master_long_restricted.csv		integer				NA/blank as read by fread	193191	0	40	0 | 1 | 26 | 3 | 6	F4	restricted	no		restricted_on_request	keep_restricted_on_request	F4	restricted_on_request	SRTR-derived data file; provide only on request under licence obligations.	restricted_on_request	csv	derived_or_workflow_data	restricted_on_request	keep_restricted_on_request	restricted_on_request	Parent file is restricted-on-request.	restricted_on_request
m3.n_obs	02_workflows/F4_workflow_v01/data/01_source_loaded_harmonized/srtr_master_long_restricted.csv	srtr_master_long_restricted.csv		integer				NA/blank as read by fread	193191	0	105	2 | 1 | 18 | 9 | 5	F4	restricted	no		restricted_on_request	keep_restricted_on_request	F4	restricted_on_request	SRTR-derived data file; provide only on request under licence obligations.	restricted_on_request	csv	derived_or_workflow_data	restricted_on_request	keep_restricted_on_request	restricted_on_request	Parent file is restricted-on-request.	restricted_on_request
m3.n_pos	02_workflows/F4_workflow_v01/data/01_source_loaded_harmonized/srtr_master_long_restricted.csv	srtr_master_long_restricted.csv		integer				NA/blank as read by fread	193191	0	8	0 | 2 | 1 | 3 | 4	F4	restricted	no		restricted_on_request	keep_restricted_on_request	F4	restricted_on_request	SRTR-derived data file; provide only on request under licence obligations.	restricted_on_request	csv	derived_or_workflow_data	restricted_on_request	keep_restricted_on_request	restricted_on_request	Parent file is restricted-on-request.	restricted_on_request
m3.n_zero	02_workflows/F4_workflow_v01/data/01_source_loaded_harmonized/srtr_master_long_restricted.csv	srtr_master_long_restricted.csv		integer				NA/blank as read by fread	193191	0	99	2 | 1 | 18 | 8 | 5	F4	restricted	no		restricted_on_request	keep_restricted_on_request	F4	restricted_on_request	SRTR-derived data file; provide only on request under licence obligations.	restricted_on_request	csv	derived_or_workflow_data	restricted_on_request	keep_restricted_on_request	restricted_on_request	Parent file is restricted-on-request.	restricted_on_request
me	02_workflows/F4_workflow_v01/data/01_source_loaded_harmonized/srtr_master_long_restricted.csv	srtr_master_long_restricted.csv		integer				NA/blank as read by fread	193191	0	35	10 | 6 | 9 | 8 | 14	F4	restricted	no		restricted_on_request	keep_restricted_on_request	F4	restricted_on_request	SRTR-derived data file; provide only on request under licence obligations.	restricted_on_request	csv	derived_or_workflow_data	restricted_on_request	keep_restricted_on_request	restricted_on_request	Parent file is restricted-on-request.	restricted_on_request
me.any_neg	02_workflows/F4_workflow_v01/data/01_source_loaded_harmonized/srtr_master_long_restricted.csv	srtr_master_long_restricted.csv		logical			FALSE | TRUE	NA/blank as read by fread	193191	0	2	FALSE | TRUE	F4	restricted	no		restricted_on_request	keep_restricted_on_request	F4	restricted_on_request	SRTR-derived data file; provide only on request under licence obligations.	restricted_on_request	csv	derived_or_workflow_data	restricted_on_request	keep_restricted_on_request	restricted_on_request	Parent file is restricted-on-request.	restricted_on_request
me.any_pos	02_workflows/F4_workflow_v01/data/01_source_loaded_harmonized/srtr_master_long_restricted.csv	srtr_master_long_restricted.csv		logical			FALSE | TRUE	NA/blank as read by fread	193191	0	2	FALSE | TRUE	F4	restricted	no		restricted_on_request	keep_restricted_on_request	F4	restricted_on_request	SRTR-derived data file; provide only on request under licence obligations.	restricted_on_request	csv	derived_or_workflow_data	restricted_on_request	keep_restricted_on_request	restricted_on_request	Parent file is restricted-on-request.	restricted_on_request
me.any_zero	02_workflows/F4_workflow_v01/data/01_source_loaded_harmonized/srtr_master_long_restricted.csv	srtr_master_long_restricted.csv		logical			TRUE | FALSE	NA/blank as read by fread	193191	0	2	TRUE | FALSE	F4	restricted	no		restricted_on_request	keep_restricted_on_request	F4	restricted_on_request	SRTR-derived data file; provide only on request under licence obligations.	restricted_on_request	csv	derived_or_workflow_data	restricted_on_request	keep_restricted_on_request	restricted_on_request	Parent file is restricted-on-request.	restricted_on_request
me.d	02_workflows/F4_workflow_v01/data/01_source_loaded_harmonized/srtr_master_long_restricted.csv	srtr_master_long_restricted.csv		integer				NA/blank as read by fread	193191	0	5	0 | 1 | -1 | -2 | 2	F4	restricted	no		restricted_on_request	keep_restricted_on_request	F4	restricted_on_request	SRTR-derived data file; provide only on request under licence obligations.	restricted_on_request	csv	derived_or_workflow_data	restricted_on_request	keep_restricted_on_request	restricted_on_request	Parent file is restricted-on-request.	restricted_on_request
me.d.grp	02_workflows/F4_workflow_v01/data/01_source_loaded_harmonized/srtr_master_long_restricted.csv	srtr_master_long_restricted.csv		character			pm | p1 | m1	NA/blank as read by fread	193191	0	3	pm | p1 | m1	F4	restricted	no		restricted_on_request	keep_restricted_on_request	F4	restricted_on_request	SRTR-derived data file; provide only on request under licence obligations.	restricted_on_request	csv	derived_or_workflow_data	restricted_on_request	keep_restricted_on_request	restricted_on_request	Parent file is restricted-on-request.	restricted_on_request
me.e	02_workflows/F4_workflow_v01/data/01_source_loaded_harmonized/srtr_master_long_restricted.csv	srtr_master_long_restricted.csv		integer				NA/blank as read by fread	193191	0	35	10 | 6 | 9 | 8 | 14	F4	restricted	no		restricted_on_request	keep_restricted_on_request	F4	restricted_on_request	SRTR-derived data file; provide only on request under licence obligations.	restricted_on_request	csv	derived_or_workflow_data	restricted_on_request	keep_restricted_on_request	restricted_on_request	Parent file is restricted-on-request.	restricted_on_request
me.n_neg	02_workflows/F4_workflow_v01/data/01_source_loaded_harmonized/srtr_master_long_restricted.csv	srtr_master_long_restricted.csv		integer				NA/blank as read by fread	193191	0	44	0 | 1 | 3 | 35 | 2	F4	restricted	no		restricted_on_request	keep_restricted_on_request	F4	restricted_on_request	SRTR-derived data file; provide only on request under licence obligations.	restricted_on_request	csv	derived_or_workflow_data	restricted_on_request	keep_restricted_on_request	restricted_on_request	Parent file is restricted-on-request.	restricted_on_request
me.n_obs	02_workflows/F4_workflow_v01/data/01_source_loaded_harmonized/srtr_master_long_restricted.csv	srtr_master_long_restricted.csv		integer				NA/blank as read by fread	193191	0	105	2 | 1 | 18 | 9 | 5	F4	restricted	no		restricted_on_request	keep_restricted_on_request	F4	restricted_on_request	SRTR-derived data file; provide only on request under licence obligations.	restricted_on_request	csv	derived_or_workflow_data	restricted_on_request	keep_restricted_on_request	restricted_on_request	Parent file is restricted-on-request.	restricted_on_request
me.n_pos	02_workflows/F4_workflow_v01/data/01_source_loaded_harmonized/srtr_master_long_restricted.csv	srtr_master_long_restricted.csv		integer				NA/blank as read by fread	193191	0	10	0 | 1 | 3 | 2 | 4	F4	restricted	no		restricted_on_request	keep_restricted_on_request	F4	restricted_on_request	SRTR-derived data file; provide only on request under licence obligations.	restricted_on_request	csv	derived_or_workflow_data	restricted_on_request	keep_restricted_on_request	restricted_on_request	Parent file is restricted-on-request.	restricted_on_request
me.n_zero	02_workflows/F4_workflow_v01/data/01_source_loaded_harmonized/srtr_master_long_restricted.csv	srtr_master_long_restricted.csv		integer				NA/blank as read by fread	193191	0	101	2 | 1 | 18 | 0 | 8	F4	restricted	no		restricted_on_request	keep_restricted_on_request	F4	restricted_on_request	SRTR-derived data file; provide only on request under licence obligations.	restricted_on_request	csv	derived_or_workflow_data	restricted_on_request	keep_restricted_on_request	restricted_on_request	Parent file is restricted-on-request.	restricted_on_request
min_dc	02_workflows/F4_workflow_v01/data/01_source_loaded_harmonized/srtr_master_long_restricted.csv	srtr_master_long_restricted.csv		integer				NA/blank as read by fread	193191	0	732	-58 | 0 | -50 | -368 | -16	F4	restricted	no		restricted_on_request	keep_restricted_on_request	F4	restricted_on_request	SRTR-derived data file; provide only on request under licence obligations.	restricted_on_request	csv	derived_or_workflow_data	restricted_on_request	keep_restricted_on_request	restricted_on_request	Parent file is restricted-on-request.	restricted_on_request
na	02_workflows/F4_workflow_v01/data/01_source_loaded_harmonized/srtr_master_long_restricted.csv	srtr_master_long_restricted.csv		integer				NA/blank as read by fread	193191	0	35	10 | 6 | 9 | 8 | 14	F4	restricted	no		restricted_on_request	keep_restricted_on_request	F4	restricted_on_request	SRTR-derived data file; provide only on request under licence obligations.	restricted_on_request	csv	derived_or_workflow_data	restricted_on_request	keep_restricted_on_request	restricted_on_request	Parent file is restricted-on-request.	restricted_on_request
na.any_neg	02_workflows/F4_workflow_v01/data/01_source_loaded_harmonized/srtr_master_long_restricted.csv	srtr_master_long_restricted.csv		logical			FALSE | TRUE	NA/blank as read by fread	193191	0	2	FALSE | TRUE	F4	restricted	no		restricted_on_request	keep_restricted_on_request	F4	restricted_on_request	SRTR-derived data file; provide only on request under licence obligations.	restricted_on_request	csv	derived_or_workflow_data	restricted_on_request	keep_restricted_on_request	restricted_on_request	Parent file is restricted-on-request.	restricted_on_request
na.any_pos	02_workflows/F4_workflow_v01/data/01_source_loaded_harmonized/srtr_master_long_restricted.csv	srtr_master_long_restricted.csv		logical			FALSE | TRUE	NA/blank as read by fread	193191	0	2	FALSE | TRUE	F4	restricted	no		restricted_on_request	keep_restricted_on_request	F4	restricted_on_request	SRTR-derived data file; provide only on request under licence obligations.	restricted_on_request	csv	derived_or_workflow_data	restricted_on_request	keep_restricted_on_request	restricted_on_request	Parent file is restricted-on-request.	restricted_on_request
na.any_zero	02_workflows/F4_workflow_v01/data/01_source_loaded_harmonized/srtr_master_long_restricted.csv	srtr_master_long_restricted.csv		logical			TRUE | FALSE	NA/blank as read by fread	193191	0	2	TRUE | FALSE	F4	restricted	no		restricted_on_request	keep_restricted_on_request	F4	restricted_on_request	SRTR-derived data file; provide only on request under licence obligations.	restricted_on_request	csv	derived_or_workflow_data	restricted_on_request	keep_restricted_on_request	restricted_on_request	Parent file is restricted-on-request.	restricted_on_request
na.d	02_workflows/F4_workflow_v01/data/01_source_loaded_harmonized/srtr_master_long_restricted.csv	srtr_master_long_restricted.csv		integer				NA/blank as read by fread	193191	0	5	0 | 1 | -1 | -2 | 2	F4	restricted	no		restricted_on_request	keep_restricted_on_request	F4	restricted_on_request	SRTR-derived data file; provide only on request under licence obligations.	restricted_on_request	csv	derived_or_workflow_data	restricted_on_request	keep_restricted_on_request	restricted_on_request	Parent file is restricted-on-request.	restricted_on_request
na.d.grp	02_workflows/F4_workflow_v01/data/01_source_loaded_harmonized/srtr_master_long_restricted.csv	srtr_master_long_restricted.csv		character			pm | p1 | m1	NA/blank as read by fread	193191	0	3	pm | p1 | m1	F4	restricted	no		restricted_on_request	keep_restricted_on_request	F4	restricted_on_request	SRTR-derived data file; provide only on request under licence obligations.	restricted_on_request	csv	derived_or_workflow_data	restricted_on_request	keep_restricted_on_request	restricted_on_request	Parent file is restricted-on-request.	restricted_on_request
na.e	02_workflows/F4_workflow_v01/data/01_source_loaded_harmonized/srtr_master_long_restricted.csv	srtr_master_long_restricted.csv		integer				NA/blank as read by fread	193191	0	35	10 | 6 | 9 | 8 | 14	F4	restricted	no		restricted_on_request	keep_restricted_on_request	F4	restricted_on_request	SRTR-derived data file; provide only on request under licence obligations.	restricted_on_request	csv	derived_or_workflow_data	restricted_on_request	keep_restricted_on_request	restricted_on_request	Parent file is restricted-on-request.	restricted_on_request
na.n_neg	02_workflows/F4_workflow_v01/data/01_source_loaded_harmonized/srtr_master_long_restricted.csv	srtr_master_long_restricted.csv		integer				NA/blank as read by fread	193191	0	39	0 | 1 | 3 | 34 | 2	F4	restricted	no		restricted_on_request	keep_restricted_on_request	F4	restricted_on_request	SRTR-derived data file; provide only on request under licence obligations.	restricted_on_request	csv	derived_or_workflow_data	restricted_on_request	keep_restricted_on_request	restricted_on_request	Parent file is restricted-on-request.	restricted_on_request
na.n_obs	02_workflows/F4_workflow_v01/data/01_source_loaded_harmonized/srtr_master_long_restricted.csv	srtr_master_long_restricted.csv		integer				NA/blank as read by fread	193191	0	105	2 | 1 | 18 | 9 | 5	F4	restricted	no		restricted_on_request	keep_restricted_on_request	F4	restricted_on_request	SRTR-derived data file; provide only on request under licence obligations.	restricted_on_request	csv	derived_or_workflow_data	restricted_on_request	keep_restricted_on_request	restricted_on_request	Parent file is restricted-on-request.	restricted_on_request
na.n_pos	02_workflows/F4_workflow_v01/data/01_source_loaded_harmonized/srtr_master_long_restricted.csv	srtr_master_long_restricted.csv		integer				NA/blank as read by fread	193191	0	9	0 | 1 | 3 | 2 | 4	F4	restricted	no		restricted_on_request	keep_restricted_on_request	F4	restricted_on_request	SRTR-derived data file; provide only on request under licence obligations.	restricted_on_request	csv	derived_or_workflow_data	restricted_on_request	keep_restricted_on_request	restricted_on_request	Parent file is restricted-on-request.	restricted_on_request
na.n_zero	02_workflows/F4_workflow_v01/data/01_source_loaded_harmonized/srtr_master_long_restricted.csv	srtr_master_long_restricted.csv		integer				NA/blank as read by fread	193191	0	101	2 | 1 | 18 | 0 | 8	F4	restricted	no		restricted_on_request	keep_restricted_on_request	F4	restricted_on_request	SRTR-derived data file; provide only on request under licence obligations.	restricted_on_request	csv	derived_or_workflow_data	restricted_on_request	keep_restricted_on_request	restricted_on_request	Parent file is restricted-on-request.	restricted_on_request
re	02_workflows/F4_workflow_v01/data/01_source_loaded_harmonized/srtr_master_long_restricted.csv	srtr_master_long_restricted.csv		integer				NA/blank as read by fread	193191	0	36	8 | 1 | 9 | 11 | 10	F4	restricted	no		restricted_on_request	keep_restricted_on_request	F4	restricted_on_request	SRTR-derived data file; provide only on request under licence obligations.	restricted_on_request	csv	derived_or_workflow_data	restricted_on_request	keep_restricted_on_request	restricted_on_request	Parent file is restricted-on-request.	restricted_on_request
re.any_neg	02_workflows/F4_workflow_v01/data/01_source_loaded_harmonized/srtr_master_long_restricted.csv	srtr_master_long_restricted.csv		logical			FALSE | TRUE	NA/blank as read by fread	193191	0	2	FALSE | TRUE	F4	restricted	no		restricted_on_request	keep_restricted_on_request	F4	restricted_on_request	SRTR-derived data file; provide only on request under licence obligations.	restricted_on_request	csv	derived_or_workflow_data	restricted_on_request	keep_restricted_on_request	restricted_on_request	Parent file is restricted-on-request.	restricted_on_request
re.any_pos	02_workflows/F4_workflow_v01/data/01_source_loaded_harmonized/srtr_master_long_restricted.csv	srtr_master_long_restricted.csv		logical			FALSE | TRUE	NA/blank as read by fread	193191	0	2	FALSE | TRUE	F4	restricted	no		restricted_on_request	keep_restricted_on_request	F4	restricted_on_request	SRTR-derived data file; provide only on request under licence obligations.	restricted_on_request	csv	derived_or_workflow_data	restricted_on_request	keep_restricted_on_request	restricted_on_request	Parent file is restricted-on-request.	restricted_on_request
re.any_zero	02_workflows/F4_workflow_v01/data/01_source_loaded_harmonized/srtr_master_long_restricted.csv	srtr_master_long_restricted.csv		logical			TRUE | FALSE	NA/blank as read by fread	193191	0	2	TRUE | FALSE	F4	restricted	no		restricted_on_request	keep_restricted_on_request	F4	restricted_on_request	SRTR-derived data file; provide only on request under licence obligations.	restricted_on_request	csv	derived_or_workflow_data	restricted_on_request	keep_restricted_on_request	restricted_on_request	Parent file is restricted-on-request.	restricted_on_request
re.d	02_workflows/F4_workflow_v01/data/01_source_loaded_harmonized/srtr_master_long_restricted.csv	srtr_master_long_restricted.csv		integer				NA/blank as read by fread	193191	0	5	0 | -1 | 1 | 2 | -2	F4	restricted	no		restricted_on_request	keep_restricted_on_request	F4	restricted_on_request	SRTR-derived data file; provide only on request under licence obligations.	restricted_on_request	csv	derived_or_workflow_data	restricted_on_request	keep_restricted_on_request	restricted_on_request	Parent file is restricted-on-request.	restricted_on_request
re.d.grp	02_workflows/F4_workflow_v01/data/01_source_loaded_harmonized/srtr_master_long_restricted.csv	srtr_master_long_restricted.csv		character			pm | m1 | p1	NA/blank as read by fread	193191	0	3	pm | m1 | p1	F4	restricted	no		restricted_on_request	keep_restricted_on_request	F4	restricted_on_request	SRTR-derived data file; provide only on request under licence obligations.	restricted_on_request	csv	derived_or_workflow_data	restricted_on_request	keep_restricted_on_request	restricted_on_request	Parent file is restricted-on-request.	restricted_on_request
re.e	02_workflows/F4_workflow_v01/data/01_source_loaded_harmonized/srtr_master_long_restricted.csv	srtr_master_long_restricted.csv		integer				NA/blank as read by fread	193191	0	36	8 | 1 | 9 | 11 | 10	F4	restricted	no		restricted_on_request	keep_restricted_on_request	F4	restricted_on_request	SRTR-derived data file; provide only on request under licence obligations.	restricted_on_request	csv	derived_or_workflow_data	restricted_on_request	keep_restricted_on_request	restricted_on_request	Parent file is restricted-on-request.	restricted_on_request
re.n_neg	02_workflows/F4_workflow_v01/data/01_source_loaded_harmonized/srtr_master_long_restricted.csv	srtr_master_long_restricted.csv		integer				NA/blank as read by fread	193191	0	45	0 | 8 | 1 | 18 | 5	F4	restricted	no		restricted_on_request	keep_restricted_on_request	F4	restricted_on_request	SRTR-derived data file; provide only on request under licence obligations.	restricted_on_request	csv	derived_or_workflow_data	restricted_on_request	keep_restricted_on_request	restricted_on_request	Parent file is restricted-on-request.	restricted_on_request
re.n_obs	02_workflows/F4_workflow_v01/data/01_source_loaded_harmonized/srtr_master_long_restricted.csv	srtr_master_long_restricted.csv		integer				NA/blank as read by fread	193191	0	105	2 | 1 | 18 | 9 | 5	F4	restricted	no		restricted_on_request	keep_restricted_on_request	F4	restricted_on_request	SRTR-derived data file; provide only on request under licence obligations.	restricted_on_request	csv	derived_or_workflow_data	restricted_on_request	keep_restricted_on_request	restricted_on_request	Parent file is restricted-on-request.	restricted_on_request
re.n_pos	02_workflows/F4_workflow_v01/data/01_source_loaded_harmonized/srtr_master_long_restricted.csv	srtr_master_long_restricted.csv		integer				NA/blank as read by fread	193191	0	12	0 | 1 | 2 | 3 | 4	F4	restricted	no		restricted_on_request	keep_restricted_on_request	F4	restricted_on_request	SRTR-derived data file; provide only on request under licence obligations.	restricted_on_request	csv	derived_or_workflow_data	restricted_on_request	keep_restricted_on_request	restricted_on_request	Parent file is restricted-on-request.	restricted_on_request
re.n_zero	02_workflows/F4_workflow_v01/data/01_source_loaded_harmonized/srtr_master_long_restricted.csv	srtr_master_long_restricted.csv		integer				NA/blank as read by fread	193191	0	98	2 | 1 | 10 | 8 | 5	F4	restricted	no		restricted_on_request	keep_restricted_on_request	F4	restricted_on_request	SRTR-derived data file; provide only on request under licence obligations.	restricted_on_request	csv	derived_or_workflow_data	restricted_on_request	keep_restricted_on_request	restricted_on_request	Parent file is restricted-on-request.	restricted_on_request
removal.cause	02_workflows/F4_workflow_v01/data/01_source_loaded_harmonized/srtr_master_long_restricted.csv	srtr_master_long_restricted.csv		character			12: Candidate condition improved, tx not needed | 24: Unable to contact candidate | 15: Living Donor tx, removed by transplanting center | 9: Other | 8: Died | 13: Candidate condition deteriorated , too sick for tx | 4: Deceased Donor tx, removed by...	NA/blank as read by fread	193191	0	14	12: Candidate condition improved, tx not needed | 24: Unable to contact candidate | 15: Living Donor tx, removed by tra...	F4	restricted	no		restricted_on_request	keep_restricted_on_request	F4	restricted_on_request	SRTR-derived data file; provide only on request under licence obligations.	restricted_on_request	csv	derived_or_workflow_data	restricted_on_request	keep_restricted_on_request	restricted_on_request	Parent file is restricted-on-request.	restricted_on_request
sex	02_workflows/F4_workflow_v01/data/01_source_loaded_harmonized/srtr_master_long_restricted.csv	srtr_master_long_restricted.csv		character			F | M	NA/blank as read by fread	193191	0	2	F | M	F4	restricted	no		restricted_on_request	keep_restricted_on_request	F4	restricted_on_request	SRTR-derived data file; provide only on request under licence obligations.	restricted_on_request	csv	derived_or_workflow_data	restricted_on_request	keep_restricted_on_request	restricted_on_request	Parent file is restricted-on-request.	restricted_on_request
parameter	02_workflows/F4_workflow_v01/data/02b_figure_content/esld_srtr_F4_survival_meta_public.csv	esld_srtr_F4_survival_meta_public.csv		character			dataset_name | domain | anchor | data_object | unit_or_role | release_status | esld_source_master | esld_caselevel_internal_file | esld_aggregate_public_file | srtr_median_public_file	NA/blank as read by fread	12	0	12	dataset_name | domain | anchor | data_object | unit_or_role	F4	restricted	no		restricted_on_request	keep_restricted_on_request	F4	restricted_on_request	SRTR-derived data file; provide only on request under licence obligations.	restricted_on_request	csv	derived_or_workflow_data	restricted_on_request	keep_restricted_on_request	restricted_on_request	Parent file is restricted-on-request.	restricted_on_request
value	02_workflows/F4_workflow_v01/data/02b_figure_content/esld_srtr_F4_survival_meta_public.csv	esld_srtr_F4_survival_meta_public.csv		character			esld_srtr_F4_survival | esld_srtr | F4 | survival | stats | public | esld_master_long_public.csv | esld_F4_survival_case_internal.csv | esld_F4_survival_stats_public.csv | srtr_F4_survival_median_reference_public.csv	NA/blank as read by fread	12	0	12	esld_srtr_F4_survival | esld_srtr | F4 | survival | stats	F4	restricted	no		restricted_on_request	keep_restricted_on_request	F4	restricted_on_request	SRTR-derived data file; provide only on request under licence obligations.	restricted_on_request	csv	derived_or_workflow_data	restricted_on_request	keep_restricted_on_request	restricted_on_request	Parent file is restricted-on-request.	restricted_on_request	assay_value_qc_metric_or_long_format_metadata	Assay value, QC metric, or long-format metadata field required to rebuild public outputs.
median_grp0	02_workflows/F4_workflow_v01/data/02b_figure_content/srtr_F4_survival_median_reference_public.csv	srtr_F4_survival_median_reference_public.csv		numeric				NA/blank as read by fread	28	0	25	322 | 276 | 151 | 130 | 65	F4	restricted	no		restricted_on_request	keep_restricted_on_request	F4	restricted_on_request	SRTR-derived data file; provide only on request under licence obligations.	restricted_on_request	csv	derived_or_workflow_data	restricted_on_request	keep_restricted_on_request	restricted_on_request	Parent file is restricted-on-request.	restricted_on_request
median_grp1	02_workflows/F4_workflow_v01/data/02b_figure_content/srtr_F4_survival_median_reference_public.csv	srtr_F4_survival_median_reference_public.csv		numeric				NA/blank as read by fread	28	0	27	315 | 312 | 202 | 88 | 41	F4	restricted	no		restricted_on_request	keep_restricted_on_request	F4	restricted_on_request	SRTR-derived data file; provide only on request under licence obligations.	restricted_on_request	csv	derived_or_workflow_data	restricted_on_request	keep_restricted_on_request	restricted_on_request	Parent file is restricted-on-request.	restricted_on_request
model	02_workflows/F4_workflow_v01/data/02b_figure_content/srtr_F4_survival_median_reference_public.csv	srtr_F4_survival_median_reference_public.csv		character			MELD | MELD-Na | reMELD-Na | MELD 3.0	NA/blank as read by fread	28	0	4	MELD | MELD-Na | reMELD-Na | MELD 3.0	F4	restricted	no		restricted_on_request	keep_restricted_on_request	F4	restricted_on_request	SRTR-derived data file; provide only on request under licence obligations.	restricted_on_request	csv	derived_or_workflow_data	restricted_on_request	keep_restricted_on_request	restricted_on_request	Parent file is restricted-on-request.	restricted_on_request
n_grp0	02_workflows/F4_workflow_v01/data/02b_figure_content/srtr_F4_survival_median_reference_public.csv	srtr_F4_survival_median_reference_public.csv		integer				NA/blank as read by fread	28	0	28	989 | 4381 | 2949 | 2290 | 983	F4	restricted	no		restricted_on_request	keep_restricted_on_request	F4	restricted_on_request	SRTR-derived data file; provide only on request under licence obligations.	restricted_on_request	csv	derived_or_workflow_data	restricted_on_request	keep_restricted_on_request	restricted_on_request	Parent file is restricted-on-request.	restricted_on_request
n_grp1	02_workflows/F4_workflow_v01/data/02b_figure_content/srtr_F4_survival_median_reference_public.csv	srtr_F4_survival_median_reference_public.csv		integer				NA/blank as read by fread	28	0	28	367 | 2676 | 4767 | 3953 | 2569	F4	restricted	no		restricted_on_request	keep_restricted_on_request	F4	restricted_on_request	SRTR-derived data file; provide only on request under licence obligations.	restricted_on_request	csv	derived_or_workflow_data	restricted_on_request	keep_restricted_on_request	restricted_on_request	Parent file is restricted-on-request.	restricted_on_request
score_class_label	02_workflows/F4_workflow_v01/data/02b_figure_content/srtr_F4_survival_median_reference_public.csv	srtr_F4_survival_median_reference_public.csv		character			≤10 | 11-15 | 16-20 | 21-25 | 26-30 | 31-35 | 36-40	NA/blank as read by fread	28	0	7	≤10 | 11-15 | 16-20 | 21-25 | 26-30	F4	restricted	no		restricted_on_request	keep_restricted_on_request	F4	restricted_on_request	SRTR-derived data file; provide only on request under licence obligations.	restricted_on_request	csv	derived_or_workflow_data	restricted_on_request	keep_restricted_on_request	restricted_on_request	Parent file is restricted-on-request.	restricted_on_request
score_class_value	02_workflows/F4_workflow_v01/data/02b_figure_content/srtr_F4_survival_median_reference_public.csv	srtr_F4_survival_median_reference_public.csv		integer				NA/blank as read by fread	28	0	7	10 | 15 | 20 | 25 | 30	F4	restricted	no		restricted_on_request	keep_restricted_on_request	F4	restricted_on_request	SRTR-derived data file; provide only on request under licence obligations.	restricted_on_request	csv	derived_or_workflow_data	restricted_on_request	keep_restricted_on_request	restricted_on_request	Parent file is restricted-on-request.	restricted_on_request
asterisk	02_workflows/F4_workflow_v01/data/02b_figure_content/srtr_F4_survival_wilcoxon_reference_public.csv	srtr_F4_survival_wilcoxon_reference_public.csv		character			n.s. | **** | ** | ***	NA/blank as read by fread	28	0	4	n.s. | **** | ** | ***	F4	restricted	no		restricted_on_request	keep_restricted_on_request	F4	restricted_on_request	SRTR-derived data file; provide only on request under licence obligations.	restricted_on_request	csv	derived_or_workflow_data	restricted_on_request	keep_restricted_on_request	restricted_on_request	Parent file is restricted-on-request.	restricted_on_request
median_grp0_wil	02_workflows/F4_workflow_v01/data/02b_figure_content/srtr_F4_survival_wilcoxon_reference_public.csv	srtr_F4_survival_wilcoxon_reference_public.csv		numeric				NA/blank as read by fread	28	0	25	322 | 276 | 151 | 130 | 65	F4	restricted	no		restricted_on_request	keep_restricted_on_request	F4	restricted_on_request	SRTR-derived data file; provide only on request under licence obligations.	restricted_on_request	csv	derived_or_workflow_data	restricted_on_request	keep_restricted_on_request	restricted_on_request	Parent file is restricted-on-request.	restricted_on_request
median_grp1_wil	02_workflows/F4_workflow_v01/data/02b_figure_content/srtr_F4_survival_wilcoxon_reference_public.csv	srtr_F4_survival_wilcoxon_reference_public.csv		numeric				NA/blank as read by fread	28	0	27	315 | 312 | 202 | 88 | 41	F4	restricted	no		restricted_on_request	keep_restricted_on_request	F4	restricted_on_request	SRTR-derived data file; provide only on request under licence obligations.	restricted_on_request	csv	derived_or_workflow_data	restricted_on_request	keep_restricted_on_request	restricted_on_request	Parent file is restricted-on-request.	restricted_on_request
model	02_workflows/F4_workflow_v01/data/02b_figure_content/srtr_F4_survival_wilcoxon_reference_public.csv	srtr_F4_survival_wilcoxon_reference_public.csv		character			MELD | MELD-Na | reMELD-Na | MELD 3.0	NA/blank as read by fread	28	0	4	MELD | MELD-Na | reMELD-Na | MELD 3.0	F4	restricted	no		restricted_on_request	keep_restricted_on_request	F4	restricted_on_request	SRTR-derived data file; provide only on request under licence obligations.	restricted_on_request	csv	derived_or_workflow_data	restricted_on_request	keep_restricted_on_request	restricted_on_request	Parent file is restricted-on-request.	restricted_on_request
n_grp0_wil	02_workflows/F4_workflow_v01/data/02b_figure_content/srtr_F4_survival_wilcoxon_reference_public.csv	srtr_F4_survival_wilcoxon_reference_public.csv		integer				NA/blank as read by fread	28	0	28	989 | 4381 | 2949 | 2290 | 983	F4	restricted	no		restricted_on_request	keep_restricted_on_request	F4	restricted_on_request	SRTR-derived data file; provide only on request under licence obligations.	restricted_on_request	csv	derived_or_workflow_data	restricted_on_request	keep_restricted_on_request	restricted_on_request	Parent file is restricted-on-request.	restricted_on_request
n_grp1_wil	02_workflows/F4_workflow_v01/data/02b_figure_content/srtr_F4_survival_wilcoxon_reference_public.csv	srtr_F4_survival_wilcoxon_reference_public.csv		integer				NA/blank as read by fread	28	0	28	367 | 2676 | 4767 | 3953 | 2569	F4	restricted	no		restricted_on_request	keep_restricted_on_request	F4	restricted_on_request	SRTR-derived data file; provide only on request under licence obligations.	restricted_on_request	csv	derived_or_workflow_data	restricted_on_request	keep_restricted_on_request	restricted_on_request	Parent file is restricted-on-request.	restricted_on_request
score_class_label_wil	02_workflows/F4_workflow_v01/data/02b_figure_content/srtr_F4_survival_wilcoxon_reference_public.csv	srtr_F4_survival_wilcoxon_reference_public.csv		character			≤10 | 11-15 | 16-20 | 21-25 | 26-30 | 31-35 | 36-40	NA/blank as read by fread	28	0	7	≤10 | 11-15 | 16-20 | 21-25 | 26-30	F4	restricted	no		restricted_on_request	keep_restricted_on_request	F4	restricted_on_request	SRTR-derived data file; provide only on request under licence obligations.	restricted_on_request	csv	derived_or_workflow_data	restricted_on_request	keep_restricted_on_request	restricted_on_request	Parent file is restricted-on-request.	restricted_on_request
wilcoxon_p	02_workflows/F4_workflow_v01/data/02b_figure_content/srtr_F4_survival_wilcoxon_reference_public.csv	srtr_F4_survival_wilcoxon_reference_public.csv		numeric				NA/blank as read by fread	28	0	11	0.9403 | 0 | 0.8503 | 0.9807 | 0.0985	F4	restricted	no		restricted_on_request	keep_restricted_on_request	F4	restricted_on_request	SRTR-derived data file; provide only on request under licence obligations.	restricted_on_request	csv	derived_or_workflow_data	restricted_on_request	keep_restricted_on_request	restricted_on_request	Parent file is restricted-on-request.	restricted_on_request
median_grp0	02_workflows/F4_workflow_v01/submission_ready/public/data/srtr_F4_survival_median_reference_public.csv	srtr_F4_survival_median_reference_public.csv		numeric				NA/blank as read by fread	28	0	25	322 | 276 | 151 | 130 | 65	F4	restricted	no		public_deposit	keep_public_deposit	F4	not_public	SRTR-derived data file; provide only on request under licence obligations.	restricted_on_request	csv	derived_or_workflow_data	restricted_on_request	keep_restricted_on_request	restricted_on_request	Parent file is restricted-on-request.	restricted_on_request
median_grp1	02_workflows/F4_workflow_v01/submission_ready/public/data/srtr_F4_survival_median_reference_public.csv	srtr_F4_survival_median_reference_public.csv		numeric				NA/blank as read by fread	28	0	27	315 | 312 | 202 | 88 | 41	F4	restricted	no		public_deposit	keep_public_deposit	F4	not_public	SRTR-derived data file; provide only on request under licence obligations.	restricted_on_request	csv	derived_or_workflow_data	restricted_on_request	keep_restricted_on_request	restricted_on_request	Parent file is restricted-on-request.	restricted_on_request
model	02_workflows/F4_workflow_v01/submission_ready/public/data/srtr_F4_survival_median_reference_public.csv	srtr_F4_survival_median_reference_public.csv		character			MELD | MELD-Na | reMELD-Na | MELD 3.0	NA/blank as read by fread	28	0	4	MELD | MELD-Na | reMELD-Na | MELD 3.0	F4	restricted	no		public_deposit	keep_public_deposit	F4	not_public	SRTR-derived data file; provide only on request under licence obligations.	restricted_on_request	csv	derived_or_workflow_data	restricted_on_request	keep_restricted_on_request	restricted_on_request	Parent file is restricted-on-request.	restricted_on_request
n_grp0	02_workflows/F4_workflow_v01/submission_ready/public/data/srtr_F4_survival_median_reference_public.csv	srtr_F4_survival_median_reference_public.csv		integer				NA/blank as read by fread	28	0	28	989 | 4381 | 2949 | 2290 | 983	F4	restricted	no		public_deposit	keep_public_deposit	F4	not_public	SRTR-derived data file; provide only on request under licence obligations.	restricted_on_request	csv	derived_or_workflow_data	restricted_on_request	keep_restricted_on_request	restricted_on_request	Parent file is restricted-on-request.	restricted_on_request
n_grp1	02_workflows/F4_workflow_v01/submission_ready/public/data/srtr_F4_survival_median_reference_public.csv	srtr_F4_survival_median_reference_public.csv		integer				NA/blank as read by fread	28	0	28	367 | 2676 | 4767 | 3953 | 2569	F4	restricted	no		public_deposit	keep_public_deposit	F4	not_public	SRTR-derived data file; provide only on request under licence obligations.	restricted_on_request	csv	derived_or_workflow_data	restricted_on_request	keep_restricted_on_request	restricted_on_request	Parent file is restricted-on-request.	restricted_on_request
score_class_label	02_workflows/F4_workflow_v01/submission_ready/public/data/srtr_F4_survival_median_reference_public.csv	srtr_F4_survival_median_reference_public.csv		character			≤10 | 11-15 | 16-20 | 21-25 | 26-30 | 31-35 | 36-40	NA/blank as read by fread	28	0	7	≤10 | 11-15 | 16-20 | 21-25 | 26-30	F4	restricted	no		public_deposit	keep_public_deposit	F4	not_public	SRTR-derived data file; provide only on request under licence obligations.	restricted_on_request	csv	derived_or_workflow_data	restricted_on_request	keep_restricted_on_request	restricted_on_request	Parent file is restricted-on-request.	restricted_on_request
score_class_value	02_workflows/F4_workflow_v01/submission_ready/public/data/srtr_F4_survival_median_reference_public.csv	srtr_F4_survival_median_reference_public.csv		integer				NA/blank as read by fread	28	0	7	10 | 15 | 20 | 25 | 30	F4	restricted	no		public_deposit	keep_public_deposit	F4	not_public	SRTR-derived data file; provide only on request under licence obligations.	restricted_on_request	csv	derived_or_workflow_data	restricted_on_request	keep_restricted_on_request	restricted_on_request	Parent file is restricted-on-request.	restricted_on_request
asterisk	02_workflows/F4_workflow_v01/submission_ready/public/data/srtr_F4_survival_wilcoxon_reference_public.csv	srtr_F4_survival_wilcoxon_reference_public.csv		character			n.s. | **** | ** | ***	NA/blank as read by fread	28	0	4	n.s. | **** | ** | ***	F4	restricted	no		public_deposit	keep_public_deposit	F4	not_public	SRTR-derived data file; provide only on request under licence obligations.	restricted_on_request	csv	derived_or_workflow_data	restricted_on_request	keep_restricted_on_request	restricted_on_request	Parent file is restricted-on-request.	restricted_on_request
median_grp0_wil	02_workflows/F4_workflow_v01/submission_ready/public/data/srtr_F4_survival_wilcoxon_reference_public.csv	srtr_F4_survival_wilcoxon_reference_public.csv		numeric				NA/blank as read by fread	28	0	25	322 | 276 | 151 | 130 | 65	F4	restricted	no		public_deposit	keep_public_deposit	F4	not_public	SRTR-derived data file; provide only on request under licence obligations.	restricted_on_request	csv	derived_or_workflow_data	restricted_on_request	keep_restricted_on_request	restricted_on_request	Parent file is restricted-on-request.	restricted_on_request
median_grp1_wil	02_workflows/F4_workflow_v01/submission_ready/public/data/srtr_F4_survival_wilcoxon_reference_public.csv	srtr_F4_survival_wilcoxon_reference_public.csv		numeric				NA/blank as read by fread	28	0	27	315 | 312 | 202 | 88 | 41	F4	restricted	no		public_deposit	keep_public_deposit	F4	not_public	SRTR-derived data file; provide only on request under licence obligations.	restricted_on_request	csv	derived_or_workflow_data	restricted_on_request	keep_restricted_on_request	restricted_on_request	Parent file is restricted-on-request.	restricted_on_request
model	02_workflows/F4_workflow_v01/submission_ready/public/data/srtr_F4_survival_wilcoxon_reference_public.csv	srtr_F4_survival_wilcoxon_reference_public.csv		character			MELD | MELD-Na | reMELD-Na | MELD 3.0	NA/blank as read by fread	28	0	4	MELD | MELD-Na | reMELD-Na | MELD 3.0	F4	restricted	no		public_deposit	keep_public_deposit	F4	not_public	SRTR-derived data file; provide only on request under licence obligations.	restricted_on_request	csv	derived_or_workflow_data	restricted_on_request	keep_restricted_on_request	restricted_on_request	Parent file is restricted-on-request.	restricted_on_request
n_grp0_wil	02_workflows/F4_workflow_v01/submission_ready/public/data/srtr_F4_survival_wilcoxon_reference_public.csv	srtr_F4_survival_wilcoxon_reference_public.csv		integer				NA/blank as read by fread	28	0	28	989 | 4381 | 2949 | 2290 | 983	F4	restricted	no		public_deposit	keep_public_deposit	F4	not_public	SRTR-derived data file; provide only on request under licence obligations.	restricted_on_request	csv	derived_or_workflow_data	restricted_on_request	keep_restricted_on_request	restricted_on_request	Parent file is restricted-on-request.	restricted_on_request
n_grp1_wil	02_workflows/F4_workflow_v01/submission_ready/public/data/srtr_F4_survival_wilcoxon_reference_public.csv	srtr_F4_survival_wilcoxon_reference_public.csv		integer				NA/blank as read by fread	28	0	28	367 | 2676 | 4767 | 3953 | 2569	F4	restricted	no		public_deposit	keep_public_deposit	F4	not_public	SRTR-derived data file; provide only on request under licence obligations.	restricted_on_request	csv	derived_or_workflow_data	restricted_on_request	keep_restricted_on_request	restricted_on_request	Parent file is restricted-on-request.	restricted_on_request
score_class_label_wil	02_workflows/F4_workflow_v01/submission_ready/public/data/srtr_F4_survival_wilcoxon_reference_public.csv	srtr_F4_survival_wilcoxon_reference_public.csv		character			≤10 | 11-15 | 16-20 | 21-25 | 26-30 | 31-35 | 36-40	NA/blank as read by fread	28	0	7	≤10 | 11-15 | 16-20 | 21-25 | 26-30	F4	restricted	no		public_deposit	keep_public_deposit	F4	not_public	SRTR-derived data file; provide only on request under licence obligations.	restricted_on_request	csv	derived_or_workflow_data	restricted_on_request	keep_restricted_on_request	restricted_on_request	Parent file is restricted-on-request.	restricted_on_request
wilcoxon_p	02_workflows/F4_workflow_v01/submission_ready/public/data/srtr_F4_survival_wilcoxon_reference_public.csv	srtr_F4_survival_wilcoxon_reference_public.csv		numeric				NA/blank as read by fread	28	0	11	0.9403 | 0 | 0.8503 | 0.9807 | 0.0985	F4	restricted	no		public_deposit	keep_public_deposit	F4	not_public	SRTR-derived data file; provide only on request under licence obligations.	restricted_on_request	csv	derived_or_workflow_data	restricted_on_request	keep_restricted_on_request	restricted_on_request	Parent file is restricted-on-request.	restricted_on_request
cif	02_workflows/F6_workflow_v01/data/01_source_loaded_harmonized/srtr_F6_cif_long_restricted.csv	srtr_F6_cif_long_restricted.csv		numeric				NA/blank as read by fread	48750	0	23269	0 | 0.0018796992481203 | 0.0037593984962406 | 0.0056390977443609 | 0.0075187969924812	F6	restricted	no		restricted_on_request	keep_restricted_on_request	F6	restricted_on_request	SRTR-derived data file; provide only on request under licence obligations.	restricted_on_request	csv	derived_or_workflow_data	restricted_on_request	keep_restricted_on_request	restricted_on_request	Parent file is restricted-on-request.	restricted_on_request
event	02_workflows/F6_workflow_v01/data/01_source_loaded_harmonized/srtr_F6_cif_long_restricted.csv	srtr_F6_cif_long_restricted.csv		character			Waitlist death | Transplantation | Other reasons	NA/blank as read by fread	48750	0	3	Waitlist death | Transplantation | Other reasons	F6	restricted	no		restricted_on_request	keep_restricted_on_request	F6	restricted_on_request	SRTR-derived data file; provide only on request under licence obligations.	restricted_on_request	csv	derived_or_workflow_data	restricted_on_request	keep_restricted_on_request	restricted_on_request	Parent file is restricted-on-request.	restricted_on_request
event_code	02_workflows/F6_workflow_v01/data/01_source_loaded_harmonized/srtr_F6_cif_long_restricted.csv	srtr_F6_cif_long_restricted.csv		integer				NA/blank as read by fread	48750	0	3	1 | 2 | 3	F6	restricted	no		restricted_on_request	keep_restricted_on_request	F6	restricted_on_request	SRTR-derived data file; provide only on request under licence obligations.	restricted_on_request	csv	derived_or_workflow_data	restricted_on_request	keep_restricted_on_request	restricted_on_request	Parent file is restricted-on-request.	restricted_on_request
group	02_workflows/F6_workflow_v01/data/01_source_loaded_harmonized/srtr_F6_cif_long_restricted.csv	srtr_F6_cif_long_restricted.csv		character			m1 | pm	NA/blank as read by fread	48750	0	2	m1 | pm	F6	restricted	no		restricted_on_request	keep_restricted_on_request	F6	restricted_on_request	SRTR-derived data file; provide only on request under licence obligations.	restricted_on_request	csv	derived_or_workflow_data	restricted_on_request	keep_restricted_on_request	restricted_on_request	Parent file is restricted-on-request.	restricted_on_request
score_class	02_workflows/F6_workflow_v01/data/01_source_loaded_harmonized/srtr_F6_cif_long_restricted.csv	srtr_F6_cif_long_restricted.csv		character			≤15 | 16–25 | >25	NA/blank as read by fread	48750	0	3	≤15 | 16–25 | >25	F6	restricted	no		restricted_on_request	keep_restricted_on_request	F6	restricted_on_request	SRTR-derived data file; provide only on request under licence obligations.	restricted_on_request	csv	derived_or_workflow_data	restricted_on_request	keep_restricted_on_request	restricted_on_request	Parent file is restricted-on-request.	restricted_on_request
score_variant	02_workflows/F6_workflow_v01/data/01_source_loaded_harmonized/srtr_F6_cif_long_restricted.csv	srtr_F6_cif_long_restricted.csv		character			MELD | MELD-Na | reMELD-Na | MELD 3.0	NA/blank as read by fread	48750	0	4	MELD | MELD-Na | reMELD-Na | MELD 3.0	F6	restricted	no		restricted_on_request	keep_restricted_on_request	F6	restricted_on_request	SRTR-derived data file; provide only on request under licence obligations.	restricted_on_request	csv	derived_or_workflow_data	restricted_on_request	keep_restricted_on_request	restricted_on_request	Parent file is restricted-on-request.	restricted_on_request
time	02_workflows/F6_workflow_v01/data/01_source_loaded_harmonized/srtr_F6_cif_long_restricted.csv	srtr_F6_cif_long_restricted.csv		integer				NA/blank as read by fread	48750	0	731	0 | 8 | 24 | 31 | 44	F6	restricted	no		restricted_on_request	keep_restricted_on_request	F6	restricted_on_request	SRTR-derived data file; provide only on request under licence obligations.	restricted_on_request	csv	derived_or_workflow_data	restricted_on_request	keep_restricted_on_request	restricted_on_request	Parent file is restricted-on-request.	restricted_on_request	relative_time_or_public_outcome	Relative/count-based time variable or binary outcome flag; no calendar date/time disclosed.
n1_m1	02_workflows/F6_workflow_v01/data/01_source_loaded_harmonized/srtr_F6_cif_panel_meta_restricted.csv	srtr_F6_cif_panel_meta_restricted.csv		integer				NA/blank as read by fread	12	0	12	66 | 272 | 766 | 44 | 232	F6	restricted	no		restricted_on_request	keep_restricted_on_request	F6	restricted_on_request	SRTR-derived data file; provide only on request under licence obligations.	restricted_on_request	csv	derived_or_workflow_data	restricted_on_request	keep_restricted_on_request	restricted_on_request	Parent file is restricted-on-request.	restricted_on_request
n1_pm	02_workflows/F6_workflow_v01/data/01_source_loaded_harmonized/srtr_F6_cif_panel_meta_restricted.csv	srtr_F6_cif_panel_meta_restricted.csv		integer				NA/blank as read by fread	12	0	12	528 | 524 | 548 | 388 | 596	F6	restricted	no		restricted_on_request	keep_restricted_on_request	F6	restricted_on_request	SRTR-derived data file; provide only on request under licence obligations.	restricted_on_request	csv	derived_or_workflow_data	restricted_on_request	keep_restricted_on_request	restricted_on_request	Parent file is restricted-on-request.	restricted_on_request
n2_m1	02_workflows/F6_workflow_v01/data/01_source_loaded_harmonized/srtr_F6_cif_panel_meta_restricted.csv	srtr_F6_cif_panel_meta_restricted.csv		integer				NA/blank as read by fread	12	0	12	271 | 1833 | 2601 | 148 | 1460	F6	restricted	no		restricted_on_request	keep_restricted_on_request	F6	restricted_on_request	SRTR-derived data file; provide only on request under licence obligations.	restricted_on_request	csv	derived_or_workflow_data	restricted_on_request	keep_restricted_on_request	restricted_on_request	Parent file is restricted-on-request.	restricted_on_request
n2_pm	02_workflows/F6_workflow_v01/data/01_source_loaded_harmonized/srtr_F6_cif_panel_meta_restricted.csv	srtr_F6_cif_panel_meta_restricted.csv		integer				NA/blank as read by fread	12	0	12	2281 | 2944 | 2131 | 1668 | 3096	F6	restricted	no		restricted_on_request	keep_restricted_on_request	F6	restricted_on_request	SRTR-derived data file; provide only on request under licence obligations.	restricted_on_request	csv	derived_or_workflow_data	restricted_on_request	keep_restricted_on_request	restricted_on_request	Parent file is restricted-on-request.	restricted_on_request
n3_m1	02_workflows/F6_workflow_v01/data/01_source_loaded_harmonized/srtr_F6_cif_panel_meta_restricted.csv	srtr_F6_cif_panel_meta_restricted.csv		integer				NA/blank as read by fread	12	0	12	195 | 442 | 519 | 156 | 411	F6	restricted	no		restricted_on_request	keep_restricted_on_request	F6	restricted_on_request	SRTR-derived data file; provide only on request under licence obligations.	restricted_on_request	csv	derived_or_workflow_data	restricted_on_request	keep_restricted_on_request	restricted_on_request	Parent file is restricted-on-request.	restricted_on_request
n3_pm	02_workflows/F6_workflow_v01/data/01_source_loaded_harmonized/srtr_F6_cif_panel_meta_restricted.csv	srtr_F6_cif_panel_meta_restricted.csv		integer				NA/blank as read by fread	12	0	12	2165 | 761 | 355 | 1937 | 915	F6	restricted	no		restricted_on_request	keep_restricted_on_request	F6	restricted_on_request	SRTR-derived data file; provide only on request under licence obligations.	restricted_on_request	csv	derived_or_workflow_data	restricted_on_request	keep_restricted_on_request	restricted_on_request	Parent file is restricted-on-request.	restricted_on_request
p_other_reasons	02_workflows/F6_workflow_v01/data/01_source_loaded_harmonized/srtr_F6_cif_panel_meta_restricted.csv	srtr_F6_cif_panel_meta_restricted.csv		numeric				NA/blank as read by fread	12	0	12	0.000205238720518586 | 0.409593323298811 | 0.0753412523575709 | 0.0304257177081522 | 0.589074547536001	F6	restricted	no		restricted_on_request	keep_restricted_on_request	F6	restricted_on_request	SRTR-derived data file; provide only on request under licence obligations.	restricted_on_request	csv	derived_or_workflow_data	restricted_on_request	keep_restricted_on_request	restricted_on_request	Parent file is restricted-on-request.	restricted_on_request
p_transplantation	02_workflows/F6_workflow_v01/data/01_source_loaded_harmonized/srtr_F6_cif_panel_meta_restricted.csv	srtr_F6_cif_panel_meta_restricted.csv		numeric				NA/blank as read by fread	12	0	10	0.386354454994172 | 0.136713170264872 | 0 | 0.469614680729452 | 0.0532475473918038	F6	restricted	no		restricted_on_request	keep_restricted_on_request	F6	restricted_on_request	SRTR-derived data file; provide only on request under licence obligations.	restricted_on_request	csv	derived_or_workflow_data	restricted_on_request	keep_restricted_on_request	restricted_on_request	Parent file is restricted-on-request.	restricted_on_request
p_waitlist_death	02_workflows/F6_workflow_v01/data/01_source_loaded_harmonized/srtr_F6_cif_panel_meta_restricted.csv	srtr_F6_cif_panel_meta_restricted.csv		numeric				NA/blank as read by fread	12	0	12	0.245285621774651 | 0.0252387175432526 | 0.282832697200246 | 0.0943923187804869 | 0.0207112627546073	F6	restricted	no		restricted_on_request	keep_restricted_on_request	F6	restricted_on_request	SRTR-derived data file; provide only on request under licence obligations.	restricted_on_request	csv	derived_or_workflow_data	restricted_on_request	keep_restricted_on_request	restricted_on_request	Parent file is restricted-on-request.	restricted_on_request
score_class	02_workflows/F6_workflow_v01/data/01_source_loaded_harmonized/srtr_F6_cif_panel_meta_restricted.csv	srtr_F6_cif_panel_meta_restricted.csv		character			≤15 | 16–25 | >25	NA/blank as read by fread	12	0	3	≤15 | 16–25 | >25	F6	restricted	no		restricted_on_request	keep_restricted_on_request	F6	restricted_on_request	SRTR-derived data file; provide only on request under licence obligations.	restricted_on_request	csv	derived_or_workflow_data	restricted_on_request	keep_restricted_on_request	restricted_on_request	Parent file is restricted-on-request.	restricted_on_request
score_variant	02_workflows/F6_workflow_v01/data/01_source_loaded_harmonized/srtr_F6_cif_panel_meta_restricted.csv	srtr_F6_cif_panel_meta_restricted.csv		character			MELD | MELD-Na | reMELD-Na | MELD 3.0	NA/blank as read by fread	12	0	4	MELD | MELD-Na | reMELD-Na | MELD 3.0	F6	restricted	no		restricted_on_request	keep_restricted_on_request	F6	restricted_on_request	SRTR-derived data file; provide only on request under licence obligations.	restricted_on_request	csv	derived_or_workflow_data	restricted_on_request	keep_restricted_on_request	restricted_on_request	Parent file is restricted-on-request.	restricted_on_request
chisq	02_workflows/F6_workflow_v01/data/01_source_loaded_harmonized/srtr_F6_gray_tests_stats_public.csv	srtr_F6_gray_tests_stats_public.csv		numeric				NA/blank as read by fread	36	0	36	1.34995707144027 | 0.750384715209378 | 13.7825037493933 | 5.00743213145434 | 2.21456976080773	F6	restricted	no		restricted_on_request	keep_restricted_on_request	F6	restricted_on_request	SRTR-derived data file; provide only on request under licence obligations.	restricted_on_request	csv	derived_or_workflow_data	restricted_on_request	keep_restricted_on_request	restricted_on_request	Parent file is restricted-on-request.	restricted_on_request
df	02_workflows/F6_workflow_v01/data/01_source_loaded_harmonized/srtr_F6_gray_tests_stats_public.csv	srtr_F6_gray_tests_stats_public.csv		integer				NA/blank as read by fread	36	0	1	1	F6	restricted	no		restricted_on_request	keep_restricted_on_request	F6	restricted_on_request	SRTR-derived data file; provide only on request under licence obligations.	restricted_on_request	csv	derived_or_workflow_data	restricted_on_request	keep_restricted_on_request	restricted_on_request	Parent file is restricted-on-request.	restricted_on_request
event	02_workflows/F6_workflow_v01/data/01_source_loaded_harmonized/srtr_F6_gray_tests_stats_public.csv	srtr_F6_gray_tests_stats_public.csv		character			Waitlist death | Transplantation | Other reasons	NA/blank as read by fread	36	0	3	Waitlist death | Transplantation | Other reasons	F6	restricted	no		restricted_on_request	keep_restricted_on_request	F6	restricted_on_request	SRTR-derived data file; provide only on request under licence obligations.	restricted_on_request	csv	derived_or_workflow_data	restricted_on_request	keep_restricted_on_request	restricted_on_request	Parent file is restricted-on-request.	restricted_on_request
event_code	02_workflows/F6_workflow_v01/data/01_source_loaded_harmonized/srtr_F6_gray_tests_stats_public.csv	srtr_F6_gray_tests_stats_public.csv		integer				NA/blank as read by fread	36	0	3	1 | 2 | 3	F6	restricted	no		restricted_on_request	keep_restricted_on_request	F6	restricted_on_request	SRTR-derived data file; provide only on request under licence obligations.	restricted_on_request	csv	derived_or_workflow_data	restricted_on_request	keep_restricted_on_request	restricted_on_request	Parent file is restricted-on-request.	restricted_on_request
p_value	02_workflows/F6_workflow_v01/data/01_source_loaded_harmonized/srtr_F6_gray_tests_stats_public.csv	srtr_F6_gray_tests_stats_public.csv		numeric				NA/blank as read by fread	36	0	34	0.245285621774651 | 0.386354454994172 | 0.000205238720518586 | 0.0252387175432526 | 0.136713170264872	F6	restricted	no		restricted_on_request	keep_restricted_on_request	F6	restricted_on_request	SRTR-derived data file; provide only on request under licence obligations.	restricted_on_request	csv	derived_or_workflow_data	restricted_on_request	keep_restricted_on_request	restricted_on_request	Parent file is restricted-on-request.	restricted_on_request
p_value_formatted	02_workflows/F6_workflow_v01/data/01_source_loaded_harmonized/srtr_F6_gray_tests_stats_public.csv	srtr_F6_gray_tests_stats_public.csv		numeric				NA/blank as read by fread	36	0	34	0.245 | 0.386 | 0.000205 | 0.0252 | 0.137	F6	restricted	no		restricted_on_request	keep_restricted_on_request	F6	restricted_on_request	SRTR-derived data file; provide only on request under licence obligations.	restricted_on_request	csv	derived_or_workflow_data	restricted_on_request	keep_restricted_on_request	restricted_on_request	Parent file is restricted-on-request.	restricted_on_request
score_class	02_workflows/F6_workflow_v01/data/01_source_loaded_harmonized/srtr_F6_gray_tests_stats_public.csv	srtr_F6_gray_tests_stats_public.csv		character			≤15 | 16–25 | >25	NA/blank as read by fread	36	0	3	≤15 | 16–25 | >25	F6	restricted	no		restricted_on_request	keep_restricted_on_request	F6	restricted_on_request	SRTR-derived data file; provide only on request under licence obligations.	restricted_on_request	csv	derived_or_workflow_data	restricted_on_request	keep_restricted_on_request	restricted_on_request	Parent file is restricted-on-request.	restricted_on_request
score_variant	02_workflows/F6_workflow_v01/data/01_source_loaded_harmonized/srtr_F6_gray_tests_stats_public.csv	srtr_F6_gray_tests_stats_public.csv		character			MELD | MELD-Na | reMELD-Na | MELD 3.0	NA/blank as read by fread	36	0	4	MELD | MELD-Na | reMELD-Na | MELD 3.0	F6	restricted	no		restricted_on_request	keep_restricted_on_request	F6	restricted_on_request	SRTR-derived data file; provide only on request under licence obligations.	restricted_on_request	csv	derived_or_workflow_data	restricted_on_request	keep_restricted_on_request	restricted_on_request	Parent file is restricted-on-request.	restricted_on_request
file_key	02_workflows/F6_workflow_v01/data/01_source_loaded_harmonized/srtr_F6_source_load_manifest_internal.csv	srtr_F6_source_load_manifest_internal.csv		character			srtr_master_long_restricted	NA/blank as read by fread	1	0	1	srtr_master_long_restricted	F6	restricted	no		restricted_on_request	keep_restricted_on_request	F6	restricted_on_request	SRTR-derived data file; provide only on request under licence obligations.	restricted_on_request	csv	derived_or_workflow_data	restricted_on_request	keep_restricted_on_request	restricted_on_request	Parent file is restricted-on-request.	restricted_on_request
harmonized_loaded_file_name	02_workflows/F6_workflow_v01/data/01_source_loaded_harmonized/srtr_F6_source_load_manifest_internal.csv	srtr_F6_source_load_manifest_internal.csv		character			srtr_master_long_restricted.csv	NA/blank as read by fread	1	0	1	srtr_master_long_restricted.csv	F6	restricted	no		restricted_on_request	keep_restricted_on_request	F6	restricted_on_request	SRTR-derived data file; provide only on request under licence obligations.	restricted_on_request	csv	derived_or_workflow_data	restricted_on_request	keep_restricted_on_request	restricted_on_request	Parent file is restricted-on-request.	restricted_on_request
md5	02_workflows/F6_workflow_v01/data/01_source_loaded_harmonized/srtr_F6_source_load_manifest_internal.csv	srtr_F6_source_load_manifest_internal.csv		character			88c4909a08aed3fc79459eb78793a23d	NA/blank as read by fread	1	0	1	88c4909a08aed3fc79459eb78793a23d	F6	restricted	no		restricted_on_request	keep_restricted_on_request	F6	restricted_on_request	SRTR-derived data file; provide only on request under licence obligations.	restricted_on_request	csv	derived_or_workflow_data	restricted_on_request	keep_restricted_on_request	restricted_on_request	Parent file is restricted-on-request.	restricted_on_request
n_columns	02_workflows/F6_workflow_v01/data/01_source_loaded_harmonized/srtr_F6_source_load_manifest_internal.csv	srtr_F6_source_load_manifest_internal.csv		integer				NA/blank as read by fread	1	0	1	52	F6	restricted	no		restricted_on_request	keep_restricted_on_request	F6	restricted_on_request	SRTR-derived data file; provide only on request under licence obligations.	restricted_on_request	csv	derived_or_workflow_data	restricted_on_request	keep_restricted_on_request	restricted_on_request	Parent file is restricted-on-request.	restricted_on_request
n_rows	02_workflows/F6_workflow_v01/data/01_source_loaded_harmonized/srtr_F6_source_load_manifest_internal.csv	srtr_F6_source_load_manifest_internal.csv		integer				NA/blank as read by fread	1	0	1	193191	F6	restricted	no		restricted_on_request	keep_restricted_on_request	F6	restricted_on_request	SRTR-derived data file; provide only on request under licence obligations.	restricted_on_request	csv	derived_or_workflow_data	restricted_on_request	keep_restricted_on_request	restricted_on_request	Parent file is restricted-on-request.	restricted_on_request
output_exists	02_workflows/F6_workflow_v01/data/01_source_loaded_harmonized/srtr_F6_source_load_manifest_internal.csv	srtr_F6_source_load_manifest_internal.csv		logical			TRUE	NA/blank as read by fread	1	0	1	TRUE	F6	restricted	no		restricted_on_request	keep_restricted_on_request	F6	restricted_on_request	SRTR-derived data file; provide only on request under licence obligations.	restricted_on_request	csv	derived_or_workflow_data	restricted_on_request	keep_restricted_on_request	restricted_on_request	Parent file is restricted-on-request.	restricted_on_request
release_status	02_workflows/F6_workflow_v01/data/01_source_loaded_harmonized/srtr_F6_source_load_manifest_internal.csv	srtr_F6_source_load_manifest_internal.csv		character			restricted	NA/blank as read by fread	1	0	1	restricted	F6	restricted	no		restricted_on_request	keep_restricted_on_request	F6	restricted_on_request	SRTR-derived data file; provide only on request under licence obligations.	restricted_on_request	csv	derived_or_workflow_data	restricted_on_request	keep_restricted_on_request	restricted_on_request	Parent file is restricted-on-request.	restricted_on_request	non_disclosive_release_or_grouping_status	Non-disclosive release/grouping status required for release documentation or data filtering.
source_path	02_workflows/F6_workflow_v01/data/01_source_loaded_harmonized/srtr_F6_source_load_manifest_internal.csv	srtr_F6_source_load_manifest_internal.csv		character			01_primary_data/restricted/srtr_master_long_restricted.csv	NA/blank as read by fread	1	0	1	LOCAL_PATH_REMOVED	F6	restricted	no		restricted_on_request	keep_restricted_on_request	F6	restricted_on_request	SRTR-derived data file; provide only on request under licence obligations.	restricted_on_request	csv	derived_or_workflow_data	restricted_on_request	keep_restricted_on_request	restricted_on_request	Parent file is restricted-on-request.	restricted_on_request
source_role	02_workflows/F6_workflow_v01/data/01_source_loaded_harmonized/srtr_F6_source_load_manifest_internal.csv	srtr_F6_source_load_manifest_internal.csv		character			canonical SRTR master source for F6 competing-risk/CIF outputs	NA/blank as read by fread	1	0	1	canonical SRTR master source for F6 competing-risk/CIF outputs	F6	restricted	no		restricted_on_request	keep_restricted_on_request	F6	restricted_on_request	SRTR-derived data file; provide only on request under licence obligations.	restricted_on_request	csv	derived_or_workflow_data	restricted_on_request	keep_restricted_on_request	restricted_on_request	Parent file is restricted-on-request.	restricted_on_request
parameter	02_workflows/F6_workflow_v01/data/01_source_loaded_harmonized/srtr_F6_step1_run_inputs_internal.csv	srtr_F6_step1_run_inputs_internal.csv		character			source_layer | srtr_master_long	NA/blank as read by fread	2	0	2	source_layer | srtr_master_long	F6	restricted	no		restricted_on_request	keep_restricted_on_request	F6	restricted_on_request	SRTR-derived data file; provide only on request under licence obligations.	restricted_on_request	csv	derived_or_workflow_data	restricted_on_request	keep_restricted_on_request	restricted_on_request	Parent file is restricted-on-request.	restricted_on_request
value	02_workflows/F6_workflow_v01/data/01_source_loaded_harmonized/srtr_F6_step1_run_inputs_internal.csv	srtr_F6_step1_run_inputs_internal.csv		character			V3 central primary-data layer | 01_primary_data/restricted/srtr_master_long_restricted.csv	NA/blank as read by fread	2	0	2	V3 central primary-data layer | LOCAL_PATH_REMOVED	F6	restricted	no		restricted_on_request	keep_restricted_on_request	F6	restricted_on_request	SRTR-derived data file; provide only on request under licence obligations.	restricted_on_request	csv	derived_or_workflow_data	restricted_on_request	keep_restricted_on_request	restricted_on_request	Parent file is restricted-on-request.	restricted_on_request	assay_value_qc_metric_or_long_format_metadata	Assay value, QC metric, or long-format metadata field required to rebuild public outputs.
PNR	02_workflows/F6_workflow_v01/data/01_source_loaded_harmonized/srtr_master_long_restricted.csv	srtr_master_long_restricted.csv		integer				NA/blank as read by fread	193191	0	20213	2703 | 2825 | 2874 | 3102 | 3148	F6	restricted	no		restricted_on_request	keep_restricted_on_request	F6	restricted_on_request	SRTR-derived data file; provide only on request under licence obligations.	restricted_on_request	csv	derived_or_workflow_data	restricted_on_request	keep_restricted_on_request	restricted_on_request	Parent file is restricted-on-request.	restricted_on_request
date.count	02_workflows/F6_workflow_v01/data/01_source_loaded_harmonized/srtr_master_long_restricted.csv	srtr_master_long_restricted.csv		integer				NA/blank as read by fread	193191	0	732	0 | -58 | -41 | -50 | -368	F6	restricted	no		restricted_on_request	keep_restricted_on_request	F6	restricted_on_request	SRTR-derived data file; provide only on request under licence obligations.	restricted_on_request	csv	derived_or_workflow_data	restricted_on_request	keep_restricted_on_request	restricted_on_request	Parent file is restricted-on-request.	restricted_on_request
fstatus	02_workflows/F6_workflow_v01/data/01_source_loaded_harmonized/srtr_master_long_restricted.csv	srtr_master_long_restricted.csv		integer				NA/blank as read by fread	193191	8128	4	3 | 2 | 1 | 0	F6	restricted	no		restricted_on_request	keep_restricted_on_request	F6	restricted_on_request	SRTR-derived data file; provide only on request under licence obligations.	restricted_on_request	csv	derived_or_workflow_data	restricted_on_request	keep_restricted_on_request	restricted_on_request	Parent file is restricted-on-request.	restricted_on_request
ftime_total	02_workflows/F6_workflow_v01/data/01_source_loaded_harmonized/srtr_master_long_restricted.csv	srtr_master_long_restricted.csv		integer				NA/blank as read by fread	193191	0	732	58 | 0 | 50 | 368 | 16	F6	restricted	no		restricted_on_request	keep_restricted_on_request	F6	restricted_on_request	SRTR-derived data file; provide only on request under licence obligations.	restricted_on_request	csv	derived_or_workflow_data	restricted_on_request	keep_restricted_on_request	restricted_on_request	Parent file is restricted-on-request.	restricted_on_request
is_terminal_row	02_workflows/F6_workflow_v01/data/01_source_loaded_harmonized/srtr_master_long_restricted.csv	srtr_master_long_restricted.csv		logical			TRUE | FALSE	NA/blank as read by fread	193191	0	2	TRUE | FALSE	F6	restricted	no		restricted_on_request	keep_restricted_on_request	F6	restricted_on_request	SRTR-derived data file; provide only on request under licence obligations.	restricted_on_request	csv	derived_or_workflow_data	restricted_on_request	keep_restricted_on_request	restricted_on_request	Parent file is restricted-on-request.	restricted_on_request
m3	02_workflows/F6_workflow_v01/data/01_source_loaded_harmonized/srtr_master_long_restricted.csv	srtr_master_long_restricted.csv		integer				NA/blank as read by fread	193191	0	35	12 | 7 | 8 | 13 | 11	F6	restricted	no		restricted_on_request	keep_restricted_on_request	F6	restricted_on_request	SRTR-derived data file; provide only on request under licence obligations.	restricted_on_request	csv	derived_or_workflow_data	restricted_on_request	keep_restricted_on_request	restricted_on_request	Parent file is restricted-on-request.	restricted_on_request
m3.any_neg	02_workflows/F6_workflow_v01/data/01_source_loaded_harmonized/srtr_master_long_restricted.csv	srtr_master_long_restricted.csv		logical			FALSE | TRUE	NA/blank as read by fread	193191	0	2	FALSE | TRUE	F6	restricted	no		restricted_on_request	keep_restricted_on_request	F6	restricted_on_request	SRTR-derived data file; provide only on request under licence obligations.	restricted_on_request	csv	derived_or_workflow_data	restricted_on_request	keep_restricted_on_request	restricted_on_request	Parent file is restricted-on-request.	restricted_on_request
m3.any_pos	02_workflows/F6_workflow_v01/data/01_source_loaded_harmonized/srtr_master_long_restricted.csv	srtr_master_long_restricted.csv		logical			FALSE | TRUE	NA/blank as read by fread	193191	0	2	FALSE | TRUE	F6	restricted	no		restricted_on_request	keep_restricted_on_request	F6	restricted_on_request	SRTR-derived data file; provide only on request under licence obligations.	restricted_on_request	csv	derived_or_workflow_data	restricted_on_request	keep_restricted_on_request	restricted_on_request	Parent file is restricted-on-request.	restricted_on_request
m3.any_zero	02_workflows/F6_workflow_v01/data/01_source_loaded_harmonized/srtr_master_long_restricted.csv	srtr_master_long_restricted.csv		logical			TRUE | FALSE	NA/blank as read by fread	193191	0	2	TRUE | FALSE	F6	restricted	no		restricted_on_request	keep_restricted_on_request	F6	restricted_on_request	SRTR-derived data file; provide only on request under licence obligations.	restricted_on_request	csv	derived_or_workflow_data	restricted_on_request	keep_restricted_on_request	restricted_on_request	Parent file is restricted-on-request.	restricted_on_request
m3.d	02_workflows/F6_workflow_v01/data/01_source_loaded_harmonized/srtr_master_long_restricted.csv	srtr_master_long_restricted.csv		integer				NA/blank as read by fread	193191	0	5	0 | -1 | 1 | -2 | 2	F6	restricted	no		restricted_on_request	keep_restricted_on_request	F6	restricted_on_request	SRTR-derived data file; provide only on request under licence obligations.	restricted_on_request	csv	derived_or_workflow_data	restricted_on_request	keep_restricted_on_request	restricted_on_request	Parent file is restricted-on-request.	restricted_on_request
m3.d.grp	02_workflows/F6_workflow_v01/data/01_source_loaded_harmonized/srtr_master_long_restricted.csv	srtr_master_long_restricted.csv		character			pm | m1 | p1	NA/blank as read by fread	193191	0	3	pm | m1 | p1	F6	restricted	no		restricted_on_request	keep_restricted_on_request	F6	restricted_on_request	SRTR-derived data file; provide only on request under licence obligations.	restricted_on_request	csv	derived_or_workflow_data	restricted_on_request	keep_restricted_on_request	restricted_on_request	Parent file is restricted-on-request.	restricted_on_request
m3.e	02_workflows/F6_workflow_v01/data/01_source_loaded_harmonized/srtr_master_long_restricted.csv	srtr_master_long_restricted.csv		integer				NA/blank as read by fread	193191	0	35	12 | 7 | 8 | 13 | 11	F6	restricted	no		restricted_on_request	keep_restricted_on_request	F6	restricted_on_request	SRTR-derived data file; provide only on request under licence obligations.	restricted_on_request	csv	derived_or_workflow_data	restricted_on_request	keep_restricted_on_request	restricted_on_request	Parent file is restricted-on-request.	restricted_on_request
m3.n_neg	02_workflows/F6_workflow_v01/data/01_source_loaded_harmonized/srtr_master_long_restricted.csv	srtr_master_long_restricted.csv		integer				NA/blank as read by fread	193191	0	40	0 | 1 | 26 | 3 | 6	F6	restricted	no		restricted_on_request	keep_restricted_on_request	F6	restricted_on_request	SRTR-derived data file; provide only on request under licence obligations.	restricted_on_request	csv	derived_or_workflow_data	restricted_on_request	keep_restricted_on_request	restricted_on_request	Parent file is restricted-on-request.	restricted_on_request
m3.n_obs	02_workflows/F6_workflow_v01/data/01_source_loaded_harmonized/srtr_master_long_restricted.csv	srtr_master_long_restricted.csv		integer				NA/blank as read by fread	193191	0	105	2 | 1 | 18 | 9 | 5	F6	restricted	no		restricted_on_request	keep_restricted_on_request	F6	restricted_on_request	SRTR-derived data file; provide only on request under licence obligations.	restricted_on_request	csv	derived_or_workflow_data	restricted_on_request	keep_restricted_on_request	restricted_on_request	Parent file is restricted-on-request.	restricted_on_request
m3.n_pos	02_workflows/F6_workflow_v01/data/01_source_loaded_harmonized/srtr_master_long_restricted.csv	srtr_master_long_restricted.csv		integer				NA/blank as read by fread	193191	0	8	0 | 2 | 1 | 3 | 4	F6	restricted	no		restricted_on_request	keep_restricted_on_request	F6	restricted_on_request	SRTR-derived data file; provide only on request under licence obligations.	restricted_on_request	csv	derived_or_workflow_data	restricted_on_request	keep_restricted_on_request	restricted_on_request	Parent file is restricted-on-request.	restricted_on_request
m3.n_zero	02_workflows/F6_workflow_v01/data/01_source_loaded_harmonized/srtr_master_long_restricted.csv	srtr_master_long_restricted.csv		integer				NA/blank as read by fread	193191	0	99	2 | 1 | 18 | 8 | 5	F6	restricted	no		restricted_on_request	keep_restricted_on_request	F6	restricted_on_request	SRTR-derived data file; provide only on request under licence obligations.	restricted_on_request	csv	derived_or_workflow_data	restricted_on_request	keep_restricted_on_request	restricted_on_request	Parent file is restricted-on-request.	restricted_on_request
me	02_workflows/F6_workflow_v01/data/01_source_loaded_harmonized/srtr_master_long_restricted.csv	srtr_master_long_restricted.csv		integer				NA/blank as read by fread	193191	0	35	10 | 6 | 9 | 8 | 14	F6	restricted	no		restricted_on_request	keep_restricted_on_request	F6	restricted_on_request	SRTR-derived data file; provide only on request under licence obligations.	restricted_on_request	csv	derived_or_workflow_data	restricted_on_request	keep_restricted_on_request	restricted_on_request	Parent file is restricted-on-request.	restricted_on_request
me.any_neg	02_workflows/F6_workflow_v01/data/01_source_loaded_harmonized/srtr_master_long_restricted.csv	srtr_master_long_restricted.csv		logical			FALSE | TRUE	NA/blank as read by fread	193191	0	2	FALSE | TRUE	F6	restricted	no		restricted_on_request	keep_restricted_on_request	F6	restricted_on_request	SRTR-derived data file; provide only on request under licence obligations.	restricted_on_request	csv	derived_or_workflow_data	restricted_on_request	keep_restricted_on_request	restricted_on_request	Parent file is restricted-on-request.	restricted_on_request
me.any_pos	02_workflows/F6_workflow_v01/data/01_source_loaded_harmonized/srtr_master_long_restricted.csv	srtr_master_long_restricted.csv		logical			FALSE | TRUE	NA/blank as read by fread	193191	0	2	FALSE | TRUE	F6	restricted	no		restricted_on_request	keep_restricted_on_request	F6	restricted_on_request	SRTR-derived data file; provide only on request under licence obligations.	restricted_on_request	csv	derived_or_workflow_data	restricted_on_request	keep_restricted_on_request	restricted_on_request	Parent file is restricted-on-request.	restricted_on_request
me.any_zero	02_workflows/F6_workflow_v01/data/01_source_loaded_harmonized/srtr_master_long_restricted.csv	srtr_master_long_restricted.csv		logical			TRUE | FALSE	NA/blank as read by fread	193191	0	2	TRUE | FALSE	F6	restricted	no		restricted_on_request	keep_restricted_on_request	F6	restricted_on_request	SRTR-derived data file; provide only on request under licence obligations.	restricted_on_request	csv	derived_or_workflow_data	restricted_on_request	keep_restricted_on_request	restricted_on_request	Parent file is restricted-on-request.	restricted_on_request
me.d	02_workflows/F6_workflow_v01/data/01_source_loaded_harmonized/srtr_master_long_restricted.csv	srtr_master_long_restricted.csv		integer				NA/blank as read by fread	193191	0	5	0 | 1 | -1 | -2 | 2	F6	restricted	no		restricted_on_request	keep_restricted_on_request	F6	restricted_on_request	SRTR-derived data file; provide only on request under licence obligations.	restricted_on_request	csv	derived_or_workflow_data	restricted_on_request	keep_restricted_on_request	restricted_on_request	Parent file is restricted-on-request.	restricted_on_request
me.d.grp	02_workflows/F6_workflow_v01/data/01_source_loaded_harmonized/srtr_master_long_restricted.csv	srtr_master_long_restricted.csv		character			pm | p1 | m1	NA/blank as read by fread	193191	0	3	pm | p1 | m1	F6	restricted	no		restricted_on_request	keep_restricted_on_request	F6	restricted_on_request	SRTR-derived data file; provide only on request under licence obligations.	restricted_on_request	csv	derived_or_workflow_data	restricted_on_request	keep_restricted_on_request	restricted_on_request	Parent file is restricted-on-request.	restricted_on_request
me.e	02_workflows/F6_workflow_v01/data/01_source_loaded_harmonized/srtr_master_long_restricted.csv	srtr_master_long_restricted.csv		integer				NA/blank as read by fread	193191	0	35	10 | 6 | 9 | 8 | 14	F6	restricted	no		restricted_on_request	keep_restricted_on_request	F6	restricted_on_request	SRTR-derived data file; provide only on request under licence obligations.	restricted_on_request	csv	derived_or_workflow_data	restricted_on_request	keep_restricted_on_request	restricted_on_request	Parent file is restricted-on-request.	restricted_on_request
me.n_neg	02_workflows/F6_workflow_v01/data/01_source_loaded_harmonized/srtr_master_long_restricted.csv	srtr_master_long_restricted.csv		integer				NA/blank as read by fread	193191	0	44	0 | 1 | 3 | 35 | 2	F6	restricted	no		restricted_on_request	keep_restricted_on_request	F6	restricted_on_request	SRTR-derived data file; provide only on request under licence obligations.	restricted_on_request	csv	derived_or_workflow_data	restricted_on_request	keep_restricted_on_request	restricted_on_request	Parent file is restricted-on-request.	restricted_on_request
me.n_obs	02_workflows/F6_workflow_v01/data/01_source_loaded_harmonized/srtr_master_long_restricted.csv	srtr_master_long_restricted.csv		integer				NA/blank as read by fread	193191	0	105	2 | 1 | 18 | 9 | 5	F6	restricted	no		restricted_on_request	keep_restricted_on_request	F6	restricted_on_request	SRTR-derived data file; provide only on request under licence obligations.	restricted_on_request	csv	derived_or_workflow_data	restricted_on_request	keep_restricted_on_request	restricted_on_request	Parent file is restricted-on-request.	restricted_on_request
me.n_pos	02_workflows/F6_workflow_v01/data/01_source_loaded_harmonized/srtr_master_long_restricted.csv	srtr_master_long_restricted.csv		integer				NA/blank as read by fread	193191	0	10	0 | 1 | 3 | 2 | 4	F6	restricted	no		restricted_on_request	keep_restricted_on_request	F6	restricted_on_request	SRTR-derived data file; provide only on request under licence obligations.	restricted_on_request	csv	derived_or_workflow_data	restricted_on_request	keep_restricted_on_request	restricted_on_request	Parent file is restricted-on-request.	restricted_on_request
me.n_zero	02_workflows/F6_workflow_v01/data/01_source_loaded_harmonized/srtr_master_long_restricted.csv	srtr_master_long_restricted.csv		integer				NA/blank as read by fread	193191	0	101	2 | 1 | 18 | 0 | 8	F6	restricted	no		restricted_on_request	keep_restricted_on_request	F6	restricted_on_request	SRTR-derived data file; provide only on request under licence obligations.	restricted_on_request	csv	derived_or_workflow_data	restricted_on_request	keep_restricted_on_request	restricted_on_request	Parent file is restricted-on-request.	restricted_on_request
min_dc	02_workflows/F6_workflow_v01/data/01_source_loaded_harmonized/srtr_master_long_restricted.csv	srtr_master_long_restricted.csv		integer				NA/blank as read by fread	193191	0	732	-58 | 0 | -50 | -368 | -16	F6	restricted	no		restricted_on_request	keep_restricted_on_request	F6	restricted_on_request	SRTR-derived data file; provide only on request under licence obligations.	restricted_on_request	csv	derived_or_workflow_data	restricted_on_request	keep_restricted_on_request	restricted_on_request	Parent file is restricted-on-request.	restricted_on_request
na	02_workflows/F6_workflow_v01/data/01_source_loaded_harmonized/srtr_master_long_restricted.csv	srtr_master_long_restricted.csv		integer				NA/blank as read by fread	193191	0	35	10 | 6 | 9 | 8 | 14	F6	restricted	no		restricted_on_request	keep_restricted_on_request	F6	restricted_on_request	SRTR-derived data file; provide only on request under licence obligations.	restricted_on_request	csv	derived_or_workflow_data	restricted_on_request	keep_restricted_on_request	restricted_on_request	Parent file is restricted-on-request.	restricted_on_request
na.any_neg	02_workflows/F6_workflow_v01/data/01_source_loaded_harmonized/srtr_master_long_restricted.csv	srtr_master_long_restricted.csv		logical			FALSE | TRUE	NA/blank as read by fread	193191	0	2	FALSE | TRUE	F6	restricted	no		restricted_on_request	keep_restricted_on_request	F6	restricted_on_request	SRTR-derived data file; provide only on request under licence obligations.	restricted_on_request	csv	derived_or_workflow_data	restricted_on_request	keep_restricted_on_request	restricted_on_request	Parent file is restricted-on-request.	restricted_on_request
na.any_pos	02_workflows/F6_workflow_v01/data/01_source_loaded_harmonized/srtr_master_long_restricted.csv	srtr_master_long_restricted.csv		logical			FALSE | TRUE	NA/blank as read by fread	193191	0	2	FALSE | TRUE	F6	restricted	no		restricted_on_request	keep_restricted_on_request	F6	restricted_on_request	SRTR-derived data file; provide only on request under licence obligations.	restricted_on_request	csv	derived_or_workflow_data	restricted_on_request	keep_restricted_on_request	restricted_on_request	Parent file is restricted-on-request.	restricted_on_request
na.any_zero	02_workflows/F6_workflow_v01/data/01_source_loaded_harmonized/srtr_master_long_restricted.csv	srtr_master_long_restricted.csv		logical			TRUE | FALSE	NA/blank as read by fread	193191	0	2	TRUE | FALSE	F6	restricted	no		restricted_on_request	keep_restricted_on_request	F6	restricted_on_request	SRTR-derived data file; provide only on request under licence obligations.	restricted_on_request	csv	derived_or_workflow_data	restricted_on_request	keep_restricted_on_request	restricted_on_request	Parent file is restricted-on-request.	restricted_on_request
na.d	02_workflows/F6_workflow_v01/data/01_source_loaded_harmonized/srtr_master_long_restricted.csv	srtr_master_long_restricted.csv		integer				NA/blank as read by fread	193191	0	5	0 | 1 | -1 | -2 | 2	F6	restricted	no		restricted_on_request	keep_restricted_on_request	F6	restricted_on_request	SRTR-derived data file; provide only on request under licence obligations.	restricted_on_request	csv	derived_or_workflow_data	restricted_on_request	keep_restricted_on_request	restricted_on_request	Parent file is restricted-on-request.	restricted_on_request
na.d.grp	02_workflows/F6_workflow_v01/data/01_source_loaded_harmonized/srtr_master_long_restricted.csv	srtr_master_long_restricted.csv		character			pm | p1 | m1	NA/blank as read by fread	193191	0	3	pm | p1 | m1	F6	restricted	no		restricted_on_request	keep_restricted_on_request	F6	restricted_on_request	SRTR-derived data file; provide only on request under licence obligations.	restricted_on_request	csv	derived_or_workflow_data	restricted_on_request	keep_restricted_on_request	restricted_on_request	Parent file is restricted-on-request.	restricted_on_request
na.e	02_workflows/F6_workflow_v01/data/01_source_loaded_harmonized/srtr_master_long_restricted.csv	srtr_master_long_restricted.csv		integer				NA/blank as read by fread	193191	0	35	10 | 6 | 9 | 8 | 14	F6	restricted	no		restricted_on_request	keep_restricted_on_request	F6	restricted_on_request	SRTR-derived data file; provide only on request under licence obligations.	restricted_on_request	csv	derived_or_workflow_data	restricted_on_request	keep_restricted_on_request	restricted_on_request	Parent file is restricted-on-request.	restricted_on_request
na.n_neg	02_workflows/F6_workflow_v01/data/01_source_loaded_harmonized/srtr_master_long_restricted.csv	srtr_master_long_restricted.csv		integer				NA/blank as read by fread	193191	0	39	0 | 1 | 3 | 34 | 2	F6	restricted	no		restricted_on_request	keep_restricted_on_request	F6	restricted_on_request	SRTR-derived data file; provide only on request under licence obligations.	restricted_on_request	csv	derived_or_workflow_data	restricted_on_request	keep_restricted_on_request	restricted_on_request	Parent file is restricted-on-request.	restricted_on_request
na.n_obs	02_workflows/F6_workflow_v01/data/01_source_loaded_harmonized/srtr_master_long_restricted.csv	srtr_master_long_restricted.csv		integer				NA/blank as read by fread	193191	0	105	2 | 1 | 18 | 9 | 5	F6	restricted	no		restricted_on_request	keep_restricted_on_request	F6	restricted_on_request	SRTR-derived data file; provide only on request under licence obligations.	restricted_on_request	csv	derived_or_workflow_data	restricted_on_request	keep_restricted_on_request	restricted_on_request	Parent file is restricted-on-request.	restricted_on_request
na.n_pos	02_workflows/F6_workflow_v01/data/01_source_loaded_harmonized/srtr_master_long_restricted.csv	srtr_master_long_restricted.csv		integer				NA/blank as read by fread	193191	0	9	0 | 1 | 3 | 2 | 4	F6	restricted	no		restricted_on_request	keep_restricted_on_request	F6	restricted_on_request	SRTR-derived data file; provide only on request under licence obligations.	restricted_on_request	csv	derived_or_workflow_data	restricted_on_request	keep_restricted_on_request	restricted_on_request	Parent file is restricted-on-request.	restricted_on_request
na.n_zero	02_workflows/F6_workflow_v01/data/01_source_loaded_harmonized/srtr_master_long_restricted.csv	srtr_master_long_restricted.csv		integer				NA/blank as read by fread	193191	0	101	2 | 1 | 18 | 0 | 8	F6	restricted	no		restricted_on_request	keep_restricted_on_request	F6	restricted_on_request	SRTR-derived data file; provide only on request under licence obligations.	restricted_on_request	csv	derived_or_workflow_data	restricted_on_request	keep_restricted_on_request	restricted_on_request	Parent file is restricted-on-request.	restricted_on_request
re	02_workflows/F6_workflow_v01/data/01_source_loaded_harmonized/srtr_master_long_restricted.csv	srtr_master_long_restricted.csv		integer				NA/blank as read by fread	193191	0	36	8 | 1 | 9 | 11 | 10	F6	restricted	no		restricted_on_request	keep_restricted_on_request	F6	restricted_on_request	SRTR-derived data file; provide only on request under licence obligations.	restricted_on_request	csv	derived_or_workflow_data	restricted_on_request	keep_restricted_on_request	restricted_on_request	Parent file is restricted-on-request.	restricted_on_request
re.any_neg	02_workflows/F6_workflow_v01/data/01_source_loaded_harmonized/srtr_master_long_restricted.csv	srtr_master_long_restricted.csv		logical			FALSE | TRUE	NA/blank as read by fread	193191	0	2	FALSE | TRUE	F6	restricted	no		restricted_on_request	keep_restricted_on_request	F6	restricted_on_request	SRTR-derived data file; provide only on request under licence obligations.	restricted_on_request	csv	derived_or_workflow_data	restricted_on_request	keep_restricted_on_request	restricted_on_request	Parent file is restricted-on-request.	restricted_on_request
re.any_pos	02_workflows/F6_workflow_v01/data/01_source_loaded_harmonized/srtr_master_long_restricted.csv	srtr_master_long_restricted.csv		logical			FALSE | TRUE	NA/blank as read by fread	193191	0	2	FALSE | TRUE	F6	restricted	no		restricted_on_request	keep_restricted_on_request	F6	restricted_on_request	SRTR-derived data file; provide only on request under licence obligations.	restricted_on_request	csv	derived_or_workflow_data	restricted_on_request	keep_restricted_on_request	restricted_on_request	Parent file is restricted-on-request.	restricted_on_request
re.any_zero	02_workflows/F6_workflow_v01/data/01_source_loaded_harmonized/srtr_master_long_restricted.csv	srtr_master_long_restricted.csv		logical			TRUE | FALSE	NA/blank as read by fread	193191	0	2	TRUE | FALSE	F6	restricted	no		restricted_on_request	keep_restricted_on_request	F6	restricted_on_request	SRTR-derived data file; provide only on request under licence obligations.	restricted_on_request	csv	derived_or_workflow_data	restricted_on_request	keep_restricted_on_request	restricted_on_request	Parent file is restricted-on-request.	restricted_on_request
re.d	02_workflows/F6_workflow_v01/data/01_source_loaded_harmonized/srtr_master_long_restricted.csv	srtr_master_long_restricted.csv		integer				NA/blank as read by fread	193191	0	5	0 | -1 | 1 | 2 | -2	F6	restricted	no		restricted_on_request	keep_restricted_on_request	F6	restricted_on_request	SRTR-derived data file; provide only on request under licence obligations.	restricted_on_request	csv	derived_or_workflow_data	restricted_on_request	keep_restricted_on_request	restricted_on_request	Parent file is restricted-on-request.	restricted_on_request
re.d.grp	02_workflows/F6_workflow_v01/data/01_source_loaded_harmonized/srtr_master_long_restricted.csv	srtr_master_long_restricted.csv		character			pm | m1 | p1	NA/blank as read by fread	193191	0	3	pm | m1 | p1	F6	restricted	no		restricted_on_request	keep_restricted_on_request	F6	restricted_on_request	SRTR-derived data file; provide only on request under licence obligations.	restricted_on_request	csv	derived_or_workflow_data	restricted_on_request	keep_restricted_on_request	restricted_on_request	Parent file is restricted-on-request.	restricted_on_request
re.e	02_workflows/F6_workflow_v01/data/01_source_loaded_harmonized/srtr_master_long_restricted.csv	srtr_master_long_restricted.csv		integer				NA/blank as read by fread	193191	0	36	8 | 1 | 9 | 11 | 10	F6	restricted	no		restricted_on_request	keep_restricted_on_request	F6	restricted_on_request	SRTR-derived data file; provide only on request under licence obligations.	restricted_on_request	csv	derived_or_workflow_data	restricted_on_request	keep_restricted_on_request	restricted_on_request	Parent file is restricted-on-request.	restricted_on_request
re.n_neg	02_workflows/F6_workflow_v01/data/01_source_loaded_harmonized/srtr_master_long_restricted.csv	srtr_master_long_restricted.csv		integer				NA/blank as read by fread	193191	0	45	0 | 8 | 1 | 18 | 5	F6	restricted	no		restricted_on_request	keep_restricted_on_request	F6	restricted_on_request	SRTR-derived data file; provide only on request under licence obligations.	restricted_on_request	csv	derived_or_workflow_data	restricted_on_request	keep_restricted_on_request	restricted_on_request	Parent file is restricted-on-request.	restricted_on_request
re.n_obs	02_workflows/F6_workflow_v01/data/01_source_loaded_harmonized/srtr_master_long_restricted.csv	srtr_master_long_restricted.csv		integer				NA/blank as read by fread	193191	0	105	2 | 1 | 18 | 9 | 5	F6	restricted	no		restricted_on_request	keep_restricted_on_request	F6	restricted_on_request	SRTR-derived data file; provide only on request under licence obligations.	restricted_on_request	csv	derived_or_workflow_data	restricted_on_request	keep_restricted_on_request	restricted_on_request	Parent file is restricted-on-request.	restricted_on_request
re.n_pos	02_workflows/F6_workflow_v01/data/01_source_loaded_harmonized/srtr_master_long_restricted.csv	srtr_master_long_restricted.csv		integer				NA/blank as read by fread	193191	0	12	0 | 1 | 2 | 3 | 4	F6	restricted	no		restricted_on_request	keep_restricted_on_request	F6	restricted_on_request	SRTR-derived data file; provide only on request under licence obligations.	restricted_on_request	csv	derived_or_workflow_data	restricted_on_request	keep_restricted_on_request	restricted_on_request	Parent file is restricted-on-request.	restricted_on_request
re.n_zero	02_workflows/F6_workflow_v01/data/01_source_loaded_harmonized/srtr_master_long_restricted.csv	srtr_master_long_restricted.csv		integer				NA/blank as read by fread	193191	0	98	2 | 1 | 10 | 8 | 5	F6	restricted	no		restricted_on_request	keep_restricted_on_request	F6	restricted_on_request	SRTR-derived data file; provide only on request under licence obligations.	restricted_on_request	csv	derived_or_workflow_data	restricted_on_request	keep_restricted_on_request	restricted_on_request	Parent file is restricted-on-request.	restricted_on_request
removal.cause	02_workflows/F6_workflow_v01/data/01_source_loaded_harmonized/srtr_master_long_restricted.csv	srtr_master_long_restricted.csv		character			12: Candidate condition improved, tx not needed | 24: Unable to contact candidate | 15: Living Donor tx, removed by transplanting center | 9: Other | 8: Died | 13: Candidate condition deteriorated , too sick for tx | 4: Deceased Donor tx, removed by...	NA/blank as read by fread	193191	0	14	12: Candidate condition improved, tx not needed | 24: Unable to contact candidate | 15: Living Donor tx, removed by tra...	F6	restricted	no		restricted_on_request	keep_restricted_on_request	F6	restricted_on_request	SRTR-derived data file; provide only on request under licence obligations.	restricted_on_request	csv	derived_or_workflow_data	restricted_on_request	keep_restricted_on_request	restricted_on_request	Parent file is restricted-on-request.	restricted_on_request
sex	02_workflows/F6_workflow_v01/data/01_source_loaded_harmonized/srtr_master_long_restricted.csv	srtr_master_long_restricted.csv		character			F | M	NA/blank as read by fread	193191	0	2	F | M	F6	restricted	no		restricted_on_request	keep_restricted_on_request	F6	restricted_on_request	SRTR-derived data file; provide only on request under licence obligations.	restricted_on_request	csv	derived_or_workflow_data	restricted_on_request	keep_restricted_on_request	restricted_on_request	Parent file is restricted-on-request.	restricted_on_request
cif	02_workflows/F6_workflow_v01/data/02a_refined_analysis/srtr_F6_cif_long_restricted.csv	srtr_F6_cif_long_restricted.csv		numeric				NA/blank as read by fread	48750	0	23269	0 | 0.0018796992481203 | 0.0037593984962406 | 0.0056390977443609 | 0.0075187969924812	F6	restricted	no		restricted_on_request	keep_restricted_on_request	F6	restricted_on_request	SRTR-derived data file; provide only on request under licence obligations.	restricted_on_request	csv	derived_or_workflow_data	restricted_on_request	keep_restricted_on_request	restricted_on_request	Parent file is restricted-on-request.	restricted_on_request
event	02_workflows/F6_workflow_v01/data/02a_refined_analysis/srtr_F6_cif_long_restricted.csv	srtr_F6_cif_long_restricted.csv		character			Waitlist death | Transplantation | Other reasons	NA/blank as read by fread	48750	0	3	Waitlist death | Transplantation | Other reasons	F6	restricted	no		restricted_on_request	keep_restricted_on_request	F6	restricted_on_request	SRTR-derived data file; provide only on request under licence obligations.	restricted_on_request	csv	derived_or_workflow_data	restricted_on_request	keep_restricted_on_request	restricted_on_request	Parent file is restricted-on-request.	restricted_on_request
event_code	02_workflows/F6_workflow_v01/data/02a_refined_analysis/srtr_F6_cif_long_restricted.csv	srtr_F6_cif_long_restricted.csv		integer				NA/blank as read by fread	48750	0	3	1 | 2 | 3	F6	restricted	no		restricted_on_request	keep_restricted_on_request	F6	restricted_on_request	SRTR-derived data file; provide only on request under licence obligations.	restricted_on_request	csv	derived_or_workflow_data	restricted_on_request	keep_restricted_on_request	restricted_on_request	Parent file is restricted-on-request.	restricted_on_request
group	02_workflows/F6_workflow_v01/data/02a_refined_analysis/srtr_F6_cif_long_restricted.csv	srtr_F6_cif_long_restricted.csv		character			m1 | pm	NA/blank as read by fread	48750	0	2	m1 | pm	F6	restricted	no		restricted_on_request	keep_restricted_on_request	F6	restricted_on_request	SRTR-derived data file; provide only on request under licence obligations.	restricted_on_request	csv	derived_or_workflow_data	restricted_on_request	keep_restricted_on_request	restricted_on_request	Parent file is restricted-on-request.	restricted_on_request
score_class	02_workflows/F6_workflow_v01/data/02a_refined_analysis/srtr_F6_cif_long_restricted.csv	srtr_F6_cif_long_restricted.csv		character			≤15 | 16–25 | >25	NA/blank as read by fread	48750	0	3	≤15 | 16–25 | >25	F6	restricted	no		restricted_on_request	keep_restricted_on_request	F6	restricted_on_request	SRTR-derived data file; provide only on request under licence obligations.	restricted_on_request	csv	derived_or_workflow_data	restricted_on_request	keep_restricted_on_request	restricted_on_request	Parent file is restricted-on-request.	restricted_on_request
score_variant	02_workflows/F6_workflow_v01/data/02a_refined_analysis/srtr_F6_cif_long_restricted.csv	srtr_F6_cif_long_restricted.csv		character			MELD | MELD-Na | reMELD-Na | MELD 3.0	NA/blank as read by fread	48750	0	4	MELD | MELD-Na | reMELD-Na | MELD 3.0	F6	restricted	no		restricted_on_request	keep_restricted_on_request	F6	restricted_on_request	SRTR-derived data file; provide only on request under licence obligations.	restricted_on_request	csv	derived_or_workflow_data	restricted_on_request	keep_restricted_on_request	restricted_on_request	Parent file is restricted-on-request.	restricted_on_request
time	02_workflows/F6_workflow_v01/data/02a_refined_analysis/srtr_F6_cif_long_restricted.csv	srtr_F6_cif_long_restricted.csv		integer				NA/blank as read by fread	48750	0	731	0 | 8 | 24 | 31 | 44	F6	restricted	no		restricted_on_request	keep_restricted_on_request	F6	restricted_on_request	SRTR-derived data file; provide only on request under licence obligations.	restricted_on_request	csv	derived_or_workflow_data	restricted_on_request	keep_restricted_on_request	restricted_on_request	Parent file is restricted-on-request.	restricted_on_request	relative_time_or_public_outcome	Relative/count-based time variable or binary outcome flag; no calendar date/time disclosed.
n1_m1	02_workflows/F6_workflow_v01/data/02a_refined_analysis/srtr_F6_cif_panel_meta_restricted.csv	srtr_F6_cif_panel_meta_restricted.csv		integer				NA/blank as read by fread	12	0	12	66 | 272 | 766 | 44 | 232	F6	restricted	no		restricted_on_request	keep_restricted_on_request	F6	restricted_on_request	SRTR-derived data file; provide only on request under licence obligations.	restricted_on_request	csv	derived_or_workflow_data	restricted_on_request	keep_restricted_on_request	restricted_on_request	Parent file is restricted-on-request.	restricted_on_request
n1_pm	02_workflows/F6_workflow_v01/data/02a_refined_analysis/srtr_F6_cif_panel_meta_restricted.csv	srtr_F6_cif_panel_meta_restricted.csv		integer				NA/blank as read by fread	12	0	12	528 | 524 | 548 | 388 | 596	F6	restricted	no		restricted_on_request	keep_restricted_on_request	F6	restricted_on_request	SRTR-derived data file; provide only on request under licence obligations.	restricted_on_request	csv	derived_or_workflow_data	restricted_on_request	keep_restricted_on_request	restricted_on_request	Parent file is restricted-on-request.	restricted_on_request
n2_m1	02_workflows/F6_workflow_v01/data/02a_refined_analysis/srtr_F6_cif_panel_meta_restricted.csv	srtr_F6_cif_panel_meta_restricted.csv		integer				NA/blank as read by fread	12	0	12	271 | 1833 | 2601 | 148 | 1460	F6	restricted	no		restricted_on_request	keep_restricted_on_request	F6	restricted_on_request	SRTR-derived data file; provide only on request under licence obligations.	restricted_on_request	csv	derived_or_workflow_data	restricted_on_request	keep_restricted_on_request	restricted_on_request	Parent file is restricted-on-request.	restricted_on_request
n2_pm	02_workflows/F6_workflow_v01/data/02a_refined_analysis/srtr_F6_cif_panel_meta_restricted.csv	srtr_F6_cif_panel_meta_restricted.csv		integer				NA/blank as read by fread	12	0	12	2281 | 2944 | 2131 | 1668 | 3096	F6	restricted	no		restricted_on_request	keep_restricted_on_request	F6	restricted_on_request	SRTR-derived data file; provide only on request under licence obligations.	restricted_on_request	csv	derived_or_workflow_data	restricted_on_request	keep_restricted_on_request	restricted_on_request	Parent file is restricted-on-request.	restricted_on_request
n3_m1	02_workflows/F6_workflow_v01/data/02a_refined_analysis/srtr_F6_cif_panel_meta_restricted.csv	srtr_F6_cif_panel_meta_restricted.csv		integer				NA/blank as read by fread	12	0	12	195 | 442 | 519 | 156 | 411	F6	restricted	no		restricted_on_request	keep_restricted_on_request	F6	restricted_on_request	SRTR-derived data file; provide only on request under licence obligations.	restricted_on_request	csv	derived_or_workflow_data	restricted_on_request	keep_restricted_on_request	restricted_on_request	Parent file is restricted-on-request.	restricted_on_request
n3_pm	02_workflows/F6_workflow_v01/data/02a_refined_analysis/srtr_F6_cif_panel_meta_restricted.csv	srtr_F6_cif_panel_meta_restricted.csv		integer				NA/blank as read by fread	12	0	12	2165 | 761 | 355 | 1937 | 915	F6	restricted	no		restricted_on_request	keep_restricted_on_request	F6	restricted_on_request	SRTR-derived data file; provide only on request under licence obligations.	restricted_on_request	csv	derived_or_workflow_data	restricted_on_request	keep_restricted_on_request	restricted_on_request	Parent file is restricted-on-request.	restricted_on_request
p_other_reasons	02_workflows/F6_workflow_v01/data/02a_refined_analysis/srtr_F6_cif_panel_meta_restricted.csv	srtr_F6_cif_panel_meta_restricted.csv		numeric				NA/blank as read by fread	12	0	12	0.000205238720518586 | 0.409593323298811 | 0.0753412523575709 | 0.0304257177081522 | 0.589074547536001	F6	restricted	no		restricted_on_request	keep_restricted_on_request	F6	restricted_on_request	SRTR-derived data file; provide only on request under licence obligations.	restricted_on_request	csv	derived_or_workflow_data	restricted_on_request	keep_restricted_on_request	restricted_on_request	Parent file is restricted-on-request.	restricted_on_request
p_transplantation	02_workflows/F6_workflow_v01/data/02a_refined_analysis/srtr_F6_cif_panel_meta_restricted.csv	srtr_F6_cif_panel_meta_restricted.csv		numeric				NA/blank as read by fread	12	0	10	0.386354454994172 | 0.136713170264872 | 0 | 0.469614680729452 | 0.0532475473918038	F6	restricted	no		restricted_on_request	keep_restricted_on_request	F6	restricted_on_request	SRTR-derived data file; provide only on request under licence obligations.	restricted_on_request	csv	derived_or_workflow_data	restricted_on_request	keep_restricted_on_request	restricted_on_request	Parent file is restricted-on-request.	restricted_on_request
p_waitlist_death	02_workflows/F6_workflow_v01/data/02a_refined_analysis/srtr_F6_cif_panel_meta_restricted.csv	srtr_F6_cif_panel_meta_restricted.csv		numeric				NA/blank as read by fread	12	0	12	0.245285621774651 | 0.0252387175432526 | 0.282832697200246 | 0.0943923187804869 | 0.0207112627546073	F6	restricted	no		restricted_on_request	keep_restricted_on_request	F6	restricted_on_request	SRTR-derived data file; provide only on request under licence obligations.	restricted_on_request	csv	derived_or_workflow_data	restricted_on_request	keep_restricted_on_request	restricted_on_request	Parent file is restricted-on-request.	restricted_on_request
score_class	02_workflows/F6_workflow_v01/data/02a_refined_analysis/srtr_F6_cif_panel_meta_restricted.csv	srtr_F6_cif_panel_meta_restricted.csv		character			≤15 | 16–25 | >25	NA/blank as read by fread	12	0	3	≤15 | 16–25 | >25	F6	restricted	no		restricted_on_request	keep_restricted_on_request	F6	restricted_on_request	SRTR-derived data file; provide only on request under licence obligations.	restricted_on_request	csv	derived_or_workflow_data	restricted_on_request	keep_restricted_on_request	restricted_on_request	Parent file is restricted-on-request.	restricted_on_request
score_variant	02_workflows/F6_workflow_v01/data/02a_refined_analysis/srtr_F6_cif_panel_meta_restricted.csv	srtr_F6_cif_panel_meta_restricted.csv		character			MELD | MELD-Na | reMELD-Na | MELD 3.0	NA/blank as read by fread	12	0	4	MELD | MELD-Na | reMELD-Na | MELD 3.0	F6	restricted	no		restricted_on_request	keep_restricted_on_request	F6	restricted_on_request	SRTR-derived data file; provide only on request under licence obligations.	restricted_on_request	csv	derived_or_workflow_data	restricted_on_request	keep_restricted_on_request	restricted_on_request	Parent file is restricted-on-request.	restricted_on_request
chisq	02_workflows/F6_workflow_v01/data/02a_refined_analysis/srtr_F6_gray_tests_stats_public.csv	srtr_F6_gray_tests_stats_public.csv		numeric				NA/blank as read by fread	36	0	36	1.34995707144027 | 0.750384715209378 | 13.7825037493933 | 5.00743213145434 | 2.21456976080773	F6	restricted	no		restricted_on_request	keep_restricted_on_request	F6	restricted_on_request	SRTR-derived data file; provide only on request under licence obligations.	restricted_on_request	csv	derived_or_workflow_data	restricted_on_request	keep_restricted_on_request	restricted_on_request	Parent file is restricted-on-request.	restricted_on_request
df	02_workflows/F6_workflow_v01/data/02a_refined_analysis/srtr_F6_gray_tests_stats_public.csv	srtr_F6_gray_tests_stats_public.csv		integer				NA/blank as read by fread	36	0	1	1	F6	restricted	no		restricted_on_request	keep_restricted_on_request	F6	restricted_on_request	SRTR-derived data file; provide only on request under licence obligations.	restricted_on_request	csv	derived_or_workflow_data	restricted_on_request	keep_restricted_on_request	restricted_on_request	Parent file is restricted-on-request.	restricted_on_request
event	02_workflows/F6_workflow_v01/data/02a_refined_analysis/srtr_F6_gray_tests_stats_public.csv	srtr_F6_gray_tests_stats_public.csv		character			Waitlist death | Transplantation | Other reasons	NA/blank as read by fread	36	0	3	Waitlist death | Transplantation | Other reasons	F6	restricted	no		restricted_on_request	keep_restricted_on_request	F6	restricted_on_request	SRTR-derived data file; provide only on request under licence obligations.	restricted_on_request	csv	derived_or_workflow_data	restricted_on_request	keep_restricted_on_request	restricted_on_request	Parent file is restricted-on-request.	restricted_on_request
event_code	02_workflows/F6_workflow_v01/data/02a_refined_analysis/srtr_F6_gray_tests_stats_public.csv	srtr_F6_gray_tests_stats_public.csv		integer				NA/blank as read by fread	36	0	3	1 | 2 | 3	F6	restricted	no		restricted_on_request	keep_restricted_on_request	F6	restricted_on_request	SRTR-derived data file; provide only on request under licence obligations.	restricted_on_request	csv	derived_or_workflow_data	restricted_on_request	keep_restricted_on_request	restricted_on_request	Parent file is restricted-on-request.	restricted_on_request
p_value	02_workflows/F6_workflow_v01/data/02a_refined_analysis/srtr_F6_gray_tests_stats_public.csv	srtr_F6_gray_tests_stats_public.csv		numeric				NA/blank as read by fread	36	0	34	0.245285621774651 | 0.386354454994172 | 0.000205238720518586 | 0.0252387175432526 | 0.136713170264872	F6	restricted	no		restricted_on_request	keep_restricted_on_request	F6	restricted_on_request	SRTR-derived data file; provide only on request under licence obligations.	restricted_on_request	csv	derived_or_workflow_data	restricted_on_request	keep_restricted_on_request	restricted_on_request	Parent file is restricted-on-request.	restricted_on_request
p_value_formatted	02_workflows/F6_workflow_v01/data/02a_refined_analysis/srtr_F6_gray_tests_stats_public.csv	srtr_F6_gray_tests_stats_public.csv		numeric				NA/blank as read by fread	36	0	34	0.245 | 0.386 | 0.000205 | 0.0252 | 0.137	F6	restricted	no		restricted_on_request	keep_restricted_on_request	F6	restricted_on_request	SRTR-derived data file; provide only on request under licence obligations.	restricted_on_request	csv	derived_or_workflow_data	restricted_on_request	keep_restricted_on_request	restricted_on_request	Parent file is restricted-on-request.	restricted_on_request
score_class	02_workflows/F6_workflow_v01/data/02a_refined_analysis/srtr_F6_gray_tests_stats_public.csv	srtr_F6_gray_tests_stats_public.csv		character			≤15 | 16–25 | >25	NA/blank as read by fread	36	0	3	≤15 | 16–25 | >25	F6	restricted	no		restricted_on_request	keep_restricted_on_request	F6	restricted_on_request	SRTR-derived data file; provide only on request under licence obligations.	restricted_on_request	csv	derived_or_workflow_data	restricted_on_request	keep_restricted_on_request	restricted_on_request	Parent file is restricted-on-request.	restricted_on_request
score_variant	02_workflows/F6_workflow_v01/data/02a_refined_analysis/srtr_F6_gray_tests_stats_public.csv	srtr_F6_gray_tests_stats_public.csv		character			MELD | MELD-Na | reMELD-Na | MELD 3.0	NA/blank as read by fread	36	0	4	MELD | MELD-Na | reMELD-Na | MELD 3.0	F6	restricted	no		restricted_on_request	keep_restricted_on_request	F6	restricted_on_request	SRTR-derived data file; provide only on request under licence obligations.	restricted_on_request	csv	derived_or_workflow_data	restricted_on_request	keep_restricted_on_request	restricted_on_request	Parent file is restricted-on-request.	restricted_on_request
max_ftime	02_workflows/F6_workflow_v01/data/02a_refined_analysis/srtr_F6_rebuild_from_master_audit_internal.csv	srtr_F6_rebuild_from_master_audit_internal.csv		integer				NA/blank as read by fread	12	0	1	730	F6	internal_only	no		restricted_on_request	keep_restricted_on_request	F6	restricted_on_request	SRTR-derived data file; provide only on request under licence obligations.	restricted_on_request	csv	derived_or_workflow_data	restricted_on_request	keep_restricted_on_request	restricted_on_request	Parent file is restricted-on-request.	restricted_on_request
min_ftime	02_workflows/F6_workflow_v01/data/02a_refined_analysis/srtr_F6_rebuild_from_master_audit_internal.csv	srtr_F6_rebuild_from_master_audit_internal.csv		integer				NA/blank as read by fread	12	0	1	0	F6	internal_only	no		restricted_on_request	keep_restricted_on_request	F6	restricted_on_request	SRTR-derived data file; provide only on request under licence obligations.	restricted_on_request	csv	derived_or_workflow_data	restricted_on_request	keep_restricted_on_request	restricted_on_request	Parent file is restricted-on-request.	restricted_on_request
n_censored	02_workflows/F6_workflow_v01/data/02a_refined_analysis/srtr_F6_rebuild_from_master_audit_internal.csv	srtr_F6_rebuild_from_master_audit_internal.csv		integer				NA/blank as read by fread	12	0	5	3 | 4 | 5 | 2 | 6	F6	internal_only	no		restricted_on_request	keep_restricted_on_request	F6	restricted_on_request	SRTR-derived data file; provide only on request under licence obligations.	restricted_on_request	csv	derived_or_workflow_data	restricted_on_request	keep_restricted_on_request	restricted_on_request	Parent file is restricted-on-request.	restricted_on_request
n_m1	02_workflows/F6_workflow_v01/data/02a_refined_analysis/srtr_F6_rebuild_from_master_audit_internal.csv	srtr_F6_rebuild_from_master_audit_internal.csv		integer				NA/blank as read by fread	12	0	12	532 | 2550 | 3888 | 348 | 2106	F6	internal_only	no		restricted_on_request	keep_restricted_on_request	F6	restricted_on_request	SRTR-derived data file; provide only on request under licence obligations.	restricted_on_request	csv	derived_or_workflow_data	restricted_on_request	keep_restricted_on_request	restricted_on_request	Parent file is restricted-on-request.	restricted_on_request
n_other_reasons	02_workflows/F6_workflow_v01/data/02a_refined_analysis/srtr_F6_rebuild_from_master_audit_internal.csv	srtr_F6_rebuild_from_master_audit_internal.csv		integer				NA/blank as read by fread	12	0	12	2360 | 1203 | 874 | 2093 | 1326	F6	internal_only	no		restricted_on_request	keep_restricted_on_request	F6	restricted_on_request	SRTR-derived data file; provide only on request under licence obligations.	restricted_on_request	csv	derived_or_workflow_data	restricted_on_request	keep_restricted_on_request	restricted_on_request	Parent file is restricted-on-request.	restricted_on_request
n_patients	02_workflows/F6_workflow_v01/data/02a_refined_analysis/srtr_F6_rebuild_from_master_audit_internal.csv	srtr_F6_rebuild_from_master_audit_internal.csv		integer				NA/blank as read by fread	12	0	12	5509 | 6779 | 6924 | 4344 | 6713	F6	internal_only	no		restricted_on_request	keep_restricted_on_request	F6	restricted_on_request	SRTR-derived data file; provide only on request under licence obligations.	restricted_on_request	csv	derived_or_workflow_data	restricted_on_request	keep_restricted_on_request	restricted_on_request	Parent file is restricted-on-request.	restricted_on_request
n_pm	02_workflows/F6_workflow_v01/data/02a_refined_analysis/srtr_F6_rebuild_from_master_audit_internal.csv	srtr_F6_rebuild_from_master_audit_internal.csv		integer				NA/blank as read by fread	12	0	12	4977 | 4229 | 3036 | 3996 | 4607	F6	internal_only	no		restricted_on_request	keep_restricted_on_request	F6	restricted_on_request	SRTR-derived data file; provide only on request under licence obligations.	restricted_on_request	csv	derived_or_workflow_data	restricted_on_request	keep_restricted_on_request	restricted_on_request	Parent file is restricted-on-request.	restricted_on_request
n_rows	02_workflows/F6_workflow_v01/data/02a_refined_analysis/srtr_F6_rebuild_from_master_audit_internal.csv	srtr_F6_rebuild_from_master_audit_internal.csv		integer				NA/blank as read by fread	12	0	12	5509 | 6779 | 6924 | 4344 | 6713	F6	internal_only	no		restricted_on_request	keep_restricted_on_request	F6	restricted_on_request	SRTR-derived data file; provide only on request under licence obligations.	restricted_on_request	csv	derived_or_workflow_data	restricted_on_request	keep_restricted_on_request	restricted_on_request	Parent file is restricted-on-request.	restricted_on_request
n_transplantation	02_workflows/F6_workflow_v01/data/02a_refined_analysis/srtr_F6_rebuild_from_master_audit_internal.csv	srtr_F6_rebuild_from_master_audit_internal.csv		integer				NA/blank as read by fread	12	0	12	2552 | 4777 | 4732 | 1816 | 4556	F6	internal_only	no		restricted_on_request	keep_restricted_on_request	F6	restricted_on_request	SRTR-derived data file; provide only on request under licence obligations.	restricted_on_request	csv	derived_or_workflow_data	restricted_on_request	keep_restricted_on_request	restricted_on_request	Parent file is restricted-on-request.	restricted_on_request
n_waitlist_death	02_workflows/F6_workflow_v01/data/02a_refined_analysis/srtr_F6_rebuild_from_master_audit_internal.csv	srtr_F6_rebuild_from_master_audit_internal.csv		integer				NA/blank as read by fread	12	0	12	594 | 796 | 1314 | 432 | 828	F6	internal_only	no		restricted_on_request	keep_restricted_on_request	F6	restricted_on_request	SRTR-derived data file; provide only on request under licence obligations.	restricted_on_request	csv	derived_or_workflow_data	restricted_on_request	keep_restricted_on_request	restricted_on_request	Parent file is restricted-on-request.	restricted_on_request
score_class	02_workflows/F6_workflow_v01/data/02a_refined_analysis/srtr_F6_rebuild_from_master_audit_internal.csv	srtr_F6_rebuild_from_master_audit_internal.csv		character			≤15 | 16–25 | >25	NA/blank as read by fread	12	0	3	≤15 | 16–25 | >25	F6	internal_only	no		restricted_on_request	keep_restricted_on_request	F6	restricted_on_request	SRTR-derived data file; provide only on request under licence obligations.	restricted_on_request	csv	derived_or_workflow_data	restricted_on_request	keep_restricted_on_request	restricted_on_request	Parent file is restricted-on-request.	restricted_on_request
score_variant	02_workflows/F6_workflow_v01/data/02a_refined_analysis/srtr_F6_rebuild_from_master_audit_internal.csv	srtr_F6_rebuild_from_master_audit_internal.csv		character			MELD | MELD-Na | reMELD-Na | MELD 3.0	NA/blank as read by fread	12	0	4	MELD | MELD-Na | reMELD-Na | MELD 3.0	F6	internal_only	no		restricted_on_request	keep_restricted_on_request	F6	restricted_on_request	SRTR-derived data file; provide only on request under licence obligations.	restricted_on_request	csv	derived_or_workflow_data	restricted_on_request	keep_restricted_on_request	restricted_on_request	Parent file is restricted-on-request.	restricted_on_request
created_at	02_workflows/F6_workflow_v01/data/02a_refined_analysis/srtr_F6_rebuild_from_master_provenance_internal.csv	srtr_F6_rebuild_from_master_provenance_internal.csv		POSIXct;POSIXt				NA/blank as read by fread	1	0	1	2026-05-02 03:11:53.034224	F6	restricted	no		restricted_on_request	keep_restricted_on_request	F6	restricted_on_request	SRTR-derived data file; provide only on request under licence obligations.	restricted_on_request	csv	derived_or_workflow_data	restricted_on_request	keep_restricted_on_request	restricted_on_request	Parent file is restricted-on-request.	restricted_on_request
event_mapping	02_workflows/F6_workflow_v01/data/02a_refined_analysis/srtr_F6_rebuild_from_master_provenance_internal.csv	srtr_F6_rebuild_from_master_provenance_internal.csv		character			1=Waitlist death; 2=Transplantation; 3=Other reasons	NA/blank as read by fread	1	0	1	1=Waitlist death; 2=Transplantation; 3=Other reasons	F6	restricted	no		restricted_on_request	keep_restricted_on_request	F6	restricted_on_request	SRTR-derived data file; provide only on request under licence obligations.	restricted_on_request	csv	derived_or_workflow_data	restricted_on_request	keep_restricted_on_request	restricted_on_request	Parent file is restricted-on-request.	restricted_on_request
grouping_mode	02_workflows/F6_workflow_v01/data/02a_refined_analysis/srtr_F6_rebuild_from_master_provenance_internal.csv	srtr_F6_rebuild_from_master_provenance_internal.csv		character			me_only	NA/blank as read by fread	1	0	1	me_only	F6	restricted	no		restricted_on_request	keep_restricted_on_request	F6	restricted_on_request	SRTR-derived data file; provide only on request under licence obligations.	restricted_on_request	csv	derived_or_workflow_data	restricted_on_request	keep_restricted_on_request	restricted_on_request	Parent file is restricted-on-request.	restricted_on_request
grouping_rule	02_workflows/F6_workflow_v01/data/02a_refined_analysis/srtr_F6_rebuild_from_master_provenance_internal.csv	srtr_F6_rebuild_from_master_provenance_internal.csv		character			me.d.grp used for all score variants	NA/blank as read by fread	1	0	1	me.d.grp used for all score variants	F6	restricted	no		restricted_on_request	keep_restricted_on_request	F6	restricted_on_request	SRTR-derived data file; provide only on request under licence obligations.	restricted_on_request	csv	derived_or_workflow_data	restricted_on_request	keep_restricted_on_request	restricted_on_request	Parent file is restricted-on-request.	restricted_on_request
row_filter	02_workflows/F6_workflow_v01/data/02a_refined_analysis/srtr_F6_rebuild_from_master_provenance_internal.csv	srtr_F6_rebuild_from_master_provenance_internal.csv		character			is_terminal_row == TRUE; ftime_total >= 0; group in pm/m1	NA/blank as read by fread	1	0	1	is_terminal_row == TRUE; ftime_total >= 0; group in pm/m1	F6	restricted	no		restricted_on_request	keep_restricted_on_request	F6	restricted_on_request	SRTR-derived data file; provide only on request under licence obligations.	restricted_on_request	csv	derived_or_workflow_data	restricted_on_request	keep_restricted_on_request	restricted_on_request	Parent file is restricted-on-request.	restricted_on_request
score_columns	02_workflows/F6_workflow_v01/data/02a_refined_analysis/srtr_F6_rebuild_from_master_provenance_internal.csv	srtr_F6_rebuild_from_master_provenance_internal.csv		character			MELD=me; MELD-Na=na; reMELD-Na=re; MELD 3.0=m3	NA/blank as read by fread	1	0	1	MELD=me; MELD-Na=na; reMELD-Na=re; MELD 3.0=m3	F6	restricted	no		restricted_on_request	keep_restricted_on_request	F6	restricted_on_request	SRTR-derived data file; provide only on request under licence obligations.	restricted_on_request	csv	derived_or_workflow_data	restricted_on_request	keep_restricted_on_request	restricted_on_request	Parent file is restricted-on-request.	restricted_on_request
source_file	02_workflows/F6_workflow_v01/data/02a_refined_analysis/srtr_F6_rebuild_from_master_provenance_internal.csv	srtr_F6_rebuild_from_master_provenance_internal.csv		character			02_workflows/F6_workflow_v01/data/01_source_loaded_harmonized/srtr_master_long_restricted.csv	NA/blank as read by fread	1	0	1	LOCAL_PATH_REMOVED	F6	restricted	no		restricted_on_request	keep_restricted_on_request	F6	restricted_on_request	SRTR-derived data file; provide only on request under licence obligations.	restricted_on_request	csv	derived_or_workflow_data	restricted_on_request	keep_restricted_on_request	restricted_on_request	Parent file is restricted-on-request.	restricted_on_request
source_role	02_workflows/F6_workflow_v01/data/02a_refined_analysis/srtr_F6_rebuild_from_master_provenance_internal.csv	srtr_F6_rebuild_from_master_provenance_internal.csv		character			canonical SRTR master source	NA/blank as read by fread	1	0	1	canonical SRTR master source	F6	restricted	no		restricted_on_request	keep_restricted_on_request	F6	restricted_on_request	SRTR-derived data file; provide only on request under licence obligations.	restricted_on_request	csv	derived_or_workflow_data	restricted_on_request	keep_restricted_on_request	restricted_on_request	Parent file is restricted-on-request.	restricted_on_request
check	02_workflows/F6_workflow_v01/data/02a_refined_analysis/srtr_F6_rebuild_from_master_qc_internal.csv	srtr_F6_rebuild_from_master_qc_internal.csv		character			cif_rows_expected_48750 | gray_rows_expected_36 | panel_meta_rows_expected_12 | score_variants_complete | score_classes_complete | grouping_rule_me_only	NA/blank as read by fread	6	0	6	cif_rows_expected_48750 | gray_rows_expected_36 | panel_meta_rows_expected_12 | score_variants_complete | score_classes_...	F6	internal_only	no		restricted_on_request	keep_restricted_on_request	F6	restricted_on_request	SRTR-derived data file; provide only on request under licence obligations.	restricted_on_request	csv	derived_or_workflow_data	restricted_on_request	keep_restricted_on_request	restricted_on_request	Parent file is restricted-on-request.	restricted_on_request
detail	02_workflows/F6_workflow_v01/data/02a_refined_analysis/srtr_F6_rebuild_from_master_qc_internal.csv	srtr_F6_rebuild_from_master_qc_internal.csv		character			rows=48750 | rows=36 | rows=12 | MELD | MELD 3.0 | MELD-Na | reMELD-Na | >25 | ≤15 | 16–25 | me.d.grp used for all score variants	NA/blank as read by fread	6	0	6	rows=48750 | rows=36 | rows=12 | MELD | MELD 3.0 | MELD-Na | reMELD-Na | >25 | ≤15 | 16–25	F6	internal_only	no		restricted_on_request	keep_restricted_on_request	F6	restricted_on_request	SRTR-derived data file; provide only on request under licence obligations.	restricted_on_request	csv	derived_or_workflow_data	restricted_on_request	keep_restricted_on_request	restricted_on_request	Parent file is restricted-on-request.	restricted_on_request
status	02_workflows/F6_workflow_v01/data/02a_refined_analysis/srtr_F6_rebuild_from_master_qc_internal.csv	srtr_F6_rebuild_from_master_qc_internal.csv		character			pass | check	NA/blank as read by fread	6	0	2	pass | check	F6	internal_only	no		restricted_on_request	keep_restricted_on_request	F6	restricted_on_request	SRTR-derived data file; provide only on request under licence obligations.	restricted_on_request	csv	derived_or_workflow_data	restricted_on_request	keep_restricted_on_request	restricted_on_request	Parent file is restricted-on-request.	restricted_on_request
value	02_workflows/F6_workflow_v01/data/02a_refined_analysis/srtr_F6_rebuild_from_master_qc_internal.csv	srtr_F6_rebuild_from_master_qc_internal.csv		logical			TRUE | FALSE	NA/blank as read by fread	6	0	2	TRUE | FALSE	F6	internal_only	no		restricted_on_request	keep_restricted_on_request	F6	restricted_on_request	SRTR-derived data file; provide only on request under licence obligations.	restricted_on_request	csv	derived_or_workflow_data	restricted_on_request	keep_restricted_on_request	restricted_on_request	Parent file is restricted-on-request.	restricted_on_request	assay_value_qc_metric_or_long_format_metadata	Assay value, QC metric, or long-format metadata field required to rebuild public outputs.
parameter	02_workflows/F6_workflow_v01/data/02b_figure_content/srtr_F6_cif_figure_meta_public.csv	srtr_F6_cif_figure_meta_public.csv		character			domain | anchor | figure | public_data | restricted_data_required_for_rendering | n_cif_rows | n_gray_rows | n_meta_rows	NA/blank as read by fread	8	0	8	domain | anchor | figure | public_data | restricted_data_required_for_rendering	F6	restricted	no		restricted_on_request	keep_restricted_on_request	F6	restricted_on_request	SRTR-derived data file; provide only on request under licence obligations.	restricted_on_request	csv	derived_or_workflow_data	restricted_on_request	keep_restricted_on_request	restricted_on_request	Parent file is restricted-on-request.	restricted_on_request
value	02_workflows/F6_workflow_v01/data/02b_figure_content/srtr_F6_cif_figure_meta_public.csv	srtr_F6_cif_figure_meta_public.csv		character			srtr | F6 | F6_SRTR_public.pdf | srtr_F6_gray_tests_stats_public.csv | srtr_F6_cif_long_restricted.csv | srtr_F6_cif_panel_meta_restricted.csv | 48750 | 36 | 12	NA/blank as read by fread	8	0	8	srtr | F6 | F6_SRTR_public.pdf | srtr_F6_gray_tests_stats_public.csv | srtr_F6_cif_long_restricted.csv | srtr_F6_cif_pan...	F6	restricted	no		restricted_on_request	keep_restricted_on_request	F6	restricted_on_request	SRTR-derived data file; provide only on request under licence obligations.	restricted_on_request	csv	derived_or_workflow_data	restricted_on_request	keep_restricted_on_request	restricted_on_request	Parent file is restricted-on-request.	restricted_on_request	assay_value_qc_metric_or_long_format_metadata	Assay value, QC metric, or long-format metadata field required to rebuild public outputs.
cif	02_workflows/F6_workflow_v01/data/02b_figure_content/srtr_F6_cif_long_restricted.csv	srtr_F6_cif_long_restricted.csv		numeric				NA/blank as read by fread	48750	0	23269	0 | 0.0018796992481203 | 0.0037593984962406 | 0.0056390977443609 | 0.0075187969924812	F6	restricted	no		restricted_on_request	keep_restricted_on_request	F6	restricted_on_request	SRTR-derived data file; provide only on request under licence obligations.	restricted_on_request	csv	derived_or_workflow_data	restricted_on_request	keep_restricted_on_request	restricted_on_request	Parent file is restricted-on-request.	restricted_on_request
event	02_workflows/F6_workflow_v01/data/02b_figure_content/srtr_F6_cif_long_restricted.csv	srtr_F6_cif_long_restricted.csv		character			Waitlist death | Transplantation | Other reasons	NA/blank as read by fread	48750	0	3	Waitlist death | Transplantation | Other reasons	F6	restricted	no		restricted_on_request	keep_restricted_on_request	F6	restricted_on_request	SRTR-derived data file; provide only on request under licence obligations.	restricted_on_request	csv	derived_or_workflow_data	restricted_on_request	keep_restricted_on_request	restricted_on_request	Parent file is restricted-on-request.	restricted_on_request
event_code	02_workflows/F6_workflow_v01/data/02b_figure_content/srtr_F6_cif_long_restricted.csv	srtr_F6_cif_long_restricted.csv		integer				NA/blank as read by fread	48750	0	3	1 | 2 | 3	F6	restricted	no		restricted_on_request	keep_restricted_on_request	F6	restricted_on_request	SRTR-derived data file; provide only on request under licence obligations.	restricted_on_request	csv	derived_or_workflow_data	restricted_on_request	keep_restricted_on_request	restricted_on_request	Parent file is restricted-on-request.	restricted_on_request
group	02_workflows/F6_workflow_v01/data/02b_figure_content/srtr_F6_cif_long_restricted.csv	srtr_F6_cif_long_restricted.csv		character			m1 | pm	NA/blank as read by fread	48750	0	2	m1 | pm	F6	restricted	no		restricted_on_request	keep_restricted_on_request	F6	restricted_on_request	SRTR-derived data file; provide only on request under licence obligations.	restricted_on_request	csv	derived_or_workflow_data	restricted_on_request	keep_restricted_on_request	restricted_on_request	Parent file is restricted-on-request.	restricted_on_request
score_class	02_workflows/F6_workflow_v01/data/02b_figure_content/srtr_F6_cif_long_restricted.csv	srtr_F6_cif_long_restricted.csv		character			≤15 | 16–25 | >25	NA/blank as read by fread	48750	0	3	≤15 | 16–25 | >25	F6	restricted	no		restricted_on_request	keep_restricted_on_request	F6	restricted_on_request	SRTR-derived data file; provide only on request under licence obligations.	restricted_on_request	csv	derived_or_workflow_data	restricted_on_request	keep_restricted_on_request	restricted_on_request	Parent file is restricted-on-request.	restricted_on_request
score_variant	02_workflows/F6_workflow_v01/data/02b_figure_content/srtr_F6_cif_long_restricted.csv	srtr_F6_cif_long_restricted.csv		character			MELD | MELD-Na | reMELD-Na | MELD 3.0	NA/blank as read by fread	48750	0	4	MELD | MELD-Na | reMELD-Na | MELD 3.0	F6	restricted	no		restricted_on_request	keep_restricted_on_request	F6	restricted_on_request	SRTR-derived data file; provide only on request under licence obligations.	restricted_on_request	csv	derived_or_workflow_data	restricted_on_request	keep_restricted_on_request	restricted_on_request	Parent file is restricted-on-request.	restricted_on_request
time	02_workflows/F6_workflow_v01/data/02b_figure_content/srtr_F6_cif_long_restricted.csv	srtr_F6_cif_long_restricted.csv		integer				NA/blank as read by fread	48750	0	731	0 | 8 | 24 | 31 | 44	F6	restricted	no		restricted_on_request	keep_restricted_on_request	F6	restricted_on_request	SRTR-derived data file; provide only on request under licence obligations.	restricted_on_request	csv	derived_or_workflow_data	restricted_on_request	keep_restricted_on_request	restricted_on_request	Parent file is restricted-on-request.	restricted_on_request	relative_time_or_public_outcome	Relative/count-based time variable or binary outcome flag; no calendar date/time disclosed.
n1_m1	02_workflows/F6_workflow_v01/data/02b_figure_content/srtr_F6_cif_panel_meta_restricted.csv	srtr_F6_cif_panel_meta_restricted.csv		integer				NA/blank as read by fread	12	0	12	66 | 272 | 766 | 44 | 232	F6	restricted	no		restricted_on_request	keep_restricted_on_request	F6	restricted_on_request	SRTR-derived data file; provide only on request under licence obligations.	restricted_on_request	csv	derived_or_workflow_data	restricted_on_request	keep_restricted_on_request	restricted_on_request	Parent file is restricted-on-request.	restricted_on_request
n1_pm	02_workflows/F6_workflow_v01/data/02b_figure_content/srtr_F6_cif_panel_meta_restricted.csv	srtr_F6_cif_panel_meta_restricted.csv		integer				NA/blank as read by fread	12	0	12	528 | 524 | 548 | 388 | 596	F6	restricted	no		restricted_on_request	keep_restricted_on_request	F6	restricted_on_request	SRTR-derived data file; provide only on request under licence obligations.	restricted_on_request	csv	derived_or_workflow_data	restricted_on_request	keep_restricted_on_request	restricted_on_request	Parent file is restricted-on-request.	restricted_on_request
n2_m1	02_workflows/F6_workflow_v01/data/02b_figure_content/srtr_F6_cif_panel_meta_restricted.csv	srtr_F6_cif_panel_meta_restricted.csv		integer				NA/blank as read by fread	12	0	12	271 | 1833 | 2601 | 148 | 1460	F6	restricted	no		restricted_on_request	keep_restricted_on_request	F6	restricted_on_request	SRTR-derived data file; provide only on request under licence obligations.	restricted_on_request	csv	derived_or_workflow_data	restricted_on_request	keep_restricted_on_request	restricted_on_request	Parent file is restricted-on-request.	restricted_on_request
n2_pm	02_workflows/F6_workflow_v01/data/02b_figure_content/srtr_F6_cif_panel_meta_restricted.csv	srtr_F6_cif_panel_meta_restricted.csv		integer				NA/blank as read by fread	12	0	12	2281 | 2944 | 2131 | 1668 | 3096	F6	restricted	no		restricted_on_request	keep_restricted_on_request	F6	restricted_on_request	SRTR-derived data file; provide only on request under licence obligations.	restricted_on_request	csv	derived_or_workflow_data	restricted_on_request	keep_restricted_on_request	restricted_on_request	Parent file is restricted-on-request.	restricted_on_request
n3_m1	02_workflows/F6_workflow_v01/data/02b_figure_content/srtr_F6_cif_panel_meta_restricted.csv	srtr_F6_cif_panel_meta_restricted.csv		integer				NA/blank as read by fread	12	0	12	195 | 442 | 519 | 156 | 411	F6	restricted	no		restricted_on_request	keep_restricted_on_request	F6	restricted_on_request	SRTR-derived data file; provide only on request under licence obligations.	restricted_on_request	csv	derived_or_workflow_data	restricted_on_request	keep_restricted_on_request	restricted_on_request	Parent file is restricted-on-request.	restricted_on_request
n3_pm	02_workflows/F6_workflow_v01/data/02b_figure_content/srtr_F6_cif_panel_meta_restricted.csv	srtr_F6_cif_panel_meta_restricted.csv		integer				NA/blank as read by fread	12	0	12	2165 | 761 | 355 | 1937 | 915	F6	restricted	no		restricted_on_request	keep_restricted_on_request	F6	restricted_on_request	SRTR-derived data file; provide only on request under licence obligations.	restricted_on_request	csv	derived_or_workflow_data	restricted_on_request	keep_restricted_on_request	restricted_on_request	Parent file is restricted-on-request.	restricted_on_request
p_other_reasons	02_workflows/F6_workflow_v01/data/02b_figure_content/srtr_F6_cif_panel_meta_restricted.csv	srtr_F6_cif_panel_meta_restricted.csv		numeric				NA/blank as read by fread	12	0	12	0.000205238720518586 | 0.409593323298811 | 0.0753412523575709 | 0.0304257177081522 | 0.589074547536001	F6	restricted	no		restricted_on_request	keep_restricted_on_request	F6	restricted_on_request	SRTR-derived data file; provide only on request under licence obligations.	restricted_on_request	csv	derived_or_workflow_data	restricted_on_request	keep_restricted_on_request	restricted_on_request	Parent file is restricted-on-request.	restricted_on_request
p_transplantation	02_workflows/F6_workflow_v01/data/02b_figure_content/srtr_F6_cif_panel_meta_restricted.csv	srtr_F6_cif_panel_meta_restricted.csv		numeric				NA/blank as read by fread	12	0	10	0.386354454994172 | 0.136713170264872 | 0 | 0.469614680729452 | 0.0532475473918038	F6	restricted	no		restricted_on_request	keep_restricted_on_request	F6	restricted_on_request	SRTR-derived data file; provide only on request under licence obligations.	restricted_on_request	csv	derived_or_workflow_data	restricted_on_request	keep_restricted_on_request	restricted_on_request	Parent file is restricted-on-request.	restricted_on_request
p_waitlist_death	02_workflows/F6_workflow_v01/data/02b_figure_content/srtr_F6_cif_panel_meta_restricted.csv	srtr_F6_cif_panel_meta_restricted.csv		numeric				NA/blank as read by fread	12	0	12	0.245285621774651 | 0.0252387175432526 | 0.282832697200246 | 0.0943923187804869 | 0.0207112627546073	F6	restricted	no		restricted_on_request	keep_restricted_on_request	F6	restricted_on_request	SRTR-derived data file; provide only on request under licence obligations.	restricted_on_request	csv	derived_or_workflow_data	restricted_on_request	keep_restricted_on_request	restricted_on_request	Parent file is restricted-on-request.	restricted_on_request
score_class	02_workflows/F6_workflow_v01/data/02b_figure_content/srtr_F6_cif_panel_meta_restricted.csv	srtr_F6_cif_panel_meta_restricted.csv		character			≤15 | 16–25 | >25	NA/blank as read by fread	12	0	3	≤15 | 16–25 | >25	F6	restricted	no		restricted_on_request	keep_restricted_on_request	F6	restricted_on_request	SRTR-derived data file; provide only on request under licence obligations.	restricted_on_request	csv	derived_or_workflow_data	restricted_on_request	keep_restricted_on_request	restricted_on_request	Parent file is restricted-on-request.	restricted_on_request
score_variant	02_workflows/F6_workflow_v01/data/02b_figure_content/srtr_F6_cif_panel_meta_restricted.csv	srtr_F6_cif_panel_meta_restricted.csv		character			MELD | MELD-Na | reMELD-Na | MELD 3.0	NA/blank as read by fread	12	0	4	MELD | MELD-Na | reMELD-Na | MELD 3.0	F6	restricted	no		restricted_on_request	keep_restricted_on_request	F6	restricted_on_request	SRTR-derived data file; provide only on request under licence obligations.	restricted_on_request	csv	derived_or_workflow_data	restricted_on_request	keep_restricted_on_request	restricted_on_request	Parent file is restricted-on-request.	restricted_on_request
common_columns	02_workflows/F6_workflow_v01/data/02b_figure_content/srtr_F6_figure_content_qc_internal.csv	srtr_F6_figure_content_qc_internal.csv		integer				NA/blank as read by fread	3	0	3	7 | 8 | 11	F6	internal_only	no		restricted_on_request	keep_restricted_on_request	F6	restricted_on_request	SRTR-derived data file; provide only on request under licence obligations.	restricted_on_request	csv	derived_or_workflow_data	restricted_on_request	keep_restricted_on_request	restricted_on_request	Parent file is restricted-on-request.	restricted_on_request
current_columns	02_workflows/F6_workflow_v01/data/02b_figure_content/srtr_F6_figure_content_qc_internal.csv	srtr_F6_figure_content_qc_internal.csv		integer				NA/blank as read by fread	3	0	3	7 | 8 | 11	F6	internal_only	no		restricted_on_request	keep_restricted_on_request	F6	restricted_on_request	SRTR-derived data file; provide only on request under licence obligations.	restricted_on_request	csv	derived_or_workflow_data	restricted_on_request	keep_restricted_on_request	restricted_on_request	Parent file is restricted-on-request.	restricted_on_request
current_rows	02_workflows/F6_workflow_v01/data/02b_figure_content/srtr_F6_figure_content_qc_internal.csv	srtr_F6_figure_content_qc_internal.csv		integer				NA/blank as read by fread	3	0	3	48750 | 36 | 12	F6	internal_only	no		restricted_on_request	keep_restricted_on_request	F6	restricted_on_request	SRTR-derived data file; provide only on request under licence obligations.	restricted_on_request	csv	derived_or_workflow_data	restricted_on_request	keep_restricted_on_request	restricted_on_request	Parent file is restricted-on-request.	restricted_on_request
object	02_workflows/F6_workflow_v01/data/02b_figure_content/srtr_F6_figure_content_qc_internal.csv	srtr_F6_figure_content_qc_internal.csv		character			cif_long | gray_tests | panel_meta	NA/blank as read by fread	3	0	3	cif_long | gray_tests | panel_meta	F6	internal_only	no		restricted_on_request	keep_restricted_on_request	F6	restricted_on_request	SRTR-derived data file; provide only on request under licence obligations.	restricted_on_request	csv	derived_or_workflow_data	restricted_on_request	keep_restricted_on_request	restricted_on_request	Parent file is restricted-on-request.	restricted_on_request
reference_columns	02_workflows/F6_workflow_v01/data/02b_figure_content/srtr_F6_figure_content_qc_internal.csv	srtr_F6_figure_content_qc_internal.csv		integer				NA/blank as read by fread	3	0	3	7 | 8 | 11	F6	internal_only	no		restricted_on_request	keep_restricted_on_request	F6	restricted_on_request	SRTR-derived data file; provide only on request under licence obligations.	restricted_on_request	csv	derived_or_workflow_data	restricted_on_request	keep_restricted_on_request	restricted_on_request	Parent file is restricted-on-request.	restricted_on_request
reference_rows	02_workflows/F6_workflow_v01/data/02b_figure_content/srtr_F6_figure_content_qc_internal.csv	srtr_F6_figure_content_qc_internal.csv		integer				NA/blank as read by fread	3	0	3	48750 | 36 | 12	F6	internal_only	no		restricted_on_request	keep_restricted_on_request	F6	restricted_on_request	SRTR-derived data file; provide only on request under licence obligations.	restricted_on_request	csv	derived_or_workflow_data	restricted_on_request	keep_restricted_on_request	restricted_on_request	Parent file is restricted-on-request.	restricted_on_request
same_column_names	02_workflows/F6_workflow_v01/data/02b_figure_content/srtr_F6_figure_content_qc_internal.csv	srtr_F6_figure_content_qc_internal.csv		logical			TRUE	NA/blank as read by fread	3	0	1	TRUE	F6	internal_only	no		restricted_on_request	keep_restricted_on_request	F6	restricted_on_request	SRTR-derived data file; provide only on request under licence obligations.	restricted_on_request	csv	derived_or_workflow_data	restricted_on_request	keep_restricted_on_request	restricted_on_request	Parent file is restricted-on-request.	restricted_on_request
same_dimensions	02_workflows/F6_workflow_v01/data/02b_figure_content/srtr_F6_figure_content_qc_internal.csv	srtr_F6_figure_content_qc_internal.csv		logical			TRUE	NA/blank as read by fread	3	0	1	TRUE	F6	internal_only	no		restricted_on_request	keep_restricted_on_request	F6	restricted_on_request	SRTR-derived data file; provide only on request under licence obligations.	restricted_on_request	csv	derived_or_workflow_data	restricted_on_request	keep_restricted_on_request	restricted_on_request	Parent file is restricted-on-request.	restricted_on_request
chisq	02_workflows/F6_workflow_v01/data/02b_figure_content/srtr_F6_gray_tests_stats_public.csv	srtr_F6_gray_tests_stats_public.csv		numeric				NA/blank as read by fread	36	0	36	1.34995707144027 | 0.750384715209378 | 13.7825037493933 | 5.00743213145434 | 2.21456976080773	F6	restricted	no		restricted_on_request	keep_restricted_on_request	F6	restricted_on_request	SRTR-derived data file; provide only on request under licence obligations.	restricted_on_request	csv	derived_or_workflow_data	restricted_on_request	keep_restricted_on_request	restricted_on_request	Parent file is restricted-on-request.	restricted_on_request
df	02_workflows/F6_workflow_v01/data/02b_figure_content/srtr_F6_gray_tests_stats_public.csv	srtr_F6_gray_tests_stats_public.csv		integer				NA/blank as read by fread	36	0	1	1	F6	restricted	no		restricted_on_request	keep_restricted_on_request	F6	restricted_on_request	SRTR-derived data file; provide only on request under licence obligations.	restricted_on_request	csv	derived_or_workflow_data	restricted_on_request	keep_restricted_on_request	restricted_on_request	Parent file is restricted-on-request.	restricted_on_request
event	02_workflows/F6_workflow_v01/data/02b_figure_content/srtr_F6_gray_tests_stats_public.csv	srtr_F6_gray_tests_stats_public.csv		character			Waitlist death | Transplantation | Other reasons	NA/blank as read by fread	36	0	3	Waitlist death | Transplantation | Other reasons	F6	restricted	no		restricted_on_request	keep_restricted_on_request	F6	restricted_on_request	SRTR-derived data file; provide only on request under licence obligations.	restricted_on_request	csv	derived_or_workflow_data	restricted_on_request	keep_restricted_on_request	restricted_on_request	Parent file is restricted-on-request.	restricted_on_request
event_code	02_workflows/F6_workflow_v01/data/02b_figure_content/srtr_F6_gray_tests_stats_public.csv	srtr_F6_gray_tests_stats_public.csv		integer				NA/blank as read by fread	36	0	3	1 | 2 | 3	F6	restricted	no		restricted_on_request	keep_restricted_on_request	F6	restricted_on_request	SRTR-derived data file; provide only on request under licence obligations.	restricted_on_request	csv	derived_or_workflow_data	restricted_on_request	keep_restricted_on_request	restricted_on_request	Parent file is restricted-on-request.	restricted_on_request
p_value	02_workflows/F6_workflow_v01/data/02b_figure_content/srtr_F6_gray_tests_stats_public.csv	srtr_F6_gray_tests_stats_public.csv		numeric				NA/blank as read by fread	36	0	34	0.245285621774651 | 0.386354454994172 | 0.000205238720518586 | 0.0252387175432526 | 0.136713170264872	F6	restricted	no		restricted_on_request	keep_restricted_on_request	F6	restricted_on_request	SRTR-derived data file; provide only on request under licence obligations.	restricted_on_request	csv	derived_or_workflow_data	restricted_on_request	keep_restricted_on_request	restricted_on_request	Parent file is restricted-on-request.	restricted_on_request
p_value_formatted	02_workflows/F6_workflow_v01/data/02b_figure_content/srtr_F6_gray_tests_stats_public.csv	srtr_F6_gray_tests_stats_public.csv		numeric				NA/blank as read by fread	36	0	34	0.245 | 0.386 | 0.000205 | 0.0252 | 0.137	F6	restricted	no		restricted_on_request	keep_restricted_on_request	F6	restricted_on_request	SRTR-derived data file; provide only on request under licence obligations.	restricted_on_request	csv	derived_or_workflow_data	restricted_on_request	keep_restricted_on_request	restricted_on_request	Parent file is restricted-on-request.	restricted_on_request
score_class	02_workflows/F6_workflow_v01/data/02b_figure_content/srtr_F6_gray_tests_stats_public.csv	srtr_F6_gray_tests_stats_public.csv		character			≤15 | 16–25 | >25	NA/blank as read by fread	36	0	3	≤15 | 16–25 | >25	F6	restricted	no		restricted_on_request	keep_restricted_on_request	F6	restricted_on_request	SRTR-derived data file; provide only on request under licence obligations.	restricted_on_request	csv	derived_or_workflow_data	restricted_on_request	keep_restricted_on_request	restricted_on_request	Parent file is restricted-on-request.	restricted_on_request
score_variant	02_workflows/F6_workflow_v01/data/02b_figure_content/srtr_F6_gray_tests_stats_public.csv	srtr_F6_gray_tests_stats_public.csv		character			MELD | MELD-Na | reMELD-Na | MELD 3.0	NA/blank as read by fread	36	0	4	MELD | MELD-Na | reMELD-Na | MELD 3.0	F6	restricted	no		restricted_on_request	keep_restricted_on_request	F6	restricted_on_request	SRTR-derived data file; provide only on request under licence obligations.	restricted_on_request	csv	derived_or_workflow_data	restricted_on_request	keep_restricted_on_request	restricted_on_request	Parent file is restricted-on-request.	restricted_on_request
cif	02_workflows/F6_workflow_v01/submission_ready/internal/data/srtr_F6_cif_long_restricted.csv	srtr_F6_cif_long_restricted.csv		numeric				NA/blank as read by fread	48750	0	23269	0 | 0.0018796992481203 | 0.0037593984962406 | 0.0056390977443609 | 0.0075187969924812	F6	restricted	no		restricted_on_request	keep_restricted_on_request	F6	restricted_on_request	SRTR-derived data file; provide only on request under licence obligations.	restricted_on_request	csv	derived_or_workflow_data	restricted_on_request	keep_restricted_on_request	restricted_on_request	Parent file is restricted-on-request.	restricted_on_request
event	02_workflows/F6_workflow_v01/submission_ready/internal/data/srtr_F6_cif_long_restricted.csv	srtr_F6_cif_long_restricted.csv		character			Waitlist death | Transplantation | Other reasons	NA/blank as read by fread	48750	0	3	Waitlist death | Transplantation | Other reasons	F6	restricted	no		restricted_on_request	keep_restricted_on_request	F6	restricted_on_request	SRTR-derived data file; provide only on request under licence obligations.	restricted_on_request	csv	derived_or_workflow_data	restricted_on_request	keep_restricted_on_request	restricted_on_request	Parent file is restricted-on-request.	restricted_on_request
event_code	02_workflows/F6_workflow_v01/submission_ready/internal/data/srtr_F6_cif_long_restricted.csv	srtr_F6_cif_long_restricted.csv		integer				NA/blank as read by fread	48750	0	3	1 | 2 | 3	F6	restricted	no		restricted_on_request	keep_restricted_on_request	F6	restricted_on_request	SRTR-derived data file; provide only on request under licence obligations.	restricted_on_request	csv	derived_or_workflow_data	restricted_on_request	keep_restricted_on_request	restricted_on_request	Parent file is restricted-on-request.	restricted_on_request
group	02_workflows/F6_workflow_v01/submission_ready/internal/data/srtr_F6_cif_long_restricted.csv	srtr_F6_cif_long_restricted.csv		character			m1 | pm	NA/blank as read by fread	48750	0	2	m1 | pm	F6	restricted	no		restricted_on_request	keep_restricted_on_request	F6	restricted_on_request	SRTR-derived data file; provide only on request under licence obligations.	restricted_on_request	csv	derived_or_workflow_data	restricted_on_request	keep_restricted_on_request	restricted_on_request	Parent file is restricted-on-request.	restricted_on_request
score_class	02_workflows/F6_workflow_v01/submission_ready/internal/data/srtr_F6_cif_long_restricted.csv	srtr_F6_cif_long_restricted.csv		character			≤15 | 16–25 | >25	NA/blank as read by fread	48750	0	3	≤15 | 16–25 | >25	F6	restricted	no		restricted_on_request	keep_restricted_on_request	F6	restricted_on_request	SRTR-derived data file; provide only on request under licence obligations.	restricted_on_request	csv	derived_or_workflow_data	restricted_on_request	keep_restricted_on_request	restricted_on_request	Parent file is restricted-on-request.	restricted_on_request
score_variant	02_workflows/F6_workflow_v01/submission_ready/internal/data/srtr_F6_cif_long_restricted.csv	srtr_F6_cif_long_restricted.csv		character			MELD | MELD-Na | reMELD-Na | MELD 3.0	NA/blank as read by fread	48750	0	4	MELD | MELD-Na | reMELD-Na | MELD 3.0	F6	restricted	no		restricted_on_request	keep_restricted_on_request	F6	restricted_on_request	SRTR-derived data file; provide only on request under licence obligations.	restricted_on_request	csv	derived_or_workflow_data	restricted_on_request	keep_restricted_on_request	restricted_on_request	Parent file is restricted-on-request.	restricted_on_request
time	02_workflows/F6_workflow_v01/submission_ready/internal/data/srtr_F6_cif_long_restricted.csv	srtr_F6_cif_long_restricted.csv		integer				NA/blank as read by fread	48750	0	731	0 | 8 | 24 | 31 | 44	F6	restricted	no		restricted_on_request	keep_restricted_on_request	F6	restricted_on_request	SRTR-derived data file; provide only on request under licence obligations.	restricted_on_request	csv	derived_or_workflow_data	restricted_on_request	keep_restricted_on_request	restricted_on_request	Parent file is restricted-on-request.	restricted_on_request	relative_time_or_public_outcome	Relative/count-based time variable or binary outcome flag; no calendar date/time disclosed.
n1_m1	02_workflows/F6_workflow_v01/submission_ready/internal/data/srtr_F6_cif_panel_meta_restricted.csv	srtr_F6_cif_panel_meta_restricted.csv		integer				NA/blank as read by fread	12	0	12	66 | 272 | 766 | 44 | 232	F6	restricted	no		restricted_on_request	keep_restricted_on_request	F6	restricted_on_request	SRTR-derived data file; provide only on request under licence obligations.	restricted_on_request	csv	derived_or_workflow_data	restricted_on_request	keep_restricted_on_request	restricted_on_request	Parent file is restricted-on-request.	restricted_on_request
n1_pm	02_workflows/F6_workflow_v01/submission_ready/internal/data/srtr_F6_cif_panel_meta_restricted.csv	srtr_F6_cif_panel_meta_restricted.csv		integer				NA/blank as read by fread	12	0	12	528 | 524 | 548 | 388 | 596	F6	restricted	no		restricted_on_request	keep_restricted_on_request	F6	restricted_on_request	SRTR-derived data file; provide only on request under licence obligations.	restricted_on_request	csv	derived_or_workflow_data	restricted_on_request	keep_restricted_on_request	restricted_on_request	Parent file is restricted-on-request.	restricted_on_request
n2_m1	02_workflows/F6_workflow_v01/submission_ready/internal/data/srtr_F6_cif_panel_meta_restricted.csv	srtr_F6_cif_panel_meta_restricted.csv		integer				NA/blank as read by fread	12	0	12	271 | 1833 | 2601 | 148 | 1460	F6	restricted	no		restricted_on_request	keep_restricted_on_request	F6	restricted_on_request	SRTR-derived data file; provide only on request under licence obligations.	restricted_on_request	csv	derived_or_workflow_data	restricted_on_request	keep_restricted_on_request	restricted_on_request	Parent file is restricted-on-request.	restricted_on_request
n2_pm	02_workflows/F6_workflow_v01/submission_ready/internal/data/srtr_F6_cif_panel_meta_restricted.csv	srtr_F6_cif_panel_meta_restricted.csv		integer				NA/blank as read by fread	12	0	12	2281 | 2944 | 2131 | 1668 | 3096	F6	restricted	no		restricted_on_request	keep_restricted_on_request	F6	restricted_on_request	SRTR-derived data file; provide only on request under licence obligations.	restricted_on_request	csv	derived_or_workflow_data	restricted_on_request	keep_restricted_on_request	restricted_on_request	Parent file is restricted-on-request.	restricted_on_request
n3_m1	02_workflows/F6_workflow_v01/submission_ready/internal/data/srtr_F6_cif_panel_meta_restricted.csv	srtr_F6_cif_panel_meta_restricted.csv		integer				NA/blank as read by fread	12	0	12	195 | 442 | 519 | 156 | 411	F6	restricted	no		restricted_on_request	keep_restricted_on_request	F6	restricted_on_request	SRTR-derived data file; provide only on request under licence obligations.	restricted_on_request	csv	derived_or_workflow_data	restricted_on_request	keep_restricted_on_request	restricted_on_request	Parent file is restricted-on-request.	restricted_on_request
n3_pm	02_workflows/F6_workflow_v01/submission_ready/internal/data/srtr_F6_cif_panel_meta_restricted.csv	srtr_F6_cif_panel_meta_restricted.csv		integer				NA/blank as read by fread	12	0	12	2165 | 761 | 355 | 1937 | 915	F6	restricted	no		restricted_on_request	keep_restricted_on_request	F6	restricted_on_request	SRTR-derived data file; provide only on request under licence obligations.	restricted_on_request	csv	derived_or_workflow_data	restricted_on_request	keep_restricted_on_request	restricted_on_request	Parent file is restricted-on-request.	restricted_on_request
p_other_reasons	02_workflows/F6_workflow_v01/submission_ready/internal/data/srtr_F6_cif_panel_meta_restricted.csv	srtr_F6_cif_panel_meta_restricted.csv		numeric				NA/blank as read by fread	12	0	12	0.000205238720518586 | 0.409593323298811 | 0.0753412523575709 | 0.0304257177081522 | 0.589074547536001	F6	restricted	no		restricted_on_request	keep_restricted_on_request	F6	restricted_on_request	SRTR-derived data file; provide only on request under licence obligations.	restricted_on_request	csv	derived_or_workflow_data	restricted_on_request	keep_restricted_on_request	restricted_on_request	Parent file is restricted-on-request.	restricted_on_request
p_transplantation	02_workflows/F6_workflow_v01/submission_ready/internal/data/srtr_F6_cif_panel_meta_restricted.csv	srtr_F6_cif_panel_meta_restricted.csv		numeric				NA/blank as read by fread	12	0	10	0.386354454994172 | 0.136713170264872 | 0 | 0.469614680729452 | 0.0532475473918038	F6	restricted	no		restricted_on_request	keep_restricted_on_request	F6	restricted_on_request	SRTR-derived data file; provide only on request under licence obligations.	restricted_on_request	csv	derived_or_workflow_data	restricted_on_request	keep_restricted_on_request	restricted_on_request	Parent file is restricted-on-request.	restricted_on_request
p_waitlist_death	02_workflows/F6_workflow_v01/submission_ready/internal/data/srtr_F6_cif_panel_meta_restricted.csv	srtr_F6_cif_panel_meta_restricted.csv		numeric				NA/blank as read by fread	12	0	12	0.245285621774651 | 0.0252387175432526 | 0.282832697200246 | 0.0943923187804869 | 0.0207112627546073	F6	restricted	no		restricted_on_request	keep_restricted_on_request	F6	restricted_on_request	SRTR-derived data file; provide only on request under licence obligations.	restricted_on_request	csv	derived_or_workflow_data	restricted_on_request	keep_restricted_on_request	restricted_on_request	Parent file is restricted-on-request.	restricted_on_request
score_class	02_workflows/F6_workflow_v01/submission_ready/internal/data/srtr_F6_cif_panel_meta_restricted.csv	srtr_F6_cif_panel_meta_restricted.csv		character			≤15 | 16–25 | >25	NA/blank as read by fread	12	0	3	≤15 | 16–25 | >25	F6	restricted	no		restricted_on_request	keep_restricted_on_request	F6	restricted_on_request	SRTR-derived data file; provide only on request under licence obligations.	restricted_on_request	csv	derived_or_workflow_data	restricted_on_request	keep_restricted_on_request	restricted_on_request	Parent file is restricted-on-request.	restricted_on_request
score_variant	02_workflows/F6_workflow_v01/submission_ready/internal/data/srtr_F6_cif_panel_meta_restricted.csv	srtr_F6_cif_panel_meta_restricted.csv		character			MELD | MELD-Na | reMELD-Na | MELD 3.0	NA/blank as read by fread	12	0	4	MELD | MELD-Na | reMELD-Na | MELD 3.0	F6	restricted	no		restricted_on_request	keep_restricted_on_request	F6	restricted_on_request	SRTR-derived data file; provide only on request under licence obligations.	restricted_on_request	csv	derived_or_workflow_data	restricted_on_request	keep_restricted_on_request	restricted_on_request	Parent file is restricted-on-request.	restricted_on_request
chisq	02_workflows/F6_workflow_v01/submission_ready/internal/data/srtr_F6_gray_tests_stats_source_internal.csv	srtr_F6_gray_tests_stats_source_internal.csv		numeric				NA/blank as read by fread	36	0	36	1.34995707144027 | 0.750384715209378 | 13.7825037493933 | 5.00743213145434 | 2.21456976080773	F6	restricted	no		restricted_on_request	keep_restricted_on_request	F6	restricted_on_request	SRTR-derived data file; provide only on request under licence obligations.	restricted_on_request	csv	derived_or_workflow_data	restricted_on_request	keep_restricted_on_request	restricted_on_request	Parent file is restricted-on-request.	restricted_on_request
df	02_workflows/F6_workflow_v01/submission_ready/internal/data/srtr_F6_gray_tests_stats_source_internal.csv	srtr_F6_gray_tests_stats_source_internal.csv		integer				NA/blank as read by fread	36	0	1	1	F6	restricted	no		restricted_on_request	keep_restricted_on_request	F6	restricted_on_request	SRTR-derived data file; provide only on request under licence obligations.	restricted_on_request	csv	derived_or_workflow_data	restricted_on_request	keep_restricted_on_request	restricted_on_request	Parent file is restricted-on-request.	restricted_on_request
event	02_workflows/F6_workflow_v01/submission_ready/internal/data/srtr_F6_gray_tests_stats_source_internal.csv	srtr_F6_gray_tests_stats_source_internal.csv		character			Waitlist death | Transplantation | Other reasons	NA/blank as read by fread	36	0	3	Waitlist death | Transplantation | Other reasons	F6	restricted	no		restricted_on_request	keep_restricted_on_request	F6	restricted_on_request	SRTR-derived data file; provide only on request under licence obligations.	restricted_on_request	csv	derived_or_workflow_data	restricted_on_request	keep_restricted_on_request	restricted_on_request	Parent file is restricted-on-request.	restricted_on_request
event_code	02_workflows/F6_workflow_v01/submission_ready/internal/data/srtr_F6_gray_tests_stats_source_internal.csv	srtr_F6_gray_tests_stats_source_internal.csv		integer				NA/blank as read by fread	36	0	3	1 | 2 | 3	F6	restricted	no		restricted_on_request	keep_restricted_on_request	F6	restricted_on_request	SRTR-derived data file; provide only on request under licence obligations.	restricted_on_request	csv	derived_or_workflow_data	restricted_on_request	keep_restricted_on_request	restricted_on_request	Parent file is restricted-on-request.	restricted_on_request
p_value	02_workflows/F6_workflow_v01/submission_ready/internal/data/srtr_F6_gray_tests_stats_source_internal.csv	srtr_F6_gray_tests_stats_source_internal.csv		numeric				NA/blank as read by fread	36	0	34	0.245285621774651 | 0.386354454994172 | 0.000205238720518586 | 0.0252387175432526 | 0.136713170264872	F6	restricted	no		restricted_on_request	keep_restricted_on_request	F6	restricted_on_request	SRTR-derived data file; provide only on request under licence obligations.	restricted_on_request	csv	derived_or_workflow_data	restricted_on_request	keep_restricted_on_request	restricted_on_request	Parent file is restricted-on-request.	restricted_on_request
p_value_formatted	02_workflows/F6_workflow_v01/submission_ready/internal/data/srtr_F6_gray_tests_stats_source_internal.csv	srtr_F6_gray_tests_stats_source_internal.csv		numeric				NA/blank as read by fread	36	0	34	0.245 | 0.386 | 0.000205 | 0.0252 | 0.137	F6	restricted	no		restricted_on_request	keep_restricted_on_request	F6	restricted_on_request	SRTR-derived data file; provide only on request under licence obligations.	restricted_on_request	csv	derived_or_workflow_data	restricted_on_request	keep_restricted_on_request	restricted_on_request	Parent file is restricted-on-request.	restricted_on_request
score_class	02_workflows/F6_workflow_v01/submission_ready/internal/data/srtr_F6_gray_tests_stats_source_internal.csv	srtr_F6_gray_tests_stats_source_internal.csv		character			≤15 | 16–25 | >25	NA/blank as read by fread	36	0	3	≤15 | 16–25 | >25	F6	restricted	no		restricted_on_request	keep_restricted_on_request	F6	restricted_on_request	SRTR-derived data file; provide only on request under licence obligations.	restricted_on_request	csv	derived_or_workflow_data	restricted_on_request	keep_restricted_on_request	restricted_on_request	Parent file is restricted-on-request.	restricted_on_request
score_variant	02_workflows/F6_workflow_v01/submission_ready/internal/data/srtr_F6_gray_tests_stats_source_internal.csv	srtr_F6_gray_tests_stats_source_internal.csv		character			MELD | MELD-Na | reMELD-Na | MELD 3.0	NA/blank as read by fread	36	0	4	MELD | MELD-Na | reMELD-Na | MELD 3.0	F6	restricted	no		restricted_on_request	keep_restricted_on_request	F6	restricted_on_request	SRTR-derived data file; provide only on request under licence obligations.	restricted_on_request	csv	derived_or_workflow_data	restricted_on_request	keep_restricted_on_request	restricted_on_request	Parent file is restricted-on-request.	restricted_on_request
parameter	02_workflows/F6_workflow_v01/submission_ready/public/data/srtr_F6_cif_figure_meta_public.csv	srtr_F6_cif_figure_meta_public.csv		character			domain | anchor | figure | public_data | restricted_data_required_for_rendering | n_cif_rows | n_gray_rows | n_meta_rows	NA/blank as read by fread	8	0	8	domain | anchor | figure | public_data | restricted_data_required_for_rendering	F6	restricted	no		public_deposit	keep_public_deposit	F6	not_public	SRTR-derived data file; provide only on request under licence obligations.	restricted_on_request	csv	derived_or_workflow_data	restricted_on_request	keep_restricted_on_request	restricted_on_request	Parent file is restricted-on-request.	restricted_on_request
value	02_workflows/F6_workflow_v01/submission_ready/public/data/srtr_F6_cif_figure_meta_public.csv	srtr_F6_cif_figure_meta_public.csv		character			srtr | F6 | F6_SRTR_public.pdf | srtr_F6_gray_tests_stats_public.csv | srtr_F6_cif_long_restricted.csv | srtr_F6_cif_panel_meta_restricted.csv | 48750 | 36 | 12	NA/blank as read by fread	8	0	8	srtr | F6 | F6_SRTR_public.pdf | srtr_F6_gray_tests_stats_public.csv | srtr_F6_cif_long_restricted.csv | srtr_F6_cif_pan...	F6	restricted	no		public_deposit	keep_public_deposit	F6	not_public	SRTR-derived data file; provide only on request under licence obligations.	restricted_on_request	csv	derived_or_workflow_data	restricted_on_request	keep_restricted_on_request	restricted_on_request	Parent file is restricted-on-request.	restricted_on_request	assay_value_qc_metric_or_long_format_metadata	Assay value, QC metric, or long-format metadata field required to rebuild public outputs.
chisq	02_workflows/F6_workflow_v01/submission_ready/public/data/srtr_F6_gray_tests_stats_public.csv	srtr_F6_gray_tests_stats_public.csv		numeric				NA/blank as read by fread	36	0	36	1.34995707144027 | 0.750384715209378 | 13.7825037493933 | 5.00743213145434 | 2.21456976080773	F6	restricted	no		public_deposit	keep_public_deposit	F6	not_public	SRTR-derived data file; provide only on request under licence obligations.	restricted_on_request	csv	derived_or_workflow_data	restricted_on_request	keep_restricted_on_request	restricted_on_request	Parent file is restricted-on-request.	restricted_on_request
df	02_workflows/F6_workflow_v01/submission_ready/public/data/srtr_F6_gray_tests_stats_public.csv	srtr_F6_gray_tests_stats_public.csv		integer				NA/blank as read by fread	36	0	1	1	F6	restricted	no		public_deposit	keep_public_deposit	F6	not_public	SRTR-derived data file; provide only on request under licence obligations.	restricted_on_request	csv	derived_or_workflow_data	restricted_on_request	keep_restricted_on_request	restricted_on_request	Parent file is restricted-on-request.	restricted_on_request
event	02_workflows/F6_workflow_v01/submission_ready/public/data/srtr_F6_gray_tests_stats_public.csv	srtr_F6_gray_tests_stats_public.csv		character			Waitlist death | Transplantation | Other reasons	NA/blank as read by fread	36	0	3	Waitlist death | Transplantation | Other reasons	F6	restricted	no		public_deposit	keep_public_deposit	F6	not_public	SRTR-derived data file; provide only on request under licence obligations.	restricted_on_request	csv	derived_or_workflow_data	restricted_on_request	keep_restricted_on_request	restricted_on_request	Parent file is restricted-on-request.	restricted_on_request
event_code	02_workflows/F6_workflow_v01/submission_ready/public/data/srtr_F6_gray_tests_stats_public.csv	srtr_F6_gray_tests_stats_public.csv		integer				NA/blank as read by fread	36	0	3	1 | 2 | 3	F6	restricted	no		public_deposit	keep_public_deposit	F6	not_public	SRTR-derived data file; provide only on request under licence obligations.	restricted_on_request	csv	derived_or_workflow_data	restricted_on_request	keep_restricted_on_request	restricted_on_request	Parent file is restricted-on-request.	restricted_on_request
p_value	02_workflows/F6_workflow_v01/submission_ready/public/data/srtr_F6_gray_tests_stats_public.csv	srtr_F6_gray_tests_stats_public.csv		numeric				NA/blank as read by fread	36	0	34	0.245285621774651 | 0.386354454994172 | 0.000205238720518586 | 0.0252387175432526 | 0.136713170264872	F6	restricted	no		public_deposit	keep_public_deposit	F6	not_public	SRTR-derived data file; provide only on request under licence obligations.	restricted_on_request	csv	derived_or_workflow_data	restricted_on_request	keep_restricted_on_request	restricted_on_request	Parent file is restricted-on-request.	restricted_on_request
p_value_formatted	02_workflows/F6_workflow_v01/submission_ready/public/data/srtr_F6_gray_tests_stats_public.csv	srtr_F6_gray_tests_stats_public.csv		numeric				NA/blank as read by fread	36	0	34	0.245 | 0.386 | 0.000205 | 0.0252 | 0.137	F6	restricted	no		public_deposit	keep_public_deposit	F6	not_public	SRTR-derived data file; provide only on request under licence obligations.	restricted_on_request	csv	derived_or_workflow_data	restricted_on_request	keep_restricted_on_request	restricted_on_request	Parent file is restricted-on-request.	restricted_on_request
score_class	02_workflows/F6_workflow_v01/submission_ready/public/data/srtr_F6_gray_tests_stats_public.csv	srtr_F6_gray_tests_stats_public.csv		character			≤15 | 16–25 | >25	NA/blank as read by fread	36	0	3	≤15 | 16–25 | >25	F6	restricted	no		public_deposit	keep_public_deposit	F6	not_public	SRTR-derived data file; provide only on request under licence obligations.	restricted_on_request	csv	derived_or_workflow_data	restricted_on_request	keep_restricted_on_request	restricted_on_request	Parent file is restricted-on-request.	restricted_on_request
score_variant	02_workflows/F6_workflow_v01/submission_ready/public/data/srtr_F6_gray_tests_stats_public.csv	srtr_F6_gray_tests_stats_public.csv		character			MELD | MELD-Na | reMELD-Na | MELD 3.0	NA/blank as read by fread	36	0	4	MELD | MELD-Na | reMELD-Na | MELD 3.0	F6	restricted	no		public_deposit	keep_public_deposit	F6	not_public	SRTR-derived data file; provide only on request under licence obligations.	restricted_on_request	csv	derived_or_workflow_data	restricted_on_request	keep_restricted_on_request	restricted_on_request	Parent file is restricted-on-request.	restricted_on_request
copied	02_workflows/F6_workflow_v01/submission_ready/restricted/F6_restricted_submission_manifest_v01.csv	F6_restricted_submission_manifest_v01.csv		logical			TRUE	NA/blank as read by fread	2	0	1	TRUE	F6	restricted	no		restricted_on_request	keep_restricted_on_request	F6	restricted_on_request	Restricted-on-request file after policy overrides.	restricted_on_request	csv	documentation_or_metadata	restricted_on_request	keep_restricted_on_request	restricted_on_request	Parent file is restricted-on-request.	restricted_on_request
file_exists	02_workflows/F6_workflow_v01/submission_ready/restricted/F6_restricted_submission_manifest_v01.csv	F6_restricted_submission_manifest_v01.csv		logical			TRUE	NA/blank as read by fread	2	0	1	TRUE	F6	restricted	no		restricted_on_request	keep_restricted_on_request	F6	restricted_on_request	Restricted-on-request file after policy overrides.	restricted_on_request	csv	documentation_or_metadata	restricted_on_request	keep_restricted_on_request	restricted_on_request	Parent file is restricted-on-request.	restricted_on_request
file_size_bytes	02_workflows/F6_workflow_v01/submission_ready/restricted/F6_restricted_submission_manifest_v01.csv	F6_restricted_submission_manifest_v01.csv		integer				NA/blank as read by fread	2	0	2	2741646 | 1208	F6	restricted	no		restricted_on_request	keep_restricted_on_request	F6	restricted_on_request	Restricted-on-request file after policy overrides.	restricted_on_request	csv	documentation_or_metadata	restricted_on_request	keep_restricted_on_request	restricted_on_request	Parent file is restricted-on-request.	restricted_on_request
md5	02_workflows/F6_workflow_v01/submission_ready/restricted/F6_restricted_submission_manifest_v01.csv	F6_restricted_submission_manifest_v01.csv		character			a7815a26c11cafc016ed20b394d658ea | a4c4720d4182433217d88092b9eacc60	NA/blank as read by fread	2	0	2	a7815a26c11cafc016ed20b394d658ea | a4c4720d4182433217d88092b9eacc60	F6	restricted	no		restricted_on_request	keep_restricted_on_request	F6	restricted_on_request	Restricted-on-request file after policy overrides.	restricted_on_request	csv	documentation_or_metadata	restricted_on_request	keep_restricted_on_request	restricted_on_request	Parent file is restricted-on-request.	restricted_on_request
release_status	02_workflows/F6_workflow_v01/submission_ready/restricted/F6_restricted_submission_manifest_v01.csv	F6_restricted_submission_manifest_v01.csv		character			restricted	NA/blank as read by fread	2	0	1	restricted	F6	restricted	no		restricted_on_request	keep_restricted_on_request	F6	restricted_on_request	Restricted-on-request file after policy overrides.	restricted_on_request	csv	documentation_or_metadata	restricted_on_request	keep_restricted_on_request	restricted_on_request	Parent file is restricted-on-request.	restricted_on_request	non_disclosive_release_or_grouping_status	Non-disclosive release/grouping status required for release documentation or data filtering.
role_note	02_workflows/F6_workflow_v01/submission_ready/restricted/F6_restricted_submission_manifest_v01.csv	F6_restricted_submission_manifest_v01.csv		character			Restricted SRTR-derived CIF long dataset required to render Figure 6. | Restricted SRTR-derived panel metadata and support counts.	NA/blank as read by fread	2	0	2	Restricted SRTR-derived CIF long dataset required to render Figure 6. | Restricted SRTR-derived panel metadata and suppo...	F6	restricted	no		restricted_on_request	keep_restricted_on_request	F6	restricted_on_request	Restricted-on-request file after policy overrides.	restricted_on_request	csv	documentation_or_metadata	restricted_on_request	keep_restricted_on_request	restricted_on_request	Parent file is restricted-on-request.	restricted_on_request
source_path	02_workflows/F6_workflow_v01/submission_ready/restricted/F6_restricted_submission_manifest_v01.csv	F6_restricted_submission_manifest_v01.csv		character			02_workflows/F6_workflow_v01/data/02b_figure_content/srtr_F6_cif_long_restricted.csv | LOCAL_PATH_REMOVED	NA/blank as read by fread	2	0	2	LOCAL_PATH_REMOVED	F6	restricted	no		restricted_on_request	keep_restricted_on_request	F6	restricted_on_request	Restricted-on-request file after policy overrides.	restricted_on_request	csv	documentation_or_metadata	restricted_on_request	keep_restricted_on_request	restricted_on_request	Parent file is restricted-on-request.	restricted_on_request
submission_component	02_workflows/F6_workflow_v01/submission_ready/restricted/F6_restricted_submission_manifest_v01.csv	F6_restricted_submission_manifest_v01.csv		character			data	NA/blank as read by fread	2	0	1	data	F6	restricted	no		restricted_on_request	keep_restricted_on_request	F6	restricted_on_request	Restricted-on-request file after policy overrides.	restricted_on_request	csv	documentation_or_metadata	restricted_on_request	keep_restricted_on_request	restricted_on_request	Parent file is restricted-on-request.	restricted_on_request
submission_file_name	02_workflows/F6_workflow_v01/submission_ready/restricted/F6_restricted_submission_manifest_v01.csv	F6_restricted_submission_manifest_v01.csv		character			srtr_F6_cif_long_restricted.csv | srtr_F6_cif_panel_meta_restricted.csv	NA/blank as read by fread	2	0	2	srtr_F6_cif_long_restricted.csv | srtr_F6_cif_panel_meta_restricted.csv	F6	restricted	no		restricted_on_request	keep_restricted_on_request	F6	restricted_on_request	Restricted-on-request file after policy overrides.	restricted_on_request	csv	documentation_or_metadata	restricted_on_request	keep_restricted_on_request	restricted_on_request	Parent file is restricted-on-request.	restricted_on_request
submission_path	02_workflows/F6_workflow_v01/submission_ready/restricted/F6_restricted_submission_manifest_v01.csv	F6_restricted_submission_manifest_v01.csv		character			02_workflows/F6_workflow_v01/submission_ready/restricted/data/srtr_F6_cif_long_restricted.csv |...	NA/blank as read by fread	2	0	2	LOCAL_PATH_REMOVED	F6	restricted	no		restricted_on_request	keep_restricted_on_request	F6	restricted_on_request	Restricted-on-request file after policy overrides.	restricted_on_request	csv	documentation_or_metadata	restricted_on_request	keep_restricted_on_request	restricted_on_request	Parent file is restricted-on-request.	restricted_on_request
cif	02_workflows/F6_workflow_v01/submission_ready/restricted/data/srtr_F6_cif_long_restricted.csv	srtr_F6_cif_long_restricted.csv		numeric				NA/blank as read by fread	48750	0	23269	0 | 0.0018796992481203 | 0.0037593984962406 | 0.0056390977443609 | 0.0075187969924812	F6	restricted	no		restricted_on_request	keep_restricted_on_request	F6	restricted_on_request	SRTR-derived data file; provide only on request under licence obligations.	restricted_on_request	csv	derived_or_workflow_data	restricted_on_request	keep_restricted_on_request	restricted_on_request	Parent file is restricted-on-request.	restricted_on_request
event	02_workflows/F6_workflow_v01/submission_ready/restricted/data/srtr_F6_cif_long_restricted.csv	srtr_F6_cif_long_restricted.csv		character			Waitlist death | Transplantation | Other reasons	NA/blank as read by fread	48750	0	3	Waitlist death | Transplantation | Other reasons	F6	restricted	no		restricted_on_request	keep_restricted_on_request	F6	restricted_on_request	SRTR-derived data file; provide only on request under licence obligations.	restricted_on_request	csv	derived_or_workflow_data	restricted_on_request	keep_restricted_on_request	restricted_on_request	Parent file is restricted-on-request.	restricted_on_request
event_code	02_workflows/F6_workflow_v01/submission_ready/restricted/data/srtr_F6_cif_long_restricted.csv	srtr_F6_cif_long_restricted.csv		integer				NA/blank as read by fread	48750	0	3	1 | 2 | 3	F6	restricted	no		restricted_on_request	keep_restricted_on_request	F6	restricted_on_request	SRTR-derived data file; provide only on request under licence obligations.	restricted_on_request	csv	derived_or_workflow_data	restricted_on_request	keep_restricted_on_request	restricted_on_request	Parent file is restricted-on-request.	restricted_on_request
group	02_workflows/F6_workflow_v01/submission_ready/restricted/data/srtr_F6_cif_long_restricted.csv	srtr_F6_cif_long_restricted.csv		character			m1 | pm	NA/blank as read by fread	48750	0	2	m1 | pm	F6	restricted	no		restricted_on_request	keep_restricted_on_request	F6	restricted_on_request	SRTR-derived data file; provide only on request under licence obligations.	restricted_on_request	csv	derived_or_workflow_data	restricted_on_request	keep_restricted_on_request	restricted_on_request	Parent file is restricted-on-request.	restricted_on_request
score_class	02_workflows/F6_workflow_v01/submission_ready/restricted/data/srtr_F6_cif_long_restricted.csv	srtr_F6_cif_long_restricted.csv		character			≤15 | 16–25 | >25	NA/blank as read by fread	48750	0	3	≤15 | 16–25 | >25	F6	restricted	no		restricted_on_request	keep_restricted_on_request	F6	restricted_on_request	SRTR-derived data file; provide only on request under licence obligations.	restricted_on_request	csv	derived_or_workflow_data	restricted_on_request	keep_restricted_on_request	restricted_on_request	Parent file is restricted-on-request.	restricted_on_request
score_variant	02_workflows/F6_workflow_v01/submission_ready/restricted/data/srtr_F6_cif_long_restricted.csv	srtr_F6_cif_long_restricted.csv		character			MELD | MELD-Na | reMELD-Na | MELD 3.0	NA/blank as read by fread	48750	0	4	MELD | MELD-Na | reMELD-Na | MELD 3.0	F6	restricted	no		restricted_on_request	keep_restricted_on_request	F6	restricted_on_request	SRTR-derived data file; provide only on request under licence obligations.	restricted_on_request	csv	derived_or_workflow_data	restricted_on_request	keep_restricted_on_request	restricted_on_request	Parent file is restricted-on-request.	restricted_on_request
time	02_workflows/F6_workflow_v01/submission_ready/restricted/data/srtr_F6_cif_long_restricted.csv	srtr_F6_cif_long_restricted.csv		integer				NA/blank as read by fread	48750	0	731	0 | 8 | 24 | 31 | 44	F6	restricted	no		restricted_on_request	keep_restricted_on_request	F6	restricted_on_request	SRTR-derived data file; provide only on request under licence obligations.	restricted_on_request	csv	derived_or_workflow_data	restricted_on_request	keep_restricted_on_request	restricted_on_request	Parent file is restricted-on-request.	restricted_on_request	relative_time_or_public_outcome	Relative/count-based time variable or binary outcome flag; no calendar date/time disclosed.
n1_m1	02_workflows/F6_workflow_v01/submission_ready/restricted/data/srtr_F6_cif_panel_meta_restricted.csv	srtr_F6_cif_panel_meta_restricted.csv		integer				NA/blank as read by fread	12	0	12	66 | 272 | 766 | 44 | 232	F6	restricted	no		restricted_on_request	keep_restricted_on_request	F6	restricted_on_request	SRTR-derived data file; provide only on request under licence obligations.	restricted_on_request	csv	derived_or_workflow_data	restricted_on_request	keep_restricted_on_request	restricted_on_request	Parent file is restricted-on-request.	restricted_on_request
n1_pm	02_workflows/F6_workflow_v01/submission_ready/restricted/data/srtr_F6_cif_panel_meta_restricted.csv	srtr_F6_cif_panel_meta_restricted.csv		integer				NA/blank as read by fread	12	0	12	528 | 524 | 548 | 388 | 596	F6	restricted	no		restricted_on_request	keep_restricted_on_request	F6	restricted_on_request	SRTR-derived data file; provide only on request under licence obligations.	restricted_on_request	csv	derived_or_workflow_data	restricted_on_request	keep_restricted_on_request	restricted_on_request	Parent file is restricted-on-request.	restricted_on_request
n2_m1	02_workflows/F6_workflow_v01/submission_ready/restricted/data/srtr_F6_cif_panel_meta_restricted.csv	srtr_F6_cif_panel_meta_restricted.csv		integer				NA/blank as read by fread	12	0	12	271 | 1833 | 2601 | 148 | 1460	F6	restricted	no		restricted_on_request	keep_restricted_on_request	F6	restricted_on_request	SRTR-derived data file; provide only on request under licence obligations.	restricted_on_request	csv	derived_or_workflow_data	restricted_on_request	keep_restricted_on_request	restricted_on_request	Parent file is restricted-on-request.	restricted_on_request
n2_pm	02_workflows/F6_workflow_v01/submission_ready/restricted/data/srtr_F6_cif_panel_meta_restricted.csv	srtr_F6_cif_panel_meta_restricted.csv		integer				NA/blank as read by fread	12	0	12	2281 | 2944 | 2131 | 1668 | 3096	F6	restricted	no		restricted_on_request	keep_restricted_on_request	F6	restricted_on_request	SRTR-derived data file; provide only on request under licence obligations.	restricted_on_request	csv	derived_or_workflow_data	restricted_on_request	keep_restricted_on_request	restricted_on_request	Parent file is restricted-on-request.	restricted_on_request
n3_m1	02_workflows/F6_workflow_v01/submission_ready/restricted/data/srtr_F6_cif_panel_meta_restricted.csv	srtr_F6_cif_panel_meta_restricted.csv		integer				NA/blank as read by fread	12	0	12	195 | 442 | 519 | 156 | 411	F6	restricted	no		restricted_on_request	keep_restricted_on_request	F6	restricted_on_request	SRTR-derived data file; provide only on request under licence obligations.	restricted_on_request	csv	derived_or_workflow_data	restricted_on_request	keep_restricted_on_request	restricted_on_request	Parent file is restricted-on-request.	restricted_on_request
n3_pm	02_workflows/F6_workflow_v01/submission_ready/restricted/data/srtr_F6_cif_panel_meta_restricted.csv	srtr_F6_cif_panel_meta_restricted.csv		integer				NA/blank as read by fread	12	0	12	2165 | 761 | 355 | 1937 | 915	F6	restricted	no		restricted_on_request	keep_restricted_on_request	F6	restricted_on_request	SRTR-derived data file; provide only on request under licence obligations.	restricted_on_request	csv	derived_or_workflow_data	restricted_on_request	keep_restricted_on_request	restricted_on_request	Parent file is restricted-on-request.	restricted_on_request
p_other_reasons	02_workflows/F6_workflow_v01/submission_ready/restricted/data/srtr_F6_cif_panel_meta_restricted.csv	srtr_F6_cif_panel_meta_restricted.csv		numeric				NA/blank as read by fread	12	0	12	0.000205238720518586 | 0.409593323298811 | 0.0753412523575709 | 0.0304257177081522 | 0.589074547536001	F6	restricted	no		restricted_on_request	keep_restricted_on_request	F6	restricted_on_request	SRTR-derived data file; provide only on request under licence obligations.	restricted_on_request	csv	derived_or_workflow_data	restricted_on_request	keep_restricted_on_request	restricted_on_request	Parent file is restricted-on-request.	restricted_on_request
p_transplantation	02_workflows/F6_workflow_v01/submission_ready/restricted/data/srtr_F6_cif_panel_meta_restricted.csv	srtr_F6_cif_panel_meta_restricted.csv		numeric				NA/blank as read by fread	12	0	10	0.386354454994172 | 0.136713170264872 | 0 | 0.469614680729452 | 0.0532475473918038	F6	restricted	no		restricted_on_request	keep_restricted_on_request	F6	restricted_on_request	SRTR-derived data file; provide only on request under licence obligations.	restricted_on_request	csv	derived_or_workflow_data	restricted_on_request	keep_restricted_on_request	restricted_on_request	Parent file is restricted-on-request.	restricted_on_request
p_waitlist_death	02_workflows/F6_workflow_v01/submission_ready/restricted/data/srtr_F6_cif_panel_meta_restricted.csv	srtr_F6_cif_panel_meta_restricted.csv		numeric				NA/blank as read by fread	12	0	12	0.245285621774651 | 0.0252387175432526 | 0.282832697200246 | 0.0943923187804869 | 0.0207112627546073	F6	restricted	no		restricted_on_request	keep_restricted_on_request	F6	restricted_on_request	SRTR-derived data file; provide only on request under licence obligations.	restricted_on_request	csv	derived_or_workflow_data	restricted_on_request	keep_restricted_on_request	restricted_on_request	Parent file is restricted-on-request.	restricted_on_request
score_class	02_workflows/F6_workflow_v01/submission_ready/restricted/data/srtr_F6_cif_panel_meta_restricted.csv	srtr_F6_cif_panel_meta_restricted.csv		character			≤15 | 16–25 | >25	NA/blank as read by fread	12	0	3	≤15 | 16–25 | >25	F6	restricted	no		restricted_on_request	keep_restricted_on_request	F6	restricted_on_request	SRTR-derived data file; provide only on request under licence obligations.	restricted_on_request	csv	derived_or_workflow_data	restricted_on_request	keep_restricted_on_request	restricted_on_request	Parent file is restricted-on-request.	restricted_on_request
score_variant	02_workflows/F6_workflow_v01/submission_ready/restricted/data/srtr_F6_cif_panel_meta_restricted.csv	srtr_F6_cif_panel_meta_restricted.csv		character			MELD | MELD-Na | reMELD-Na | MELD 3.0	NA/blank as read by fread	12	0	4	MELD | MELD-Na | reMELD-Na | MELD 3.0	F6	restricted	no		restricted_on_request	keep_restricted_on_request	F6	restricted_on_request	SRTR-derived data file; provide only on request under licence obligations.	restricted_on_request	csv	derived_or_workflow_data	restricted_on_request	keep_restricted_on_request	restricted_on_request	Parent file is restricted-on-request.	restricted_on_request
PNR	02_workflows/T1_workflow_v01/data/01_source_loaded_harmonized/srtr_master_long_restricted.csv	srtr_master_long_restricted.csv		integer				NA/blank as read by fread	193191	0	20213	2703 | 2825 | 2874 | 3102 | 3148	T1	restricted	no		restricted_on_request	keep_restricted_on_request	T1	restricted_on_request	SRTR-derived data file; provide only on request under licence obligations.	restricted_on_request	csv	derived_or_workflow_data	restricted_on_request	keep_restricted_on_request	restricted_on_request	Parent file is restricted-on-request.	restricted_on_request
date.count	02_workflows/T1_workflow_v01/data/01_source_loaded_harmonized/srtr_master_long_restricted.csv	srtr_master_long_restricted.csv		integer				NA/blank as read by fread	193191	0	732	0 | -58 | -41 | -50 | -368	T1	restricted	no		restricted_on_request	keep_restricted_on_request	T1	restricted_on_request	SRTR-derived data file; provide only on request under licence obligations.	restricted_on_request	csv	derived_or_workflow_data	restricted_on_request	keep_restricted_on_request	restricted_on_request	Parent file is restricted-on-request.	restricted_on_request
fstatus	02_workflows/T1_workflow_v01/data/01_source_loaded_harmonized/srtr_master_long_restricted.csv	srtr_master_long_restricted.csv		integer				NA/blank as read by fread	193191	8128	4	3 | 2 | 1 | 0	T1	restricted	no		restricted_on_request	keep_restricted_on_request	T1	restricted_on_request	SRTR-derived data file; provide only on request under licence obligations.	restricted_on_request	csv	derived_or_workflow_data	restricted_on_request	keep_restricted_on_request	restricted_on_request	Parent file is restricted-on-request.	restricted_on_request
ftime_total	02_workflows/T1_workflow_v01/data/01_source_loaded_harmonized/srtr_master_long_restricted.csv	srtr_master_long_restricted.csv		integer				NA/blank as read by fread	193191	0	732	58 | 0 | 50 | 368 | 16	T1	restricted	no		restricted_on_request	keep_restricted_on_request	T1	restricted_on_request	SRTR-derived data file; provide only on request under licence obligations.	restricted_on_request	csv	derived_or_workflow_data	restricted_on_request	keep_restricted_on_request	restricted_on_request	Parent file is restricted-on-request.	restricted_on_request
is_terminal_row	02_workflows/T1_workflow_v01/data/01_source_loaded_harmonized/srtr_master_long_restricted.csv	srtr_master_long_restricted.csv		logical			TRUE | FALSE	NA/blank as read by fread	193191	0	2	TRUE | FALSE	T1	restricted	no		restricted_on_request	keep_restricted_on_request	T1	restricted_on_request	SRTR-derived data file; provide only on request under licence obligations.	restricted_on_request	csv	derived_or_workflow_data	restricted_on_request	keep_restricted_on_request	restricted_on_request	Parent file is restricted-on-request.	restricted_on_request
m3	02_workflows/T1_workflow_v01/data/01_source_loaded_harmonized/srtr_master_long_restricted.csv	srtr_master_long_restricted.csv		integer				NA/blank as read by fread	193191	0	35	12 | 7 | 8 | 13 | 11	T1	restricted	no		restricted_on_request	keep_restricted_on_request	T1	restricted_on_request	SRTR-derived data file; provide only on request under licence obligations.	restricted_on_request	csv	derived_or_workflow_data	restricted_on_request	keep_restricted_on_request	restricted_on_request	Parent file is restricted-on-request.	restricted_on_request
m3.any_neg	02_workflows/T1_workflow_v01/data/01_source_loaded_harmonized/srtr_master_long_restricted.csv	srtr_master_long_restricted.csv		logical			FALSE | TRUE	NA/blank as read by fread	193191	0	2	FALSE | TRUE	T1	restricted	no		restricted_on_request	keep_restricted_on_request	T1	restricted_on_request	SRTR-derived data file; provide only on request under licence obligations.	restricted_on_request	csv	derived_or_workflow_data	restricted_on_request	keep_restricted_on_request	restricted_on_request	Parent file is restricted-on-request.	restricted_on_request
m3.any_pos	02_workflows/T1_workflow_v01/data/01_source_loaded_harmonized/srtr_master_long_restricted.csv	srtr_master_long_restricted.csv		logical			FALSE | TRUE	NA/blank as read by fread	193191	0	2	FALSE | TRUE	T1	restricted	no		restricted_on_request	keep_restricted_on_request	T1	restricted_on_request	SRTR-derived data file; provide only on request under licence obligations.	restricted_on_request	csv	derived_or_workflow_data	restricted_on_request	keep_restricted_on_request	restricted_on_request	Parent file is restricted-on-request.	restricted_on_request
m3.any_zero	02_workflows/T1_workflow_v01/data/01_source_loaded_harmonized/srtr_master_long_restricted.csv	srtr_master_long_restricted.csv		logical			TRUE | FALSE	NA/blank as read by fread	193191	0	2	TRUE | FALSE	T1	restricted	no		restricted_on_request	keep_restricted_on_request	T1	restricted_on_request	SRTR-derived data file; provide only on request under licence obligations.	restricted_on_request	csv	derived_or_workflow_data	restricted_on_request	keep_restricted_on_request	restricted_on_request	Parent file is restricted-on-request.	restricted_on_request
m3.d	02_workflows/T1_workflow_v01/data/01_source_loaded_harmonized/srtr_master_long_restricted.csv	srtr_master_long_restricted.csv		integer				NA/blank as read by fread	193191	0	5	0 | -1 | 1 | -2 | 2	T1	restricted	no		restricted_on_request	keep_restricted_on_request	T1	restricted_on_request	SRTR-derived data file; provide only on request under licence obligations.	restricted_on_request	csv	derived_or_workflow_data	restricted_on_request	keep_restricted_on_request	restricted_on_request	Parent file is restricted-on-request.	restricted_on_request
m3.d.grp	02_workflows/T1_workflow_v01/data/01_source_loaded_harmonized/srtr_master_long_restricted.csv	srtr_master_long_restricted.csv		character			pm | m1 | p1	NA/blank as read by fread	193191	0	3	pm | m1 | p1	T1	restricted	no		restricted_on_request	keep_restricted_on_request	T1	restricted_on_request	SRTR-derived data file; provide only on request under licence obligations.	restricted_on_request	csv	derived_or_workflow_data	restricted_on_request	keep_restricted_on_request	restricted_on_request	Parent file is restricted-on-request.	restricted_on_request
m3.e	02_workflows/T1_workflow_v01/data/01_source_loaded_harmonized/srtr_master_long_restricted.csv	srtr_master_long_restricted.csv		integer				NA/blank as read by fread	193191	0	35	12 | 7 | 8 | 13 | 11	T1	restricted	no		restricted_on_request	keep_restricted_on_request	T1	restricted_on_request	SRTR-derived data file; provide only on request under licence obligations.	restricted_on_request	csv	derived_or_workflow_data	restricted_on_request	keep_restricted_on_request	restricted_on_request	Parent file is restricted-on-request.	restricted_on_request
m3.n_neg	02_workflows/T1_workflow_v01/data/01_source_loaded_harmonized/srtr_master_long_restricted.csv	srtr_master_long_restricted.csv		integer				NA/blank as read by fread	193191	0	40	0 | 1 | 26 | 3 | 6	T1	restricted	no		restricted_on_request	keep_restricted_on_request	T1	restricted_on_request	SRTR-derived data file; provide only on request under licence obligations.	restricted_on_request	csv	derived_or_workflow_data	restricted_on_request	keep_restricted_on_request	restricted_on_request	Parent file is restricted-on-request.	restricted_on_request
m3.n_obs	02_workflows/T1_workflow_v01/data/01_source_loaded_harmonized/srtr_master_long_restricted.csv	srtr_master_long_restricted.csv		integer				NA/blank as read by fread	193191	0	105	2 | 1 | 18 | 9 | 5	T1	restricted	no		restricted_on_request	keep_restricted_on_request	T1	restricted_on_request	SRTR-derived data file; provide only on request under licence obligations.	restricted_on_request	csv	derived_or_workflow_data	restricted_on_request	keep_restricted_on_request	restricted_on_request	Parent file is restricted-on-request.	restricted_on_request
m3.n_pos	02_workflows/T1_workflow_v01/data/01_source_loaded_harmonized/srtr_master_long_restricted.csv	srtr_master_long_restricted.csv		integer				NA/blank as read by fread	193191	0	8	0 | 2 | 1 | 3 | 4	T1	restricted	no		restricted_on_request	keep_restricted_on_request	T1	restricted_on_request	SRTR-derived data file; provide only on request under licence obligations.	restricted_on_request	csv	derived_or_workflow_data	restricted_on_request	keep_restricted_on_request	restricted_on_request	Parent file is restricted-on-request.	restricted_on_request
m3.n_zero	02_workflows/T1_workflow_v01/data/01_source_loaded_harmonized/srtr_master_long_restricted.csv	srtr_master_long_restricted.csv		integer				NA/blank as read by fread	193191	0	99	2 | 1 | 18 | 8 | 5	T1	restricted	no		restricted_on_request	keep_restricted_on_request	T1	restricted_on_request	SRTR-derived data file; provide only on request under licence obligations.	restricted_on_request	csv	derived_or_workflow_data	restricted_on_request	keep_restricted_on_request	restricted_on_request	Parent file is restricted-on-request.	restricted_on_request
me	02_workflows/T1_workflow_v01/data/01_source_loaded_harmonized/srtr_master_long_restricted.csv	srtr_master_long_restricted.csv		integer				NA/blank as read by fread	193191	0	35	10 | 6 | 9 | 8 | 14	T1	restricted	no		restricted_on_request	keep_restricted_on_request	T1	restricted_on_request	SRTR-derived data file; provide only on request under licence obligations.	restricted_on_request	csv	derived_or_workflow_data	restricted_on_request	keep_restricted_on_request	restricted_on_request	Parent file is restricted-on-request.	restricted_on_request
me.any_neg	02_workflows/T1_workflow_v01/data/01_source_loaded_harmonized/srtr_master_long_restricted.csv	srtr_master_long_restricted.csv		logical			FALSE | TRUE	NA/blank as read by fread	193191	0	2	FALSE | TRUE	T1	restricted	no		restricted_on_request	keep_restricted_on_request	T1	restricted_on_request	SRTR-derived data file; provide only on request under licence obligations.	restricted_on_request	csv	derived_or_workflow_data	restricted_on_request	keep_restricted_on_request	restricted_on_request	Parent file is restricted-on-request.	restricted_on_request
me.any_pos	02_workflows/T1_workflow_v01/data/01_source_loaded_harmonized/srtr_master_long_restricted.csv	srtr_master_long_restricted.csv		logical			FALSE | TRUE	NA/blank as read by fread	193191	0	2	FALSE | TRUE	T1	restricted	no		restricted_on_request	keep_restricted_on_request	T1	restricted_on_request	SRTR-derived data file; provide only on request under licence obligations.	restricted_on_request	csv	derived_or_workflow_data	restricted_on_request	keep_restricted_on_request	restricted_on_request	Parent file is restricted-on-request.	restricted_on_request
me.any_zero	02_workflows/T1_workflow_v01/data/01_source_loaded_harmonized/srtr_master_long_restricted.csv	srtr_master_long_restricted.csv		logical			TRUE | FALSE	NA/blank as read by fread	193191	0	2	TRUE | FALSE	T1	restricted	no		restricted_on_request	keep_restricted_on_request	T1	restricted_on_request	SRTR-derived data file; provide only on request under licence obligations.	restricted_on_request	csv	derived_or_workflow_data	restricted_on_request	keep_restricted_on_request	restricted_on_request	Parent file is restricted-on-request.	restricted_on_request
me.d	02_workflows/T1_workflow_v01/data/01_source_loaded_harmonized/srtr_master_long_restricted.csv	srtr_master_long_restricted.csv		integer				NA/blank as read by fread	193191	0	5	0 | 1 | -1 | -2 | 2	T1	restricted	no		restricted_on_request	keep_restricted_on_request	T1	restricted_on_request	SRTR-derived data file; provide only on request under licence obligations.	restricted_on_request	csv	derived_or_workflow_data	restricted_on_request	keep_restricted_on_request	restricted_on_request	Parent file is restricted-on-request.	restricted_on_request
me.d.grp	02_workflows/T1_workflow_v01/data/01_source_loaded_harmonized/srtr_master_long_restricted.csv	srtr_master_long_restricted.csv		character			pm | p1 | m1	NA/blank as read by fread	193191	0	3	pm | p1 | m1	T1	restricted	no		restricted_on_request	keep_restricted_on_request	T1	restricted_on_request	SRTR-derived data file; provide only on request under licence obligations.	restricted_on_request	csv	derived_or_workflow_data	restricted_on_request	keep_restricted_on_request	restricted_on_request	Parent file is restricted-on-request.	restricted_on_request
me.e	02_workflows/T1_workflow_v01/data/01_source_loaded_harmonized/srtr_master_long_restricted.csv	srtr_master_long_restricted.csv		integer				NA/blank as read by fread	193191	0	35	10 | 6 | 9 | 8 | 14	T1	restricted	no		restricted_on_request	keep_restricted_on_request	T1	restricted_on_request	SRTR-derived data file; provide only on request under licence obligations.	restricted_on_request	csv	derived_or_workflow_data	restricted_on_request	keep_restricted_on_request	restricted_on_request	Parent file is restricted-on-request.	restricted_on_request
me.n_neg	02_workflows/T1_workflow_v01/data/01_source_loaded_harmonized/srtr_master_long_restricted.csv	srtr_master_long_restricted.csv		integer				NA/blank as read by fread	193191	0	44	0 | 1 | 3 | 35 | 2	T1	restricted	no		restricted_on_request	keep_restricted_on_request	T1	restricted_on_request	SRTR-derived data file; provide only on request under licence obligations.	restricted_on_request	csv	derived_or_workflow_data	restricted_on_request	keep_restricted_on_request	restricted_on_request	Parent file is restricted-on-request.	restricted_on_request
me.n_obs	02_workflows/T1_workflow_v01/data/01_source_loaded_harmonized/srtr_master_long_restricted.csv	srtr_master_long_restricted.csv		integer				NA/blank as read by fread	193191	0	105	2 | 1 | 18 | 9 | 5	T1	restricted	no		restricted_on_request	keep_restricted_on_request	T1	restricted_on_request	SRTR-derived data file; provide only on request under licence obligations.	restricted_on_request	csv	derived_or_workflow_data	restricted_on_request	keep_restricted_on_request	restricted_on_request	Parent file is restricted-on-request.	restricted_on_request
me.n_pos	02_workflows/T1_workflow_v01/data/01_source_loaded_harmonized/srtr_master_long_restricted.csv	srtr_master_long_restricted.csv		integer				NA/blank as read by fread	193191	0	10	0 | 1 | 3 | 2 | 4	T1	restricted	no		restricted_on_request	keep_restricted_on_request	T1	restricted_on_request	SRTR-derived data file; provide only on request under licence obligations.	restricted_on_request	csv	derived_or_workflow_data	restricted_on_request	keep_restricted_on_request	restricted_on_request	Parent file is restricted-on-request.	restricted_on_request
me.n_zero	02_workflows/T1_workflow_v01/data/01_source_loaded_harmonized/srtr_master_long_restricted.csv	srtr_master_long_restricted.csv		integer				NA/blank as read by fread	193191	0	101	2 | 1 | 18 | 0 | 8	T1	restricted	no		restricted_on_request	keep_restricted_on_request	T1	restricted_on_request	SRTR-derived data file; provide only on request under licence obligations.	restricted_on_request	csv	derived_or_workflow_data	restricted_on_request	keep_restricted_on_request	restricted_on_request	Parent file is restricted-on-request.	restricted_on_request
min_dc	02_workflows/T1_workflow_v01/data/01_source_loaded_harmonized/srtr_master_long_restricted.csv	srtr_master_long_restricted.csv		integer				NA/blank as read by fread	193191	0	732	-58 | 0 | -50 | -368 | -16	T1	restricted	no		restricted_on_request	keep_restricted_on_request	T1	restricted_on_request	SRTR-derived data file; provide only on request under licence obligations.	restricted_on_request	csv	derived_or_workflow_data	restricted_on_request	keep_restricted_on_request	restricted_on_request	Parent file is restricted-on-request.	restricted_on_request
na	02_workflows/T1_workflow_v01/data/01_source_loaded_harmonized/srtr_master_long_restricted.csv	srtr_master_long_restricted.csv		integer				NA/blank as read by fread	193191	0	35	10 | 6 | 9 | 8 | 14	T1	restricted	no		restricted_on_request	keep_restricted_on_request	T1	restricted_on_request	SRTR-derived data file; provide only on request under licence obligations.	restricted_on_request	csv	derived_or_workflow_data	restricted_on_request	keep_restricted_on_request	restricted_on_request	Parent file is restricted-on-request.	restricted_on_request
na.any_neg	02_workflows/T1_workflow_v01/data/01_source_loaded_harmonized/srtr_master_long_restricted.csv	srtr_master_long_restricted.csv		logical			FALSE | TRUE	NA/blank as read by fread	193191	0	2	FALSE | TRUE	T1	restricted	no		restricted_on_request	keep_restricted_on_request	T1	restricted_on_request	SRTR-derived data file; provide only on request under licence obligations.	restricted_on_request	csv	derived_or_workflow_data	restricted_on_request	keep_restricted_on_request	restricted_on_request	Parent file is restricted-on-request.	restricted_on_request
na.any_pos	02_workflows/T1_workflow_v01/data/01_source_loaded_harmonized/srtr_master_long_restricted.csv	srtr_master_long_restricted.csv		logical			FALSE | TRUE	NA/blank as read by fread	193191	0	2	FALSE | TRUE	T1	restricted	no		restricted_on_request	keep_restricted_on_request	T1	restricted_on_request	SRTR-derived data file; provide only on request under licence obligations.	restricted_on_request	csv	derived_or_workflow_data	restricted_on_request	keep_restricted_on_request	restricted_on_request	Parent file is restricted-on-request.	restricted_on_request
na.any_zero	02_workflows/T1_workflow_v01/data/01_source_loaded_harmonized/srtr_master_long_restricted.csv	srtr_master_long_restricted.csv		logical			TRUE | FALSE	NA/blank as read by fread	193191	0	2	TRUE | FALSE	T1	restricted	no		restricted_on_request	keep_restricted_on_request	T1	restricted_on_request	SRTR-derived data file; provide only on request under licence obligations.	restricted_on_request	csv	derived_or_workflow_data	restricted_on_request	keep_restricted_on_request	restricted_on_request	Parent file is restricted-on-request.	restricted_on_request
na.d	02_workflows/T1_workflow_v01/data/01_source_loaded_harmonized/srtr_master_long_restricted.csv	srtr_master_long_restricted.csv		integer				NA/blank as read by fread	193191	0	5	0 | 1 | -1 | -2 | 2	T1	restricted	no		restricted_on_request	keep_restricted_on_request	T1	restricted_on_request	SRTR-derived data file; provide only on request under licence obligations.	restricted_on_request	csv	derived_or_workflow_data	restricted_on_request	keep_restricted_on_request	restricted_on_request	Parent file is restricted-on-request.	restricted_on_request
na.d.grp	02_workflows/T1_workflow_v01/data/01_source_loaded_harmonized/srtr_master_long_restricted.csv	srtr_master_long_restricted.csv		character			pm | p1 | m1	NA/blank as read by fread	193191	0	3	pm | p1 | m1	T1	restricted	no		restricted_on_request	keep_restricted_on_request	T1	restricted_on_request	SRTR-derived data file; provide only on request under licence obligations.	restricted_on_request	csv	derived_or_workflow_data	restricted_on_request	keep_restricted_on_request	restricted_on_request	Parent file is restricted-on-request.	restricted_on_request
na.e	02_workflows/T1_workflow_v01/data/01_source_loaded_harmonized/srtr_master_long_restricted.csv	srtr_master_long_restricted.csv		integer				NA/blank as read by fread	193191	0	35	10 | 6 | 9 | 8 | 14	T1	restricted	no		restricted_on_request	keep_restricted_on_request	T1	restricted_on_request	SRTR-derived data file; provide only on request under licence obligations.	restricted_on_request	csv	derived_or_workflow_data	restricted_on_request	keep_restricted_on_request	restricted_on_request	Parent file is restricted-on-request.	restricted_on_request
na.n_neg	02_workflows/T1_workflow_v01/data/01_source_loaded_harmonized/srtr_master_long_restricted.csv	srtr_master_long_restricted.csv		integer				NA/blank as read by fread	193191	0	39	0 | 1 | 3 | 34 | 2	T1	restricted	no		restricted_on_request	keep_restricted_on_request	T1	restricted_on_request	SRTR-derived data file; provide only on request under licence obligations.	restricted_on_request	csv	derived_or_workflow_data	restricted_on_request	keep_restricted_on_request	restricted_on_request	Parent file is restricted-on-request.	restricted_on_request
na.n_obs	02_workflows/T1_workflow_v01/data/01_source_loaded_harmonized/srtr_master_long_restricted.csv	srtr_master_long_restricted.csv		integer				NA/blank as read by fread	193191	0	105	2 | 1 | 18 | 9 | 5	T1	restricted	no		restricted_on_request	keep_restricted_on_request	T1	restricted_on_request	SRTR-derived data file; provide only on request under licence obligations.	restricted_on_request	csv	derived_or_workflow_data	restricted_on_request	keep_restricted_on_request	restricted_on_request	Parent file is restricted-on-request.	restricted_on_request
na.n_pos	02_workflows/T1_workflow_v01/data/01_source_loaded_harmonized/srtr_master_long_restricted.csv	srtr_master_long_restricted.csv		integer				NA/blank as read by fread	193191	0	9	0 | 1 | 3 | 2 | 4	T1	restricted	no		restricted_on_request	keep_restricted_on_request	T1	restricted_on_request	SRTR-derived data file; provide only on request under licence obligations.	restricted_on_request	csv	derived_or_workflow_data	restricted_on_request	keep_restricted_on_request	restricted_on_request	Parent file is restricted-on-request.	restricted_on_request
na.n_zero	02_workflows/T1_workflow_v01/data/01_source_loaded_harmonized/srtr_master_long_restricted.csv	srtr_master_long_restricted.csv		integer				NA/blank as read by fread	193191	0	101	2 | 1 | 18 | 0 | 8	T1	restricted	no		restricted_on_request	keep_restricted_on_request	T1	restricted_on_request	SRTR-derived data file; provide only on request under licence obligations.	restricted_on_request	csv	derived_or_workflow_data	restricted_on_request	keep_restricted_on_request	restricted_on_request	Parent file is restricted-on-request.	restricted_on_request
re	02_workflows/T1_workflow_v01/data/01_source_loaded_harmonized/srtr_master_long_restricted.csv	srtr_master_long_restricted.csv		integer				NA/blank as read by fread	193191	0	36	8 | 1 | 9 | 11 | 10	T1	restricted	no		restricted_on_request	keep_restricted_on_request	T1	restricted_on_request	SRTR-derived data file; provide only on request under licence obligations.	restricted_on_request	csv	derived_or_workflow_data	restricted_on_request	keep_restricted_on_request	restricted_on_request	Parent file is restricted-on-request.	restricted_on_request
re.any_neg	02_workflows/T1_workflow_v01/data/01_source_loaded_harmonized/srtr_master_long_restricted.csv	srtr_master_long_restricted.csv		logical			FALSE | TRUE	NA/blank as read by fread	193191	0	2	FALSE | TRUE	T1	restricted	no		restricted_on_request	keep_restricted_on_request	T1	restricted_on_request	SRTR-derived data file; provide only on request under licence obligations.	restricted_on_request	csv	derived_or_workflow_data	restricted_on_request	keep_restricted_on_request	restricted_on_request	Parent file is restricted-on-request.	restricted_on_request
re.any_pos	02_workflows/T1_workflow_v01/data/01_source_loaded_harmonized/srtr_master_long_restricted.csv	srtr_master_long_restricted.csv		logical			FALSE | TRUE	NA/blank as read by fread	193191	0	2	FALSE | TRUE	T1	restricted	no		restricted_on_request	keep_restricted_on_request	T1	restricted_on_request	SRTR-derived data file; provide only on request under licence obligations.	restricted_on_request	csv	derived_or_workflow_data	restricted_on_request	keep_restricted_on_request	restricted_on_request	Parent file is restricted-on-request.	restricted_on_request
re.any_zero	02_workflows/T1_workflow_v01/data/01_source_loaded_harmonized/srtr_master_long_restricted.csv	srtr_master_long_restricted.csv		logical			TRUE | FALSE	NA/blank as read by fread	193191	0	2	TRUE | FALSE	T1	restricted	no		restricted_on_request	keep_restricted_on_request	T1	restricted_on_request	SRTR-derived data file; provide only on request under licence obligations.	restricted_on_request	csv	derived_or_workflow_data	restricted_on_request	keep_restricted_on_request	restricted_on_request	Parent file is restricted-on-request.	restricted_on_request
re.d	02_workflows/T1_workflow_v01/data/01_source_loaded_harmonized/srtr_master_long_restricted.csv	srtr_master_long_restricted.csv		integer				NA/blank as read by fread	193191	0	5	0 | -1 | 1 | 2 | -2	T1	restricted	no		restricted_on_request	keep_restricted_on_request	T1	restricted_on_request	SRTR-derived data file; provide only on request under licence obligations.	restricted_on_request	csv	derived_or_workflow_data	restricted_on_request	keep_restricted_on_request	restricted_on_request	Parent file is restricted-on-request.	restricted_on_request
re.d.grp	02_workflows/T1_workflow_v01/data/01_source_loaded_harmonized/srtr_master_long_restricted.csv	srtr_master_long_restricted.csv		character			pm | m1 | p1	NA/blank as read by fread	193191	0	3	pm | m1 | p1	T1	restricted	no		restricted_on_request	keep_restricted_on_request	T1	restricted_on_request	SRTR-derived data file; provide only on request under licence obligations.	restricted_on_request	csv	derived_or_workflow_data	restricted_on_request	keep_restricted_on_request	restricted_on_request	Parent file is restricted-on-request.	restricted_on_request
re.e	02_workflows/T1_workflow_v01/data/01_source_loaded_harmonized/srtr_master_long_restricted.csv	srtr_master_long_restricted.csv		integer				NA/blank as read by fread	193191	0	36	8 | 1 | 9 | 11 | 10	T1	restricted	no		restricted_on_request	keep_restricted_on_request	T1	restricted_on_request	SRTR-derived data file; provide only on request under licence obligations.	restricted_on_request	csv	derived_or_workflow_data	restricted_on_request	keep_restricted_on_request	restricted_on_request	Parent file is restricted-on-request.	restricted_on_request
re.n_neg	02_workflows/T1_workflow_v01/data/01_source_loaded_harmonized/srtr_master_long_restricted.csv	srtr_master_long_restricted.csv		integer				NA/blank as read by fread	193191	0	45	0 | 8 | 1 | 18 | 5	T1	restricted	no		restricted_on_request	keep_restricted_on_request	T1	restricted_on_request	SRTR-derived data file; provide only on request under licence obligations.	restricted_on_request	csv	derived_or_workflow_data	restricted_on_request	keep_restricted_on_request	restricted_on_request	Parent file is restricted-on-request.	restricted_on_request
re.n_obs	02_workflows/T1_workflow_v01/data/01_source_loaded_harmonized/srtr_master_long_restricted.csv	srtr_master_long_restricted.csv		integer				NA/blank as read by fread	193191	0	105	2 | 1 | 18 | 9 | 5	T1	restricted	no		restricted_on_request	keep_restricted_on_request	T1	restricted_on_request	SRTR-derived data file; provide only on request under licence obligations.	restricted_on_request	csv	derived_or_workflow_data	restricted_on_request	keep_restricted_on_request	restricted_on_request	Parent file is restricted-on-request.	restricted_on_request
re.n_pos	02_workflows/T1_workflow_v01/data/01_source_loaded_harmonized/srtr_master_long_restricted.csv	srtr_master_long_restricted.csv		integer				NA/blank as read by fread	193191	0	12	0 | 1 | 2 | 3 | 4	T1	restricted	no		restricted_on_request	keep_restricted_on_request	T1	restricted_on_request	SRTR-derived data file; provide only on request under licence obligations.	restricted_on_request	csv	derived_or_workflow_data	restricted_on_request	keep_restricted_on_request	restricted_on_request	Parent file is restricted-on-request.	restricted_on_request
re.n_zero	02_workflows/T1_workflow_v01/data/01_source_loaded_harmonized/srtr_master_long_restricted.csv	srtr_master_long_restricted.csv		integer				NA/blank as read by fread	193191	0	98	2 | 1 | 10 | 8 | 5	T1	restricted	no		restricted_on_request	keep_restricted_on_request	T1	restricted_on_request	SRTR-derived data file; provide only on request under licence obligations.	restricted_on_request	csv	derived_or_workflow_data	restricted_on_request	keep_restricted_on_request	restricted_on_request	Parent file is restricted-on-request.	restricted_on_request
removal.cause	02_workflows/T1_workflow_v01/data/01_source_loaded_harmonized/srtr_master_long_restricted.csv	srtr_master_long_restricted.csv		character			12: Candidate condition improved, tx not needed | 24: Unable to contact candidate | 15: Living Donor tx, removed by transplanting center | 9: Other | 8: Died | 13: Candidate condition deteriorated , too sick for tx | 4: Deceased Donor tx, removed by...	NA/blank as read by fread	193191	0	14	12: Candidate condition improved, tx not needed | 24: Unable to contact candidate | 15: Living Donor tx, removed by tra...	T1	restricted	no		restricted_on_request	keep_restricted_on_request	T1	restricted_on_request	SRTR-derived data file; provide only on request under licence obligations.	restricted_on_request	csv	derived_or_workflow_data	restricted_on_request	keep_restricted_on_request	restricted_on_request	Parent file is restricted-on-request.	restricted_on_request
sex	02_workflows/T1_workflow_v01/data/01_source_loaded_harmonized/srtr_master_long_restricted.csv	srtr_master_long_restricted.csv		character			F | M	NA/blank as read by fread	193191	0	2	F | M	T1	restricted	no		restricted_on_request	keep_restricted_on_request	T1	restricted_on_request	SRTR-derived data file; provide only on request under licence obligations.	restricted_on_request	csv	derived_or_workflow_data	restricted_on_request	keep_restricted_on_request	restricted_on_request	Parent file is restricted-on-request.	restricted_on_request
metric	02_workflows/T1_workflow_v01/data/02a_refined_analysis/esld_srtr_T1_refined_dataset_qc_internal.csv	esld_srtr_T1_refined_dataset_qc_internal.csv		character			esld_patient_rows | esld_unique_patients | esld_master_t1_rows | esld_master_t1_models | srtr_rows_loaded | srtr_unique_patients_loaded	NA/blank as read by fread	6	0	6	esld_patient_rows | esld_unique_patients | esld_master_t1_rows | esld_master_t1_models | srtr_rows_loaded	T1	internal_only	no		restricted_on_request	keep_restricted_on_request	T1	restricted_on_request	SRTR-derived data file; provide only on request under licence obligations.	restricted_on_request	csv	derived_or_workflow_data	restricted_on_request	keep_restricted_on_request	restricted_on_request	Parent file is restricted-on-request.	restricted_on_request	assay_value_qc_metric_or_long_format_metadata	Assay value, QC metric, or long-format metadata field required to rebuild public outputs.
value	02_workflows/T1_workflow_v01/data/02a_refined_analysis/esld_srtr_T1_refined_dataset_qc_internal.csv	esld_srtr_T1_refined_dataset_qc_internal.csv		character			1375 | 67399 | MELD | MELD 3.0 | MELD-Na | reMELD-Na | 193191 | 20213	NA/blank as read by fread	6	0	5	1375 | 67399 | MELD | MELD 3.0 | MELD-Na | reMELD-Na | 193191 | 20213	T1	internal_only	no		restricted_on_request	keep_restricted_on_request	T1	restricted_on_request	SRTR-derived data file; provide only on request under licence obligations.	restricted_on_request	csv	derived_or_workflow_data	restricted_on_request	keep_restricted_on_request	restricted_on_request	Parent file is restricted-on-request.	restricted_on_request	assay_value_qc_metric_or_long_format_metadata	Assay value, QC metric, or long-format metadata field required to rebuild public outputs.
metric	02_workflows/T1_workflow_v01/data/02a_refined_analysis/srtr_T1_source_context_internal.csv	srtr_T1_source_context_internal.csv		character			srtr_rows_loaded | srtr_unique_patients_loaded | srtr_available_columns | srtr_limitation	NA/blank as read by fread	4	0	4	srtr_rows_loaded | srtr_unique_patients_loaded | srtr_available_columns | srtr_limitation	T1	restricted	no		restricted_on_request	keep_restricted_on_request	T1	restricted_on_request	SRTR-derived data file; provide only on request under licence obligations.	restricted_on_request	csv	derived_or_workflow_data	restricted_on_request	keep_restricted_on_request	restricted_on_request	Parent file is restricted-on-request.	restricted_on_request	assay_value_qc_metric_or_long_format_metadata	Assay value, QC metric, or long-format metadata field required to rebuild public outputs.
value	02_workflows/T1_workflow_v01/data/02a_refined_analysis/srtr_T1_source_context_internal.csv	srtr_T1_source_context_internal.csv		character			193191 | 20213 | PNR | date.count | sex | removal.cause | me | me.e | me.d | na | na.e | na.d | re | re.e | re.d | m3 | m3.e | m3.d | me.n_obs | me.any_neg | me.any_pos | me.any_zero | me.n_neg | me.n_zero | me.n_pos | me.d.grp | na.n_obs | na.any_ne...	NA/blank as read by fread	4	0	4	193191 | 20213 | PNR | date.count | sex | removal.cause | me | me.e | me.d | na | na.e | na.d | re | re.e | re.d | m3 | ...	T1	restricted	no		restricted_on_request	keep_restricted_on_request	T1	restricted_on_request	SRTR-derived data file; provide only on request under licence obligations.	restricted_on_request	csv	derived_or_workflow_data	restricted_on_request	keep_restricted_on_request	restricted_on_request	Parent file is restricted-on-request.	restricted_on_request	assay_value_qc_metric_or_long_format_metadata	Assay value, QC metric, or long-format metadata field required to rebuild public outputs.
categories_note	02_workflows/T1_workflow_v01/data/02b_table_content/esld_srtr_T1_etiology_denominator_patch_audit_internal.csv	esld_srtr_T1_etiology_denominator_patch_audit_internal.csv		character			Etiology categories are not mutually exclusive; percentages use full cohort denominator.	NA/blank as read by fread	8	0	1	Etiology categories are not mutually exclusive; percentages use full cohort denominator.	T1;table_or_supplement	internal_only	no		restricted_on_request	keep_restricted_on_request	T1	restricted_on_request	SRTR-derived data file; provide only on request under licence obligations.	restricted_on_request	csv	derived_or_workflow_data	restricted_on_request	keep_restricted_on_request	restricted_on_request	Parent file is restricted-on-request.	restricted_on_request
denominator	02_workflows/T1_workflow_v01/data/02b_table_content/esld_srtr_T1_etiology_denominator_patch_audit_internal.csv	esld_srtr_T1_etiology_denominator_patch_audit_internal.csv		integer				NA/blank as read by fread	8	0	1	1375	T1;table_or_supplement	internal_only	no		restricted_on_request	keep_restricted_on_request	T1	restricted_on_request	SRTR-derived data file; provide only on request under licence obligations.	restricted_on_request	csv	derived_or_workflow_data	restricted_on_request	keep_restricted_on_request	restricted_on_request	Parent file is restricted-on-request.	restricted_on_request
denominator_rule	02_workflows/T1_workflow_v01/data/02b_table_content/esld_srtr_T1_etiology_denominator_patch_audit_internal.csv	esld_srtr_T1_etiology_denominator_patch_audit_internal.csv		character			full ESLD cohort denominator: unique patient_id in esld_T1_baseline_patient_public.csv	NA/blank as read by fread	8	0	1	full ESLD cohort denominator: unique patient_id in esld_T1_baseline_patient_public.csv	T1;table_or_supplement	internal_only	no		restricted_on_request	keep_restricted_on_request	T1	restricted_on_request	SRTR-derived data file; provide only on request under licence obligations.	restricted_on_request	csv	derived_or_workflow_data	restricted_on_request	keep_restricted_on_request	restricted_on_request	Parent file is restricted-on-request.	restricted_on_request
n_positive	02_workflows/T1_workflow_v01/data/02b_table_content/esld_srtr_T1_etiology_denominator_patch_audit_internal.csv	esld_srtr_T1_etiology_denominator_patch_audit_internal.csv		integer				NA/blank as read by fread	8	0	8	369 | 297 | 55 | 89 | 15	T1;table_or_supplement	internal_only	no		restricted_on_request	keep_restricted_on_request	T1	restricted_on_request	SRTR-derived data file; provide only on request under licence obligations.	restricted_on_request	csv	derived_or_workflow_data	restricted_on_request	keep_restricted_on_request	restricted_on_request	Parent file is restricted-on-request.	restricted_on_request
new_classification	02_workflows/T1_workflow_v01/data/02b_table_content/esld_srtr_T1_etiology_denominator_patch_audit_internal.csv	esld_srtr_T1_etiology_denominator_patch_audit_internal.csv		logical				NA/blank as read by fread	8	8	0		T1;table_or_supplement	internal_only	no		restricted_on_request	keep_restricted_on_request	T1	restricted_on_request	SRTR-derived data file; provide only on request under licence obligations.	restricted_on_request	csv	derived_or_workflow_data	restricted_on_request	keep_restricted_on_request	restricted_on_request	Parent file is restricted-on-request.	restricted_on_request
new_recalculated_value	02_workflows/T1_workflow_v01/data/02b_table_content/esld_srtr_T1_etiology_denominator_patch_audit_internal.csv	esld_srtr_T1_etiology_denominator_patch_audit_internal.csv		character			369 (26.8) | 297 (21.6) | 55 (4.0) | 89 (6.5) | 15 (1.1) | 68 (4.9) | 130 (9.5) | 482 (35.1)	NA/blank as read by fread	8	0	8	369 (26.8) | 297 (21.6) | 55 (4.0) | 89 (6.5) | 15 (1.1)	T1;table_or_supplement	internal_only	no		restricted_on_request	keep_restricted_on_request	T1	restricted_on_request	SRTR-derived data file; provide only on request under licence obligations.	restricted_on_request	csv	derived_or_workflow_data	restricted_on_request	keep_restricted_on_request	restricted_on_request	Parent file is restricted-on-request.	restricted_on_request
old_classification	02_workflows/T1_workflow_v01/data/02b_table_content/esld_srtr_T1_etiology_denominator_patch_audit_internal.csv	esld_srtr_T1_etiology_denominator_patch_audit_internal.csv		logical				NA/blank as read by fread	8	8	0		T1;table_or_supplement	internal_only	no		restricted_on_request	keep_restricted_on_request	T1	restricted_on_request	SRTR-derived data file; provide only on request under licence obligations.	restricted_on_request	csv	derived_or_workflow_data	restricted_on_request	keep_restricted_on_request	restricted_on_request	Parent file is restricted-on-request.	restricted_on_request
old_compare_recalculated_value	02_workflows/T1_workflow_v01/data/02b_table_content/esld_srtr_T1_etiology_denominator_patch_audit_internal.csv	esld_srtr_T1_etiology_denominator_patch_audit_internal.csv		character			369 (27.9) | 297 (22.5) | 55 (4.2) | 89 (6.7) | 15 (1.1) | 68 (5.1) | 130 (9.8) | 482 (36.5)	NA/blank as read by fread	8	0	8	369 (27.9) | 297 (22.5) | 55 (4.2) | 89 (6.7) | 15 (1.1)	T1;table_or_supplement	internal_only	no		restricted_on_request	keep_restricted_on_request	T1	restricted_on_request	SRTR-derived data file; provide only on request under licence obligations.	restricted_on_request	csv	derived_or_workflow_data	restricted_on_request	keep_restricted_on_request	restricted_on_request	Parent file is restricted-on-request.	restricted_on_request
old_recalculated_value	02_workflows/T1_workflow_v01/data/02b_table_content/esld_srtr_T1_etiology_denominator_patch_audit_internal.csv	esld_srtr_T1_etiology_denominator_patch_audit_internal.csv		logical				NA/blank as read by fread	8	8	0		T1;table_or_supplement	internal_only	no		restricted_on_request	keep_restricted_on_request	T1	restricted_on_request	SRTR-derived data file; provide only on request under licence obligations.	restricted_on_request	csv	derived_or_workflow_data	restricted_on_request	keep_restricted_on_request	restricted_on_request	Parent file is restricted-on-request.	restricted_on_request
parameter	02_workflows/T1_workflow_v01/data/02b_table_content/esld_srtr_T1_etiology_denominator_patch_audit_internal.csv	esld_srtr_T1_etiology_denominator_patch_audit_internal.csv		character			ALD, N (%) | MASH, N (%) | Hepatitis B, N (%) | Hepatitis C, N (%) | ALD + Hepatitis C, N (%) | Autoimmune hepatitis, N (%) | PBC, N (%) | Other causes of liver cirrhosis N (%)	NA/blank as read by fread	8	0	8	ALD, N (%) | MASH, N (%) | Hepatitis B, N (%) | Hepatitis C, N (%) | ALD + Hepatitis C, N (%)	T1;table_or_supplement	internal_only	no		restricted_on_request	keep_restricted_on_request	T1	restricted_on_request	SRTR-derived data file; provide only on request under licence obligations.	restricted_on_request	csv	derived_or_workflow_data	restricted_on_request	keep_restricted_on_request	restricted_on_request	Parent file is restricted-on-request.	restricted_on_request
source_column	02_workflows/T1_workflow_v01/data/02b_table_content/esld_srtr_T1_etiology_denominator_patch_audit_internal.csv	esld_srtr_T1_etiology_denominator_patch_audit_internal.csv		character			ald | mash | hbv | hcv | ald_hcv | autoimmune | pbc | other	NA/blank as read by fread	8	0	8	ald | mash | hbv | hcv | ald_hcv	T1;table_or_supplement	internal_only	no		restricted_on_request	keep_restricted_on_request	T1	restricted_on_request	SRTR-derived data file; provide only on request under licence obligations.	restricted_on_request	csv	derived_or_workflow_data	restricted_on_request	keep_restricted_on_request	restricted_on_request	Parent file is restricted-on-request.	restricted_on_request
submitted_value	02_workflows/T1_workflow_v01/data/02b_table_content/esld_srtr_T1_etiology_denominator_patch_audit_internal.csv	esld_srtr_T1_etiology_denominator_patch_audit_internal.csv		character			369 (26.8) | 297 (21.6) | 55 (4.0) | 89 (6.5) | 15 (1.1) | 68 (4.9) | 130 (9.5) | 482 (35.1)	NA/blank as read by fread	8	0	8	369 (26.8) | 297 (21.6) | 55 (4.0) | 89 (6.5) | 15 (1.1)	T1;table_or_supplement	internal_only	no		restricted_on_request	keep_restricted_on_request	T1	restricted_on_request	SRTR-derived data file; provide only on request under licence obligations.	restricted_on_request	csv	derived_or_workflow_data	restricted_on_request	keep_restricted_on_request	restricted_on_request	Parent file is restricted-on-request.	restricted_on_request
cohort_1_changed	02_workflows/T1_workflow_v01/data/02b_table_content/esld_srtr_T1_full_reference_table_override_internal.csv	esld_srtr_T1_full_reference_table_override_internal.csv		logical			FALSE | TRUE	NA/blank as read by fread	23	0	2	FALSE | TRUE	T1;table_or_supplement	restricted	no		restricted_on_request	keep_restricted_on_request	T1	restricted_on_request	SRTR-derived data file; provide only on request under licence obligations.	restricted_on_request	csv	derived_or_workflow_data	restricted_on_request	keep_restricted_on_request	restricted_on_request	Parent file is restricted-on-request.	restricted_on_request
cohort_2_changed	02_workflows/T1_workflow_v01/data/02b_table_content/esld_srtr_T1_full_reference_table_override_internal.csv	esld_srtr_T1_full_reference_table_override_internal.csv		logical			FALSE | TRUE	NA/blank as read by fread	23	0	2	FALSE | TRUE	T1;table_or_supplement	restricted	no		restricted_on_request	keep_restricted_on_request	T1	restricted_on_request	SRTR-derived data file; provide only on request under licence obligations.	restricted_on_request	csv	derived_or_workflow_data	restricted_on_request	keep_restricted_on_request	restricted_on_request	Parent file is restricted-on-request.	restricted_on_request
new_cohort_1_esld	02_workflows/T1_workflow_v01/data/02b_table_content/esld_srtr_T1_full_reference_table_override_internal.csv	esld_srtr_T1_full_reference_table_override_internal.csv		character			1,375 (100) | 759 (55.2) | 63 (53–71) | 233 (16.9) | 20,359 | 0.94 (0.71–1.34) | 1.10 (0.58–2.54) | 1.27 (1.10–1.52) | 138 (135–141) | 3.07 (2.54–3.65)	NA/blank as read by fread	23	0	23	1,375 (100) | 759 (55.2) | 63 (53–71) | 233 (16.9) | 20,359	T1;table_or_supplement	restricted	no		restricted_on_request	keep_restricted_on_request	T1	restricted_on_request	SRTR-derived data file; provide only on request under licence obligations.	restricted_on_request	csv	derived_or_workflow_data	restricted_on_request	keep_restricted_on_request	restricted_on_request	Parent file is restricted-on-request.	restricted_on_request
new_cohort_2_srtr	02_workflows/T1_workflow_v01/data/02b_table_content/esld_srtr_T1_full_reference_table_override_internal.csv	esld_srtr_T1_full_reference_table_override_internal.csv		character			20,444 (100) | 12,606 (61.7) | 55 (48–61) | 2,740 (13.4) | 251,637 | 1.16 (0.83–1.85) | 3.4 (1.7–8.4) | 1.6 (1.3–2.2) | 137 (133–140) | 3.0 (2.6–3.5)	NA/blank as read by fread	23	0	23	20,444 (100) | 12,606 (61.7) | 55 (48–61) | 2,740 (13.4) | 251,637	T1;table_or_supplement	restricted	no		restricted_on_request	keep_restricted_on_request	T1	restricted_on_request	SRTR-derived data file; provide only on request under licence obligations.	restricted_on_request	csv	derived_or_workflow_data	restricted_on_request	keep_restricted_on_request	restricted_on_request	Parent file is restricted-on-request.	restricted_on_request
note	02_workflows/T1_workflow_v01/data/02b_table_content/esld_srtr_T1_full_reference_table_override_internal.csv	esld_srtr_T1_full_reference_table_override_internal.csv		character			Full corrected T1 public/reference table override applied after T1 step 2b generation.	NA/blank as read by fread	23	0	1	Full corrected T1 public/reference table override applied after T1 step 2b generation.	T1;table_or_supplement	restricted	no		restricted_on_request	keep_restricted_on_request	T1	restricted_on_request	SRTR-derived data file; provide only on request under licence obligations.	restricted_on_request	csv	derived_or_workflow_data	restricted_on_request	keep_restricted_on_request	restricted_on_request	Parent file is restricted-on-request.	restricted_on_request
old_cohort_1_esld	02_workflows/T1_workflow_v01/data/02b_table_content/esld_srtr_T1_full_reference_table_override_internal.csv	esld_srtr_T1_full_reference_table_override_internal.csv		character			1,375 (100) | 759 (55.2) | 63 (54–71) | 233 (16.9) | 20,359 | 0.94 (0.71–1.34) | 1.10 (0.58–2.54) | 1.27 (1.11–1.52) | 138 (135–141) | 3.07 (2.54–3.65)	NA/blank as read by fread	23	0	23	1,375 (100) | 759 (55.2) | 63 (54–71) | 233 (16.9) | 20,359	T1;table_or_supplement	restricted	no		restricted_on_request	keep_restricted_on_request	T1	restricted_on_request	SRTR-derived data file; provide only on request under licence obligations.	restricted_on_request	csv	derived_or_workflow_data	restricted_on_request	keep_restricted_on_request	restricted_on_request	Parent file is restricted-on-request.	restricted_on_request
old_cohort_2_srtr	02_workflows/T1_workflow_v01/data/02b_table_content/esld_srtr_T1_full_reference_table_override_internal.csv	esld_srtr_T1_full_reference_table_override_internal.csv		character			20,444 (100) | 12,606 (61.7) | 55 (48–61) | 2,740 (13.4) | 251,637 | 1.16 (0.83–1.85) | 3.4 (1.7–8.4) | 1.6 (1.3–2.2) | 137 (133–140) | 3.0 (2.6–3.5)	NA/blank as read by fread	23	0	23	20,444 (100) | 12,606 (61.7) | 55 (48–61) | 2,740 (13.4) | 251,637	T1;table_or_supplement	restricted	no		restricted_on_request	keep_restricted_on_request	T1	restricted_on_request	SRTR-derived data file; provide only on request under licence obligations.	restricted_on_request	csv	derived_or_workflow_data	restricted_on_request	keep_restricted_on_request	restricted_on_request	Parent file is restricted-on-request.	restricted_on_request
parameter	02_workflows/T1_workflow_v01/data/02b_table_content/esld_srtr_T1_full_reference_table_override_internal.csv	esld_srtr_T1_full_reference_table_override_internal.csv		character			Total patients, N (%) | Sex, male, N (%) | Age, years, median (IQR) | Death count, N (%) | MELD scores calculated, N | Creatinine (Jaffé), mg/dL, median (IQR) | Total bilirubin, mg/dL, median (IQR) | INR, ratio, median (IQR) | Sodium, mmol/L, median ...	NA/blank as read by fread	23	0	23	Total patients, N (%) | Sex, male, N (%) | Age, years, median (IQR) | Death count, N (%) | MELD scores calculated, N	T1;table_or_supplement	restricted	no		restricted_on_request	keep_restricted_on_request	T1	restricted_on_request	SRTR-derived data file; provide only on request under licence obligations.	restricted_on_request	csv	derived_or_workflow_data	restricted_on_request	keep_restricted_on_request	restricted_on_request	Parent file is restricted-on-request.	restricted_on_request
check	02_workflows/T1_workflow_v01/data/02b_table_content/esld_srtr_T1_general_characteristics_build_qc_internal.csv	esld_srtr_T1_general_characteristics_build_qc_internal.csv		character			public_table_rows_expected_23 | public_table_preserves_submitted_values | recalculated_table_written_internal_only | comparison_classification_written | sodium_recalculation_available | albumin_recalculation_available	NA/blank as read by fread	6	0	6	public_table_rows_expected_23 | public_table_preserves_submitted_values | recalculated_table_written_internal_only | com...	T1;table_or_supplement	internal_only	no		restricted_on_request	keep_restricted_on_request	T1	restricted_on_request	SRTR-derived data file; provide only on request under licence obligations.	restricted_on_request	csv	derived_or_workflow_data	restricted_on_request	keep_restricted_on_request	restricted_on_request	Parent file is restricted-on-request.	restricted_on_request
detail	02_workflows/T1_workflow_v01/data/02b_table_content/esld_srtr_T1_general_characteristics_build_qc_internal.csv	esld_srtr_T1_general_characteristics_build_qc_internal.csv		character			rows=23 | Public T1 uses submitted values exactly; recalculation does not control public table. | LOCAL_PATH_REMOVED	NA/blank as read by fread	6	0	6	rows=23 | Public T1 uses submitted values exactly; recalculation does not control public table. | LOCAL_PATH_REMOVED	T1;table_or_supplement	internal_only	no		restricted_on_request	keep_restricted_on_request	T1	restricted_on_request	SRTR-derived data file; provide only on request under licence obligations.	restricted_on_request	csv	derived_or_workflow_data	restricted_on_request	keep_restricted_on_request	restricted_on_request	Parent file is restricted-on-request.	restricted_on_request
status	02_workflows/T1_workflow_v01/data/02b_table_content/esld_srtr_T1_general_characteristics_build_qc_internal.csv	esld_srtr_T1_general_characteristics_build_qc_internal.csv		character			pass	NA/blank as read by fread	6	0	1	pass	T1;table_or_supplement	internal_only	no		restricted_on_request	keep_restricted_on_request	T1	restricted_on_request	SRTR-derived data file; provide only on request under licence obligations.	restricted_on_request	csv	derived_or_workflow_data	restricted_on_request	keep_restricted_on_request	restricted_on_request	Parent file is restricted-on-request.	restricted_on_request
value	02_workflows/T1_workflow_v01/data/02b_table_content/esld_srtr_T1_general_characteristics_build_qc_internal.csv	esld_srtr_T1_general_characteristics_build_qc_internal.csv		logical			TRUE	NA/blank as read by fread	6	0	1	TRUE	T1;table_or_supplement	internal_only	no		restricted_on_request	keep_restricted_on_request	T1	restricted_on_request	SRTR-derived data file; provide only on request under licence obligations.	restricted_on_request	csv	derived_or_workflow_data	restricted_on_request	keep_restricted_on_request	restricted_on_request	Parent file is restricted-on-request.	restricted_on_request	assay_value_qc_metric_or_long_format_metadata	Assay value, QC metric, or long-format metadata field required to rebuild public outputs.
cohort_1_esld_recalculated	02_workflows/T1_workflow_v01/data/02b_table_content/esld_srtr_T1_general_characteristics_compare_to_submitted_internal.csv	esld_srtr_T1_general_characteristics_compare_to_submitted_internal.csv		character			1,375 (100) | 759 (55.2) | 63 (53–71) | 233 (16.9) | 20,359 | 0.94 (0.71–1.34) | 1.10 (0.58–2.54) | 1.27 (1.10–1.52) | 138 (135–141) | 3.07 (2.54–3.65)	NA/blank as read by fread	23	0	23	1,375 (100) | 759 (55.2) | 63 (53–71) | 233 (16.9) | 20,359	T1;table_or_supplement	restricted	no		restricted_on_request	keep_restricted_on_request	T1	restricted_on_request	SRTR-derived data file; provide only on request under licence obligations.	restricted_on_request	csv	derived_or_workflow_data	restricted_on_request	keep_restricted_on_request	restricted_on_request	Parent file is restricted-on-request.	restricted_on_request
cohort_1_esld_submitted	02_workflows/T1_workflow_v01/data/02b_table_content/esld_srtr_T1_general_characteristics_compare_to_submitted_internal.csv	esld_srtr_T1_general_characteristics_compare_to_submitted_internal.csv		character			1,375 (100) | 759 (55.2) | 63 (53–71) | 233 (16.9) | 20,359 | 0.94 (0.71–1.34) | 1.10 (0.58–2.54) | 1.27 (1.10–1.52) | 138 (135–141) | 3.07 (2.54–3.65)	NA/blank as read by fread	23	0	23	1,375 (100) | 759 (55.2) | 63 (53–71) | 233 (16.9) | 20,359	T1;table_or_supplement	restricted	no		restricted_on_request	keep_restricted_on_request	T1	restricted_on_request	SRTR-derived data file; provide only on request under licence obligations.	restricted_on_request	csv	derived_or_workflow_data	restricted_on_request	keep_restricted_on_request	restricted_on_request	Parent file is restricted-on-request.	restricted_on_request
comparison_class	02_workflows/T1_workflow_v01/data/02b_table_content/esld_srtr_T1_general_characteristics_compare_to_submitted_internal.csv	esld_srtr_T1_general_characteristics_compare_to_submitted_internal.csv		character			exact_match | content_difference | missing_or_nonrecalculable_value	NA/blank as read by fread	23	0	3	exact_match | content_difference | missing_or_nonrecalculable_value	T1;table_or_supplement	restricted	no		restricted_on_request	keep_restricted_on_request	T1	restricted_on_request	SRTR-derived data file; provide only on request under licence obligations.	restricted_on_request	csv	derived_or_workflow_data	restricted_on_request	keep_restricted_on_request	restricted_on_request	Parent file is restricted-on-request.	restricted_on_request
exact_match	02_workflows/T1_workflow_v01/data/02b_table_content/esld_srtr_T1_general_characteristics_compare_to_submitted_internal.csv	esld_srtr_T1_general_characteristics_compare_to_submitted_internal.csv		logical			TRUE | FALSE	NA/blank as read by fread	23	0	2	TRUE | FALSE	T1;table_or_supplement	restricted	no		restricted_on_request	keep_restricted_on_request	T1	restricted_on_request	SRTR-derived data file; provide only on request under licence obligations.	restricted_on_request	csv	derived_or_workflow_data	restricted_on_request	keep_restricted_on_request	restricted_on_request	Parent file is restricted-on-request.	restricted_on_request
has_missing_recalculation	02_workflows/T1_workflow_v01/data/02b_table_content/esld_srtr_T1_general_characteristics_compare_to_submitted_internal.csv	esld_srtr_T1_general_characteristics_compare_to_submitted_internal.csv		logical			FALSE | TRUE	NA/blank as read by fread	23	0	2	FALSE | TRUE	T1;table_or_supplement	restricted	no		restricted_on_request	keep_restricted_on_request	T1	restricted_on_request	SRTR-derived data file; provide only on request under licence obligations.	restricted_on_request	csv	derived_or_workflow_data	restricted_on_request	keep_restricted_on_request	restricted_on_request	Parent file is restricted-on-request.	restricted_on_request
normalized_match	02_workflows/T1_workflow_v01/data/02b_table_content/esld_srtr_T1_general_characteristics_compare_to_submitted_internal.csv	esld_srtr_T1_general_characteristics_compare_to_submitted_internal.csv		logical			TRUE | FALSE	NA/blank as read by fread	23	0	2	TRUE | FALSE	T1;table_or_supplement	restricted	no		restricted_on_request	keep_restricted_on_request	T1	restricted_on_request	SRTR-derived data file; provide only on request under licence obligations.	restricted_on_request	csv	derived_or_workflow_data	restricted_on_request	keep_restricted_on_request	restricted_on_request	Parent file is restricted-on-request.	restricted_on_request
normalized_recalculated	02_workflows/T1_workflow_v01/data/02b_table_content/esld_srtr_T1_general_characteristics_compare_to_submitted_internal.csv	esld_srtr_T1_general_characteristics_compare_to_submitted_internal.csv		character			1,375 (100) | 759 (55.2) | 63 (53–71) | 233 (16.9) | 20,359 | 0.94 (0.71–1.34) | 1.10 (0.58–2.54) | 1.27 (1.10–1.52) | 138 (135–141) | 3.07 (2.54–3.65)	NA/blank as read by fread	23	0	23	1,375 (100) | 759 (55.2) | 63 (53–71) | 233 (16.9) | 20,359	T1;table_or_supplement	restricted	no		restricted_on_request	keep_restricted_on_request	T1	restricted_on_request	SRTR-derived data file; provide only on request under licence obligations.	restricted_on_request	csv	derived_or_workflow_data	restricted_on_request	keep_restricted_on_request	restricted_on_request	Parent file is restricted-on-request.	restricted_on_request
normalized_submitted	02_workflows/T1_workflow_v01/data/02b_table_content/esld_srtr_T1_general_characteristics_compare_to_submitted_internal.csv	esld_srtr_T1_general_characteristics_compare_to_submitted_internal.csv		character			1,375 (100) | 759 (55.2) | 63 (53–71) | 233 (16.9) | 20,359 | 0.94 (0.71–1.34) | 1.10 (0.58–2.54) | 1.27 (1.10–1.52) | 138 (135–141) | 3.07 (2.54–3.65)	NA/blank as read by fread	23	0	23	1,375 (100) | 759 (55.2) | 63 (53–71) | 233 (16.9) | 20,359	T1;table_or_supplement	restricted	no		restricted_on_request	keep_restricted_on_request	T1	restricted_on_request	SRTR-derived data file; provide only on request under licence obligations.	restricted_on_request	csv	derived_or_workflow_data	restricted_on_request	keep_restricted_on_request	restricted_on_request	Parent file is restricted-on-request.	restricted_on_request
parameter	02_workflows/T1_workflow_v01/data/02b_table_content/esld_srtr_T1_general_characteristics_compare_to_submitted_internal.csv	esld_srtr_T1_general_characteristics_compare_to_submitted_internal.csv		character			Total patients, N (%) | Sex, male, N (%) | Age, years, median (IQR) | Death count, N (%) | MELD scores calculated, N | Creatinine (Jaffé), mg/dL, median (IQR) | Total bilirubin, mg/dL, median (IQR) | INR, ratio, median (IQR) | Sodium, mmol/L, median ...	NA/blank as read by fread	23	0	23	Total patients, N (%) | Sex, male, N (%) | Age, years, median (IQR) | Death count, N (%) | MELD scores calculated, N	T1;table_or_supplement	restricted	no		restricted_on_request	keep_restricted_on_request	T1	restricted_on_request	SRTR-derived data file; provide only on request under licence obligations.	restricted_on_request	csv	derived_or_workflow_data	restricted_on_request	keep_restricted_on_request	restricted_on_request	Parent file is restricted-on-request.	restricted_on_request
row_order	02_workflows/T1_workflow_v01/data/02b_table_content/esld_srtr_T1_general_characteristics_compare_to_submitted_internal.csv	esld_srtr_T1_general_characteristics_compare_to_submitted_internal.csv		integer				NA/blank as read by fread	23	0	23	1 | 2 | 3 | 4 | 5	T1;table_or_supplement	restricted	no		restricted_on_request	keep_restricted_on_request	T1	restricted_on_request	SRTR-derived data file; provide only on request under licence obligations.	restricted_on_request	csv	derived_or_workflow_data	restricted_on_request	keep_restricted_on_request	restricted_on_request	Parent file is restricted-on-request.	restricted_on_request
srtr_source	02_workflows/T1_workflow_v01/data/02b_table_content/esld_srtr_T1_general_characteristics_compare_to_submitted_internal.csv	esld_srtr_T1_general_characteristics_compare_to_submitted_internal.csv		character			submitted aggregate values from Table 1 DOCX/reference; complete SRTR baseline source is not recalculated in public workflow	NA/blank as read by fread	23	0	1	submitted aggregate values from Table 1 DOCX/reference; complete SRTR baseline source is not recalculated in public work...	T1;table_or_supplement	restricted	no		restricted_on_request	keep_restricted_on_request	T1	restricted_on_request	SRTR-derived data file; provide only on request under licence obligations.	restricted_on_request	csv	derived_or_workflow_data	restricted_on_request	keep_restricted_on_request	restricted_on_request	Parent file is restricted-on-request.	restricted_on_request
parameter	02_workflows/T1_workflow_v01/data/02b_table_content/esld_srtr_T1_general_characteristics_meta_public.csv	esld_srtr_T1_general_characteristics_meta_public.csv		character			dataset_name | domain | anchor | data_object | unit_or_role | release_status | source_public_values | title | footnote | n_table_rows	NA/blank as read by fread	10	0	10	dataset_name | domain | anchor | data_object | unit_or_role	T1;table_or_supplement	restricted	no		restricted_on_request	keep_restricted_on_request	T1	restricted_on_request	SRTR-derived data file; provide only on request under licence obligations.	restricted_on_request	csv	derived_or_workflow_data	restricted_on_request	keep_restricted_on_request	restricted_on_request	Parent file is restricted-on-request.	restricted_on_request
value	02_workflows/T1_workflow_v01/data/02b_table_content/esld_srtr_T1_general_characteristics_meta_public.csv	esld_srtr_T1_general_characteristics_meta_public.csv		character			esld_srtr_T1_general_characteristics_public | esld_srtr | T1 | general_characteristics | table | public | submitted Table 1 values preserved exactly | Table 1. The general characteristics of the study populations. Categories are not mutually exclusiv...	NA/blank as read by fread	10	0	10	esld_srtr_T1_general_characteristics_public | esld_srtr | T1 | general_characteristics | table	T1;table_or_supplement	restricted	no		restricted_on_request	keep_restricted_on_request	T1	restricted_on_request	SRTR-derived data file; provide only on request under licence obligations.	restricted_on_request	csv	derived_or_workflow_data	restricted_on_request	keep_restricted_on_request	restricted_on_request	Parent file is restricted-on-request.	restricted_on_request	assay_value_qc_metric_or_long_format_metadata	Assay value, QC metric, or long-format metadata field required to rebuild public outputs.
anchor	02_workflows/T1_workflow_v01/data/02b_table_content/esld_srtr_T1_general_characteristics_public.csv	esld_srtr_T1_general_characteristics_public.csv		character			T1	NA/blank as read by fread	23	0	1	T1	T1;table_or_supplement	restricted	no		restricted_on_request	keep_restricted_on_request	T1	restricted_on_request	SRTR-derived data file; provide only on request under licence obligations.	restricted_on_request	csv	derived_or_workflow_data	restricted_on_request	keep_restricted_on_request	restricted_on_request	Parent file is restricted-on-request.	restricted_on_request	assay_value_qc_metric_or_long_format_metadata	Assay value, QC metric, or long-format metadata field required to rebuild public outputs.
cohort_1_esld	02_workflows/T1_workflow_v01/data/02b_table_content/esld_srtr_T1_general_characteristics_public.csv	esld_srtr_T1_general_characteristics_public.csv		character			1,375 (100) | 759 (55.2) | 63 (53–71) | 233 (16.9) | 20,359 | 0.94 (0.71–1.34) | 1.10 (0.58–2.54) | 1.27 (1.10–1.52) | 138 (135–141) | 3.07 (2.54–3.65)	NA/blank as read by fread	23	0	23	1,375 (100) | 759 (55.2) | 63 (53–71) | 233 (16.9) | 20,359	T1;table_or_supplement	restricted	no		restricted_on_request	keep_restricted_on_request	T1	restricted_on_request	SRTR-derived data file; provide only on request under licence obligations.	restricted_on_request	csv	derived_or_workflow_data	restricted_on_request	keep_restricted_on_request	restricted_on_request	Parent file is restricted-on-request.	restricted_on_request
cohort_2_srtr	02_workflows/T1_workflow_v01/data/02b_table_content/esld_srtr_T1_general_characteristics_public.csv	esld_srtr_T1_general_characteristics_public.csv		character			20,444 (100) | 12,606 (61.7) | 55 (48–61) | 2,740 (13.4) | 251,637 | 1.16 (0.83–1.85) | 3.4 (1.7–8.4) | 1.6 (1.3–2.2) | 137 (133–140) | 3.0 (2.6–3.5)	NA/blank as read by fread	23	0	23	20,444 (100) | 12,606 (61.7) | 55 (48–61) | 2,740 (13.4) | 251,637	T1;table_or_supplement	restricted	no		restricted_on_request	keep_restricted_on_request	T1	restricted_on_request	SRTR-derived data file; provide only on request under licence obligations.	restricted_on_request	csv	derived_or_workflow_data	restricted_on_request	keep_restricted_on_request	restricted_on_request	Parent file is restricted-on-request.	restricted_on_request
data_object	02_workflows/T1_workflow_v01/data/02b_table_content/esld_srtr_T1_general_characteristics_public.csv	esld_srtr_T1_general_characteristics_public.csv		character			general_characteristics	NA/blank as read by fread	23	0	1	general_characteristics	T1;table_or_supplement	restricted	no		restricted_on_request	keep_restricted_on_request	T1	restricted_on_request	SRTR-derived data file; provide only on request under licence obligations.	restricted_on_request	csv	derived_or_workflow_data	restricted_on_request	keep_restricted_on_request	restricted_on_request	Parent file is restricted-on-request.	restricted_on_request	assay_value_qc_metric_or_long_format_metadata	Assay value, QC metric, or long-format metadata field required to rebuild public outputs.
domain	02_workflows/T1_workflow_v01/data/02b_table_content/esld_srtr_T1_general_characteristics_public.csv	esld_srtr_T1_general_characteristics_public.csv		character			esld_srtr	NA/blank as read by fread	23	0	1	esld_srtr	T1;table_or_supplement	restricted	no		restricted_on_request	keep_restricted_on_request	T1	restricted_on_request	SRTR-derived data file; provide only on request under licence obligations.	restricted_on_request	csv	derived_or_workflow_data	restricted_on_request	keep_restricted_on_request	restricted_on_request	Parent file is restricted-on-request.	restricted_on_request	assay_value_qc_metric_or_long_format_metadata	Assay value, QC metric, or long-format metadata field required to rebuild public outputs.
parameter	02_workflows/T1_workflow_v01/data/02b_table_content/esld_srtr_T1_general_characteristics_public.csv	esld_srtr_T1_general_characteristics_public.csv		character			Total patients, N (%) | Sex, male, N (%) | Age, years, median (IQR) | Death count, N (%) | MELD scores calculated, N | Creatinine (Jaffé), mg/dL, median (IQR) | Total bilirubin, mg/dL, median (IQR) | INR, ratio, median (IQR) | Sodium, mmol/L, median ...	NA/blank as read by fread	23	0	23	Total patients, N (%) | Sex, male, N (%) | Age, years, median (IQR) | Death count, N (%) | MELD scores calculated, N	T1;table_or_supplement	restricted	no		restricted_on_request	keep_restricted_on_request	T1	restricted_on_request	SRTR-derived data file; provide only on request under licence obligations.	restricted_on_request	csv	derived_or_workflow_data	restricted_on_request	keep_restricted_on_request	restricted_on_request	Parent file is restricted-on-request.	restricted_on_request
release_status	02_workflows/T1_workflow_v01/data/02b_table_content/esld_srtr_T1_general_characteristics_public.csv	esld_srtr_T1_general_characteristics_public.csv		character			public	NA/blank as read by fread	23	0	1	public	T1;table_or_supplement	restricted	no		restricted_on_request	keep_restricted_on_request	T1	restricted_on_request	SRTR-derived data file; provide only on request under licence obligations.	restricted_on_request	csv	derived_or_workflow_data	restricted_on_request	keep_restricted_on_request	restricted_on_request	Parent file is restricted-on-request.	restricted_on_request	non_disclosive_release_or_grouping_status	Non-disclosive release/grouping status required for release documentation or data filtering.
row_order	02_workflows/T1_workflow_v01/data/02b_table_content/esld_srtr_T1_general_characteristics_public.csv	esld_srtr_T1_general_characteristics_public.csv		integer				NA/blank as read by fread	23	0	23	1 | 2 | 3 | 4 | 5	T1;table_or_supplement	restricted	no		restricted_on_request	keep_restricted_on_request	T1	restricted_on_request	SRTR-derived data file; provide only on request under licence obligations.	restricted_on_request	csv	derived_or_workflow_data	restricted_on_request	keep_restricted_on_request	restricted_on_request	Parent file is restricted-on-request.	restricted_on_request
unit_or_role	02_workflows/T1_workflow_v01/data/02b_table_content/esld_srtr_T1_general_characteristics_public.csv	esld_srtr_T1_general_characteristics_public.csv		character			table	NA/blank as read by fread	23	0	1	table	T1;table_or_supplement	restricted	no		restricted_on_request	keep_restricted_on_request	T1	restricted_on_request	SRTR-derived data file; provide only on request under licence obligations.	restricted_on_request	csv	derived_or_workflow_data	restricted_on_request	keep_restricted_on_request	restricted_on_request	Parent file is restricted-on-request.	restricted_on_request	assay_value_qc_metric_or_long_format_metadata	Assay value, QC metric, or long-format metadata field required to rebuild public outputs.
anchor	02_workflows/T1_workflow_v01/data/02b_table_content/esld_srtr_T1_general_characteristics_recalculated_internal.csv	esld_srtr_T1_general_characteristics_recalculated_internal.csv		character			T1	NA/blank as read by fread	23	0	1	T1	T1;table_or_supplement	restricted	no		restricted_on_request	keep_restricted_on_request	T1	restricted_on_request	SRTR-derived data file; provide only on request under licence obligations.	restricted_on_request	csv	derived_or_workflow_data	restricted_on_request	keep_restricted_on_request	restricted_on_request	Parent file is restricted-on-request.	restricted_on_request	assay_value_qc_metric_or_long_format_metadata	Assay value, QC metric, or long-format metadata field required to rebuild public outputs.
cohort_1_esld	02_workflows/T1_workflow_v01/data/02b_table_content/esld_srtr_T1_general_characteristics_recalculated_internal.csv	esld_srtr_T1_general_characteristics_recalculated_internal.csv		character			| 138 (135–141) | 3.07 (2.54–3.65) | 369 (26.8) | 297 (21.6) | 55 (4.0) | 89 (6.5) | 15 (1.1) | 68 (4.9) | 130 (9.5)	NA/blank as read by fread	23	0	11	| 138 (135–141) | 3.07 (2.54–3.65) | 369 (26.8) | 297 (21.6)	T1;table_or_supplement	restricted	no		restricted_on_request	keep_restricted_on_request	T1	restricted_on_request	SRTR-derived data file; provide only on request under licence obligations.	restricted_on_request	csv	derived_or_workflow_data	restricted_on_request	keep_restricted_on_request	restricted_on_request	Parent file is restricted-on-request.	restricted_on_request
[truncated: 255 more rows]
