# Supplementary material for: Creatinine assay interferences compromises MELD accuracy and may bias liver allocation
Source: Nat Commun. 2026 Jul 23;17:7111. doi: 10.1038/s41467-026-75011-x (PMC13396164; doi:10.1038/s41467-026-75011-x)
Supplement: Supplementary file 4 — Source Data [file 41467_2026_75011_MOESM4_ESM.zip › figshare_package_FINAL_PUBLIC_DEPOSIT_V1_20260503_002637/00_release_manifests/final_public_package_upload_readiness_audit_v01.txt]

Script: 29_sanitize_all_public_package_paths_and_finalize_v01.R
Run time: 2026-05-03 02:03:19
Public package: /Users/mo/Library/CloudStorage/OneDrive-Persönlich/MO/Papers/MELD/02_programs/MELD_repository_release_v1/submission/figshare_package_FINAL_PUBLIC_DEPOSIT_V1_20260503_002637
Manifest directory: /Users/mo/Library/CloudStorage/OneDrive-Persönlich/MO/Papers/MELD/02_programs/MELD_repository_release_v1/submission/figshare_package_FINAL_PUBLIC_DEPOSIT_V1_20260503_002637/00_release_manifests

Summary:
                                          check
 1:                              public_package
 2:                          text_files_scanned
 3:             absolute_local_path_hits_before
 4:                        sanitized_text_lines
 5:              absolute_local_path_hits_after
 6:               root_helper_R_scripts_removed
 7:                    remaining_root_R_scripts
 8:                generic_variable_names_final
 9:                    empty_descriptions_final
10:        imprecise_pattern_descriptions_final
11: variables_requiring_dictionary_review_final
12:               recommended_dictionary_exists
13:                               readme_exists
                                                                                                                                                                           value status
 1: /Users/mo/Library/CloudStorage/OneDrive-Persönlich/MO/Papers/MELD/02_programs/MELD_repository_release_v1/submission/figshare_package_FINAL_PUBLIC_DEPOSIT_V1_20260503_002637   info
 2:                                                                                                                                                                          127   info
 3:                                                                                                                                                                          903   info
 4:                                                                                                                                                                          903   info
 5:                                                                                                                                                                            0   pass
 6:                                                                                                                                                                            6   pass
 7:                                                                                                                                                                            0   pass
 8:                                                                                                                                                                            0   pass
 9:                                                                                                                                                                            0   pass
10:                                                                                                                                                                            0   pass
11:                                                                                                                                                                            0   pass
12:                                                                                                                                                                         TRUE   pass
13:                                                                                                                                                                         TRUE   pass

Removed root helper R scripts:
                                                                                                                                                                                                                         removed_R_script
1:     /Users/mo/Library/CloudStorage/OneDrive-Persönlich/MO/Papers/MELD/02_programs/MELD_repository_release_v1/submission/figshare_package_FINAL_PUBLIC_DEPOSIT_V1_20260503_002637/24_build_explanatory_public_variable_dictionary_v01.R
2:     /Users/mo/Library/CloudStorage/OneDrive-Persönlich/MO/Papers/MELD/02_programs/MELD_repository_release_v1/submission/figshare_package_FINAL_PUBLIC_DEPOSIT_V1_20260503_002637/25_patch_explanatory_public_variable_dictionary_v01.R
3:     /Users/mo/Library/CloudStorage/OneDrive-Persönlich/MO/Papers/MELD/02_programs/MELD_repository_release_v1/submission/figshare_package_FINAL_PUBLIC_DEPOSIT_V1_20260503_002637/25_patch_explanatory_public_variable_dictionary_v02.R
4:       /Users/mo/Library/CloudStorage/OneDrive-Persönlich/MO/Papers/MELD/02_programs/MELD_repository_release_v1/submission/figshare_package_FINAL_PUBLIC_DEPOSIT_V1_20260503_002637/27_precision_patch_public_variable_dictionary_v01.R
5: /Users/mo/Library/CloudStorage/OneDrive-Persönlich/MO/Papers/MELD/02_programs/MELD_repository_release_v1/submission/figshare_package_FINAL_PUBLIC_DEPOSIT_V1_20260503_002637/28_finalize_precision_dictionary_and_sanitize_paths_v01.R
6:   /Users/mo/Library/CloudStorage/OneDrive-Persönlich/MO/Papers/MELD/02_programs/MELD_repository_release_v1/submission/figshare_package_FINAL_PUBLIC_DEPOSIT_V1_20260503_002637/29_sanitize_all_public_package_paths_and_finalize_v01.R
   removed
1:    TRUE
2:    TRUE
3:    TRUE
4:    TRUE
5:    TRUE
6:    TRUE

Remaining root R scripts:
Empty data.table (0 rows and 1 cols): remaining_root_R_script

Absolute path hits after sanitization:
Empty data.table (0 rows and 3 cols): relative_path,line,text_preview

Remaining dictionary review items:
Empty data.table (0 rows and 3 cols): relative_path,variable_original,variable_description
