# Supplementary material for: Creatinine assay interferences compromises MELD accuracy and may bias liver allocation
Source: Nat Commun. 2026 Jul 23;17:7111. doi: 10.1038/s41467-026-75011-x (PMC13396164; doi:10.1038/s41467-026-75011-x)
Supplement: Supplementary file 4 — Source Data [file 41467_2026_75011_MOESM4_ESM.zip › figshare_package_FINAL_PUBLIC_DEPOSIT_V1_20260503_002637/00_release_manifests/public_variable_dictionary_summary_explanatory_v02.csv]

check	value	status
public_package	LOCAL_PATH_REMOVED	info
public_variables_total	661	info
patched_variable_occurrences	188	info
manual_exact_definitions	188	info
fallback_needs_wording_review	0	pass
generic_variable_names	0	pass
variables_requiring_dictionary_review	0	pass
empty_descriptions	0	pass
unit_detected_column_class	character	pass
patched_units_nonempty	40	info
