# Supplementary material for: Creatinine assay interferences compromises MELD accuracy and may bias liver allocation
Source: Nat Commun. 2026 Jul 23;17:7111. doi: 10.1038/s41467-026-75011-x (PMC13396164; doi:10.1038/s41467-026-75011-x)
Supplement: Supplementary file 4 — Source Data [file 41467_2026_75011_MOESM4_ESM.zip › figshare_package_FINAL_PUBLIC_DEPOSIT_V1_20260503_002637/00_release_manifests/public_variable_dictionary_precision_patch_audit_v01.txt]

Script: 27_precision_patch_public_variable_dictionary_v01.R
Run time: 2026-05-03 01:56:40
Public package: LOCAL_PATH_REMOVED
Manifest directory: 00_release_manifests

Summary:
                                    check
 1:                        public_package
 2:                public_variables_total
 3:  precision_patch_variable_occurrences
 4:          manual_precision_definitions
 5:         fallback_needs_wording_review
 6:                generic_variable_names
 7:                    empty_descriptions
 8:        imprecise_pattern_descriptions
 9: variables_requiring_dictionary_review
10:  path_value_sanitization_review_items
11:    trial_display_cre_definition_exact
                                                                                                                                                                           value status
 1: LOCAL_PATH_REMOVED   info
 2:                                                                                                                                                                          661   info
 3:                                                                                                                                                                          237   info
 4:                                                                                                                                                                          237   info
 5:                                                                                                                                                                            0   pass
 6:                                                                                                                                                                            0   pass
 7:                                                                                                                                                                            0   pass
 8:                                                                                                                                                                            9 review
 9:                                                                                                                                                                            9 review
10:                                                                                                                                                                            2 review
11:                                                                                                                                                                         TRUE   pass

Definitions by status/action:
            explanatory_status                                      public_dictionary_action   N
1:            exact_definition                                                    acceptable 236
2:     manual_exact_definition                                                    acceptable 188
3: manual_precision_definition                                                    acceptable 226
4: manual_precision_definition acceptable_dictionary_but_review_values_for_path_sanitization   2
5: manual_precision_definition                                review_and_improve_description   9

Review items:
                                                                                                 relative_path variable_original                  variable_label
 1: 02_workflows/F1_workflow_v02/data/01_source_loaded_harmonized/expm_slco_F1_source_load_manifest_public.csv       source_path                     Source path
 2:         02_workflows/F1_workflow_v02/data/02b_figure_content/slco_F1_surface_run_inputs_outputs_public.csv              path                   Workflow path
 3:                                                         01_primary_data/public/esld_master_long_public.csv  dead_sample_flag Sample-level death-outcome flag
 4:                  02_workflows/F3_workflow_v01/data/01_source_loaded_harmonized/esld_master_long_public.csv  dead_sample_flag Sample-level death-outcome flag
 5:                  02_workflows/F4_workflow_v01/data/01_source_loaded_harmonized/esld_master_long_public.csv  dead_sample_flag Sample-level death-outcome flag
 6:                  02_workflows/F5_workflow_v01/data/01_source_loaded_harmonized/esld_master_long_public.csv  dead_sample_flag Sample-level death-outcome flag
 7:        02_workflows/F5_workflow_v01/data/02b_figure_content/esld_F5_stratified_survival_subject_public.csv           albumin     Serum albumin concentration
 8:   02_workflows/F5_workflow_v01/submission_ready/public/data/esld_F5_stratified_survival_subject_public.csv           albumin     Serum albumin concentration
 9:                  02_workflows/T1_workflow_v01/data/01_source_loaded_harmonized/esld_master_long_public.csv  dead_sample_flag Sample-level death-outcome flag
10:                  02_workflows/T3_workflow_v01/data/01_source_loaded_harmonized/esld_master_long_public.csv  dead_sample_flag Sample-level death-outcome flag
11:                  02_workflows/T4_workflow_v01/data/01_source_loaded_harmonized/esld_master_long_public.csv  dead_sample_flag Sample-level death-outcome flag
                                                                                                                                       variable_description unit_detected
 1: Source path recorded by the workflow. For public release this should be package-relative or sanitized if the original value was an absolute local path.              
 2:        Workflow path recorded in a manifest or audit table. For public release this should refer to a package-relative or otherwise non-sensitive path.             %
 3:                    Binary sample-level indicator that the corresponding public sample record is linked to the death-outcome group used in the analysis.              
 4:                    Binary sample-level indicator that the corresponding public sample record is linked to the death-outcome group used in the analysis.              
 5:                    Binary sample-level indicator that the corresponding public sample record is linked to the death-outcome group used in the analysis.              
 6:                    Binary sample-level indicator that the corresponding public sample record is linked to the death-outcome group used in the analysis.              
 7:                                                             Serum albumin concentration used in the corresponding public ESLD stratified survival data.          g/dL
 8:                                                             Serum albumin concentration used in the corresponding public ESLD stratified survival data.          g/dL
 9:                    Binary sample-level indicator that the corresponding public sample record is linked to the death-outcome group used in the analysis.              
10:                    Binary sample-level indicator that the corresponding public sample record is linked to the death-outcome group used in the analysis.              
11:                    Binary sample-level indicator that the corresponding public sample record is linked to the death-outcome group used in the analysis.              
                                                                       value_coding          explanatory_status requires_dictionary_review
 1: Path string; prefer package-relative or sanitized values in the public package. manual_precision_definition                      FALSE
 2: Path string; prefer package-relative or sanitized values in the public package. manual_precision_definition                      FALSE
 3:                                                                0 = no; 1 = yes. manual_precision_definition                       TRUE
 4:                                                                0 = no; 1 = yes. manual_precision_definition                       TRUE
 5:                                                                0 = no; 1 = yes. manual_precision_definition                       TRUE
 6:                                                                0 = no; 1 = yes. manual_precision_definition                       TRUE
 7:                                                  Numeric concentration in g/dL. manual_precision_definition                       TRUE
 8:                                                  Numeric concentration in g/dL. manual_precision_definition                       TRUE
 9:                                                                0 = no; 1 = yes. manual_precision_definition                       TRUE
10:                                                                0 = no; 1 = yes. manual_precision_definition                       TRUE
11:                                                                0 = no; 1 = yes. manual_precision_definition                       TRUE
                                         public_dictionary_action
 1: acceptable_dictionary_but_review_values_for_path_sanitization
 2: acceptable_dictionary_but_review_values_for_path_sanitization
 3:                                review_and_improve_description
 4:                                review_and_improve_description
 5:                                review_and_improve_description
 6:                                review_and_improve_description
 7:                                review_and_improve_description
 8:                                review_and_improve_description
 9:                                review_and_improve_description
10:                                review_and_improve_description
11:                                review_and_improve_description
                                                                                                                                                unresolved_issue
 1: Dictionary definition is precise, but example values suggest absolute local paths; consider replacing data values with package-relative paths before upload.
 2: Dictionary definition is precise, but example values suggest absolute local paths; consider replacing data values with package-relative paths before upload.
 3:                                                                                                                                                         <NA>
 4:                                                                                                                                                         <NA>
 5:                                                                                                                                                         <NA>
 6:                                                                                                                                                         <NA>
 7:                                                                                                                                                         <NA>
 8:                                                                                                                                                         <NA>
 9:                                                                                                                                                         <NA>
10:                                                                                                                                                         <NA>
11:                                                                                                                                                         <NA>
                                                                                                                example_values
 1: LOCAL_PATH_REMOVED
 2: LOCAL_PATH_REMOVED
 3:                                                                                                                      0 | 1
 4:                                                                                                                      0 | 1
 5:                                                                                                                      0 | 1
 6:                                                                                                                      0 | 1
 7:                                                                                            2.86 | 3.4 | 2.21 | 2.89 | 2.53
 8:                                                                                            2.86 | 3.4 | 2.21 | 2.89 | 2.53
 9:                                                                                                                      0 | 1
10:                                                                                                                      0 | 1
11:                                                                                                                      0 | 1

Output files:
public_variable_dictionary_explanatory_v03.csv
public_variable_dictionary_RECOMMENDED.csv
public_variable_dictionary_precision_patch_changes_v01.csv
public_variable_dictionary_precision_summary_v01.csv
public_variable_dictionary_precision_review_v01.csv
