# Supplementary material for: Creatinine assay interferences compromises MELD accuracy and may bias liver allocation
Source: Nat Commun. 2026 Jul 23;17:7111. doi: 10.1038/s41467-026-75011-x (PMC13396164; doi:10.1038/s41467-026-75011-x)
Supplement: Supplementary file 4 — Source Data [file 41467_2026_75011_MOESM4_ESM.zip › figshare_package_FINAL_PUBLIC_DEPOSIT_V1_20260503_002637/00_release_manifests/public_variable_dictionary_precision_review_v01.csv]

relative_path	variable_original	variable_label	variable_description	unit_detected	value_coding	explanatory_status	requires_dictionary_review	public_dictionary_action	unresolved_issue	example_values
02_workflows/F1_workflow_v02/data/01_source_loaded_harmonized/expm_slco_F1_source_load_manifest_public.csv	source_path	Source path	Source path recorded by the workflow. For public release this should be package-relative or sanitized if the original value was an absolute local path.		Path string; prefer package-relative or sanitized values in the public package.	manual_precision_definition	FALSE	acceptable_dictionary_but_review_values_for_path_sanitization	Dictionary definition is precise, but example values suggest absolute local paths; consider replacing data values with package-relative paths before upload.	LOCAL_PATH_REMOVED
02_workflows/F1_workflow_v02/data/02b_figure_content/slco_F1_surface_run_inputs_outputs_public.csv	path	Workflow path	Workflow path recorded in a manifest or audit table. For public release this should refer to a package-relative or otherwise non-sensitive path.	%	Path string; prefer package-relative or sanitized values in the public package.	manual_precision_definition	FALSE	acceptable_dictionary_but_review_values_for_path_sanitization	Dictionary definition is precise, but example values suggest absolute local paths; consider replacing data values with package-relative paths before upload.	LOCAL_PATH_REMOVED
01_primary_data/public/esld_master_long_public.csv	dead_sample_flag	Sample-level death-outcome flag	Binary sample-level indicator that the corresponding public sample record is linked to the death-outcome group used in the analysis.		0 = no; 1 = yes.	manual_precision_definition	TRUE	review_and_improve_description		0 | 1
02_workflows/F3_workflow_v01/data/01_source_loaded_harmonized/esld_master_long_public.csv	dead_sample_flag	Sample-level death-outcome flag	Binary sample-level indicator that the corresponding public sample record is linked to the death-outcome group used in the analysis.		0 = no; 1 = yes.	manual_precision_definition	TRUE	review_and_improve_description		0 | 1
02_workflows/F4_workflow_v01/data/01_source_loaded_harmonized/esld_master_long_public.csv	dead_sample_flag	Sample-level death-outcome flag	Binary sample-level indicator that the corresponding public sample record is linked to the death-outcome group used in the analysis.		0 = no; 1 = yes.	manual_precision_definition	TRUE	review_and_improve_description		0 | 1
02_workflows/F5_workflow_v01/data/01_source_loaded_harmonized/esld_master_long_public.csv	dead_sample_flag	Sample-level death-outcome flag	Binary sample-level indicator that the corresponding public sample record is linked to the death-outcome group used in the analysis.		0 = no; 1 = yes.	manual_precision_definition	TRUE	review_and_improve_description		0 | 1
02_workflows/F5_workflow_v01/data/02b_figure_content/esld_F5_stratified_survival_subject_public.csv	albumin	Serum albumin concentration	Serum albumin concentration used in the corresponding public ESLD stratified survival data.	g/dL	Numeric concentration in g/dL.	manual_precision_definition	TRUE	review_and_improve_description		2.86 | 3.4 | 2.21 | 2.89 | 2.53
02_workflows/F5_workflow_v01/submission_ready/public/data/esld_F5_stratified_survival_subject_public.csv	albumin	Serum albumin concentration	Serum albumin concentration used in the corresponding public ESLD stratified survival data.	g/dL	Numeric concentration in g/dL.	manual_precision_definition	TRUE	review_and_improve_description		2.86 | 3.4 | 2.21 | 2.89 | 2.53
02_workflows/T1_workflow_v01/data/01_source_loaded_harmonized/esld_master_long_public.csv	dead_sample_flag	Sample-level death-outcome flag	Binary sample-level indicator that the corresponding public sample record is linked to the death-outcome group used in the analysis.		0 = no; 1 = yes.	manual_precision_definition	TRUE	review_and_improve_description		0 | 1
02_workflows/T3_workflow_v01/data/01_source_loaded_harmonized/esld_master_long_public.csv	dead_sample_flag	Sample-level death-outcome flag	Binary sample-level indicator that the corresponding public sample record is linked to the death-outcome group used in the analysis.		0 = no; 1 = yes.	manual_precision_definition	TRUE	review_and_improve_description		0 | 1
02_workflows/T4_workflow_v01/data/01_source_loaded_harmonized/esld_master_long_public.csv	dead_sample_flag	Sample-level death-outcome flag	Binary sample-level indicator that the corresponding public sample record is linked to the death-outcome group used in the analysis.		0 = no; 1 = yes.	manual_precision_definition	TRUE	review_and_improve_description		0 | 1
