# Supplementary material for: Creatinine assay interferences compromises MELD accuracy and may bias liver allocation
Source: Nat Commun. 2026 Jul 23;17:7111. doi: 10.1038/s41467-026-75011-x (PMC13396164; doi:10.1038/s41467-026-75011-x)
Supplement: Supplementary file 4 — Source Data [file 41467_2026_75011_MOESM4_ESM.zip › figshare_package_FINAL_PUBLIC_DEPOSIT_V1_20260503_002637/00_release_manifests/final_global_absolute_path_scan_before_v01.csv]

relative_path	line	text_preview
00_release_manifests/final_variable_dictionary_approved_v01.csv	287	source_path,02_workflows/F1_workflow_v02/data/01_source_loaded_harmonized/expm_slco_F1_source_load_manifest_public.csv,expm_slco_F1_source_load_manifest_public.csv,,character,,,/Users/mo/Library/CloudStorage/OneDrive-Persönlich/MO/Papers/MELD/02_programs/MELD_repository_release_v1/submission/figshare_package_FINAL_LIVE_REVIEW_V3/01_primary_data/public/f1_tb_cre_experimental_array_raw.csv | /User…
00_release_manifests/final_variable_dictionary_approved_v01.csv	296	value,02_workflows/F1_workflow_v02/data/01_source_loaded_harmonized/expm_slco_F1_step1_run_inputs_public.csv,expm_slco_F1_step1_run_inputs_public.csv,,character,,,V3 central primary-data layer | /Users/mo/Library/CloudStorage/OneDrive-Persönlich/MO/Papers/MELD/02_programs/MELD_repository_release_v1/submission/figshare_package_FINAL_LIVE_REVIEW_V3/01_primary_data/public/f1_tb_cre_experimental_arr…
00_release_manifests/final_variable_dictionary_approved_v01.csv	386	path,02_workflows/F1_workflow_v02/data/02b_figure_content/slco_F1_surface_run_inputs_outputs_public.csv,slco_F1_surface_run_inputs_outputs_public.csv,,character,,,/Users/mo/Library/CloudStorage/OneDrive-Persönlich/MO/Papers/MELD/02_programs/MELD_repository_release_v1/submission/figshare_package_FINAL_LIVE_REVIEW_V3/02_workflows/F1_workflow_v02/data/02a_refined_analysis/expm_F1_model_coefficients…
00_release_manifests/final_variable_dictionary_approved_v01.csv	391	source_path,02_workflows/F1_workflow_v02/submission_ready/F1_submission_ready_manifest_v02.csv,F1_submission_ready_manifest_v02.csv,,character,,,/Users/mo/Library/CloudStorage/OneDrive-Persönlich/MO/Papers/MELD/02_programs/MELD_repository_release_v1/submission/figshare_package_FINAL_LIVE_REVIEW_V3/02_workflows/F1_workflow_v02/data/02a_refined_analysis/expm_F1_array_input_public.csv | /Users/...,…
00_release_manifests/final_variable_dictionary_approved_v01.csv	392	submission_path,02_workflows/F1_workflow_v02/submission_ready/F1_submission_ready_manifest_v02.csv,F1_submission_ready_manifest_v02.csv,,character,,,/Users/mo/Library/CloudStorage/OneDrive-Persönlich/MO/Papers/MELD/02_programs/MELD_repository_release_v1/submission/figshare_package_FINAL_LIVE_REVIEW_V3/02_workflows/F1_workflow_v02/submission_ready/public/data/expm_F1_array_input_public.csv | /Use…
00_release_manifests/final_variable_dictionary_approved_v01.csv	458	source_path,02_workflows/F1_workflow_v02/submission_ready/internal/F1_internal_submission_manifest_v02.csv,F1_internal_submission_manifest_v02.csv,,character,,,/Users/mo/Library/CloudStorage/OneDrive-Persönlich/MO/Papers/MELD/02_programs/MELD_repository_release_v1/submission/figshare_package_FINAL_LIVE_REVIEW_V3/02_workflows/F1_workflow_v02/data/02a_refined_analysis/expm_F1_array_input_public.cs…
00_release_manifests/final_variable_dictionary_approved_v01.csv	459	submission_path,02_workflows/F1_workflow_v02/submission_ready/internal/F1_internal_submission_manifest_v02.csv,F1_internal_submission_manifest_v02.csv,,character,,,/Users/mo/Library/CloudStorage/OneDrive-Persönlich/MO/Papers/MELD/02_programs/MELD_repository_release_v1/submission/figshare_package_FINAL_LIVE_REVIEW_V3/02_workflows/F1_workflow_v02/submission_ready/internal/data/expm_F1_array_input_…
00_release_manifests/final_variable_dictionary_approved_v01.csv	514	source_path,02_workflows/F1_workflow_v02/submission_ready/public/F1_public_submission_manifest_v02.csv,F1_public_submission_manifest_v02.csv,,character,,,/Users/mo/Library/CloudStorage/OneDrive-Persönlich/MO/Papers/MELD/02_programs/MELD_repository_release_v1/submission/figshare_package_FINAL_LIVE_REVIEW_V3/02_workflows/F1_workflow_v02/data/02a_refined_analysis/expm_F1_array_input_public.csv | /U…
00_release_manifests/final_variable_dictionary_approved_v01.csv	515	submission_path,02_workflows/F1_workflow_v02/submission_ready/public/F1_public_submission_manifest_v02.csv,F1_public_submission_manifest_v02.csv,,character,,,/Users/mo/Library/CloudStorage/OneDrive-Persönlich/MO/Papers/MELD/02_programs/MELD_repository_release_v1/submission/figshare_package_FINAL_LIVE_REVIEW_V3/02_workflows/F1_workflow_v02/submission_ready/public/data/expm_F1_array_input_public.c…
00_release_manifests/final_variable_dictionary_approved_v01.csv	543	source_path,02_workflows/F2_workflow_v01/data/01_source_loaded_harmonized/slco_F2_source_load_manifest_internal.csv,slco_F2_source_load_manifest_internal.csv,,character,,,/Users/mo/Library/CloudStorage/OneDrive-Persönlich/MO/Papers/MELD/02_programs/MELD_repository_release_v1/submission/figshare_package_FINAL_LIVE_REVIEW_V3/01_primary_data/public/f2_simulated_heatmap_repository.csv | /Users/mo/Li…
00_release_manifests/final_variable_dictionary_approved_v01.csv	552	value,02_workflows/F2_workflow_v01/data/01_source_loaded_harmonized/slco_F2_step1_run_inputs_internal.csv,slco_F2_step1_run_inputs_internal.csv,,character,,,V3 central primary-data layer | /Users/mo/Library/CloudStorage/OneDrive-Persönlich/MO/Papers/MELD/02_programs/MELD_repository_release_v1/submission/figshare_package_FINAL_LIVE_REVIEW_V3/01_primary_data/public/f2_simulated_heatmap_repository.…
00_release_manifests/final_variable_dictionary_approved_v01.csv	586	source_path,02_workflows/F2_workflow_v01/submission_ready/F2_submission_ready_manifest_v01.csv,F2_submission_ready_manifest_v01.csv,,character,,,/Users/mo/Library/CloudStorage/OneDrive-Persönlich/MO/Papers/MELD/02_programs/MELD_repository_release_v1/submission/figshare_package_FINAL_LIVE_REVIEW_V3/02_workflows/F2_workflow_v01/data/02b_figure_content/slco_F2_heatmap_bin_public.csv | /Users/mo...,…
00_release_manifests/final_variable_dictionary_approved_v01.csv	587	submission_path,02_workflows/F2_workflow_v01/submission_ready/F2_submission_ready_manifest_v01.csv,F2_submission_ready_manifest_v01.csv,,character,,,/Users/mo/Library/CloudStorage/OneDrive-Persönlich/MO/Papers/MELD/02_programs/MELD_repository_release_v1/submission/figshare_package_FINAL_LIVE_REVIEW_V3/02_workflows/F2_workflow_v01/submission_ready/public/data/slco_F2_heatmap_bin_public.csv | /Use…
00_release_manifests/final_variable_dictionary_approved_v01.csv	626	source_path,02_workflows/F2_workflow_v01/submission_ready/internal/data/slco_F2_source_load_manifest_internal.csv,slco_F2_source_load_manifest_internal.csv,,character,,,/Users/mo/Library/CloudStorage/OneDrive-Persönlich/MO/Papers/MELD/02_programs/MELD_repository_release_v1/submission/figshare_package_FINAL_LIVE_REVIEW_V3/01_primary_data/public/f2_simulated_heatmap_repository.csv | /Users/mo/Libr…
00_release_manifests/final_variable_dictionary_approved_v01.csv	637	source_path,02_workflows/F2_workflow_v01/submission_ready/internal/F2_internal_submission_manifest_v01.csv,F2_internal_submission_manifest_v01.csv,,character,,,/Users/mo/Library/CloudStorage/OneDrive-Persönlich/MO/Papers/MELD/02_programs/MELD_repository_release_v1/submission/figshare_package_FINAL_LIVE_REVIEW_V3/02_workflows/F2_workflow_v01/data/01_source_loaded_harmonized/slco_F2_heatmap_bin_re…
00_release_manifests/final_variable_dictionary_approved_v01.csv	638	submission_path,02_workflows/F2_workflow_v01/submission_ready/internal/F2_internal_submission_manifest_v01.csv,F2_internal_submission_manifest_v01.csv,,character,,,/Users/mo/Library/CloudStorage/OneDrive-Persönlich/MO/Papers/MELD/02_programs/MELD_repository_release_v1/submission/figshare_package_FINAL_LIVE_REVIEW_V3/02_workflows/F2_workflow_v01/submission_ready/internal/data/slco_F2_heatmap_bin_…
00_release_manifests/final_variable_dictionary_approved_v01.csv	655	source_path,02_workflows/F2_workflow_v01/submission_ready/public/F2_public_submission_manifest_v01.csv,F2_public_submission_manifest_v01.csv,,character,,,/Users/mo/Library/CloudStorage/OneDrive-Persönlich/MO/Papers/MELD/02_programs/MELD_repository_release_v1/submission/figshare_package_FINAL_LIVE_REVIEW_V3/02_workflows/F2_workflow_v01/data/02b_figure_content/slco_F2_heatmap_bin_public.csv | /Use…
00_release_manifests/final_variable_dictionary_approved_v01.csv	656	submission_path,02_workflows/F2_workflow_v01/submission_ready/public/F2_public_submission_manifest_v01.csv,F2_public_submission_manifest_v01.csv,,character,,,/Users/mo/Library/CloudStorage/OneDrive-Persönlich/MO/Papers/MELD/02_programs/MELD_repository_release_v1/submission/figshare_package_FINAL_LIVE_REVIEW_V3/02_workflows/F2_workflow_v01/submission_ready/public/data/slco_F2_heatmap_bin_public.c…
00_release_manifests/final_variable_dictionary_approved_v01.csv	709	source_path,02_workflows/F3_workflow_v01/data/01_source_loaded_harmonized/F3_source_load_manifest_internal.csv,F3_source_load_manifest_internal.csv,,character,,,/Users/mo/Library/CloudStorage/OneDrive-Persönlich/MO/Papers/MELD/02_programs/MELD_repository_release_v1/submission/figshare_package_FINAL_LIVE_REVIEW_V3/01_primary_data/public/esld_master_long_public.csv | /Users/mo/Library/CloudStorage…
00_release_manifests/final_variable_dictionary_approved_v01.csv	765	source_path,02_workflows/F3_workflow_v01/submission_ready/internal/data/F3_source_load_manifest_internal.csv,F3_source_load_manifest_internal.csv,,character,,,/Users/mo/Library/CloudStorage/OneDrive-Persönlich/MO/Papers/MELD/02_programs/MELD_repository_release_v1/submission/figshare_package_FINAL_LIVE_REVIEW_V3/01_primary_data/public/esld_master_long_public.csv | /Users/mo/Library/CloudStorage/O…
00_release_manifests/final_variable_dictionary_approved_v01.csv	853	source_path,02_workflows/F4_workflow_v01/data/01_source_loaded_harmonized/esld_srtr_F4_source_load_manifest_internal.csv,esld_srtr_F4_source_load_manifest_internal.csv,,character,,,/Users/mo/Library/CloudStorage/OneDrive-Persönlich/MO/Papers/MELD/02_programs/MELD_repository_release_v1/submission/figshare_package_FINAL_LIVE_REVIEW_V3/01_primary_data/public/esld_master_long_public.csv | /Users/mo/…
00_release_manifests/final_variable_dictionary_approved_v01.csv	862	value,02_workflows/F4_workflow_v01/data/01_source_loaded_harmonized/esld_srtr_F4_step1_run_inputs_internal.csv,esld_srtr_F4_step1_run_inputs_internal.csv,,character,,,V3 central primary-data layer | /Users/mo/Library/CloudStorage/OneDrive-Persönlich/MO/Papers/MELD/02_programs/MELD_repository_release_v1/submission/figshare_package_FINAL_LIVE_REVIEW_V3/01_primary_data/public/esld_master_long_publi…
00_release_manifests/final_variable_dictionary_approved_v01.csv	1019	source_path,02_workflows/F4_workflow_v01/submission_ready/F4_submission_ready_manifest_v01.csv,F4_submission_ready_manifest_v01.csv,,character,,,/Users/mo/Library/CloudStorage/OneDrive-Persönlich/MO/Papers/MELD/02_programs/MELD_repository_release_v1/submission/figshare_package_FINAL_LIVE_REVIEW_V3/02_workflows/F4_workflow_v01/data/02b_figure_content/esld_F4_survival_stats_public.csv | /Users...,…
00_release_manifests/final_variable_dictionary_approved_v01.csv	1020	submission_path,02_workflows/F4_workflow_v01/submission_ready/F4_submission_ready_manifest_v01.csv,F4_submission_ready_manifest_v01.csv,,character,,,/Users/mo/Library/CloudStorage/OneDrive-Persönlich/MO/Papers/MELD/02_programs/MELD_repository_release_v1/submission/figshare_package_FINAL_LIVE_REVIEW_V3/02_workflows/F4_workflow_v01/submission_ready/public/data/esld_F4_survival_stats_public.csv | /…
00_release_manifests/final_variable_dictionary_approved_v01.csv	1105	source_path,02_workflows/F4_workflow_v01/submission_ready/internal/F4_internal_submission_manifest_v01.csv,F4_internal_submission_manifest_v01.csv,,character,,,/Users/mo/Library/CloudStorage/OneDrive-Persönlich/MO/Papers/MELD/02_programs/MELD_repository_release_v1/submission/figshare_package_FINAL_LIVE_REVIEW_V3/02_workflows/F4_workflow_v01/data/01_source_loaded_harmonized/esld_master_long_publi…
00_release_manifests/final_variable_dictionary_approved_v01.csv	1106	submission_path,02_workflows/F4_workflow_v01/submission_ready/internal/F4_internal_submission_manifest_v01.csv,F4_internal_submission_manifest_v01.csv,,character,,,/Users/mo/Library/CloudStorage/OneDrive-Persönlich/MO/Papers/MELD/02_programs/MELD_repository_release_v1/submission/figshare_package_FINAL_LIVE_REVIEW_V3/02_workflows/F4_workflow_v01/submission_ready/internal/data/esld_master_long_sou…
00_release_manifests/final_variable_dictionary_approved_v01.csv	1144	source_path,02_workflows/F4_workflow_v01/submission_ready/public/F4_public_submission_manifest_v01.csv,F4_public_submission_manifest_v01.csv,,character,,,/Users/mo/Library/CloudStorage/OneDrive-Persönlich/MO/Papers/MELD/02_programs/MELD_repository_release_v1/submission/figshare_package_FINAL_LIVE_REVIEW_V3/02_workflows/F4_workflow_v01/data/02b_figure_content/esld_F4_survival_stats_public.csv | /…
00_release_manifests/final_variable_dictionary_approved_v01.csv	1145	submission_path,02_workflows/F4_workflow_v01/submission_ready/public/F4_public_submission_manifest_v01.csv,F4_public_submission_manifest_v01.csv,,character,,,/Users/mo/Library/CloudStorage/OneDrive-Persönlich/MO/Papers/MELD/02_programs/MELD_repository_release_v1/submission/figshare_package_FINAL_LIVE_REVIEW_V3/02_workflows/F4_workflow_v01/submission_ready/public/data/esld_F4_survival_stats_publi…
00_release_manifests/final_variable_dictionary_approved_v01.csv	1152	source_path,02_workflows/F5_workflow_v01/data/01_source_loaded_harmonized/esld_F5_source_load_manifest_internal.csv,esld_F5_source_load_manifest_internal.csv,,character,,,/Users/mo/Library/CloudStorage/OneDrive-Persönlich/MO/Papers/MELD/02_programs/MELD_repository_release_v1/submission/figshare_package_FINAL_LIVE_REVIEW_V3/01_primary_data/public/esld_master_long_public.csv,NA/blank as read by fr…
00_release_manifests/final_variable_dictionary_approved_v01.csv	1161	value,02_workflows/F5_workflow_v01/data/01_source_loaded_harmonized/esld_F5_step1_run_inputs_internal.csv,esld_F5_step1_run_inputs_internal.csv,,character,,,V3 central primary-data layer | /Users/mo/Library/CloudStorage/OneDrive-Persönlich/MO/Papers/MELD/02_programs/MELD_repository_release_v1/submission/figshare_package_FINAL_LIVE_REVIEW_V3/01_primary_data/public/esld_master_long_public.csv,NA/b…
00_release_manifests/final_variable_dictionary_approved_v01.csv	1288	source_path,02_workflows/F5_workflow_v01/submission_ready/F5_submission_ready_manifest_v01.csv,F5_submission_ready_manifest_v01.csv,,character,,,/Users/mo/Library/CloudStorage/OneDrive-Persönlich/MO/Papers/MELD/02_programs/MELD_repository_release_v1/submission/figshare_package_FINAL_LIVE_REVIEW_V3/02_workflows/F5_workflow_v01/data/02b_figure_content/esld_F5_stratified_survival_subject_public...,…
00_release_manifests/final_variable_dictionary_approved_v01.csv	1289	submission_path,02_workflows/F5_workflow_v01/submission_ready/F5_submission_ready_manifest_v01.csv,F5_submission_ready_manifest_v01.csv,,character,,,/Users/mo/Library/CloudStorage/OneDrive-Persönlich/MO/Papers/MELD/02_programs/MELD_repository_release_v1/submission/figshare_package_FINAL_LIVE_REVIEW_V3/02_workflows/F5_workflow_v01/submission_ready/public/data/esld_F5_stratified_survival_subject_p…
00_release_manifests/final_variable_dictionary_approved_v01.csv	1327	source_path,02_workflows/F5_workflow_v01/submission_ready/internal/F5_internal_submission_manifest_v01.csv,F5_internal_submission_manifest_v01.csv,,character,,,/Users/mo/Library/CloudStorage/OneDrive-Persönlich/MO/Papers/MELD/02_programs/MELD_repository_release_v1/submission/figshare_package_FINAL_LIVE_REVIEW_V3/02_workflows/F5_workflow_v01/data/02a_refined_analysis/esld_F5_stratified_survival_s…
00_release_manifests/final_variable_dictionary_approved_v01.csv	1328	submission_path,02_workflows/F5_workflow_v01/submission_ready/internal/F5_internal_submission_manifest_v01.csv,F5_internal_submission_manifest_v01.csv,,character,,,/Users/mo/Library/CloudStorage/OneDrive-Persönlich/MO/Papers/MELD/02_programs/MELD_repository_release_v1/submission/figshare_package_FINAL_LIVE_REVIEW_V3/02_workflows/F5_workflow_v01/submission_ready/internal/data/esld_F5_stratified_s…
00_release_manifests/final_variable_dictionary_approved_v01.csv	1366	source_path,02_workflows/F5_workflow_v01/submission_ready/public/F5_public_submission_manifest_v01.csv,F5_public_submission_manifest_v01.csv,,character,,,/Users/mo/Library/CloudStorage/OneDrive-Persönlich/MO/Papers/MELD/02_programs/MELD_repository_release_v1/submission/figshare_package_FINAL_LIVE_REVIEW_V3/02_workflows/F5_workflow_v01/data/02b_figure_content/esld_F5_stratified_survival_subject_p…
00_release_manifests/final_variable_dictionary_approved_v01.csv	1367	submission_path,02_workflows/F5_workflow_v01/submission_ready/public/F5_public_submission_manifest_v01.csv,F5_public_submission_manifest_v01.csv,,character,,,/Users/mo/Library/CloudStorage/OneDrive-Persönlich/MO/Papers/MELD/02_programs/MELD_repository_release_v1/submission/figshare_package_FINAL_LIVE_REVIEW_V3/02_workflows/F5_workflow_v01/submission_ready/public/data/esld_F5_stratified_survival_…
00_release_manifests/final_variable_dictionary_approved_v01.csv	1400	source_path,02_workflows/F6_workflow_v01/data/01_source_loaded_harmonized/srtr_F6_source_load_manifest_internal.csv,srtr_F6_source_load_manifest_internal.csv,,character,,,/Users/mo/Library/CloudStorage/OneDrive-Persönlich/MO/Papers/MELD/02_programs/MELD_repository_release_v1/submission/figshare_package_FINAL_LIVE_REVIEW_V3/01_primary_data/restricted/srtr_master_long_restricted.csv,NA/blank as re…
00_release_manifests/final_variable_dictionary_approved_v01.csv	1409	value,02_workflows/F6_workflow_v01/data/01_source_loaded_harmonized/srtr_F6_step1_run_inputs_internal.csv,srtr_F6_step1_run_inputs_internal.csv,,character,,,V3 central primary-data layer | /Users/mo/Library/CloudStorage/OneDrive-Persönlich/MO/Papers/MELD/02_programs/MELD_repository_release_v1/submission/figshare_package_FINAL_LIVE_REVIEW_V3/01_primary_data/restricted/srtr_master_long_restricted.…
00_release_manifests/final_variable_dictionary_approved_v01.csv	1500	source_file,02_workflows/F6_workflow_v01/data/02a_refined_analysis/srtr_F6_rebuild_from_master_provenance_internal.csv,srtr_F6_rebuild_from_master_provenance_internal.csv,,character,,,/Users/mo/Library/CloudStorage/OneDrive-Persönlich/MO/Papers/MELD/02_programs/MELD_repository_release_v1/submission/figshare_package_FINAL_LIVE_REVIEW_V3/02_workflows/F6_workflow_v01/data/01_source_loaded_harmonize…
00_release_manifests/final_variable_dictionary_approved_v01.csv	1550	/Users/mo/Library/CloudStorage/OneDrive-Persönlich/MO/Papers/MELD/02_programs/MELD_repository_release_v1/submission/figshare_package_FINAL_LIVE_REVIEW_V2,02_workflows/F6_workflow_v01/README_F6_workflow_v01.txt,README_F6_workflow_v01.txt,,logical,,,"",NA/blank as read by fread,0,0,0,"",F6,public_or_low_risk,yes,"",manual_review,manual_review,F6,manual_review,Workflow README kept as public documen…
00_release_manifests/final_variable_dictionary_approved_v01.csv	1554	source_path,02_workflows/F6_workflow_v01/submission_ready/F6_submission_ready_manifest_v01.csv,F6_submission_ready_manifest_v01.csv,,character,,,/Users/mo/Library/CloudStorage/OneDrive-Persönlich/MO/Papers/MELD/02_programs/MELD_repository_release_v1/submission/figshare_package_FINAL_LIVE_REVIEW_V3/02_workflows/F6_workflow_v01/data/02b_figure_content/srtr_F6_gray_tests_stats_public.csv | /Use...,…
00_release_manifests/final_variable_dictionary_approved_v01.csv	1555	submission_path,02_workflows/F6_workflow_v01/submission_ready/F6_submission_ready_manifest_v01.csv,F6_submission_ready_manifest_v01.csv,,character,,,/Users/mo/Library/CloudStorage/OneDrive-Persönlich/MO/Papers/MELD/02_programs/MELD_repository_release_v1/submission/figshare_package_FINAL_LIVE_REVIEW_V3/02_workflows/F6_workflow_v01/submission_ready/public/data/srtr_F6_gray_tests_stats_public.csv |…
00_release_manifests/final_variable_dictionary_approved_v01.csv	1592	source_path,02_workflows/F6_workflow_v01/submission_ready/internal/F6_internal_submission_manifest_v01.csv,F6_internal_submission_manifest_v01.csv,,character,,,/Users/mo/Library/CloudStorage/OneDrive-Persönlich/MO/Papers/MELD/02_programs/MELD_repository_release_v1/submission/figshare_package_FINAL_LIVE_REVIEW_V3/02_workflows/F6_workflow_v01/data/01_source_loaded_harmonized/srtr_F6_cif_long_restr…
00_release_manifests/final_variable_dictionary_approved_v01.csv	1593	submission_path,02_workflows/F6_workflow_v01/submission_ready/internal/F6_internal_submission_manifest_v01.csv,F6_internal_submission_manifest_v01.csv,,character,,,/Users/mo/Library/CloudStorage/OneDrive-Persönlich/MO/Papers/MELD/02_programs/MELD_repository_release_v1/submission/figshare_package_FINAL_LIVE_REVIEW_V3/02_workflows/F6_workflow_v01/submission_ready/internal/data/srtr_F6_cif_long_res…
00_release_manifests/final_variable_dictionary_approved_v01.csv	1612	source_path,02_workflows/F6_workflow_v01/submission_ready/public/F6_public_submission_manifest_v01.csv,F6_public_submission_manifest_v01.csv,,character,,,/Users/mo/Library/CloudStorage/OneDrive-Persönlich/MO/Papers/MELD/02_programs/MELD_repository_release_v1/submission/figshare_package_FINAL_LIVE_REVIEW_V3/02_workflows/F6_workflow_v01/data/02b_figure_content/srtr_F6_gray_tests_stats_public.csv |…
00_release_manifests/final_variable_dictionary_approved_v01.csv	1613	submission_path,02_workflows/F6_workflow_v01/submission_ready/public/F6_public_submission_manifest_v01.csv,F6_public_submission_manifest_v01.csv,,character,,,/Users/mo/Library/CloudStorage/OneDrive-Persönlich/MO/Papers/MELD/02_programs/MELD_repository_release_v1/submission/figshare_package_FINAL_LIVE_REVIEW_V3/02_workflows/F6_workflow_v01/submission_ready/public/data/srtr_F6_gray_tests_stats_pub…
00_release_manifests/final_variable_dictionary_approved_v01.csv	1664	source_path,02_workflows/F6_workflow_v01/submission_ready/restricted/F6_restricted_submission_manifest_v01.csv,F6_restricted_submission_manifest_v01.csv,,character,,,/Users/mo/Library/CloudStorage/OneDrive-Persönlich/MO/Papers/MELD/02_programs/MELD_repository_release_v1/submission/figshare_package_FINAL_LIVE_REVIEW_V3/02_workflows/F6_workflow_v01/data/02b_figure_content/srtr_F6_cif_long_restrict…
00_release_manifests/final_variable_dictionary_approved_v01.csv	1665	submission_path,02_workflows/F6_workflow_v01/submission_ready/restricted/F6_restricted_submission_manifest_v01.csv,F6_restricted_submission_manifest_v01.csv,,character,,,/Users/mo/Library/CloudStorage/OneDrive-Persönlich/MO/Papers/MELD/02_programs/MELD_repository_release_v1/submission/figshare_package_FINAL_LIVE_REVIEW_V3/02_workflows/F6_workflow_v01/submission_ready/restricted/data/srtr_F6_cif_…
00_release_manifests/final_variable_dictionary_approved_v01.csv	1788	source_path,02_workflows/T1_workflow_v01/data/01_source_loaded_harmonized/T1_source_load_manifest_internal.csv,T1_source_load_manifest_internal.csv,,character,,,/Users/mo/Library/CloudStorage/OneDrive-Persönlich/MO/Papers/MELD/02_programs/MELD_repository_release_v1/submission/figshare_package_FINAL_LIVE_REVIEW_V3/01_primary_data/public/esld_master_long_public.csv | /Users/mo/Library/CloudStorage…
00_release_manifests/final_variable_dictionary_approved_v01.csv	1797	value,02_workflows/T1_workflow_v01/data/01_source_loaded_harmonized/T1_step1_run_inputs_internal.csv,T1_step1_run_inputs_internal.csv,,character,,,V3 central primary-data layer | /Users/mo/Library/CloudStorage/OneDrive-Persönlich/MO/Papers/MELD/02_programs/MELD_repository_release_v1/submission/figshare_package_FINAL_LIVE_REVIEW_V3/01_primary_data/public/esld_master_long_public.csv | /Users/mo/..…
00_release_manifests/final_variable_dictionary_approved_v01.csv	1896	detail,02_workflows/T1_workflow_v01/data/02b_table_content/esld_srtr_T1_general_characteristics_build_qc_internal.csv,esld_srtr_T1_general_characteristics_build_qc_internal.csv,,character,,,rows=23 | Public T1 uses submitted values exactly; recalculation does not control public table. | /Users/mo/Library/CloudStorage/OneDrive-Persönlich/MO/Papers/MELD/02_programs/MELD_repository_release_v1/submi…
00_release_manifests/final_variable_dictionary_approved_v01.csv	1950	source_file,02_workflows/T1_workflow_v01/data/02b_table_content/esld_srtr_T1_sodium_albumin_recalc_patch_audit_internal.csv,esld_srtr_T1_sodium_albumin_recalc_patch_audit_internal.csv,,character,,,/Users/mo/Library/CloudStorage/OneDrive-Persönlich/MO/Papers/MELD/02_programs/MELD_repository_release_v1/submission/figshare_package_FINAL_LIVE_REVIEW_V3/02_workflows/T1_workflow_v01/data/02a_refined_a…
00_release_manifests/final_variable_dictionary_approved_v01.csv	1955	V3,02_workflows/T1_workflow_v01/README_T1_workflow_v01.txt,README_T1_workflow_v01.txt,,character,,,"""""""""""""""""""""""""""""""""""""""""""""""""""""""""""""""""/Users/mo/Library/CloudStorage/OneDrive-Persönlich/MO/Papers/MELD/02_programs/MELD_repository_release_v1/submission/figshare_package_FINAL_LIVE_REVIEW_V2""""""""""""""""""""""""""""""""""""""""""""""""""""""""""""""""",NA/blank as rea…
00_release_manifests/final_variable_dictionary_approved_v01.csv	1981	submission_path,02_workflows/T1_workflow_v01/submission_ready/internal/T1_internal_submission_manifest_v01.csv,T1_internal_submission_manifest_v01.csv,,character,,,/Users/mo/Library/CloudStorage/OneDrive-Persönlich/MO/Papers/MELD/02_programs/MELD_repository_release_v1/submission/figshare_package_FINAL_LIVE_REVIEW_V3/02_workflows/T1_workflow_v01/submission_ready/internal/data/esld_srtr_T1_general…
00_release_manifests/final_variable_dictionary_approved_v01.csv	2000	submission_path,02_workflows/T1_workflow_v01/submission_ready/public/T1_public_submission_manifest_v01.csv,T1_public_submission_manifest_v01.csv,,character,,,/Users/mo/Library/CloudStorage/OneDrive-Persönlich/MO/Papers/MELD/02_programs/MELD_repository_release_v1/submission/figshare_package_FINAL_LIVE_REVIEW_V3/02_workflows/T1_workflow_v01/submission_ready/public/data/esld_srtr_T1_general_charact…
00_release_manifests/final_variable_dictionary_approved_v01.csv	2087	source_path,02_workflows/T3_workflow_v01/data/01_source_loaded_harmonized/T3_source_load_manifest_internal.csv,T3_source_load_manifest_internal.csv,,character,,,/Users/mo/Library/CloudStorage/OneDrive-Persönlich/MO/Papers/MELD/02_programs/MELD_repository_release_v1/submission/figshare_package_FINAL_LIVE_REVIEW_V3/01_primary_data/public/esld_master_long_public.csv | /Users/mo/Library/CloudStorage…
00_release_manifests/final_variable_dictionary_approved_v01.csv	2096	value,02_workflows/T3_workflow_v01/data/01_source_loaded_harmonized/T3_step1_run_inputs_internal.csv,T3_step1_run_inputs_internal.csv,,character,,,V3 central primary-data layer | /Users/mo/Library/CloudStorage/OneDrive-Persönlich/MO/Papers/MELD/02_programs/MELD_repository_release_v1/submission/figshare_package_FINAL_LIVE_REVIEW_V3/01_primary_data/public/esld_master_long_public.csv | /Users/mo/..…
00_release_manifests/final_variable_dictionary_approved_v01.csv	2152	detail,02_workflows/T3_workflow_v01/data/02b_table_content/esld_srtr_T3_creatinine_comparison_build_qc_internal.csv,esld_srtr_T3_creatinine_comparison_build_qc_internal.csv,,character,,,rows=24 | Public T3 uses submitted DOCX values exactly; recalculation does not control public table. | /Users/mo/Library/CloudStorage/OneDrive-Persönlich/MO/Papers/MELD/02_programs/MELD_repository_release_v1/subm…
00_release_manifests/final_variable_dictionary_approved_v01.csv	2419	submission_path,02_workflows/T3_workflow_v01/submission_ready/internal/T3_internal_submission_manifest_v01.csv,T3_internal_submission_manifest_v01.csv,,character,,,/Users/mo/Library/CloudStorage/OneDrive-Persönlich/MO/Papers/MELD/02_programs/MELD_repository_release_v1/submission/figshare_package_FINAL_LIVE_REVIEW_V3/02_workflows/T3_workflow_v01/submission_ready/internal/data/esld_T3_creatinine_c…
00_release_manifests/final_variable_dictionary_approved_v01.csv	2464	submission_path,02_workflows/T3_workflow_v01/submission_ready/public/T3_public_submission_manifest_v01.csv,T3_public_submission_manifest_v01.csv,,character,,,/Users/mo/Library/CloudStorage/OneDrive-Persönlich/MO/Papers/MELD/02_programs/MELD_repository_release_v1/submission/figshare_package_FINAL_LIVE_REVIEW_V3/02_workflows/T3_workflow_v01/submission_ready/public/data/esld_srtr_T3_creatinine_comp…
00_release_manifests/final_variable_dictionary_approved_v01.csv	2549	source_path,02_workflows/T4_workflow_v01/data/01_source_loaded_harmonized/T4_source_load_manifest_internal.csv,T4_source_load_manifest_internal.csv,,character,,,/Users/mo/Library/CloudStorage/OneDrive-Persönlich/MO/Papers/MELD/02_programs/MELD_repository_release_v1/submission/figshare_package_FINAL_LIVE_REVIEW_V3/01_primary_data/restricted/srtr_T4_score_shift_counts_all_scores_restricted.csv | /…
00_release_manifests/final_variable_dictionary_approved_v01.csv	2567	value,02_workflows/T4_workflow_v01/data/02a_refined_analysis/esld_T4_score_deviation_outcome_refined_qc_internal.csv,esld_T4_score_deviation_outcome_refined_qc_internal.csv,,character,,,FALSE | 0 | submitted DOCX values | /Users/mo/Library/CloudStorage/OneDrive-Persönlich/MO/Papers/MELD/02_programs/MELD_repository_release_v1/submission/figshare_package_FINAL_LIVE_REVIEW_V3/02_workflows/T4_workfl…
00_release_manifests/final_variable_dictionary_approved_v01.csv	2570	detail,02_workflows/T4_workflow_v01/data/02b_table_content/esld_T4_score_deviation_outcome_build_qc_internal.csv,esld_T4_score_deviation_outcome_build_qc_internal.csv,,character,,,rows=13 | Public T4 uses submitted DOCX values exactly; recalculation does not control public table. | /Users/mo/Library/CloudStorage/OneDrive-Persönlich/MO/Papers/MELD/02_programs/MELD_repository_release_v1/submission…
00_release_manifests/final_variable_dictionary_approved_v01.csv	2620	detail,02_workflows/T4_workflow_v01/data/02b_table_content/srtr_T4_score_deviation_outcome_build_qc_internal.csv,srtr_T4_score_deviation_outcome_build_qc_internal.csv,,character,,,/Users/mo/Library/CloudStorage/OneDrive-Persönlich/MO/Papers/MELD/02_programs/MELD_repository_release_v1/submission/figshare_package_FINAL_LIVE_REVIEW_V3/02_workflows/T4_workflow_v01/data/01_source_loaded_harmonized/sr…
00_release_manifests/final_variable_dictionary_approved_v01.csv	2645	source_path,02_workflows/T4_workflow_v01/data/02b_table_content/srtr_T4_score_deviation_outcome_source_manifest_internal.csv,srtr_T4_score_deviation_outcome_source_manifest_internal.csv,,character,,,/Users/mo/Library/CloudStorage/OneDrive-Persönlich/MO/Papers/MELD/02_programs/MELD_repository_release_v1/submission/figshare_package_FINAL_LIVE_REVIEW_V3/02_workflows/T4_workflow_v01/data/01_source_l…
00_release_manifests/final_variable_dictionary_approved_v01.csv	2716	submission_path,02_workflows/T4_workflow_v01/submission_ready/internal/T4_internal_submission_manifest_v01.csv,T4_internal_submission_manifest_v01.csv,,character,,,/Users/mo/Library/CloudStorage/OneDrive-Persönlich/MO/Papers/MELD/02_programs/MELD_repository_release_v1/submission/figshare_package_FINAL_LIVE_REVIEW_V3/02_workflows/T4_workflow_v01/submission_ready/internal/data/esld_T4_score_deviat…
00_release_manifests/final_variable_dictionary_approved_v01.csv	2738	submission_path,02_workflows/T4_workflow_v01/submission_ready/public/T4_public_submission_manifest_v01.csv,T4_public_submission_manifest_v01.csv,,character,,,/Users/mo/Library/CloudStorage/OneDrive-Persönlich/MO/Papers/MELD/02_programs/MELD_repository_release_v1/submission/figshare_package_FINAL_LIVE_REVIEW_V3/02_workflows/T4_workflow_v01/submission_ready/public/data/esld_T4_score_deviation_outc…
00_release_manifests/final_variable_dictionary_approved_v01.csv	2744	The,02_workflows/T4_workflow_v01/submission_ready/README_T4_submission_ready_v01.txt,README_T4_submission_ready_v01.txt,,character,,,- | | Internal | The | Use | /Users/mo/Library/CloudStorage/OneDrive-Persönlich/MO/Papers/MELD/02_programs/MELD_repository_release_v1/submission/figshare_package_FINAL_LIVE_REVIEW_V3/02_workflows/T4_workflow_v01/submission_ready/public/data | /User...,NA/blank as r…
00_release_manifests/final_variable_dictionary_approved_v01.csv	2764	source_path,02_workflows/T4_workflow_v01/submission_ready/restricted/data/srtr_T4_restricted_source_manifest.csv,srtr_T4_restricted_source_manifest.csv,,character,,,/Users/mo/Library/CloudStorage/OneDrive-Persönlich/MO/Papers/MELD/02_programs/MELD_repository_release_v1/submission/figshare_package_FINAL_LIVE_REVIEW_V3/02_workflows/T4_workflow_v01/data/01_source_loaded_harmonized/srtr_T4_score_shi…
00_release_manifests/final_variable_dictionary_approved_v01.csv	2805	submission_path,02_workflows/T4_workflow_v01/submission_ready/restricted/T4_restricted_submission_manifest_v01.csv,T4_restricted_submission_manifest_v01.csv,,character,,,/Users/mo/Library/CloudStorage/OneDrive-Persönlich/MO/Papers/MELD/02_programs/MELD_repository_release_v1/submission/figshare_package_FINAL_LIVE_REVIEW_V3/02_workflows/T4_workflow_v01/submission_ready/restricted/data/srtr_T4_scor…
00_release_manifests/not_public_variable_dictionary_v01.csv	18	source_path,02_workflows/F1_workflow_v02/submission_ready/F1_submission_ready_manifest_v02.csv,F1_submission_ready_manifest_v02.csv,,character,,,/Users/mo/Library/CloudStorage/OneDrive-Persönlich/MO/Papers/MELD/02_programs/MELD_repository_release_v1/submission/figshare_package_FINAL_LIVE_REVIEW_V3/02_workflows/F1_workflow_v02/data/02a_refined_analysis/expm_F1_array_input_public.csv | /Users/...,…
00_release_manifests/not_public_variable_dictionary_v01.csv	21	submission_path,02_workflows/F1_workflow_v02/submission_ready/F1_submission_ready_manifest_v02.csv,F1_submission_ready_manifest_v02.csv,,character,,,/Users/mo/Library/CloudStorage/OneDrive-Persönlich/MO/Papers/MELD/02_programs/MELD_repository_release_v1/submission/figshare_package_FINAL_LIVE_REVIEW_V3/02_workflows/F1_workflow_v02/submission_ready/public/data/expm_F1_array_input_public.csv | /Use…
00_release_manifests/not_public_variable_dictionary_v01.csv	42	source_path,02_workflows/F1_workflow_v02/submission_ready/internal/F1_internal_submission_manifest_v02.csv,F1_internal_submission_manifest_v02.csv,,character,,,/Users/mo/Library/CloudStorage/OneDrive-Persönlich/MO/Papers/MELD/02_programs/MELD_repository_release_v1/submission/figshare_package_FINAL_LIVE_REVIEW_V3/02_workflows/F1_workflow_v02/data/02a_refined_analysis/expm_F1_array_input_public.cs…
00_release_manifests/not_public_variable_dictionary_v01.csv	45	submission_path,02_workflows/F1_workflow_v02/submission_ready/internal/F1_internal_submission_manifest_v02.csv,F1_internal_submission_manifest_v02.csv,,character,,,/Users/mo/Library/CloudStorage/OneDrive-Persönlich/MO/Papers/MELD/02_programs/MELD_repository_release_v1/submission/figshare_package_FINAL_LIVE_REVIEW_V3/02_workflows/F1_workflow_v02/submission_ready/internal/data/expm_F1_array_input_…
00_release_manifests/not_public_variable_dictionary_v01.csv	107	source_path,02_workflows/F1_workflow_v02/submission_ready/public/F1_public_submission_manifest_v02.csv,F1_public_submission_manifest_v02.csv,,character,,,/Users/mo/Library/CloudStorage/OneDrive-Persönlich/MO/Papers/MELD/02_programs/MELD_repository_release_v1/submission/figshare_package_FINAL_LIVE_REVIEW_V3/02_workflows/F1_workflow_v02/data/02a_refined_analysis/expm_F1_array_input_public.csv | /U…
00_release_manifests/not_public_variable_dictionary_v01.csv	110	submission_path,02_workflows/F1_workflow_v02/submission_ready/public/F1_public_submission_manifest_v02.csv,F1_public_submission_manifest_v02.csv,,character,,,/Users/mo/Library/CloudStorage/OneDrive-Persönlich/MO/Papers/MELD/02_programs/MELD_repository_release_v1/submission/figshare_package_FINAL_LIVE_REVIEW_V3/02_workflows/F1_workflow_v02/submission_ready/public/data/expm_F1_array_input_public.c…
00_release_manifests/not_public_variable_dictionary_v01.csv	126	source_path,02_workflows/F2_workflow_v01/data/01_source_loaded_harmonized/slco_F2_source_load_manifest_internal.csv,slco_F2_source_load_manifest_internal.csv,,character,,,/Users/mo/Library/CloudStorage/OneDrive-Persönlich/MO/Papers/MELD/02_programs/MELD_repository_release_v1/submission/figshare_package_FINAL_LIVE_REVIEW_V3/01_primary_data/public/f2_simulated_heatmap_repository.csv | /Users/mo/Li…
00_release_manifests/not_public_variable_dictionary_v01.csv	129	value,02_workflows/F2_workflow_v01/data/01_source_loaded_harmonized/slco_F2_step1_run_inputs_internal.csv,slco_F2_step1_run_inputs_internal.csv,,character,,,V3 central primary-data layer | /Users/mo/Library/CloudStorage/OneDrive-Persönlich/MO/Papers/MELD/02_programs/MELD_repository_release_v1/submission/figshare_package_FINAL_LIVE_REVIEW_V3/01_primary_data/public/f2_simulated_heatmap_repository.…
00_release_manifests/not_public_variable_dictionary_v01.csv	159	source_path,02_workflows/F2_workflow_v01/submission_ready/F2_submission_ready_manifest_v01.csv,F2_submission_ready_manifest_v01.csv,,character,,,/Users/mo/Library/CloudStorage/OneDrive-Persönlich/MO/Papers/MELD/02_programs/MELD_repository_release_v1/submission/figshare_package_FINAL_LIVE_REVIEW_V3/02_workflows/F2_workflow_v01/data/02b_figure_content/slco_F2_heatmap_bin_public.csv | /Users/mo...,…
00_release_manifests/not_public_variable_dictionary_v01.csv	162	submission_path,02_workflows/F2_workflow_v01/submission_ready/F2_submission_ready_manifest_v01.csv,F2_submission_ready_manifest_v01.csv,,character,,,/Users/mo/Library/CloudStorage/OneDrive-Persönlich/MO/Papers/MELD/02_programs/MELD_repository_release_v1/submission/figshare_package_FINAL_LIVE_REVIEW_V3/02_workflows/F2_workflow_v01/submission_ready/public/data/slco_F2_heatmap_bin_public.csv | /Use…
00_release_manifests/not_public_variable_dictionary_v01.csv	173	source_path,02_workflows/F2_workflow_v01/submission_ready/internal/F2_internal_submission_manifest_v01.csv,F2_internal_submission_manifest_v01.csv,,character,,,/Users/mo/Library/CloudStorage/OneDrive-Persönlich/MO/Papers/MELD/02_programs/MELD_repository_release_v1/submission/figshare_package_FINAL_LIVE_REVIEW_V3/02_workflows/F2_workflow_v01/data/01_source_loaded_harmonized/slco_F2_heatmap_bin_re…
00_release_manifests/not_public_variable_dictionary_v01.csv	176	submission_path,02_workflows/F2_workflow_v01/submission_ready/internal/F2_internal_submission_manifest_v01.csv,F2_internal_submission_manifest_v01.csv,,character,,,/Users/mo/Library/CloudStorage/OneDrive-Persönlich/MO/Papers/MELD/02_programs/MELD_repository_release_v1/submission/figshare_package_FINAL_LIVE_REVIEW_V3/02_workflows/F2_workflow_v01/submission_ready/internal/data/slco_F2_heatmap_bin_…
00_release_manifests/not_public_variable_dictionary_v01.csv	214	source_path,02_workflows/F2_workflow_v01/submission_ready/internal/data/slco_F2_source_load_manifest_internal.csv,slco_F2_source_load_manifest_internal.csv,,character,,,/Users/mo/Library/CloudStorage/OneDrive-Persönlich/MO/Papers/MELD/02_programs/MELD_repository_release_v1/submission/figshare_package_FINAL_LIVE_REVIEW_V3/01_primary_data/public/f2_simulated_heatmap_repository.csv | /Users/mo/Libr…
00_release_manifests/not_public_variable_dictionary_v01.csv	222	source_path,02_workflows/F2_workflow_v01/submission_ready/public/F2_public_submission_manifest_v01.csv,F2_public_submission_manifest_v01.csv,,character,,,/Users/mo/Library/CloudStorage/OneDrive-Persönlich/MO/Papers/MELD/02_programs/MELD_repository_release_v1/submission/figshare_package_FINAL_LIVE_REVIEW_V3/02_workflows/F2_workflow_v01/data/02b_figure_content/slco_F2_heatmap_bin_public.csv | /Use…
00_release_manifests/not_public_variable_dictionary_v01.csv	225	submission_path,02_workflows/F2_workflow_v01/submission_ready/public/F2_public_submission_manifest_v01.csv,F2_public_submission_manifest_v01.csv,,character,,,/Users/mo/Library/CloudStorage/OneDrive-Persönlich/MO/Papers/MELD/02_programs/MELD_repository_release_v1/submission/figshare_package_FINAL_LIVE_REVIEW_V3/02_workflows/F2_workflow_v01/submission_ready/public/data/slco_F2_heatmap_bin_public.c…
00_release_manifests/not_public_variable_dictionary_v01.csv	234	source_path,02_workflows/F3_workflow_v01/data/01_source_loaded_harmonized/F3_source_load_manifest_internal.csv,F3_source_load_manifest_internal.csv,,character,,,/Users/mo/Library/CloudStorage/OneDrive-Persönlich/MO/Papers/MELD/02_programs/MELD_repository_release_v1/submission/figshare_package_FINAL_LIVE_REVIEW_V3/01_primary_data/public/esld_master_long_public.csv | /Users/mo/Library/CloudStorage…
00_release_manifests/not_public_variable_dictionary_v01.csv	266	source_path,02_workflows/F3_workflow_v01/submission_ready/internal/data/F3_source_load_manifest_internal.csv,F3_source_load_manifest_internal.csv,,character,,,/Users/mo/Library/CloudStorage/OneDrive-Persönlich/MO/Papers/MELD/02_programs/MELD_repository_release_v1/submission/figshare_package_FINAL_LIVE_REVIEW_V3/01_primary_data/public/esld_master_long_public.csv | /Users/mo/Library/CloudStorage/O…
00_release_manifests/not_public_variable_dictionary_v01.csv	339	source_path,02_workflows/F4_workflow_v01/submission_ready/F4_submission_ready_manifest_v01.csv,F4_submission_ready_manifest_v01.csv,,character,,,/Users/mo/Library/CloudStorage/OneDrive-Persönlich/MO/Papers/MELD/02_programs/MELD_repository_release_v1/submission/figshare_package_FINAL_LIVE_REVIEW_V3/02_workflows/F4_workflow_v01/data/02b_figure_content/esld_F4_survival_stats_public.csv | /Users...,…
00_release_manifests/not_public_variable_dictionary_v01.csv	342	submission_path,02_workflows/F4_workflow_v01/submission_ready/F4_submission_ready_manifest_v01.csv,F4_submission_ready_manifest_v01.csv,,character,,,/Users/mo/Library/CloudStorage/OneDrive-Persönlich/MO/Papers/MELD/02_programs/MELD_repository_release_v1/submission/figshare_package_FINAL_LIVE_REVIEW_V3/02_workflows/F4_workflow_v01/submission_ready/public/data/esld_F4_survival_stats_public.csv | /…
00_release_manifests/not_public_variable_dictionary_v01.csv	350	source_path,02_workflows/F4_workflow_v01/submission_ready/internal/F4_internal_submission_manifest_v01.csv,F4_internal_submission_manifest_v01.csv,,character,,,/Users/mo/Library/CloudStorage/OneDrive-Persönlich/MO/Papers/MELD/02_programs/MELD_repository_release_v1/submission/figshare_package_FINAL_LIVE_REVIEW_V3/02_workflows/F4_workflow_v01/data/01_source_loaded_harmonized/esld_master_long_publi…
00_release_manifests/not_public_variable_dictionary_v01.csv	353	submission_path,02_workflows/F4_workflow_v01/submission_ready/internal/F4_internal_submission_manifest_v01.csv,F4_internal_submission_manifest_v01.csv,,character,,,/Users/mo/Library/CloudStorage/OneDrive-Persönlich/MO/Papers/MELD/02_programs/MELD_repository_release_v1/submission/figshare_package_FINAL_LIVE_REVIEW_V3/02_workflows/F4_workflow_v01/submission_ready/internal/data/esld_master_long_sou…
00_release_manifests/not_public_variable_dictionary_v01.csv	434	source_path,02_workflows/F4_workflow_v01/submission_ready/public/F4_public_submission_manifest_v01.csv,F4_public_submission_manifest_v01.csv,,character,,,/Users/mo/Library/CloudStorage/OneDrive-Persönlich/MO/Papers/MELD/02_programs/MELD_repository_release_v1/submission/figshare_package_FINAL_LIVE_REVIEW_V3/02_workflows/F4_workflow_v01/data/02b_figure_content/esld_F4_survival_stats_public.csv | /…
00_release_manifests/not_public_variable_dictionary_v01.csv	437	submission_path,02_workflows/F4_workflow_v01/submission_ready/public/F4_public_submission_manifest_v01.csv,F4_public_submission_manifest_v01.csv,,character,,,/Users/mo/Library/CloudStorage/OneDrive-Persönlich/MO/Papers/MELD/02_programs/MELD_repository_release_v1/submission/figshare_package_FINAL_LIVE_REVIEW_V3/02_workflows/F4_workflow_v01/submission_ready/public/data/esld_F4_survival_stats_publi…
00_release_manifests/not_public_variable_dictionary_v01.csv	446	source_path,02_workflows/F5_workflow_v01/data/01_source_loaded_harmonized/esld_F5_source_load_manifest_internal.csv,esld_F5_source_load_manifest_internal.csv,,character,,,/Users/mo/Library/CloudStorage/OneDrive-Persönlich/MO/Papers/MELD/02_programs/MELD_repository_release_v1/submission/figshare_package_FINAL_LIVE_REVIEW_V3/01_primary_data/public/esld_master_long_public.csv,NA/blank as read by fr…
00_release_manifests/not_public_variable_dictionary_v01.csv	449	value,02_workflows/F5_workflow_v01/data/01_source_loaded_harmonized/esld_F5_step1_run_inputs_internal.csv,esld_F5_step1_run_inputs_internal.csv,,character,,,V3 central primary-data layer | /Users/mo/Library/CloudStorage/OneDrive-Persönlich/MO/Papers/MELD/02_programs/MELD_repository_release_v1/submission/figshare_package_FINAL_LIVE_REVIEW_V3/01_primary_data/public/esld_master_long_public.csv,NA/b…
00_release_manifests/not_public_variable_dictionary_v01.csv	507	source_path,02_workflows/F5_workflow_v01/submission_ready/F5_submission_ready_manifest_v01.csv,F5_submission_ready_manifest_v01.csv,,character,,,/Users/mo/Library/CloudStorage/OneDrive-Persönlich/MO/Papers/MELD/02_programs/MELD_repository_release_v1/submission/figshare_package_FINAL_LIVE_REVIEW_V3/02_workflows/F5_workflow_v01/data/02b_figure_content/esld_F5_stratified_survival_subject_public...,…
00_release_manifests/not_public_variable_dictionary_v01.csv	510	submission_path,02_workflows/F5_workflow_v01/submission_ready/F5_submission_ready_manifest_v01.csv,F5_submission_ready_manifest_v01.csv,,character,,,/Users/mo/Library/CloudStorage/OneDrive-Persönlich/MO/Papers/MELD/02_programs/MELD_repository_release_v1/submission/figshare_package_FINAL_LIVE_REVIEW_V3/02_workflows/F5_workflow_v01/submission_ready/public/data/esld_F5_stratified_survival_subject_p…
00_release_manifests/not_public_variable_dictionary_v01.csv	518	source_path,02_workflows/F5_workflow_v01/submission_ready/internal/F5_internal_submission_manifest_v01.csv,F5_internal_submission_manifest_v01.csv,,character,,,/Users/mo/Library/CloudStorage/OneDrive-Persönlich/MO/Papers/MELD/02_programs/MELD_repository_release_v1/submission/figshare_package_FINAL_LIVE_REVIEW_V3/02_workflows/F5_workflow_v01/data/02a_refined_analysis/esld_F5_stratified_survival_s…
00_release_manifests/not_public_variable_dictionary_v01.csv	521	submission_path,02_workflows/F5_workflow_v01/submission_ready/internal/F5_internal_submission_manifest_v01.csv,F5_internal_submission_manifest_v01.csv,,character,,,/Users/mo/Library/CloudStorage/OneDrive-Persönlich/MO/Papers/MELD/02_programs/MELD_repository_release_v1/submission/figshare_package_FINAL_LIVE_REVIEW_V3/02_workflows/F5_workflow_v01/submission_ready/internal/data/esld_F5_stratified_s…
00_release_manifests/not_public_variable_dictionary_v01.csv	555	source_path,02_workflows/F5_workflow_v01/submission_ready/public/F5_public_submission_manifest_v01.csv,F5_public_submission_manifest_v01.csv,,character,,,/Users/mo/Library/CloudStorage/OneDrive-Persönlich/MO/Papers/MELD/02_programs/MELD_repository_release_v1/submission/figshare_package_FINAL_LIVE_REVIEW_V3/02_workflows/F5_workflow_v01/data/02b_figure_content/esld_F5_stratified_survival_subject_p…
00_release_manifests/not_public_variable_dictionary_v01.csv	558	submission_path,02_workflows/F5_workflow_v01/submission_ready/public/F5_public_submission_manifest_v01.csv,F5_public_submission_manifest_v01.csv,,character,,,/Users/mo/Library/CloudStorage/OneDrive-Persönlich/MO/Papers/MELD/02_programs/MELD_repository_release_v1/submission/figshare_package_FINAL_LIVE_REVIEW_V3/02_workflows/F5_workflow_v01/submission_ready/public/data/esld_F5_stratified_survival_…
00_release_manifests/not_public_variable_dictionary_v01.csv	559	/Users/mo/Library/CloudStorage/OneDrive-Persönlich/MO/Papers/MELD/02_programs/MELD_repository_release_v1/submission/figshare_package_FINAL_LIVE_REVIEW_V2,02_workflows/F6_workflow_v01/README_F6_workflow_v01.txt,README_F6_workflow_v01.txt,,logical,,,"",NA/blank as read by fread,0,0,0,"",F6,public_or_low_risk,yes,"",manual_review,manual_review,F6,manual_review,Workflow README kept as public documen…
00_release_manifests/not_public_variable_dictionary_v01.csv	569	source_path,02_workflows/F6_workflow_v01/submission_ready/F6_submission_ready_manifest_v01.csv,F6_submission_ready_manifest_v01.csv,,character,,,/Users/mo/Library/CloudStorage/OneDrive-Persönlich/MO/Papers/MELD/02_programs/MELD_repository_release_v1/submission/figshare_package_FINAL_LIVE_REVIEW_V3/02_workflows/F6_workflow_v01/data/02b_figure_content/srtr_F6_gray_tests_stats_public.csv | /Use...,…
00_release_manifests/not_public_variable_dictionary_v01.csv	572	submission_path,02_workflows/F6_workflow_v01/submission_ready/F6_submission_ready_manifest_v01.csv,F6_submission_ready_manifest_v01.csv,,character,,,/Users/mo/Library/CloudStorage/OneDrive-Persönlich/MO/Papers/MELD/02_programs/MELD_repository_release_v1/submission/figshare_package_FINAL_LIVE_REVIEW_V3/02_workflows/F6_workflow_v01/submission_ready/public/data/srtr_F6_gray_tests_stats_public.csv |…
00_release_manifests/not_public_variable_dictionary_v01.csv	604	source_path,02_workflows/F6_workflow_v01/submission_ready/internal/F6_internal_submission_manifest_v01.csv,F6_internal_submission_manifest_v01.csv,,character,,,/Users/mo/Library/CloudStorage/OneDrive-Persönlich/MO/Papers/MELD/02_programs/MELD_repository_release_v1/submission/figshare_package_FINAL_LIVE_REVIEW_V3/02_workflows/F6_workflow_v01/data/01_source_loaded_harmonized/srtr_F6_cif_long_restr…
00_release_manifests/not_public_variable_dictionary_v01.csv	607	submission_path,02_workflows/F6_workflow_v01/submission_ready/internal/F6_internal_submission_manifest_v01.csv,F6_internal_submission_manifest_v01.csv,,character,,,/Users/mo/Library/CloudStorage/OneDrive-Persönlich/MO/Papers/MELD/02_programs/MELD_repository_release_v1/submission/figshare_package_FINAL_LIVE_REVIEW_V3/02_workflows/F6_workflow_v01/submission_ready/internal/data/srtr_F6_cif_long_res…
00_release_manifests/not_public_variable_dictionary_v01.csv	614	source_path,02_workflows/F6_workflow_v01/submission_ready/public/F6_public_submission_manifest_v01.csv,F6_public_submission_manifest_v01.csv,,character,,,/Users/mo/Library/CloudStorage/OneDrive-Persönlich/MO/Papers/MELD/02_programs/MELD_repository_release_v1/submission/figshare_package_FINAL_LIVE_REVIEW_V3/02_workflows/F6_workflow_v01/data/02b_figure_content/srtr_F6_gray_tests_stats_public.csv |…
00_release_manifests/not_public_variable_dictionary_v01.csv	617	submission_path,02_workflows/F6_workflow_v01/submission_ready/public/F6_public_submission_manifest_v01.csv,F6_public_submission_manifest_v01.csv,,character,,,/Users/mo/Library/CloudStorage/OneDrive-Persönlich/MO/Papers/MELD/02_programs/MELD_repository_release_v1/submission/figshare_package_FINAL_LIVE_REVIEW_V3/02_workflows/F6_workflow_v01/submission_ready/public/data/srtr_F6_gray_tests_stats_pub…
00_release_manifests/not_public_variable_dictionary_v01.csv	620	V3,02_workflows/T1_workflow_v01/README_T1_workflow_v01.txt,README_T1_workflow_v01.txt,,character,,,"""""""""""""""""""""""""""""""""""""""""""""""""""""""""""""""""""""""""""""""""""""""""""""""""""""""""""""""""""""""""""""""""/Users/mo/Library/CloudStorage/OneDrive-Persönlich/MO/Papers/MELD/02_programs/MELD_repository_release_v1/submission/figshare_package_FINAL_LIVE_REVIEW_V2"""""""""""""""""…
00_release_manifests/not_public_variable_dictionary_v01.csv	628	source_path,02_workflows/T1_workflow_v01/data/01_source_loaded_harmonized/T1_source_load_manifest_internal.csv,T1_source_load_manifest_internal.csv,,character,,,/Users/mo/Library/CloudStorage/OneDrive-Persönlich/MO/Papers/MELD/02_programs/MELD_repository_release_v1/submission/figshare_package_FINAL_LIVE_REVIEW_V3/01_primary_data/public/esld_master_long_public.csv | /Users/mo/Library/CloudStorage…
00_release_manifests/not_public_variable_dictionary_v01.csv	631	value,02_workflows/T1_workflow_v01/data/01_source_loaded_harmonized/T1_step1_run_inputs_internal.csv,T1_step1_run_inputs_internal.csv,,character,,,V3 central primary-data layer | /Users/mo/Library/CloudStorage/OneDrive-Persönlich/MO/Papers/MELD/02_programs/MELD_repository_release_v1/submission/figshare_package_FINAL_LIVE_REVIEW_V3/01_primary_data/public/esld_master_long_public.csv | /Users/mo/..…
00_release_manifests/not_public_variable_dictionary_v01.csv	714	submission_path,02_workflows/T1_workflow_v01/submission_ready/internal/T1_internal_submission_manifest_v01.csv,T1_internal_submission_manifest_v01.csv,,character,,,/Users/mo/Library/CloudStorage/OneDrive-Persönlich/MO/Papers/MELD/02_programs/MELD_repository_release_v1/submission/figshare_package_FINAL_LIVE_REVIEW_V3/02_workflows/T1_workflow_v01/submission_ready/internal/data/esld_srtr_T1_general…
00_release_manifests/not_public_variable_dictionary_v01.csv	722	submission_path,02_workflows/T1_workflow_v01/submission_ready/public/T1_public_submission_manifest_v01.csv,T1_public_submission_manifest_v01.csv,,character,,,/Users/mo/Library/CloudStorage/OneDrive-Persönlich/MO/Papers/MELD/02_programs/MELD_repository_release_v1/submission/figshare_package_FINAL_LIVE_REVIEW_V3/02_workflows/T1_workflow_v01/submission_ready/public/data/esld_srtr_T1_general_charact…
00_release_manifests/not_public_variable_dictionary_v01.csv	730	source_path,02_workflows/T3_workflow_v01/data/01_source_loaded_harmonized/T3_source_load_manifest_internal.csv,T3_source_load_manifest_internal.csv,,character,,,/Users/mo/Library/CloudStorage/OneDrive-Persönlich/MO/Papers/MELD/02_programs/MELD_repository_release_v1/submission/figshare_package_FINAL_LIVE_REVIEW_V3/01_primary_data/public/esld_master_long_public.csv | /Users/mo/Library/CloudStorage…
00_release_manifests/not_public_variable_dictionary_v01.csv	733	value,02_workflows/T3_workflow_v01/data/01_source_loaded_harmonized/T3_step1_run_inputs_internal.csv,T3_step1_run_inputs_internal.csv,,character,,,V3 central primary-data layer | /Users/mo/Library/CloudStorage/OneDrive-Persönlich/MO/Papers/MELD/02_programs/MELD_repository_release_v1/submission/figshare_package_FINAL_LIVE_REVIEW_V3/01_primary_data/public/esld_master_long_public.csv | /Users/mo/..…
00_release_manifests/not_public_variable_dictionary_v01.csv	935	submission_path,02_workflows/T3_workflow_v01/submission_ready/internal/T3_internal_submission_manifest_v01.csv,T3_internal_submission_manifest_v01.csv,,character,,,/Users/mo/Library/CloudStorage/OneDrive-Persönlich/MO/Papers/MELD/02_programs/MELD_repository_release_v1/submission/figshare_package_FINAL_LIVE_REVIEW_V3/02_workflows/T3_workflow_v01/submission_ready/internal/data/esld_T3_creatinine_c…
00_release_manifests/not_public_variable_dictionary_v01.csv	1065	submission_path,02_workflows/T3_workflow_v01/submission_ready/public/T3_public_submission_manifest_v01.csv,T3_public_submission_manifest_v01.csv,,character,,,/Users/mo/Library/CloudStorage/OneDrive-Persönlich/MO/Papers/MELD/02_programs/MELD_repository_release_v1/submission/figshare_package_FINAL_LIVE_REVIEW_V3/02_workflows/T3_workflow_v01/submission_ready/public/data/esld_srtr_T3_creatinine_comp…
00_release_manifests/not_public_variable_dictionary_v01.csv	1073	source_path,02_workflows/T4_workflow_v01/data/01_source_loaded_harmonized/T4_source_load_manifest_internal.csv,T4_source_load_manifest_internal.csv,,character,,,/Users/mo/Library/CloudStorage/OneDrive-Persönlich/MO/Papers/MELD/02_programs/MELD_repository_release_v1/submission/figshare_package_FINAL_LIVE_REVIEW_V3/01_primary_data/restricted/srtr_T4_score_shift_counts_all_scores_restricted.csv | /…
00_release_manifests/not_public_variable_dictionary_v01.csv	1085	value,02_workflows/T4_workflow_v01/data/02a_refined_analysis/esld_T4_score_deviation_outcome_refined_qc_internal.csv,esld_T4_score_deviation_outcome_refined_qc_internal.csv,,character,,,FALSE | 0 | submitted DOCX values | /Users/mo/Library/CloudStorage/OneDrive-Persönlich/MO/Papers/MELD/02_programs/MELD_repository_release_v1/submission/figshare_package_FINAL_LIVE_REVIEW_V3/02_workflows/T4_workfl…
00_release_manifests/not_public_variable_dictionary_v01.csv	1087	detail,02_workflows/T4_workflow_v01/data/02b_table_content/esld_T4_score_deviation_outcome_build_qc_internal.csv,esld_T4_score_deviation_outcome_build_qc_internal.csv,,character,,,rows=13 | Public T4 uses submitted DOCX values exactly; recalculation does not control public table. | /Users/mo/Library/CloudStorage/OneDrive-Persönlich/MO/Papers/MELD/02_programs/MELD_repository_release_v1/submission…
00_release_manifests/not_public_variable_dictionary_v01.csv	1128	The,02_workflows/T4_workflow_v01/submission_ready/README_T4_submission_ready_v01.txt,README_T4_submission_ready_v01.txt,,character,,,- | | Internal | The | Use | /Users/mo/Library/CloudStorage/OneDrive-Persönlich/MO/Papers/MELD/02_programs/MELD_repository_release_v1/submission/figshare_package_FINAL_LIVE_REVIEW_V3/02_workflows/T4_workflow_v01/submission_ready/public/data | /User...,NA/blank as r…
00_release_manifests/not_public_variable_dictionary_v01.csv	1147	submission_path,02_workflows/T4_workflow_v01/submission_ready/internal/T4_internal_submission_manifest_v01.csv,T4_internal_submission_manifest_v01.csv,,character,,,/Users/mo/Library/CloudStorage/OneDrive-Persönlich/MO/Papers/MELD/02_programs/MELD_repository_release_v1/submission/figshare_package_FINAL_LIVE_REVIEW_V3/02_workflows/T4_workflow_v01/submission_ready/internal/data/esld_T4_score_deviat…
00_release_manifests/not_public_variable_dictionary_v01.csv	1182	submission_path,02_workflows/T4_workflow_v01/submission_ready/public/T4_public_submission_manifest_v01.csv,T4_public_submission_manifest_v01.csv,,character,,,/Users/mo/Library/CloudStorage/OneDrive-Persönlich/MO/Papers/MELD/02_programs/MELD_repository_release_v1/submission/figshare_package_FINAL_LIVE_REVIEW_V3/02_workflows/T4_workflow_v01/submission_ready/public/data/esld_T4_score_deviation_outc…
00_release_manifests/public_absolute_path_scan_v01.csv	2	00_release_manifests/final_variable_dictionary_approved_v01.csv,287,"source_path,02_workflows/F1_workflow_v02/data/01_source_loaded_harmonized/expm_slco_F1_source_load_manifest_public.csv,expm_slco_F1_source_load_manifest_public.csv,,character,,,/Users/mo/Library/CloudStorage/OneDrive-Persönlich/MO/Papers/MELD/02_programs/MELD_repository_release_v1/submission/figshare_package_FINAL_LIVE_REVIEW_V…
00_release_manifests/public_absolute_path_scan_v01.csv	3	00_release_manifests/final_variable_dictionary_approved_v01.csv,296,"value,02_workflows/F1_workflow_v02/data/01_source_loaded_harmonized/expm_slco_F1_step1_run_inputs_public.csv,expm_slco_F1_step1_run_inputs_public.csv,,character,,,V3 central primary-data layer | /Users/mo/Library/CloudStorage/OneDrive-Persönlich/MO/Papers/MELD/02_programs/MELD_repository_release_v1/submission/figshare_package_F…
00_release_manifests/public_absolute_path_scan_v01.csv	4	00_release_manifests/final_variable_dictionary_approved_v01.csv,386,"path,02_workflows/F1_workflow_v02/data/02b_figure_content/slco_F1_surface_run_inputs_outputs_public.csv,slco_F1_surface_run_inputs_outputs_public.csv,,character,,,/Users/mo/Library/CloudStorage/OneDrive-Persönlich/MO/Papers/MELD/02_programs/MELD_repository_release_v1/submission/figshare_package_FINAL_LIVE_REVIEW_V3/02_workflows…
00_release_manifests/public_absolute_path_scan_v01.csv	5	00_release_manifests/final_variable_dictionary_approved_v01.csv,391,"source_path,02_workflows/F1_workflow_v02/submission_ready/F1_submission_ready_manifest_v02.csv,F1_submission_ready_manifest_v02.csv,,character,,,/Users/mo/Library/CloudStorage/OneDrive-Persönlich/MO/Papers/MELD/02_programs/MELD_repository_release_v1/submission/figshare_package_FINAL_LIVE_REVIEW_V3/02_workflows/F1_workflow_v02/d…
00_release_manifests/public_absolute_path_scan_v01.csv	6	00_release_manifests/final_variable_dictionary_approved_v01.csv,392,"submission_path,02_workflows/F1_workflow_v02/submission_ready/F1_submission_ready_manifest_v02.csv,F1_submission_ready_manifest_v02.csv,,character,,,/Users/mo/Library/CloudStorage/OneDrive-Persönlich/MO/Papers/MELD/02_programs/MELD_repository_release_v1/submission/figshare_package_FINAL_LIVE_REVIEW_V3/02_workflows/F1_workflow_v…
00_release_manifests/public_absolute_path_scan_v01.csv	7	00_release_manifests/final_variable_dictionary_approved_v01.csv,458,"source_path,02_workflows/F1_workflow_v02/submission_ready/internal/F1_internal_submission_manifest_v02.csv,F1_internal_submission_manifest_v02.csv,,character,,,/Users/mo/Library/CloudStorage/OneDrive-Persönlich/MO/Papers/MELD/02_programs/MELD_repository_release_v1/submission/figshare_package_FINAL_LIVE_REVIEW_V3/02_workflows/F1…
00_release_manifests/public_absolute_path_scan_v01.csv	8	00_release_manifests/final_variable_dictionary_approved_v01.csv,459,"submission_path,02_workflows/F1_workflow_v02/submission_ready/internal/F1_internal_submission_manifest_v02.csv,F1_internal_submission_manifest_v02.csv,,character,,,/Users/mo/Library/CloudStorage/OneDrive-Persönlich/MO/Papers/MELD/02_programs/MELD_repository_release_v1/submission/figshare_package_FINAL_LIVE_REVIEW_V3/02_workflow…
00_release_manifests/public_absolute_path_scan_v01.csv	9	00_release_manifests/final_variable_dictionary_approved_v01.csv,514,"source_path,02_workflows/F1_workflow_v02/submission_ready/public/F1_public_submission_manifest_v02.csv,F1_public_submission_manifest_v02.csv,,character,,,/Users/mo/Library/CloudStorage/OneDrive-Persönlich/MO/Papers/MELD/02_programs/MELD_repository_release_v1/submission/figshare_package_FINAL_LIVE_REVIEW_V3/02_workflows/F1_workf…
00_release_manifests/public_absolute_path_scan_v01.csv	10	00_release_manifests/final_variable_dictionary_approved_v01.csv,515,"submission_path,02_workflows/F1_workflow_v02/submission_ready/public/F1_public_submission_manifest_v02.csv,F1_public_submission_manifest_v02.csv,,character,,,/Users/mo/Library/CloudStorage/OneDrive-Persönlich/MO/Papers/MELD/02_programs/MELD_repository_release_v1/submission/figshare_package_FINAL_LIVE_REVIEW_V3/02_workflows/F1_w…
00_release_manifests/public_absolute_path_scan_v01.csv	11	00_release_manifests/final_variable_dictionary_approved_v01.csv,543,"source_path,02_workflows/F2_workflow_v01/data/01_source_loaded_harmonized/slco_F2_source_load_manifest_internal.csv,slco_F2_source_load_manifest_internal.csv,,character,,,/Users/mo/Library/CloudStorage/OneDrive-Persönlich/MO/Papers/MELD/02_programs/MELD_repository_release_v1/submission/figshare_package_FINAL_LIVE_REVIEW_V3/01_p…
00_release_manifests/public_absolute_path_scan_v01.csv	12	00_release_manifests/final_variable_dictionary_approved_v01.csv,552,"value,02_workflows/F2_workflow_v01/data/01_source_loaded_harmonized/slco_F2_step1_run_inputs_internal.csv,slco_F2_step1_run_inputs_internal.csv,,character,,,V3 central primary-data layer | /Users/mo/Library/CloudStorage/OneDrive-Persönlich/MO/Papers/MELD/02_programs/MELD_repository_release_v1/submission/figshare_package_FINAL_L…
00_release_manifests/public_absolute_path_scan_v01.csv	13	00_release_manifests/final_variable_dictionary_approved_v01.csv,586,"source_path,02_workflows/F2_workflow_v01/submission_ready/F2_submission_ready_manifest_v01.csv,F2_submission_ready_manifest_v01.csv,,character,,,/Users/mo/Library/CloudStorage/OneDrive-Persönlich/MO/Papers/MELD/02_programs/MELD_repository_release_v1/submission/figshare_package_FINAL_LIVE_REVIEW_V3/02_workflows/F2_workflow_v01/d…
00_release_manifests/public_absolute_path_scan_v01.csv	14	00_release_manifests/final_variable_dictionary_approved_v01.csv,587,"submission_path,02_workflows/F2_workflow_v01/submission_ready/F2_submission_ready_manifest_v01.csv,F2_submission_ready_manifest_v01.csv,,character,,,/Users/mo/Library/CloudStorage/OneDrive-Persönlich/MO/Papers/MELD/02_programs/MELD_repository_release_v1/submission/figshare_package_FINAL_LIVE_REVIEW_V3/02_workflows/F2_workflow_v…
00_release_manifests/public_absolute_path_scan_v01.csv	15	00_release_manifests/final_variable_dictionary_approved_v01.csv,626,"source_path,02_workflows/F2_workflow_v01/submission_ready/internal/data/slco_F2_source_load_manifest_internal.csv,slco_F2_source_load_manifest_internal.csv,,character,,,/Users/mo/Library/CloudStorage/OneDrive-Persönlich/MO/Papers/MELD/02_programs/MELD_repository_release_v1/submission/figshare_package_FINAL_LIVE_REVIEW_V3/01_pri…
00_release_manifests/public_absolute_path_scan_v01.csv	16	00_release_manifests/final_variable_dictionary_approved_v01.csv,637,"source_path,02_workflows/F2_workflow_v01/submission_ready/internal/F2_internal_submission_manifest_v01.csv,F2_internal_submission_manifest_v01.csv,,character,,,/Users/mo/Library/CloudStorage/OneDrive-Persönlich/MO/Papers/MELD/02_programs/MELD_repository_release_v1/submission/figshare_package_FINAL_LIVE_REVIEW_V3/02_workflows/F2…
00_release_manifests/public_absolute_path_scan_v01.csv	17	00_release_manifests/final_variable_dictionary_approved_v01.csv,638,"submission_path,02_workflows/F2_workflow_v01/submission_ready/internal/F2_internal_submission_manifest_v01.csv,F2_internal_submission_manifest_v01.csv,,character,,,/Users/mo/Library/CloudStorage/OneDrive-Persönlich/MO/Papers/MELD/02_programs/MELD_repository_release_v1/submission/figshare_package_FINAL_LIVE_REVIEW_V3/02_workflow…
00_release_manifests/public_absolute_path_scan_v01.csv	18	00_release_manifests/final_variable_dictionary_approved_v01.csv,655,"source_path,02_workflows/F2_workflow_v01/submission_ready/public/F2_public_submission_manifest_v01.csv,F2_public_submission_manifest_v01.csv,,character,,,/Users/mo/Library/CloudStorage/OneDrive-Persönlich/MO/Papers/MELD/02_programs/MELD_repository_release_v1/submission/figshare_package_FINAL_LIVE_REVIEW_V3/02_workflows/F2_workf…
00_release_manifests/public_absolute_path_scan_v01.csv	19	00_release_manifests/final_variable_dictionary_approved_v01.csv,656,"submission_path,02_workflows/F2_workflow_v01/submission_ready/public/F2_public_submission_manifest_v01.csv,F2_public_submission_manifest_v01.csv,,character,,,/Users/mo/Library/CloudStorage/OneDrive-Persönlich/MO/Papers/MELD/02_programs/MELD_repository_release_v1/submission/figshare_package_FINAL_LIVE_REVIEW_V3/02_workflows/F2_w…
00_release_manifests/public_absolute_path_scan_v01.csv	20	00_release_manifests/final_variable_dictionary_approved_v01.csv,709,"source_path,02_workflows/F3_workflow_v01/data/01_source_loaded_harmonized/F3_source_load_manifest_internal.csv,F3_source_load_manifest_internal.csv,,character,,,/Users/mo/Library/CloudStorage/OneDrive-Persönlich/MO/Papers/MELD/02_programs/MELD_repository_release_v1/submission/figshare_package_FINAL_LIVE_REVIEW_V3/01_primary_dat…
00_release_manifests/public_absolute_path_scan_v01.csv	21	00_release_manifests/final_variable_dictionary_approved_v01.csv,765,"source_path,02_workflows/F3_workflow_v01/submission_ready/internal/data/F3_source_load_manifest_internal.csv,F3_source_load_manifest_internal.csv,,character,,,/Users/mo/Library/CloudStorage/OneDrive-Persönlich/MO/Papers/MELD/02_programs/MELD_repository_release_v1/submission/figshare_package_FINAL_LIVE_REVIEW_V3/01_primary_data/…
00_release_manifests/public_absolute_path_scan_v01.csv	22	00_release_manifests/final_variable_dictionary_approved_v01.csv,853,"source_path,02_workflows/F4_workflow_v01/data/01_source_loaded_harmonized/esld_srtr_F4_source_load_manifest_internal.csv,esld_srtr_F4_source_load_manifest_internal.csv,,character,,,/Users/mo/Library/CloudStorage/OneDrive-Persönlich/MO/Papers/MELD/02_programs/MELD_repository_release_v1/submission/figshare_package_FINAL_LIVE_REVI…
00_release_manifests/public_absolute_path_scan_v01.csv	23	00_release_manifests/final_variable_dictionary_approved_v01.csv,862,"value,02_workflows/F4_workflow_v01/data/01_source_loaded_harmonized/esld_srtr_F4_step1_run_inputs_internal.csv,esld_srtr_F4_step1_run_inputs_internal.csv,,character,,,V3 central primary-data layer | /Users/mo/Library/CloudStorage/OneDrive-Persönlich/MO/Papers/MELD/02_programs/MELD_repository_release_v1/submission/figshare_packa…
00_release_manifests/public_absolute_path_scan_v01.csv	24	00_release_manifests/final_variable_dictionary_approved_v01.csv,1019,"source_path,02_workflows/F4_workflow_v01/submission_ready/F4_submission_ready_manifest_v01.csv,F4_submission_ready_manifest_v01.csv,,character,,,/Users/mo/Library/CloudStorage/OneDrive-Persönlich/MO/Papers/MELD/02_programs/MELD_repository_release_v1/submission/figshare_package_FINAL_LIVE_REVIEW_V3/02_workflows/F4_workflow_v01/…
00_release_manifests/public_absolute_path_scan_v01.csv	25	00_release_manifests/final_variable_dictionary_approved_v01.csv,1020,"submission_path,02_workflows/F4_workflow_v01/submission_ready/F4_submission_ready_manifest_v01.csv,F4_submission_ready_manifest_v01.csv,,character,,,/Users/mo/Library/CloudStorage/OneDrive-Persönlich/MO/Papers/MELD/02_programs/MELD_repository_release_v1/submission/figshare_package_FINAL_LIVE_REVIEW_V3/02_workflows/F4_workflow_…
00_release_manifests/public_absolute_path_scan_v01.csv	26	00_release_manifests/final_variable_dictionary_approved_v01.csv,1105,"source_path,02_workflows/F4_workflow_v01/submission_ready/internal/F4_internal_submission_manifest_v01.csv,F4_internal_submission_manifest_v01.csv,,character,,,/Users/mo/Library/CloudStorage/OneDrive-Persönlich/MO/Papers/MELD/02_programs/MELD_repository_release_v1/submission/figshare_package_FINAL_LIVE_REVIEW_V3/02_workflows/F…
00_release_manifests/public_absolute_path_scan_v01.csv	27	00_release_manifests/final_variable_dictionary_approved_v01.csv,1106,"submission_path,02_workflows/F4_workflow_v01/submission_ready/internal/F4_internal_submission_manifest_v01.csv,F4_internal_submission_manifest_v01.csv,,character,,,/Users/mo/Library/CloudStorage/OneDrive-Persönlich/MO/Papers/MELD/02_programs/MELD_repository_release_v1/submission/figshare_package_FINAL_LIVE_REVIEW_V3/02_workflo…
00_release_manifests/public_absolute_path_scan_v01.csv	28	00_release_manifests/final_variable_dictionary_approved_v01.csv,1144,"source_path,02_workflows/F4_workflow_v01/submission_ready/public/F4_public_submission_manifest_v01.csv,F4_public_submission_manifest_v01.csv,,character,,,/Users/mo/Library/CloudStorage/OneDrive-Persönlich/MO/Papers/MELD/02_programs/MELD_repository_release_v1/submission/figshare_package_FINAL_LIVE_REVIEW_V3/02_workflows/F4_work…
00_release_manifests/public_absolute_path_scan_v01.csv	29	00_release_manifests/final_variable_dictionary_approved_v01.csv,1145,"submission_path,02_workflows/F4_workflow_v01/submission_ready/public/F4_public_submission_manifest_v01.csv,F4_public_submission_manifest_v01.csv,,character,,,/Users/mo/Library/CloudStorage/OneDrive-Persönlich/MO/Papers/MELD/02_programs/MELD_repository_release_v1/submission/figshare_package_FINAL_LIVE_REVIEW_V3/02_workflows/F4_…
00_release_manifests/public_absolute_path_scan_v01.csv	30	00_release_manifests/final_variable_dictionary_approved_v01.csv,1152,"source_path,02_workflows/F5_workflow_v01/data/01_source_loaded_harmonized/esld_F5_source_load_manifest_internal.csv,esld_F5_source_load_manifest_internal.csv,,character,,,/Users/mo/Library/CloudStorage/OneDrive-Persönlich/MO/Papers/MELD/02_programs/MELD_repository_release_v1/submission/figshare_package_FINAL_LIVE_REVIEW_V3/01_…
00_release_manifests/public_absolute_path_scan_v01.csv	31	00_release_manifests/final_variable_dictionary_approved_v01.csv,1161,"value,02_workflows/F5_workflow_v01/data/01_source_loaded_harmonized/esld_F5_step1_run_inputs_internal.csv,esld_F5_step1_run_inputs_internal.csv,,character,,,V3 central primary-data layer | /Users/mo/Library/CloudStorage/OneDrive-Persönlich/MO/Papers/MELD/02_programs/MELD_repository_release_v1/submission/figshare_package_FINAL_…
00_release_manifests/public_absolute_path_scan_v01.csv	32	00_release_manifests/final_variable_dictionary_approved_v01.csv,1288,"source_path,02_workflows/F5_workflow_v01/submission_ready/F5_submission_ready_manifest_v01.csv,F5_submission_ready_manifest_v01.csv,,character,,,/Users/mo/Library/CloudStorage/OneDrive-Persönlich/MO/Papers/MELD/02_programs/MELD_repository_release_v1/submission/figshare_package_FINAL_LIVE_REVIEW_V3/02_workflows/F5_workflow_v01/…
00_release_manifests/public_absolute_path_scan_v01.csv	33	00_release_manifests/final_variable_dictionary_approved_v01.csv,1289,"submission_path,02_workflows/F5_workflow_v01/submission_ready/F5_submission_ready_manifest_v01.csv,F5_submission_ready_manifest_v01.csv,,character,,,/Users/mo/Library/CloudStorage/OneDrive-Persönlich/MO/Papers/MELD/02_programs/MELD_repository_release_v1/submission/figshare_package_FINAL_LIVE_REVIEW_V3/02_workflows/F5_workflow_…
00_release_manifests/public_absolute_path_scan_v01.csv	34	00_release_manifests/final_variable_dictionary_approved_v01.csv,1327,"source_path,02_workflows/F5_workflow_v01/submission_ready/internal/F5_internal_submission_manifest_v01.csv,F5_internal_submission_manifest_v01.csv,,character,,,/Users/mo/Library/CloudStorage/OneDrive-Persönlich/MO/Papers/MELD/02_programs/MELD_repository_release_v1/submission/figshare_package_FINAL_LIVE_REVIEW_V3/02_workflows/F…
00_release_manifests/public_absolute_path_scan_v01.csv	35	00_release_manifests/final_variable_dictionary_approved_v01.csv,1328,"submission_path,02_workflows/F5_workflow_v01/submission_ready/internal/F5_internal_submission_manifest_v01.csv,F5_internal_submission_manifest_v01.csv,,character,,,/Users/mo/Library/CloudStorage/OneDrive-Persönlich/MO/Papers/MELD/02_programs/MELD_repository_release_v1/submission/figshare_package_FINAL_LIVE_REVIEW_V3/02_workflo…
00_release_manifests/public_absolute_path_scan_v01.csv	36	00_release_manifests/final_variable_dictionary_approved_v01.csv,1366,"source_path,02_workflows/F5_workflow_v01/submission_ready/public/F5_public_submission_manifest_v01.csv,F5_public_submission_manifest_v01.csv,,character,,,/Users/mo/Library/CloudStorage/OneDrive-Persönlich/MO/Papers/MELD/02_programs/MELD_repository_release_v1/submission/figshare_package_FINAL_LIVE_REVIEW_V3/02_workflows/F5_work…
00_release_manifests/public_absolute_path_scan_v01.csv	37	00_release_manifests/final_variable_dictionary_approved_v01.csv,1367,"submission_path,02_workflows/F5_workflow_v01/submission_ready/public/F5_public_submission_manifest_v01.csv,F5_public_submission_manifest_v01.csv,,character,,,/Users/mo/Library/CloudStorage/OneDrive-Persönlich/MO/Papers/MELD/02_programs/MELD_repository_release_v1/submission/figshare_package_FINAL_LIVE_REVIEW_V3/02_workflows/F5_…
00_release_manifests/public_absolute_path_scan_v01.csv	38	00_release_manifests/final_variable_dictionary_approved_v01.csv,1400,"source_path,02_workflows/F6_workflow_v01/data/01_source_loaded_harmonized/srtr_F6_source_load_manifest_internal.csv,srtr_F6_source_load_manifest_internal.csv,,character,,,/Users/mo/Library/CloudStorage/OneDrive-Persönlich/MO/Papers/MELD/02_programs/MELD_repository_release_v1/submission/figshare_package_FINAL_LIVE_REVIEW_V3/01_…
00_release_manifests/public_absolute_path_scan_v01.csv	39	00_release_manifests/final_variable_dictionary_approved_v01.csv,1409,"value,02_workflows/F6_workflow_v01/data/01_source_loaded_harmonized/srtr_F6_step1_run_inputs_internal.csv,srtr_F6_step1_run_inputs_internal.csv,,character,,,V3 central primary-data layer | /Users/mo/Library/CloudStorage/OneDrive-Persönlich/MO/Papers/MELD/02_programs/MELD_repository_release_v1/submission/figshare_package_FINAL_…
00_release_manifests/public_absolute_path_scan_v01.csv	40	00_release_manifests/final_variable_dictionary_approved_v01.csv,1500,"source_file,02_workflows/F6_workflow_v01/data/02a_refined_analysis/srtr_F6_rebuild_from_master_provenance_internal.csv,srtr_F6_rebuild_from_master_provenance_internal.csv,,character,,,/Users/mo/Library/CloudStorage/OneDrive-Persönlich/MO/Papers/MELD/02_programs/MELD_repository_release_v1/submission/figshare_package_FINAL_LIVE_…
00_release_manifests/public_absolute_path_scan_v01.csv	41	00_release_manifests/final_variable_dictionary_approved_v01.csv,1550,"/Users/mo/Library/CloudStorage/OneDrive-Persönlich/MO/Papers/MELD/02_programs/MELD_repository_release_v1/submission/figshare_package_FINAL_LIVE_REVIEW_V2,02_workflows/F6_workflow_v01/README_F6_workflow_v01.txt,README_F6_workflow_v01.txt,,logical,,,"""",NA/blank as read by fread,0,0,0,"""",F6,public_or_low_risk,yes,"""",manual_…
00_release_manifests/public_absolute_path_scan_v01.csv	42	00_release_manifests/final_variable_dictionary_approved_v01.csv,1554,"source_path,02_workflows/F6_workflow_v01/submission_ready/F6_submission_ready_manifest_v01.csv,F6_submission_ready_manifest_v01.csv,,character,,,/Users/mo/Library/CloudStorage/OneDrive-Persönlich/MO/Papers/MELD/02_programs/MELD_repository_release_v1/submission/figshare_package_FINAL_LIVE_REVIEW_V3/02_workflows/F6_workflow_v01/…
00_release_manifests/public_absolute_path_scan_v01.csv	43	00_release_manifests/final_variable_dictionary_approved_v01.csv,1555,"submission_path,02_workflows/F6_workflow_v01/submission_ready/F6_submission_ready_manifest_v01.csv,F6_submission_ready_manifest_v01.csv,,character,,,/Users/mo/Library/CloudStorage/OneDrive-Persönlich/MO/Papers/MELD/02_programs/MELD_repository_release_v1/submission/figshare_package_FINAL_LIVE_REVIEW_V3/02_workflows/F6_workflow_…
00_release_manifests/public_absolute_path_scan_v01.csv	44	00_release_manifests/final_variable_dictionary_approved_v01.csv,1592,"source_path,02_workflows/F6_workflow_v01/submission_ready/internal/F6_internal_submission_manifest_v01.csv,F6_internal_submission_manifest_v01.csv,,character,,,/Users/mo/Library/CloudStorage/OneDrive-Persönlich/MO/Papers/MELD/02_programs/MELD_repository_release_v1/submission/figshare_package_FINAL_LIVE_REVIEW_V3/02_workflows/F…
00_release_manifests/public_absolute_path_scan_v01.csv	45	00_release_manifests/final_variable_dictionary_approved_v01.csv,1593,"submission_path,02_workflows/F6_workflow_v01/submission_ready/internal/F6_internal_submission_manifest_v01.csv,F6_internal_submission_manifest_v01.csv,,character,,,/Users/mo/Library/CloudStorage/OneDrive-Persönlich/MO/Papers/MELD/02_programs/MELD_repository_release_v1/submission/figshare_package_FINAL_LIVE_REVIEW_V3/02_workflo…
00_release_manifests/public_absolute_path_scan_v01.csv	46	00_release_manifests/final_variable_dictionary_approved_v01.csv,1612,"source_path,02_workflows/F6_workflow_v01/submission_ready/public/F6_public_submission_manifest_v01.csv,F6_public_submission_manifest_v01.csv,,character,,,/Users/mo/Library/CloudStorage/OneDrive-Persönlich/MO/Papers/MELD/02_programs/MELD_repository_release_v1/submission/figshare_package_FINAL_LIVE_REVIEW_V3/02_workflows/F6_work…
00_release_manifests/public_absolute_path_scan_v01.csv	47	00_release_manifests/final_variable_dictionary_approved_v01.csv,1613,"submission_path,02_workflows/F6_workflow_v01/submission_ready/public/F6_public_submission_manifest_v01.csv,F6_public_submission_manifest_v01.csv,,character,,,/Users/mo/Library/CloudStorage/OneDrive-Persönlich/MO/Papers/MELD/02_programs/MELD_repository_release_v1/submission/figshare_package_FINAL_LIVE_REVIEW_V3/02_workflows/F6_…
00_release_manifests/public_absolute_path_scan_v01.csv	48	00_release_manifests/final_variable_dictionary_approved_v01.csv,1664,"source_path,02_workflows/F6_workflow_v01/submission_ready/restricted/F6_restricted_submission_manifest_v01.csv,F6_restricted_submission_manifest_v01.csv,,character,,,/Users/mo/Library/CloudStorage/OneDrive-Persönlich/MO/Papers/MELD/02_programs/MELD_repository_release_v1/submission/figshare_package_FINAL_LIVE_REVIEW_V3/02_workf…
00_release_manifests/public_absolute_path_scan_v01.csv	49	00_release_manifests/final_variable_dictionary_approved_v01.csv,1665,"submission_path,02_workflows/F6_workflow_v01/submission_ready/restricted/F6_restricted_submission_manifest_v01.csv,F6_restricted_submission_manifest_v01.csv,,character,,,/Users/mo/Library/CloudStorage/OneDrive-Persönlich/MO/Papers/MELD/02_programs/MELD_repository_release_v1/submission/figshare_package_FINAL_LIVE_REVIEW_V3/02_w…
00_release_manifests/public_absolute_path_scan_v01.csv	50	00_release_manifests/final_variable_dictionary_approved_v01.csv,1788,"source_path,02_workflows/T1_workflow_v01/data/01_source_loaded_harmonized/T1_source_load_manifest_internal.csv,T1_source_load_manifest_internal.csv,,character,,,/Users/mo/Library/CloudStorage/OneDrive-Persönlich/MO/Papers/MELD/02_programs/MELD_repository_release_v1/submission/figshare_package_FINAL_LIVE_REVIEW_V3/01_primary_da…
00_release_manifests/public_absolute_path_scan_v01.csv	51	00_release_manifests/final_variable_dictionary_approved_v01.csv,1797,"value,02_workflows/T1_workflow_v01/data/01_source_loaded_harmonized/T1_step1_run_inputs_internal.csv,T1_step1_run_inputs_internal.csv,,character,,,V3 central primary-data layer | /Users/mo/Library/CloudStorage/OneDrive-Persönlich/MO/Papers/MELD/02_programs/MELD_repository_release_v1/submission/figshare_package_FINAL_LIVE_REVIE…
00_release_manifests/public_absolute_path_scan_v01.csv	52	00_release_manifests/final_variable_dictionary_approved_v01.csv,1896,"detail,02_workflows/T1_workflow_v01/data/02b_table_content/esld_srtr_T1_general_characteristics_build_qc_internal.csv,esld_srtr_T1_general_characteristics_build_qc_internal.csv,,character,,,rows=23 | Public T1 uses submitted values exactly; recalculation does not control public table. | /Users/mo/Library/CloudStorage/OneDrive-P…
00_release_manifests/public_absolute_path_scan_v01.csv	53	00_release_manifests/final_variable_dictionary_approved_v01.csv,1950,"source_file,02_workflows/T1_workflow_v01/data/02b_table_content/esld_srtr_T1_sodium_albumin_recalc_patch_audit_internal.csv,esld_srtr_T1_sodium_albumin_recalc_patch_audit_internal.csv,,character,,,/Users/mo/Library/CloudStorage/OneDrive-Persönlich/MO/Papers/MELD/02_programs/MELD_repository_release_v1/submission/figshare_packag…
00_release_manifests/public_absolute_path_scan_v01.csv	54	00_release_manifests/final_variable_dictionary_approved_v01.csv,1955,"V3,02_workflows/T1_workflow_v01/README_T1_workflow_v01.txt,README_T1_workflow_v01.txt,,character,,,""""""""""""""""""""""""""""""""""""""""""""""""""""""""""""""""""""""""""""""""""""""""""""""""""""""""""""""""""""""""""""""""""/Users/mo/Library/CloudStorage/OneDrive-Persönlich/MO/Papers/MELD/02_programs/MELD_repository_relea…
00_release_manifests/public_absolute_path_scan_v01.csv	55	00_release_manifests/final_variable_dictionary_approved_v01.csv,1981,"submission_path,02_workflows/T1_workflow_v01/submission_ready/internal/T1_internal_submission_manifest_v01.csv,T1_internal_submission_manifest_v01.csv,,character,,,/Users/mo/Library/CloudStorage/OneDrive-Persönlich/MO/Papers/MELD/02_programs/MELD_repository_release_v1/submission/figshare_package_FINAL_LIVE_REVIEW_V3/02_workflo…
00_release_manifests/public_absolute_path_scan_v01.csv	56	00_release_manifests/final_variable_dictionary_approved_v01.csv,2000,"submission_path,02_workflows/T1_workflow_v01/submission_ready/public/T1_public_submission_manifest_v01.csv,T1_public_submission_manifest_v01.csv,,character,,,/Users/mo/Library/CloudStorage/OneDrive-Persönlich/MO/Papers/MELD/02_programs/MELD_repository_release_v1/submission/figshare_package_FINAL_LIVE_REVIEW_V3/02_workflows/T1_…
00_release_manifests/public_absolute_path_scan_v01.csv	57	00_release_manifests/final_variable_dictionary_approved_v01.csv,2087,"source_path,02_workflows/T3_workflow_v01/data/01_source_loaded_harmonized/T3_source_load_manifest_internal.csv,T3_source_load_manifest_internal.csv,,character,,,/Users/mo/Library/CloudStorage/OneDrive-Persönlich/MO/Papers/MELD/02_programs/MELD_repository_release_v1/submission/figshare_package_FINAL_LIVE_REVIEW_V3/01_primary_da…
00_release_manifests/public_absolute_path_scan_v01.csv	58	00_release_manifests/final_variable_dictionary_approved_v01.csv,2096,"value,02_workflows/T3_workflow_v01/data/01_source_loaded_harmonized/T3_step1_run_inputs_internal.csv,T3_step1_run_inputs_internal.csv,,character,,,V3 central primary-data layer | /Users/mo/Library/CloudStorage/OneDrive-Persönlich/MO/Papers/MELD/02_programs/MELD_repository_release_v1/submission/figshare_package_FINAL_LIVE_REVIE…
00_release_manifests/public_absolute_path_scan_v01.csv	59	00_release_manifests/final_variable_dictionary_approved_v01.csv,2152,"detail,02_workflows/T3_workflow_v01/data/02b_table_content/esld_srtr_T3_creatinine_comparison_build_qc_internal.csv,esld_srtr_T3_creatinine_comparison_build_qc_internal.csv,,character,,,rows=24 | Public T3 uses submitted DOCX values exactly; recalculation does not control public table. | /Users/mo/Library/CloudStorage/OneDrive-…
00_release_manifests/public_absolute_path_scan_v01.csv	60	00_release_manifests/final_variable_dictionary_approved_v01.csv,2419,"submission_path,02_workflows/T3_workflow_v01/submission_ready/internal/T3_internal_submission_manifest_v01.csv,T3_internal_submission_manifest_v01.csv,,character,,,/Users/mo/Library/CloudStorage/OneDrive-Persönlich/MO/Papers/MELD/02_programs/MELD_repository_release_v1/submission/figshare_package_FINAL_LIVE_REVIEW_V3/02_workflo…
00_release_manifests/public_absolute_path_scan_v01.csv	61	00_release_manifests/final_variable_dictionary_approved_v01.csv,2464,"submission_path,02_workflows/T3_workflow_v01/submission_ready/public/T3_public_submission_manifest_v01.csv,T3_public_submission_manifest_v01.csv,,character,,,/Users/mo/Library/CloudStorage/OneDrive-Persönlich/MO/Papers/MELD/02_programs/MELD_repository_release_v1/submission/figshare_package_FINAL_LIVE_REVIEW_V3/02_workflows/T3_…
00_release_manifests/public_absolute_path_scan_v01.csv	62	00_release_manifests/final_variable_dictionary_approved_v01.csv,2549,"source_path,02_workflows/T4_workflow_v01/data/01_source_loaded_harmonized/T4_source_load_manifest_internal.csv,T4_source_load_manifest_internal.csv,,character,,,/Users/mo/Library/CloudStorage/OneDrive-Persönlich/MO/Papers/MELD/02_programs/MELD_repository_release_v1/submission/figshare_package_FINAL_LIVE_REVIEW_V3/01_primary_da…
00_release_manifests/public_absolute_path_scan_v01.csv	63	00_release_manifests/final_variable_dictionary_approved_v01.csv,2567,"value,02_workflows/T4_workflow_v01/data/02a_refined_analysis/esld_T4_score_deviation_outcome_refined_qc_internal.csv,esld_T4_score_deviation_outcome_refined_qc_internal.csv,,character,,,FALSE | 0 | submitted DOCX values | /Users/mo/Library/CloudStorage/OneDrive-Persönlich/MO/Papers/MELD/02_programs/MELD_repository_release_v1/s…
00_release_manifests/public_absolute_path_scan_v01.csv	64	00_release_manifests/final_variable_dictionary_approved_v01.csv,2570,"detail,02_workflows/T4_workflow_v01/data/02b_table_content/esld_T4_score_deviation_outcome_build_qc_internal.csv,esld_T4_score_deviation_outcome_build_qc_internal.csv,,character,,,rows=13 | Public T4 uses submitted DOCX values exactly; recalculation does not control public table. | /Users/mo/Library/CloudStorage/OneDrive-Persö…
00_release_manifests/public_absolute_path_scan_v01.csv	65	00_release_manifests/final_variable_dictionary_approved_v01.csv,2620,"detail,02_workflows/T4_workflow_v01/data/02b_table_content/srtr_T4_score_deviation_outcome_build_qc_internal.csv,srtr_T4_score_deviation_outcome_build_qc_internal.csv,,character,,,/Users/mo/Library/CloudStorage/OneDrive-Persönlich/MO/Papers/MELD/02_programs/MELD_repository_release_v1/submission/figshare_package_FINAL_LIVE_REVI…
00_release_manifests/public_absolute_path_scan_v01.csv	66	00_release_manifests/final_variable_dictionary_approved_v01.csv,2645,"source_path,02_workflows/T4_workflow_v01/data/02b_table_content/srtr_T4_score_deviation_outcome_source_manifest_internal.csv,srtr_T4_score_deviation_outcome_source_manifest_internal.csv,,character,,,/Users/mo/Library/CloudStorage/OneDrive-Persönlich/MO/Papers/MELD/02_programs/MELD_repository_release_v1/submission/figshare_pack…
00_release_manifests/public_absolute_path_scan_v01.csv	67	00_release_manifests/final_variable_dictionary_approved_v01.csv,2716,"submission_path,02_workflows/T4_workflow_v01/submission_ready/internal/T4_internal_submission_manifest_v01.csv,T4_internal_submission_manifest_v01.csv,,character,,,/Users/mo/Library/CloudStorage/OneDrive-Persönlich/MO/Papers/MELD/02_programs/MELD_repository_release_v1/submission/figshare_package_FINAL_LIVE_REVIEW_V3/02_workflo…
00_release_manifests/public_absolute_path_scan_v01.csv	68	00_release_manifests/final_variable_dictionary_approved_v01.csv,2738,"submission_path,02_workflows/T4_workflow_v01/submission_ready/public/T4_public_submission_manifest_v01.csv,T4_public_submission_manifest_v01.csv,,character,,,/Users/mo/Library/CloudStorage/OneDrive-Persönlich/MO/Papers/MELD/02_programs/MELD_repository_release_v1/submission/figshare_package_FINAL_LIVE_REVIEW_V3/02_workflows/T4_…
00_release_manifests/public_absolute_path_scan_v01.csv	69	00_release_manifests/final_variable_dictionary_approved_v01.csv,2744,"The,02_workflows/T4_workflow_v01/submission_ready/README_T4_submission_ready_v01.txt,README_T4_submission_ready_v01.txt,,character,,,- | | Internal | The | Use | /Users/mo/Library/CloudStorage/OneDrive-Persönlich/MO/Papers/MELD/02_programs/MELD_repository_release_v1/submission/figshare_package_FINAL_LIVE_REVIEW_V3/02_workflows…
00_release_manifests/public_absolute_path_scan_v01.csv	70	00_release_manifests/final_variable_dictionary_approved_v01.csv,2764,"source_path,02_workflows/T4_workflow_v01/submission_ready/restricted/data/srtr_T4_restricted_source_manifest.csv,srtr_T4_restricted_source_manifest.csv,,character,,,/Users/mo/Library/CloudStorage/OneDrive-Persönlich/MO/Papers/MELD/02_programs/MELD_repository_release_v1/submission/figshare_package_FINAL_LIVE_REVIEW_V3/02_workfl…
00_release_manifests/public_absolute_path_scan_v01.csv	71	00_release_manifests/final_variable_dictionary_approved_v01.csv,2805,"submission_path,02_workflows/T4_workflow_v01/submission_ready/restricted/T4_restricted_submission_manifest_v01.csv,T4_restricted_submission_manifest_v01.csv,,character,,,/Users/mo/Library/CloudStorage/OneDrive-Persönlich/MO/Papers/MELD/02_programs/MELD_repository_release_v1/submission/figshare_package_FINAL_LIVE_REVIEW_V3/02_w…
00_release_manifests/public_absolute_path_scan_v01.csv	72	00_release_manifests/not_public_variable_dictionary_v01.csv,18,"source_path,02_workflows/F1_workflow_v02/submission_ready/F1_submission_ready_manifest_v02.csv,F1_submission_ready_manifest_v02.csv,,character,,,/Users/mo/Library/CloudStorage/OneDrive-Persönlich/MO/Papers/MELD/02_programs/MELD_repository_release_v1/submission/figshare_package_FINAL_LIVE_REVIEW_V3/02_workflows/F1_workflow_v02/data/0…
00_release_manifests/public_absolute_path_scan_v01.csv	73	00_release_manifests/not_public_variable_dictionary_v01.csv,21,"submission_path,02_workflows/F1_workflow_v02/submission_ready/F1_submission_ready_manifest_v02.csv,F1_submission_ready_manifest_v02.csv,,character,,,/Users/mo/Library/CloudStorage/OneDrive-Persönlich/MO/Papers/MELD/02_programs/MELD_repository_release_v1/submission/figshare_package_FINAL_LIVE_REVIEW_V3/02_workflows/F1_workflow_v02/su…
00_release_manifests/public_absolute_path_scan_v01.csv	74	00_release_manifests/not_public_variable_dictionary_v01.csv,42,"source_path,02_workflows/F1_workflow_v02/submission_ready/internal/F1_internal_submission_manifest_v02.csv,F1_internal_submission_manifest_v02.csv,,character,,,/Users/mo/Library/CloudStorage/OneDrive-Persönlich/MO/Papers/MELD/02_programs/MELD_repository_release_v1/submission/figshare_package_FINAL_LIVE_REVIEW_V3/02_workflows/F1_work…
00_release_manifests/public_absolute_path_scan_v01.csv	75	00_release_manifests/not_public_variable_dictionary_v01.csv,45,"submission_path,02_workflows/F1_workflow_v02/submission_ready/internal/F1_internal_submission_manifest_v02.csv,F1_internal_submission_manifest_v02.csv,,character,,,/Users/mo/Library/CloudStorage/OneDrive-Persönlich/MO/Papers/MELD/02_programs/MELD_repository_release_v1/submission/figshare_package_FINAL_LIVE_REVIEW_V3/02_workflows/F1_…
00_release_manifests/public_absolute_path_scan_v01.csv	76	00_release_manifests/not_public_variable_dictionary_v01.csv,107,"source_path,02_workflows/F1_workflow_v02/submission_ready/public/F1_public_submission_manifest_v02.csv,F1_public_submission_manifest_v02.csv,,character,,,/Users/mo/Library/CloudStorage/OneDrive-Persönlich/MO/Papers/MELD/02_programs/MELD_repository_release_v1/submission/figshare_package_FINAL_LIVE_REVIEW_V3/02_workflows/F1_workflow_…
00_release_manifests/public_absolute_path_scan_v01.csv	77	00_release_manifests/not_public_variable_dictionary_v01.csv,110,"submission_path,02_workflows/F1_workflow_v02/submission_ready/public/F1_public_submission_manifest_v02.csv,F1_public_submission_manifest_v02.csv,,character,,,/Users/mo/Library/CloudStorage/OneDrive-Persönlich/MO/Papers/MELD/02_programs/MELD_repository_release_v1/submission/figshare_package_FINAL_LIVE_REVIEW_V3/02_workflows/F1_workf…
00_release_manifests/public_absolute_path_scan_v01.csv	78	00_release_manifests/not_public_variable_dictionary_v01.csv,126,"source_path,02_workflows/F2_workflow_v01/data/01_source_loaded_harmonized/slco_F2_source_load_manifest_internal.csv,slco_F2_source_load_manifest_internal.csv,,character,,,/Users/mo/Library/CloudStorage/OneDrive-Persönlich/MO/Papers/MELD/02_programs/MELD_repository_release_v1/submission/figshare_package_FINAL_LIVE_REVIEW_V3/01_prima…
00_release_manifests/public_absolute_path_scan_v01.csv	79	00_release_manifests/not_public_variable_dictionary_v01.csv,129,"value,02_workflows/F2_workflow_v01/data/01_source_loaded_harmonized/slco_F2_step1_run_inputs_internal.csv,slco_F2_step1_run_inputs_internal.csv,,character,,,V3 central primary-data layer | /Users/mo/Library/CloudStorage/OneDrive-Persönlich/MO/Papers/MELD/02_programs/MELD_repository_release_v1/submission/figshare_package_FINAL_LIVE_…
00_release_manifests/public_absolute_path_scan_v01.csv	80	00_release_manifests/not_public_variable_dictionary_v01.csv,159,"source_path,02_workflows/F2_workflow_v01/submission_ready/F2_submission_ready_manifest_v01.csv,F2_submission_ready_manifest_v01.csv,,character,,,/Users/mo/Library/CloudStorage/OneDrive-Persönlich/MO/Papers/MELD/02_programs/MELD_repository_release_v1/submission/figshare_package_FINAL_LIVE_REVIEW_V3/02_workflows/F2_workflow_v01/data/…
00_release_manifests/public_absolute_path_scan_v01.csv	81	00_release_manifests/not_public_variable_dictionary_v01.csv,162,"submission_path,02_workflows/F2_workflow_v01/submission_ready/F2_submission_ready_manifest_v01.csv,F2_submission_ready_manifest_v01.csv,,character,,,/Users/mo/Library/CloudStorage/OneDrive-Persönlich/MO/Papers/MELD/02_programs/MELD_repository_release_v1/submission/figshare_package_FINAL_LIVE_REVIEW_V3/02_workflows/F2_workflow_v01/s…
00_release_manifests/public_absolute_path_scan_v01.csv	82	00_release_manifests/not_public_variable_dictionary_v01.csv,173,"source_path,02_workflows/F2_workflow_v01/submission_ready/internal/F2_internal_submission_manifest_v01.csv,F2_internal_submission_manifest_v01.csv,,character,,,/Users/mo/Library/CloudStorage/OneDrive-Persönlich/MO/Papers/MELD/02_programs/MELD_repository_release_v1/submission/figshare_package_FINAL_LIVE_REVIEW_V3/02_workflows/F2_wor…
00_release_manifests/public_absolute_path_scan_v01.csv	83	00_release_manifests/not_public_variable_dictionary_v01.csv,176,"submission_path,02_workflows/F2_workflow_v01/submission_ready/internal/F2_internal_submission_manifest_v01.csv,F2_internal_submission_manifest_v01.csv,,character,,,/Users/mo/Library/CloudStorage/OneDrive-Persönlich/MO/Papers/MELD/02_programs/MELD_repository_release_v1/submission/figshare_package_FINAL_LIVE_REVIEW_V3/02_workflows/F2…
00_release_manifests/public_absolute_path_scan_v01.csv	84	00_release_manifests/not_public_variable_dictionary_v01.csv,214,"source_path,02_workflows/F2_workflow_v01/submission_ready/internal/data/slco_F2_source_load_manifest_internal.csv,slco_F2_source_load_manifest_internal.csv,,character,,,/Users/mo/Library/CloudStorage/OneDrive-Persönlich/MO/Papers/MELD/02_programs/MELD_repository_release_v1/submission/figshare_package_FINAL_LIVE_REVIEW_V3/01_primary…
00_release_manifests/public_absolute_path_scan_v01.csv	85	00_release_manifests/not_public_variable_dictionary_v01.csv,222,"source_path,02_workflows/F2_workflow_v01/submission_ready/public/F2_public_submission_manifest_v01.csv,F2_public_submission_manifest_v01.csv,,character,,,/Users/mo/Library/CloudStorage/OneDrive-Persönlich/MO/Papers/MELD/02_programs/MELD_repository_release_v1/submission/figshare_package_FINAL_LIVE_REVIEW_V3/02_workflows/F2_workflow_…
00_release_manifests/public_absolute_path_scan_v01.csv	86	00_release_manifests/not_public_variable_dictionary_v01.csv,225,"submission_path,02_workflows/F2_workflow_v01/submission_ready/public/F2_public_submission_manifest_v01.csv,F2_public_submission_manifest_v01.csv,,character,,,/Users/mo/Library/CloudStorage/OneDrive-Persönlich/MO/Papers/MELD/02_programs/MELD_repository_release_v1/submission/figshare_package_FINAL_LIVE_REVIEW_V3/02_workflows/F2_workf…
00_release_manifests/public_absolute_path_scan_v01.csv	87	00_release_manifests/not_public_variable_dictionary_v01.csv,234,"source_path,02_workflows/F3_workflow_v01/data/01_source_loaded_harmonized/F3_source_load_manifest_internal.csv,F3_source_load_manifest_internal.csv,,character,,,/Users/mo/Library/CloudStorage/OneDrive-Persönlich/MO/Papers/MELD/02_programs/MELD_repository_release_v1/submission/figshare_package_FINAL_LIVE_REVIEW_V3/01_primary_data/pu…
00_release_manifests/public_absolute_path_scan_v01.csv	88	00_release_manifests/not_public_variable_dictionary_v01.csv,266,"source_path,02_workflows/F3_workflow_v01/submission_ready/internal/data/F3_source_load_manifest_internal.csv,F3_source_load_manifest_internal.csv,,character,,,/Users/mo/Library/CloudStorage/OneDrive-Persönlich/MO/Papers/MELD/02_programs/MELD_repository_release_v1/submission/figshare_package_FINAL_LIVE_REVIEW_V3/01_primary_data/publ…
00_release_manifests/public_absolute_path_scan_v01.csv	89	00_release_manifests/not_public_variable_dictionary_v01.csv,339,"source_path,02_workflows/F4_workflow_v01/submission_ready/F4_submission_ready_manifest_v01.csv,F4_submission_ready_manifest_v01.csv,,character,,,/Users/mo/Library/CloudStorage/OneDrive-Persönlich/MO/Papers/MELD/02_programs/MELD_repository_release_v1/submission/figshare_package_FINAL_LIVE_REVIEW_V3/02_workflows/F4_workflow_v01/data/…
00_release_manifests/public_absolute_path_scan_v01.csv	90	00_release_manifests/not_public_variable_dictionary_v01.csv,342,"submission_path,02_workflows/F4_workflow_v01/submission_ready/F4_submission_ready_manifest_v01.csv,F4_submission_ready_manifest_v01.csv,,character,,,/Users/mo/Library/CloudStorage/OneDrive-Persönlich/MO/Papers/MELD/02_programs/MELD_repository_release_v1/submission/figshare_package_FINAL_LIVE_REVIEW_V3/02_workflows/F4_workflow_v01/s…
00_release_manifests/public_absolute_path_scan_v01.csv	91	00_release_manifests/not_public_variable_dictionary_v01.csv,350,"source_path,02_workflows/F4_workflow_v01/submission_ready/internal/F4_internal_submission_manifest_v01.csv,F4_internal_submission_manifest_v01.csv,,character,,,/Users/mo/Library/CloudStorage/OneDrive-Persönlich/MO/Papers/MELD/02_programs/MELD_repository_release_v1/submission/figshare_package_FINAL_LIVE_REVIEW_V3/02_workflows/F4_wor…
00_release_manifests/public_absolute_path_scan_v01.csv	92	00_release_manifests/not_public_variable_dictionary_v01.csv,353,"submission_path,02_workflows/F4_workflow_v01/submission_ready/internal/F4_internal_submission_manifest_v01.csv,F4_internal_submission_manifest_v01.csv,,character,,,/Users/mo/Library/CloudStorage/OneDrive-Persönlich/MO/Papers/MELD/02_programs/MELD_repository_release_v1/submission/figshare_package_FINAL_LIVE_REVIEW_V3/02_workflows/F4…
00_release_manifests/public_absolute_path_scan_v01.csv	93	00_release_manifests/not_public_variable_dictionary_v01.csv,434,"source_path,02_workflows/F4_workflow_v01/submission_ready/public/F4_public_submission_manifest_v01.csv,F4_public_submission_manifest_v01.csv,,character,,,/Users/mo/Library/CloudStorage/OneDrive-Persönlich/MO/Papers/MELD/02_programs/MELD_repository_release_v1/submission/figshare_package_FINAL_LIVE_REVIEW_V3/02_workflows/F4_workflow_…
00_release_manifests/public_absolute_path_scan_v01.csv	94	00_release_manifests/not_public_variable_dictionary_v01.csv,437,"submission_path,02_workflows/F4_workflow_v01/submission_ready/public/F4_public_submission_manifest_v01.csv,F4_public_submission_manifest_v01.csv,,character,,,/Users/mo/Library/CloudStorage/OneDrive-Persönlich/MO/Papers/MELD/02_programs/MELD_repository_release_v1/submission/figshare_package_FINAL_LIVE_REVIEW_V3/02_workflows/F4_workf…
00_release_manifests/public_absolute_path_scan_v01.csv	95	00_release_manifests/not_public_variable_dictionary_v01.csv,446,"source_path,02_workflows/F5_workflow_v01/data/01_source_loaded_harmonized/esld_F5_source_load_manifest_internal.csv,esld_F5_source_load_manifest_internal.csv,,character,,,/Users/mo/Library/CloudStorage/OneDrive-Persönlich/MO/Papers/MELD/02_programs/MELD_repository_release_v1/submission/figshare_package_FINAL_LIVE_REVIEW_V3/01_prima…
00_release_manifests/public_absolute_path_scan_v01.csv	96	00_release_manifests/not_public_variable_dictionary_v01.csv,449,"value,02_workflows/F5_workflow_v01/data/01_source_loaded_harmonized/esld_F5_step1_run_inputs_internal.csv,esld_F5_step1_run_inputs_internal.csv,,character,,,V3 central primary-data layer | /Users/mo/Library/CloudStorage/OneDrive-Persönlich/MO/Papers/MELD/02_programs/MELD_repository_release_v1/submission/figshare_package_FINAL_LIVE_…
00_release_manifests/public_absolute_path_scan_v01.csv	97	00_release_manifests/not_public_variable_dictionary_v01.csv,507,"source_path,02_workflows/F5_workflow_v01/submission_ready/F5_submission_ready_manifest_v01.csv,F5_submission_ready_manifest_v01.csv,,character,,,/Users/mo/Library/CloudStorage/OneDrive-Persönlich/MO/Papers/MELD/02_programs/MELD_repository_release_v1/submission/figshare_package_FINAL_LIVE_REVIEW_V3/02_workflows/F5_workflow_v01/data/…
00_release_manifests/public_absolute_path_scan_v01.csv	98	00_release_manifests/not_public_variable_dictionary_v01.csv,510,"submission_path,02_workflows/F5_workflow_v01/submission_ready/F5_submission_ready_manifest_v01.csv,F5_submission_ready_manifest_v01.csv,,character,,,/Users/mo/Library/CloudStorage/OneDrive-Persönlich/MO/Papers/MELD/02_programs/MELD_repository_release_v1/submission/figshare_package_FINAL_LIVE_REVIEW_V3/02_workflows/F5_workflow_v01/s…
00_release_manifests/public_absolute_path_scan_v01.csv	99	00_release_manifests/not_public_variable_dictionary_v01.csv,518,"source_path,02_workflows/F5_workflow_v01/submission_ready/internal/F5_internal_submission_manifest_v01.csv,F5_internal_submission_manifest_v01.csv,,character,,,/Users/mo/Library/CloudStorage/OneDrive-Persönlich/MO/Papers/MELD/02_programs/MELD_repository_release_v1/submission/figshare_package_FINAL_LIVE_REVIEW_V3/02_workflows/F5_wor…
00_release_manifests/public_absolute_path_scan_v01.csv	100	00_release_manifests/not_public_variable_dictionary_v01.csv,521,"submission_path,02_workflows/F5_workflow_v01/submission_ready/internal/F5_internal_submission_manifest_v01.csv,F5_internal_submission_manifest_v01.csv,,character,,,/Users/mo/Library/CloudStorage/OneDrive-Persönlich/MO/Papers/MELD/02_programs/MELD_repository_release_v1/submission/figshare_package_FINAL_LIVE_REVIEW_V3/02_workflows/F5…
00_release_manifests/public_absolute_path_scan_v01.csv	101	00_release_manifests/not_public_variable_dictionary_v01.csv,555,"source_path,02_workflows/F5_workflow_v01/submission_ready/public/F5_public_submission_manifest_v01.csv,F5_public_submission_manifest_v01.csv,,character,,,/Users/mo/Library/CloudStorage/OneDrive-Persönlich/MO/Papers/MELD/02_programs/MELD_repository_release_v1/submission/figshare_package_FINAL_LIVE_REVIEW_V3/02_workflows/F5_workflow_…
00_release_manifests/public_absolute_path_scan_v01.csv	102	00_release_manifests/not_public_variable_dictionary_v01.csv,558,"submission_path,02_workflows/F5_workflow_v01/submission_ready/public/F5_public_submission_manifest_v01.csv,F5_public_submission_manifest_v01.csv,,character,,,/Users/mo/Library/CloudStorage/OneDrive-Persönlich/MO/Papers/MELD/02_programs/MELD_repository_release_v1/submission/figshare_package_FINAL_LIVE_REVIEW_V3/02_workflows/F5_workf…
00_release_manifests/public_absolute_path_scan_v01.csv	103	00_release_manifests/not_public_variable_dictionary_v01.csv,559,"/Users/mo/Library/CloudStorage/OneDrive-Persönlich/MO/Papers/MELD/02_programs/MELD_repository_release_v1/submission/figshare_package_FINAL_LIVE_REVIEW_V2,02_workflows/F6_workflow_v01/README_F6_workflow_v01.txt,README_F6_workflow_v01.txt,,logical,,,"""",NA/blank as read by fread,0,0,0,"""",F6,public_or_low_risk,yes,"""",manual_revie…
00_release_manifests/public_absolute_path_scan_v01.csv	104	00_release_manifests/not_public_variable_dictionary_v01.csv,569,"source_path,02_workflows/F6_workflow_v01/submission_ready/F6_submission_ready_manifest_v01.csv,F6_submission_ready_manifest_v01.csv,,character,,,/Users/mo/Library/CloudStorage/OneDrive-Persönlich/MO/Papers/MELD/02_programs/MELD_repository_release_v1/submission/figshare_package_FINAL_LIVE_REVIEW_V3/02_workflows/F6_workflow_v01/data/…
00_release_manifests/public_absolute_path_scan_v01.csv	105	00_release_manifests/not_public_variable_dictionary_v01.csv,572,"submission_path,02_workflows/F6_workflow_v01/submission_ready/F6_submission_ready_manifest_v01.csv,F6_submission_ready_manifest_v01.csv,,character,,,/Users/mo/Library/CloudStorage/OneDrive-Persönlich/MO/Papers/MELD/02_programs/MELD_repository_release_v1/submission/figshare_package_FINAL_LIVE_REVIEW_V3/02_workflows/F6_workflow_v01/s…
00_release_manifests/public_absolute_path_scan_v01.csv	106	00_release_manifests/not_public_variable_dictionary_v01.csv,604,"source_path,02_workflows/F6_workflow_v01/submission_ready/internal/F6_internal_submission_manifest_v01.csv,F6_internal_submission_manifest_v01.csv,,character,,,/Users/mo/Library/CloudStorage/OneDrive-Persönlich/MO/Papers/MELD/02_programs/MELD_repository_release_v1/submission/figshare_package_FINAL_LIVE_REVIEW_V3/02_workflows/F6_wor…
00_release_manifests/public_absolute_path_scan_v01.csv	107	00_release_manifests/not_public_variable_dictionary_v01.csv,607,"submission_path,02_workflows/F6_workflow_v01/submission_ready/internal/F6_internal_submission_manifest_v01.csv,F6_internal_submission_manifest_v01.csv,,character,,,/Users/mo/Library/CloudStorage/OneDrive-Persönlich/MO/Papers/MELD/02_programs/MELD_repository_release_v1/submission/figshare_package_FINAL_LIVE_REVIEW_V3/02_workflows/F6…
00_release_manifests/public_absolute_path_scan_v01.csv	108	00_release_manifests/not_public_variable_dictionary_v01.csv,614,"source_path,02_workflows/F6_workflow_v01/submission_ready/public/F6_public_submission_manifest_v01.csv,F6_public_submission_manifest_v01.csv,,character,,,/Users/mo/Library/CloudStorage/OneDrive-Persönlich/MO/Papers/MELD/02_programs/MELD_repository_release_v1/submission/figshare_package_FINAL_LIVE_REVIEW_V3/02_workflows/F6_workflow_…
00_release_manifests/public_absolute_path_scan_v01.csv	109	00_release_manifests/not_public_variable_dictionary_v01.csv,617,"submission_path,02_workflows/F6_workflow_v01/submission_ready/public/F6_public_submission_manifest_v01.csv,F6_public_submission_manifest_v01.csv,,character,,,/Users/mo/Library/CloudStorage/OneDrive-Persönlich/MO/Papers/MELD/02_programs/MELD_repository_release_v1/submission/figshare_package_FINAL_LIVE_REVIEW_V3/02_workflows/F6_workf…
00_release_manifests/public_absolute_path_scan_v01.csv	110	00_release_manifests/not_public_variable_dictionary_v01.csv,620,"V3,02_workflows/T1_workflow_v01/README_T1_workflow_v01.txt,README_T1_workflow_v01.txt,,character,,,"""""""""""""""""""""""""""""""""""""""""""""""""""""""""""""""""""""""""""""""""""""""""""""""""""""""""""""""""""""""""""""""""""""""""""""""""""""""""""""""""""""""""""""""""""""""""""""""""""""""""""""""""""""""""""""""""""""""""""…
00_release_manifests/public_absolute_path_scan_v01.csv	111	00_release_manifests/not_public_variable_dictionary_v01.csv,628,"source_path,02_workflows/T1_workflow_v01/data/01_source_loaded_harmonized/T1_source_load_manifest_internal.csv,T1_source_load_manifest_internal.csv,,character,,,/Users/mo/Library/CloudStorage/OneDrive-Persönlich/MO/Papers/MELD/02_programs/MELD_repository_release_v1/submission/figshare_package_FINAL_LIVE_REVIEW_V3/01_primary_data/pu…
00_release_manifests/public_absolute_path_scan_v01.csv	112	00_release_manifests/not_public_variable_dictionary_v01.csv,631,"value,02_workflows/T1_workflow_v01/data/01_source_loaded_harmonized/T1_step1_run_inputs_internal.csv,T1_step1_run_inputs_internal.csv,,character,,,V3 central primary-data layer | /Users/mo/Library/CloudStorage/OneDrive-Persönlich/MO/Papers/MELD/02_programs/MELD_repository_release_v1/submission/figshare_package_FINAL_LIVE_REVIEW_V3/…
00_release_manifests/public_absolute_path_scan_v01.csv	113	00_release_manifests/not_public_variable_dictionary_v01.csv,714,"submission_path,02_workflows/T1_workflow_v01/submission_ready/internal/T1_internal_submission_manifest_v01.csv,T1_internal_submission_manifest_v01.csv,,character,,,/Users/mo/Library/CloudStorage/OneDrive-Persönlich/MO/Papers/MELD/02_programs/MELD_repository_release_v1/submission/figshare_package_FINAL_LIVE_REVIEW_V3/02_workflows/T1…
00_release_manifests/public_absolute_path_scan_v01.csv	114	00_release_manifests/not_public_variable_dictionary_v01.csv,722,"submission_path,02_workflows/T1_workflow_v01/submission_ready/public/T1_public_submission_manifest_v01.csv,T1_public_submission_manifest_v01.csv,,character,,,/Users/mo/Library/CloudStorage/OneDrive-Persönlich/MO/Papers/MELD/02_programs/MELD_repository_release_v1/submission/figshare_package_FINAL_LIVE_REVIEW_V3/02_workflows/T1_workf…
00_release_manifests/public_absolute_path_scan_v01.csv	115	00_release_manifests/not_public_variable_dictionary_v01.csv,730,"source_path,02_workflows/T3_workflow_v01/data/01_source_loaded_harmonized/T3_source_load_manifest_internal.csv,T3_source_load_manifest_internal.csv,,character,,,/Users/mo/Library/CloudStorage/OneDrive-Persönlich/MO/Papers/MELD/02_programs/MELD_repository_release_v1/submission/figshare_package_FINAL_LIVE_REVIEW_V3/01_primary_data/pu…
00_release_manifests/public_absolute_path_scan_v01.csv	116	00_release_manifests/not_public_variable_dictionary_v01.csv,733,"value,02_workflows/T3_workflow_v01/data/01_source_loaded_harmonized/T3_step1_run_inputs_internal.csv,T3_step1_run_inputs_internal.csv,,character,,,V3 central primary-data layer | /Users/mo/Library/CloudStorage/OneDrive-Persönlich/MO/Papers/MELD/02_programs/MELD_repository_release_v1/submission/figshare_package_FINAL_LIVE_REVIEW_V3/…
00_release_manifests/public_absolute_path_scan_v01.csv	117	00_release_manifests/not_public_variable_dictionary_v01.csv,935,"submission_path,02_workflows/T3_workflow_v01/submission_ready/internal/T3_internal_submission_manifest_v01.csv,T3_internal_submission_manifest_v01.csv,,character,,,/Users/mo/Library/CloudStorage/OneDrive-Persönlich/MO/Papers/MELD/02_programs/MELD_repository_release_v1/submission/figshare_package_FINAL_LIVE_REVIEW_V3/02_workflows/T3…
00_release_manifests/public_absolute_path_scan_v01.csv	118	00_release_manifests/not_public_variable_dictionary_v01.csv,1065,"submission_path,02_workflows/T3_workflow_v01/submission_ready/public/T3_public_submission_manifest_v01.csv,T3_public_submission_manifest_v01.csv,,character,,,/Users/mo/Library/CloudStorage/OneDrive-Persönlich/MO/Papers/MELD/02_programs/MELD_repository_release_v1/submission/figshare_package_FINAL_LIVE_REVIEW_V3/02_workflows/T3_work…
00_release_manifests/public_absolute_path_scan_v01.csv	119	00_release_manifests/not_public_variable_dictionary_v01.csv,1073,"source_path,02_workflows/T4_workflow_v01/data/01_source_loaded_harmonized/T4_source_load_manifest_internal.csv,T4_source_load_manifest_internal.csv,,character,,,/Users/mo/Library/CloudStorage/OneDrive-Persönlich/MO/Papers/MELD/02_programs/MELD_repository_release_v1/submission/figshare_package_FINAL_LIVE_REVIEW_V3/01_primary_data/r…
00_release_manifests/public_absolute_path_scan_v01.csv	120	00_release_manifests/not_public_variable_dictionary_v01.csv,1085,"value,02_workflows/T4_workflow_v01/data/02a_refined_analysis/esld_T4_score_deviation_outcome_refined_qc_internal.csv,esld_T4_score_deviation_outcome_refined_qc_internal.csv,,character,,,FALSE | 0 | submitted DOCX values | /Users/mo/Library/CloudStorage/OneDrive-Persönlich/MO/Papers/MELD/02_programs/MELD_repository_release_v1/submi…
00_release_manifests/public_absolute_path_scan_v01.csv	121	00_release_manifests/not_public_variable_dictionary_v01.csv,1087,"detail,02_workflows/T4_workflow_v01/data/02b_table_content/esld_T4_score_deviation_outcome_build_qc_internal.csv,esld_T4_score_deviation_outcome_build_qc_internal.csv,,character,,,rows=13 | Public T4 uses submitted DOCX values exactly; recalculation does not control public table. | /Users/mo/Library/CloudStorage/OneDrive-Persönlic…
00_release_manifests/public_absolute_path_scan_v01.csv	122	00_release_manifests/not_public_variable_dictionary_v01.csv,1128,"The,02_workflows/T4_workflow_v01/submission_ready/README_T4_submission_ready_v01.txt,README_T4_submission_ready_v01.txt,,character,,,- | | Internal | The | Use | /Users/mo/Library/CloudStorage/OneDrive-Persönlich/MO/Papers/MELD/02_programs/MELD_repository_release_v1/submission/figshare_package_FINAL_LIVE_REVIEW_V3/02_workflows/T4_…
00_release_manifests/public_absolute_path_scan_v01.csv	123	00_release_manifests/not_public_variable_dictionary_v01.csv,1147,"submission_path,02_workflows/T4_workflow_v01/submission_ready/internal/T4_internal_submission_manifest_v01.csv,T4_internal_submission_manifest_v01.csv,,character,,,/Users/mo/Library/CloudStorage/OneDrive-Persönlich/MO/Papers/MELD/02_programs/MELD_repository_release_v1/submission/figshare_package_FINAL_LIVE_REVIEW_V3/02_workflows/T…
00_release_manifests/public_absolute_path_scan_v01.csv	124	00_release_manifests/not_public_variable_dictionary_v01.csv,1182,"submission_path,02_workflows/T4_workflow_v01/submission_ready/public/T4_public_submission_manifest_v01.csv,T4_public_submission_manifest_v01.csv,,character,,,/Users/mo/Library/CloudStorage/OneDrive-Persönlich/MO/Papers/MELD/02_programs/MELD_repository_release_v1/submission/figshare_package_FINAL_LIVE_REVIEW_V3/02_workflows/T4_work…
00_release_manifests/public_absolute_path_scan_v01.csv	125	00_release_manifests/public_deposit_package_build_summary_v01.csv,2,"source_repository,/Users/mo/Library/CloudStorage/OneDrive-Persönlich/MO/Papers/MELD/02_programs/MELD_repository_release_v1/submission/figshare_package_FINAL_LIVE_REVIEW_V3,info"
00_release_manifests/public_absolute_path_scan_v01.csv	126	00_release_manifests/public_deposit_package_build_summary_v01.csv,3,"package_directory,/Users/mo/Library/CloudStorage/OneDrive-Persönlich/MO/Papers/MELD/02_programs/MELD_repository_release_v1/submission/figshare_package_FINAL_PUBLIC_DEPOSIT_V1_20260503_002637,info"
00_release_manifests/public_absolute_path_scan_v01.csv	127	00_release_manifests/public_variable_dictionary_explanatory_v01.csv,107,"02_workflows/F1_workflow_v02/data/01_source_loaded_harmonized/expm_slco_F1_source_load_manifest_public.csv,source_path,source_path,Source path,""Descriptor or long-format metadata field identifying the metric, variable, workflow object, unit, or source represented by the row."",,See example_values and allowed_values.,charact…
00_release_manifests/public_absolute_path_scan_v01.csv	128	00_release_manifests/public_variable_dictionary_explanatory_v01.csv,110,"02_workflows/F1_workflow_v02/data/01_source_loaded_harmonized/expm_slco_F1_step1_run_inputs_public.csv,value,value,Value,Numerical or character value corresponding to the row-specific variable/metric.,,See example_values and allowed_values.,character,V3 central primary-data layer | /Users/mo/Library/CloudStorage/OneDrive-Per…
00_release_manifests/public_absolute_path_scan_v01.csv	129	00_release_manifests/public_variable_dictionary_explanatory_v01.csv,201,"02_workflows/F1_workflow_v02/data/02b_figure_content/slco_F1_surface_run_inputs_outputs_public.csv,path,path,Path,F1 public data variable used for the creatinine/bilirubin interference surface or associated validation workflow.,,See example_values and allowed_values.,character,/Users/mo/Library/CloudStorage/OneDrive-Persönl…
00_release_manifests/public_absolute_path_scan_v01.csv	130	00_release_manifests/public_variable_dictionary_explanatory_v02.csv,107,"source_path,02_workflows/F1_workflow_v02/data/01_source_loaded_harmonized/expm_slco_F1_source_load_manifest_public.csv,source_path,Source path,""Descriptor or long-format metadata field identifying the metric, variable, workflow object, unit, or source represented by the row."","""",See example_values and allowed_values.,cha…
00_release_manifests/public_absolute_path_scan_v01.csv	131	00_release_manifests/public_variable_dictionary_explanatory_v02.csv,110,"value,02_workflows/F1_workflow_v02/data/01_source_loaded_harmonized/expm_slco_F1_step1_run_inputs_public.csv,value,Value,Numerical or character value corresponding to the row-specific variable/metric.,"""",See example_values and allowed_values.,character,V3 central primary-data layer | /Users/mo/Library/CloudStorage/OneDrive…
00_release_manifests/public_absolute_path_scan_v01.csv	132	00_release_manifests/public_variable_dictionary_explanatory_v02.csv,201,"path,02_workflows/F1_workflow_v02/data/02b_figure_content/slco_F1_surface_run_inputs_outputs_public.csv,path,Path,F1 public data variable used for the creatinine/bilirubin interference surface or associated validation workflow.,"""",See example_values and allowed_values.,character,/Users/mo/Library/CloudStorage/OneDrive-Pers…
00_release_manifests/public_absolute_path_scan_v01.csv	133	00_release_manifests/public_variable_dictionary_explanatory_v03.csv,107,"source_path,02_workflows/F1_workflow_v02/data/01_source_loaded_harmonized/expm_slco_F1_source_load_manifest_public.csv,source_path,Source path,Source path recorded by the workflow. For public release this should be package-relative or sanitized if the original value was an absolute local path.,"""",Path string; prefer packag…
00_release_manifests/public_absolute_path_scan_v01.csv	134	00_release_manifests/public_variable_dictionary_explanatory_v03.csv,110,"value,02_workflows/F1_workflow_v02/data/01_source_loaded_harmonized/expm_slco_F1_step1_run_inputs_public.csv,value,Value,Numerical or character value corresponding to the row-specific variable/metric.,"""",See example_values and allowed_values.,character,V3 central primary-data layer | /Users/mo/Library/CloudStorage/OneDrive…
00_release_manifests/public_absolute_path_scan_v01.csv	135	00_release_manifests/public_variable_dictionary_explanatory_v03.csv,201,"path,02_workflows/F1_workflow_v02/data/02b_figure_content/slco_F1_surface_run_inputs_outputs_public.csv,path,Workflow path,Workflow path recorded in a manifest or audit table. For public release this should refer to a package-relative or otherwise non-sensitive path.,%,Path string; prefer package-relative or sanitized values…
00_release_manifests/public_absolute_path_scan_v01.csv	138	00_release_manifests/public_variable_dictionary_precision_summary_v01.csv,2,"public_package,/Users/mo/Library/CloudStorage/OneDrive-Persönlich/MO/Papers/MELD/02_programs/MELD_repository_release_v1/submission/figshare_package_FINAL_PUBLIC_DEPOSIT_V1_20260503_002637,info"
00_release_manifests/public_absolute_path_scan_v01.csv	139	00_release_manifests/public_variable_dictionary_RECOMMENDED.csv,107,"source_path,02_workflows/F1_workflow_v02/data/01_source_loaded_harmonized/expm_slco_F1_source_load_manifest_public.csv,source_path,Source path,Source path recorded by the workflow. For public release this should be package-relative or sanitized if the original value was an absolute local path.,"""",Path string; prefer package-re…
00_release_manifests/public_absolute_path_scan_v01.csv	140	00_release_manifests/public_variable_dictionary_RECOMMENDED.csv,110,"value,02_workflows/F1_workflow_v02/data/01_source_loaded_harmonized/expm_slco_F1_step1_run_inputs_public.csv,value,Value,Numerical or character value corresponding to the row-specific variable/metric.,"""",See example_values and allowed_values.,character,V3 central primary-data layer | /Users/mo/Library/CloudStorage/OneDrive-Per…
00_release_manifests/public_absolute_path_scan_v01.csv	141	00_release_manifests/public_variable_dictionary_RECOMMENDED.csv,201,"path,02_workflows/F1_workflow_v02/data/02b_figure_content/slco_F1_surface_run_inputs_outputs_public.csv,path,Workflow path,Workflow path recorded in a manifest or audit table. For public release this should refer to a package-relative or otherwise non-sensitive path.,%,Path string; prefer package-relative or sanitized values in …
00_release_manifests/public_absolute_path_scan_v01.csv	142	00_release_manifests/public_variable_dictionary_summary_explanatory_v01.csv,2,"public_package,/Users/mo/Library/CloudStorage/OneDrive-Persönlich/MO/Papers/MELD/02_programs/MELD_repository_release_v1/submission/figshare_package_FINAL_PUBLIC_DEPOSIT_V1_20260503_002637,info"
00_release_manifests/public_absolute_path_scan_v01.csv	143	00_release_manifests/public_variable_dictionary_summary_explanatory_v02.csv,2,"public_package,/Users/mo/Library/CloudStorage/OneDrive-Persönlich/MO/Papers/MELD/02_programs/MELD_repository_release_v1/submission/figshare_package_FINAL_PUBLIC_DEPOSIT_V1_20260503_002637,info"
00_release_manifests/public_absolute_path_scan_v01.csv	144	00_release_manifests/public_variable_dictionary_v01.csv,107,"source_path,02_workflows/F1_workflow_v02/data/01_source_loaded_harmonized/expm_slco_F1_source_load_manifest_public.csv,expm_slco_F1_source_load_manifest_public.csv,,character,,,/Users/mo/Library/CloudStorage/OneDrive-Persönlich/MO/Papers/MELD/02_programs/MELD_repository_release_v1/submission/figshare_package_FINAL_LIVE_REVIEW_V3/01_pri…
00_release_manifests/public_absolute_path_scan_v01.csv	145	00_release_manifests/public_variable_dictionary_v01.csv,110,"value,02_workflows/F1_workflow_v02/data/01_source_loaded_harmonized/expm_slco_F1_step1_run_inputs_public.csv,expm_slco_F1_step1_run_inputs_public.csv,,character,,,V3 central primary-data layer | /Users/mo/Library/CloudStorage/OneDrive-Persönlich/MO/Papers/MELD/02_programs/MELD_repository_release_v1/submission/figshare_package_FINAL_LIV…
00_release_manifests/public_absolute_path_scan_v01.csv	146	00_release_manifests/public_variable_dictionary_v01.csv,201,"path,02_workflows/F1_workflow_v02/data/02b_figure_content/slco_F1_surface_run_inputs_outputs_public.csv,slco_F1_surface_run_inputs_outputs_public.csv,,character,,,/Users/mo/Library/CloudStorage/OneDrive-Persönlich/MO/Papers/MELD/02_programs/MELD_repository_release_v1/submission/figshare_package_FINAL_LIVE_REVIEW_V3/02_workflows/F1_work…
00_release_manifests/public_absolute_path_scan_v01.csv	147	00_release_manifests/restricted_on_request_variable_dictionary_v01.csv,228,"source_path,02_workflows/F4_workflow_v01/data/01_source_loaded_harmonized/esld_srtr_F4_source_load_manifest_internal.csv,esld_srtr_F4_source_load_manifest_internal.csv,,character,,,/Users/mo/Library/CloudStorage/OneDrive-Persönlich/MO/Papers/MELD/02_programs/MELD_repository_release_v1/submission/figshare_package_FINAL_LI…
00_release_manifests/public_absolute_path_scan_v01.csv	148	00_release_manifests/restricted_on_request_variable_dictionary_v01.csv,231,"value,02_workflows/F4_workflow_v01/data/01_source_loaded_harmonized/esld_srtr_F4_step1_run_inputs_internal.csv,esld_srtr_F4_step1_run_inputs_internal.csv,,character,,,V3 central primary-data layer | /Users/mo/Library/CloudStorage/OneDrive-Persönlich/MO/Papers/MELD/02_programs/MELD_repository_release_v1/submission/figshar…
00_release_manifests/public_absolute_path_scan_v01.csv	149	00_release_manifests/restricted_on_request_variable_dictionary_v01.csv,364,"source_path,02_workflows/F6_workflow_v01/data/01_source_loaded_harmonized/srtr_F6_source_load_manifest_internal.csv,srtr_F6_source_load_manifest_internal.csv,,character,,,/Users/mo/Library/CloudStorage/OneDrive-Persönlich/MO/Papers/MELD/02_programs/MELD_repository_release_v1/submission/figshare_package_FINAL_LIVE_REVIEW_…
00_release_manifests/public_absolute_path_scan_v01.csv	150	00_release_manifests/restricted_on_request_variable_dictionary_v01.csv,367,"value,02_workflows/F6_workflow_v01/data/01_source_loaded_harmonized/srtr_F6_step1_run_inputs_internal.csv,srtr_F6_step1_run_inputs_internal.csv,,character,,,V3 central primary-data layer | /Users/mo/Library/CloudStorage/OneDrive-Persönlich/MO/Papers/MELD/02_programs/MELD_repository_release_v1/submission/figshare_package_…
00_release_manifests/public_absolute_path_scan_v01.csv	151	00_release_manifests/restricted_on_request_variable_dictionary_v01.csv,464,"source_file,02_workflows/F6_workflow_v01/data/02a_refined_analysis/srtr_F6_rebuild_from_master_provenance_internal.csv,srtr_F6_rebuild_from_master_provenance_internal.csv,,character,,,/Users/mo/Library/CloudStorage/OneDrive-Persönlich/MO/Papers/MELD/02_programs/MELD_repository_release_v1/submission/figshare_package_FINAL…
00_release_manifests/public_absolute_path_scan_v01.csv	152	00_release_manifests/restricted_on_request_variable_dictionary_v01.csv,548,"source_path,02_workflows/F6_workflow_v01/submission_ready/restricted/F6_restricted_submission_manifest_v01.csv,F6_restricted_submission_manifest_v01.csv,,character,,,/Users/mo/Library/CloudStorage/OneDrive-Persönlich/MO/Papers/MELD/02_programs/MELD_repository_release_v1/submission/figshare_package_FINAL_LIVE_REVIEW_V3/02…
00_release_manifests/public_absolute_path_scan_v01.csv	153	00_release_manifests/restricted_on_request_variable_dictionary_v01.csv,551,"submission_path,02_workflows/F6_workflow_v01/submission_ready/restricted/F6_restricted_submission_manifest_v01.csv,F6_restricted_submission_manifest_v01.csv,,character,,,/Users/mo/Library/CloudStorage/OneDrive-Persönlich/MO/Papers/MELD/02_programs/MELD_repository_release_v1/submission/figshare_package_FINAL_LIVE_REVIEW_V…
00_release_manifests/public_absolute_path_scan_v01.csv	154	00_release_manifests/restricted_on_request_variable_dictionary_v01.csv,647,"detail,02_workflows/T1_workflow_v01/data/02b_table_content/esld_srtr_T1_general_characteristics_build_qc_internal.csv,esld_srtr_T1_general_characteristics_build_qc_internal.csv,,character,,,rows=23 | Public T1 uses submitted values exactly; recalculation does not control public table. | /Users/mo/Library/CloudStorage/OneD…
00_release_manifests/public_absolute_path_scan_v01.csv	155	00_release_manifests/restricted_on_request_variable_dictionary_v01.csv,703,"source_file,02_workflows/T1_workflow_v01/data/02b_table_content/esld_srtr_T1_sodium_albumin_recalc_patch_audit_internal.csv,esld_srtr_T1_sodium_albumin_recalc_patch_audit_internal.csv,,character,,,/Users/mo/Library/CloudStorage/OneDrive-Persönlich/MO/Papers/MELD/02_programs/MELD_repository_release_v1/submission/figshare_…
00_release_manifests/public_absolute_path_scan_v01.csv	156	00_release_manifests/restricted_on_request_variable_dictionary_v01.csv,740,"detail,02_workflows/T3_workflow_v01/data/02b_table_content/esld_srtr_T3_creatinine_comparison_build_qc_internal.csv,esld_srtr_T3_creatinine_comparison_build_qc_internal.csv,,character,,,rows=24 | Public T3 uses submitted DOCX values exactly; recalculation does not control public table. | /Users/mo/Library/CloudStorage/One…
00_release_manifests/public_absolute_path_scan_v01.csv	157	00_release_manifests/restricted_on_request_variable_dictionary_v01.csv,852,"detail,02_workflows/T4_workflow_v01/data/02b_table_content/srtr_T4_score_deviation_outcome_build_qc_internal.csv,srtr_T4_score_deviation_outcome_build_qc_internal.csv,,character,,,/Users/mo/Library/CloudStorage/OneDrive-Persönlich/MO/Papers/MELD/02_programs/MELD_repository_release_v1/submission/figshare_package_FINAL_LIV…
00_release_manifests/public_absolute_path_scan_v01.csv	158	00_release_manifests/restricted_on_request_variable_dictionary_v01.csv,881,"source_path,02_workflows/T4_workflow_v01/data/02b_table_content/srtr_T4_score_deviation_outcome_source_manifest_internal.csv,srtr_T4_score_deviation_outcome_source_manifest_internal.csv,,character,,,/Users/mo/Library/CloudStorage/OneDrive-Persönlich/MO/Papers/MELD/02_programs/MELD_repository_release_v1/submission/figshar…
00_release_manifests/public_absolute_path_scan_v01.csv	159	00_release_manifests/restricted_on_request_variable_dictionary_v01.csv,927,"submission_path,02_workflows/T4_workflow_v01/submission_ready/restricted/T4_restricted_submission_manifest_v01.csv,T4_restricted_submission_manifest_v01.csv,,character,,,/Users/mo/Library/CloudStorage/OneDrive-Persönlich/MO/Papers/MELD/02_programs/MELD_repository_release_v1/submission/figshare_package_FINAL_LIVE_REVIEW_V…
00_release_manifests/public_absolute_path_scan_v01.csv	160	00_release_manifests/restricted_on_request_variable_dictionary_v01.csv,933,"source_path,02_workflows/T4_workflow_v01/submission_ready/restricted/data/srtr_T4_restricted_source_manifest.csv,srtr_T4_restricted_source_manifest.csv,,character,,,/Users/mo/Library/CloudStorage/OneDrive-Persönlich/MO/Papers/MELD/02_programs/MELD_repository_release_v1/submission/figshare_package_FINAL_LIVE_REVIEW_V3/02_…
00_release_manifests/public_absolute_path_scan_v01.csv	161	02_workflows/F1_workflow_v02/data/01_source_loaded_harmonized/expm_slco_F1_step1_run_inputs_public.csv,3,"""f1_array_raw"";""/Users/mo/Library/CloudStorage/OneDrive-Persönlich/MO/Papers/MELD/02_programs/MELD_repository_release_v1/submission/figshare_package_FINAL_LIVE_REVIEW_V3/01_primary_data/public/f1_tb_cre_experimental_array_raw.csv"""
00_release_manifests/public_absolute_path_scan_v01.csv	162	02_workflows/F1_workflow_v02/data/01_source_loaded_harmonized/expm_slco_F1_step1_run_inputs_public.csv,4,"""f1_validation_raw"";""/Users/mo/Library/CloudStorage/OneDrive-Persönlich/MO/Papers/MELD/02_programs/MELD_repository_release_v1/submission/figshare_package_FINAL_LIVE_REVIEW_V3/01_primary_data/public/f1_tb_cre_experimental_validation_raw.csv"""
00_release_manifests/public_absolute_path_scan_v01.csv	163	02_workflows/F1_workflow_v02/data/01_source_loaded_harmonized/expm_slco_F1_step1_run_inputs_public.csv,5,"""f1_surface_repository"";""/Users/mo/Library/CloudStorage/OneDrive-Persönlich/MO/Papers/MELD/02_programs/MELD_repository_release_v1/submission/figshare_package_FINAL_LIVE_REVIEW_V3/01_primary_data/public/f1_simulated_surface_repository.csv"""
00_release_manifests/public_absolute_path_scan_v01.csv	164	02_workflows/F1_workflow_v02/data/01_source_loaded_harmonized/expm_slco_F1_step1_run_inputs_public.csv,6,"""f1_surface_metadata"";""/Users/mo/Library/CloudStorage/OneDrive-Persönlich/MO/Papers/MELD/02_programs/MELD_repository_release_v1/submission/figshare_package_FINAL_LIVE_REVIEW_V3/01_primary_data/public/f1_simulated_surface_metadata.csv"""
00_release_manifests/public_absolute_path_scan_v01.csv	165	02_workflows/F1_workflow_v02/submission_ready/F1_submission_ready_manifest_v02.csv,2,"data,public,Curated public experimental array dataset; rounded trial-display values only; unrounded audit columns removed.,02_workflows/F1_workflow_v02/data/02a_refined_analysis/expm_F1_array_input_public.csv,/Users/mo/Library/CloudStorage/OneDrive-Persönlich/MO/Papers/MELD/02_programs/MELD_repository_release_v…
00_release_manifests/public_absolute_path_scan_v01.csv	166	02_workflows/F1_workflow_v02/submission_ready/F1_submission_ready_manifest_v02.csv,3,"data,public,Curated public validation dataset.,02_workflows/F1_workflow_v02/data/02a_refined_analysis/expm_F1_validation_input_public.csv,/Users/mo/Library/CloudStorage/OneDrive-Persönlich/MO/Papers/MELD/02_programs/MELD_repository_release_v1/submission/figshare_package_FINAL_LIVE_REVIEW_V3/02_workflows/F1_work…
00_release_manifests/public_absolute_path_scan_v01.csv	167	02_workflows/F1_workflow_v02/submission_ready/F1_submission_ready_manifest_v02.csv,4,"data,public,Final Figure 1 surface grid used to render the submitted figure.,02_workflows/F1_workflow_v02/data/02b_figure_content/slco_F1_surface_grid_public.csv,/Users/mo/Library/CloudStorage/OneDrive-Persönlich/MO/Papers/MELD/02_programs/MELD_repository_release_v1/submission/figshare_package_FINAL_LIVE_REVIEW…
00_release_manifests/public_absolute_path_scan_v01.csv	168	02_workflows/F1_workflow_v02/submission_ready/F1_submission_ready_manifest_v02.csv,5,"data,public,Metadata for final Figure 1 surface grid.,02_workflows/F1_workflow_v02/data/02b_figure_content/slco_F1_surface_meta_public.csv,/Users/mo/Library/CloudStorage/OneDrive-Persönlich/MO/Papers/MELD/02_programs/MELD_repository_release_v1/submission/figshare_package_FINAL_LIVE_REVIEW_V3/02_workflows/F1_wor…
00_release_manifests/public_absolute_path_scan_v01.csv	169	02_workflows/F1_workflow_v02/submission_ready/F1_submission_ready_manifest_v02.csv,6,"figure,public,Submission-ready Figure 1 PDF.,02_workflows/F1_workflow_v02/figures/slco_F1_surface_public.pdf,/Users/mo/Library/CloudStorage/OneDrive-Persönlich/MO/Papers/MELD/02_programs/MELD_repository_release_v1/submission/figshare_package_FINAL_LIVE_REVIEW_V3/02_workflows/F1_workflow_v02/submission_ready/pub…
00_release_manifests/public_absolute_path_scan_v01.csv	170	02_workflows/F1_workflow_v02/submission_ready/F1_submission_ready_manifest_v02.csv,7,"data,internal,Internal refined array dataset retaining unrounded audit columns.,02_workflows/F1_workflow_v02/data/02a_refined_analysis/expm_F1_array_input_public.csv,/Users/mo/Library/CloudStorage/OneDrive-Persönlich/MO/Papers/MELD/02_programs/MELD_repository_release_v1/submission/figshare_package_FINAL_LIVE_RE…
00_release_manifests/public_absolute_path_scan_v01.csv	171	02_workflows/F1_workflow_v02/submission_ready/F1_submission_ready_manifest_v02.csv,8,"data,internal,Unrounded raw import copy retained for internal traceability only.,02_workflows/F1_workflow_v02/data/01_source_loaded_harmonized/expm_F1_array_raw_public.csv,/Users/mo/Library/CloudStorage/OneDrive-Persönlich/MO/Papers/MELD/02_programs/MELD_repository_release_v1/submission/figshare_package_FINAL_L…
00_release_manifests/public_absolute_path_scan_v01.csv	172	02_workflows/F1_workflow_v02/submission_ready/F1_submission_ready_manifest_v02.csv,9,"data,internal,Raw validation import copy retained for internal traceability only.,02_workflows/F1_workflow_v02/data/01_source_loaded_harmonized/expm_F1_validation_raw_public.csv,/Users/mo/Library/CloudStorage/OneDrive-Persönlich/MO/Papers/MELD/02_programs/MELD_repository_release_v1/submission/figshare_package_F…
00_release_manifests/public_absolute_path_scan_v01.csv	173	02_workflows/F1_workflow_v02/submission_ready/F1_submission_ready_manifest_v02.csv,10,"data,internal,Reference copy from legacy repository package used for internal rebuild comparison.,02_workflows/F1_workflow_v02/data/01_source_loaded_harmonized/slco_F1_surface_grid_reference_public.csv,/Users/mo/Library/CloudStorage/OneDrive-Persönlich/MO/Papers/MELD/02_programs/MELD_repository_release_v1/subm…
00_release_manifests/public_absolute_path_scan_v01.csv	174	02_workflows/F1_workflow_v02/submission_ready/F1_submission_ready_manifest_v02.csv,11,"data,internal,Reference metadata copy from legacy repository package.,02_workflows/F1_workflow_v02/data/01_source_loaded_harmonized/slco_F1_surface_meta_reference_public.csv,/Users/mo/Library/CloudStorage/OneDrive-Persönlich/MO/Papers/MELD/02_programs/MELD_repository_release_v1/submission/figshare_package_FINA…
00_release_manifests/public_absolute_path_scan_v01.csv	175	02_workflows/F1_workflow_v02/submission_ready/F1_submission_ready_manifest_v02.csv,12,"data,internal,Fixed model coefficients used internally to rebuild the public surface grid.,02_workflows/F1_workflow_v02/data/02a_refined_analysis/expm_F1_model_coefficients_public.csv,/Users/mo/Library/CloudStorage/OneDrive-Persönlich/MO/Papers/MELD/02_programs/MELD_repository_release_v1/submission/figshare_pa…
00_release_manifests/public_absolute_path_scan_v01.csv	176	02_workflows/F1_workflow_v02/submission_ready/F1_submission_ready_manifest_v02.csv,13,"validation,internal,QC documenting two-decimal rounding before correction/model processing.,02_workflows/F1_workflow_v02/data/02a_refined_analysis/expm_F1_pre_correction_rounding_qc_public.csv,/Users/mo/Library/CloudStorage/OneDrive-Persönlich/MO/Papers/MELD/02_programs/MELD_repository_release_v1/submission/fi…
00_release_manifests/public_absolute_path_scan_v01.csv	177	02_workflows/F1_workflow_v02/submission_ready/F1_submission_ready_manifest_v02.csv,14,"validation,internal,Internal refined-dataset QC.,02_workflows/F1_workflow_v02/data/02a_refined_analysis/expm_F1_refined_dataset_qc_public.csv,/Users/mo/Library/CloudStorage/OneDrive-Persönlich/MO/Papers/MELD/02_programs/MELD_repository_release_v1/submission/figshare_package_FINAL_LIVE_REVIEW_V3/02_workflows/F1…
00_release_manifests/public_absolute_path_scan_v01.csv	178	02_workflows/F1_workflow_v02/submission_ready/F1_submission_ready_manifest_v02.csv,15,"validation,internal,Internal manual clarification log.,02_workflows/F1_workflow_v02/data/02a_refined_analysis/expm_F1_refined_manual_clarifications_public.csv,/Users/mo/Library/CloudStorage/OneDrive-Persönlich/MO/Papers/MELD/02_programs/MELD_repository_release_v1/submission/figshare_package_FINAL_LIVE_REVIEW_V…
00_release_manifests/public_absolute_path_scan_v01.csv	179	02_workflows/F1_workflow_v02/submission_ready/F1_submission_ready_manifest_v02.csv,16,"validation,internal,Internal QC comparing rebuilt surface to legacy reference surface.,02_workflows/F1_workflow_v02/data/02b_figure_content/slco_F1_surface_rebuild_qc_public.csv,/Users/mo/Library/CloudStorage/OneDrive-Persönlich/MO/Papers/MELD/02_programs/MELD_repository_release_v1/submission/figshare_package_…
00_release_manifests/public_absolute_path_scan_v01.csv	180	02_workflows/F1_workflow_v02/submission_ready/F1_submission_ready_manifest_v02.csv,17,"validation,internal,Internal render manifest for Figure 1 PDF.,02_workflows/F1_workflow_v02/validation/03_render/slco_F1_surface_render_manifest_public.csv,/Users/mo/Library/CloudStorage/OneDrive-Persönlich/MO/Papers/MELD/02_programs/MELD_repository_release_v1/submission/figshare_package_FINAL_LIVE_REVIEW_V3/0…
00_release_manifests/public_absolute_path_scan_v01.csv	181	02_workflows/F1_workflow_v02/submission_ready/F1_submission_ready_manifest_v02.csv,18,"validation,internal,Internal release check confirming public rounded array dataset has two-decimal trial-display values and no unrounded audit columns.,02_workflows/F1_workflow_v02/submission_ready/internal/validation/expm_F1_public_array_rounding_release_check_internal.csv,/Users/mo/Library/CloudStorage/OneDri…
00_release_manifests/public_absolute_path_scan_v01.csv	182	02_workflows/F1_workflow_v02/submission_ready/F1_submission_ready_manifest_v02.csv,19,"validation,internal,Internal final validation/documentation output from step 4.,02_workflows/F1_workflow_v02/validation/04_final_validation/F1_final_column_dictionary_public.csv,/Users/mo/Library/CloudStorage/OneDrive-Persönlich/MO/Papers/MELD/02_programs/MELD_repository_release_v1/submission/figshare_package_…
00_release_manifests/public_absolute_path_scan_v01.csv	183	02_workflows/F1_workflow_v02/submission_ready/F1_submission_ready_manifest_v02.csv,20,"validation,internal,Internal final validation/documentation output from step 4.,02_workflows/F1_workflow_v02/validation/04_final_validation/F1_final_dataset_qc_summary_public.csv,/Users/mo/Library/CloudStorage/OneDrive-Persönlich/MO/Papers/MELD/02_programs/MELD_repository_release_v1/submission/figshare_package…
00_release_manifests/public_absolute_path_scan_v01.csv	184	02_workflows/F1_workflow_v02/submission_ready/F1_submission_ready_manifest_v02.csv,21,"validation,internal,Internal final validation/documentation output from step 4.,02_workflows/F1_workflow_v02/validation/04_final_validation/F1_final_file_inventory_public.csv,/Users/mo/Library/CloudStorage/OneDrive-Persönlich/MO/Papers/MELD/02_programs/MELD_repository_release_v1/submission/figshare_package_FIN…
00_release_manifests/public_absolute_path_scan_v01.csv	185	02_workflows/F1_workflow_v02/submission_ready/F1_submission_ready_manifest_v02.csv,22,"validation,internal,Internal final validation/documentation output from step 4.,02_workflows/F1_workflow_v02/validation/04_final_validation/F1_final_manual_clarifications_public.csv,/Users/mo/Library/CloudStorage/OneDrive-Persönlich/MO/Papers/MELD/02_programs/MELD_repository_release_v1/submission/figshare_pack…
00_release_manifests/public_absolute_path_scan_v01.csv	186	02_workflows/F1_workflow_v02/submission_ready/public/F1_public_submission_manifest_v02.csv,2,"data,public,Curated public experimental array dataset; rounded trial-display values only; unrounded audit columns removed.,02_workflows/F1_workflow_v02/data/02a_refined_analysis/expm_F1_array_input_public.csv,/Users/mo/Library/CloudStorage/OneDrive-Persönlich/MO/Papers/MELD/02_programs/MELD_repository_r…
00_release_manifests/public_absolute_path_scan_v01.csv	187	02_workflows/F1_workflow_v02/submission_ready/public/F1_public_submission_manifest_v02.csv,3,"data,public,Curated public validation dataset.,02_workflows/F1_workflow_v02/data/02a_refined_analysis/expm_F1_validation_input_public.csv,/Users/mo/Library/CloudStorage/OneDrive-Persönlich/MO/Papers/MELD/02_programs/MELD_repository_release_v1/submission/figshare_package_FINAL_LIVE_REVIEW_V3/02_workflows…
00_release_manifests/public_absolute_path_scan_v01.csv	188	02_workflows/F1_workflow_v02/submission_ready/public/F1_public_submission_manifest_v02.csv,4,"data,public,Final Figure 1 surface grid used to render the submitted figure.,02_workflows/F1_workflow_v02/data/02b_figure_content/slco_F1_surface_grid_public.csv,/Users/mo/Library/CloudStorage/OneDrive-Persönlich/MO/Papers/MELD/02_programs/MELD_repository_release_v1/submission/figshare_package_FINAL_LIV…
00_release_manifests/public_absolute_path_scan_v01.csv	189	02_workflows/F1_workflow_v02/submission_ready/public/F1_public_submission_manifest_v02.csv,5,"data,public,Metadata for final Figure 1 surface grid.,02_workflows/F1_workflow_v02/data/02b_figure_content/slco_F1_surface_meta_public.csv,/Users/mo/Library/CloudStorage/OneDrive-Persönlich/MO/Papers/MELD/02_programs/MELD_repository_release_v1/submission/figshare_package_FINAL_LIVE_REVIEW_V3/02_workflow…
00_release_manifests/public_absolute_path_scan_v01.csv	190	02_workflows/F1_workflow_v02/submission_ready/public/F1_public_submission_manifest_v02.csv,6,"figure,public,Submission-ready Figure 1 PDF.,02_workflows/F1_workflow_v02/figures/slco_F1_surface_public.pdf,/Users/mo/Library/CloudStorage/OneDrive-Persönlich/MO/Papers/MELD/02_programs/MELD_repository_release_v1/submission/figshare_package_FINAL_LIVE_REVIEW_V3/02_workflows/F1_workflow_v02/submission_r…
00_release_manifests/public_absolute_path_scan_v01.csv	191	02_workflows/F2_workflow_v01/submission_ready/F2_submission_ready_manifest_v01.csv,2,"data,public,Final public Figure 2 heatmap bin dataset used to render the submitted figure.,02_workflows/F2_workflow_v01/data/02b_figure_content/slco_F2_heatmap_bin_public.csv,/Users/mo/Library/CloudStorage/OneDrive-Persönlich/MO/Papers/MELD/02_programs/MELD_repository_release_v1/submission/figshare_package_FINA…
00_release_manifests/public_absolute_path_scan_v01.csv	192	02_workflows/F2_workflow_v01/submission_ready/F2_submission_ready_manifest_v01.csv,3,"data,public,Public metadata for final Figure 2 heatmap bin dataset.,02_workflows/F2_workflow_v01/data/02b_figure_content/slco_F2_heatmap_meta_public.csv,/Users/mo/Library/CloudStorage/OneDrive-Persönlich/MO/Papers/MELD/02_programs/MELD_repository_release_v1/submission/figshare_package_FINAL_LIVE_REVIEW_V3/02_wo…
00_release_manifests/public_absolute_path_scan_v01.csv	193	02_workflows/F2_workflow_v01/submission_ready/F2_submission_ready_manifest_v01.csv,4,"figure,public,Submission-ready Figure 2 PDF.,02_workflows/F2_workflow_v01/figures/slco_F2_heatmap_public.pdf,/Users/mo/Library/CloudStorage/OneDrive-Persönlich/MO/Papers/MELD/02_programs/MELD_repository_release_v1/submission/figshare_package_FINAL_LIVE_REVIEW_V3/02_workflows/F2_workflow_v01/submission_ready/pub…
00_release_manifests/public_absolute_path_scan_v01.csv	194	02_workflows/F2_workflow_v01/submission_ready/F2_submission_ready_manifest_v01.csv,5,"data,internal,""Internal F2 workflow traceability, QC, reference, or validation file."",02_workflows/F2_workflow_v01/data/01_source_loaded_harmonized/slco_F2_heatmap_bin_reference_internal.csv,/Users/mo/Library/CloudStorage/OneDrive-Persönlich/MO/Papers/MELD/02_programs/MELD_repository_release_v1/submission/fig…
00_release_manifests/public_absolute_path_scan_v01.csv	195	02_workflows/F2_workflow_v01/submission_ready/F2_submission_ready_manifest_v01.csv,6,"data,internal,""Internal F2 workflow traceability, QC, reference, or validation file."",02_workflows/F2_workflow_v01/data/01_source_loaded_harmonized/slco_F2_heatmap_meta_reference_internal.csv,/Users/mo/Library/CloudStorage/OneDrive-Persönlich/MO/Papers/MELD/02_programs/MELD_repository_release_v1/submission/fi…
00_release_manifests/public_absolute_path_scan_v01.csv	196	02_workflows/F2_workflow_v01/submission_ready/F2_submission_ready_manifest_v01.csv,7,"data,internal,""Internal F2 workflow traceability, QC, reference, or validation file."",02_workflows/F2_workflow_v01/data/01_source_loaded_harmonized/slco_F2_source_load_manifest_internal.csv,/Users/mo/Library/CloudStorage/OneDrive-Persönlich/MO/Papers/MELD/02_programs/MELD_repository_release_v1/submission/figs…
00_release_manifests/public_absolute_path_scan_v01.csv	197	02_workflows/F2_workflow_v01/submission_ready/F2_submission_ready_manifest_v01.csv,8,"data,internal,""Internal F2 workflow traceability, QC, reference, or validation file."",02_workflows/F2_workflow_v01/data/02a_refined_analysis/slco_F2_heatmap_input_internal.csv,/Users/mo/Library/CloudStorage/OneDrive-Persönlich/MO/Papers/MELD/02_programs/MELD_repository_release_v1/submission/figshare_package_F…
00_release_manifests/public_absolute_path_scan_v01.csv	198	02_workflows/F2_workflow_v01/submission_ready/F2_submission_ready_manifest_v01.csv,9,"data,internal,""Internal F2 workflow traceability, QC, reference, or validation file."",02_workflows/F2_workflow_v01/data/02a_refined_analysis/slco_F2_heatmap_input_qc_internal.csv,/Users/mo/Library/CloudStorage/OneDrive-Persönlich/MO/Papers/MELD/02_programs/MELD_repository_release_v1/submission/figshare_packag…
00_release_manifests/public_absolute_path_scan_v01.csv	199	02_workflows/F2_workflow_v01/submission_ready/F2_submission_ready_manifest_v01.csv,10,"data,internal,""Internal F2 workflow traceability, QC, reference, or validation file."",02_workflows/F2_workflow_v01/data/02a_refined_analysis/slco_F2_heatmap_model_qc_internal.csv,/Users/mo/Library/CloudStorage/OneDrive-Persönlich/MO/Papers/MELD/02_programs/MELD_repository_release_v1/submission/figshare_packa…
00_release_manifests/public_absolute_path_scan_v01.csv	200	02_workflows/F2_workflow_v01/submission_ready/F2_submission_ready_manifest_v01.csv,11,"data,internal,""Internal F2 workflow traceability, QC, reference, or validation file."",02_workflows/F2_workflow_v01/data/02b_figure_content/slco_F2_heatmap_rebuild_qc_internal.csv,/Users/mo/Library/CloudStorage/OneDrive-Persönlich/MO/Papers/MELD/02_programs/MELD_repository_release_v1/submission/figshare_packa…
00_release_manifests/public_absolute_path_scan_v01.csv	201	02_workflows/F2_workflow_v01/submission_ready/F2_submission_ready_manifest_v01.csv,12,"validation,internal,""Internal F2 workflow traceability, QC, reference, or validation file."",02_workflows/F2_workflow_v01/validation/03_render/slco_F2_heatmap_render_manifest_internal.csv,/Users/mo/Library/CloudStorage/OneDrive-Persönlich/MO/Papers/MELD/02_programs/MELD_repository_release_v1/submission/figsha…
00_release_manifests/public_absolute_path_scan_v01.csv	202	02_workflows/F2_workflow_v01/submission_ready/F2_submission_ready_manifest_v01.csv,13,"validation,internal,""Internal F2 workflow traceability, QC, reference, or validation file."",02_workflows/F2_workflow_v01/validation/04_final_validation/F2_final_column_dictionary_internal.csv,/Users/mo/Library/CloudStorage/OneDrive-Persönlich/MO/Papers/MELD/02_programs/MELD_repository_release_v1/submission/f…
00_release_manifests/public_absolute_path_scan_v01.csv	203	02_workflows/F2_workflow_v01/submission_ready/F2_submission_ready_manifest_v01.csv,14,"validation,internal,""Internal F2 workflow traceability, QC, reference, or validation file."",02_workflows/F2_workflow_v01/validation/04_final_validation/F2_final_dataset_qc_summary_internal.csv,/Users/mo/Library/CloudStorage/OneDrive-Persönlich/MO/Papers/MELD/02_programs/MELD_repository_release_v1/submission/…
00_release_manifests/public_absolute_path_scan_v01.csv	204	02_workflows/F2_workflow_v01/submission_ready/F2_submission_ready_manifest_v01.csv,15,"validation,internal,""Internal F2 workflow traceability, QC, reference, or validation file."",02_workflows/F2_workflow_v01/validation/04_final_validation/F2_final_file_inventory_internal.csv,/Users/mo/Library/CloudStorage/OneDrive-Persönlich/MO/Papers/MELD/02_programs/MELD_repository_release_v1/submission/figs…
00_release_manifests/public_absolute_path_scan_v01.csv	205	02_workflows/F2_workflow_v01/submission_ready/public/F2_public_submission_manifest_v01.csv,2,"data,public,Final public Figure 2 heatmap bin dataset used to render the submitted figure.,02_workflows/F2_workflow_v01/data/02b_figure_content/slco_F2_heatmap_bin_public.csv,/Users/mo/Library/CloudStorage/OneDrive-Persönlich/MO/Papers/MELD/02_programs/MELD_repository_release_v1/submission/figshare_pack…
00_release_manifests/public_absolute_path_scan_v01.csv	206	02_workflows/F2_workflow_v01/submission_ready/public/F2_public_submission_manifest_v01.csv,3,"data,public,Public metadata for final Figure 2 heatmap bin dataset.,02_workflows/F2_workflow_v01/data/02b_figure_content/slco_F2_heatmap_meta_public.csv,/Users/mo/Library/CloudStorage/OneDrive-Persönlich/MO/Papers/MELD/02_programs/MELD_repository_release_v1/submission/figshare_package_FINAL_LIVE_REVIEW_…
00_release_manifests/public_absolute_path_scan_v01.csv	207	02_workflows/F2_workflow_v01/submission_ready/public/F2_public_submission_manifest_v01.csv,4,"figure,public,Submission-ready Figure 2 PDF.,02_workflows/F2_workflow_v01/figures/slco_F2_heatmap_public.pdf,/Users/mo/Library/CloudStorage/OneDrive-Persönlich/MO/Papers/MELD/02_programs/MELD_repository_release_v1/submission/figshare_package_FINAL_LIVE_REVIEW_V3/02_workflows/F2_workflow_v01/submission_r…
00_release_manifests/public_absolute_path_scan_v01.csv	208	02_workflows/F3_workflow_v01/README_F3_workflow_v01.txt,4,/Users/mo/Library/CloudStorage/OneDrive-Persönlich/MO/Papers/MELD/02_programs/MELD_repository_release_v1/submission/figshare_package_FINAL_LIVE_REVIEW_V2
00_release_manifests/public_absolute_path_scan_v01.csv	209	02_workflows/F3_workflow_v01/README_F3_workflow_v01.txt,11," ""/Users/mo/Library/CloudStorage/OneDrive-Persönlich/MO/Papers/MELD/02_programs/MELD_repository_release_v1/submission/figshare_package_FINAL_LIVE_REVIEW_V2"","
00_release_manifests/public_absolute_path_scan_v01.csv	210	02_workflows/F4_workflow_v01/submission_ready/F4_submission_ready_manifest_v01.csv,2,"data,public,Final ESLD aggregate dataset used to render Figure 4.,02_workflows/F4_workflow_v01/data/02b_figure_content/esld_F4_survival_stats_public.csv,/Users/mo/Library/CloudStorage/OneDrive-Persönlich/MO/Papers/MELD/02_programs/MELD_repository_release_v1/submission/figshare_package_FINAL_LIVE_REVIEW_V3/02_wo…
00_release_manifests/public_absolute_path_scan_v01.csv	211	02_workflows/F4_workflow_v01/submission_ready/F4_submission_ready_manifest_v01.csv,3,"data,public,Final SRTR median-survival aggregate dataset used to render Figure 4.,02_workflows/F4_workflow_v01/data/02b_figure_content/srtr_F4_survival_median_reference_public.csv,/Users/mo/Library/CloudStorage/OneDrive-Persönlich/MO/Papers/MELD/02_programs/MELD_repository_release_v1/submission/figshare_package…
00_release_manifests/public_absolute_path_scan_v01.csv	212	02_workflows/F4_workflow_v01/submission_ready/F4_submission_ready_manifest_v01.csv,4,"data,public,Final SRTR Wilcoxon/statistical aggregate dataset used to render Figure 4.,02_workflows/F4_workflow_v01/data/02b_figure_content/srtr_F4_survival_wilcoxon_reference_public.csv,/Users/mo/Library/CloudStorage/OneDrive-Persönlich/MO/Papers/MELD/02_programs/MELD_repository_release_v1/submission/figshare_…
00_release_manifests/public_absolute_path_scan_v01.csv	213	02_workflows/F4_workflow_v01/submission_ready/F4_submission_ready_manifest_v01.csv,5,"figure,public,Submission-ready Figure 4 PDF.,02_workflows/F4_workflow_v01/figures/F4_ESLD_SRTR_public.pdf,/Users/mo/Library/CloudStorage/OneDrive-Persönlich/MO/Papers/MELD/02_programs/MELD_repository_release_v1/submission/figshare_package_FINAL_LIVE_REVIEW_V3/02_workflows/F4_workflow_v01/submission_ready/public…
00_release_manifests/public_absolute_path_scan_v01.csv	214	02_workflows/F4_workflow_v01/submission_ready/F4_submission_ready_manifest_v01.csv,6,"data,internal,Internal source copy of public ESLD master used for F4 rebuild.,02_workflows/F4_workflow_v01/data/01_source_loaded_harmonized/esld_master_long_public.csv,/Users/mo/Library/CloudStorage/OneDrive-Persönlich/MO/Papers/MELD/02_programs/MELD_repository_release_v1/submission/figshare_package_FINAL_LIVE_…
00_release_manifests/public_absolute_path_scan_v01.csv	215	02_workflows/F4_workflow_v01/submission_ready/F4_submission_ready_manifest_v01.csv,7,"data,internal,Internal ESLD case-level survival dataset rebuilt from master.,02_workflows/F4_workflow_v01/data/02a_refined_analysis/esld_F4_survival_case_internal.csv,/Users/mo/Library/CloudStorage/OneDrive-Persönlich/MO/Papers/MELD/02_programs/MELD_repository_release_v1/submission/figshare_package_FINAL_LIVE_R…
00_release_manifests/public_absolute_path_scan_v01.csv	216	02_workflows/F4_workflow_v01/submission_ready/F4_submission_ready_manifest_v01.csv,8,"data,internal,Internal ESLD aggregate rebuilt from master before public figure-content copy.,02_workflows/F4_workflow_v01/data/02a_refined_analysis/esld_F4_survival_stats_from_master_internal.csv,/Users/mo/Library/CloudStorage/OneDrive-Persönlich/MO/Papers/MELD/02_programs/MELD_repository_release_v1/submission/…
00_release_manifests/public_absolute_path_scan_v01.csv	217	02_workflows/F4_workflow_v01/submission_ready/F4_submission_ready_manifest_v01.csv,9,"data,internal,Legacy reference case-level dataset for internal comparison.,02_workflows/F4_workflow_v01/data/02a_refined_analysis/esld_F4_survival_case_internal.csv,/Users/mo/Library/CloudStorage/OneDrive-Persönlich/MO/Papers/MELD/02_programs/MELD_repository_release_v1/submission/figshare_package_FINAL_LIVE_REV…
00_release_manifests/public_absolute_path_scan_v01.csv	218	02_workflows/F4_workflow_v01/submission_ready/F4_submission_ready_manifest_v01.csv,10,"data,internal,Legacy reference aggregate dataset for internal comparison.,02_workflows/F4_workflow_v01/data/02a_refined_analysis/esld_F4_survival_stats_from_master_internal.csv,/Users/mo/Library/CloudStorage/OneDrive-Persönlich/MO/Papers/MELD/02_programs/MELD_repository_release_v1/submission/figshare_package_F…
00_release_manifests/public_absolute_path_scan_v01.csv	219	02_workflows/F4_workflow_v01/submission_ready/F4_submission_ready_manifest_v01.csv,11,"validation,internal,Internal ESLD rebuild QC.,02_workflows/F4_workflow_v01/data/02b_figure_content/esld_F4_survival_stats_rebuild_qc_internal.csv,/Users/mo/Library/CloudStorage/OneDrive-Persönlich/MO/Papers/MELD/02_programs/MELD_repository_release_v1/submission/figshare_package_FINAL_LIVE_REVIEW_V3/02_workflow…
00_release_manifests/public_absolute_path_scan_v01.csv	220	02_workflows/F4_workflow_v01/submission_ready/F4_submission_ready_manifest_v01.csv,12,"validation,internal,Internal F4 build audit.,02_workflows/F4_workflow_v01/data/02a_refined_analysis/esld_F4_survival_build_audit_internal.csv,/Users/mo/Library/CloudStorage/OneDrive-Persönlich/MO/Papers/MELD/02_programs/MELD_repository_release_v1/submission/figshare_package_FINAL_LIVE_REVIEW_V3/02_workflows/F4…
00_release_manifests/public_absolute_path_scan_v01.csv	221	02_workflows/F4_workflow_v01/submission_ready/F4_submission_ready_manifest_v01.csv,13,"validation,internal,Internal Figure 4 render manifest.,02_workflows/F4_workflow_v01/validation/03_render/F4_ESLD_SRTR_render_manifest_internal.csv,/Users/mo/Library/CloudStorage/OneDrive-Persönlich/MO/Papers/MELD/02_programs/MELD_repository_release_v1/submission/figshare_package_FINAL_LIVE_REVIEW_V3/02_workflo…
00_release_manifests/public_absolute_path_scan_v01.csv	222	02_workflows/F4_workflow_v01/submission_ready/F4_submission_ready_manifest_v01.csv,14,"validation,internal,Internal final validation/documentation output from step 4.,02_workflows/F4_workflow_v01/validation/04_final_validation/F4_final_column_dictionary_internal.csv,/Users/mo/Library/CloudStorage/OneDrive-Persönlich/MO/Papers/MELD/02_programs/MELD_repository_release_v1/submission/figshare_packag…
00_release_manifests/public_absolute_path_scan_v01.csv	223	02_workflows/F4_workflow_v01/submission_ready/F4_submission_ready_manifest_v01.csv,15,"validation,internal,Internal final validation/documentation output from step 4.,02_workflows/F4_workflow_v01/validation/04_final_validation/F4_final_dataset_qc_summary_internal.csv,/Users/mo/Library/CloudStorage/OneDrive-Persönlich/MO/Papers/MELD/02_programs/MELD_repository_release_v1/submission/figshare_packa…
00_release_manifests/public_absolute_path_scan_v01.csv	224	02_workflows/F4_workflow_v01/submission_ready/F4_submission_ready_manifest_v01.csv,16,"validation,internal,Internal final validation/documentation output from step 4.,02_workflows/F4_workflow_v01/validation/04_final_validation/F4_final_file_inventory_internal.csv,/Users/mo/Library/CloudStorage/OneDrive-Persönlich/MO/Papers/MELD/02_programs/MELD_repository_release_v1/submission/figshare_package_F…
00_release_manifests/public_absolute_path_scan_v01.csv	225	02_workflows/F4_workflow_v01/submission_ready/public/F4_public_submission_manifest_v01.csv,2,"data,public,Final ESLD aggregate dataset used to render Figure 4.,02_workflows/F4_workflow_v01/data/02b_figure_content/esld_F4_survival_stats_public.csv,/Users/mo/Library/CloudStorage/OneDrive-Persönlich/MO/Papers/MELD/02_programs/MELD_repository_release_v1/submission/figshare_package_FINAL_LIVE_REVIEW_…
00_release_manifests/public_absolute_path_scan_v01.csv	226	02_workflows/F4_workflow_v01/submission_ready/public/F4_public_submission_manifest_v01.csv,3,"data,public,Final SRTR median-survival aggregate dataset used to render Figure 4.,02_workflows/F4_workflow_v01/data/02b_figure_content/srtr_F4_survival_median_reference_public.csv,/Users/mo/Library/CloudStorage/OneDrive-Persönlich/MO/Papers/MELD/02_programs/MELD_repository_release_v1/submission/figshare…
00_release_manifests/public_absolute_path_scan_v01.csv	227	02_workflows/F4_workflow_v01/submission_ready/public/F4_public_submission_manifest_v01.csv,4,"data,public,Final SRTR Wilcoxon/statistical aggregate dataset used to render Figure 4.,02_workflows/F4_workflow_v01/data/02b_figure_content/srtr_F4_survival_wilcoxon_reference_public.csv,/Users/mo/Library/CloudStorage/OneDrive-Persönlich/MO/Papers/MELD/02_programs/MELD_repository_release_v1/submission/f…
00_release_manifests/public_absolute_path_scan_v01.csv	228	02_workflows/F4_workflow_v01/submission_ready/public/F4_public_submission_manifest_v01.csv,5,"figure,public,Submission-ready Figure 4 PDF.,02_workflows/F4_workflow_v01/figures/F4_ESLD_SRTR_public.pdf,/Users/mo/Library/CloudStorage/OneDrive-Persönlich/MO/Papers/MELD/02_programs/MELD_repository_release_v1/submission/figshare_package_FINAL_LIVE_REVIEW_V3/02_workflows/F4_workflow_v01/submission_read…
00_release_manifests/public_absolute_path_scan_v01.csv	229	02_workflows/F5_workflow_v01/README_F5_workflow_v01.txt,5,/Users/mo/Library/CloudStorage/OneDrive-Persönlich/MO/Papers/MELD/02_programs/MELD_repository_release_v1/submission/figshare_package_FINAL_LIVE_REVIEW_V2
00_release_manifests/public_absolute_path_scan_v01.csv	230	02_workflows/F5_workflow_v01/README_F5_workflow_v01.txt,9," ""/Users/mo/Library/CloudStorage/OneDrive-Persönlich/MO/Papers/MELD/02_programs/MELD_repository_release_v1/submission/figshare_package_FINAL_LIVE_REVIEW_V2"","
00_release_manifests/public_absolute_path_scan_v01.csv	231	02_workflows/F5_workflow_v01/submission_ready/F5_submission_ready_manifest_v01.csv,2,"data,public,Final subject-level Figure 5 content dataset required to render Kaplan-Meier panels.,02_workflows/F5_workflow_v01/data/02b_figure_content/esld_F5_stratified_survival_subject_public.csv,/Users/mo/Library/CloudStorage/OneDrive-Persönlich/MO/Papers/MELD/02_programs/MELD_repository_release_v1/submission…
00_release_manifests/public_absolute_path_scan_v01.csv	232	02_workflows/F5_workflow_v01/submission_ready/F5_submission_ready_manifest_v01.csv,3,"data,public,Final panel-stat dataset required to annotate Figure 5.,02_workflows/F5_workflow_v01/data/02b_figure_content/esld_F5_stratified_survival_stats_public.csv,/Users/mo/Library/CloudStorage/OneDrive-Persönlich/MO/Papers/MELD/02_programs/MELD_repository_release_v1/submission/figshare_package_FINAL_LIVE_RE…
00_release_manifests/public_absolute_path_scan_v01.csv	233	02_workflows/F5_workflow_v01/submission_ready/F5_submission_ready_manifest_v01.csv,4,"data,public,Metadata for final Figure 5 content datasets.,02_workflows/F5_workflow_v01/data/02b_figure_content/esld_F5_stratified_survival_meta_public.csv,/Users/mo/Library/CloudStorage/OneDrive-Persönlich/MO/Papers/MELD/02_programs/MELD_repository_release_v1/submission/figshare_package_FINAL_LIVE_REVIEW_V3/02_…
00_release_manifests/public_absolute_path_scan_v01.csv	234	02_workflows/F5_workflow_v01/submission_ready/F5_submission_ready_manifest_v01.csv,5,"figure,public,Submission-ready Figure 5 PDF.,02_workflows/F5_workflow_v01/figures/F5_ESLD_public.pdf,/Users/mo/Library/CloudStorage/OneDrive-Persönlich/MO/Papers/MELD/02_programs/MELD_repository_release_v1/submission/figshare_package_FINAL_LIVE_REVIEW_V3/02_workflows/F5_workflow_v01/submission_ready/public/figu…
00_release_manifests/public_absolute_path_scan_v01.csv	235	02_workflows/F5_workflow_v01/submission_ready/F5_submission_ready_manifest_v01.csv,6,"data,internal,Legacy subject-level reference for rebuild QC.,02_workflows/F5_workflow_v01/data/02a_refined_analysis/esld_F5_stratified_survival_subject_from_master_internal.csv,/Users/mo/Library/CloudStorage/OneDrive-Persönlich/MO/Papers/MELD/02_programs/MELD_repository_release_v1/submission/figshare_package_FI…
00_release_manifests/public_absolute_path_scan_v01.csv	236	02_workflows/F5_workflow_v01/submission_ready/F5_submission_ready_manifest_v01.csv,7,"data,internal,Legacy panel-stat reference for rebuild QC.,02_workflows/F5_workflow_v01/data/02a_refined_analysis/esld_F5_stratified_survival_stats_from_master_internal.csv,/Users/mo/Library/CloudStorage/OneDrive-Persönlich/MO/Papers/MELD/02_programs/MELD_repository_release_v1/submission/figshare_package_FINAL_L…
00_release_manifests/public_absolute_path_scan_v01.csv	237	02_workflows/F5_workflow_v01/submission_ready/F5_submission_ready_manifest_v01.csv,8,"data,internal,Rebuilt subject-level dataset from public master.,02_workflows/F5_workflow_v01/data/02a_refined_analysis/esld_F5_stratified_survival_subject_from_master_internal.csv,/Users/mo/Library/CloudStorage/OneDrive-Persönlich/MO/Papers/MELD/02_programs/MELD_repository_release_v1/submission/figshare_package…
00_release_manifests/public_absolute_path_scan_v01.csv	238	02_workflows/F5_workflow_v01/submission_ready/F5_submission_ready_manifest_v01.csv,9,"data,internal,Rebuilt panel stats from public master.,02_workflows/F5_workflow_v01/data/02a_refined_analysis/esld_F5_stratified_survival_stats_from_master_internal.csv,/Users/mo/Library/CloudStorage/OneDrive-Persönlich/MO/Papers/MELD/02_programs/MELD_repository_release_v1/submission/figshare_package_FINAL_LIVE_…
00_release_manifests/public_absolute_path_scan_v01.csv	239	02_workflows/F5_workflow_v01/submission_ready/F5_submission_ready_manifest_v01.csv,10,"validation,internal,Build audit from step 2a.,02_workflows/F5_workflow_v01/data/02a_refined_analysis/esld_F5_stratified_survival_build_audit_internal.csv,/Users/mo/Library/CloudStorage/OneDrive-Persönlich/MO/Papers/MELD/02_programs/MELD_repository_release_v1/submission/figshare_package_FINAL_LIVE_REVIEW_V3/02_…
00_release_manifests/public_absolute_path_scan_v01.csv	240	02_workflows/F5_workflow_v01/submission_ready/F5_submission_ready_manifest_v01.csv,11,"validation,internal,Rebuild comparison against legacy references.,02_workflows/F5_workflow_v01/data/02b_figure_content/esld_F5_stratified_survival_rebuild_qc_internal.csv,/Users/mo/Library/CloudStorage/OneDrive-Persönlich/MO/Papers/MELD/02_programs/MELD_repository_release_v1/submission/figshare_package_FINAL_L…
00_release_manifests/public_absolute_path_scan_v01.csv	241	02_workflows/F5_workflow_v01/submission_ready/F5_submission_ready_manifest_v01.csv,12,"validation,internal,Render manifest for Figure 5 PDF.,02_workflows/F5_workflow_v01/validation/03_render/F5_ESLD_render_manifest_internal.csv,/Users/mo/Library/CloudStorage/OneDrive-Persönlich/MO/Papers/MELD/02_programs/MELD_repository_release_v1/submission/figshare_package_FINAL_LIVE_REVIEW_V3/02_workflows/F5_…
00_release_manifests/public_absolute_path_scan_v01.csv	242	02_workflows/F5_workflow_v01/submission_ready/F5_submission_ready_manifest_v01.csv,13,"validation,internal,Internal final validation/documentation output from step 4.,02_workflows/F5_workflow_v01/validation/04_final_validation/F5_final_column_dictionary_internal.csv,/Users/mo/Library/CloudStorage/OneDrive-Persönlich/MO/Papers/MELD/02_programs/MELD_repository_release_v1/submission/figshare_packag…
00_release_manifests/public_absolute_path_scan_v01.csv	243	02_workflows/F5_workflow_v01/submission_ready/F5_submission_ready_manifest_v01.csv,14,"validation,internal,Internal final validation/documentation output from step 4.,02_workflows/F5_workflow_v01/validation/04_final_validation/F5_final_dataset_qc_summary_internal.csv,/Users/mo/Library/CloudStorage/OneDrive-Persönlich/MO/Papers/MELD/02_programs/MELD_repository_release_v1/submission/figshare_packa…
00_release_manifests/public_absolute_path_scan_v01.csv	244	02_workflows/F5_workflow_v01/submission_ready/F5_submission_ready_manifest_v01.csv,15,"validation,internal,Internal final validation/documentation output from step 4.,02_workflows/F5_workflow_v01/validation/04_final_validation/F5_final_file_inventory_internal.csv,/Users/mo/Library/CloudStorage/OneDrive-Persönlich/MO/Papers/MELD/02_programs/MELD_repository_release_v1/submission/figshare_package_F…
00_release_manifests/public_absolute_path_scan_v01.csv	245	02_workflows/F5_workflow_v01/submission_ready/public/F5_public_submission_manifest_v01.csv,2,"data,public,Final subject-level Figure 5 content dataset required to render Kaplan-Meier panels.,02_workflows/F5_workflow_v01/data/02b_figure_content/esld_F5_stratified_survival_subject_public.csv,/Users/mo/Library/CloudStorage/OneDrive-Persönlich/MO/Papers/MELD/02_programs/MELD_repository_release_v1/su…
00_release_manifests/public_absolute_path_scan_v01.csv	246	02_workflows/F5_workflow_v01/submission_ready/public/F5_public_submission_manifest_v01.csv,3,"data,public,Final panel-stat dataset required to annotate Figure 5.,02_workflows/F5_workflow_v01/data/02b_figure_content/esld_F5_stratified_survival_stats_public.csv,/Users/mo/Library/CloudStorage/OneDrive-Persönlich/MO/Papers/MELD/02_programs/MELD_repository_release_v1/submission/figshare_package_FINAL…
00_release_manifests/public_absolute_path_scan_v01.csv	247	02_workflows/F5_workflow_v01/submission_ready/public/F5_public_submission_manifest_v01.csv,4,"data,public,Metadata for final Figure 5 content datasets.,02_workflows/F5_workflow_v01/data/02b_figure_content/esld_F5_stratified_survival_meta_public.csv,/Users/mo/Library/CloudStorage/OneDrive-Persönlich/MO/Papers/MELD/02_programs/MELD_repository_release_v1/submission/figshare_package_FINAL_LIVE_REVIE…
00_release_manifests/public_absolute_path_scan_v01.csv	248	02_workflows/F5_workflow_v01/submission_ready/public/F5_public_submission_manifest_v01.csv,5,"figure,public,Submission-ready Figure 5 PDF.,02_workflows/F5_workflow_v01/figures/F5_ESLD_public.pdf,/Users/mo/Library/CloudStorage/OneDrive-Persönlich/MO/Papers/MELD/02_programs/MELD_repository_release_v1/submission/figshare_package_FINAL_LIVE_REVIEW_V3/02_workflows/F5_workflow_v01/submission_ready/pub…
00_release_manifests/public_absolute_path_scan_v01.csv	249	02_workflows/F6_workflow_v01/README_F6_workflow_v01.txt,5,/Users/mo/Library/CloudStorage/OneDrive-Persönlich/MO/Papers/MELD/02_programs/MELD_repository_release_v1/submission/figshare_package_FINAL_LIVE_REVIEW_V2
00_release_manifests/public_absolute_path_scan_v01.csv	250	02_workflows/F6_workflow_v01/README_F6_workflow_v01.txt,9,"ROOT_DIR <- ""/Users/mo/Library/CloudStorage/OneDrive-Persönlich/MO/Papers/MELD/02_programs/MELD_repository_release_v1/submission/figshare_package_FINAL_LIVE_REVIEW_V2"""
00_release_manifests/public_absolute_path_scan_v01.csv	251	02_workflows/F6_workflow_v01/submission_ready/F6_submission_ready_manifest_v01.csv,2,"data,public,Public aggregate Gray-test summary for Figure 6.,02_workflows/F6_workflow_v01/data/02b_figure_content/srtr_F6_gray_tests_stats_public.csv,/Users/mo/Library/CloudStorage/OneDrive-Persönlich/MO/Papers/MELD/02_programs/MELD_repository_release_v1/submission/figshare_package_FINAL_LIVE_REVIEW_V3/02_workf…
00_release_manifests/public_absolute_path_scan_v01.csv	252	02_workflows/F6_workflow_v01/submission_ready/F6_submission_ready_manifest_v01.csv,3,"data,public,Public metadata describing Figure 6 data availability and restricted rendering inputs.,02_workflows/F6_workflow_v01/data/02b_figure_content/srtr_F6_cif_figure_meta_public.csv,/Users/mo/Library/CloudStorage/OneDrive-Persönlich/MO/Papers/MELD/02_programs/MELD_repository_release_v1/submission/figshare_…
00_release_manifests/public_absolute_path_scan_v01.csv	253	02_workflows/F6_workflow_v01/submission_ready/F6_submission_ready_manifest_v01.csv,4,"figure,public,Submission-ready Figure 6 PDF.,02_workflows/F6_workflow_v01/figures/F6_SRTR_public.pdf,/Users/mo/Library/CloudStorage/OneDrive-Persönlich/MO/Papers/MELD/02_programs/MELD_repository_release_v1/submission/figshare_package_FINAL_LIVE_REVIEW_V3/02_workflows/F6_workflow_v01/submission_ready/public/figu…
00_release_manifests/public_absolute_path_scan_v01.csv	254	02_workflows/F6_workflow_v01/submission_ready/F6_submission_ready_manifest_v01.csv,5,"data,restricted,Restricted SRTR-derived CIF long dataset required to render Figure 6.,02_workflows/F6_workflow_v01/data/02b_figure_content/srtr_F6_cif_long_restricted.csv,/Users/mo/Library/CloudStorage/OneDrive-Persönlich/MO/Papers/MELD/02_programs/MELD_repository_release_v1/submission/figshare_package_FINAL_LI…
00_release_manifests/public_absolute_path_scan_v01.csv	255	02_workflows/F6_workflow_v01/submission_ready/F6_submission_ready_manifest_v01.csv,6,"data,restricted,Restricted SRTR-derived panel metadata and support counts.,02_workflows/F6_workflow_v01/data/02b_figure_content/srtr_F6_cif_panel_meta_restricted.csv,/Users/mo/Library/CloudStorage/OneDrive-Persönlich/MO/Papers/MELD/02_programs/MELD_repository_release_v1/submission/figshare_package_FINAL_LIVE_RE…
00_release_manifests/public_absolute_path_scan_v01.csv	256	02_workflows/F6_workflow_v01/submission_ready/F6_submission_ready_manifest_v01.csv,7,"data,internal,Loaded restricted source copy retained internally.,02_workflows/F6_workflow_v01/data/01_source_loaded_harmonized/srtr_F6_cif_long_restricted.csv,/Users/mo/Library/CloudStorage/OneDrive-Persönlich/MO/Papers/MELD/02_programs/MELD_repository_release_v1/submission/figshare_package_FINAL_LIVE_REVIEW_V3…
00_release_manifests/public_absolute_path_scan_v01.csv	257	02_workflows/F6_workflow_v01/submission_ready/F6_submission_ready_manifest_v01.csv,8,"data,internal,Loaded Gray-test source copy retained internally.,02_workflows/F6_workflow_v01/data/01_source_loaded_harmonized/srtr_F6_gray_tests_stats_public.csv,/Users/mo/Library/CloudStorage/OneDrive-Persönlich/MO/Papers/MELD/02_programs/MELD_repository_release_v1/submission/figshare_package_FINAL_LIVE_REVIEW…
00_release_manifests/public_absolute_path_scan_v01.csv	258	02_workflows/F6_workflow_v01/submission_ready/F6_submission_ready_manifest_v01.csv,9,"data,internal,Loaded restricted panel-meta source copy retained internally.,02_workflows/F6_workflow_v01/data/01_source_loaded_harmonized/srtr_F6_cif_panel_meta_restricted.csv,/Users/mo/Library/CloudStorage/OneDrive-Persönlich/MO/Papers/MELD/02_programs/MELD_repository_release_v1/submission/figshare_package_FIN…
00_release_manifests/public_absolute_path_scan_v01.csv	259	02_workflows/F6_workflow_v01/submission_ready/F6_submission_ready_manifest_v01.csv,10,"validation,internal,Internal F6 render manifest.,02_workflows/F6_workflow_v01/validation/03_render/F6_SRTR_render_manifest_internal.csv,/Users/mo/Library/CloudStorage/OneDrive-Persönlich/MO/Papers/MELD/02_programs/MELD_repository_release_v1/submission/figshare_package_FINAL_LIVE_REVIEW_V3/02_workflows/F6_workf…
00_release_manifests/public_absolute_path_scan_v01.csv	260	02_workflows/F6_workflow_v01/submission_ready/F6_submission_ready_manifest_v01.csv,11,"validation,internal,Internal F6 figure-content QC.,02_workflows/F6_workflow_v01/data/02b_figure_content/srtr_F6_figure_content_qc_internal.csv,/Users/mo/Library/CloudStorage/OneDrive-Persönlich/MO/Papers/MELD/02_programs/MELD_repository_release_v1/submission/figshare_package_FINAL_LIVE_REVIEW_V3/02_workflows/F…
00_release_manifests/public_absolute_path_scan_v01.csv	261	02_workflows/F6_workflow_v01/submission_ready/F6_submission_ready_manifest_v01.csv,12,"validation,internal,Internal F6 refined dataset QC.,02_workflows/F6_workflow_v01/data/02a_refined_analysis/srtr_F6_refined_dataset_qc_internal.csv,/Users/mo/Library/CloudStorage/OneDrive-Persönlich/MO/Papers/MELD/02_programs/MELD_repository_release_v1/submission/figshare_package_FINAL_LIVE_REVIEW_V3/02_workflo…
00_release_manifests/public_absolute_path_scan_v01.csv	262	02_workflows/F6_workflow_v01/submission_ready/F6_submission_ready_manifest_v01.csv,13,"validation,internal,Internal F6 manual clarification log.,02_workflows/F6_workflow_v01/data/02a_refined_analysis/srtr_F6_refined_manual_clarifications_internal.csv,/Users/mo/Library/CloudStorage/OneDrive-Persönlich/MO/Papers/MELD/02_programs/MELD_repository_release_v1/submission/figshare_package_FINAL_LIVE_REV…
00_release_manifests/public_absolute_path_scan_v01.csv	263	02_workflows/F6_workflow_v01/submission_ready/F6_submission_ready_manifest_v01.csv,14,"validation,internal,Internal F6 final validation output.,02_workflows/F6_workflow_v01/validation/04_final_validation/F6_final_column_dictionary_internal.csv,/Users/mo/Library/CloudStorage/OneDrive-Persönlich/MO/Papers/MELD/02_programs/MELD_repository_release_v1/submission/figshare_package_FINAL_LIVE_REVIEW_V3/…
00_release_manifests/public_absolute_path_scan_v01.csv	264	02_workflows/F6_workflow_v01/submission_ready/F6_submission_ready_manifest_v01.csv,15,"validation,internal,Internal F6 final validation output.,02_workflows/F6_workflow_v01/validation/04_final_validation/F6_final_dataset_qc_summary_internal.csv,/Users/mo/Library/CloudStorage/OneDrive-Persönlich/MO/Papers/MELD/02_programs/MELD_repository_release_v1/submission/figshare_package_FINAL_LIVE_REVIEW_V3…
00_release_manifests/public_absolute_path_scan_v01.csv	265	02_workflows/F6_workflow_v01/submission_ready/F6_submission_ready_manifest_v01.csv,16,"validation,internal,Internal F6 final validation output.,02_workflows/F6_workflow_v01/validation/04_final_validation/F6_final_file_inventory_internal.csv,/Users/mo/Library/CloudStorage/OneDrive-Persönlich/MO/Papers/MELD/02_programs/MELD_repository_release_v1/submission/figshare_package_FINAL_LIVE_REVIEW_V3/02_…
00_release_manifests/public_absolute_path_scan_v01.csv	266	02_workflows/F6_workflow_v01/submission_ready/F6_submission_ready_manifest_v01.csv,17,"validation,internal,Internal F6 final validation output.,02_workflows/F6_workflow_v01/validation/04_final_validation/F6_final_manual_clarifications_internal.csv,/Users/mo/Library/CloudStorage/OneDrive-Persönlich/MO/Papers/MELD/02_programs/MELD_repository_release_v1/submission/figshare_package_FINAL_LIVE_REVIEW…
00_release_manifests/public_absolute_path_scan_v01.csv	267	02_workflows/F6_workflow_v01/submission_ready/public/F6_public_submission_manifest_v01.csv,2,"data,public,Public aggregate Gray-test summary for Figure 6.,02_workflows/F6_workflow_v01/data/02b_figure_content/srtr_F6_gray_tests_stats_public.csv,/Users/mo/Library/CloudStorage/OneDrive-Persönlich/MO/Papers/MELD/02_programs/MELD_repository_release_v1/submission/figshare_package_FINAL_LIVE_REVIEW_V3/…
00_release_manifests/public_absolute_path_scan_v01.csv	268	02_workflows/F6_workflow_v01/submission_ready/public/F6_public_submission_manifest_v01.csv,3,"data,public,Public metadata describing Figure 6 data availability and restricted rendering inputs.,02_workflows/F6_workflow_v01/data/02b_figure_content/srtr_F6_cif_figure_meta_public.csv,/Users/mo/Library/CloudStorage/OneDrive-Persönlich/MO/Papers/MELD/02_programs/MELD_repository_release_v1/submission/f…
00_release_manifests/public_absolute_path_scan_v01.csv	269	02_workflows/F6_workflow_v01/submission_ready/public/F6_public_submission_manifest_v01.csv,4,"figure,public,Submission-ready Figure 6 PDF.,02_workflows/F6_workflow_v01/figures/F6_SRTR_public.pdf,/Users/mo/Library/CloudStorage/OneDrive-Persönlich/MO/Papers/MELD/02_programs/MELD_repository_release_v1/submission/figshare_package_FINAL_LIVE_REVIEW_V3/02_workflows/F6_workflow_v01/submission_ready/pub…
00_release_manifests/public_absolute_path_scan_v01.csv	270	02_workflows/T1_workflow_v01/README_T1_workflow_v01.txt,11," ROOT_DIR <- ""/Users/mo/Library/CloudStorage/OneDrive-Persönlich/MO/Papers/MELD/02_programs/MELD_repository_release_v1/submission/figshare_package_FINAL_LIVE_REVIEW_V2"""
00_release_manifests/public_absolute_path_scan_v01.csv	271	02_workflows/T1_workflow_v01/submission_ready/public/T1_public_submission_manifest_v01.csv,2,"""data"";""esld_srtr_T1_general_characteristics_public.csv"";""/Users/mo/Library/CloudStorage/OneDrive-Persönlich/MO/Papers/MELD/02_programs/MELD_repository_release_v1/submission/figshare_package_FINAL_LIVE_REVIEW_V3/02_workflows/T1_workflow_v01/submission_ready/public/data/esld_srtr_T1_general_characte…
00_release_manifests/public_absolute_path_scan_v01.csv	272	02_workflows/T1_workflow_v01/submission_ready/public/T1_public_submission_manifest_v01.csv,3,"""data"";""esld_srtr_T1_general_characteristics_meta_public.csv"";""/Users/mo/Library/CloudStorage/OneDrive-Persönlich/MO/Papers/MELD/02_programs/MELD_repository_release_v1/submission/figshare_package_FINAL_LIVE_REVIEW_V3/02_workflows/T1_workflow_v01/submission_ready/public/data/esld_srtr_T1_general_cha…
00_release_manifests/public_absolute_path_scan_v01.csv	273	02_workflows/T1_workflow_v01/submission_ready/README_T1_submission_ready_v01.txt,11,/Users/mo/Library/CloudStorage/OneDrive-Persönlich/MO/Papers/MELD/02_programs/MELD_repository_release_v1/submission/figshare_package_FINAL_LIVE_REVIEW_V3/02_workflows/T1_workflow_v01/submission_ready/public/data
00_release_manifests/public_absolute_path_scan_v01.csv	274	02_workflows/T3_workflow_v01/submission_ready/public/T3_public_submission_manifest_v01.csv,2,"""data"";""esld_srtr_T3_creatinine_comparison_table_public.csv"";""/Users/mo/Library/CloudStorage/OneDrive-Persönlich/MO/Papers/MELD/02_programs/MELD_repository_release_v1/submission/figshare_package_FINAL_LIVE_REVIEW_V3/02_workflows/T3_workflow_v01/submission_ready/public/data/esld_srtr_T3_creatinine_c…
00_release_manifests/public_absolute_path_scan_v01.csv	275	02_workflows/T3_workflow_v01/submission_ready/public/T3_public_submission_manifest_v01.csv,3,"""data"";""esld_srtr_T3_creatinine_comparison_meta_public.csv"";""/Users/mo/Library/CloudStorage/OneDrive-Persönlich/MO/Papers/MELD/02_programs/MELD_repository_release_v1/submission/figshare_package_FINAL_LIVE_REVIEW_V3/02_workflows/T3_workflow_v01/submission_ready/public/data/esld_srtr_T3_creatinine_co…
00_release_manifests/public_absolute_path_scan_v01.csv	276	02_workflows/T3_workflow_v01/submission_ready/README_T3_submission_ready_v01.txt,11,/Users/mo/Library/CloudStorage/OneDrive-Persönlich/MO/Papers/MELD/02_programs/MELD_repository_release_v1/submission/figshare_package_FINAL_LIVE_REVIEW_V3/02_workflows/T3_workflow_v01/submission_ready/public/data
00_release_manifests/public_absolute_path_scan_v01.csv	277	02_workflows/T4_workflow_v01/submission_ready/public/T4_public_submission_manifest_v01.csv,2,"""data"";""esld_T4_score_deviation_outcome_table_public.csv"";""/Users/mo/Library/CloudStorage/OneDrive-Persönlich/MO/Papers/MELD/02_programs/MELD_repository_release_v1/submission/figshare_package_FINAL_LIVE_REVIEW_V3/02_workflows/T4_workflow_v01/submission_ready/public/data/esld_T4_score_deviation_outc…
00_release_manifests/public_absolute_path_scan_v01.csv	278	02_workflows/T4_workflow_v01/submission_ready/public/T4_public_submission_manifest_v01.csv,3,"""data"";""esld_T4_score_deviation_outcome_meta_public.csv"";""/Users/mo/Library/CloudStorage/OneDrive-Persönlich/MO/Papers/MELD/02_programs/MELD_repository_release_v1/submission/figshare_package_FINAL_LIVE_REVIEW_V3/02_workflows/T4_workflow_v01/submission_ready/public/data/esld_T4_score_deviation_outco…
00_release_manifests/public_absolute_path_scan_v01.csv	279	02_workflows/T4_workflow_v01/submission_ready/README_T4_submission_ready_v01.txt,16,/Users/mo/Library/CloudStorage/OneDrive-Persönlich/MO/Papers/MELD/02_programs/MELD_repository_release_v1/submission/figshare_package_FINAL_LIVE_REVIEW_V3/02_workflows/T4_workflow_v01/submission_ready/public/data
00_release_manifests/public_absolute_path_scan_v01.csv	280	02_workflows/T4_workflow_v01/submission_ready/README_T4_submission_ready_v01.txt,19,/Users/mo/Library/CloudStorage/OneDrive-Persönlich/MO/Papers/MELD/02_programs/MELD_repository_release_v1/submission/figshare_package_FINAL_LIVE_REVIEW_V3/02_workflows/T4_workflow_v01/submission_ready/restricted/data
00_release_manifests/public_absolute_path_scan_v01.csv	281	README_PUBLIC_DEPOSIT_PACKAGE_v01.txt,5,Source repository: /Users/mo/Library/CloudStorage/OneDrive-Persönlich/MO/Papers/MELD/02_programs/MELD_repository_release_v1/submission/figshare_package_FINAL_LIVE_REVIEW_V3
00_release_manifests/public_deposit_file_copy_log_v01.csv	2	00_config/01_primary_file_registry_v03.csv,01_primary_file_registry_v03.csv,00_config,csv,csv,4149,4.052,2026-05-02T09:46:31Z,628025805c2e9de1df7a0991e61d2054,manual_review,manual_review,"",13,9,manual_review,TRUE,,release_candidate,public_deposit,documentation_or_metadata,keep_public_deposit,"","","",,"","",public_deposit,keep_public_deposit,Public-deposit file after policy overrides.,FALSE,FALS…
00_release_manifests/public_deposit_file_copy_log_v01.csv	3	01_primary_data/public/esld_master_long_public.csv,esld_master_long_public.csv,01_primary_data/public,csv,csv,9851508,9620.613,2026-05-02T23:18:12Z,8228407e927ff10ad6e4740d0d5cd48b,public,primary,"",67399,43,yes_default,FALSE,,release_candidate,public_deposit,primary_source,keep_public_deposit,"",esld_master_long_public,public,TRUE,F3;F4;F5;T1;T2;T3;T4,canonical ESLD master source; ESLD Fig 3 agg…
00_release_manifests/public_deposit_file_copy_log_v01.csv	4	01_primary_data/public/f1_simulated_surface_metadata.csv,f1_simulated_surface_metadata.csv,01_primary_data/public,csv,csv,664,0.648,2026-04-19T20:30:45Z,ee2dfece0c0751ab1643f0e896edea9b,public,primary,F1,9,2,yes_default,FALSE,,release_candidate,public_deposit,primary_source,keep_public_deposit,F1,f1_simulated_surface_metadata,public,TRUE,F1,F1 simulated surface metadata primary source,public_depo…
00_release_manifests/public_deposit_file_copy_log_v01.csv	5	01_primary_data/public/f1_simulated_surface_repository.csv,f1_simulated_surface_repository.csv,01_primary_data/public,csv,csv,5055372,4936.887,2026-04-16T16:32:54Z,87713a0d6868c6ac52ff20ea850e3d58,public,primary,F1,34441,11,yes_default,FALSE,,release_candidate,public_deposit,primary_source,keep_public_deposit,F1,f1_simulated_surface_repository,public,TRUE,F1,F1 simulated surface primary source,pu…
00_release_manifests/public_deposit_file_copy_log_v01.csv	6	01_primary_data/public/f1_tb_cre_experimental_array_raw.csv,f1_tb_cre_experimental_array_raw.csv,01_primary_data/public,csv,csv,338947,331.003,2026-04-22T16:53:59Z,b8ffb94bc127381e0963db2211ba44b8,public,primary,F1,4200,9,yes_default,FALSE,,release_candidate,public_deposit,primary_source,keep_public_deposit,F1,f1_tb_cre_experimental_array_raw,public,TRUE,F1,F1 experimental array raw source,public…
00_release_manifests/public_deposit_file_copy_log_v01.csv	7	01_primary_data/public/f1_tb_cre_experimental_validation_raw.csv,f1_tb_cre_experimental_validation_raw.csv,01_primary_data/public,csv,csv,2335,2.28,2026-04-23T00:35:04Z,30e9eb0a37dab1d84dbff1649b1b9e07,internal_only,primary,F1,32,8,no_internal_only_default,FALSE,,release_candidate,public_deposit,primary_source,keep_public_deposit,F1,f1_tb_cre_experimental_validation_raw,public,TRUE,F1,F1 experime…
00_release_manifests/public_deposit_file_copy_log_v01.csv	8	01_primary_data/public/f2_simulated_heatmap_metadata.csv,f2_simulated_heatmap_metadata.csv,01_primary_data/public,csv,csv,558,0.545,2026-04-19T20:30:45Z,df833ec1562a6c70ca8dc8338c7e625d,public,primary,F2,21,2,yes_default,FALSE,,release_candidate,public_deposit,primary_source,keep_public_deposit,F2,f2_simulated_heatmap_metadata,public,TRUE,F2,F2 simulated heatmap metadata primary source,public_dep…
00_release_manifests/public_deposit_file_copy_log_v01.csv	9	01_primary_data/public/f2_simulated_heatmap_repository.csv,f2_simulated_heatmap_repository.csv,01_primary_data/public,csv,csv,7858998,7674.803,2026-04-17T19:20:15Z,69355977324161fce080931369bd51f9,public,primary,F2,295200,6,yes_default,FALSE,,release_candidate,public_deposit,primary_source,keep_public_deposit,F2,f2_simulated_heatmap_repository,public,TRUE,F2,F2 simulated heatmap primary source,pu…
00_release_manifests/public_deposit_file_copy_log_v01.csv	10	02_workflows/F1_workflow_v02/data/01_source_loaded_harmonized/expm_F1_array_raw_public.csv,expm_F1_array_raw_public.csv,02_workflows/F1_workflow_v02/data/01_source_loaded_harmonized,csv,csv,338947,331.003,2026-04-22T16:53:59Z,b8ffb94bc127381e0963db2211ba44b8,public,derived,F1,4200,9,yes_default,FALSE,,release_candidate,public_deposit,derived_or_workflow_data,keep_public_deposit,F1,"","",,"","",pu…
00_release_manifests/public_deposit_file_copy_log_v01.csv	11	02_workflows/F1_workflow_v02/data/01_source_loaded_harmonized/expm_F1_validation_raw_public.csv,expm_F1_validation_raw_public.csv,02_workflows/F1_workflow_v02/data/01_source_loaded_harmonized,csv,csv,2335,2.28,2026-04-23T00:35:04Z,30e9eb0a37dab1d84dbff1649b1b9e07,internal_only,derived,F1,32,8,no_internal_only_default,FALSE,,release_candidate,public_deposit,derived_or_workflow_data,keep_public_dep…
00_release_manifests/public_deposit_file_copy_log_v01.csv	12	02_workflows/F1_workflow_v02/data/01_source_loaded_harmonized/expm_slco_F1_source_load_manifest_public.csv,expm_slco_F1_source_load_manifest_public.csv,02_workflows/F1_workflow_v02/data/01_source_loaded_harmonized,csv,csv,1698,1.658,2026-05-02T01:30:05Z,468a7c790812e70d5f1b33a02258494a,public,derived,F1,4,9,yes_default,FALSE,,release_candidate,public_deposit,derived_or_workflow_data,keep_public_d…
00_release_manifests/public_deposit_file_copy_log_v01.csv	13	02_workflows/F1_workflow_v02/data/01_source_loaded_harmonized/expm_slco_F1_step1_run_inputs_public.csv,expm_slco_F1_step1_run_inputs_public.csv,02_workflows/F1_workflow_v02/data/01_source_loaded_harmonized,csv,csv,1024,1,2026-05-02T01:30:05Z,3459100ae284c27b3496897366c4c5d0,public,derived,F1,5,2,yes_default,FALSE,,release_candidate,public_deposit,derived_or_workflow_data,keep_public_deposit,F1,""…
00_release_manifests/public_deposit_file_copy_log_v01.csv	14	02_workflows/F1_workflow_v02/data/01_source_loaded_harmonized/slco_F1_surface_grid_reference_public.csv,slco_F1_surface_grid_reference_public.csv,02_workflows/F1_workflow_v02/data/01_source_loaded_harmonized,csv,csv,5055372,4936.887,2026-04-16T16:32:54Z,87713a0d6868c6ac52ff20ea850e3d58,public,derived,F1,34441,11,yes_default,FALSE,,release_candidate,public_deposit,derived_or_workflow_data,keep_pub…
00_release_manifests/public_deposit_file_copy_log_v01.csv	15	02_workflows/F1_workflow_v02/data/01_source_loaded_harmonized/slco_F1_surface_meta_reference_public.csv,slco_F1_surface_meta_reference_public.csv,02_workflows/F1_workflow_v02/data/01_source_loaded_harmonized,csv,csv,664,0.648,2026-04-19T20:30:45Z,ee2dfece0c0751ab1643f0e896edea9b,public,derived,F1,9,2,yes_default,FALSE,,release_candidate,public_deposit,derived_or_workflow_data,keep_public_deposit,…
00_release_manifests/public_deposit_file_copy_log_v01.csv	16	02_workflows/F1_workflow_v02/data/02a_refined_analysis/expm_F1_array_input_public.csv,expm_F1_array_input_public.csv,02_workflows/F1_workflow_v02/data/02a_refined_analysis,csv,csv,755375,737.671,2026-05-02T01:30:05Z,48545523b96fdb9fce1e19bdf1689efc,public,derived,F1,4200,19,yes_default,FALSE,,release_candidate,public_deposit,derived_or_workflow_data,keep_public_deposit,F1,"","",,"","",public_depo…
00_release_manifests/public_deposit_file_copy_log_v01.csv	17	02_workflows/F1_workflow_v02/data/02a_refined_analysis/expm_F1_model_coefficients_public.csv,expm_F1_model_coefficients_public.csv,02_workflows/F1_workflow_v02/data/02a_refined_analysis,csv,csv,1330,1.299,2026-05-02T01:30:05Z,c05403544122bdf248154bfbf8559b9f,public,derived,F1,10,6,yes_default,FALSE,,release_candidate,public_deposit,derived_or_workflow_data,keep_public_deposit,F1,"","",,"","",publ…
00_release_manifests/public_deposit_file_copy_log_v01.csv	18	02_workflows/F1_workflow_v02/data/02a_refined_analysis/expm_F1_pre_correction_rounding_qc_public.csv,expm_F1_pre_correction_rounding_qc_public.csv,02_workflows/F1_workflow_v02/data/02a_refined_analysis,csv,csv,462,0.451,2026-05-02T01:30:05Z,ca3266c1f5df19844f2079981510ff28,internal_only,derived,F1,2,8,no_internal_only_default,FALSE,,release_candidate,public_deposit,derived_or_workflow_data,keep_p…
00_release_manifests/public_deposit_file_copy_log_v01.csv	19	02_workflows/F1_workflow_v02/data/02a_refined_analysis/expm_F1_refined_dataset_qc_public.csv,expm_F1_refined_dataset_qc_public.csv,02_workflows/F1_workflow_v02/data/02a_refined_analysis,csv,csv,652,0.637,2026-05-02T01:30:05Z,812231b8c2303741846747de6999d3c7,internal_only,derived,F1,18,2,no_internal_only_default,FALSE,,release_candidate,public_deposit,derived_or_workflow_data,keep_public_deposit,F…
00_release_manifests/public_deposit_file_copy_log_v01.csv	20	02_workflows/F1_workflow_v02/data/02a_refined_analysis/expm_F1_refined_manual_clarifications_public.csv,expm_F1_refined_manual_clarifications_public.csv,02_workflows/F1_workflow_v02/data/02a_refined_analysis,csv,csv,882,0.861,2026-05-02T01:30:05Z,8c4c1d35703560f1e9341b3df38ffad4,public,derived,F1,3,3,yes_default,FALSE,,release_candidate,public_deposit,derived_or_workflow_data,keep_public_deposit,…
00_release_manifests/public_deposit_file_copy_log_v01.csv	21	02_workflows/F1_workflow_v02/data/02a_refined_analysis/expm_F1_validation_input_public.csv,expm_F1_validation_input_public.csv,02_workflows/F1_workflow_v02/data/02a_refined_analysis,csv,csv,5068,4.949,2026-05-02T01:30:05Z,2a1c7ff9a9b2d7b913576fc64c1af459,internal_only,derived,F1,32,16,no_internal_only_default,FALSE,,release_candidate,public_deposit,derived_or_workflow_data,keep_public_deposit,F1,…
00_release_manifests/public_deposit_file_copy_log_v01.csv	22	02_workflows/F1_workflow_v02/data/02b_figure_content/slco_F1_surface_grid_public.csv,slco_F1_surface_grid_public.csv,02_workflows/F1_workflow_v02/data/02b_figure_content,csv,csv,5037005,4918.95,2026-05-02T01:30:05Z,7043e4517bc15ae9142ae09b0631e890,public,derived,F1,34441,11,yes_default,FALSE,,release_candidate,public_deposit,derived_or_workflow_data,keep_public_deposit,F1,"","",,"","",public_depo…
00_release_manifests/public_deposit_file_copy_log_v01.csv	23	02_workflows/F1_workflow_v02/data/02b_figure_content/slco_F1_surface_meta_public.csv,slco_F1_surface_meta_public.csv,02_workflows/F1_workflow_v02/data/02b_figure_content,csv,csv,494,0.482,2026-05-02T01:30:05Z,63cd6a8340d66c32e5915d2dadcc2378,public,derived,F1,16,2,yes_default,FALSE,,release_candidate,public_deposit,derived_or_workflow_data,keep_public_deposit,F1,"","",,"","",public_deposit,keep_p…
00_release_manifests/public_deposit_file_copy_log_v01.csv	24	02_workflows/F1_workflow_v02/data/02b_figure_content/slco_F1_surface_rebuild_qc_public.csv,slco_F1_surface_rebuild_qc_public.csv,02_workflows/F1_workflow_v02/data/02b_figure_content,csv,csv,956,0.934,2026-05-02T01:30:05Z,c1c5a45987d8b24e318b2857d5b3529a,internal_only,derived,F1,10,5,no_internal_only_default,FALSE,,release_candidate,public_deposit,derived_or_workflow_data,keep_public_deposit,F1,""…
00_release_manifests/public_deposit_file_copy_log_v01.csv	25	02_workflows/F1_workflow_v02/data/02b_figure_content/slco_F1_surface_reference_meta_original_public.csv,slco_F1_surface_reference_meta_original_public.csv,02_workflows/F1_workflow_v02/data/02b_figure_content,csv,csv,758,0.74,2026-05-02T01:30:05Z,28bbb6eeab2bcd8799b28d088fee5ec2,public,derived,F1,9,3,yes_default,FALSE,,release_candidate,public_deposit,derived_or_workflow_data,keep_public_deposit,F…
00_release_manifests/public_deposit_file_copy_log_v01.csv	26	02_workflows/F1_workflow_v02/data/02b_figure_content/slco_F1_surface_run_inputs_outputs_public.csv,slco_F1_surface_run_inputs_outputs_public.csv,02_workflows/F1_workflow_v02/data/02b_figure_content,csv,csv,1357,1.325,2026-05-02T01:30:05Z,8f9e627475762fd28c3c1276f469fc88,public,derived,F1,5,3,yes_default,FALSE,,release_candidate,public_deposit,derived_or_workflow_data,keep_public_deposit,F1,"","",…
00_release_manifests/public_deposit_file_copy_log_v01.csv	27	02_workflows/F1_workflow_v02/figures/slco_F1_surface_public.pdf,slco_F1_surface_public.pdf,02_workflows/F1_workflow_v02/figures,pdf,pdf,1542152,1506.008,2026-05-02T01:30:14Z,6de20aaebcce1d88c93b705cf4bd8152,public,rendered_output,F1,,,yes_default,FALSE,,release_candidate,public_deposit,rendered_figure,keep_public_deposit,F1,"","",,"","",public_deposit,keep_public_deposit,Public-deposit file after…
00_release_manifests/public_deposit_file_copy_log_v01.csv	28	02_workflows/F1_workflow_v02/submission_ready/F1_submission_ready_manifest_v02.csv,F1_submission_ready_manifest_v02.csv,02_workflows/F1_workflow_v02/submission_ready,csv,csv,15124,14.77,2026-05-02T01:30:14Z,3ed9b43000dcf410355e62e80576d9c0,public,derived,F1,21,12,yes_default,FALSE,,release_candidate,manual_review,documentation_or_metadata,manual_review,F1,"","",,"","",public_deposit,keep_public_s…
00_release_manifests/public_deposit_file_copy_log_v01.csv	29	02_workflows/F1_workflow_v02/submission_ready/README_F1_submission_ready_v02.txt,README_F1_submission_ready_v02.txt,02_workflows/F1_workflow_v02/submission_ready,txt,text_table_or_text,693,0.677,2026-05-02T01:30:14Z,f5d66cca875ad3e26170da9e649747f2,public,derived,F1,1,13,yes_default,FALSE,,release_candidate,manual_review,documentation_or_metadata,manual_review,F1,"","",,"","",public_deposit,keep_…
00_release_manifests/public_deposit_file_copy_log_v01.csv	30	02_workflows/F1_workflow_v02/submission_ready/public/F1_public_submission_manifest_v02.csv,F1_public_submission_manifest_v02.csv,02_workflows/F1_workflow_v02/submission_ready/public,csv,csv,3309,3.231,2026-05-02T01:30:14Z,a18df481d8a36383805720b63eb3feb0,public,derived,F1,5,10,yes_default,FALSE,,release_candidate,public_deposit,documentation_or_metadata,keep_public_deposit,F1,"","",,"","",public_…
00_release_manifests/public_deposit_file_copy_log_v01.csv	31	02_workflows/F1_workflow_v02/submission_ready/public/data/expm_F1_array_input_public.csv,expm_F1_array_input_public.csv,02_workflows/F1_workflow_v02/submission_ready/public/data,csv,csv,612913,598.548,2026-05-02T01:30:14Z,28054a92825a550b9e2a0149689b4b69,public,derived,F1,4200,17,yes_default,FALSE,,release_candidate,public_deposit,derived_or_workflow_data,keep_public_deposit,F1,"","",,"","",publi…
00_release_manifests/public_deposit_file_copy_log_v01.csv	32	02_workflows/F1_workflow_v02/submission_ready/public/data/expm_F1_validation_input_public.csv,expm_F1_validation_input_public.csv,02_workflows/F1_workflow_v02/submission_ready/public/data,csv,csv,5068,4.949,2026-05-02T01:30:14Z,2a1c7ff9a9b2d7b913576fc64c1af459,internal_only,derived,F1,32,16,no_internal_only_default,FALSE,,release_candidate,public_deposit,derived_or_workflow_data,keep_public_depos…
00_release_manifests/public_deposit_file_copy_log_v01.csv	33	02_workflows/F1_workflow_v02/submission_ready/public/data/slco_F1_surface_grid_public.csv,slco_F1_surface_grid_public.csv,02_workflows/F1_workflow_v02/submission_ready/public/data,csv,csv,5037005,4918.95,2026-05-02T01:30:14Z,7043e4517bc15ae9142ae09b0631e890,public,derived,F1,34441,11,yes_default,FALSE,,release_candidate,public_deposit,derived_or_workflow_data,keep_public_deposit,F1,"","",,"","",p…
00_release_manifests/public_deposit_file_copy_log_v01.csv	34	02_workflows/F1_workflow_v02/submission_ready/public/data/slco_F1_surface_meta_public.csv,slco_F1_surface_meta_public.csv,02_workflows/F1_workflow_v02/submission_ready/public/data,csv,csv,494,0.482,2026-05-02T01:30:14Z,63cd6a8340d66c32e5915d2dadcc2378,public,derived,F1,16,2,yes_default,FALSE,,release_candidate,public_deposit,derived_or_workflow_data,keep_public_deposit,F1,"","",,"","",public_depo…
00_release_manifests/public_deposit_file_copy_log_v01.csv	35	02_workflows/F1_workflow_v02/submission_ready/public/figures/slco_F1_surface_public.pdf,slco_F1_surface_public.pdf,02_workflows/F1_workflow_v02/submission_ready/public/figures,pdf,pdf,1542152,1506.008,2026-05-02T01:30:14Z,6de20aaebcce1d88c93b705cf4bd8152,public,rendered_output,F1,,,yes_default,FALSE,,release_candidate,public_deposit,rendered_figure,keep_public_deposit,F1,"","",,"","",public_depos…
00_release_manifests/public_deposit_file_copy_log_v01.csv	36	02_workflows/F2_workflow_v01/data/02b_figure_content/slco_F2_heatmap_bin_public.csv,slco_F2_heatmap_bin_public.csv,02_workflows/F2_workflow_v01/data/02b_figure_content,csv,csv,7858998,7674.803,2026-05-02T01:33:01Z,93e06eeefac7f60a0cd987630232561c,public,derived,F2,295200,6,yes_default,FALSE,,release_candidate,public_deposit,derived_or_workflow_data,keep_public_deposit,F2,"","",,"","",public_depos…
00_release_manifests/public_deposit_file_copy_log_v01.csv	37	02_workflows/F2_workflow_v01/data/02b_figure_content/slco_F2_heatmap_meta_public.csv,slco_F2_heatmap_meta_public.csv,02_workflows/F2_workflow_v01/data/02b_figure_content,csv,csv,552,0.539,2026-05-02T01:33:01Z,d6bec83444bffd55eb65533a93ad5c5f,public,derived,F2,22,2,yes_default,FALSE,,release_candidate,public_deposit,derived_or_workflow_data,keep_public_deposit,F2,"","",,"","",public_deposit,keep_p…
00_release_manifests/public_deposit_file_copy_log_v01.csv	38	02_workflows/F2_workflow_v01/figures/slco_F2_heatmap_public.pdf,slco_F2_heatmap_public.pdf,02_workflows/F2_workflow_v01/figures,pdf,pdf,877270,856.709,2026-05-02T01:33:03Z,a300627a40ff5d92e416ad2fdd7da6f9,public,rendered_output,F2,,,yes_default,FALSE,,release_candidate,public_deposit,rendered_figure,keep_public_deposit,F2,"","",,"","",public_deposit,keep_public_deposit,Public-deposit file after p…
00_release_manifests/public_deposit_file_copy_log_v01.csv	39	02_workflows/F2_workflow_v01/submission_ready/F2_submission_ready_manifest_v01.csv,F2_submission_ready_manifest_v01.csv,02_workflows/F2_workflow_v01/submission_ready,csv,csv,10090,9.854,2026-05-02T01:33:03Z,9a714c11f127689b919994d3f34a21d5,public,derived,F2,14,12,yes_default,FALSE,,release_candidate,manual_review,documentation_or_metadata,manual_review,F2,"","",,"","",public_deposit,keep_public_s…
00_release_manifests/public_deposit_file_copy_log_v01.csv	40	02_workflows/F2_workflow_v01/submission_ready/README_F2_submission_ready_v01.txt,README_F2_submission_ready_v01.txt,02_workflows/F2_workflow_v01/submission_ready,txt,text_table_or_text,296,0.289,2026-05-02T01:33:03Z,bd8ca0253fd5c12541633d4990502d74,public,derived,F2,0,3,yes_default,FALSE,,release_candidate,manual_review,documentation_or_metadata,manual_review,F2,"","",,"","",public_deposit,keep_p…
00_release_manifests/public_deposit_file_copy_log_v01.csv	41	02_workflows/F2_workflow_v01/submission_ready/public/F2_public_submission_manifest_v01.csv,F2_public_submission_manifest_v01.csv,02_workflows/F2_workflow_v01/submission_ready/public,csv,csv,2012,1.965,2026-05-02T01:33:03Z,e40767cc9d3957d1686cc714d7c24287,public,derived,F2,3,10,yes_default,FALSE,,release_candidate,public_deposit,documentation_or_metadata,keep_public_deposit,F2,"","",,"","",public_…
00_release_manifests/public_deposit_file_copy_log_v01.csv	42	02_workflows/F2_workflow_v01/submission_ready/public/data/slco_F2_heatmap_bin_public.csv,slco_F2_heatmap_bin_public.csv,02_workflows/F2_workflow_v01/submission_ready/public/data,csv,csv,7858998,7674.803,2026-05-02T01:33:03Z,93e06eeefac7f60a0cd987630232561c,public,derived,F2,295200,6,yes_default,FALSE,,release_candidate,public_deposit,derived_or_workflow_data,keep_public_deposit,F2,"","",,"","",pu…
00_release_manifests/public_deposit_file_copy_log_v01.csv	43	02_workflows/F2_workflow_v01/submission_ready/public/data/slco_F2_heatmap_meta_public.csv,slco_F2_heatmap_meta_public.csv,02_workflows/F2_workflow_v01/submission_ready/public/data,csv,csv,552,0.539,2026-05-02T01:33:03Z,d6bec83444bffd55eb65533a93ad5c5f,public,derived,F2,22,2,yes_default,FALSE,,release_candidate,public_deposit,derived_or_workflow_data,keep_public_deposit,F2,"","",,"","",public_depo…
00_release_manifests/public_deposit_file_copy_log_v01.csv	44	02_workflows/F2_workflow_v01/submission_ready/public/figures/slco_F2_heatmap_public.pdf,slco_F2_heatmap_public.pdf,02_workflows/F2_workflow_v01/submission_ready/public/figures,pdf,pdf,877270,856.709,2026-05-02T01:33:03Z,a300627a40ff5d92e416ad2fdd7da6f9,public,rendered_output,F2,,,yes_default,FALSE,,release_candidate,public_deposit,rendered_figure,keep_public_deposit,F2,"","",,"","",public_deposit…
00_release_manifests/public_deposit_file_copy_log_v01.csv	45	02_workflows/F3_workflow_v01/README_F3_workflow_v01.txt,README_F3_workflow_v01.txt,02_workflows/F3_workflow_v01,txt,text_table_or_text,720,0.703,2026-04-30T14:01:54Z,8ebddb4a72afe11cfba90f6257e315ea,public,derived,F3,,,yes_default,FALSE,,release_candidate,manual_review,documentation_or_metadata,manual_review,F3,"","",,"","",public_deposit,keep_public_workflow_readme,Workflow README kept as public…
00_release_manifests/public_deposit_file_copy_log_v01.csv	46	02_workflows/F3_workflow_v01/data/01_source_loaded_harmonized/esld_master_long_public.csv,esld_master_long_public.csv,02_workflows/F3_workflow_v01/data/01_source_loaded_harmonized,csv,csv,9851508,9620.613,2026-05-02T23:18:12Z,8228407e927ff10ad6e4740d0d5cd48b,public,derived,F3,67399,43,yes_default,FALSE,,release_candidate,public_deposit,derived_or_workflow_data,keep_public_deposit,F3,"","",,"","",…
00_release_manifests/public_deposit_file_copy_log_v01.csv	47	02_workflows/F3_workflow_v01/data/02b_figure_content/esld_F3_score_shift_aggregate_public.csv,esld_F3_score_shift_aggregate_public.csv,02_workflows/F3_workflow_v01/data/02b_figure_content,csv,csv,6671,6.515,2026-05-02T09:50:43Z,9e9ace861cb329c001b4fcf732aef69c,public,derived,F3,315,4,yes_default,FALSE,,release_candidate,public_deposit,derived_or_workflow_data,keep_public_deposit,F3,"","",,"","",p…
00_release_manifests/public_deposit_file_copy_log_v01.csv	48	02_workflows/F3_workflow_v01/figures/F3_ESLD_SRTR_public.pdf,F3_ESLD_SRTR_public.pdf,02_workflows/F3_workflow_v01/figures,pdf,pdf,569374,556.029,2026-05-02T09:50:44Z,f8b24dda2b8388ecfc6b61ab02e80c27,restricted_on_request,rendered_output,F3,,,yes_default,TRUE,,release_candidate,public_deposit,rendered_figure,keep_public_deposit,F3,"","",,"","",public_deposit,keep_public_deposit,Public-deposit file…
00_release_manifests/public_deposit_file_copy_log_v01.csv	49	02_workflows/F3_workflow_v01/submission_ready/F3_submission_ready_manifest_v01.csv,F3_submission_ready_manifest_v01.csv,02_workflows/F3_workflow_v01/submission_ready,csv,csv,1752,1.711,2026-05-02T09:50:44Z,c524b4a4a7c9ae655d310516ff16a166,public,derived,F3,15,6,yes_default,FALSE,,release_candidate,manual_review,documentation_or_metadata,manual_review,F3,"","",,"","",public_deposit,keep_public_sub…
00_release_manifests/public_deposit_file_copy_log_v01.csv	50	02_workflows/F3_workflow_v01/submission_ready/README_F3_submission_ready_v01.txt,README_F3_submission_ready_v01.txt,02_workflows/F3_workflow_v01/submission_ready,txt,text_table_or_text,336,0.328,2026-05-02T09:50:44Z,1f67873b1c86188d38ce46eb6cd2dd66,public,derived,F3,1,8,yes_default,FALSE,,release_candidate,manual_review,documentation_or_metadata,manual_review,F3,"","",,"","",public_deposit,keep_p…
00_release_manifests/public_deposit_file_copy_log_v01.csv	51	02_workflows/F3_workflow_v01/submission_ready/public/F3_public_submission_manifest_v01.csv,F3_public_submission_manifest_v01.csv,02_workflows/F3_workflow_v01/submission_ready/public,csv,csv,449,0.438,2026-05-02T09:50:44Z,17a134e04f2847572a292674f992bc29,public,derived,F3,4,5,yes_default,FALSE,,release_candidate,public_deposit,documentation_or_metadata,keep_public_deposit,F3,"","",,"","",public_de…
00_release_manifests/public_deposit_file_copy_log_v01.csv	52	02_workflows/F3_workflow_v01/submission_ready/public/data/esld_F3_score_shift_aggregate_public.csv,esld_F3_score_shift_aggregate_public.csv,02_workflows/F3_workflow_v01/submission_ready/public/data,csv,csv,6671,6.515,2026-05-02T09:50:43Z,9e9ace861cb329c001b4fcf732aef69c,public,derived,F3,315,4,yes_default,FALSE,,release_candidate,public_deposit,derived_or_workflow_data,keep_public_deposit,F3,"","…
00_release_manifests/public_deposit_file_copy_log_v01.csv	53	02_workflows/F3_workflow_v01/submission_ready/public/figures/F3_ESLD_SRTR_public.pdf,F3_ESLD_SRTR_public.pdf,02_workflows/F3_workflow_v01/submission_ready/public/figures,pdf,pdf,569374,556.029,2026-05-02T09:50:44Z,f8b24dda2b8388ecfc6b61ab02e80c27,restricted_on_request,rendered_output,F3,,,yes_default,TRUE,,release_candidate,public_deposit,rendered_figure,keep_public_deposit,F3,"","",,"","",public…
00_release_manifests/public_deposit_file_copy_log_v01.csv	54	02_workflows/F4_workflow_v01/README_F4_workflow_v01.txt,README_F4_workflow_v01.txt,02_workflows/F4_workflow_v01,txt,text_table_or_text,447,0.437,2026-04-30T12:11:40Z,b976db4271a8f5d859f540e16d517a74,public,derived,F4,13,1,yes_default,FALSE,,release_candidate,manual_review,documentation_or_metadata,manual_review,F4,"","",,"","",public_deposit,keep_public_workflow_readme,Workflow README kept as pub…
00_release_manifests/public_deposit_file_copy_log_v01.csv	55	02_workflows/F4_workflow_v01/data/01_source_loaded_harmonized/esld_master_long_public.csv,esld_master_long_public.csv,02_workflows/F4_workflow_v01/data/01_source_loaded_harmonized,csv,csv,9851508,9620.613,2026-05-02T23:18:12Z,8228407e927ff10ad6e4740d0d5cd48b,public,derived,F4,67399,43,yes_default,FALSE,,release_candidate,public_deposit,derived_or_workflow_data,keep_public_deposit,F4,"","",,"","",…
00_release_manifests/public_deposit_file_copy_log_v01.csv	56	02_workflows/F4_workflow_v01/data/02b_figure_content/esld_F4_survival_stats_public.csv,esld_F4_survival_stats_public.csv,02_workflows/F4_workflow_v01/data/02b_figure_content,csv,csv,2309,2.255,2026-05-02T02:11:22Z,33d16cd47150ae66d00d8a83b4b0c3ab,public,derived,F4,27,14,yes_default,FALSE,,release_candidate,public_deposit,derived_or_workflow_data,keep_public_deposit,F4,"","",,"","",public_deposit,…
00_release_manifests/public_deposit_file_copy_log_v01.csv	57	02_workflows/F4_workflow_v01/figures/F4_ESLD_SRTR_public.pdf,F4_ESLD_SRTR_public.pdf,02_workflows/F4_workflow_v01/figures,pdf,pdf,837483,817.854,2026-05-02T02:11:22Z,66ff2e5f3a6621ee2b581cc02aa6a6a9,restricted_on_request,rendered_output,F4,,,yes_default,TRUE,,release_candidate,public_deposit,rendered_figure,keep_public_deposit,F4,"","",,"","",public_deposit,keep_public_deposit,Public-deposit file…
00_release_manifests/public_deposit_file_copy_log_v01.csv	58	02_workflows/F4_workflow_v01/submission_ready/F4_submission_ready_manifest_v01.csv,F4_submission_ready_manifest_v01.csv,02_workflows/F4_workflow_v01/submission_ready,csv,csv,11006,10.748,2026-05-02T02:11:22Z,084184caa0b53fd9f4fd2b0f275e2435,public,derived,F4,15,12,yes_default,FALSE,,release_candidate,manual_review,documentation_or_metadata,manual_review,F4,"","",,"","",public_deposit,keep_public_…
00_release_manifests/public_deposit_file_copy_log_v01.csv	59	02_workflows/F4_workflow_v01/submission_ready/public/F4_public_submission_manifest_v01.csv,F4_public_submission_manifest_v01.csv,02_workflows/F4_workflow_v01/submission_ready/public,csv,csv,2816,2.75,2026-05-02T02:11:22Z,ba26a26357f0be2cd909d30095f6ae0f,public,derived,F4,4,10,yes_default,FALSE,,release_candidate,public_deposit,documentation_or_metadata,keep_public_deposit,F4,"","",,"","",public_d…
00_release_manifests/public_deposit_file_copy_log_v01.csv	60	02_workflows/F4_workflow_v01/submission_ready/public/data/esld_F4_survival_stats_public.csv,esld_F4_survival_stats_public.csv,02_workflows/F4_workflow_v01/submission_ready/public/data,csv,csv,2309,2.255,2026-05-02T02:11:22Z,33d16cd47150ae66d00d8a83b4b0c3ab,public,derived,F4,27,14,yes_default,FALSE,,release_candidate,public_deposit,derived_or_workflow_data,keep_public_deposit,F4,"","",,"","",publi…
00_release_manifests/public_deposit_file_copy_log_v01.csv	61	02_workflows/F4_workflow_v01/submission_ready/public/figures/F4_ESLD_SRTR_public.pdf,F4_ESLD_SRTR_public.pdf,02_workflows/F4_workflow_v01/submission_ready/public/figures,pdf,pdf,837483,817.854,2026-05-02T02:11:22Z,66ff2e5f3a6621ee2b581cc02aa6a6a9,restricted_on_request,rendered_output,F4,,,yes_default,TRUE,,release_candidate,public_deposit,rendered_figure,keep_public_deposit,F4,"","",,"","",public…
00_release_manifests/public_deposit_file_copy_log_v01.csv	62	02_workflows/F5_workflow_v01/README_F5_workflow_v01.txt,README_F5_workflow_v01.txt,02_workflows/F5_workflow_v01,txt,text_table_or_text,975,0.952,2026-04-30T14:37:07Z,f9733312a2ebff5ac2a6b89de943363f,public,derived,F5,,,yes_default,FALSE,,release_candidate,manual_review,documentation_or_metadata,manual_review,F5,"","",,"","",public_deposit,keep_public_workflow_readme,Workflow README kept as public…
00_release_manifests/public_deposit_file_copy_log_v01.csv	63	02_workflows/F5_workflow_v01/data/01_source_loaded_harmonized/esld_master_long_public.csv,esld_master_long_public.csv,02_workflows/F5_workflow_v01/data/01_source_loaded_harmonized,csv,csv,9851508,9620.613,2026-05-02T23:18:13Z,8228407e927ff10ad6e4740d0d5cd48b,public,derived,F5,67399,43,yes_default,FALSE,,release_candidate,public_deposit,derived_or_workflow_data,keep_public_deposit,F5,"","",,"","",…
00_release_manifests/public_deposit_file_copy_log_v01.csv	64	02_workflows/F5_workflow_v01/data/02b_figure_content/esld_F5_stratified_survival_meta_public.csv,esld_F5_stratified_survival_meta_public.csv,02_workflows/F5_workflow_v01/data/02b_figure_content,csv,csv,434,0.424,2026-05-02T01:41:36Z,91f3a3d116ae7b1e3930facc0dafe562,public,derived,F5,12,2,yes_default,FALSE,,release_candidate,public_deposit,derived_or_workflow_data,keep_public_deposit,F5,"","",,"",…
00_release_manifests/public_deposit_file_copy_log_v01.csv	65	02_workflows/F5_workflow_v01/data/02b_figure_content/esld_F5_stratified_survival_stats_public.csv,esld_F5_stratified_survival_stats_public.csv,02_workflows/F5_workflow_v01/data/02b_figure_content,csv,csv,1119,1.093,2026-05-02T01:41:36Z,a2935cfa9107cbfc3bd687c572f65c38,public,derived,F5,12,8,yes_default,FALSE,,release_candidate,public_deposit,derived_or_workflow_data,keep_public_deposit,F5,"","",,…
00_release_manifests/public_deposit_file_copy_log_v01.csv	66	02_workflows/F5_workflow_v01/data/02b_figure_content/esld_F5_stratified_survival_subject_public.csv,esld_F5_stratified_survival_subject_public.csv,02_workflows/F5_workflow_v01/data/02b_figure_content,csv,csv,122147,119.284,2026-05-02T01:41:36Z,d4865d62db7ce845d162bdd848dc4ce2,public,derived,F5,841,19,yes_default,FALSE,,release_candidate,public_deposit,derived_or_workflow_data,keep_public_deposit,…
00_release_manifests/public_deposit_file_copy_log_v01.csv	67	02_workflows/F5_workflow_v01/figures/F5_ESLD_public.pdf,F5_ESLD_public.pdf,02_workflows/F5_workflow_v01/figures,pdf,pdf,616548,602.098,2026-05-02T01:41:36Z,136a8ddede064a07771670ea2ccddf45,public,rendered_output,F5,,,yes_default,FALSE,,release_candidate,public_deposit,rendered_figure,keep_public_deposit,F5,"","",,"","",public_deposit,keep_public_deposit,Public-deposit file after policy overrides.…
00_release_manifests/public_deposit_file_copy_log_v01.csv	68	02_workflows/F5_workflow_v01/submission_ready/F5_submission_ready_manifest_v01.csv,F5_submission_ready_manifest_v01.csv,02_workflows/F5_workflow_v01/submission_ready,csv,csv,10483,10.237,2026-05-02T01:41:36Z,d52c6273c3d9c4a425dae83ce8a6fd4a,public,derived,F5,14,12,yes_default,FALSE,,release_candidate,manual_review,documentation_or_metadata,manual_review,F5,"","",,"","",public_deposit,keep_public_…
00_release_manifests/public_deposit_file_copy_log_v01.csv	69	02_workflows/F5_workflow_v01/submission_ready/public/F5_public_submission_manifest_v01.csv,F5_public_submission_manifest_v01.csv,02_workflows/F5_workflow_v01/submission_ready/public,csv,csv,2820,2.754,2026-05-02T01:41:36Z,8e75867808215c69fd8292a7f4768c6c,public,derived,F5,4,10,yes_default,FALSE,,release_candidate,public_deposit,documentation_or_metadata,keep_public_deposit,F5,"","",,"","",public_…
00_release_manifests/public_deposit_file_copy_log_v01.csv	70	02_workflows/F5_workflow_v01/submission_ready/public/data/esld_F5_stratified_survival_meta_public.csv,esld_F5_stratified_survival_meta_public.csv,02_workflows/F5_workflow_v01/submission_ready/public/data,csv,csv,434,0.424,2026-05-02T01:41:36Z,91f3a3d116ae7b1e3930facc0dafe562,public,derived,F5,12,2,yes_default,FALSE,,release_candidate,public_deposit,derived_or_workflow_data,keep_public_deposit,F5,…
00_release_manifests/public_deposit_file_copy_log_v01.csv	71	02_workflows/F5_workflow_v01/submission_ready/public/data/esld_F5_stratified_survival_stats_public.csv,esld_F5_stratified_survival_stats_public.csv,02_workflows/F5_workflow_v01/submission_ready/public/data,csv,csv,1119,1.093,2026-05-02T01:41:36Z,a2935cfa9107cbfc3bd687c572f65c38,public,derived,F5,12,8,yes_default,FALSE,,release_candidate,public_deposit,derived_or_workflow_data,keep_public_deposit,…
00_release_manifests/public_deposit_file_copy_log_v01.csv	72	02_workflows/F5_workflow_v01/submission_ready/public/data/esld_F5_stratified_survival_subject_public.csv,esld_F5_stratified_survival_subject_public.csv,02_workflows/F5_workflow_v01/submission_ready/public/data,csv,csv,122147,119.284,2026-05-02T01:41:36Z,d4865d62db7ce845d162bdd848dc4ce2,public,derived,F5,841,19,yes_default,FALSE,,release_candidate,public_deposit,derived_or_workflow_data,keep_publi…
00_release_manifests/public_deposit_file_copy_log_v01.csv	73	02_workflows/F5_workflow_v01/submission_ready/public/figures/F5_ESLD_public.pdf,F5_ESLD_public.pdf,02_workflows/F5_workflow_v01/submission_ready/public/figures,pdf,pdf,616548,602.098,2026-05-02T01:41:36Z,136a8ddede064a07771670ea2ccddf45,public,rendered_output,F5,,,yes_default,FALSE,,release_candidate,public_deposit,rendered_figure,keep_public_deposit,F5,"","",,"","",public_deposit,keep_public_dep…
00_release_manifests/public_deposit_file_copy_log_v01.csv	74	02_workflows/F6_workflow_v01/README_F6_workflow_v01.txt,README_F6_workflow_v01.txt,02_workflows/F6_workflow_v01,txt,text_table_or_text,907,0.886,2026-04-30T12:58:14Z,74a79476f5426f8eec7c0af3be7410c2,public,derived,F6,0,3,yes_default,FALSE,,release_candidate,manual_review,documentation_or_metadata,manual_review,F6,"","",,"","",public_deposit,keep_public_workflow_readme,Workflow README kept as publ…
00_release_manifests/public_deposit_file_copy_log_v01.csv	75	02_workflows/F6_workflow_v01/figures/F6_SRTR_public.pdf,F6_SRTR_public.pdf,02_workflows/F6_workflow_v01/figures,pdf,pdf,568988,555.652,2026-05-02T03:11:53Z,363a49e6865292f51c335342b4e50772,restricted_on_request,rendered_output,F6,,,yes_default,TRUE,,release_candidate,public_deposit,rendered_figure,keep_public_deposit,F6,"","",,"","",public_deposit,keep_public_deposit,Public-deposit file after pol…
00_release_manifests/public_deposit_file_copy_log_v01.csv	76	02_workflows/F6_workflow_v01/submission_ready/F6_submission_ready_manifest_v01.csv,F6_submission_ready_manifest_v01.csv,02_workflows/F6_workflow_v01/submission_ready,csv,csv,11135,10.874,2026-05-02T03:11:53Z,31f0fe575e38946b6f3dadfa5de2a47e,public,derived,F6,16,12,yes_default,FALSE,,release_candidate,manual_review,documentation_or_metadata,manual_review,F6,"","",,"","",public_deposit,keep_public_…
00_release_manifests/public_deposit_file_copy_log_v01.csv	77	02_workflows/F6_workflow_v01/submission_ready/README_F6_submission_ready_v01.txt,README_F6_submission_ready_v01.txt,02_workflows/F6_workflow_v01/submission_ready,txt,text_table_or_text,477,0.466,2026-05-02T03:11:53Z,a193c8f8a36df7b9d2e14fb8372013d7,public,derived,F6,0,24,yes_default,FALSE,,release_candidate,manual_review,documentation_or_metadata,manual_review,F6,"","",,"","",public_deposit,keep_…
00_release_manifests/public_deposit_file_copy_log_v01.csv	78	02_workflows/F6_workflow_v01/submission_ready/public/F6_public_submission_manifest_v01.csv,F6_public_submission_manifest_v01.csv,02_workflows/F6_workflow_v01/submission_ready/public,csv,csv,2010,1.963,2026-05-02T03:11:53Z,64711b5a57aded6fe83d18b7a7dd288a,public,derived,F6,3,10,yes_default,FALSE,,release_candidate,public_deposit,documentation_or_metadata,keep_public_deposit,F6,"","",,"","",public_…
00_release_manifests/public_deposit_file_copy_log_v01.csv	79	02_workflows/F6_workflow_v01/submission_ready/public/figures/F6_SRTR_public.pdf,F6_SRTR_public.pdf,02_workflows/F6_workflow_v01/submission_ready/public/figures,pdf,pdf,568988,555.652,2026-05-02T03:11:53Z,363a49e6865292f51c335342b4e50772,restricted_on_request,rendered_output,F6,,,yes_default,TRUE,,release_candidate,public_deposit,rendered_figure,keep_public_deposit,F6,"","",,"","",public_deposit,k…
00_release_manifests/public_deposit_file_copy_log_v01.csv	80	02_workflows/T1_workflow_v01/README_T1_workflow_v01.txt,README_T1_workflow_v01.txt,02_workflows/T1_workflow_v01,txt,text_table_or_text,1071,1.046,2026-04-30T15:33:29Z,20040f67e0c4ee67a7e491986c7f6024,public,derived,T1,1,3,yes_default,FALSE,,release_candidate,manual_review,documentation_or_metadata,manual_review,T1,"","",,"","",public_deposit,keep_public_workflow_readme,Workflow README kept as pub…
00_release_manifests/public_deposit_file_copy_log_v01.csv	81	02_workflows/T1_workflow_v01/data/01_source_loaded_harmonized/esld_T1_baseline_patient_public.csv,esld_T1_baseline_patient_public.csv,02_workflows/T1_workflow_v01/data/01_source_loaded_harmonized,csv,csv,69600,67.969,2026-05-02T20:27:46Z,5d5b1fa7a2a3845550ca78b467c41b7c,public,derived,T1,1375,19,yes_default,FALSE,,release_candidate,public_deposit,derived_or_workflow_data,keep_public_deposit,T1,""…
00_release_manifests/public_deposit_file_copy_log_v01.csv	82	02_workflows/T1_workflow_v01/data/01_source_loaded_harmonized/esld_master_long_public.csv,esld_master_long_public.csv,02_workflows/T1_workflow_v01/data/01_source_loaded_harmonized,csv,csv,9851508,9620.613,2026-05-02T23:18:13Z,8228407e927ff10ad6e4740d0d5cd48b,public,derived,T1,67399,43,yes_default,FALSE,,release_candidate,public_deposit,derived_or_workflow_data,keep_public_deposit,T1,"","",,"","",…
00_release_manifests/public_deposit_file_copy_log_v01.csv	83	02_workflows/T1_workflow_v01/submission_ready/README_T1_submission_ready_v01.txt,README_T1_submission_ready_v01.txt,02_workflows/T1_workflow_v01/submission_ready,txt,text_table_or_text,550,0.537,2026-05-02T20:27:48Z,5c48ce4c0a9f0c619123f99c97705e76,public,derived,T1,10,1,yes_default,FALSE,,release_candidate,manual_review,documentation_or_metadata,manual_review,T1,"","",,"","",public_deposit,keep_…
00_release_manifests/public_deposit_file_copy_log_v01.csv	84	02_workflows/T1_workflow_v01/submission_ready/public/T1_public_submission_manifest_v01.csv,T1_public_submission_manifest_v01.csv,02_workflows/T1_workflow_v01/submission_ready/public,csv,csv,1021,0.997,2026-05-02T20:27:48Z,50ceb725e1005aaef4026b224fd3e84d,public,derived,T1,2,8,yes_default,FALSE,,release_candidate,public_deposit,documentation_or_metadata,keep_public_deposit,T1,"","",,"","",public_d…
00_release_manifests/public_deposit_file_copy_log_v01.csv	85	02_workflows/T3_workflow_v01/data/01_source_loaded_harmonized/esld_master_long_public.csv,esld_master_long_public.csv,02_workflows/T3_workflow_v01/data/01_source_loaded_harmonized,csv,csv,9851508,9620.613,2026-05-02T23:18:13Z,8228407e927ff10ad6e4740d0d5cd48b,public,derived,T3,67399,43,yes_default,FALSE,,release_candidate,public_deposit,derived_or_workflow_data,keep_public_deposit,T3,"","",,"","",…
00_release_manifests/public_deposit_file_copy_log_v01.csv	86	02_workflows/T3_workflow_v01/submission_ready/README_T3_submission_ready_v01.txt,README_T3_submission_ready_v01.txt,02_workflows/T3_workflow_v01/submission_ready,txt,text_table_or_text,638,0.623,2026-05-02T21:14:25Z,896dfb22fbd13cdbe4049651bf404bfe,public,derived,T3,10,1,yes_default,FALSE,,release_candidate,manual_review,documentation_or_metadata,manual_review,T3,"","",,"","",public_deposit,keep_…
00_release_manifests/public_deposit_file_copy_log_v01.csv	87	02_workflows/T3_workflow_v01/submission_ready/public/T3_public_submission_manifest_v01.csv,T3_public_submission_manifest_v01.csv,02_workflows/T3_workflow_v01/submission_ready/public,csv,csv,986,0.963,2026-05-02T21:14:25Z,5f44456d11292898dbf5ba9d4db9324e,public,derived,T3,2,8,yes_default,FALSE,,release_candidate,public_deposit,documentation_or_metadata,keep_public_deposit,T3,"","",,"","",public_de…
00_release_manifests/public_deposit_file_copy_log_v01.csv	88	02_workflows/T4_workflow_v01/data/01_source_loaded_harmonized/esld_master_long_public.csv,esld_master_long_public.csv,02_workflows/T4_workflow_v01/data/01_source_loaded_harmonized,csv,csv,9851508,9620.613,2026-05-02T23:18:13Z,8228407e927ff10ad6e4740d0d5cd48b,public,derived,T4,67399,43,yes_default,FALSE,,release_candidate,public_deposit,derived_or_workflow_data,keep_public_deposit,T4,"","",,"","",…
00_release_manifests/public_deposit_file_copy_log_v01.csv	89	02_workflows/T4_workflow_v01/data/02b_table_content/esld_T4_score_deviation_outcome_meta_public.csv,esld_T4_score_deviation_outcome_meta_public.csv,02_workflows/T4_workflow_v01/data/02b_table_content,csv,csv,694,0.678,2026-05-02T00:32:16Z,da8cb16231868249ed6a58148548d6d8,public,derived,T4;table_or_supplement,10,2,yes_default,FALSE,,release_candidate,public_deposit,derived_or_workflow_data,keep_pu…
00_release_manifests/public_deposit_file_copy_log_v01.csv	90	02_workflows/T4_workflow_v01/data/02b_table_content/esld_T4_score_deviation_outcome_table_public.csv,esld_T4_score_deviation_outcome_table_public.csv,02_workflows/T4_workflow_v01/data/02b_table_content,csv,csv,2628,2.566,2026-05-02T00:32:16Z,c7c6b8bd97bb8df75be2ffa87ec0c281,public,derived,T4;table_or_supplement,13,12,yes_default,FALSE,,release_candidate,public_deposit,derived_or_workflow_data,kee…
00_release_manifests/public_deposit_file_copy_log_v01.csv	91	02_workflows/T4_workflow_v01/submission_ready/README_T4_submission_ready_v01.txt,README_T4_submission_ready_v01.txt,02_workflows/T4_workflow_v01/submission_ready,txt,text_table_or_text,1048,1.023,2026-05-02T00:32:17Z,af763a666a55c1a1cc38c3dba503c572,public,derived,T4,11,18,yes_default,FALSE,,release_candidate,manual_review,documentation_or_metadata,manual_review,T4,"","",,"","",public_deposit,kee…
00_release_manifests/public_deposit_file_copy_log_v01.csv	92	02_workflows/T4_workflow_v01/submission_ready/public/T4_public_submission_manifest_v01.csv,T4_public_submission_manifest_v01.csv,02_workflows/T4_workflow_v01/submission_ready/public,csv,csv,1023,0.999,2026-05-02T00:32:17Z,6250c9dc4dfe6e0325806479aff6639b,public,derived,T4,2,8,yes_default,FALSE,,release_candidate,public_deposit,documentation_or_metadata,keep_public_deposit,T4,"","",,"","",public_d…
00_release_manifests/public_deposit_file_copy_log_v01.csv	93	02_workflows/T4_workflow_v01/submission_ready/public/data/esld_T4_score_deviation_outcome_meta_public.csv,esld_T4_score_deviation_outcome_meta_public.csv,02_workflows/T4_workflow_v01/submission_ready/public/data,csv,csv,694,0.678,2026-05-02T00:32:17Z,da8cb16231868249ed6a58148548d6d8,public,derived,T4,10,2,yes_default,FALSE,,release_candidate,public_deposit,derived_or_workflow_data,keep_public_dep…
00_release_manifests/public_deposit_file_copy_log_v01.csv	94	02_workflows/T4_workflow_v01/submission_ready/public/data/esld_T4_score_deviation_outcome_table_public.csv,esld_T4_score_deviation_outcome_table_public.csv,02_workflows/T4_workflow_v01/submission_ready/public/data,csv,csv,2628,2.566,2026-05-02T00:32:17Z,c7c6b8bd97bb8df75be2ffa87ec0c281,public,derived,T4;table_or_supplement,13,12,yes_default,FALSE,,release_candidate,public_deposit,derived_or_workf…
00_release_manifests/public_deposit_file_copy_log_v01.csv	95	README_repository_package_v03.txt,README_repository_package_v03.txt,.,txt,text_table_or_text,1831,1.788,2026-05-01T23:41:30Z,17f3c4a9bf6179a86f3a09dadf62a986,public,documentation,"",2,2,yes_default,FALSE,,release_candidate,public_deposit,documentation_or_metadata,keep_public_deposit,"","","",,"","",public_deposit,keep_public_deposit,Public-deposit file after policy overrides.,FALSE,FALSE,TRUE,FAL…
00_release_manifests/public_deposit_package_build_audit_v01.txt	3	Source repository: /Users/mo/Library/CloudStorage/OneDrive-Persönlich/MO/Papers/MELD/02_programs/MELD_repository_release_v1/submission/figshare_package_FINAL_LIVE_REVIEW_V3
00_release_manifests/public_deposit_package_build_audit_v01.txt	4	Package directory: /Users/mo/Library/CloudStorage/OneDrive-Persönlich/MO/Papers/MELD/02_programs/MELD_repository_release_v1/submission/figshare_package_FINAL_PUBLIC_DEPOSIT_V1_20260503_002637
00_release_manifests/public_deposit_package_build_audit_v01.txt	5	Closed file manifest dir: /Users/mo/Library/CloudStorage/OneDrive-Persönlich/MO/Papers/MELD/02_programs/MELD_repository_release_v1/submission/figshare_package_FINAL_LIVE_REVIEW_V3/99_migration_audit/final_release_manifest_closed_20260503_001311
00_release_manifests/public_deposit_package_build_audit_v01.txt	6	Approved variable dictionary dir: /Users/mo/Library/CloudStorage/OneDrive-Persönlich/MO/Papers/MELD/02_programs/MELD_repository_release_v1/submission/figshare_package_FINAL_LIVE_REVIEW_V3/99_migration_audit/final_variable_dictionary_approved_20260503_002323
00_release_manifests/public_deposit_package_build_audit_v01.txt	24	1: /Users/mo/Library/CloudStorage/OneDrive-Persönlich/MO/Papers/MELD/02_programs/MELD_repository_release_v1/submission/figshare_package_FINAL_LIVE_REVIEW_V3
00_release_manifests/public_deposit_package_build_audit_v01.txt	25	2: /Users/mo/Library/CloudStorage/OneDrive-Persönlich/MO/Papers/MELD/02_programs/MELD_repository_release_v1/submission/figshare_package_FINAL_PUBLIC_DEPOSIT_V1_20260503_002637
00_release_manifests/public_deposit_package_build_summary_v01.csv	2	source_repository,/Users/mo/Library/CloudStorage/OneDrive-Persönlich/MO/Papers/MELD/02_programs/MELD_repository_release_v1/submission/figshare_package_FINAL_LIVE_REVIEW_V3,info
00_release_manifests/public_deposit_package_build_summary_v01.csv	3	package_directory,/Users/mo/Library/CloudStorage/OneDrive-Persönlich/MO/Papers/MELD/02_programs/MELD_repository_release_v1/submission/figshare_package_FINAL_PUBLIC_DEPOSIT_V1_20260503_002637,info
00_release_manifests/public_path_sanitization_log_v01.csv	2	00_release_manifests/public_deposit_file_copy_log_v01.csv,source_path,1,/Users/mo/Library/CloudStorage/OneDrive-Persönlich/MO/Papers/MELD/02_programs/MELD_repository_release_v1/submission/figshare_package_FINAL_LIVE_REVIEW_V3/00_config/01_primary_file_registry_v03.csv,00_config/01_primary_file_registry_v03.csv
00_release_manifests/public_path_sanitization_log_v01.csv	3	00_release_manifests/public_deposit_file_copy_log_v01.csv,source_path,2,/Users/mo/Library/CloudStorage/OneDrive-Persönlich/MO/Papers/MELD/02_programs/MELD_repository_release_v1/submission/figshare_package_FINAL_LIVE_REVIEW_V3/01_primary_data/public/esld_master_long_public.csv,01_primary_data/public/esld_master_long_public.csv
00_release_manifests/public_path_sanitization_log_v01.csv	4	00_release_manifests/public_deposit_file_copy_log_v01.csv,source_path,3,/Users/mo/Library/CloudStorage/OneDrive-Persönlich/MO/Papers/MELD/02_programs/MELD_repository_release_v1/submission/figshare_package_FINAL_LIVE_REVIEW_V3/01_primary_data/public/f1_simulated_surface_metadata.csv,01_primary_data/public/f1_simulated_surface_metadata.csv
00_release_manifests/public_path_sanitization_log_v01.csv	5	00_release_manifests/public_deposit_file_copy_log_v01.csv,source_path,4,/Users/mo/Library/CloudStorage/OneDrive-Persönlich/MO/Papers/MELD/02_programs/MELD_repository_release_v1/submission/figshare_package_FINAL_LIVE_REVIEW_V3/01_primary_data/public/f1_simulated_surface_repository.csv,01_primary_data/public/f1_simulated_surface_repository.csv
00_release_manifests/public_path_sanitization_log_v01.csv	6	00_release_manifests/public_deposit_file_copy_log_v01.csv,source_path,5,/Users/mo/Library/CloudStorage/OneDrive-Persönlich/MO/Papers/MELD/02_programs/MELD_repository_release_v1/submission/figshare_package_FINAL_LIVE_REVIEW_V3/01_primary_data/public/f1_tb_cre_experimental_array_raw.csv,01_primary_data/public/f1_tb_cre_experimental_array_raw.csv
00_release_manifests/public_path_sanitization_log_v01.csv	7	00_release_manifests/public_deposit_file_copy_log_v01.csv,source_path,6,/Users/mo/Library/CloudStorage/OneDrive-Persönlich/MO/Papers/MELD/02_programs/MELD_repository_release_v1/submission/figshare_package_FINAL_LIVE_REVIEW_V3/01_primary_data/public/f1_tb_cre_experimental_validation_raw.csv,01_primary_data/public/f1_tb_cre_experimental_validation_raw.csv
00_release_manifests/public_path_sanitization_log_v01.csv	8	00_release_manifests/public_deposit_file_copy_log_v01.csv,source_path,7,/Users/mo/Library/CloudStorage/OneDrive-Persönlich/MO/Papers/MELD/02_programs/MELD_repository_release_v1/submission/figshare_package_FINAL_LIVE_REVIEW_V3/01_primary_data/public/f2_simulated_heatmap_metadata.csv,01_primary_data/public/f2_simulated_heatmap_metadata.csv
00_release_manifests/public_path_sanitization_log_v01.csv	9	00_release_manifests/public_deposit_file_copy_log_v01.csv,source_path,8,/Users/mo/Library/CloudStorage/OneDrive-Persönlich/MO/Papers/MELD/02_programs/MELD_repository_release_v1/submission/figshare_package_FINAL_LIVE_REVIEW_V3/01_primary_data/public/f2_simulated_heatmap_repository.csv,01_primary_data/public/f2_simulated_heatmap_repository.csv
00_release_manifests/public_path_sanitization_log_v01.csv	10	00_release_manifests/public_deposit_file_copy_log_v01.csv,source_path,9,/Users/mo/Library/CloudStorage/OneDrive-Persönlich/MO/Papers/MELD/02_programs/MELD_repository_release_v1/submission/figshare_package_FINAL_LIVE_REVIEW_V3/02_workflows/F1_workflow_v02/data/01_source_loaded_harmonized/expm_F1_array_raw_public.csv,02_workflows/F1_workflow_v02/data/01_source_loaded_harmonized/expm_F1_array_raw_p…
00_release_manifests/public_path_sanitization_log_v01.csv	11	00_release_manifests/public_deposit_file_copy_log_v01.csv,source_path,10,/Users/mo/Library/CloudStorage/OneDrive-Persönlich/MO/Papers/MELD/02_programs/MELD_repository_release_v1/submission/figshare_package_FINAL_LIVE_REVIEW_V3/02_workflows/F1_workflow_v02/data/01_source_loaded_harmonized/expm_F1_validation_raw_public.csv,02_workflows/F1_workflow_v02/data/01_source_loaded_harmonized/expm_F1_valid…
00_release_manifests/public_path_sanitization_log_v01.csv	12	00_release_manifests/public_deposit_file_copy_log_v01.csv,source_path,11,/Users/mo/Library/CloudStorage/OneDrive-Persönlich/MO/Papers/MELD/02_programs/MELD_repository_release_v1/submission/figshare_package_FINAL_LIVE_REVIEW_V3/02_workflows/F1_workflow_v02/data/01_source_loaded_harmonized/expm_slco_F1_source_load_manifest_public.csv,02_workflows/F1_workflow_v02/data/01_source_loaded_harmonized/ex…
00_release_manifests/public_path_sanitization_log_v01.csv	13	00_release_manifests/public_deposit_file_copy_log_v01.csv,source_path,12,/Users/mo/Library/CloudStorage/OneDrive-Persönlich/MO/Papers/MELD/02_programs/MELD_repository_release_v1/submission/figshare_package_FINAL_LIVE_REVIEW_V3/02_workflows/F1_workflow_v02/data/01_source_loaded_harmonized/expm_slco_F1_step1_run_inputs_public.csv,02_workflows/F1_workflow_v02/data/01_source_loaded_harmonized/expm_s…
00_release_manifests/public_path_sanitization_log_v01.csv	14	00_release_manifests/public_deposit_file_copy_log_v01.csv,source_path,13,/Users/mo/Library/CloudStorage/OneDrive-Persönlich/MO/Papers/MELD/02_programs/MELD_repository_release_v1/submission/figshare_package_FINAL_LIVE_REVIEW_V3/02_workflows/F1_workflow_v02/data/01_source_loaded_harmonized/slco_F1_surface_grid_reference_public.csv,02_workflows/F1_workflow_v02/data/01_source_loaded_harmonized/slco_…
00_release_manifests/public_path_sanitization_log_v01.csv	15	00_release_manifests/public_deposit_file_copy_log_v01.csv,source_path,14,/Users/mo/Library/CloudStorage/OneDrive-Persönlich/MO/Papers/MELD/02_programs/MELD_repository_release_v1/submission/figshare_package_FINAL_LIVE_REVIEW_V3/02_workflows/F1_workflow_v02/data/01_source_loaded_harmonized/slco_F1_surface_meta_reference_public.csv,02_workflows/F1_workflow_v02/data/01_source_loaded_harmonized/slco_…
00_release_manifests/public_path_sanitization_log_v01.csv	16	00_release_manifests/public_deposit_file_copy_log_v01.csv,source_path,15,/Users/mo/Library/CloudStorage/OneDrive-Persönlich/MO/Papers/MELD/02_programs/MELD_repository_release_v1/submission/figshare_package_FINAL_LIVE_REVIEW_V3/02_workflows/F1_workflow_v02/data/02a_refined_analysis/expm_F1_array_input_public.csv,02_workflows/F1_workflow_v02/data/02a_refined_analysis/expm_F1_array_input_public.csv
00_release_manifests/public_path_sanitization_log_v01.csv	17	00_release_manifests/public_deposit_file_copy_log_v01.csv,source_path,16,/Users/mo/Library/CloudStorage/OneDrive-Persönlich/MO/Papers/MELD/02_programs/MELD_repository_release_v1/submission/figshare_package_FINAL_LIVE_REVIEW_V3/02_workflows/F1_workflow_v02/data/02a_refined_analysis/expm_F1_model_coefficients_public.csv,02_workflows/F1_workflow_v02/data/02a_refined_analysis/expm_F1_model_coefficie…
00_release_manifests/public_path_sanitization_log_v01.csv	18	00_release_manifests/public_deposit_file_copy_log_v01.csv,source_path,17,/Users/mo/Library/CloudStorage/OneDrive-Persönlich/MO/Papers/MELD/02_programs/MELD_repository_release_v1/submission/figshare_package_FINAL_LIVE_REVIEW_V3/02_workflows/F1_workflow_v02/data/02a_refined_analysis/expm_F1_pre_correction_rounding_qc_public.csv,02_workflows/F1_workflow_v02/data/02a_refined_analysis/expm_F1_pre_cor…
00_release_manifests/public_path_sanitization_log_v01.csv	19	00_release_manifests/public_deposit_file_copy_log_v01.csv,source_path,18,/Users/mo/Library/CloudStorage/OneDrive-Persönlich/MO/Papers/MELD/02_programs/MELD_repository_release_v1/submission/figshare_package_FINAL_LIVE_REVIEW_V3/02_workflows/F1_workflow_v02/data/02a_refined_analysis/expm_F1_refined_dataset_qc_public.csv,02_workflows/F1_workflow_v02/data/02a_refined_analysis/expm_F1_refined_dataset…
00_release_manifests/public_path_sanitization_log_v01.csv	20	00_release_manifests/public_deposit_file_copy_log_v01.csv,source_path,19,/Users/mo/Library/CloudStorage/OneDrive-Persönlich/MO/Papers/MELD/02_programs/MELD_repository_release_v1/submission/figshare_package_FINAL_LIVE_REVIEW_V3/02_workflows/F1_workflow_v02/data/02a_refined_analysis/expm_F1_refined_manual_clarifications_public.csv,02_workflows/F1_workflow_v02/data/02a_refined_analysis/expm_F1_refi…
00_release_manifests/public_path_sanitization_log_v01.csv	21	00_release_manifests/public_deposit_file_copy_log_v01.csv,source_path,20,/Users/mo/Library/CloudStorage/OneDrive-Persönlich/MO/Papers/MELD/02_programs/MELD_repository_release_v1/submission/figshare_package_FINAL_LIVE_REVIEW_V3/02_workflows/F1_workflow_v02/data/02a_refined_analysis/expm_F1_validation_input_public.csv,02_workflows/F1_workflow_v02/data/02a_refined_analysis/expm_F1_validation_input_…
00_release_manifests/public_path_sanitization_log_v01.csv	22	00_release_manifests/public_deposit_file_copy_log_v01.csv,source_path,21,/Users/mo/Library/CloudStorage/OneDrive-Persönlich/MO/Papers/MELD/02_programs/MELD_repository_release_v1/submission/figshare_package_FINAL_LIVE_REVIEW_V3/02_workflows/F1_workflow_v02/data/02b_figure_content/slco_F1_surface_grid_public.csv,02_workflows/F1_workflow_v02/data/02b_figure_content/slco_F1_surface_grid_public.csv
00_release_manifests/public_path_sanitization_log_v01.csv	23	00_release_manifests/public_deposit_file_copy_log_v01.csv,source_path,22,/Users/mo/Library/CloudStorage/OneDrive-Persönlich/MO/Papers/MELD/02_programs/MELD_repository_release_v1/submission/figshare_package_FINAL_LIVE_REVIEW_V3/02_workflows/F1_workflow_v02/data/02b_figure_content/slco_F1_surface_meta_public.csv,02_workflows/F1_workflow_v02/data/02b_figure_content/slco_F1_surface_meta_public.csv
00_release_manifests/public_path_sanitization_log_v01.csv	24	00_release_manifests/public_deposit_file_copy_log_v01.csv,source_path,23,/Users/mo/Library/CloudStorage/OneDrive-Persönlich/MO/Papers/MELD/02_programs/MELD_repository_release_v1/submission/figshare_package_FINAL_LIVE_REVIEW_V3/02_workflows/F1_workflow_v02/data/02b_figure_content/slco_F1_surface_rebuild_qc_public.csv,02_workflows/F1_workflow_v02/data/02b_figure_content/slco_F1_surface_rebuild_qc_…
00_release_manifests/public_path_sanitization_log_v01.csv	25	00_release_manifests/public_deposit_file_copy_log_v01.csv,source_path,24,/Users/mo/Library/CloudStorage/OneDrive-Persönlich/MO/Papers/MELD/02_programs/MELD_repository_release_v1/submission/figshare_package_FINAL_LIVE_REVIEW_V3/02_workflows/F1_workflow_v02/data/02b_figure_content/slco_F1_surface_reference_meta_original_public.csv,02_workflows/F1_workflow_v02/data/02b_figure_content/slco_F1_surfac…
00_release_manifests/public_path_sanitization_log_v01.csv	26	00_release_manifests/public_deposit_file_copy_log_v01.csv,source_path,25,/Users/mo/Library/CloudStorage/OneDrive-Persönlich/MO/Papers/MELD/02_programs/MELD_repository_release_v1/submission/figshare_package_FINAL_LIVE_REVIEW_V3/02_workflows/F1_workflow_v02/data/02b_figure_content/slco_F1_surface_run_inputs_outputs_public.csv,02_workflows/F1_workflow_v02/data/02b_figure_content/slco_F1_surface_run…
00_release_manifests/public_path_sanitization_log_v01.csv	27	00_release_manifests/public_deposit_file_copy_log_v01.csv,source_path,26,/Users/mo/Library/CloudStorage/OneDrive-Persönlich/MO/Papers/MELD/02_programs/MELD_repository_release_v1/submission/figshare_package_FINAL_LIVE_REVIEW_V3/02_workflows/F1_workflow_v02/figures/slco_F1_surface_public.pdf,02_workflows/F1_workflow_v02/figures/slco_F1_surface_public.pdf
00_release_manifests/public_path_sanitization_log_v01.csv	28	00_release_manifests/public_deposit_file_copy_log_v01.csv,source_path,27,/Users/mo/Library/CloudStorage/OneDrive-Persönlich/MO/Papers/MELD/02_programs/MELD_repository_release_v1/submission/figshare_package_FINAL_LIVE_REVIEW_V3/02_workflows/F1_workflow_v02/submission_ready/F1_submission_ready_manifest_v02.csv,02_workflows/F1_workflow_v02/submission_ready/F1_submission_ready_manifest_v02.csv
00_release_manifests/public_path_sanitization_log_v01.csv	29	00_release_manifests/public_deposit_file_copy_log_v01.csv,source_path,28,/Users/mo/Library/CloudStorage/OneDrive-Persönlich/MO/Papers/MELD/02_programs/MELD_repository_release_v1/submission/figshare_package_FINAL_LIVE_REVIEW_V3/02_workflows/F1_workflow_v02/submission_ready/README_F1_submission_ready_v02.txt,02_workflows/F1_workflow_v02/submission_ready/README_F1_submission_ready_v02.txt
00_release_manifests/public_path_sanitization_log_v01.csv	30	00_release_manifests/public_deposit_file_copy_log_v01.csv,source_path,29,/Users/mo/Library/CloudStorage/OneDrive-Persönlich/MO/Papers/MELD/02_programs/MELD_repository_release_v1/submission/figshare_package_FINAL_LIVE_REVIEW_V3/02_workflows/F1_workflow_v02/submission_ready/public/F1_public_submission_manifest_v02.csv,02_workflows/F1_workflow_v02/submission_ready/public/F1_public_submission_manife…
00_release_manifests/public_path_sanitization_log_v01.csv	31	00_release_manifests/public_deposit_file_copy_log_v01.csv,source_path,30,/Users/mo/Library/CloudStorage/OneDrive-Persönlich/MO/Papers/MELD/02_programs/MELD_repository_release_v1/submission/figshare_package_FINAL_LIVE_REVIEW_V3/02_workflows/F1_workflow_v02/submission_ready/public/data/expm_F1_array_input_public.csv,02_workflows/F1_workflow_v02/submission_ready/public/data/expm_F1_array_input_publ…
00_release_manifests/public_path_sanitization_log_v01.csv	32	00_release_manifests/public_deposit_file_copy_log_v01.csv,source_path,31,/Users/mo/Library/CloudStorage/OneDrive-Persönlich/MO/Papers/MELD/02_programs/MELD_repository_release_v1/submission/figshare_package_FINAL_LIVE_REVIEW_V3/02_workflows/F1_workflow_v02/submission_ready/public/data/expm_F1_validation_input_public.csv,02_workflows/F1_workflow_v02/submission_ready/public/data/expm_F1_validation_…
00_release_manifests/public_path_sanitization_log_v01.csv	33	00_release_manifests/public_deposit_file_copy_log_v01.csv,source_path,32,/Users/mo/Library/CloudStorage/OneDrive-Persönlich/MO/Papers/MELD/02_programs/MELD_repository_release_v1/submission/figshare_package_FINAL_LIVE_REVIEW_V3/02_workflows/F1_workflow_v02/submission_ready/public/data/slco_F1_surface_grid_public.csv,02_workflows/F1_workflow_v02/submission_ready/public/data/slco_F1_surface_grid_pu…
00_release_manifests/public_path_sanitization_log_v01.csv	34	00_release_manifests/public_deposit_file_copy_log_v01.csv,source_path,33,/Users/mo/Library/CloudStorage/OneDrive-Persönlich/MO/Papers/MELD/02_programs/MELD_repository_release_v1/submission/figshare_package_FINAL_LIVE_REVIEW_V3/02_workflows/F1_workflow_v02/submission_ready/public/data/slco_F1_surface_meta_public.csv,02_workflows/F1_workflow_v02/submission_ready/public/data/slco_F1_surface_meta_pu…
00_release_manifests/public_path_sanitization_log_v01.csv	35	00_release_manifests/public_deposit_file_copy_log_v01.csv,source_path,34,/Users/mo/Library/CloudStorage/OneDrive-Persönlich/MO/Papers/MELD/02_programs/MELD_repository_release_v1/submission/figshare_package_FINAL_LIVE_REVIEW_V3/02_workflows/F1_workflow_v02/submission_ready/public/figures/slco_F1_surface_public.pdf,02_workflows/F1_workflow_v02/submission_ready/public/figures/slco_F1_surface_public…
00_release_manifests/public_path_sanitization_log_v01.csv	36	00_release_manifests/public_deposit_file_copy_log_v01.csv,source_path,35,/Users/mo/Library/CloudStorage/OneDrive-Persönlich/MO/Papers/MELD/02_programs/MELD_repository_release_v1/submission/figshare_package_FINAL_LIVE_REVIEW_V3/02_workflows/F2_workflow_v01/data/02b_figure_content/slco_F2_heatmap_bin_public.csv,02_workflows/F2_workflow_v01/data/02b_figure_content/slco_F2_heatmap_bin_public.csv
00_release_manifests/public_path_sanitization_log_v01.csv	37	00_release_manifests/public_deposit_file_copy_log_v01.csv,source_path,36,/Users/mo/Library/CloudStorage/OneDrive-Persönlich/MO/Papers/MELD/02_programs/MELD_repository_release_v1/submission/figshare_package_FINAL_LIVE_REVIEW_V3/02_workflows/F2_workflow_v01/data/02b_figure_content/slco_F2_heatmap_meta_public.csv,02_workflows/F2_workflow_v01/data/02b_figure_content/slco_F2_heatmap_meta_public.csv
00_release_manifests/public_path_sanitization_log_v01.csv	38	00_release_manifests/public_deposit_file_copy_log_v01.csv,source_path,37,/Users/mo/Library/CloudStorage/OneDrive-Persönlich/MO/Papers/MELD/02_programs/MELD_repository_release_v1/submission/figshare_package_FINAL_LIVE_REVIEW_V3/02_workflows/F2_workflow_v01/figures/slco_F2_heatmap_public.pdf,02_workflows/F2_workflow_v01/figures/slco_F2_heatmap_public.pdf
00_release_manifests/public_path_sanitization_log_v01.csv	39	00_release_manifests/public_deposit_file_copy_log_v01.csv,source_path,38,/Users/mo/Library/CloudStorage/OneDrive-Persönlich/MO/Papers/MELD/02_programs/MELD_repository_release_v1/submission/figshare_package_FINAL_LIVE_REVIEW_V3/02_workflows/F2_workflow_v01/submission_ready/F2_submission_ready_manifest_v01.csv,02_workflows/F2_workflow_v01/submission_ready/F2_submission_ready_manifest_v01.csv
00_release_manifests/public_path_sanitization_log_v01.csv	40	00_release_manifests/public_deposit_file_copy_log_v01.csv,source_path,39,/Users/mo/Library/CloudStorage/OneDrive-Persönlich/MO/Papers/MELD/02_programs/MELD_repository_release_v1/submission/figshare_package_FINAL_LIVE_REVIEW_V3/02_workflows/F2_workflow_v01/submission_ready/README_F2_submission_ready_v01.txt,02_workflows/F2_workflow_v01/submission_ready/README_F2_submission_ready_v01.txt
00_release_manifests/public_path_sanitization_log_v01.csv	41	00_release_manifests/public_deposit_file_copy_log_v01.csv,source_path,40,/Users/mo/Library/CloudStorage/OneDrive-Persönlich/MO/Papers/MELD/02_programs/MELD_repository_release_v1/submission/figshare_package_FINAL_LIVE_REVIEW_V3/02_workflows/F2_workflow_v01/submission_ready/public/F2_public_submission_manifest_v01.csv,02_workflows/F2_workflow_v01/submission_ready/public/F2_public_submission_manife…
00_release_manifests/public_path_sanitization_log_v01.csv	42	00_release_manifests/public_deposit_file_copy_log_v01.csv,source_path,41,/Users/mo/Library/CloudStorage/OneDrive-Persönlich/MO/Papers/MELD/02_programs/MELD_repository_release_v1/submission/figshare_package_FINAL_LIVE_REVIEW_V3/02_workflows/F2_workflow_v01/submission_ready/public/data/slco_F2_heatmap_bin_public.csv,02_workflows/F2_workflow_v01/submission_ready/public/data/slco_F2_heatmap_bin_publ…
00_release_manifests/public_path_sanitization_log_v01.csv	43	00_release_manifests/public_deposit_file_copy_log_v01.csv,source_path,42,/Users/mo/Library/CloudStorage/OneDrive-Persönlich/MO/Papers/MELD/02_programs/MELD_repository_release_v1/submission/figshare_package_FINAL_LIVE_REVIEW_V3/02_workflows/F2_workflow_v01/submission_ready/public/data/slco_F2_heatmap_meta_public.csv,02_workflows/F2_workflow_v01/submission_ready/public/data/slco_F2_heatmap_meta_pu…
00_release_manifests/public_path_sanitization_log_v01.csv	44	00_release_manifests/public_deposit_file_copy_log_v01.csv,source_path,43,/Users/mo/Library/CloudStorage/OneDrive-Persönlich/MO/Papers/MELD/02_programs/MELD_repository_release_v1/submission/figshare_package_FINAL_LIVE_REVIEW_V3/02_workflows/F2_workflow_v01/submission_ready/public/figures/slco_F2_heatmap_public.pdf,02_workflows/F2_workflow_v01/submission_ready/public/figures/slco_F2_heatmap_public…
00_release_manifests/public_path_sanitization_log_v01.csv	45	00_release_manifests/public_deposit_file_copy_log_v01.csv,source_path,44,/Users/mo/Library/CloudStorage/OneDrive-Persönlich/MO/Papers/MELD/02_programs/MELD_repository_release_v1/submission/figshare_package_FINAL_LIVE_REVIEW_V3/02_workflows/F3_workflow_v01/README_F3_workflow_v01.txt,02_workflows/F3_workflow_v01/README_F3_workflow_v01.txt
00_release_manifests/public_path_sanitization_log_v01.csv	46	00_release_manifests/public_deposit_file_copy_log_v01.csv,source_path,45,/Users/mo/Library/CloudStorage/OneDrive-Persönlich/MO/Papers/MELD/02_programs/MELD_repository_release_v1/submission/figshare_package_FINAL_LIVE_REVIEW_V3/02_workflows/F3_workflow_v01/data/01_source_loaded_harmonized/esld_master_long_public.csv,02_workflows/F3_workflow_v01/data/01_source_loaded_harmonized/esld_master_long_pu…
00_release_manifests/public_path_sanitization_log_v01.csv	47	00_release_manifests/public_deposit_file_copy_log_v01.csv,source_path,46,/Users/mo/Library/CloudStorage/OneDrive-Persönlich/MO/Papers/MELD/02_programs/MELD_repository_release_v1/submission/figshare_package_FINAL_LIVE_REVIEW_V3/02_workflows/F3_workflow_v01/data/02b_figure_content/esld_F3_score_shift_aggregate_public.csv,02_workflows/F3_workflow_v01/data/02b_figure_content/esld_F3_score_shift_aggr…
00_release_manifests/public_path_sanitization_log_v01.csv	48	00_release_manifests/public_deposit_file_copy_log_v01.csv,source_path,47,/Users/mo/Library/CloudStorage/OneDrive-Persönlich/MO/Papers/MELD/02_programs/MELD_repository_release_v1/submission/figshare_package_FINAL_LIVE_REVIEW_V3/02_workflows/F3_workflow_v01/figures/F3_ESLD_SRTR_public.pdf,02_workflows/F3_workflow_v01/figures/F3_ESLD_SRTR_public.pdf
00_release_manifests/public_path_sanitization_log_v01.csv	49	00_release_manifests/public_deposit_file_copy_log_v01.csv,source_path,48,/Users/mo/Library/CloudStorage/OneDrive-Persönlich/MO/Papers/MELD/02_programs/MELD_repository_release_v1/submission/figshare_package_FINAL_LIVE_REVIEW_V3/02_workflows/F3_workflow_v01/submission_ready/F3_submission_ready_manifest_v01.csv,02_workflows/F3_workflow_v01/submission_ready/F3_submission_ready_manifest_v01.csv
00_release_manifests/public_path_sanitization_log_v01.csv	50	00_release_manifests/public_deposit_file_copy_log_v01.csv,source_path,49,/Users/mo/Library/CloudStorage/OneDrive-Persönlich/MO/Papers/MELD/02_programs/MELD_repository_release_v1/submission/figshare_package_FINAL_LIVE_REVIEW_V3/02_workflows/F3_workflow_v01/submission_ready/README_F3_submission_ready_v01.txt,02_workflows/F3_workflow_v01/submission_ready/README_F3_submission_ready_v01.txt
00_release_manifests/public_path_sanitization_log_v01.csv	51	00_release_manifests/public_deposit_file_copy_log_v01.csv,source_path,50,/Users/mo/Library/CloudStorage/OneDrive-Persönlich/MO/Papers/MELD/02_programs/MELD_repository_release_v1/submission/figshare_package_FINAL_LIVE_REVIEW_V3/02_workflows/F3_workflow_v01/submission_ready/public/F3_public_submission_manifest_v01.csv,02_workflows/F3_workflow_v01/submission_ready/public/F3_public_submission_manife…
00_release_manifests/public_path_sanitization_log_v01.csv	52	00_release_manifests/public_deposit_file_copy_log_v01.csv,source_path,51,/Users/mo/Library/CloudStorage/OneDrive-Persönlich/MO/Papers/MELD/02_programs/MELD_repository_release_v1/submission/figshare_package_FINAL_LIVE_REVIEW_V3/02_workflows/F3_workflow_v01/submission_ready/public/data/esld_F3_score_shift_aggregate_public.csv,02_workflows/F3_workflow_v01/submission_ready/public/data/esld_F3_score_…
00_release_manifests/public_path_sanitization_log_v01.csv	53	00_release_manifests/public_deposit_file_copy_log_v01.csv,source_path,52,/Users/mo/Library/CloudStorage/OneDrive-Persönlich/MO/Papers/MELD/02_programs/MELD_repository_release_v1/submission/figshare_package_FINAL_LIVE_REVIEW_V3/02_workflows/F3_workflow_v01/submission_ready/public/figures/F3_ESLD_SRTR_public.pdf,02_workflows/F3_workflow_v01/submission_ready/public/figures/F3_ESLD_SRTR_public.pdf
00_release_manifests/public_path_sanitization_log_v01.csv	54	00_release_manifests/public_deposit_file_copy_log_v01.csv,source_path,53,/Users/mo/Library/CloudStorage/OneDrive-Persönlich/MO/Papers/MELD/02_programs/MELD_repository_release_v1/submission/figshare_package_FINAL_LIVE_REVIEW_V3/02_workflows/F4_workflow_v01/README_F4_workflow_v01.txt,02_workflows/F4_workflow_v01/README_F4_workflow_v01.txt
00_release_manifests/public_path_sanitization_log_v01.csv	55	00_release_manifests/public_deposit_file_copy_log_v01.csv,source_path,54,/Users/mo/Library/CloudStorage/OneDrive-Persönlich/MO/Papers/MELD/02_programs/MELD_repository_release_v1/submission/figshare_package_FINAL_LIVE_REVIEW_V3/02_workflows/F4_workflow_v01/data/01_source_loaded_harmonized/esld_master_long_public.csv,02_workflows/F4_workflow_v01/data/01_source_loaded_harmonized/esld_master_long_pu…
00_release_manifests/public_path_sanitization_log_v01.csv	56	00_release_manifests/public_deposit_file_copy_log_v01.csv,source_path,55,/Users/mo/Library/CloudStorage/OneDrive-Persönlich/MO/Papers/MELD/02_programs/MELD_repository_release_v1/submission/figshare_package_FINAL_LIVE_REVIEW_V3/02_workflows/F4_workflow_v01/data/02b_figure_content/esld_F4_survival_stats_public.csv,02_workflows/F4_workflow_v01/data/02b_figure_content/esld_F4_survival_stats_public.c…
00_release_manifests/public_path_sanitization_log_v01.csv	57	00_release_manifests/public_deposit_file_copy_log_v01.csv,source_path,56,/Users/mo/Library/CloudStorage/OneDrive-Persönlich/MO/Papers/MELD/02_programs/MELD_repository_release_v1/submission/figshare_package_FINAL_LIVE_REVIEW_V3/02_workflows/F4_workflow_v01/figures/F4_ESLD_SRTR_public.pdf,02_workflows/F4_workflow_v01/figures/F4_ESLD_SRTR_public.pdf
00_release_manifests/public_path_sanitization_log_v01.csv	58	00_release_manifests/public_deposit_file_copy_log_v01.csv,source_path,57,/Users/mo/Library/CloudStorage/OneDrive-Persönlich/MO/Papers/MELD/02_programs/MELD_repository_release_v1/submission/figshare_package_FINAL_LIVE_REVIEW_V3/02_workflows/F4_workflow_v01/submission_ready/F4_submission_ready_manifest_v01.csv,02_workflows/F4_workflow_v01/submission_ready/F4_submission_ready_manifest_v01.csv
00_release_manifests/public_path_sanitization_log_v01.csv	59	00_release_manifests/public_deposit_file_copy_log_v01.csv,source_path,58,/Users/mo/Library/CloudStorage/OneDrive-Persönlich/MO/Papers/MELD/02_programs/MELD_repository_release_v1/submission/figshare_package_FINAL_LIVE_REVIEW_V3/02_workflows/F4_workflow_v01/submission_ready/public/F4_public_submission_manifest_v01.csv,02_workflows/F4_workflow_v01/submission_ready/public/F4_public_submission_manife…
00_release_manifests/public_path_sanitization_log_v01.csv	60	00_release_manifests/public_deposit_file_copy_log_v01.csv,source_path,59,/Users/mo/Library/CloudStorage/OneDrive-Persönlich/MO/Papers/MELD/02_programs/MELD_repository_release_v1/submission/figshare_package_FINAL_LIVE_REVIEW_V3/02_workflows/F4_workflow_v01/submission_ready/public/data/esld_F4_survival_stats_public.csv,02_workflows/F4_workflow_v01/submission_ready/public/data/esld_F4_survival_stat…
00_release_manifests/public_path_sanitization_log_v01.csv	61	00_release_manifests/public_deposit_file_copy_log_v01.csv,source_path,60,/Users/mo/Library/CloudStorage/OneDrive-Persönlich/MO/Papers/MELD/02_programs/MELD_repository_release_v1/submission/figshare_package_FINAL_LIVE_REVIEW_V3/02_workflows/F4_workflow_v01/submission_ready/public/figures/F4_ESLD_SRTR_public.pdf,02_workflows/F4_workflow_v01/submission_ready/public/figures/F4_ESLD_SRTR_public.pdf
00_release_manifests/public_path_sanitization_log_v01.csv	62	00_release_manifests/public_deposit_file_copy_log_v01.csv,source_path,61,/Users/mo/Library/CloudStorage/OneDrive-Persönlich/MO/Papers/MELD/02_programs/MELD_repository_release_v1/submission/figshare_package_FINAL_LIVE_REVIEW_V3/02_workflows/F5_workflow_v01/README_F5_workflow_v01.txt,02_workflows/F5_workflow_v01/README_F5_workflow_v01.txt
00_release_manifests/public_path_sanitization_log_v01.csv	63	00_release_manifests/public_deposit_file_copy_log_v01.csv,source_path,62,/Users/mo/Library/CloudStorage/OneDrive-Persönlich/MO/Papers/MELD/02_programs/MELD_repository_release_v1/submission/figshare_package_FINAL_LIVE_REVIEW_V3/02_workflows/F5_workflow_v01/data/01_source_loaded_harmonized/esld_master_long_public.csv,02_workflows/F5_workflow_v01/data/01_source_loaded_harmonized/esld_master_long_pu…
00_release_manifests/public_path_sanitization_log_v01.csv	64	00_release_manifests/public_deposit_file_copy_log_v01.csv,source_path,63,/Users/mo/Library/CloudStorage/OneDrive-Persönlich/MO/Papers/MELD/02_programs/MELD_repository_release_v1/submission/figshare_package_FINAL_LIVE_REVIEW_V3/02_workflows/F5_workflow_v01/data/02b_figure_content/esld_F5_stratified_survival_meta_public.csv,02_workflows/F5_workflow_v01/data/02b_figure_content/esld_F5_stratified_su…
00_release_manifests/public_path_sanitization_log_v01.csv	65	00_release_manifests/public_deposit_file_copy_log_v01.csv,source_path,64,/Users/mo/Library/CloudStorage/OneDrive-Persönlich/MO/Papers/MELD/02_programs/MELD_repository_release_v1/submission/figshare_package_FINAL_LIVE_REVIEW_V3/02_workflows/F5_workflow_v01/data/02b_figure_content/esld_F5_stratified_survival_stats_public.csv,02_workflows/F5_workflow_v01/data/02b_figure_content/esld_F5_stratified_s…
00_release_manifests/public_path_sanitization_log_v01.csv	66	00_release_manifests/public_deposit_file_copy_log_v01.csv,source_path,65,/Users/mo/Library/CloudStorage/OneDrive-Persönlich/MO/Papers/MELD/02_programs/MELD_repository_release_v1/submission/figshare_package_FINAL_LIVE_REVIEW_V3/02_workflows/F5_workflow_v01/data/02b_figure_content/esld_F5_stratified_survival_subject_public.csv,02_workflows/F5_workflow_v01/data/02b_figure_content/esld_F5_stratified…
00_release_manifests/public_path_sanitization_log_v01.csv	67	00_release_manifests/public_deposit_file_copy_log_v01.csv,source_path,66,/Users/mo/Library/CloudStorage/OneDrive-Persönlich/MO/Papers/MELD/02_programs/MELD_repository_release_v1/submission/figshare_package_FINAL_LIVE_REVIEW_V3/02_workflows/F5_workflow_v01/figures/F5_ESLD_public.pdf,02_workflows/F5_workflow_v01/figures/F5_ESLD_public.pdf
00_release_manifests/public_path_sanitization_log_v01.csv	68	00_release_manifests/public_deposit_file_copy_log_v01.csv,source_path,67,/Users/mo/Library/CloudStorage/OneDrive-Persönlich/MO/Papers/MELD/02_programs/MELD_repository_release_v1/submission/figshare_package_FINAL_LIVE_REVIEW_V3/02_workflows/F5_workflow_v01/submission_ready/F5_submission_ready_manifest_v01.csv,02_workflows/F5_workflow_v01/submission_ready/F5_submission_ready_manifest_v01.csv
00_release_manifests/public_path_sanitization_log_v01.csv	69	00_release_manifests/public_deposit_file_copy_log_v01.csv,source_path,68,/Users/mo/Library/CloudStorage/OneDrive-Persönlich/MO/Papers/MELD/02_programs/MELD_repository_release_v1/submission/figshare_package_FINAL_LIVE_REVIEW_V3/02_workflows/F5_workflow_v01/submission_ready/public/F5_public_submission_manifest_v01.csv,02_workflows/F5_workflow_v01/submission_ready/public/F5_public_submission_manife…
00_release_manifests/public_path_sanitization_log_v01.csv	70	00_release_manifests/public_deposit_file_copy_log_v01.csv,source_path,69,/Users/mo/Library/CloudStorage/OneDrive-Persönlich/MO/Papers/MELD/02_programs/MELD_repository_release_v1/submission/figshare_package_FINAL_LIVE_REVIEW_V3/02_workflows/F5_workflow_v01/submission_ready/public/data/esld_F5_stratified_survival_meta_public.csv,02_workflows/F5_workflow_v01/submission_ready/public/data/esld_F5_str…
00_release_manifests/public_path_sanitization_log_v01.csv	71	00_release_manifests/public_deposit_file_copy_log_v01.csv,source_path,70,/Users/mo/Library/CloudStorage/OneDrive-Persönlich/MO/Papers/MELD/02_programs/MELD_repository_release_v1/submission/figshare_package_FINAL_LIVE_REVIEW_V3/02_workflows/F5_workflow_v01/submission_ready/public/data/esld_F5_stratified_survival_stats_public.csv,02_workflows/F5_workflow_v01/submission_ready/public/data/esld_F5_st…
00_release_manifests/public_path_sanitization_log_v01.csv	72	00_release_manifests/public_deposit_file_copy_log_v01.csv,source_path,71,/Users/mo/Library/CloudStorage/OneDrive-Persönlich/MO/Papers/MELD/02_programs/MELD_repository_release_v1/submission/figshare_package_FINAL_LIVE_REVIEW_V3/02_workflows/F5_workflow_v01/submission_ready/public/data/esld_F5_stratified_survival_subject_public.csv,02_workflows/F5_workflow_v01/submission_ready/public/data/esld_F5_…
00_release_manifests/public_path_sanitization_log_v01.csv	73	00_release_manifests/public_deposit_file_copy_log_v01.csv,source_path,72,/Users/mo/Library/CloudStorage/OneDrive-Persönlich/MO/Papers/MELD/02_programs/MELD_repository_release_v1/submission/figshare_package_FINAL_LIVE_REVIEW_V3/02_workflows/F5_workflow_v01/submission_ready/public/figures/F5_ESLD_public.pdf,02_workflows/F5_workflow_v01/submission_ready/public/figures/F5_ESLD_public.pdf
00_release_manifests/public_path_sanitization_log_v01.csv	74	00_release_manifests/public_deposit_file_copy_log_v01.csv,source_path,73,/Users/mo/Library/CloudStorage/OneDrive-Persönlich/MO/Papers/MELD/02_programs/MELD_repository_release_v1/submission/figshare_package_FINAL_LIVE_REVIEW_V3/02_workflows/F6_workflow_v01/README_F6_workflow_v01.txt,02_workflows/F6_workflow_v01/README_F6_workflow_v01.txt
00_release_manifests/public_path_sanitization_log_v01.csv	75	00_release_manifests/public_deposit_file_copy_log_v01.csv,source_path,74,/Users/mo/Library/CloudStorage/OneDrive-Persönlich/MO/Papers/MELD/02_programs/MELD_repository_release_v1/submission/figshare_package_FINAL_LIVE_REVIEW_V3/02_workflows/F6_workflow_v01/figures/F6_SRTR_public.pdf,02_workflows/F6_workflow_v01/figures/F6_SRTR_public.pdf
00_release_manifests/public_path_sanitization_log_v01.csv	76	00_release_manifests/public_deposit_file_copy_log_v01.csv,source_path,75,/Users/mo/Library/CloudStorage/OneDrive-Persönlich/MO/Papers/MELD/02_programs/MELD_repository_release_v1/submission/figshare_package_FINAL_LIVE_REVIEW_V3/02_workflows/F6_workflow_v01/submission_ready/F6_submission_ready_manifest_v01.csv,02_workflows/F6_workflow_v01/submission_ready/F6_submission_ready_manifest_v01.csv
00_release_manifests/public_path_sanitization_log_v01.csv	77	00_release_manifests/public_deposit_file_copy_log_v01.csv,source_path,76,/Users/mo/Library/CloudStorage/OneDrive-Persönlich/MO/Papers/MELD/02_programs/MELD_repository_release_v1/submission/figshare_package_FINAL_LIVE_REVIEW_V3/02_workflows/F6_workflow_v01/submission_ready/README_F6_submission_ready_v01.txt,02_workflows/F6_workflow_v01/submission_ready/README_F6_submission_ready_v01.txt
00_release_manifests/public_path_sanitization_log_v01.csv	78	00_release_manifests/public_deposit_file_copy_log_v01.csv,source_path,77,/Users/mo/Library/CloudStorage/OneDrive-Persönlich/MO/Papers/MELD/02_programs/MELD_repository_release_v1/submission/figshare_package_FINAL_LIVE_REVIEW_V3/02_workflows/F6_workflow_v01/submission_ready/public/F6_public_submission_manifest_v01.csv,02_workflows/F6_workflow_v01/submission_ready/public/F6_public_submission_manife…
00_release_manifests/public_path_sanitization_log_v01.csv	79	00_release_manifests/public_deposit_file_copy_log_v01.csv,source_path,78,/Users/mo/Library/CloudStorage/OneDrive-Persönlich/MO/Papers/MELD/02_programs/MELD_repository_release_v1/submission/figshare_package_FINAL_LIVE_REVIEW_V3/02_workflows/F6_workflow_v01/submission_ready/public/figures/F6_SRTR_public.pdf,02_workflows/F6_workflow_v01/submission_ready/public/figures/F6_SRTR_public.pdf
00_release_manifests/public_path_sanitization_log_v01.csv	80	00_release_manifests/public_deposit_file_copy_log_v01.csv,source_path,79,/Users/mo/Library/CloudStorage/OneDrive-Persönlich/MO/Papers/MELD/02_programs/MELD_repository_release_v1/submission/figshare_package_FINAL_LIVE_REVIEW_V3/02_workflows/T1_workflow_v01/README_T1_workflow_v01.txt,02_workflows/T1_workflow_v01/README_T1_workflow_v01.txt
00_release_manifests/public_path_sanitization_log_v01.csv	81	00_release_manifests/public_deposit_file_copy_log_v01.csv,source_path,80,/Users/mo/Library/CloudStorage/OneDrive-Persönlich/MO/Papers/MELD/02_programs/MELD_repository_release_v1/submission/figshare_package_FINAL_LIVE_REVIEW_V3/02_workflows/T1_workflow_v01/data/01_source_loaded_harmonized/esld_T1_baseline_patient_public.csv,02_workflows/T1_workflow_v01/data/01_source_loaded_harmonized/esld_T1_bas…
00_release_manifests/public_path_sanitization_log_v01.csv	82	00_release_manifests/public_deposit_file_copy_log_v01.csv,source_path,81,/Users/mo/Library/CloudStorage/OneDrive-Persönlich/MO/Papers/MELD/02_programs/MELD_repository_release_v1/submission/figshare_package_FINAL_LIVE_REVIEW_V3/02_workflows/T1_workflow_v01/data/01_source_loaded_harmonized/esld_master_long_public.csv,02_workflows/T1_workflow_v01/data/01_source_loaded_harmonized/esld_master_long_pu…
00_release_manifests/public_path_sanitization_log_v01.csv	83	00_release_manifests/public_deposit_file_copy_log_v01.csv,source_path,82,/Users/mo/Library/CloudStorage/OneDrive-Persönlich/MO/Papers/MELD/02_programs/MELD_repository_release_v1/submission/figshare_package_FINAL_LIVE_REVIEW_V3/02_workflows/T1_workflow_v01/submission_ready/README_T1_submission_ready_v01.txt,02_workflows/T1_workflow_v01/submission_ready/README_T1_submission_ready_v01.txt
00_release_manifests/public_path_sanitization_log_v01.csv	84	00_release_manifests/public_deposit_file_copy_log_v01.csv,source_path,83,/Users/mo/Library/CloudStorage/OneDrive-Persönlich/MO/Papers/MELD/02_programs/MELD_repository_release_v1/submission/figshare_package_FINAL_LIVE_REVIEW_V3/02_workflows/T1_workflow_v01/submission_ready/public/T1_public_submission_manifest_v01.csv,02_workflows/T1_workflow_v01/submission_ready/public/T1_public_submission_manife…
00_release_manifests/public_path_sanitization_log_v01.csv	85	00_release_manifests/public_deposit_file_copy_log_v01.csv,source_path,84,/Users/mo/Library/CloudStorage/OneDrive-Persönlich/MO/Papers/MELD/02_programs/MELD_repository_release_v1/submission/figshare_package_FINAL_LIVE_REVIEW_V3/02_workflows/T3_workflow_v01/data/01_source_loaded_harmonized/esld_master_long_public.csv,02_workflows/T3_workflow_v01/data/01_source_loaded_harmonized/esld_master_long_pu…
00_release_manifests/public_path_sanitization_log_v01.csv	86	00_release_manifests/public_deposit_file_copy_log_v01.csv,source_path,85,/Users/mo/Library/CloudStorage/OneDrive-Persönlich/MO/Papers/MELD/02_programs/MELD_repository_release_v1/submission/figshare_package_FINAL_LIVE_REVIEW_V3/02_workflows/T3_workflow_v01/submission_ready/README_T3_submission_ready_v01.txt,02_workflows/T3_workflow_v01/submission_ready/README_T3_submission_ready_v01.txt
00_release_manifests/public_path_sanitization_log_v01.csv	87	00_release_manifests/public_deposit_file_copy_log_v01.csv,source_path,86,/Users/mo/Library/CloudStorage/OneDrive-Persönlich/MO/Papers/MELD/02_programs/MELD_repository_release_v1/submission/figshare_package_FINAL_LIVE_REVIEW_V3/02_workflows/T3_workflow_v01/submission_ready/public/T3_public_submission_manifest_v01.csv,02_workflows/T3_workflow_v01/submission_ready/public/T3_public_submission_manife…
00_release_manifests/public_path_sanitization_log_v01.csv	88	00_release_manifests/public_deposit_file_copy_log_v01.csv,source_path,87,/Users/mo/Library/CloudStorage/OneDrive-Persönlich/MO/Papers/MELD/02_programs/MELD_repository_release_v1/submission/figshare_package_FINAL_LIVE_REVIEW_V3/02_workflows/T4_workflow_v01/data/01_source_loaded_harmonized/esld_master_long_public.csv,02_workflows/T4_workflow_v01/data/01_source_loaded_harmonized/esld_master_long_pu…
00_release_manifests/public_path_sanitization_log_v01.csv	89	00_release_manifests/public_deposit_file_copy_log_v01.csv,source_path,88,/Users/mo/Library/CloudStorage/OneDrive-Persönlich/MO/Papers/MELD/02_programs/MELD_repository_release_v1/submission/figshare_package_FINAL_LIVE_REVIEW_V3/02_workflows/T4_workflow_v01/data/02b_table_content/esld_T4_score_deviation_outcome_meta_public.csv,02_workflows/T4_workflow_v01/data/02b_table_content/esld_T4_score_devia…
00_release_manifests/public_path_sanitization_log_v01.csv	90	00_release_manifests/public_deposit_file_copy_log_v01.csv,source_path,89,/Users/mo/Library/CloudStorage/OneDrive-Persönlich/MO/Papers/MELD/02_programs/MELD_repository_release_v1/submission/figshare_package_FINAL_LIVE_REVIEW_V3/02_workflows/T4_workflow_v01/data/02b_table_content/esld_T4_score_deviation_outcome_table_public.csv,02_workflows/T4_workflow_v01/data/02b_table_content/esld_T4_score_devi…
00_release_manifests/public_path_sanitization_log_v01.csv	91	00_release_manifests/public_deposit_file_copy_log_v01.csv,source_path,90,/Users/mo/Library/CloudStorage/OneDrive-Persönlich/MO/Papers/MELD/02_programs/MELD_repository_release_v1/submission/figshare_package_FINAL_LIVE_REVIEW_V3/02_workflows/T4_workflow_v01/submission_ready/README_T4_submission_ready_v01.txt,02_workflows/T4_workflow_v01/submission_ready/README_T4_submission_ready_v01.txt
00_release_manifests/public_path_sanitization_log_v01.csv	92	00_release_manifests/public_deposit_file_copy_log_v01.csv,source_path,91,/Users/mo/Library/CloudStorage/OneDrive-Persönlich/MO/Papers/MELD/02_programs/MELD_repository_release_v1/submission/figshare_package_FINAL_LIVE_REVIEW_V3/02_workflows/T4_workflow_v01/submission_ready/public/T4_public_submission_manifest_v01.csv,02_workflows/T4_workflow_v01/submission_ready/public/T4_public_submission_manife…
00_release_manifests/public_path_sanitization_log_v01.csv	93	00_release_manifests/public_deposit_file_copy_log_v01.csv,source_path,92,/Users/mo/Library/CloudStorage/OneDrive-Persönlich/MO/Papers/MELD/02_programs/MELD_repository_release_v1/submission/figshare_package_FINAL_LIVE_REVIEW_V3/02_workflows/T4_workflow_v01/submission_ready/public/data/esld_T4_score_deviation_outcome_meta_public.csv,02_workflows/T4_workflow_v01/submission_ready/public/data/esld_T4…
00_release_manifests/public_path_sanitization_log_v01.csv	94	00_release_manifests/public_deposit_file_copy_log_v01.csv,source_path,93,/Users/mo/Library/CloudStorage/OneDrive-Persönlich/MO/Papers/MELD/02_programs/MELD_repository_release_v1/submission/figshare_package_FINAL_LIVE_REVIEW_V3/02_workflows/T4_workflow_v01/submission_ready/public/data/esld_T4_score_deviation_outcome_table_public.csv,02_workflows/T4_workflow_v01/submission_ready/public/data/esld_T…
00_release_manifests/public_path_sanitization_log_v01.csv	95	00_release_manifests/public_deposit_file_copy_log_v01.csv,source_path,94,/Users/mo/Library/CloudStorage/OneDrive-Persönlich/MO/Papers/MELD/02_programs/MELD_repository_release_v1/submission/figshare_package_FINAL_LIVE_REVIEW_V3/README_repository_package_v03.txt,README_repository_package_v03.txt
00_release_manifests/public_path_sanitization_log_v01.csv	96	02_workflows/F1_workflow_v02/data/01_source_loaded_harmonized/expm_slco_F1_source_load_manifest_public.csv,source_path,1,/Users/mo/Library/CloudStorage/OneDrive-Persönlich/MO/Papers/MELD/02_programs/MELD_repository_release_v1/submission/figshare_package_FINAL_LIVE_REVIEW_V3/01_primary_data/public/f1_tb_cre_experimental_array_raw.csv,01_primary_data/public/f1_tb_cre_experimental_array_raw.csv
00_release_manifests/public_path_sanitization_log_v01.csv	97	02_workflows/F1_workflow_v02/data/01_source_loaded_harmonized/expm_slco_F1_source_load_manifest_public.csv,source_path,2,/Users/mo/Library/CloudStorage/OneDrive-Persönlich/MO/Papers/MELD/02_programs/MELD_repository_release_v1/submission/figshare_package_FINAL_LIVE_REVIEW_V3/01_primary_data/public/f1_tb_cre_experimental_validation_raw.csv,01_primary_data/public/f1_tb_cre_experimental_validation_r…
00_release_manifests/public_path_sanitization_log_v01.csv	98	02_workflows/F1_workflow_v02/data/01_source_loaded_harmonized/expm_slco_F1_source_load_manifest_public.csv,source_path,3,/Users/mo/Library/CloudStorage/OneDrive-Persönlich/MO/Papers/MELD/02_programs/MELD_repository_release_v1/submission/figshare_package_FINAL_LIVE_REVIEW_V3/01_primary_data/public/f1_simulated_surface_repository.csv,01_primary_data/public/f1_simulated_surface_repository.csv
00_release_manifests/public_path_sanitization_log_v01.csv	99	02_workflows/F1_workflow_v02/data/01_source_loaded_harmonized/expm_slco_F1_source_load_manifest_public.csv,source_path,4,/Users/mo/Library/CloudStorage/OneDrive-Persönlich/MO/Papers/MELD/02_programs/MELD_repository_release_v1/submission/figshare_package_FINAL_LIVE_REVIEW_V3/01_primary_data/public/f1_simulated_surface_metadata.csv,01_primary_data/public/f1_simulated_surface_metadata.csv
00_release_manifests/public_path_sanitization_log_v01.csv	100	02_workflows/F1_workflow_v02/data/02b_figure_content/slco_F1_surface_run_inputs_outputs_public.csv,path,1,/Users/mo/Library/CloudStorage/OneDrive-Persönlich/MO/Papers/MELD/02_programs/MELD_repository_release_v1/submission/figshare_package_FINAL_LIVE_REVIEW_V3/02_workflows/F1_workflow_v02/data/02a_refined_analysis/expm_F1_model_coefficients_public.csv,02_workflows/F1_workflow_v02/data/02a_refined…
00_release_manifests/public_path_sanitization_log_v01.csv	101	02_workflows/F1_workflow_v02/data/02b_figure_content/slco_F1_surface_run_inputs_outputs_public.csv,path,2,/Users/mo/Library/CloudStorage/OneDrive-Persönlich/MO/Papers/MELD/02_programs/MELD_repository_release_v1/submission/figshare_package_FINAL_LIVE_REVIEW_V3/02_workflows/F1_workflow_v02/data/01_source_loaded_harmonized/slco_F1_surface_grid_reference_public.csv,02_workflows/F1_workflow_v02/data/…
00_release_manifests/public_path_sanitization_log_v01.csv	102	02_workflows/F1_workflow_v02/data/02b_figure_content/slco_F1_surface_run_inputs_outputs_public.csv,path,3,/Users/mo/Library/CloudStorage/OneDrive-Persönlich/MO/Papers/MELD/02_programs/MELD_repository_release_v1/submission/figshare_package_FINAL_LIVE_REVIEW_V3/02_workflows/F1_workflow_v02/data/02b_figure_content/slco_F1_surface_grid_public.csv,02_workflows/F1_workflow_v02/data/02b_figure_content/…
00_release_manifests/public_path_sanitization_log_v01.csv	103	02_workflows/F1_workflow_v02/data/02b_figure_content/slco_F1_surface_run_inputs_outputs_public.csv,path,4,/Users/mo/Library/CloudStorage/OneDrive-Persönlich/MO/Papers/MELD/02_programs/MELD_repository_release_v1/submission/figshare_package_FINAL_LIVE_REVIEW_V3/02_workflows/F1_workflow_v02/data/02b_figure_content/slco_F1_surface_meta_public.csv,02_workflows/F1_workflow_v02/data/02b_figure_content/…
00_release_manifests/public_path_sanitization_log_v01.csv	104	02_workflows/F1_workflow_v02/data/02b_figure_content/slco_F1_surface_run_inputs_outputs_public.csv,path,5,/Users/mo/Library/CloudStorage/OneDrive-Persönlich/MO/Papers/MELD/02_programs/MELD_repository_release_v1/submission/figshare_package_FINAL_LIVE_REVIEW_V3/02_workflows/F1_workflow_v02/data/02b_figure_content/slco_F1_surface_rebuild_qc_public.csv,02_workflows/F1_workflow_v02/data/02b_figure_co…
00_release_manifests/public_path_sanitization_log_v01.csv	105	02_workflows/F1_workflow_v02/submission_ready/F1_submission_ready_manifest_v02.csv,source_path,1,/Users/mo/Library/CloudStorage/OneDrive-Persönlich/MO/Papers/MELD/02_programs/MELD_repository_release_v1/submission/figshare_package_FINAL_LIVE_REVIEW_V3/02_workflows/F1_workflow_v02/data/02a_refined_analysis/expm_F1_array_input_public.csv,02_workflows/F1_workflow_v02/data/02a_refined_analysis/expm_F…
00_release_manifests/public_path_sanitization_log_v01.csv	106	02_workflows/F1_workflow_v02/submission_ready/F1_submission_ready_manifest_v02.csv,source_path,2,/Users/mo/Library/CloudStorage/OneDrive-Persönlich/MO/Papers/MELD/02_programs/MELD_repository_release_v1/submission/figshare_package_FINAL_LIVE_REVIEW_V3/02_workflows/F1_workflow_v02/data/02a_refined_analysis/expm_F1_validation_input_public.csv,02_workflows/F1_workflow_v02/data/02a_refined_analysis/e…
00_release_manifests/public_path_sanitization_log_v01.csv	107	02_workflows/F1_workflow_v02/submission_ready/F1_submission_ready_manifest_v02.csv,source_path,3,/Users/mo/Library/CloudStorage/OneDrive-Persönlich/MO/Papers/MELD/02_programs/MELD_repository_release_v1/submission/figshare_package_FINAL_LIVE_REVIEW_V3/02_workflows/F1_workflow_v02/data/02b_figure_content/slco_F1_surface_grid_public.csv,02_workflows/F1_workflow_v02/data/02b_figure_content/slco_F1_s…
00_release_manifests/public_path_sanitization_log_v01.csv	108	02_workflows/F1_workflow_v02/submission_ready/F1_submission_ready_manifest_v02.csv,source_path,4,/Users/mo/Library/CloudStorage/OneDrive-Persönlich/MO/Papers/MELD/02_programs/MELD_repository_release_v1/submission/figshare_package_FINAL_LIVE_REVIEW_V3/02_workflows/F1_workflow_v02/data/02b_figure_content/slco_F1_surface_meta_public.csv,02_workflows/F1_workflow_v02/data/02b_figure_content/slco_F1_s…
00_release_manifests/public_path_sanitization_log_v01.csv	109	02_workflows/F1_workflow_v02/submission_ready/F1_submission_ready_manifest_v02.csv,source_path,5,/Users/mo/Library/CloudStorage/OneDrive-Persönlich/MO/Papers/MELD/02_programs/MELD_repository_release_v1/submission/figshare_package_FINAL_LIVE_REVIEW_V3/02_workflows/F1_workflow_v02/figures/slco_F1_surface_public.pdf,02_workflows/F1_workflow_v02/figures/slco_F1_surface_public.pdf
00_release_manifests/public_path_sanitization_log_v01.csv	110	02_workflows/F1_workflow_v02/submission_ready/F1_submission_ready_manifest_v02.csv,source_path,6,/Users/mo/Library/CloudStorage/OneDrive-Persönlich/MO/Papers/MELD/02_programs/MELD_repository_release_v1/submission/figshare_package_FINAL_LIVE_REVIEW_V3/02_workflows/F1_workflow_v02/data/02a_refined_analysis/expm_F1_array_input_public.csv,02_workflows/F1_workflow_v02/data/02a_refined_analysis/expm_F…
00_release_manifests/public_path_sanitization_log_v01.csv	111	02_workflows/F1_workflow_v02/submission_ready/F1_submission_ready_manifest_v02.csv,source_path,7,/Users/mo/Library/CloudStorage/OneDrive-Persönlich/MO/Papers/MELD/02_programs/MELD_repository_release_v1/submission/figshare_package_FINAL_LIVE_REVIEW_V3/02_workflows/F1_workflow_v02/data/01_source_loaded_harmonized/expm_F1_array_raw_public.csv,02_workflows/F1_workflow_v02/data/01_source_loaded_harmo…
00_release_manifests/public_path_sanitization_log_v01.csv	112	02_workflows/F1_workflow_v02/submission_ready/F1_submission_ready_manifest_v02.csv,source_path,8,/Users/mo/Library/CloudStorage/OneDrive-Persönlich/MO/Papers/MELD/02_programs/MELD_repository_release_v1/submission/figshare_package_FINAL_LIVE_REVIEW_V3/02_workflows/F1_workflow_v02/data/01_source_loaded_harmonized/expm_F1_validation_raw_public.csv,02_workflows/F1_workflow_v02/data/01_source_loaded_…
00_release_manifests/public_path_sanitization_log_v01.csv	113	02_workflows/F1_workflow_v02/submission_ready/F1_submission_ready_manifest_v02.csv,source_path,9,/Users/mo/Library/CloudStorage/OneDrive-Persönlich/MO/Papers/MELD/02_programs/MELD_repository_release_v1/submission/figshare_package_FINAL_LIVE_REVIEW_V3/02_workflows/F1_workflow_v02/data/01_source_loaded_harmonized/slco_F1_surface_grid_reference_public.csv,02_workflows/F1_workflow_v02/data/01_source…
00_release_manifests/public_path_sanitization_log_v01.csv	114	02_workflows/F1_workflow_v02/submission_ready/F1_submission_ready_manifest_v02.csv,source_path,10,/Users/mo/Library/CloudStorage/OneDrive-Persönlich/MO/Papers/MELD/02_programs/MELD_repository_release_v1/submission/figshare_package_FINAL_LIVE_REVIEW_V3/02_workflows/F1_workflow_v02/data/01_source_loaded_harmonized/slco_F1_surface_meta_reference_public.csv,02_workflows/F1_workflow_v02/data/01_sourc…
00_release_manifests/public_path_sanitization_log_v01.csv	115	02_workflows/F1_workflow_v02/submission_ready/F1_submission_ready_manifest_v02.csv,source_path,11,/Users/mo/Library/CloudStorage/OneDrive-Persönlich/MO/Papers/MELD/02_programs/MELD_repository_release_v1/submission/figshare_package_FINAL_LIVE_REVIEW_V3/02_workflows/F1_workflow_v02/data/02a_refined_analysis/expm_F1_model_coefficients_public.csv,02_workflows/F1_workflow_v02/data/02a_refined_analysi…
00_release_manifests/public_path_sanitization_log_v01.csv	116	02_workflows/F1_workflow_v02/submission_ready/F1_submission_ready_manifest_v02.csv,source_path,12,/Users/mo/Library/CloudStorage/OneDrive-Persönlich/MO/Papers/MELD/02_programs/MELD_repository_release_v1/submission/figshare_package_FINAL_LIVE_REVIEW_V3/02_workflows/F1_workflow_v02/data/02a_refined_analysis/expm_F1_pre_correction_rounding_qc_public.csv,02_workflows/F1_workflow_v02/data/02a_refined…
00_release_manifests/public_path_sanitization_log_v01.csv	117	02_workflows/F1_workflow_v02/submission_ready/F1_submission_ready_manifest_v02.csv,source_path,13,/Users/mo/Library/CloudStorage/OneDrive-Persönlich/MO/Papers/MELD/02_programs/MELD_repository_release_v1/submission/figshare_package_FINAL_LIVE_REVIEW_V3/02_workflows/F1_workflow_v02/data/02a_refined_analysis/expm_F1_refined_dataset_qc_public.csv,02_workflows/F1_workflow_v02/data/02a_refined_analysi…
00_release_manifests/public_path_sanitization_log_v01.csv	118	02_workflows/F1_workflow_v02/submission_ready/F1_submission_ready_manifest_v02.csv,source_path,14,/Users/mo/Library/CloudStorage/OneDrive-Persönlich/MO/Papers/MELD/02_programs/MELD_repository_release_v1/submission/figshare_package_FINAL_LIVE_REVIEW_V3/02_workflows/F1_workflow_v02/data/02a_refined_analysis/expm_F1_refined_manual_clarifications_public.csv,02_workflows/F1_workflow_v02/data/02a_refi…
00_release_manifests/public_path_sanitization_log_v01.csv	119	02_workflows/F1_workflow_v02/submission_ready/F1_submission_ready_manifest_v02.csv,source_path,15,/Users/mo/Library/CloudStorage/OneDrive-Persönlich/MO/Papers/MELD/02_programs/MELD_repository_release_v1/submission/figshare_package_FINAL_LIVE_REVIEW_V3/02_workflows/F1_workflow_v02/data/02b_figure_content/slco_F1_surface_rebuild_qc_public.csv,02_workflows/F1_workflow_v02/data/02b_figure_content/sl…
00_release_manifests/public_path_sanitization_log_v01.csv	120	02_workflows/F1_workflow_v02/submission_ready/F1_submission_ready_manifest_v02.csv,source_path,16,/Users/mo/Library/CloudStorage/OneDrive-Persönlich/MO/Papers/MELD/02_programs/MELD_repository_release_v1/submission/figshare_package_FINAL_LIVE_REVIEW_V3/02_workflows/F1_workflow_v02/validation/03_render/slco_F1_surface_render_manifest_public.csv,02_workflows/F1_workflow_v02/validation/03_render/slc…
00_release_manifests/public_path_sanitization_log_v01.csv	121	02_workflows/F1_workflow_v02/submission_ready/F1_submission_ready_manifest_v02.csv,source_path,17,/Users/mo/Library/CloudStorage/OneDrive-Persönlich/MO/Papers/MELD/02_programs/MELD_repository_release_v1/submission/figshare_package_FINAL_LIVE_REVIEW_V3/02_workflows/F1_workflow_v02/submission_ready/internal/validation/expm_F1_public_array_rounding_release_check_internal.csv,02_workflows/F1_workflo…
00_release_manifests/public_path_sanitization_log_v01.csv	122	02_workflows/F1_workflow_v02/submission_ready/F1_submission_ready_manifest_v02.csv,source_path,18,/Users/mo/Library/CloudStorage/OneDrive-Persönlich/MO/Papers/MELD/02_programs/MELD_repository_release_v1/submission/figshare_package_FINAL_LIVE_REVIEW_V3/02_workflows/F1_workflow_v02/validation/04_final_validation/F1_final_column_dictionary_public.csv,02_workflows/F1_workflow_v02/validation/04_final…
00_release_manifests/public_path_sanitization_log_v01.csv	123	02_workflows/F1_workflow_v02/submission_ready/F1_submission_ready_manifest_v02.csv,source_path,19,/Users/mo/Library/CloudStorage/OneDrive-Persönlich/MO/Papers/MELD/02_programs/MELD_repository_release_v1/submission/figshare_package_FINAL_LIVE_REVIEW_V3/02_workflows/F1_workflow_v02/validation/04_final_validation/F1_final_dataset_qc_summary_public.csv,02_workflows/F1_workflow_v02/validation/04_fina…
00_release_manifests/public_path_sanitization_log_v01.csv	124	02_workflows/F1_workflow_v02/submission_ready/F1_submission_ready_manifest_v02.csv,source_path,20,/Users/mo/Library/CloudStorage/OneDrive-Persönlich/MO/Papers/MELD/02_programs/MELD_repository_release_v1/submission/figshare_package_FINAL_LIVE_REVIEW_V3/02_workflows/F1_workflow_v02/validation/04_final_validation/F1_final_file_inventory_public.csv,02_workflows/F1_workflow_v02/validation/04_final_va…
00_release_manifests/public_path_sanitization_log_v01.csv	125	02_workflows/F1_workflow_v02/submission_ready/F1_submission_ready_manifest_v02.csv,source_path,21,/Users/mo/Library/CloudStorage/OneDrive-Persönlich/MO/Papers/MELD/02_programs/MELD_repository_release_v1/submission/figshare_package_FINAL_LIVE_REVIEW_V3/02_workflows/F1_workflow_v02/validation/04_final_validation/F1_final_manual_clarifications_public.csv,02_workflows/F1_workflow_v02/validation/04_f…
00_release_manifests/public_path_sanitization_log_v01.csv	126	02_workflows/F1_workflow_v02/submission_ready/public/F1_public_submission_manifest_v02.csv,source_path,1,/Users/mo/Library/CloudStorage/OneDrive-Persönlich/MO/Papers/MELD/02_programs/MELD_repository_release_v1/submission/figshare_package_FINAL_LIVE_REVIEW_V3/02_workflows/F1_workflow_v02/data/02a_refined_analysis/expm_F1_array_input_public.csv,02_workflows/F1_workflow_v02/data/02a_refined_analysi…
00_release_manifests/public_path_sanitization_log_v01.csv	127	02_workflows/F1_workflow_v02/submission_ready/public/F1_public_submission_manifest_v02.csv,source_path,2,/Users/mo/Library/CloudStorage/OneDrive-Persönlich/MO/Papers/MELD/02_programs/MELD_repository_release_v1/submission/figshare_package_FINAL_LIVE_REVIEW_V3/02_workflows/F1_workflow_v02/data/02a_refined_analysis/expm_F1_validation_input_public.csv,02_workflows/F1_workflow_v02/data/02a_refined_an…
00_release_manifests/public_path_sanitization_log_v01.csv	128	02_workflows/F1_workflow_v02/submission_ready/public/F1_public_submission_manifest_v02.csv,source_path,3,/Users/mo/Library/CloudStorage/OneDrive-Persönlich/MO/Papers/MELD/02_programs/MELD_repository_release_v1/submission/figshare_package_FINAL_LIVE_REVIEW_V3/02_workflows/F1_workflow_v02/data/02b_figure_content/slco_F1_surface_grid_public.csv,02_workflows/F1_workflow_v02/data/02b_figure_content/s…
00_release_manifests/public_path_sanitization_log_v01.csv	129	02_workflows/F1_workflow_v02/submission_ready/public/F1_public_submission_manifest_v02.csv,source_path,4,/Users/mo/Library/CloudStorage/OneDrive-Persönlich/MO/Papers/MELD/02_programs/MELD_repository_release_v1/submission/figshare_package_FINAL_LIVE_REVIEW_V3/02_workflows/F1_workflow_v02/data/02b_figure_content/slco_F1_surface_meta_public.csv,02_workflows/F1_workflow_v02/data/02b_figure_content/s…
00_release_manifests/public_path_sanitization_log_v01.csv	130	02_workflows/F1_workflow_v02/submission_ready/public/F1_public_submission_manifest_v02.csv,source_path,5,/Users/mo/Library/CloudStorage/OneDrive-Persönlich/MO/Papers/MELD/02_programs/MELD_repository_release_v1/submission/figshare_package_FINAL_LIVE_REVIEW_V3/02_workflows/F1_workflow_v02/figures/slco_F1_surface_public.pdf,02_workflows/F1_workflow_v02/figures/slco_F1_surface_public.pdf
00_release_manifests/public_path_sanitization_log_v01.csv	131	02_workflows/F2_workflow_v01/submission_ready/F2_submission_ready_manifest_v01.csv,source_path,1,/Users/mo/Library/CloudStorage/OneDrive-Persönlich/MO/Papers/MELD/02_programs/MELD_repository_release_v1/submission/figshare_package_FINAL_LIVE_REVIEW_V3/02_workflows/F2_workflow_v01/data/02b_figure_content/slco_F2_heatmap_bin_public.csv,02_workflows/F2_workflow_v01/data/02b_figure_content/slco_F2_he…
00_release_manifests/public_path_sanitization_log_v01.csv	132	02_workflows/F2_workflow_v01/submission_ready/F2_submission_ready_manifest_v01.csv,source_path,2,/Users/mo/Library/CloudStorage/OneDrive-Persönlich/MO/Papers/MELD/02_programs/MELD_repository_release_v1/submission/figshare_package_FINAL_LIVE_REVIEW_V3/02_workflows/F2_workflow_v01/data/02b_figure_content/slco_F2_heatmap_meta_public.csv,02_workflows/F2_workflow_v01/data/02b_figure_content/slco_F2_h…
00_release_manifests/public_path_sanitization_log_v01.csv	133	02_workflows/F2_workflow_v01/submission_ready/F2_submission_ready_manifest_v01.csv,source_path,3,/Users/mo/Library/CloudStorage/OneDrive-Persönlich/MO/Papers/MELD/02_programs/MELD_repository_release_v1/submission/figshare_package_FINAL_LIVE_REVIEW_V3/02_workflows/F2_workflow_v01/figures/slco_F2_heatmap_public.pdf,02_workflows/F2_workflow_v01/figures/slco_F2_heatmap_public.pdf
00_release_manifests/public_path_sanitization_log_v01.csv	134	02_workflows/F2_workflow_v01/submission_ready/F2_submission_ready_manifest_v01.csv,source_path,4,/Users/mo/Library/CloudStorage/OneDrive-Persönlich/MO/Papers/MELD/02_programs/MELD_repository_release_v1/submission/figshare_package_FINAL_LIVE_REVIEW_V3/02_workflows/F2_workflow_v01/data/01_source_loaded_harmonized/slco_F2_heatmap_bin_reference_internal.csv,02_workflows/F2_workflow_v01/data/01_sourc…
00_release_manifests/public_path_sanitization_log_v01.csv	135	02_workflows/F2_workflow_v01/submission_ready/F2_submission_ready_manifest_v01.csv,source_path,5,/Users/mo/Library/CloudStorage/OneDrive-Persönlich/MO/Papers/MELD/02_programs/MELD_repository_release_v1/submission/figshare_package_FINAL_LIVE_REVIEW_V3/02_workflows/F2_workflow_v01/data/01_source_loaded_harmonized/slco_F2_heatmap_meta_reference_internal.csv,02_workflows/F2_workflow_v01/data/01_sour…
00_release_manifests/public_path_sanitization_log_v01.csv	136	02_workflows/F2_workflow_v01/submission_ready/F2_submission_ready_manifest_v01.csv,source_path,6,/Users/mo/Library/CloudStorage/OneDrive-Persönlich/MO/Papers/MELD/02_programs/MELD_repository_release_v1/submission/figshare_package_FINAL_LIVE_REVIEW_V3/02_workflows/F2_workflow_v01/data/01_source_loaded_harmonized/slco_F2_source_load_manifest_internal.csv,02_workflows/F2_workflow_v01/data/01_source…
00_release_manifests/public_path_sanitization_log_v01.csv	137	02_workflows/F2_workflow_v01/submission_ready/F2_submission_ready_manifest_v01.csv,source_path,7,/Users/mo/Library/CloudStorage/OneDrive-Persönlich/MO/Papers/MELD/02_programs/MELD_repository_release_v1/submission/figshare_package_FINAL_LIVE_REVIEW_V3/02_workflows/F2_workflow_v01/data/02a_refined_analysis/slco_F2_heatmap_input_internal.csv,02_workflows/F2_workflow_v01/data/02a_refined_analysis/sl…
00_release_manifests/public_path_sanitization_log_v01.csv	138	02_workflows/F2_workflow_v01/submission_ready/F2_submission_ready_manifest_v01.csv,source_path,8,/Users/mo/Library/CloudStorage/OneDrive-Persönlich/MO/Papers/MELD/02_programs/MELD_repository_release_v1/submission/figshare_package_FINAL_LIVE_REVIEW_V3/02_workflows/F2_workflow_v01/data/02a_refined_analysis/slco_F2_heatmap_input_qc_internal.csv,02_workflows/F2_workflow_v01/data/02a_refined_analysis…
00_release_manifests/public_path_sanitization_log_v01.csv	139	02_workflows/F2_workflow_v01/submission_ready/F2_submission_ready_manifest_v01.csv,source_path,9,/Users/mo/Library/CloudStorage/OneDrive-Persönlich/MO/Papers/MELD/02_programs/MELD_repository_release_v1/submission/figshare_package_FINAL_LIVE_REVIEW_V3/02_workflows/F2_workflow_v01/data/02a_refined_analysis/slco_F2_heatmap_model_qc_internal.csv,02_workflows/F2_workflow_v01/data/02a_refined_analysis…
00_release_manifests/public_path_sanitization_log_v01.csv	140	02_workflows/F2_workflow_v01/submission_ready/F2_submission_ready_manifest_v01.csv,source_path,10,/Users/mo/Library/CloudStorage/OneDrive-Persönlich/MO/Papers/MELD/02_programs/MELD_repository_release_v1/submission/figshare_package_FINAL_LIVE_REVIEW_V3/02_workflows/F2_workflow_v01/data/02b_figure_content/slco_F2_heatmap_rebuild_qc_internal.csv,02_workflows/F2_workflow_v01/data/02b_figure_content/…
00_release_manifests/public_path_sanitization_log_v01.csv	141	02_workflows/F2_workflow_v01/submission_ready/F2_submission_ready_manifest_v01.csv,source_path,11,/Users/mo/Library/CloudStorage/OneDrive-Persönlich/MO/Papers/MELD/02_programs/MELD_repository_release_v1/submission/figshare_package_FINAL_LIVE_REVIEW_V3/02_workflows/F2_workflow_v01/validation/03_render/slco_F2_heatmap_render_manifest_internal.csv,02_workflows/F2_workflow_v01/validation/03_render/s…
00_release_manifests/public_path_sanitization_log_v01.csv	142	02_workflows/F2_workflow_v01/submission_ready/F2_submission_ready_manifest_v01.csv,source_path,12,/Users/mo/Library/CloudStorage/OneDrive-Persönlich/MO/Papers/MELD/02_programs/MELD_repository_release_v1/submission/figshare_package_FINAL_LIVE_REVIEW_V3/02_workflows/F2_workflow_v01/validation/04_final_validation/F2_final_column_dictionary_internal.csv,02_workflows/F2_workflow_v01/validation/04_fin…
00_release_manifests/public_path_sanitization_log_v01.csv	143	02_workflows/F2_workflow_v01/submission_ready/F2_submission_ready_manifest_v01.csv,source_path,13,/Users/mo/Library/CloudStorage/OneDrive-Persönlich/MO/Papers/MELD/02_programs/MELD_repository_release_v1/submission/figshare_package_FINAL_LIVE_REVIEW_V3/02_workflows/F2_workflow_v01/validation/04_final_validation/F2_final_dataset_qc_summary_internal.csv,02_workflows/F2_workflow_v01/validation/04_fi…
00_release_manifests/public_path_sanitization_log_v01.csv	144	02_workflows/F2_workflow_v01/submission_ready/F2_submission_ready_manifest_v01.csv,source_path,14,/Users/mo/Library/CloudStorage/OneDrive-Persönlich/MO/Papers/MELD/02_programs/MELD_repository_release_v1/submission/figshare_package_FINAL_LIVE_REVIEW_V3/02_workflows/F2_workflow_v01/validation/04_final_validation/F2_final_file_inventory_internal.csv,02_workflows/F2_workflow_v01/validation/04_final_…
00_release_manifests/public_path_sanitization_log_v01.csv	145	02_workflows/F2_workflow_v01/submission_ready/public/F2_public_submission_manifest_v01.csv,source_path,1,/Users/mo/Library/CloudStorage/OneDrive-Persönlich/MO/Papers/MELD/02_programs/MELD_repository_release_v1/submission/figshare_package_FINAL_LIVE_REVIEW_V3/02_workflows/F2_workflow_v01/data/02b_figure_content/slco_F2_heatmap_bin_public.csv,02_workflows/F2_workflow_v01/data/02b_figure_content/sl…
00_release_manifests/public_path_sanitization_log_v01.csv	146	02_workflows/F2_workflow_v01/submission_ready/public/F2_public_submission_manifest_v01.csv,source_path,2,/Users/mo/Library/CloudStorage/OneDrive-Persönlich/MO/Papers/MELD/02_programs/MELD_repository_release_v1/submission/figshare_package_FINAL_LIVE_REVIEW_V3/02_workflows/F2_workflow_v01/data/02b_figure_content/slco_F2_heatmap_meta_public.csv,02_workflows/F2_workflow_v01/data/02b_figure_content/s…
00_release_manifests/public_path_sanitization_log_v01.csv	147	02_workflows/F2_workflow_v01/submission_ready/public/F2_public_submission_manifest_v01.csv,source_path,3,/Users/mo/Library/CloudStorage/OneDrive-Persönlich/MO/Papers/MELD/02_programs/MELD_repository_release_v1/submission/figshare_package_FINAL_LIVE_REVIEW_V3/02_workflows/F2_workflow_v01/figures/slco_F2_heatmap_public.pdf,02_workflows/F2_workflow_v01/figures/slco_F2_heatmap_public.pdf
00_release_manifests/public_path_sanitization_log_v01.csv	148	02_workflows/F4_workflow_v01/submission_ready/F4_submission_ready_manifest_v01.csv,source_path,1,/Users/mo/Library/CloudStorage/OneDrive-Persönlich/MO/Papers/MELD/02_programs/MELD_repository_release_v1/submission/figshare_package_FINAL_LIVE_REVIEW_V3/02_workflows/F4_workflow_v01/data/02b_figure_content/esld_F4_survival_stats_public.csv,02_workflows/F4_workflow_v01/data/02b_figure_content/esld_F4…
00_release_manifests/public_path_sanitization_log_v01.csv	149	02_workflows/F4_workflow_v01/submission_ready/F4_submission_ready_manifest_v01.csv,source_path,2,/Users/mo/Library/CloudStorage/OneDrive-Persönlich/MO/Papers/MELD/02_programs/MELD_repository_release_v1/submission/figshare_package_FINAL_LIVE_REVIEW_V3/02_workflows/F4_workflow_v01/data/02b_figure_content/srtr_F4_survival_median_reference_public.csv,02_workflows/F4_workflow_v01/data/02b_figure_cont…
00_release_manifests/public_path_sanitization_log_v01.csv	150	02_workflows/F4_workflow_v01/submission_ready/F4_submission_ready_manifest_v01.csv,source_path,3,/Users/mo/Library/CloudStorage/OneDrive-Persönlich/MO/Papers/MELD/02_programs/MELD_repository_release_v1/submission/figshare_package_FINAL_LIVE_REVIEW_V3/02_workflows/F4_workflow_v01/data/02b_figure_content/srtr_F4_survival_wilcoxon_reference_public.csv,02_workflows/F4_workflow_v01/data/02b_figure_co…
00_release_manifests/public_path_sanitization_log_v01.csv	151	02_workflows/F4_workflow_v01/submission_ready/F4_submission_ready_manifest_v01.csv,source_path,4,/Users/mo/Library/CloudStorage/OneDrive-Persönlich/MO/Papers/MELD/02_programs/MELD_repository_release_v1/submission/figshare_package_FINAL_LIVE_REVIEW_V3/02_workflows/F4_workflow_v01/figures/F4_ESLD_SRTR_public.pdf,02_workflows/F4_workflow_v01/figures/F4_ESLD_SRTR_public.pdf
00_release_manifests/public_path_sanitization_log_v01.csv	152	02_workflows/F4_workflow_v01/submission_ready/F4_submission_ready_manifest_v01.csv,source_path,5,/Users/mo/Library/CloudStorage/OneDrive-Persönlich/MO/Papers/MELD/02_programs/MELD_repository_release_v1/submission/figshare_package_FINAL_LIVE_REVIEW_V3/02_workflows/F4_workflow_v01/data/01_source_loaded_harmonized/esld_master_long_public.csv,02_workflows/F4_workflow_v01/data/01_source_loaded_harmon…
00_release_manifests/public_path_sanitization_log_v01.csv	153	02_workflows/F4_workflow_v01/submission_ready/F4_submission_ready_manifest_v01.csv,source_path,6,/Users/mo/Library/CloudStorage/OneDrive-Persönlich/MO/Papers/MELD/02_programs/MELD_repository_release_v1/submission/figshare_package_FINAL_LIVE_REVIEW_V3/02_workflows/F4_workflow_v01/data/02a_refined_analysis/esld_F4_survival_case_internal.csv,02_workflows/F4_workflow_v01/data/02a_refined_analysis/es…
00_release_manifests/public_path_sanitization_log_v01.csv	154	02_workflows/F4_workflow_v01/submission_ready/F4_submission_ready_manifest_v01.csv,source_path,7,/Users/mo/Library/CloudStorage/OneDrive-Persönlich/MO/Papers/MELD/02_programs/MELD_repository_release_v1/submission/figshare_package_FINAL_LIVE_REVIEW_V3/02_workflows/F4_workflow_v01/data/02a_refined_analysis/esld_F4_survival_stats_from_master_internal.csv,02_workflows/F4_workflow_v01/data/02a_refine…
00_release_manifests/public_path_sanitization_log_v01.csv	155	02_workflows/F4_workflow_v01/submission_ready/F4_submission_ready_manifest_v01.csv,source_path,8,/Users/mo/Library/CloudStorage/OneDrive-Persönlich/MO/Papers/MELD/02_programs/MELD_repository_release_v1/submission/figshare_package_FINAL_LIVE_REVIEW_V3/02_workflows/F4_workflow_v01/data/02a_refined_analysis/esld_F4_survival_case_internal.csv,02_workflows/F4_workflow_v01/data/02a_refined_analysis/es…
00_release_manifests/public_path_sanitization_log_v01.csv	156	02_workflows/F4_workflow_v01/submission_ready/F4_submission_ready_manifest_v01.csv,source_path,9,/Users/mo/Library/CloudStorage/OneDrive-Persönlich/MO/Papers/MELD/02_programs/MELD_repository_release_v1/submission/figshare_package_FINAL_LIVE_REVIEW_V3/02_workflows/F4_workflow_v01/data/02a_refined_analysis/esld_F4_survival_stats_from_master_internal.csv,02_workflows/F4_workflow_v01/data/02a_refine…
00_release_manifests/public_path_sanitization_log_v01.csv	157	02_workflows/F4_workflow_v01/submission_ready/F4_submission_ready_manifest_v01.csv,source_path,10,/Users/mo/Library/CloudStorage/OneDrive-Persönlich/MO/Papers/MELD/02_programs/MELD_repository_release_v1/submission/figshare_package_FINAL_LIVE_REVIEW_V3/02_workflows/F4_workflow_v01/data/02b_figure_content/esld_F4_survival_stats_rebuild_qc_internal.csv,02_workflows/F4_workflow_v01/data/02b_figure_c…
00_release_manifests/public_path_sanitization_log_v01.csv	158	02_workflows/F4_workflow_v01/submission_ready/F4_submission_ready_manifest_v01.csv,source_path,11,/Users/mo/Library/CloudStorage/OneDrive-Persönlich/MO/Papers/MELD/02_programs/MELD_repository_release_v1/submission/figshare_package_FINAL_LIVE_REVIEW_V3/02_workflows/F4_workflow_v01/data/02a_refined_analysis/esld_F4_survival_build_audit_internal.csv,02_workflows/F4_workflow_v01/data/02a_refined_ana…
00_release_manifests/public_path_sanitization_log_v01.csv	159	02_workflows/F4_workflow_v01/submission_ready/F4_submission_ready_manifest_v01.csv,source_path,12,/Users/mo/Library/CloudStorage/OneDrive-Persönlich/MO/Papers/MELD/02_programs/MELD_repository_release_v1/submission/figshare_package_FINAL_LIVE_REVIEW_V3/02_workflows/F4_workflow_v01/validation/03_render/F4_ESLD_SRTR_render_manifest_internal.csv,02_workflows/F4_workflow_v01/validation/03_render/F4_E…
00_release_manifests/public_path_sanitization_log_v01.csv	160	02_workflows/F4_workflow_v01/submission_ready/F4_submission_ready_manifest_v01.csv,source_path,13,/Users/mo/Library/CloudStorage/OneDrive-Persönlich/MO/Papers/MELD/02_programs/MELD_repository_release_v1/submission/figshare_package_FINAL_LIVE_REVIEW_V3/02_workflows/F4_workflow_v01/validation/04_final_validation/F4_final_column_dictionary_internal.csv,02_workflows/F4_workflow_v01/validation/04_fin…
00_release_manifests/public_path_sanitization_log_v01.csv	161	02_workflows/F4_workflow_v01/submission_ready/F4_submission_ready_manifest_v01.csv,source_path,14,/Users/mo/Library/CloudStorage/OneDrive-Persönlich/MO/Papers/MELD/02_programs/MELD_repository_release_v1/submission/figshare_package_FINAL_LIVE_REVIEW_V3/02_workflows/F4_workflow_v01/validation/04_final_validation/F4_final_dataset_qc_summary_internal.csv,02_workflows/F4_workflow_v01/validation/04_fi…
00_release_manifests/public_path_sanitization_log_v01.csv	162	02_workflows/F4_workflow_v01/submission_ready/F4_submission_ready_manifest_v01.csv,source_path,15,/Users/mo/Library/CloudStorage/OneDrive-Persönlich/MO/Papers/MELD/02_programs/MELD_repository_release_v1/submission/figshare_package_FINAL_LIVE_REVIEW_V3/02_workflows/F4_workflow_v01/validation/04_final_validation/F4_final_file_inventory_internal.csv,02_workflows/F4_workflow_v01/validation/04_final_…
00_release_manifests/public_path_sanitization_log_v01.csv	163	02_workflows/F4_workflow_v01/submission_ready/public/F4_public_submission_manifest_v01.csv,source_path,1,/Users/mo/Library/CloudStorage/OneDrive-Persönlich/MO/Papers/MELD/02_programs/MELD_repository_release_v1/submission/figshare_package_FINAL_LIVE_REVIEW_V3/02_workflows/F4_workflow_v01/data/02b_figure_content/esld_F4_survival_stats_public.csv,02_workflows/F4_workflow_v01/data/02b_figure_content…
00_release_manifests/public_path_sanitization_log_v01.csv	164	02_workflows/F4_workflow_v01/submission_ready/public/F4_public_submission_manifest_v01.csv,source_path,2,/Users/mo/Library/CloudStorage/OneDrive-Persönlich/MO/Papers/MELD/02_programs/MELD_repository_release_v1/submission/figshare_package_FINAL_LIVE_REVIEW_V3/02_workflows/F4_workflow_v01/data/02b_figure_content/srtr_F4_survival_median_reference_public.csv,02_workflows/F4_workflow_v01/data/02b_fig…
00_release_manifests/public_path_sanitization_log_v01.csv	165	02_workflows/F4_workflow_v01/submission_ready/public/F4_public_submission_manifest_v01.csv,source_path,3,/Users/mo/Library/CloudStorage/OneDrive-Persönlich/MO/Papers/MELD/02_programs/MELD_repository_release_v1/submission/figshare_package_FINAL_LIVE_REVIEW_V3/02_workflows/F4_workflow_v01/data/02b_figure_content/srtr_F4_survival_wilcoxon_reference_public.csv,02_workflows/F4_workflow_v01/data/02b_f…
00_release_manifests/public_path_sanitization_log_v01.csv	166	02_workflows/F4_workflow_v01/submission_ready/public/F4_public_submission_manifest_v01.csv,source_path,4,/Users/mo/Library/CloudStorage/OneDrive-Persönlich/MO/Papers/MELD/02_programs/MELD_repository_release_v1/submission/figshare_package_FINAL_LIVE_REVIEW_V3/02_workflows/F4_workflow_v01/figures/F4_ESLD_SRTR_public.pdf,02_workflows/F4_workflow_v01/figures/F4_ESLD_SRTR_public.pdf
00_release_manifests/public_path_sanitization_log_v01.csv	167	02_workflows/F5_workflow_v01/submission_ready/F5_submission_ready_manifest_v01.csv,source_path,1,/Users/mo/Library/CloudStorage/OneDrive-Persönlich/MO/Papers/MELD/02_programs/MELD_repository_release_v1/submission/figshare_package_FINAL_LIVE_REVIEW_V3/02_workflows/F5_workflow_v01/data/02b_figure_content/esld_F5_stratified_survival_subject_public.csv,02_workflows/F5_workflow_v01/data/02b_figure_co…
00_release_manifests/public_path_sanitization_log_v01.csv	168	02_workflows/F5_workflow_v01/submission_ready/F5_submission_ready_manifest_v01.csv,source_path,2,/Users/mo/Library/CloudStorage/OneDrive-Persönlich/MO/Papers/MELD/02_programs/MELD_repository_release_v1/submission/figshare_package_FINAL_LIVE_REVIEW_V3/02_workflows/F5_workflow_v01/data/02b_figure_content/esld_F5_stratified_survival_stats_public.csv,02_workflows/F5_workflow_v01/data/02b_figure_cont…
00_release_manifests/public_path_sanitization_log_v01.csv	169	02_workflows/F5_workflow_v01/submission_ready/F5_submission_ready_manifest_v01.csv,source_path,3,/Users/mo/Library/CloudStorage/OneDrive-Persönlich/MO/Papers/MELD/02_programs/MELD_repository_release_v1/submission/figshare_package_FINAL_LIVE_REVIEW_V3/02_workflows/F5_workflow_v01/data/02b_figure_content/esld_F5_stratified_survival_meta_public.csv,02_workflows/F5_workflow_v01/data/02b_figure_conte…
00_release_manifests/public_path_sanitization_log_v01.csv	170	02_workflows/F5_workflow_v01/submission_ready/F5_submission_ready_manifest_v01.csv,source_path,4,/Users/mo/Library/CloudStorage/OneDrive-Persönlich/MO/Papers/MELD/02_programs/MELD_repository_release_v1/submission/figshare_package_FINAL_LIVE_REVIEW_V3/02_workflows/F5_workflow_v01/figures/F5_ESLD_public.pdf,02_workflows/F5_workflow_v01/figures/F5_ESLD_public.pdf
00_release_manifests/public_path_sanitization_log_v01.csv	171	02_workflows/F5_workflow_v01/submission_ready/F5_submission_ready_manifest_v01.csv,source_path,5,/Users/mo/Library/CloudStorage/OneDrive-Persönlich/MO/Papers/MELD/02_programs/MELD_repository_release_v1/submission/figshare_package_FINAL_LIVE_REVIEW_V3/02_workflows/F5_workflow_v01/data/02a_refined_analysis/esld_F5_stratified_survival_subject_from_master_internal.csv,02_workflows/F5_workflow_v01/da…
00_release_manifests/public_path_sanitization_log_v01.csv	172	02_workflows/F5_workflow_v01/submission_ready/F5_submission_ready_manifest_v01.csv,source_path,6,/Users/mo/Library/CloudStorage/OneDrive-Persönlich/MO/Papers/MELD/02_programs/MELD_repository_release_v1/submission/figshare_package_FINAL_LIVE_REVIEW_V3/02_workflows/F5_workflow_v01/data/02a_refined_analysis/esld_F5_stratified_survival_stats_from_master_internal.csv,02_workflows/F5_workflow_v01/data…
00_release_manifests/public_path_sanitization_log_v01.csv	173	02_workflows/F5_workflow_v01/submission_ready/F5_submission_ready_manifest_v01.csv,source_path,7,/Users/mo/Library/CloudStorage/OneDrive-Persönlich/MO/Papers/MELD/02_programs/MELD_repository_release_v1/submission/figshare_package_FINAL_LIVE_REVIEW_V3/02_workflows/F5_workflow_v01/data/02a_refined_analysis/esld_F5_stratified_survival_subject_from_master_internal.csv,02_workflows/F5_workflow_v01/da…
00_release_manifests/public_path_sanitization_log_v01.csv	174	02_workflows/F5_workflow_v01/submission_ready/F5_submission_ready_manifest_v01.csv,source_path,8,/Users/mo/Library/CloudStorage/OneDrive-Persönlich/MO/Papers/MELD/02_programs/MELD_repository_release_v1/submission/figshare_package_FINAL_LIVE_REVIEW_V3/02_workflows/F5_workflow_v01/data/02a_refined_analysis/esld_F5_stratified_survival_stats_from_master_internal.csv,02_workflows/F5_workflow_v01/data…
00_release_manifests/public_path_sanitization_log_v01.csv	175	02_workflows/F5_workflow_v01/submission_ready/F5_submission_ready_manifest_v01.csv,source_path,9,/Users/mo/Library/CloudStorage/OneDrive-Persönlich/MO/Papers/MELD/02_programs/MELD_repository_release_v1/submission/figshare_package_FINAL_LIVE_REVIEW_V3/02_workflows/F5_workflow_v01/data/02a_refined_analysis/esld_F5_stratified_survival_build_audit_internal.csv,02_workflows/F5_workflow_v01/data/02a_r…
00_release_manifests/public_path_sanitization_log_v01.csv	176	02_workflows/F5_workflow_v01/submission_ready/F5_submission_ready_manifest_v01.csv,source_path,10,/Users/mo/Library/CloudStorage/OneDrive-Persönlich/MO/Papers/MELD/02_programs/MELD_repository_release_v1/submission/figshare_package_FINAL_LIVE_REVIEW_V3/02_workflows/F5_workflow_v01/data/02b_figure_content/esld_F5_stratified_survival_rebuild_qc_internal.csv,02_workflows/F5_workflow_v01/data/02b_fig…
00_release_manifests/public_path_sanitization_log_v01.csv	177	02_workflows/F5_workflow_v01/submission_ready/F5_submission_ready_manifest_v01.csv,source_path,11,/Users/mo/Library/CloudStorage/OneDrive-Persönlich/MO/Papers/MELD/02_programs/MELD_repository_release_v1/submission/figshare_package_FINAL_LIVE_REVIEW_V3/02_workflows/F5_workflow_v01/validation/03_render/F5_ESLD_render_manifest_internal.csv,02_workflows/F5_workflow_v01/validation/03_render/F5_ESLD_r…
00_release_manifests/public_path_sanitization_log_v01.csv	178	02_workflows/F5_workflow_v01/submission_ready/F5_submission_ready_manifest_v01.csv,source_path,12,/Users/mo/Library/CloudStorage/OneDrive-Persönlich/MO/Papers/MELD/02_programs/MELD_repository_release_v1/submission/figshare_package_FINAL_LIVE_REVIEW_V3/02_workflows/F5_workflow_v01/validation/04_final_validation/F5_final_column_dictionary_internal.csv,02_workflows/F5_workflow_v01/validation/04_fin…
00_release_manifests/public_path_sanitization_log_v01.csv	179	02_workflows/F5_workflow_v01/submission_ready/F5_submission_ready_manifest_v01.csv,source_path,13,/Users/mo/Library/CloudStorage/OneDrive-Persönlich/MO/Papers/MELD/02_programs/MELD_repository_release_v1/submission/figshare_package_FINAL_LIVE_REVIEW_V3/02_workflows/F5_workflow_v01/validation/04_final_validation/F5_final_dataset_qc_summary_internal.csv,02_workflows/F5_workflow_v01/validation/04_fi…
00_release_manifests/public_path_sanitization_log_v01.csv	180	02_workflows/F5_workflow_v01/submission_ready/F5_submission_ready_manifest_v01.csv,source_path,14,/Users/mo/Library/CloudStorage/OneDrive-Persönlich/MO/Papers/MELD/02_programs/MELD_repository_release_v1/submission/figshare_package_FINAL_LIVE_REVIEW_V3/02_workflows/F5_workflow_v01/validation/04_final_validation/F5_final_file_inventory_internal.csv,02_workflows/F5_workflow_v01/validation/04_final_…
00_release_manifests/public_path_sanitization_log_v01.csv	181	02_workflows/F5_workflow_v01/submission_ready/public/F5_public_submission_manifest_v01.csv,source_path,1,/Users/mo/Library/CloudStorage/OneDrive-Persönlich/MO/Papers/MELD/02_programs/MELD_repository_release_v1/submission/figshare_package_FINAL_LIVE_REVIEW_V3/02_workflows/F5_workflow_v01/data/02b_figure_content/esld_F5_stratified_survival_subject_public.csv,02_workflows/F5_workflow_v01/data/02b_f…
00_release_manifests/public_path_sanitization_log_v01.csv	182	02_workflows/F5_workflow_v01/submission_ready/public/F5_public_submission_manifest_v01.csv,source_path,2,/Users/mo/Library/CloudStorage/OneDrive-Persönlich/MO/Papers/MELD/02_programs/MELD_repository_release_v1/submission/figshare_package_FINAL_LIVE_REVIEW_V3/02_workflows/F5_workflow_v01/data/02b_figure_content/esld_F5_stratified_survival_stats_public.csv,02_workflows/F5_workflow_v01/data/02b_fig…
00_release_manifests/public_path_sanitization_log_v01.csv	183	02_workflows/F5_workflow_v01/submission_ready/public/F5_public_submission_manifest_v01.csv,source_path,3,/Users/mo/Library/CloudStorage/OneDrive-Persönlich/MO/Papers/MELD/02_programs/MELD_repository_release_v1/submission/figshare_package_FINAL_LIVE_REVIEW_V3/02_workflows/F5_workflow_v01/data/02b_figure_content/esld_F5_stratified_survival_meta_public.csv,02_workflows/F5_workflow_v01/data/02b_figu…
00_release_manifests/public_path_sanitization_log_v01.csv	184	02_workflows/F5_workflow_v01/submission_ready/public/F5_public_submission_manifest_v01.csv,source_path,4,/Users/mo/Library/CloudStorage/OneDrive-Persönlich/MO/Papers/MELD/02_programs/MELD_repository_release_v1/submission/figshare_package_FINAL_LIVE_REVIEW_V3/02_workflows/F5_workflow_v01/figures/F5_ESLD_public.pdf,02_workflows/F5_workflow_v01/figures/F5_ESLD_public.pdf
00_release_manifests/public_path_sanitization_log_v01.csv	185	02_workflows/F6_workflow_v01/submission_ready/F6_submission_ready_manifest_v01.csv,source_path,1,/Users/mo/Library/CloudStorage/OneDrive-Persönlich/MO/Papers/MELD/02_programs/MELD_repository_release_v1/submission/figshare_package_FINAL_LIVE_REVIEW_V3/02_workflows/F6_workflow_v01/data/02b_figure_content/srtr_F6_gray_tests_stats_public.csv,02_workflows/F6_workflow_v01/data/02b_figure_content/srtr_…
00_release_manifests/public_path_sanitization_log_v01.csv	186	02_workflows/F6_workflow_v01/submission_ready/F6_submission_ready_manifest_v01.csv,source_path,2,/Users/mo/Library/CloudStorage/OneDrive-Persönlich/MO/Papers/MELD/02_programs/MELD_repository_release_v1/submission/figshare_package_FINAL_LIVE_REVIEW_V3/02_workflows/F6_workflow_v01/data/02b_figure_content/srtr_F6_cif_figure_meta_public.csv,02_workflows/F6_workflow_v01/data/02b_figure_content/srtr_F…
00_release_manifests/public_path_sanitization_log_v01.csv	187	02_workflows/F6_workflow_v01/submission_ready/F6_submission_ready_manifest_v01.csv,source_path,3,/Users/mo/Library/CloudStorage/OneDrive-Persönlich/MO/Papers/MELD/02_programs/MELD_repository_release_v1/submission/figshare_package_FINAL_LIVE_REVIEW_V3/02_workflows/F6_workflow_v01/figures/F6_SRTR_public.pdf,02_workflows/F6_workflow_v01/figures/F6_SRTR_public.pdf
00_release_manifests/public_path_sanitization_log_v01.csv	188	02_workflows/F6_workflow_v01/submission_ready/F6_submission_ready_manifest_v01.csv,source_path,4,/Users/mo/Library/CloudStorage/OneDrive-Persönlich/MO/Papers/MELD/02_programs/MELD_repository_release_v1/submission/figshare_package_FINAL_LIVE_REVIEW_V3/02_workflows/F6_workflow_v01/data/02b_figure_content/srtr_F6_cif_long_restricted.csv,02_workflows/F6_workflow_v01/data/02b_figure_content/srtr_F6_c…
00_release_manifests/public_path_sanitization_log_v01.csv	189	02_workflows/F6_workflow_v01/submission_ready/F6_submission_ready_manifest_v01.csv,source_path,5,/Users/mo/Library/CloudStorage/OneDrive-Persönlich/MO/Papers/MELD/02_programs/MELD_repository_release_v1/submission/figshare_package_FINAL_LIVE_REVIEW_V3/02_workflows/F6_workflow_v01/data/02b_figure_content/srtr_F6_cif_panel_meta_restricted.csv,02_workflows/F6_workflow_v01/data/02b_figure_content/srt…
00_release_manifests/public_path_sanitization_log_v01.csv	190	02_workflows/F6_workflow_v01/submission_ready/F6_submission_ready_manifest_v01.csv,source_path,6,/Users/mo/Library/CloudStorage/OneDrive-Persönlich/MO/Papers/MELD/02_programs/MELD_repository_release_v1/submission/figshare_package_FINAL_LIVE_REVIEW_V3/02_workflows/F6_workflow_v01/data/01_source_loaded_harmonized/srtr_F6_cif_long_restricted.csv,02_workflows/F6_workflow_v01/data/01_source_loaded_ha…
00_release_manifests/public_path_sanitization_log_v01.csv	191	02_workflows/F6_workflow_v01/submission_ready/F6_submission_ready_manifest_v01.csv,source_path,7,/Users/mo/Library/CloudStorage/OneDrive-Persönlich/MO/Papers/MELD/02_programs/MELD_repository_release_v1/submission/figshare_package_FINAL_LIVE_REVIEW_V3/02_workflows/F6_workflow_v01/data/01_source_loaded_harmonized/srtr_F6_gray_tests_stats_public.csv,02_workflows/F6_workflow_v01/data/01_source_loade…
00_release_manifests/public_path_sanitization_log_v01.csv	192	02_workflows/F6_workflow_v01/submission_ready/F6_submission_ready_manifest_v01.csv,source_path,8,/Users/mo/Library/CloudStorage/OneDrive-Persönlich/MO/Papers/MELD/02_programs/MELD_repository_release_v1/submission/figshare_package_FINAL_LIVE_REVIEW_V3/02_workflows/F6_workflow_v01/data/01_source_loaded_harmonized/srtr_F6_cif_panel_meta_restricted.csv,02_workflows/F6_workflow_v01/data/01_source_loa…
00_release_manifests/public_path_sanitization_log_v01.csv	193	02_workflows/F6_workflow_v01/submission_ready/F6_submission_ready_manifest_v01.csv,source_path,9,/Users/mo/Library/CloudStorage/OneDrive-Persönlich/MO/Papers/MELD/02_programs/MELD_repository_release_v1/submission/figshare_package_FINAL_LIVE_REVIEW_V3/02_workflows/F6_workflow_v01/validation/03_render/F6_SRTR_render_manifest_internal.csv,02_workflows/F6_workflow_v01/validation/03_render/F6_SRTR_re…
00_release_manifests/public_path_sanitization_log_v01.csv	194	02_workflows/F6_workflow_v01/submission_ready/F6_submission_ready_manifest_v01.csv,source_path,10,/Users/mo/Library/CloudStorage/OneDrive-Persönlich/MO/Papers/MELD/02_programs/MELD_repository_release_v1/submission/figshare_package_FINAL_LIVE_REVIEW_V3/02_workflows/F6_workflow_v01/data/02b_figure_content/srtr_F6_figure_content_qc_internal.csv,02_workflows/F6_workflow_v01/data/02b_figure_content/s…
00_release_manifests/public_path_sanitization_log_v01.csv	195	02_workflows/F6_workflow_v01/submission_ready/F6_submission_ready_manifest_v01.csv,source_path,11,/Users/mo/Library/CloudStorage/OneDrive-Persönlich/MO/Papers/MELD/02_programs/MELD_repository_release_v1/submission/figshare_package_FINAL_LIVE_REVIEW_V3/02_workflows/F6_workflow_v01/data/02a_refined_analysis/srtr_F6_refined_dataset_qc_internal.csv,02_workflows/F6_workflow_v01/data/02a_refined_analy…
00_release_manifests/public_path_sanitization_log_v01.csv	196	02_workflows/F6_workflow_v01/submission_ready/F6_submission_ready_manifest_v01.csv,source_path,12,/Users/mo/Library/CloudStorage/OneDrive-Persönlich/MO/Papers/MELD/02_programs/MELD_repository_release_v1/submission/figshare_package_FINAL_LIVE_REVIEW_V3/02_workflows/F6_workflow_v01/data/02a_refined_analysis/srtr_F6_refined_manual_clarifications_internal.csv,02_workflows/F6_workflow_v01/data/02a_re…
00_release_manifests/public_path_sanitization_log_v01.csv	197	02_workflows/F6_workflow_v01/submission_ready/F6_submission_ready_manifest_v01.csv,source_path,13,/Users/mo/Library/CloudStorage/OneDrive-Persönlich/MO/Papers/MELD/02_programs/MELD_repository_release_v1/submission/figshare_package_FINAL_LIVE_REVIEW_V3/02_workflows/F6_workflow_v01/validation/04_final_validation/F6_final_column_dictionary_internal.csv,02_workflows/F6_workflow_v01/validation/04_fin…
00_release_manifests/public_path_sanitization_log_v01.csv	198	02_workflows/F6_workflow_v01/submission_ready/F6_submission_ready_manifest_v01.csv,source_path,14,/Users/mo/Library/CloudStorage/OneDrive-Persönlich/MO/Papers/MELD/02_programs/MELD_repository_release_v1/submission/figshare_package_FINAL_LIVE_REVIEW_V3/02_workflows/F6_workflow_v01/validation/04_final_validation/F6_final_dataset_qc_summary_internal.csv,02_workflows/F6_workflow_v01/validation/04_fi…
00_release_manifests/public_path_sanitization_log_v01.csv	199	02_workflows/F6_workflow_v01/submission_ready/F6_submission_ready_manifest_v01.csv,source_path,15,/Users/mo/Library/CloudStorage/OneDrive-Persönlich/MO/Papers/MELD/02_programs/MELD_repository_release_v1/submission/figshare_package_FINAL_LIVE_REVIEW_V3/02_workflows/F6_workflow_v01/validation/04_final_validation/F6_final_file_inventory_internal.csv,02_workflows/F6_workflow_v01/validation/04_final_…
00_release_manifests/public_path_sanitization_log_v01.csv	200	02_workflows/F6_workflow_v01/submission_ready/F6_submission_ready_manifest_v01.csv,source_path,16,/Users/mo/Library/CloudStorage/OneDrive-Persönlich/MO/Papers/MELD/02_programs/MELD_repository_release_v1/submission/figshare_package_FINAL_LIVE_REVIEW_V3/02_workflows/F6_workflow_v01/validation/04_final_validation/F6_final_manual_clarifications_internal.csv,02_workflows/F6_workflow_v01/validation/04…
00_release_manifests/public_path_sanitization_log_v01.csv	201	02_workflows/F6_workflow_v01/submission_ready/public/F6_public_submission_manifest_v01.csv,source_path,1,/Users/mo/Library/CloudStorage/OneDrive-Persönlich/MO/Papers/MELD/02_programs/MELD_repository_release_v1/submission/figshare_package_FINAL_LIVE_REVIEW_V3/02_workflows/F6_workflow_v01/data/02b_figure_content/srtr_F6_gray_tests_stats_public.csv,02_workflows/F6_workflow_v01/data/02b_figure_conte…
00_release_manifests/public_path_sanitization_log_v01.csv	202	02_workflows/F6_workflow_v01/submission_ready/public/F6_public_submission_manifest_v01.csv,source_path,2,/Users/mo/Library/CloudStorage/OneDrive-Persönlich/MO/Papers/MELD/02_programs/MELD_repository_release_v1/submission/figshare_package_FINAL_LIVE_REVIEW_V3/02_workflows/F6_workflow_v01/data/02b_figure_content/srtr_F6_cif_figure_meta_public.csv,02_workflows/F6_workflow_v01/data/02b_figure_conten…
00_release_manifests/public_path_sanitization_log_v01.csv	203	02_workflows/F6_workflow_v01/submission_ready/public/F6_public_submission_manifest_v01.csv,source_path,3,/Users/mo/Library/CloudStorage/OneDrive-Persönlich/MO/Papers/MELD/02_programs/MELD_repository_release_v1/submission/figshare_package_FINAL_LIVE_REVIEW_V3/02_workflows/F6_workflow_v01/figures/F6_SRTR_public.pdf,02_workflows/F6_workflow_v01/figures/F6_SRTR_public.pdf
00_release_manifests/public_variable_dictionary_explanatory_audit_v01.txt	3	Public package: /Users/mo/Library/CloudStorage/OneDrive-Persönlich/MO/Papers/MELD/02_programs/MELD_repository_release_v1/submission/figshare_package_FINAL_PUBLIC_DEPOSIT_V1_20260503_002637
00_release_manifests/public_variable_dictionary_explanatory_audit_v01.txt	4	Manifest directory: /Users/mo/Library/CloudStorage/OneDrive-Persönlich/MO/Papers/MELD/02_programs/MELD_repository_release_v1/submission/figshare_package_FINAL_PUBLIC_DEPOSIT_V1_20260503_002637/00_release_manifests
00_release_manifests/public_variable_dictionary_explanatory_audit_v01.txt	17	1: /Users/mo/Library/CloudStorage/OneDrive-Persönlich/MO/Papers/MELD/02_programs/MELD_repository_release_v1/submission/figshare_package_FINAL_PUBLIC_DEPOSIT_V1_20260503_002637
00_release_manifests/public_variable_dictionary_explanatory_patch_audit_v01.txt	3	Public package: /Users/mo/Library/CloudStorage/OneDrive-Persönlich/MO/Papers/MELD/02_programs/MELD_repository_release_v1/submission/figshare_package_FINAL_PUBLIC_DEPOSIT_V1_20260503_002637
00_release_manifests/public_variable_dictionary_explanatory_patch_audit_v01.txt	4	Manifest directory: /Users/mo/Library/CloudStorage/OneDrive-Persönlich/MO/Papers/MELD/02_programs/MELD_repository_release_v1/submission/figshare_package_FINAL_PUBLIC_DEPOSIT_V1_20260503_002637/00_release_manifests
00_release_manifests/public_variable_dictionary_explanatory_patch_audit_v01.txt	17	1: /Users/mo/Library/CloudStorage/OneDrive-Persönlich/MO/Papers/MELD/02_programs/MELD_repository_release_v1/submission/figshare_package_FINAL_PUBLIC_DEPOSIT_V1_20260503_002637 info
00_release_manifests/public_variable_dictionary_explanatory_patch_audit_v02.txt	3	Public package: /Users/mo/Library/CloudStorage/OneDrive-Persönlich/MO/Papers/MELD/02_programs/MELD_repository_release_v1/submission/figshare_package_FINAL_PUBLIC_DEPOSIT_V1_20260503_002637
00_release_manifests/public_variable_dictionary_explanatory_patch_audit_v02.txt	4	Manifest directory: /Users/mo/Library/CloudStorage/OneDrive-Persönlich/MO/Papers/MELD/02_programs/MELD_repository_release_v1/submission/figshare_package_FINAL_PUBLIC_DEPOSIT_V1_20260503_002637/00_release_manifests
00_release_manifests/public_variable_dictionary_explanatory_patch_audit_v02.txt	19	1: /Users/mo/Library/CloudStorage/OneDrive-Persönlich/MO/Papers/MELD/02_programs/MELD_repository_release_v1/submission/figshare_package_FINAL_PUBLIC_DEPOSIT_V1_20260503_002637 info
00_release_manifests/public_variable_dictionary_explanatory_v01.csv	107	02_workflows/F1_workflow_v02/data/01_source_loaded_harmonized/expm_slco_F1_source_load_manifest_public.csv,source_path,source_path,Source path,"Descriptor or long-format metadata field identifying the metric, variable, workflow object, unit, or source represented by the row.",,See example_values and allowed_values.,character,/Users/mo/Library/CloudStorage/OneDrive-Persönlich/MO/Papers/MELD/02_pr…
00_release_manifests/public_variable_dictionary_explanatory_v01.csv	110	02_workflows/F1_workflow_v02/data/01_source_loaded_harmonized/expm_slco_F1_step1_run_inputs_public.csv,value,value,Value,Numerical or character value corresponding to the row-specific variable/metric.,,See example_values and allowed_values.,character,V3 central primary-data layer | /Users/mo/Library/CloudStorage/OneDrive-Persönlich/MO/Papers/MELD/02_programs/MELD_repo...,V3 central primary-data …
00_release_manifests/public_variable_dictionary_explanatory_v01.csv	201	02_workflows/F1_workflow_v02/data/02b_figure_content/slco_F1_surface_run_inputs_outputs_public.csv,path,path,Path,F1 public data variable used for the creatinine/bilirubin interference surface or associated validation workflow.,,See example_values and allowed_values.,character,/Users/mo/Library/CloudStorage/OneDrive-Persönlich/MO/Papers/MELD/02_programs/MELD_repository_release_v1/submission/fig.…
00_release_manifests/public_variable_dictionary_explanatory_v02.csv	107	source_path,02_workflows/F1_workflow_v02/data/01_source_loaded_harmonized/expm_slco_F1_source_load_manifest_public.csv,source_path,Source path,"Descriptor or long-format metadata field identifying the metric, variable, workflow object, unit, or source represented by the row.","",See example_values and allowed_values.,character,/Users/mo/Library/CloudStorage/OneDrive-Persönlich/MO/Papers/MELD/02_…
00_release_manifests/public_variable_dictionary_explanatory_v02.csv	110	value,02_workflows/F1_workflow_v02/data/01_source_loaded_harmonized/expm_slco_F1_step1_run_inputs_public.csv,value,Value,Numerical or character value corresponding to the row-specific variable/metric.,"",See example_values and allowed_values.,character,V3 central primary-data layer | /Users/mo/Library/CloudStorage/OneDrive-Persönlich/MO/Papers/MELD/02_programs/MELD_repo...,V3 central primary-dat…
00_release_manifests/public_variable_dictionary_explanatory_v02.csv	201	path,02_workflows/F1_workflow_v02/data/02b_figure_content/slco_F1_surface_run_inputs_outputs_public.csv,path,Path,F1 public data variable used for the creatinine/bilirubin interference surface or associated validation workflow.,"",See example_values and allowed_values.,character,/Users/mo/Library/CloudStorage/OneDrive-Persönlich/MO/Papers/MELD/02_programs/MELD_repository_release_v1/submission/fi…
00_release_manifests/public_variable_dictionary_explanatory_v03.csv	107	source_path,02_workflows/F1_workflow_v02/data/01_source_loaded_harmonized/expm_slco_F1_source_load_manifest_public.csv,source_path,Source path,Source path recorded by the workflow. For public release this should be package-relative or sanitized if the original value was an absolute local path.,"",Path string; prefer package-relative or sanitized values in the public package.,character,/Users/mo/L…
00_release_manifests/public_variable_dictionary_explanatory_v03.csv	110	value,02_workflows/F1_workflow_v02/data/01_source_loaded_harmonized/expm_slco_F1_step1_run_inputs_public.csv,value,Value,Numerical or character value corresponding to the row-specific variable/metric.,"",See example_values and allowed_values.,character,V3 central primary-data layer | /Users/mo/Library/CloudStorage/OneDrive-Persönlich/MO/Papers/MELD/02_programs/MELD_repo...,V3 central primary-dat…
00_release_manifests/public_variable_dictionary_explanatory_v03.csv	201	path,02_workflows/F1_workflow_v02/data/02b_figure_content/slco_F1_surface_run_inputs_outputs_public.csv,path,Workflow path,Workflow path recorded in a manifest or audit table. For public release this should refer to a package-relative or otherwise non-sensitive path.,%,Path string; prefer package-relative or sanitized values in the public package.,character,/Users/mo/Library/CloudStorage/OneDrive…
00_release_manifests/public_variable_dictionary_explanatory_v04.csv	107	source_path,02_workflows/F1_workflow_v02/data/01_source_loaded_harmonized/expm_slco_F1_source_load_manifest_public.csv,source_path,Source path,Source path recorded by the workflow. For public release this should be package-relative or sanitized if the original value was an absolute local path.,"",Path string; prefer package-relative or sanitized values in the public package.,character,01_primary_…
00_release_manifests/public_variable_dictionary_explanatory_v04.csv	110	value,02_workflows/F1_workflow_v02/data/01_source_loaded_harmonized/expm_slco_F1_step1_run_inputs_public.csv,value,Value,Numerical or character value corresponding to the row-specific variable/metric.,"",See example_values and allowed_values.,character,V3 central primary-data layer | /Users/mo/Library/CloudStorage/OneDrive-Persönlich/MO/Papers/MELD/02_programs/MELD_repo...,V3 central primary-dat…
00_release_manifests/public_variable_dictionary_explanatory_v04.csv	201	path,02_workflows/F1_workflow_v02/data/02b_figure_content/slco_F1_surface_run_inputs_outputs_public.csv,path,Workflow path,Workflow path recorded in a manifest or audit table. For public release this should refer to a package-relative or otherwise non-sensitive path.,%,Path string; prefer package-relative or sanitized values in the public package.,character,02_workflows/F1_workflow_v02/data/02a_r…
00_release_manifests/public_variable_dictionary_final_precision_audit_v01.txt	3	Public package: /Users/mo/Library/CloudStorage/OneDrive-Persönlich/MO/Papers/MELD/02_programs/MELD_repository_release_v1/submission/figshare_package_FINAL_PUBLIC_DEPOSIT_V1_20260503_002637
00_release_manifests/public_variable_dictionary_final_precision_audit_v01.txt	4	Manifest directory: /Users/mo/Library/CloudStorage/OneDrive-Persönlich/MO/Papers/MELD/02_programs/MELD_repository_release_v1/submission/figshare_package_FINAL_PUBLIC_DEPOSIT_V1_20260503_002637/00_release_manifests
00_release_manifests/public_variable_dictionary_final_precision_audit_v01.txt	20	1: /Users/mo/Library/CloudStorage/OneDrive-Persönlich/MO/Papers/MELD/02_programs/MELD_repository_release_v1/submission/figshare_package_FINAL_PUBLIC_DEPOSIT_V1_20260503_002637 info
00_release_manifests/public_variable_dictionary_final_precision_audit_v01.txt	53	1: /Users/mo/Library/CloudStorage/OneDrive-Persönlich/MO/Papers/MELD/02_programs/MELD_repository_release_v1/submission/figshare_package_FINAL_LIVE_REVIEW_V3/00_config/01_primary_file_registry_v03.csv
00_release_manifests/public_variable_dictionary_final_precision_audit_v01.txt	54	2: /Users/mo/Library/CloudStorage/OneDrive-Persönlich/MO/Papers/MELD/02_programs/MELD_repository_release_v1/submission/figshare_package_FINAL_LIVE_REVIEW_V3/01_primary_data/public/esld_master_long_public.csv
00_release_manifests/public_variable_dictionary_final_precision_audit_v01.txt	55	3: /Users/mo/Library/CloudStorage/OneDrive-Persönlich/MO/Papers/MELD/02_programs/MELD_repository_release_v1/submission/figshare_package_FINAL_LIVE_REVIEW_V3/01_primary_data/public/f1_simulated_surface_metadata.csv
00_release_manifests/public_variable_dictionary_final_precision_audit_v01.txt	56	4: /Users/mo/Library/CloudStorage/OneDrive-Persönlich/MO/Papers/MELD/02_programs/MELD_repository_release_v1/submission/figshare_package_FINAL_LIVE_REVIEW_V3/01_primary_data/public/f1_simulated_surface_repository.csv
00_release_manifests/public_variable_dictionary_final_precision_audit_v01.txt	57	5: /Users/mo/Library/CloudStorage/OneDrive-Persönlich/MO/Papers/MELD/02_programs/MELD_repository_release_v1/submission/figshare_package_FINAL_LIVE_REVIEW_V3/01_primary_data/public/f1_tb_cre_experimental_array_raw.csv
00_release_manifests/public_variable_dictionary_final_precision_audit_v01.txt	59	198: /Users/mo/Library/CloudStorage/OneDrive-Persönlich/MO/Papers/MELD/02_programs/MELD_repository_release_v1/submission/figshare_package_FINAL_LIVE_REVIEW_V3/02_workflows/F6_workflow_v01/validation/04_final_validation/F6_final_file_inventory_internal.csv
00_release_manifests/public_variable_dictionary_final_precision_audit_v01.txt	60	199: /Users/mo/Library/CloudStorage/OneDrive-Persönlich/MO/Papers/MELD/02_programs/MELD_repository_release_v1/submission/figshare_package_FINAL_LIVE_REVIEW_V3/02_workflows/F6_workflow_v01/validation/04_final_validation/F6_final_manual_clarifications_internal.csv
00_release_manifests/public_variable_dictionary_final_precision_audit_v01.txt	61	200: /Users/mo/Library/CloudStorage/OneDrive-Persönlich/MO/Papers/MELD/02_programs/MELD_repository_release_v1/submission/figshare_package_FINAL_LIVE_REVIEW_V3/02_workflows/F6_workflow_v01/data/02b_figure_content/srtr_F6_gray_tests_stats_public.csv
00_release_manifests/public_variable_dictionary_final_precision_audit_v01.txt	62	201: /Users/mo/Library/CloudStorage/OneDrive-Persönlich/MO/Papers/MELD/02_programs/MELD_repository_release_v1/submission/figshare_package_FINAL_LIVE_REVIEW_V3/02_workflows/F6_workflow_v01/data/02b_figure_content/srtr_F6_cif_figure_meta_public.csv
00_release_manifests/public_variable_dictionary_final_precision_audit_v01.txt	63	202: /Users/mo/Library/CloudStorage/OneDrive-Persönlich/MO/Papers/MELD/02_programs/MELD_repository_release_v1/submission/figshare_package_FINAL_LIVE_REVIEW_V3/02_workflows/F6_workflow_v01/figures/F6_SRTR_public.pdf
00_release_manifests/public_variable_dictionary_final_precision_audit_v01.txt	94	1: source_path,02_workflows/F1_workflow_v02/data/01_source_loaded_harmonized/expm_slco_F1_source_load_manifest_public.csv,expm_slco_F1_source_load_manifest_public.csv,,character,,,/Users/mo/Library/CloudStorage/OneDrive-Persönlich/MO/Papers/MELD/02_programs/MELD_repository_release_v1/submission/figshare_package_FINAL_LIVE_REVIEW_V3/01_primary_data/public/f1_tb_cre_experimental_array_raw.csv | /U…
00_release_manifests/public_variable_dictionary_final_precision_audit_v01.txt	95	2: value,02_workflows/F1_workflow_v02/data/01_source_loaded_harmonized/expm_slco_F1_step1_run_inputs_public.csv,expm_slco_F1_step1_run_inputs_public.csv,,character,,,V3 central primary-data layer | /Users/mo/Library/CloudStorage/OneDrive-Persönlich/MO/Papers/MELD/02_programs/MELD_repository_release_v1/submission/figshare_package_FINAL_LIVE_REVIEW_V3/01_primary_data/public/f1_tb_cre_experimental_…
00_release_manifests/public_variable_dictionary_final_precision_audit_v01.txt	96	3: path,02_workflows/F1_workflow_v02/data/02b_figure_content/slco_F1_surface_run_inputs_outputs_public.csv,slco_F1_surface_run_inputs_outputs_public.csv,,character,,,/Users/mo/Library/CloudStorage/OneDrive-Persönlich/MO/Papers/MELD/02_programs/MELD_repository_release_v1/submission/figshare_package_FINAL_LIVE_REVIEW_V3/02_workflows/F1_workflow_v02/data/02a_refined_analysis/expm_F1_model_coefficie…
00_release_manifests/public_variable_dictionary_final_precision_audit_v01.txt	97	4: source_path,02_workflows/F1_workflow_v02/submission_ready/F1_submission_ready_manifest_v02.csv,F1_submission_ready_manifest_v02.csv,,character,,,/Users/mo/Library/CloudStorage/OneDrive-Persönlich/MO/Papers/MELD/02_programs/MELD_repository_release_v1/submission/figshare_package_FINAL_LIVE_REVIEW_V3/02_workflows/F1_workflow_v02/data/02a_refined_analysis/expm_F1_array_input_public.csv | /Users/.…
00_release_manifests/public_variable_dictionary_final_precision_audit_v01.txt	98	5: submission_path,02_workflows/F1_workflow_v02/submission_ready/F1_submission_ready_manifest_v02.csv,F1_submission_ready_manifest_v02.csv,,character,,,/Users/mo/Library/CloudStorage/OneDrive-Persönlich/MO/Papers/MELD/02_programs/MELD_repository_release_v1/submission/figshare_package_FINAL_LIVE_REVIEW_V3/02_workflows/F1_workflow_v02/submission_ready/public/data/expm_F1_array_input_public.csv | /…
00_release_manifests/public_variable_dictionary_final_precision_audit_v01.txt	100	276: "data";"esld_T4_score_deviation_outcome_table_public.csv";"/Users/mo/Library/CloudStorage/OneDrive-Persönlich/MO/Papers/MELD/02_programs/MELD_repository_release_v1/submission/figshare_package_FINAL_LIVE_REVIEW_V3/02_workflows/T4_workflow_v01/submission_ready/public/data/esld_T4_score_deviation_outcome_table_public.csv";TRUE;2628;"c7c6b8bd97bb8df75be2ffa87ec0c281";"public";"submitted ESLD Ta…
00_release_manifests/public_variable_dictionary_final_precision_audit_v01.txt	101	277: "data";"esld_T4_score_deviation_outcome_meta_public.csv";"/Users/mo/Library/CloudStorage/OneDrive-Persönlich/MO/Papers/MELD/02_programs/MELD_repository_release_v1/submission/figshare_package_FINAL_LIVE_REVIEW_V3/02_workflows/T4_workflow_v01/submission_ready/public/data/esld_T4_score_deviation_outcome_meta_public.csv";TRUE;694;"da8cb16231868249ed6a58148548d6d8";"public";"submitted ESLD Table…
00_release_manifests/public_variable_dictionary_final_precision_audit_v01.txt	102	278: /Users/mo/Library/CloudStorage/OneDrive-Persönlich/MO/Papers/MELD/02_programs/MELD_repository_release_v1/submission/figshare_package_FINAL_LIVE_REVIEW_V3/02_workflows/T4_workflow_v01/submission_ready/public
00_release_manifests/public_variable_dictionary_final_precision_audit_v01.txt	103	279: /Users/mo/Library/CloudStorage/OneDrive-Persönlich/MO/Papers/MELD/02_programs/MELD_repository_release_v1/submission/figshare_package_FINAL_LIVE_REVIEW_V3/02_workflows/T4_workflow_v01/submission_ready/restricted
00_release_manifests/public_variable_dictionary_final_precision_audit_v01.txt	104	280: Source repository: /Users/mo/Library/CloudStorage/OneDrive-Persönlich/MO/Papers/MELD/02_programs/MELD_repository_release_v1/submission/figshare_package_FINAL_LIVE_REVI
00_release_manifests/public_variable_dictionary_final_precision_changes_v01.csv	3	02_workflows/F1_workflow_v02/data/01_source_loaded_harmonized/expm_slco_F1_source_load_manifest_public.csv,source_path,Source path,Source path,Source path recorded by the workflow. For public release this should be package-relative or sanitized if the original value was an absolute local path.,Source path recorded by the workflow. For public release this should be package-relative or sanitized if…
00_release_manifests/public_variable_dictionary_final_precision_changes_v01.csv	4	02_workflows/F1_workflow_v02/data/02b_figure_content/slco_F1_surface_run_inputs_outputs_public.csv,path,Workflow path,Workflow path,Workflow path recorded in a manifest or audit table. For public release this should refer to a package-relative or otherwise non-sensitive path.,Workflow path recorded in a manifest or audit table. For public release this should refer to a package-relative or otherwi…
00_release_manifests/public_variable_dictionary_final_precision_summary_v01.csv	2	public_package,/Users/mo/Library/CloudStorage/OneDrive-Persönlich/MO/Papers/MELD/02_programs/MELD_repository_release_v1/submission/figshare_package_FINAL_PUBLIC_DEPOSIT_V1_20260503_002637,info
00_release_manifests/public_variable_dictionary_precision_patch_audit_v01.txt	3	Public package: /Users/mo/Library/CloudStorage/OneDrive-Persönlich/MO/Papers/MELD/02_programs/MELD_repository_release_v1/submission/figshare_package_FINAL_PUBLIC_DEPOSIT_V1_20260503_002637
00_release_manifests/public_variable_dictionary_precision_patch_audit_v01.txt	4	Manifest directory: /Users/mo/Library/CloudStorage/OneDrive-Persönlich/MO/Papers/MELD/02_programs/MELD_repository_release_v1/submission/figshare_package_FINAL_PUBLIC_DEPOSIT_V1_20260503_002637/00_release_manifests
00_release_manifests/public_variable_dictionary_precision_patch_audit_v01.txt	20	1: /Users/mo/Library/CloudStorage/OneDrive-Persönlich/MO/Papers/MELD/02_programs/MELD_repository_release_v1/submission/figshare_package_FINAL_PUBLIC_DEPOSIT_V1_20260503_002637 info
00_release_manifests/public_variable_dictionary_precision_patch_audit_v01.txt	102	1: /Users/mo/Library/CloudStorage/OneDrive-Persönlich/MO/Papers/MELD/02_programs/MELD_repository_release_v1/submission/fig...
00_release_manifests/public_variable_dictionary_precision_patch_audit_v01.txt	103	2: /Users/mo/Library/CloudStorage/OneDrive-Persönlich/MO/Papers/MELD/02_programs/MELD_repository_release_v1/submission/fig...
00_release_manifests/public_variable_dictionary_precision_review_v01.csv	2	02_workflows/F1_workflow_v02/data/01_source_loaded_harmonized/expm_slco_F1_source_load_manifest_public.csv,source_path,Source path,Source path recorded by the workflow. For public release this should be package-relative or sanitized if the original value was an absolute local path.,"",Path string; prefer package-relative or sanitized values in the public package.,manual_precision_definition,FALSE…
00_release_manifests/public_variable_dictionary_precision_review_v01.csv	3	02_workflows/F1_workflow_v02/data/02b_figure_content/slco_F1_surface_run_inputs_outputs_public.csv,path,Workflow path,Workflow path recorded in a manifest or audit table. For public release this should refer to a package-relative or otherwise non-sensitive path.,%,Path string; prefer package-relative or sanitized values in the public package.,manual_precision_definition,FALSE,acceptable_dictionar…
00_release_manifests/public_variable_dictionary_precision_summary_v01.csv	2	public_package,/Users/mo/Library/CloudStorage/OneDrive-Persönlich/MO/Papers/MELD/02_programs/MELD_repository_release_v1/submission/figshare_package_FINAL_PUBLIC_DEPOSIT_V1_20260503_002637,info
00_release_manifests/public_variable_dictionary_RECOMMENDED.csv	107	source_path,02_workflows/F1_workflow_v02/data/01_source_loaded_harmonized/expm_slco_F1_source_load_manifest_public.csv,source_path,Source path,Source path recorded by the workflow. For public release this should be package-relative or sanitized if the original value was an absolute local path.,"",Path string; prefer package-relative or sanitized values in the public package.,character,01_primary_…
00_release_manifests/public_variable_dictionary_RECOMMENDED.csv	110	value,02_workflows/F1_workflow_v02/data/01_source_loaded_harmonized/expm_slco_F1_step1_run_inputs_public.csv,value,Value,Numerical or character value corresponding to the row-specific variable/metric.,"",See example_values and allowed_values.,character,V3 central primary-data layer | /Users/mo/Library/CloudStorage/OneDrive-Persönlich/MO/Papers/MELD/02_programs/MELD_repo...,V3 central primary-dat…
00_release_manifests/public_variable_dictionary_RECOMMENDED.csv	201	path,02_workflows/F1_workflow_v02/data/02b_figure_content/slco_F1_surface_run_inputs_outputs_public.csv,path,Workflow path,Workflow path recorded in a manifest or audit table. For public release this should refer to a package-relative or otherwise non-sensitive path.,%,Path string; prefer package-relative or sanitized values in the public package.,character,02_workflows/F1_workflow_v02/data/02a_r…
00_release_manifests/public_variable_dictionary_summary_explanatory_v01.csv	2	public_package,/Users/mo/Library/CloudStorage/OneDrive-Persönlich/MO/Papers/MELD/02_programs/MELD_repository_release_v1/submission/figshare_package_FINAL_PUBLIC_DEPOSIT_V1_20260503_002637,info
00_release_manifests/public_variable_dictionary_summary_explanatory_v02.csv	2	public_package,/Users/mo/Library/CloudStorage/OneDrive-Persönlich/MO/Papers/MELD/02_programs/MELD_repository_release_v1/submission/figshare_package_FINAL_PUBLIC_DEPOSIT_V1_20260503_002637,info
00_release_manifests/public_variable_dictionary_v01.csv	107	source_path,02_workflows/F1_workflow_v02/data/01_source_loaded_harmonized/expm_slco_F1_source_load_manifest_public.csv,expm_slco_F1_source_load_manifest_public.csv,,character,,,/Users/mo/Library/CloudStorage/OneDrive-Persönlich/MO/Papers/MELD/02_programs/MELD_repository_release_v1/submission/figshare_package_FINAL_LIVE_REVIEW_V3/01_primary_data/public/f1_tb_cre_experimental_array_raw.csv | /User…
00_release_manifests/public_variable_dictionary_v01.csv	110	value,02_workflows/F1_workflow_v02/data/01_source_loaded_harmonized/expm_slco_F1_step1_run_inputs_public.csv,expm_slco_F1_step1_run_inputs_public.csv,,character,,,V3 central primary-data layer | /Users/mo/Library/CloudStorage/OneDrive-Persönlich/MO/Papers/MELD/02_programs/MELD_repository_release_v1/submission/figshare_package_FINAL_LIVE_REVIEW_V3/01_primary_data/public/f1_tb_cre_experimental_arr…
00_release_manifests/public_variable_dictionary_v01.csv	201	path,02_workflows/F1_workflow_v02/data/02b_figure_content/slco_F1_surface_run_inputs_outputs_public.csv,slco_F1_surface_run_inputs_outputs_public.csv,,character,,,/Users/mo/Library/CloudStorage/OneDrive-Persönlich/MO/Papers/MELD/02_programs/MELD_repository_release_v1/submission/figshare_package_FINAL_LIVE_REVIEW_V3/02_workflows/F1_workflow_v02/data/02a_refined_analysis/expm_F1_model_coefficients…
00_release_manifests/restricted_on_request_variable_dictionary_v01.csv	228	source_path,02_workflows/F4_workflow_v01/data/01_source_loaded_harmonized/esld_srtr_F4_source_load_manifest_internal.csv,esld_srtr_F4_source_load_manifest_internal.csv,,character,,,/Users/mo/Library/CloudStorage/OneDrive-Persönlich/MO/Papers/MELD/02_programs/MELD_repository_release_v1/submission/figshare_package_FINAL_LIVE_REVIEW_V3/01_primary_data/public/esld_master_long_public.csv | /Users/mo/…
00_release_manifests/restricted_on_request_variable_dictionary_v01.csv	231	value,02_workflows/F4_workflow_v01/data/01_source_loaded_harmonized/esld_srtr_F4_step1_run_inputs_internal.csv,esld_srtr_F4_step1_run_inputs_internal.csv,,character,,,V3 central primary-data layer | /Users/mo/Library/CloudStorage/OneDrive-Persönlich/MO/Papers/MELD/02_programs/MELD_repository_release_v1/submission/figshare_package_FINAL_LIVE_REVIEW_V3/01_primary_data/public/esld_master_long_publi…
00_release_manifests/restricted_on_request_variable_dictionary_v01.csv	364	source_path,02_workflows/F6_workflow_v01/data/01_source_loaded_harmonized/srtr_F6_source_load_manifest_internal.csv,srtr_F6_source_load_manifest_internal.csv,,character,,,/Users/mo/Library/CloudStorage/OneDrive-Persönlich/MO/Papers/MELD/02_programs/MELD_repository_release_v1/submission/figshare_package_FINAL_LIVE_REVIEW_V3/01_primary_data/restricted/srtr_master_long_restricted.csv,NA/blank as re…
00_release_manifests/restricted_on_request_variable_dictionary_v01.csv	367	value,02_workflows/F6_workflow_v01/data/01_source_loaded_harmonized/srtr_F6_step1_run_inputs_internal.csv,srtr_F6_step1_run_inputs_internal.csv,,character,,,V3 central primary-data layer | /Users/mo/Library/CloudStorage/OneDrive-Persönlich/MO/Papers/MELD/02_programs/MELD_repository_release_v1/submission/figshare_package_FINAL_LIVE_REVIEW_V3/01_primary_data/restricted/srtr_master_long_restricted.…
00_release_manifests/restricted_on_request_variable_dictionary_v01.csv	464	source_file,02_workflows/F6_workflow_v01/data/02a_refined_analysis/srtr_F6_rebuild_from_master_provenance_internal.csv,srtr_F6_rebuild_from_master_provenance_internal.csv,,character,,,/Users/mo/Library/CloudStorage/OneDrive-Persönlich/MO/Papers/MELD/02_programs/MELD_repository_release_v1/submission/figshare_package_FINAL_LIVE_REVIEW_V3/02_workflows/F6_workflow_v01/data/01_source_loaded_harmonize…
00_release_manifests/restricted_on_request_variable_dictionary_v01.csv	548	source_path,02_workflows/F6_workflow_v01/submission_ready/restricted/F6_restricted_submission_manifest_v01.csv,F6_restricted_submission_manifest_v01.csv,,character,,,/Users/mo/Library/CloudStorage/OneDrive-Persönlich/MO/Papers/MELD/02_programs/MELD_repository_release_v1/submission/figshare_package_FINAL_LIVE_REVIEW_V3/02_workflows/F6_workflow_v01/data/02b_figure_content/srtr_F6_cif_long_restrict…
00_release_manifests/restricted_on_request_variable_dictionary_v01.csv	551	submission_path,02_workflows/F6_workflow_v01/submission_ready/restricted/F6_restricted_submission_manifest_v01.csv,F6_restricted_submission_manifest_v01.csv,,character,,,/Users/mo/Library/CloudStorage/OneDrive-Persönlich/MO/Papers/MELD/02_programs/MELD_repository_release_v1/submission/figshare_package_FINAL_LIVE_REVIEW_V3/02_workflows/F6_workflow_v01/submission_ready/restricted/data/srtr_F6_cif_…
00_release_manifests/restricted_on_request_variable_dictionary_v01.csv	647	detail,02_workflows/T1_workflow_v01/data/02b_table_content/esld_srtr_T1_general_characteristics_build_qc_internal.csv,esld_srtr_T1_general_characteristics_build_qc_internal.csv,,character,,,rows=23 | Public T1 uses submitted values exactly; recalculation does not control public table. | /Users/mo/Library/CloudStorage/OneDrive-Persönlich/MO/Papers/MELD/02_programs/MELD_repository_release_v1/submi…
00_release_manifests/restricted_on_request_variable_dictionary_v01.csv	703	source_file,02_workflows/T1_workflow_v01/data/02b_table_content/esld_srtr_T1_sodium_albumin_recalc_patch_audit_internal.csv,esld_srtr_T1_sodium_albumin_recalc_patch_audit_internal.csv,,character,,,/Users/mo/Library/CloudStorage/OneDrive-Persönlich/MO/Papers/MELD/02_programs/MELD_repository_release_v1/submission/figshare_package_FINAL_LIVE_REVIEW_V3/02_workflows/T1_workflow_v01/data/02a_refined_a…
00_release_manifests/restricted_on_request_variable_dictionary_v01.csv	740	detail,02_workflows/T3_workflow_v01/data/02b_table_content/esld_srtr_T3_creatinine_comparison_build_qc_internal.csv,esld_srtr_T3_creatinine_comparison_build_qc_internal.csv,,character,,,rows=24 | Public T3 uses submitted DOCX values exactly; recalculation does not control public table. | /Users/mo/Library/CloudStorage/OneDrive-Persönlich/MO/Papers/MELD/02_programs/MELD_repository_release_v1/subm…
00_release_manifests/restricted_on_request_variable_dictionary_v01.csv	852	detail,02_workflows/T4_workflow_v01/data/02b_table_content/srtr_T4_score_deviation_outcome_build_qc_internal.csv,srtr_T4_score_deviation_outcome_build_qc_internal.csv,,character,,,/Users/mo/Library/CloudStorage/OneDrive-Persönlich/MO/Papers/MELD/02_programs/MELD_repository_release_v1/submission/figshare_package_FINAL_LIVE_REVIEW_V3/02_workflows/T4_workflow_v01/data/01_source_loaded_harmonized/sr…
00_release_manifests/restricted_on_request_variable_dictionary_v01.csv	881	source_path,02_workflows/T4_workflow_v01/data/02b_table_content/srtr_T4_score_deviation_outcome_source_manifest_internal.csv,srtr_T4_score_deviation_outcome_source_manifest_internal.csv,,character,,,/Users/mo/Library/CloudStorage/OneDrive-Persönlich/MO/Papers/MELD/02_programs/MELD_repository_release_v1/submission/figshare_package_FINAL_LIVE_REVIEW_V3/02_workflows/T4_workflow_v01/data/01_source_l…
00_release_manifests/restricted_on_request_variable_dictionary_v01.csv	927	submission_path,02_workflows/T4_workflow_v01/submission_ready/restricted/T4_restricted_submission_manifest_v01.csv,T4_restricted_submission_manifest_v01.csv,,character,,,/Users/mo/Library/CloudStorage/OneDrive-Persönlich/MO/Papers/MELD/02_programs/MELD_repository_release_v1/submission/figshare_package_FINAL_LIVE_REVIEW_V3/02_workflows/T4_workflow_v01/submission_ready/restricted/data/srtr_T4_scor…
00_release_manifests/restricted_on_request_variable_dictionary_v01.csv	933	source_path,02_workflows/T4_workflow_v01/submission_ready/restricted/data/srtr_T4_restricted_source_manifest.csv,srtr_T4_restricted_source_manifest.csv,,character,,,/Users/mo/Library/CloudStorage/OneDrive-Persönlich/MO/Papers/MELD/02_programs/MELD_repository_release_v1/submission/figshare_package_FINAL_LIVE_REVIEW_V3/02_workflows/T4_workflow_v01/data/01_source_loaded_harmonized/srtr_T4_score_shi…
02_workflows/F1_workflow_v02/data/01_source_loaded_harmonized/expm_slco_F1_step1_run_inputs_public.csv	3	"f1_array_raw";"/Users/mo/Library/CloudStorage/OneDrive-Persönlich/MO/Papers/MELD/02_programs/MELD_repository_release_v1/submission/figshare_package_FINAL_LIVE_REVIEW_V3/01_primary_data/public/f1_tb_cre_experimental_array_raw.csv"
02_workflows/F1_workflow_v02/data/01_source_loaded_harmonized/expm_slco_F1_step1_run_inputs_public.csv	4	"f1_validation_raw";"/Users/mo/Library/CloudStorage/OneDrive-Persönlich/MO/Papers/MELD/02_programs/MELD_repository_release_v1/submission/figshare_package_FINAL_LIVE_REVIEW_V3/01_primary_data/public/f1_tb_cre_experimental_validation_raw.csv"
02_workflows/F1_workflow_v02/data/01_source_loaded_harmonized/expm_slco_F1_step1_run_inputs_public.csv	5	"f1_surface_repository";"/Users/mo/Library/CloudStorage/OneDrive-Persönlich/MO/Papers/MELD/02_programs/MELD_repository_release_v1/submission/figshare_package_FINAL_LIVE_REVIEW_V3/01_primary_data/public/f1_simulated_surface_repository.csv"
02_workflows/F1_workflow_v02/data/01_source_loaded_harmonized/expm_slco_F1_step1_run_inputs_public.csv	6	"f1_surface_metadata";"/Users/mo/Library/CloudStorage/OneDrive-Persönlich/MO/Papers/MELD/02_programs/MELD_repository_release_v1/submission/figshare_package_FINAL_LIVE_REVIEW_V3/01_primary_data/public/f1_simulated_surface_metadata.csv"
02_workflows/F1_workflow_v02/submission_ready/F1_submission_ready_manifest_v02.csv	2	data,public,Curated public experimental array dataset; rounded trial-display values only; unrounded audit columns removed.,02_workflows/F1_workflow_v02/data/02a_refined_analysis/expm_F1_array_input_public.csv,/Users/mo/Library/CloudStorage/OneDrive-Persönlich/MO/Papers/MELD/02_programs/MELD_repository_release_v1/submission/figshare_package_FINAL_LIVE_REVIEW_V3/02_workflows/F1_workflow_v02/submis…
02_workflows/F1_workflow_v02/submission_ready/F1_submission_ready_manifest_v02.csv	3	data,public,Curated public validation dataset.,02_workflows/F1_workflow_v02/data/02a_refined_analysis/expm_F1_validation_input_public.csv,/Users/mo/Library/CloudStorage/OneDrive-Persönlich/MO/Papers/MELD/02_programs/MELD_repository_release_v1/submission/figshare_package_FINAL_LIVE_REVIEW_V3/02_workflows/F1_workflow_v02/submission_ready/public/data/expm_F1_validation_input_public.csv,expm_F1_vali…
02_workflows/F1_workflow_v02/submission_ready/F1_submission_ready_manifest_v02.csv	4	data,public,Final Figure 1 surface grid used to render the submitted figure.,02_workflows/F1_workflow_v02/data/02b_figure_content/slco_F1_surface_grid_public.csv,/Users/mo/Library/CloudStorage/OneDrive-Persönlich/MO/Papers/MELD/02_programs/MELD_repository_release_v1/submission/figshare_package_FINAL_LIVE_REVIEW_V3/02_workflows/F1_workflow_v02/submission_ready/public/data/slco_F1_surface_grid_pub…
02_workflows/F1_workflow_v02/submission_ready/F1_submission_ready_manifest_v02.csv	5	data,public,Metadata for final Figure 1 surface grid.,02_workflows/F1_workflow_v02/data/02b_figure_content/slco_F1_surface_meta_public.csv,/Users/mo/Library/CloudStorage/OneDrive-Persönlich/MO/Papers/MELD/02_programs/MELD_repository_release_v1/submission/figshare_package_FINAL_LIVE_REVIEW_V3/02_workflows/F1_workflow_v02/submission_ready/public/data/slco_F1_surface_meta_public.csv,slco_F1_surface…
02_workflows/F1_workflow_v02/submission_ready/F1_submission_ready_manifest_v02.csv	6	figure,public,Submission-ready Figure 1 PDF.,02_workflows/F1_workflow_v02/figures/slco_F1_surface_public.pdf,/Users/mo/Library/CloudStorage/OneDrive-Persönlich/MO/Papers/MELD/02_programs/MELD_repository_release_v1/submission/figshare_package_FINAL_LIVE_REVIEW_V3/02_workflows/F1_workflow_v02/submission_ready/public/figures/slco_F1_surface_public.pdf,slco_F1_surface_public.pdf,TRUE,TRUE,1542152,6d…
02_workflows/F1_workflow_v02/submission_ready/F1_submission_ready_manifest_v02.csv	7	data,internal,Internal refined array dataset retaining unrounded audit columns.,02_workflows/F1_workflow_v02/data/02a_refined_analysis/expm_F1_array_input_public.csv,/Users/mo/Library/CloudStorage/OneDrive-Persönlich/MO/Papers/MELD/02_programs/MELD_repository_release_v1/submission/figshare_package_FINAL_LIVE_REVIEW_V3/02_workflows/F1_workflow_v02/submission_ready/internal/data/expm_F1_array_inpu…
02_workflows/F1_workflow_v02/submission_ready/F1_submission_ready_manifest_v02.csv	8	data,internal,Unrounded raw import copy retained for internal traceability only.,02_workflows/F1_workflow_v02/data/01_source_loaded_harmonized/expm_F1_array_raw_public.csv,/Users/mo/Library/CloudStorage/OneDrive-Persönlich/MO/Papers/MELD/02_programs/MELD_repository_release_v1/submission/figshare_package_FINAL_LIVE_REVIEW_V3/02_workflows/F1_workflow_v02/submission_ready/internal/data/expm_F1_arra…
02_workflows/F1_workflow_v02/submission_ready/F1_submission_ready_manifest_v02.csv	9	data,internal,Raw validation import copy retained for internal traceability only.,02_workflows/F1_workflow_v02/data/01_source_loaded_harmonized/expm_F1_validation_raw_public.csv,/Users/mo/Library/CloudStorage/OneDrive-Persönlich/MO/Papers/MELD/02_programs/MELD_repository_release_v1/submission/figshare_package_FINAL_LIVE_REVIEW_V3/02_workflows/F1_workflow_v02/submission_ready/internal/data/expm_F…
02_workflows/F1_workflow_v02/submission_ready/F1_submission_ready_manifest_v02.csv	10	data,internal,Reference copy from legacy repository package used for internal rebuild comparison.,02_workflows/F1_workflow_v02/data/01_source_loaded_harmonized/slco_F1_surface_grid_reference_public.csv,/Users/mo/Library/CloudStorage/OneDrive-Persönlich/MO/Papers/MELD/02_programs/MELD_repository_release_v1/submission/figshare_package_FINAL_LIVE_REVIEW_V3/02_workflows/F1_workflow_v02/submission_re…
02_workflows/F1_workflow_v02/submission_ready/F1_submission_ready_manifest_v02.csv	11	data,internal,Reference metadata copy from legacy repository package.,02_workflows/F1_workflow_v02/data/01_source_loaded_harmonized/slco_F1_surface_meta_reference_public.csv,/Users/mo/Library/CloudStorage/OneDrive-Persönlich/MO/Papers/MELD/02_programs/MELD_repository_release_v1/submission/figshare_package_FINAL_LIVE_REVIEW_V3/02_workflows/F1_workflow_v02/submission_ready/internal/data/slco_F1_su…
02_workflows/F1_workflow_v02/submission_ready/F1_submission_ready_manifest_v02.csv	12	data,internal,Fixed model coefficients used internally to rebuild the public surface grid.,02_workflows/F1_workflow_v02/data/02a_refined_analysis/expm_F1_model_coefficients_public.csv,/Users/mo/Library/CloudStorage/OneDrive-Persönlich/MO/Papers/MELD/02_programs/MELD_repository_release_v1/submission/figshare_package_FINAL_LIVE_REVIEW_V3/02_workflows/F1_workflow_v02/submission_ready/internal/data/…
02_workflows/F1_workflow_v02/submission_ready/F1_submission_ready_manifest_v02.csv	13	validation,internal,QC documenting two-decimal rounding before correction/model processing.,02_workflows/F1_workflow_v02/data/02a_refined_analysis/expm_F1_pre_correction_rounding_qc_public.csv,/Users/mo/Library/CloudStorage/OneDrive-Persönlich/MO/Papers/MELD/02_programs/MELD_repository_release_v1/submission/figshare_package_FINAL_LIVE_REVIEW_V3/02_workflows/F1_workflow_v02/submission_ready/inter…
02_workflows/F1_workflow_v02/submission_ready/F1_submission_ready_manifest_v02.csv	14	validation,internal,Internal refined-dataset QC.,02_workflows/F1_workflow_v02/data/02a_refined_analysis/expm_F1_refined_dataset_qc_public.csv,/Users/mo/Library/CloudStorage/OneDrive-Persönlich/MO/Papers/MELD/02_programs/MELD_repository_release_v1/submission/figshare_package_FINAL_LIVE_REVIEW_V3/02_workflows/F1_workflow_v02/submission_ready/internal/validation/expm_F1_refined_dataset_qc_internal.…
02_workflows/F1_workflow_v02/submission_ready/F1_submission_ready_manifest_v02.csv	15	validation,internal,Internal manual clarification log.,02_workflows/F1_workflow_v02/data/02a_refined_analysis/expm_F1_refined_manual_clarifications_public.csv,/Users/mo/Library/CloudStorage/OneDrive-Persönlich/MO/Papers/MELD/02_programs/MELD_repository_release_v1/submission/figshare_package_FINAL_LIVE_REVIEW_V3/02_workflows/F1_workflow_v02/submission_ready/internal/validation/expm_F1_refined_man…
02_workflows/F1_workflow_v02/submission_ready/F1_submission_ready_manifest_v02.csv	16	validation,internal,Internal QC comparing rebuilt surface to legacy reference surface.,02_workflows/F1_workflow_v02/data/02b_figure_content/slco_F1_surface_rebuild_qc_public.csv,/Users/mo/Library/CloudStorage/OneDrive-Persönlich/MO/Papers/MELD/02_programs/MELD_repository_release_v1/submission/figshare_package_FINAL_LIVE_REVIEW_V3/02_workflows/F1_workflow_v02/submission_ready/internal/validation/…
02_workflows/F1_workflow_v02/submission_ready/F1_submission_ready_manifest_v02.csv	17	validation,internal,Internal render manifest for Figure 1 PDF.,02_workflows/F1_workflow_v02/validation/03_render/slco_F1_surface_render_manifest_public.csv,/Users/mo/Library/CloudStorage/OneDrive-Persönlich/MO/Papers/MELD/02_programs/MELD_repository_release_v1/submission/figshare_package_FINAL_LIVE_REVIEW_V3/02_workflows/F1_workflow_v02/submission_ready/internal/validation/slco_F1_surface_render…
02_workflows/F1_workflow_v02/submission_ready/F1_submission_ready_manifest_v02.csv	18	validation,internal,Internal release check confirming public rounded array dataset has two-decimal trial-display values and no unrounded audit columns.,02_workflows/F1_workflow_v02/submission_ready/internal/validation/expm_F1_public_array_rounding_release_check_internal.csv,/Users/mo/Library/CloudStorage/OneDrive-Persönlich/MO/Papers/MELD/02_programs/MELD_repository_release_v1/submission/figshar…
02_workflows/F1_workflow_v02/submission_ready/F1_submission_ready_manifest_v02.csv	19	validation,internal,Internal final validation/documentation output from step 4.,02_workflows/F1_workflow_v02/validation/04_final_validation/F1_final_column_dictionary_public.csv,/Users/mo/Library/CloudStorage/OneDrive-Persönlich/MO/Papers/MELD/02_programs/MELD_repository_release_v1/submission/figshare_package_FINAL_LIVE_REVIEW_V3/02_workflows/F1_workflow_v02/submission_ready/internal/validation/…
02_workflows/F1_workflow_v02/submission_ready/F1_submission_ready_manifest_v02.csv	20	validation,internal,Internal final validation/documentation output from step 4.,02_workflows/F1_workflow_v02/validation/04_final_validation/F1_final_dataset_qc_summary_public.csv,/Users/mo/Library/CloudStorage/OneDrive-Persönlich/MO/Papers/MELD/02_programs/MELD_repository_release_v1/submission/figshare_package_FINAL_LIVE_REVIEW_V3/02_workflows/F1_workflow_v02/submission_ready/internal/validation…
02_workflows/F1_workflow_v02/submission_ready/F1_submission_ready_manifest_v02.csv	21	validation,internal,Internal final validation/documentation output from step 4.,02_workflows/F1_workflow_v02/validation/04_final_validation/F1_final_file_inventory_public.csv,/Users/mo/Library/CloudStorage/OneDrive-Persönlich/MO/Papers/MELD/02_programs/MELD_repository_release_v1/submission/figshare_package_FINAL_LIVE_REVIEW_V3/02_workflows/F1_workflow_v02/submission_ready/internal/validation/F1_…
02_workflows/F1_workflow_v02/submission_ready/F1_submission_ready_manifest_v02.csv	22	validation,internal,Internal final validation/documentation output from step 4.,02_workflows/F1_workflow_v02/validation/04_final_validation/F1_final_manual_clarifications_public.csv,/Users/mo/Library/CloudStorage/OneDrive-Persönlich/MO/Papers/MELD/02_programs/MELD_repository_release_v1/submission/figshare_package_FINAL_LIVE_REVIEW_V3/02_workflows/F1_workflow_v02/submission_ready/internal/validat…
02_workflows/F1_workflow_v02/submission_ready/public/F1_public_submission_manifest_v02.csv	2	data,public,Curated public experimental array dataset; rounded trial-display values only; unrounded audit columns removed.,02_workflows/F1_workflow_v02/data/02a_refined_analysis/expm_F1_array_input_public.csv,/Users/mo/Library/CloudStorage/OneDrive-Persönlich/MO/Papers/MELD/02_programs/MELD_repository_release_v1/submission/figshare_package_FINAL_LIVE_REVIEW_V3/02_workflows/F1_workflow_v02/submis…
02_workflows/F1_workflow_v02/submission_ready/public/F1_public_submission_manifest_v02.csv	3	data,public,Curated public validation dataset.,02_workflows/F1_workflow_v02/data/02a_refined_analysis/expm_F1_validation_input_public.csv,/Users/mo/Library/CloudStorage/OneDrive-Persönlich/MO/Papers/MELD/02_programs/MELD_repository_release_v1/submission/figshare_package_FINAL_LIVE_REVIEW_V3/02_workflows/F1_workflow_v02/submission_ready/public/data/expm_F1_validation_input_public.csv,expm_F1_vali…
02_workflows/F1_workflow_v02/submission_ready/public/F1_public_submission_manifest_v02.csv	4	data,public,Final Figure 1 surface grid used to render the submitted figure.,02_workflows/F1_workflow_v02/data/02b_figure_content/slco_F1_surface_grid_public.csv,/Users/mo/Library/CloudStorage/OneDrive-Persönlich/MO/Papers/MELD/02_programs/MELD_repository_release_v1/submission/figshare_package_FINAL_LIVE_REVIEW_V3/02_workflows/F1_workflow_v02/submission_ready/public/data/slco_F1_surface_grid_pub…
02_workflows/F1_workflow_v02/submission_ready/public/F1_public_submission_manifest_v02.csv	5	data,public,Metadata for final Figure 1 surface grid.,02_workflows/F1_workflow_v02/data/02b_figure_content/slco_F1_surface_meta_public.csv,/Users/mo/Library/CloudStorage/OneDrive-Persönlich/MO/Papers/MELD/02_programs/MELD_repository_release_v1/submission/figshare_package_FINAL_LIVE_REVIEW_V3/02_workflows/F1_workflow_v02/submission_ready/public/data/slco_F1_surface_meta_public.csv,slco_F1_surface…
02_workflows/F1_workflow_v02/submission_ready/public/F1_public_submission_manifest_v02.csv	6	figure,public,Submission-ready Figure 1 PDF.,02_workflows/F1_workflow_v02/figures/slco_F1_surface_public.pdf,/Users/mo/Library/CloudStorage/OneDrive-Persönlich/MO/Papers/MELD/02_programs/MELD_repository_release_v1/submission/figshare_package_FINAL_LIVE_REVIEW_V3/02_workflows/F1_workflow_v02/submission_ready/public/figures/slco_F1_surface_public.pdf,slco_F1_surface_public.pdf,TRUE,TRUE,1542152,6d…
02_workflows/F2_workflow_v01/submission_ready/F2_submission_ready_manifest_v01.csv	2	data,public,Final public Figure 2 heatmap bin dataset used to render the submitted figure.,02_workflows/F2_workflow_v01/data/02b_figure_content/slco_F2_heatmap_bin_public.csv,/Users/mo/Library/CloudStorage/OneDrive-Persönlich/MO/Papers/MELD/02_programs/MELD_repository_release_v1/submission/figshare_package_FINAL_LIVE_REVIEW_V3/02_workflows/F2_workflow_v01/submission_ready/public/data/slco_F2_hea…
02_workflows/F2_workflow_v01/submission_ready/F2_submission_ready_manifest_v01.csv	3	data,public,Public metadata for final Figure 2 heatmap bin dataset.,02_workflows/F2_workflow_v01/data/02b_figure_content/slco_F2_heatmap_meta_public.csv,/Users/mo/Library/CloudStorage/OneDrive-Persönlich/MO/Papers/MELD/02_programs/MELD_repository_release_v1/submission/figshare_package_FINAL_LIVE_REVIEW_V3/02_workflows/F2_workflow_v01/submission_ready/public/data/slco_F2_heatmap_meta_public.csv,s…
02_workflows/F2_workflow_v01/submission_ready/F2_submission_ready_manifest_v01.csv	4	figure,public,Submission-ready Figure 2 PDF.,02_workflows/F2_workflow_v01/figures/slco_F2_heatmap_public.pdf,/Users/mo/Library/CloudStorage/OneDrive-Persönlich/MO/Papers/MELD/02_programs/MELD_repository_release_v1/submission/figshare_package_FINAL_LIVE_REVIEW_V3/02_workflows/F2_workflow_v01/submission_ready/public/figures/slco_F2_heatmap_public.pdf,slco_F2_heatmap_public.pdf,TRUE,TRUE,877270,a30…
02_workflows/F2_workflow_v01/submission_ready/F2_submission_ready_manifest_v01.csv	5	data,internal,"Internal F2 workflow traceability, QC, reference, or validation file.",02_workflows/F2_workflow_v01/data/01_source_loaded_harmonized/slco_F2_heatmap_bin_reference_internal.csv,/Users/mo/Library/CloudStorage/OneDrive-Persönlich/MO/Papers/MELD/02_programs/MELD_repository_release_v1/submission/figshare_package_FINAL_LIVE_REVIEW_V3/02_workflows/F2_workflow_v01/submission_ready/interna…
02_workflows/F2_workflow_v01/submission_ready/F2_submission_ready_manifest_v01.csv	6	data,internal,"Internal F2 workflow traceability, QC, reference, or validation file.",02_workflows/F2_workflow_v01/data/01_source_loaded_harmonized/slco_F2_heatmap_meta_reference_internal.csv,/Users/mo/Library/CloudStorage/OneDrive-Persönlich/MO/Papers/MELD/02_programs/MELD_repository_release_v1/submission/figshare_package_FINAL_LIVE_REVIEW_V3/02_workflows/F2_workflow_v01/submission_ready/intern…
02_workflows/F2_workflow_v01/submission_ready/F2_submission_ready_manifest_v01.csv	7	data,internal,"Internal F2 workflow traceability, QC, reference, or validation file.",02_workflows/F2_workflow_v01/data/01_source_loaded_harmonized/slco_F2_source_load_manifest_internal.csv,/Users/mo/Library/CloudStorage/OneDrive-Persönlich/MO/Papers/MELD/02_programs/MELD_repository_release_v1/submission/figshare_package_FINAL_LIVE_REVIEW_V3/02_workflows/F2_workflow_v01/submission_ready/internal…
02_workflows/F2_workflow_v01/submission_ready/F2_submission_ready_manifest_v01.csv	8	data,internal,"Internal F2 workflow traceability, QC, reference, or validation file.",02_workflows/F2_workflow_v01/data/02a_refined_analysis/slco_F2_heatmap_input_internal.csv,/Users/mo/Library/CloudStorage/OneDrive-Persönlich/MO/Papers/MELD/02_programs/MELD_repository_release_v1/submission/figshare_package_FINAL_LIVE_REVIEW_V3/02_workflows/F2_workflow_v01/submission_ready/internal/data/slco_F2_…
02_workflows/F2_workflow_v01/submission_ready/F2_submission_ready_manifest_v01.csv	9	data,internal,"Internal F2 workflow traceability, QC, reference, or validation file.",02_workflows/F2_workflow_v01/data/02a_refined_analysis/slco_F2_heatmap_input_qc_internal.csv,/Users/mo/Library/CloudStorage/OneDrive-Persönlich/MO/Papers/MELD/02_programs/MELD_repository_release_v1/submission/figshare_package_FINAL_LIVE_REVIEW_V3/02_workflows/F2_workflow_v01/submission_ready/internal/data/slco_…
02_workflows/F2_workflow_v01/submission_ready/F2_submission_ready_manifest_v01.csv	10	data,internal,"Internal F2 workflow traceability, QC, reference, or validation file.",02_workflows/F2_workflow_v01/data/02a_refined_analysis/slco_F2_heatmap_model_qc_internal.csv,/Users/mo/Library/CloudStorage/OneDrive-Persönlich/MO/Papers/MELD/02_programs/MELD_repository_release_v1/submission/figshare_package_FINAL_LIVE_REVIEW_V3/02_workflows/F2_workflow_v01/submission_ready/internal/data/slco_…
02_workflows/F2_workflow_v01/submission_ready/F2_submission_ready_manifest_v01.csv	11	data,internal,"Internal F2 workflow traceability, QC, reference, or validation file.",02_workflows/F2_workflow_v01/data/02b_figure_content/slco_F2_heatmap_rebuild_qc_internal.csv,/Users/mo/Library/CloudStorage/OneDrive-Persönlich/MO/Papers/MELD/02_programs/MELD_repository_release_v1/submission/figshare_package_FINAL_LIVE_REVIEW_V3/02_workflows/F2_workflow_v01/submission_ready/internal/data/slco_…
02_workflows/F2_workflow_v01/submission_ready/F2_submission_ready_manifest_v01.csv	12	validation,internal,"Internal F2 workflow traceability, QC, reference, or validation file.",02_workflows/F2_workflow_v01/validation/03_render/slco_F2_heatmap_render_manifest_internal.csv,/Users/mo/Library/CloudStorage/OneDrive-Persönlich/MO/Papers/MELD/02_programs/MELD_repository_release_v1/submission/figshare_package_FINAL_LIVE_REVIEW_V3/02_workflows/F2_workflow_v01/submission_ready/internal/va…
02_workflows/F2_workflow_v01/submission_ready/F2_submission_ready_manifest_v01.csv	13	validation,internal,"Internal F2 workflow traceability, QC, reference, or validation file.",02_workflows/F2_workflow_v01/validation/04_final_validation/F2_final_column_dictionary_internal.csv,/Users/mo/Library/CloudStorage/OneDrive-Persönlich/MO/Papers/MELD/02_programs/MELD_repository_release_v1/submission/figshare_package_FINAL_LIVE_REVIEW_V3/02_workflows/F2_workflow_v01/submission_ready/intern…
02_workflows/F2_workflow_v01/submission_ready/F2_submission_ready_manifest_v01.csv	14	validation,internal,"Internal F2 workflow traceability, QC, reference, or validation file.",02_workflows/F2_workflow_v01/validation/04_final_validation/F2_final_dataset_qc_summary_internal.csv,/Users/mo/Library/CloudStorage/OneDrive-Persönlich/MO/Papers/MELD/02_programs/MELD_repository_release_v1/submission/figshare_package_FINAL_LIVE_REVIEW_V3/02_workflows/F2_workflow_v01/submission_ready/inter…
02_workflows/F2_workflow_v01/submission_ready/F2_submission_ready_manifest_v01.csv	15	validation,internal,"Internal F2 workflow traceability, QC, reference, or validation file.",02_workflows/F2_workflow_v01/validation/04_final_validation/F2_final_file_inventory_internal.csv,/Users/mo/Library/CloudStorage/OneDrive-Persönlich/MO/Papers/MELD/02_programs/MELD_repository_release_v1/submission/figshare_package_FINAL_LIVE_REVIEW_V3/02_workflows/F2_workflow_v01/submission_ready/internal/…
02_workflows/F2_workflow_v01/submission_ready/public/F2_public_submission_manifest_v01.csv	2	data,public,Final public Figure 2 heatmap bin dataset used to render the submitted figure.,02_workflows/F2_workflow_v01/data/02b_figure_content/slco_F2_heatmap_bin_public.csv,/Users/mo/Library/CloudStorage/OneDrive-Persönlich/MO/Papers/MELD/02_programs/MELD_repository_release_v1/submission/figshare_package_FINAL_LIVE_REVIEW_V3/02_workflows/F2_workflow_v01/submission_ready/public/data/slco_F2_hea…
02_workflows/F2_workflow_v01/submission_ready/public/F2_public_submission_manifest_v01.csv	3	data,public,Public metadata for final Figure 2 heatmap bin dataset.,02_workflows/F2_workflow_v01/data/02b_figure_content/slco_F2_heatmap_meta_public.csv,/Users/mo/Library/CloudStorage/OneDrive-Persönlich/MO/Papers/MELD/02_programs/MELD_repository_release_v1/submission/figshare_package_FINAL_LIVE_REVIEW_V3/02_workflows/F2_workflow_v01/submission_ready/public/data/slco_F2_heatmap_meta_public.csv,s…
02_workflows/F2_workflow_v01/submission_ready/public/F2_public_submission_manifest_v01.csv	4	figure,public,Submission-ready Figure 2 PDF.,02_workflows/F2_workflow_v01/figures/slco_F2_heatmap_public.pdf,/Users/mo/Library/CloudStorage/OneDrive-Persönlich/MO/Papers/MELD/02_programs/MELD_repository_release_v1/submission/figshare_package_FINAL_LIVE_REVIEW_V3/02_workflows/F2_workflow_v01/submission_ready/public/figures/slco_F2_heatmap_public.pdf,slco_F2_heatmap_public.pdf,TRUE,TRUE,877270,a30…
02_workflows/F3_workflow_v01/README_F3_workflow_v01.txt	4	/Users/mo/Library/CloudStorage/OneDrive-Persönlich/MO/Papers/MELD/02_programs/MELD_repository_release_v1/submission/figshare_package_FINAL_LIVE_REVIEW_V2
02_workflows/F3_workflow_v01/README_F3_workflow_v01.txt	11	"/Users/mo/Library/CloudStorage/OneDrive-Persönlich/MO/Papers/MELD/02_programs/MELD_repository_release_v1/submission/figshare_package_FINAL_LIVE_REVIEW_V2",
02_workflows/F4_workflow_v01/submission_ready/F4_submission_ready_manifest_v01.csv	2	data,public,Final ESLD aggregate dataset used to render Figure 4.,02_workflows/F4_workflow_v01/data/02b_figure_content/esld_F4_survival_stats_public.csv,/Users/mo/Library/CloudStorage/OneDrive-Persönlich/MO/Papers/MELD/02_programs/MELD_repository_release_v1/submission/figshare_package_FINAL_LIVE_REVIEW_V3/02_workflows/F4_workflow_v01/submission_ready/public/data/esld_F4_survival_stats_public.csv…
02_workflows/F4_workflow_v01/submission_ready/F4_submission_ready_manifest_v01.csv	3	data,public,Final SRTR median-survival aggregate dataset used to render Figure 4.,02_workflows/F4_workflow_v01/data/02b_figure_content/srtr_F4_survival_median_reference_public.csv,/Users/mo/Library/CloudStorage/OneDrive-Persönlich/MO/Papers/MELD/02_programs/MELD_repository_release_v1/submission/figshare_package_FINAL_LIVE_REVIEW_V3/02_workflows/F4_workflow_v01/submission_ready/public/data/srtr_F…
02_workflows/F4_workflow_v01/submission_ready/F4_submission_ready_manifest_v01.csv	4	data,public,Final SRTR Wilcoxon/statistical aggregate dataset used to render Figure 4.,02_workflows/F4_workflow_v01/data/02b_figure_content/srtr_F4_survival_wilcoxon_reference_public.csv,/Users/mo/Library/CloudStorage/OneDrive-Persönlich/MO/Papers/MELD/02_programs/MELD_repository_release_v1/submission/figshare_package_FINAL_LIVE_REVIEW_V3/02_workflows/F4_workflow_v01/submission_ready/public/data…
02_workflows/F4_workflow_v01/submission_ready/F4_submission_ready_manifest_v01.csv	5	figure,public,Submission-ready Figure 4 PDF.,02_workflows/F4_workflow_v01/figures/F4_ESLD_SRTR_public.pdf,/Users/mo/Library/CloudStorage/OneDrive-Persönlich/MO/Papers/MELD/02_programs/MELD_repository_release_v1/submission/figshare_package_FINAL_LIVE_REVIEW_V3/02_workflows/F4_workflow_v01/submission_ready/public/figures/F4_ESLD_SRTR_public.pdf,F4_ESLD_SRTR_public.pdf,TRUE,TRUE,837483,66ff2e5f3a66…
02_workflows/F4_workflow_v01/submission_ready/F4_submission_ready_manifest_v01.csv	6	data,internal,Internal source copy of public ESLD master used for F4 rebuild.,02_workflows/F4_workflow_v01/data/01_source_loaded_harmonized/esld_master_long_public.csv,/Users/mo/Library/CloudStorage/OneDrive-Persönlich/MO/Papers/MELD/02_programs/MELD_repository_release_v1/submission/figshare_package_FINAL_LIVE_REVIEW_V3/02_workflows/F4_workflow_v01/submission_ready/internal/data/esld_master_long…
02_workflows/F4_workflow_v01/submission_ready/F4_submission_ready_manifest_v01.csv	7	data,internal,Internal ESLD case-level survival dataset rebuilt from master.,02_workflows/F4_workflow_v01/data/02a_refined_analysis/esld_F4_survival_case_internal.csv,/Users/mo/Library/CloudStorage/OneDrive-Persönlich/MO/Papers/MELD/02_programs/MELD_repository_release_v1/submission/figshare_package_FINAL_LIVE_REVIEW_V3/02_workflows/F4_workflow_v01/submission_ready/internal/data/esld_F4_survival_…
02_workflows/F4_workflow_v01/submission_ready/F4_submission_ready_manifest_v01.csv	8	data,internal,Internal ESLD aggregate rebuilt from master before public figure-content copy.,02_workflows/F4_workflow_v01/data/02a_refined_analysis/esld_F4_survival_stats_from_master_internal.csv,/Users/mo/Library/CloudStorage/OneDrive-Persönlich/MO/Papers/MELD/02_programs/MELD_repository_release_v1/submission/figshare_package_FINAL_LIVE_REVIEW_V3/02_workflows/F4_workflow_v01/submission_ready/in…
02_workflows/F4_workflow_v01/submission_ready/F4_submission_ready_manifest_v01.csv	9	data,internal,Legacy reference case-level dataset for internal comparison.,02_workflows/F4_workflow_v01/data/02a_refined_analysis/esld_F4_survival_case_internal.csv,/Users/mo/Library/CloudStorage/OneDrive-Persönlich/MO/Papers/MELD/02_programs/MELD_repository_release_v1/submission/figshare_package_FINAL_LIVE_REVIEW_V3/02_workflows/F4_workflow_v01/submission_ready/internal/data/esld_F4_survival_ca…
02_workflows/F4_workflow_v01/submission_ready/F4_submission_ready_manifest_v01.csv	10	data,internal,Legacy reference aggregate dataset for internal comparison.,02_workflows/F4_workflow_v01/data/02a_refined_analysis/esld_F4_survival_stats_from_master_internal.csv,/Users/mo/Library/CloudStorage/OneDrive-Persönlich/MO/Papers/MELD/02_programs/MELD_repository_release_v1/submission/figshare_package_FINAL_LIVE_REVIEW_V3/02_workflows/F4_workflow_v01/submission_ready/internal/data/esld_F4…
02_workflows/F4_workflow_v01/submission_ready/F4_submission_ready_manifest_v01.csv	11	validation,internal,Internal ESLD rebuild QC.,02_workflows/F4_workflow_v01/data/02b_figure_content/esld_F4_survival_stats_rebuild_qc_internal.csv,/Users/mo/Library/CloudStorage/OneDrive-Persönlich/MO/Papers/MELD/02_programs/MELD_repository_release_v1/submission/figshare_package_FINAL_LIVE_REVIEW_V3/02_workflows/F4_workflow_v01/submission_ready/internal/validation/esld_F4_survival_stats_rebuild_q…
02_workflows/F4_workflow_v01/submission_ready/F4_submission_ready_manifest_v01.csv	12	validation,internal,Internal F4 build audit.,02_workflows/F4_workflow_v01/data/02a_refined_analysis/esld_F4_survival_build_audit_internal.csv,/Users/mo/Library/CloudStorage/OneDrive-Persönlich/MO/Papers/MELD/02_programs/MELD_repository_release_v1/submission/figshare_package_FINAL_LIVE_REVIEW_V3/02_workflows/F4_workflow_v01/submission_ready/internal/validation/esld_F4_survival_build_audit_interna…
02_workflows/F4_workflow_v01/submission_ready/F4_submission_ready_manifest_v01.csv	13	validation,internal,Internal Figure 4 render manifest.,02_workflows/F4_workflow_v01/validation/03_render/F4_ESLD_SRTR_render_manifest_internal.csv,/Users/mo/Library/CloudStorage/OneDrive-Persönlich/MO/Papers/MELD/02_programs/MELD_repository_release_v1/submission/figshare_package_FINAL_LIVE_REVIEW_V3/02_workflows/F4_workflow_v01/submission_ready/internal/validation/F4_ESLD_SRTR_render_manifest_in…
02_workflows/F4_workflow_v01/submission_ready/F4_submission_ready_manifest_v01.csv	14	validation,internal,Internal final validation/documentation output from step 4.,02_workflows/F4_workflow_v01/validation/04_final_validation/F4_final_column_dictionary_internal.csv,/Users/mo/Library/CloudStorage/OneDrive-Persönlich/MO/Papers/MELD/02_programs/MELD_repository_release_v1/submission/figshare_package_FINAL_LIVE_REVIEW_V3/02_workflows/F4_workflow_v01/submission_ready/internal/validatio…
02_workflows/F4_workflow_v01/submission_ready/F4_submission_ready_manifest_v01.csv	15	validation,internal,Internal final validation/documentation output from step 4.,02_workflows/F4_workflow_v01/validation/04_final_validation/F4_final_dataset_qc_summary_internal.csv,/Users/mo/Library/CloudStorage/OneDrive-Persönlich/MO/Papers/MELD/02_programs/MELD_repository_release_v1/submission/figshare_package_FINAL_LIVE_REVIEW_V3/02_workflows/F4_workflow_v01/submission_ready/internal/validati…
02_workflows/F4_workflow_v01/submission_ready/F4_submission_ready_manifest_v01.csv	16	validation,internal,Internal final validation/documentation output from step 4.,02_workflows/F4_workflow_v01/validation/04_final_validation/F4_final_file_inventory_internal.csv,/Users/mo/Library/CloudStorage/OneDrive-Persönlich/MO/Papers/MELD/02_programs/MELD_repository_release_v1/submission/figshare_package_FINAL_LIVE_REVIEW_V3/02_workflows/F4_workflow_v01/submission_ready/internal/validation/F…
02_workflows/F4_workflow_v01/submission_ready/public/F4_public_submission_manifest_v01.csv	2	data,public,Final ESLD aggregate dataset used to render Figure 4.,02_workflows/F4_workflow_v01/data/02b_figure_content/esld_F4_survival_stats_public.csv,/Users/mo/Library/CloudStorage/OneDrive-Persönlich/MO/Papers/MELD/02_programs/MELD_repository_release_v1/submission/figshare_package_FINAL_LIVE_REVIEW_V3/02_workflows/F4_workflow_v01/submission_ready/public/data/esld_F4_survival_stats_public.csv…
02_workflows/F4_workflow_v01/submission_ready/public/F4_public_submission_manifest_v01.csv	3	data,public,Final SRTR median-survival aggregate dataset used to render Figure 4.,02_workflows/F4_workflow_v01/data/02b_figure_content/srtr_F4_survival_median_reference_public.csv,/Users/mo/Library/CloudStorage/OneDrive-Persönlich/MO/Papers/MELD/02_programs/MELD_repository_release_v1/submission/figshare_package_FINAL_LIVE_REVIEW_V3/02_workflows/F4_workflow_v01/submission_ready/public/data/srtr_F…
02_workflows/F4_workflow_v01/submission_ready/public/F4_public_submission_manifest_v01.csv	4	data,public,Final SRTR Wilcoxon/statistical aggregate dataset used to render Figure 4.,02_workflows/F4_workflow_v01/data/02b_figure_content/srtr_F4_survival_wilcoxon_reference_public.csv,/Users/mo/Library/CloudStorage/OneDrive-Persönlich/MO/Papers/MELD/02_programs/MELD_repository_release_v1/submission/figshare_package_FINAL_LIVE_REVIEW_V3/02_workflows/F4_workflow_v01/submission_ready/public/data…
02_workflows/F4_workflow_v01/submission_ready/public/F4_public_submission_manifest_v01.csv	5	figure,public,Submission-ready Figure 4 PDF.,02_workflows/F4_workflow_v01/figures/F4_ESLD_SRTR_public.pdf,/Users/mo/Library/CloudStorage/OneDrive-Persönlich/MO/Papers/MELD/02_programs/MELD_repository_release_v1/submission/figshare_package_FINAL_LIVE_REVIEW_V3/02_workflows/F4_workflow_v01/submission_ready/public/figures/F4_ESLD_SRTR_public.pdf,F4_ESLD_SRTR_public.pdf,TRUE,TRUE,837483,66ff2e5f3a66…
02_workflows/F5_workflow_v01/README_F5_workflow_v01.txt	5	/Users/mo/Library/CloudStorage/OneDrive-Persönlich/MO/Papers/MELD/02_programs/MELD_repository_release_v1/submission/figshare_package_FINAL_LIVE_REVIEW_V2
02_workflows/F5_workflow_v01/README_F5_workflow_v01.txt	9	"/Users/mo/Library/CloudStorage/OneDrive-Persönlich/MO/Papers/MELD/02_programs/MELD_repository_release_v1/submission/figshare_package_FINAL_LIVE_REVIEW_V2",
02_workflows/F5_workflow_v01/submission_ready/F5_submission_ready_manifest_v01.csv	2	data,public,Final subject-level Figure 5 content dataset required to render Kaplan-Meier panels.,02_workflows/F5_workflow_v01/data/02b_figure_content/esld_F5_stratified_survival_subject_public.csv,/Users/mo/Library/CloudStorage/OneDrive-Persönlich/MO/Papers/MELD/02_programs/MELD_repository_release_v1/submission/figshare_package_FINAL_LIVE_REVIEW_V3/02_workflows/F5_workflow_v01/submission_ready/p…
02_workflows/F5_workflow_v01/submission_ready/F5_submission_ready_manifest_v01.csv	3	data,public,Final panel-stat dataset required to annotate Figure 5.,02_workflows/F5_workflow_v01/data/02b_figure_content/esld_F5_stratified_survival_stats_public.csv,/Users/mo/Library/CloudStorage/OneDrive-Persönlich/MO/Papers/MELD/02_programs/MELD_repository_release_v1/submission/figshare_package_FINAL_LIVE_REVIEW_V3/02_workflows/F5_workflow_v01/submission_ready/public/data/esld_F5_stratified_s…
02_workflows/F5_workflow_v01/submission_ready/F5_submission_ready_manifest_v01.csv	4	data,public,Metadata for final Figure 5 content datasets.,02_workflows/F5_workflow_v01/data/02b_figure_content/esld_F5_stratified_survival_meta_public.csv,/Users/mo/Library/CloudStorage/OneDrive-Persönlich/MO/Papers/MELD/02_programs/MELD_repository_release_v1/submission/figshare_package_FINAL_LIVE_REVIEW_V3/02_workflows/F5_workflow_v01/submission_ready/public/data/esld_F5_stratified_survival_met…
02_workflows/F5_workflow_v01/submission_ready/F5_submission_ready_manifest_v01.csv	5	figure,public,Submission-ready Figure 5 PDF.,02_workflows/F5_workflow_v01/figures/F5_ESLD_public.pdf,/Users/mo/Library/CloudStorage/OneDrive-Persönlich/MO/Papers/MELD/02_programs/MELD_repository_release_v1/submission/figshare_package_FINAL_LIVE_REVIEW_V3/02_workflows/F5_workflow_v01/submission_ready/public/figures/F5_ESLD_public.pdf,F5_ESLD_public.pdf,TRUE,TRUE,616548,136a8ddede064a07771670ea2cc…
02_workflows/F5_workflow_v01/submission_ready/F5_submission_ready_manifest_v01.csv	6	data,internal,Legacy subject-level reference for rebuild QC.,02_workflows/F5_workflow_v01/data/02a_refined_analysis/esld_F5_stratified_survival_subject_from_master_internal.csv,/Users/mo/Library/CloudStorage/OneDrive-Persönlich/MO/Papers/MELD/02_programs/MELD_repository_release_v1/submission/figshare_package_FINAL_LIVE_REVIEW_V3/02_workflows/F5_workflow_v01/submission_ready/internal/data/esld_F5…
02_workflows/F5_workflow_v01/submission_ready/F5_submission_ready_manifest_v01.csv	7	data,internal,Legacy panel-stat reference for rebuild QC.,02_workflows/F5_workflow_v01/data/02a_refined_analysis/esld_F5_stratified_survival_stats_from_master_internal.csv,/Users/mo/Library/CloudStorage/OneDrive-Persönlich/MO/Papers/MELD/02_programs/MELD_repository_release_v1/submission/figshare_package_FINAL_LIVE_REVIEW_V3/02_workflows/F5_workflow_v01/submission_ready/internal/data/esld_F5_stra…
02_workflows/F5_workflow_v01/submission_ready/F5_submission_ready_manifest_v01.csv	8	data,internal,Rebuilt subject-level dataset from public master.,02_workflows/F5_workflow_v01/data/02a_refined_analysis/esld_F5_stratified_survival_subject_from_master_internal.csv,/Users/mo/Library/CloudStorage/OneDrive-Persönlich/MO/Papers/MELD/02_programs/MELD_repository_release_v1/submission/figshare_package_FINAL_LIVE_REVIEW_V3/02_workflows/F5_workflow_v01/submission_ready/internal/data/esld…
02_workflows/F5_workflow_v01/submission_ready/F5_submission_ready_manifest_v01.csv	9	data,internal,Rebuilt panel stats from public master.,02_workflows/F5_workflow_v01/data/02a_refined_analysis/esld_F5_stratified_survival_stats_from_master_internal.csv,/Users/mo/Library/CloudStorage/OneDrive-Persönlich/MO/Papers/MELD/02_programs/MELD_repository_release_v1/submission/figshare_package_FINAL_LIVE_REVIEW_V3/02_workflows/F5_workflow_v01/submission_ready/internal/data/esld_F5_stratifi…
02_workflows/F5_workflow_v01/submission_ready/F5_submission_ready_manifest_v01.csv	10	validation,internal,Build audit from step 2a.,02_workflows/F5_workflow_v01/data/02a_refined_analysis/esld_F5_stratified_survival_build_audit_internal.csv,/Users/mo/Library/CloudStorage/OneDrive-Persönlich/MO/Papers/MELD/02_programs/MELD_repository_release_v1/submission/figshare_package_FINAL_LIVE_REVIEW_V3/02_workflows/F5_workflow_v01/submission_ready/internal/validation/esld_F5_stratified_survi…
02_workflows/F5_workflow_v01/submission_ready/F5_submission_ready_manifest_v01.csv	11	validation,internal,Rebuild comparison against legacy references.,02_workflows/F5_workflow_v01/data/02b_figure_content/esld_F5_stratified_survival_rebuild_qc_internal.csv,/Users/mo/Library/CloudStorage/OneDrive-Persönlich/MO/Papers/MELD/02_programs/MELD_repository_release_v1/submission/figshare_package_FINAL_LIVE_REVIEW_V3/02_workflows/F5_workflow_v01/submission_ready/internal/validation/esld_F5…
02_workflows/F5_workflow_v01/submission_ready/F5_submission_ready_manifest_v01.csv	12	validation,internal,Render manifest for Figure 5 PDF.,02_workflows/F5_workflow_v01/validation/03_render/F5_ESLD_render_manifest_internal.csv,/Users/mo/Library/CloudStorage/OneDrive-Persönlich/MO/Papers/MELD/02_programs/MELD_repository_release_v1/submission/figshare_package_FINAL_LIVE_REVIEW_V3/02_workflows/F5_workflow_v01/submission_ready/internal/validation/F5_ESLD_render_manifest_internal.csv,…
02_workflows/F5_workflow_v01/submission_ready/F5_submission_ready_manifest_v01.csv	13	validation,internal,Internal final validation/documentation output from step 4.,02_workflows/F5_workflow_v01/validation/04_final_validation/F5_final_column_dictionary_internal.csv,/Users/mo/Library/CloudStorage/OneDrive-Persönlich/MO/Papers/MELD/02_programs/MELD_repository_release_v1/submission/figshare_package_FINAL_LIVE_REVIEW_V3/02_workflows/F5_workflow_v01/submission_ready/internal/validatio…
02_workflows/F5_workflow_v01/submission_ready/F5_submission_ready_manifest_v01.csv	14	validation,internal,Internal final validation/documentation output from step 4.,02_workflows/F5_workflow_v01/validation/04_final_validation/F5_final_dataset_qc_summary_internal.csv,/Users/mo/Library/CloudStorage/OneDrive-Persönlich/MO/Papers/MELD/02_programs/MELD_repository_release_v1/submission/figshare_package_FINAL_LIVE_REVIEW_V3/02_workflows/F5_workflow_v01/submission_ready/internal/validati…
02_workflows/F5_workflow_v01/submission_ready/F5_submission_ready_manifest_v01.csv	15	validation,internal,Internal final validation/documentation output from step 4.,02_workflows/F5_workflow_v01/validation/04_final_validation/F5_final_file_inventory_internal.csv,/Users/mo/Library/CloudStorage/OneDrive-Persönlich/MO/Papers/MELD/02_programs/MELD_repository_release_v1/submission/figshare_package_FINAL_LIVE_REVIEW_V3/02_workflows/F5_workflow_v01/submission_ready/internal/validation/F…
02_workflows/F5_workflow_v01/submission_ready/public/F5_public_submission_manifest_v01.csv	2	data,public,Final subject-level Figure 5 content dataset required to render Kaplan-Meier panels.,02_workflows/F5_workflow_v01/data/02b_figure_content/esld_F5_stratified_survival_subject_public.csv,/Users/mo/Library/CloudStorage/OneDrive-Persönlich/MO/Papers/MELD/02_programs/MELD_repository_release_v1/submission/figshare_package_FINAL_LIVE_REVIEW_V3/02_workflows/F5_workflow_v01/submission_ready/p…
02_workflows/F5_workflow_v01/submission_ready/public/F5_public_submission_manifest_v01.csv	3	data,public,Final panel-stat dataset required to annotate Figure 5.,02_workflows/F5_workflow_v01/data/02b_figure_content/esld_F5_stratified_survival_stats_public.csv,/Users/mo/Library/CloudStorage/OneDrive-Persönlich/MO/Papers/MELD/02_programs/MELD_repository_release_v1/submission/figshare_package_FINAL_LIVE_REVIEW_V3/02_workflows/F5_workflow_v01/submission_ready/public/data/esld_F5_stratified_s…
02_workflows/F5_workflow_v01/submission_ready/public/F5_public_submission_manifest_v01.csv	4	data,public,Metadata for final Figure 5 content datasets.,02_workflows/F5_workflow_v01/data/02b_figure_content/esld_F5_stratified_survival_meta_public.csv,/Users/mo/Library/CloudStorage/OneDrive-Persönlich/MO/Papers/MELD/02_programs/MELD_repository_release_v1/submission/figshare_package_FINAL_LIVE_REVIEW_V3/02_workflows/F5_workflow_v01/submission_ready/public/data/esld_F5_stratified_survival_met…
02_workflows/F5_workflow_v01/submission_ready/public/F5_public_submission_manifest_v01.csv	5	figure,public,Submission-ready Figure 5 PDF.,02_workflows/F5_workflow_v01/figures/F5_ESLD_public.pdf,/Users/mo/Library/CloudStorage/OneDrive-Persönlich/MO/Papers/MELD/02_programs/MELD_repository_release_v1/submission/figshare_package_FINAL_LIVE_REVIEW_V3/02_workflows/F5_workflow_v01/submission_ready/public/figures/F5_ESLD_public.pdf,F5_ESLD_public.pdf,TRUE,TRUE,616548,136a8ddede064a07771670ea2cc…
02_workflows/F6_workflow_v01/README_F6_workflow_v01.txt	5	/Users/mo/Library/CloudStorage/OneDrive-Persönlich/MO/Papers/MELD/02_programs/MELD_repository_release_v1/submission/figshare_package_FINAL_LIVE_REVIEW_V2
02_workflows/F6_workflow_v01/README_F6_workflow_v01.txt	9	ROOT_DIR <- "/Users/mo/Library/CloudStorage/OneDrive-Persönlich/MO/Papers/MELD/02_programs/MELD_repository_release_v1/submission/figshare_package_FINAL_LIVE_REVIEW_V2"
02_workflows/F6_workflow_v01/submission_ready/F6_submission_ready_manifest_v01.csv	2	data,public,Public aggregate Gray-test summary for Figure 6.,02_workflows/F6_workflow_v01/data/02b_figure_content/srtr_F6_gray_tests_stats_public.csv,/Users/mo/Library/CloudStorage/OneDrive-Persönlich/MO/Papers/MELD/02_programs/MELD_repository_release_v1/submission/figshare_package_FINAL_LIVE_REVIEW_V3/02_workflows/F6_workflow_v01/submission_ready/public/data/srtr_F6_gray_tests_stats_public.csv,…
02_workflows/F6_workflow_v01/submission_ready/F6_submission_ready_manifest_v01.csv	3	data,public,Public metadata describing Figure 6 data availability and restricted rendering inputs.,02_workflows/F6_workflow_v01/data/02b_figure_content/srtr_F6_cif_figure_meta_public.csv,/Users/mo/Library/CloudStorage/OneDrive-Persönlich/MO/Papers/MELD/02_programs/MELD_repository_release_v1/submission/figshare_package_FINAL_LIVE_REVIEW_V3/02_workflows/F6_workflow_v01/submission_ready/public/data…
02_workflows/F6_workflow_v01/submission_ready/F6_submission_ready_manifest_v01.csv	4	figure,public,Submission-ready Figure 6 PDF.,02_workflows/F6_workflow_v01/figures/F6_SRTR_public.pdf,/Users/mo/Library/CloudStorage/OneDrive-Persönlich/MO/Papers/MELD/02_programs/MELD_repository_release_v1/submission/figshare_package_FINAL_LIVE_REVIEW_V3/02_workflows/F6_workflow_v01/submission_ready/public/figures/F6_SRTR_public.pdf,F6_SRTR_public.pdf,TRUE,TRUE,568988,363a49e6865292f51c335342b4e…
02_workflows/F6_workflow_v01/submission_ready/F6_submission_ready_manifest_v01.csv	5	data,restricted,Restricted SRTR-derived CIF long dataset required to render Figure 6.,02_workflows/F6_workflow_v01/data/02b_figure_content/srtr_F6_cif_long_restricted.csv,/Users/mo/Library/CloudStorage/OneDrive-Persönlich/MO/Papers/MELD/02_programs/MELD_repository_release_v1/submission/figshare_package_FINAL_LIVE_REVIEW_V3/02_workflows/F6_workflow_v01/submission_ready/restricted/data/srtr_F6_cif…
02_workflows/F6_workflow_v01/submission_ready/F6_submission_ready_manifest_v01.csv	6	data,restricted,Restricted SRTR-derived panel metadata and support counts.,02_workflows/F6_workflow_v01/data/02b_figure_content/srtr_F6_cif_panel_meta_restricted.csv,/Users/mo/Library/CloudStorage/OneDrive-Persönlich/MO/Papers/MELD/02_programs/MELD_repository_release_v1/submission/figshare_package_FINAL_LIVE_REVIEW_V3/02_workflows/F6_workflow_v01/submission_ready/restricted/data/srtr_F6_cif_pane…
02_workflows/F6_workflow_v01/submission_ready/F6_submission_ready_manifest_v01.csv	7	data,internal,Loaded restricted source copy retained internally.,02_workflows/F6_workflow_v01/data/01_source_loaded_harmonized/srtr_F6_cif_long_restricted.csv,/Users/mo/Library/CloudStorage/OneDrive-Persönlich/MO/Papers/MELD/02_programs/MELD_repository_release_v1/submission/figshare_package_FINAL_LIVE_REVIEW_V3/02_workflows/F6_workflow_v01/submission_ready/internal/data/srtr_F6_cif_long_restrict…
02_workflows/F6_workflow_v01/submission_ready/F6_submission_ready_manifest_v01.csv	8	data,internal,Loaded Gray-test source copy retained internally.,02_workflows/F6_workflow_v01/data/01_source_loaded_harmonized/srtr_F6_gray_tests_stats_public.csv,/Users/mo/Library/CloudStorage/OneDrive-Persönlich/MO/Papers/MELD/02_programs/MELD_repository_release_v1/submission/figshare_package_FINAL_LIVE_REVIEW_V3/02_workflows/F6_workflow_v01/submission_ready/internal/data/srtr_F6_gray_tests_sta…
02_workflows/F6_workflow_v01/submission_ready/F6_submission_ready_manifest_v01.csv	9	data,internal,Loaded restricted panel-meta source copy retained internally.,02_workflows/F6_workflow_v01/data/01_source_loaded_harmonized/srtr_F6_cif_panel_meta_restricted.csv,/Users/mo/Library/CloudStorage/OneDrive-Persönlich/MO/Papers/MELD/02_programs/MELD_repository_release_v1/submission/figshare_package_FINAL_LIVE_REVIEW_V3/02_workflows/F6_workflow_v01/submission_ready/internal/data/srtr_F6_…
[truncated: 23 more rows]
