# Supplementary material for: Creatinine assay interferences compromises MELD accuracy and may bias liver allocation
Source: Nat Commun. 2026 Jul 23;17:7111. doi: 10.1038/s41467-026-75011-x (PMC13396164; doi:10.1038/s41467-026-75011-x)
Supplement: Supplementary file 4 — Source Data [file 41467_2026_75011_MOESM4_ESM.zip › figshare_package_FINAL_PUBLIC_DEPOSIT_V1_20260503_002637/00_release_manifests/FINAL_PUBLIC_PACKAGE_ROOT_NAVIGATOR_audit_v01.txt]

Script: 34_build_root_html_navigator_with_file_views_v01.R
Run time: 2026-05-03 11:32:33
Public package: /Users/mo/Library/CloudStorage/OneDrive-Persönlich/MO/Papers/MELD/02_programs/MELD_repository_release_v1/submission/figshare_package_FINAL_PUBLIC_DEPOSIT_V1_20260503_002637
Root navigator: /Users/mo/Library/CloudStorage/OneDrive-Persönlich/MO/Papers/MELD/02_programs/MELD_repository_release_v1/submission/figshare_package_FINAL_PUBLIC_DEPOSIT_V1_20260503_002637/FINAL_PUBLIC_PACKAGE_NAVIGATOR_ROOT_v01.html
HTML view dir: /Users/mo/Library/CloudStorage/OneDrive-Persönlich/MO/Papers/MELD/02_programs/MELD_repository_release_v1/submission/figshare_package_FINAL_PUBLIC_DEPOSIT_V1_20260503_002637/00_html_file_views

Summary:
                     check
1:          public_package
2:     root_navigator_html
3:     html_view_directory
4:           files_indexed
5: html_view_files_created
6:       variables_indexed
7:   root_navigator_exists
                                                                                                                                                                                                                       value
1:                                              /Users/mo/Library/CloudStorage/OneDrive-Persönlich/MO/Papers/MELD/02_programs/MELD_repository_release_v1/submission/figshare_package_FINAL_PUBLIC_DEPOSIT_V1_20260503_002637
2: /Users/mo/Library/CloudStorage/OneDrive-Persönlich/MO/Papers/MELD/02_programs/MELD_repository_release_v1/submission/figshare_package_FINAL_PUBLIC_DEPOSIT_V1_20260503_002637/FINAL_PUBLIC_PACKAGE_NAVIGATOR_ROOT_v01.html
3:                           /Users/mo/Library/CloudStorage/OneDrive-Persönlich/MO/Papers/MELD/02_programs/MELD_repository_release_v1/submission/figshare_package_FINAL_PUBLIC_DEPOSIT_V1_20260503_002637/00_html_file_views
4:                                                                                                                                                                                                                       152
5:                                                                                                                                                                                                                       152
6:                                                                                                                                                                                                                       661
7:                                                                                                                                                                                                                      TRUE
   status
1:   info
2:   info
3:   info
4:   info
5:   pass
6:   info
7:   pass

View manifest:
                                                              relative_path                                                              view_relative_path extension
  1:                                                              .DS_Store                                              00_html_file_views/view_0001_.html    [none]
  2:                             00_config/01_primary_file_registry_v03.csv                  00_html_file_views/view_0002_01_primary_file_registry_v03.html       csv
  3:                                  README_PUBLIC_DEPOSIT_PACKAGE_v01.txt             00_html_file_views/view_0003_README_PUBLIC_DEPOSIT_PACKAGE_v01.html       txt
  4:                                      README_repository_package_v03.txt                 00_html_file_views/view_0004_README_repository_package_v03.html       txt
  5:                     01_primary_data/public/esld_master_long_public.csv                       00_html_file_views/view_0005_esld_master_long_public.html       csv
 ---                                                                                                                                                                 
148:     00_release_manifests/public_variable_dictionary_unresolved_v02.csv     00_html_file_views/view_0148_public_variable_dictionary_unresolved_v02.html       csv
149:                00_release_manifests/public_variable_dictionary_v01.csv                00_html_file_views/view_0149_public_variable_dictionary_v01.html       csv
150:       00_release_manifests/restricted_on_request_file_manifest_v01.csv       00_html_file_views/view_0150_restricted_on_request_file_manifest_v01.html       csv
151: 00_release_manifests/restricted_on_request_variable_dictionary_v01.csv 00_html_file_views/view_0151_restricted_on_request_variable_dictionary_v01.html       csv
152:           00_release_manifests/script_on_request_file_manifest_v01.csv           00_html_file_views/view_0152_script_on_request_file_manifest_v01.html       csv
     n_variables
  1:           0
  2:           0
  3:           0
  4:           0
  5:          43
 ---            
148:           0
149:           0
150:           0
151:           0
152:           0
