# Supplementary material for: Creatinine assay interferences compromises MELD accuracy and may bias liver allocation
Source: Nat Commun. 2026 Jul 23;17:7111. doi: 10.1038/s41467-026-75011-x (PMC13396164; doi:10.1038/s41467-026-75011-x)
Supplement: Supplementary file 4 — Source Data [file 41467_2026_75011_MOESM4_ESM.zip › figshare_package_FINAL_PUBLIC_DEPOSIT_V1_20260503_002637/00_release_manifests/public_variable_dictionary_final_precision_changes_v01.csv]

relative_path	variable_original	variable_label_before_final_patch	variable_label	variable_description_before_final_patch	variable_description	unit_detected_before_final_patch	unit_detected	value_coding_before_final_patch	value_coding	explanatory_status_before_final_patch	explanatory_status	public_dictionary_action_before_final_patch	public_dictionary_action	example_values_before_final_patch	example_values
01_primary_data/public/esld_master_long_public.csv	dead_sample_flag	Sample-level death-outcome flag	Dead-sample flag	Binary sample-level indicator that the corresponding public sample record is linked to the death-outcome group used in the analysis.	Binary indicator identifying public ESLD sample records assigned to the deceased-sample subset used in sample-level analyses.			0 = no; 1 = yes.	0 = not assigned to deceased-sample subset; 1 = assigned to deceased-sample subset.	manual_precision_definition	manual_final_definition	review_and_improve_description	acceptable	0 | 1	0 | 1
02_workflows/F1_workflow_v02/data/01_source_loaded_harmonized/expm_slco_F1_source_load_manifest_public.csv	source_path	Source path	Source path	Source path recorded by the workflow. For public release this should be package-relative or sanitized if the original value was an absolute local path.	Source path recorded by the workflow. For public release this should be package-relative or sanitized if the original value was an absolute local path.			Path string; prefer package-relative or sanitized values in the public package.	Path string; prefer package-relative or sanitized values in the public package.	manual_precision_definition	manual_precision_definition	acceptable_dictionary_but_review_values_for_path_sanitization	acceptable	LOCAL_PATH_REMOVED	01_primary_data/public/f1_tb_cre_experimental_array_raw.csv | 01_primary_data/public/f1_tb_cre_experimental_validation_raw.csv | 01_primary_data/public/f1_simulated_surface_repository.csv | 01_primary_data/public/f1_simulated_surface_metadata.csv
02_workflows/F1_workflow_v02/data/02b_figure_content/slco_F1_surface_run_inputs_outputs_public.csv	path	Workflow path	Workflow path	Workflow path recorded in a manifest or audit table. For public release this should refer to a package-relative or otherwise non-sensitive path.	Workflow path recorded in a manifest or audit table. For public release this should refer to a package-relative or otherwise non-sensitive path.	%	%	Path string; prefer package-relative or sanitized values in the public package.	Path string; prefer package-relative or sanitized values in the public package.	manual_precision_definition	manual_precision_definition	acceptable_dictionary_but_review_values_for_path_sanitization	acceptable	LOCAL_PATH_REMOVED	02_workflows/F1_workflow_v02/data/02a_refined_analysis/expm_F1_model_coefficients_public.csv | 02_workflows/F1_workflow_v02/data/01_source_loaded_harmonized/slco_F1_surface_grid_reference_public.csv | 02_workflows/F1_workflow_v02/data/02b_figure_cont...
02_workflows/F3_workflow_v01/data/01_source_loaded_harmonized/esld_master_long_public.csv	dead_sample_flag	Sample-level death-outcome flag	Dead-sample flag	Binary sample-level indicator that the corresponding public sample record is linked to the death-outcome group used in the analysis.	Binary indicator identifying public ESLD sample records assigned to the deceased-sample subset used in sample-level analyses.			0 = no; 1 = yes.	0 = not assigned to deceased-sample subset; 1 = assigned to deceased-sample subset.	manual_precision_definition	manual_final_definition	review_and_improve_description	acceptable	0 | 1	0 | 1
02_workflows/F4_workflow_v01/data/01_source_loaded_harmonized/esld_master_long_public.csv	dead_sample_flag	Sample-level death-outcome flag	Dead-sample flag	Binary sample-level indicator that the corresponding public sample record is linked to the death-outcome group used in the analysis.	Binary indicator identifying public ESLD sample records assigned to the deceased-sample subset used in sample-level analyses.			0 = no; 1 = yes.	0 = not assigned to deceased-sample subset; 1 = assigned to deceased-sample subset.	manual_precision_definition	manual_final_definition	review_and_improve_description	acceptable	0 | 1	0 | 1
02_workflows/F5_workflow_v01/data/01_source_loaded_harmonized/esld_master_long_public.csv	dead_sample_flag	Sample-level death-outcome flag	Dead-sample flag	Binary sample-level indicator that the corresponding public sample record is linked to the death-outcome group used in the analysis.	Binary indicator identifying public ESLD sample records assigned to the deceased-sample subset used in sample-level analyses.			0 = no; 1 = yes.	0 = not assigned to deceased-sample subset; 1 = assigned to deceased-sample subset.	manual_precision_definition	manual_final_definition	review_and_improve_description	acceptable	0 | 1	0 | 1
02_workflows/F5_workflow_v01/data/02b_figure_content/esld_F5_stratified_survival_subject_public.csv	albumin	Serum albumin concentration	Serum albumin concentration	Serum albumin concentration used in the corresponding public ESLD stratified survival data.	Serum albumin concentration used in the public ESLD stratified survival dataset.	g/dL	g/dL	Numeric concentration in g/dL.	Numeric concentration in g/dL.	manual_precision_definition	manual_final_definition	review_and_improve_description	acceptable	2.86 | 3.4 | 2.21 | 2.89 | 2.53	2.86 | 3.4 | 2.21 | 2.89 | 2.53
02_workflows/F5_workflow_v01/submission_ready/public/data/esld_F5_stratified_survival_subject_public.csv	albumin	Serum albumin concentration	Serum albumin concentration	Serum albumin concentration used in the corresponding public ESLD stratified survival data.	Serum albumin concentration used in the public ESLD stratified survival dataset.	g/dL	g/dL	Numeric concentration in g/dL.	Numeric concentration in g/dL.	manual_precision_definition	manual_final_definition	review_and_improve_description	acceptable	2.86 | 3.4 | 2.21 | 2.89 | 2.53	2.86 | 3.4 | 2.21 | 2.89 | 2.53
02_workflows/T1_workflow_v01/data/01_source_loaded_harmonized/esld_master_long_public.csv	dead_sample_flag	Sample-level death-outcome flag	Dead-sample flag	Binary sample-level indicator that the corresponding public sample record is linked to the death-outcome group used in the analysis.	Binary indicator identifying public ESLD sample records assigned to the deceased-sample subset used in sample-level analyses.			0 = no; 1 = yes.	0 = not assigned to deceased-sample subset; 1 = assigned to deceased-sample subset.	manual_precision_definition	manual_final_definition	review_and_improve_description	acceptable	0 | 1	0 | 1
02_workflows/T3_workflow_v01/data/01_source_loaded_harmonized/esld_master_long_public.csv	dead_sample_flag	Sample-level death-outcome flag	Dead-sample flag	Binary sample-level indicator that the corresponding public sample record is linked to the death-outcome group used in the analysis.	Binary indicator identifying public ESLD sample records assigned to the deceased-sample subset used in sample-level analyses.			0 = no; 1 = yes.	0 = not assigned to deceased-sample subset; 1 = assigned to deceased-sample subset.	manual_precision_definition	manual_final_definition	review_and_improve_description	acceptable	0 | 1	0 | 1
02_workflows/T4_workflow_v01/data/01_source_loaded_harmonized/esld_master_long_public.csv	dead_sample_flag	Sample-level death-outcome flag	Dead-sample flag	Binary sample-level indicator that the corresponding public sample record is linked to the death-outcome group used in the analysis.	Binary indicator identifying public ESLD sample records assigned to the deceased-sample subset used in sample-level analyses.			0 = no; 1 = yes.	0 = not assigned to deceased-sample subset; 1 = assigned to deceased-sample subset.	manual_precision_definition	manual_final_definition	review_and_improve_description	acceptable	0 | 1	0 | 1
