# Supplementary material for: Creatinine assay interferences compromises MELD accuracy and may bias liver allocation
Source: Nat Commun. 2026 Jul 23;17:7111. doi: 10.1038/s41467-026-75011-x (PMC13396164; doi:10.1038/s41467-026-75011-x)
Supplement: Supplementary file 4 — Source Data [file 41467_2026_75011_MOESM4_ESM.zip › figshare_package_FINAL_PUBLIC_DEPOSIT_V1_20260503_002637/00_release_manifests/public_path_sanitization_log_v01.csv]

relative_path	column	row_number	old_value	new_value
00_release_manifests/public_deposit_file_copy_log_v01.csv	source_path	1	00_config/01_primary_file_registry_v03.csv	00_config/01_primary_file_registry_v03.csv
00_release_manifests/public_deposit_file_copy_log_v01.csv	source_path	2	01_primary_data/public/esld_master_long_public.csv	01_primary_data/public/esld_master_long_public.csv
00_release_manifests/public_deposit_file_copy_log_v01.csv	source_path	3	01_primary_data/public/f1_simulated_surface_metadata.csv	01_primary_data/public/f1_simulated_surface_metadata.csv
00_release_manifests/public_deposit_file_copy_log_v01.csv	source_path	4	01_primary_data/public/f1_simulated_surface_repository.csv	01_primary_data/public/f1_simulated_surface_repository.csv
00_release_manifests/public_deposit_file_copy_log_v01.csv	source_path	5	01_primary_data/public/f1_tb_cre_experimental_array_raw.csv	01_primary_data/public/f1_tb_cre_experimental_array_raw.csv
00_release_manifests/public_deposit_file_copy_log_v01.csv	source_path	6	01_primary_data/public/f1_tb_cre_experimental_validation_raw.csv	01_primary_data/public/f1_tb_cre_experimental_validation_raw.csv
00_release_manifests/public_deposit_file_copy_log_v01.csv	source_path	7	01_primary_data/public/f2_simulated_heatmap_metadata.csv	01_primary_data/public/f2_simulated_heatmap_metadata.csv
00_release_manifests/public_deposit_file_copy_log_v01.csv	source_path	8	01_primary_data/public/f2_simulated_heatmap_repository.csv	01_primary_data/public/f2_simulated_heatmap_repository.csv
00_release_manifests/public_deposit_file_copy_log_v01.csv	source_path	9	02_workflows/F1_workflow_v02/data/01_source_loaded_harmonized/expm_F1_array_raw_public.csv	02_workflows/F1_workflow_v02/data/01_source_loaded_harmonized/expm_F1_array_raw_public.csv
00_release_manifests/public_deposit_file_copy_log_v01.csv	source_path	10	02_workflows/F1_workflow_v02/data/01_source_loaded_harmonized/expm_F1_validation_raw_public.csv	02_workflows/F1_workflow_v02/data/01_source_loaded_harmonized/expm_F1_validation_raw_public.csv
00_release_manifests/public_deposit_file_copy_log_v01.csv	source_path	11	02_workflows/F1_workflow_v02/data/01_source_loaded_harmonized/expm_slco_F1_source_load_manifest_public.csv	02_workflows/F1_workflow_v02/data/01_source_loaded_harmonized/expm_slco_F1_source_load_manifest_public.csv
00_release_manifests/public_deposit_file_copy_log_v01.csv	source_path	12	02_workflows/F1_workflow_v02/data/01_source_loaded_harmonized/expm_slco_F1_step1_run_inputs_public.csv	02_workflows/F1_workflow_v02/data/01_source_loaded_harmonized/expm_slco_F1_step1_run_inputs_public.csv
00_release_manifests/public_deposit_file_copy_log_v01.csv	source_path	13	02_workflows/F1_workflow_v02/data/01_source_loaded_harmonized/slco_F1_surface_grid_reference_public.csv	02_workflows/F1_workflow_v02/data/01_source_loaded_harmonized/slco_F1_surface_grid_reference_public.csv
00_release_manifests/public_deposit_file_copy_log_v01.csv	source_path	14	02_workflows/F1_workflow_v02/data/01_source_loaded_harmonized/slco_F1_surface_meta_reference_public.csv	02_workflows/F1_workflow_v02/data/01_source_loaded_harmonized/slco_F1_surface_meta_reference_public.csv
00_release_manifests/public_deposit_file_copy_log_v01.csv	source_path	15	02_workflows/F1_workflow_v02/data/02a_refined_analysis/expm_F1_array_input_public.csv	02_workflows/F1_workflow_v02/data/02a_refined_analysis/expm_F1_array_input_public.csv
00_release_manifests/public_deposit_file_copy_log_v01.csv	source_path	16	02_workflows/F1_workflow_v02/data/02a_refined_analysis/expm_F1_model_coefficients_public.csv	02_workflows/F1_workflow_v02/data/02a_refined_analysis/expm_F1_model_coefficients_public.csv
00_release_manifests/public_deposit_file_copy_log_v01.csv	source_path	17	02_workflows/F1_workflow_v02/data/02a_refined_analysis/expm_F1_pre_correction_rounding_qc_public.csv	02_workflows/F1_workflow_v02/data/02a_refined_analysis/expm_F1_pre_correction_rounding_qc_public.csv
00_release_manifests/public_deposit_file_copy_log_v01.csv	source_path	18	02_workflows/F1_workflow_v02/data/02a_refined_analysis/expm_F1_refined_dataset_qc_public.csv	02_workflows/F1_workflow_v02/data/02a_refined_analysis/expm_F1_refined_dataset_qc_public.csv
00_release_manifests/public_deposit_file_copy_log_v01.csv	source_path	19	02_workflows/F1_workflow_v02/data/02a_refined_analysis/expm_F1_refined_manual_clarifications_public.csv	02_workflows/F1_workflow_v02/data/02a_refined_analysis/expm_F1_refined_manual_clarifications_public.csv
00_release_manifests/public_deposit_file_copy_log_v01.csv	source_path	20	02_workflows/F1_workflow_v02/data/02a_refined_analysis/expm_F1_validation_input_public.csv	02_workflows/F1_workflow_v02/data/02a_refined_analysis/expm_F1_validation_input_public.csv
00_release_manifests/public_deposit_file_copy_log_v01.csv	source_path	21	02_workflows/F1_workflow_v02/data/02b_figure_content/slco_F1_surface_grid_public.csv	02_workflows/F1_workflow_v02/data/02b_figure_content/slco_F1_surface_grid_public.csv
00_release_manifests/public_deposit_file_copy_log_v01.csv	source_path	22	02_workflows/F1_workflow_v02/data/02b_figure_content/slco_F1_surface_meta_public.csv	02_workflows/F1_workflow_v02/data/02b_figure_content/slco_F1_surface_meta_public.csv
00_release_manifests/public_deposit_file_copy_log_v01.csv	source_path	23	02_workflows/F1_workflow_v02/data/02b_figure_content/slco_F1_surface_rebuild_qc_public.csv	02_workflows/F1_workflow_v02/data/02b_figure_content/slco_F1_surface_rebuild_qc_public.csv
00_release_manifests/public_deposit_file_copy_log_v01.csv	source_path	24	02_workflows/F1_workflow_v02/data/02b_figure_content/slco_F1_surface_reference_meta_original_public.csv	02_workflows/F1_workflow_v02/data/02b_figure_content/slco_F1_surface_reference_meta_original_public.csv
00_release_manifests/public_deposit_file_copy_log_v01.csv	source_path	25	02_workflows/F1_workflow_v02/data/02b_figure_content/slco_F1_surface_run_inputs_outputs_public.csv	02_workflows/F1_workflow_v02/data/02b_figure_content/slco_F1_surface_run_inputs_outputs_public.csv
00_release_manifests/public_deposit_file_copy_log_v01.csv	source_path	26	02_workflows/F1_workflow_v02/figures/slco_F1_surface_public.pdf	02_workflows/F1_workflow_v02/figures/slco_F1_surface_public.pdf
00_release_manifests/public_deposit_file_copy_log_v01.csv	source_path	27	02_workflows/F1_workflow_v02/submission_ready/F1_submission_ready_manifest_v02.csv	02_workflows/F1_workflow_v02/submission_ready/F1_submission_ready_manifest_v02.csv
00_release_manifests/public_deposit_file_copy_log_v01.csv	source_path	28	02_workflows/F1_workflow_v02/submission_ready/README_F1_submission_ready_v02.txt	02_workflows/F1_workflow_v02/submission_ready/README_F1_submission_ready_v02.txt
00_release_manifests/public_deposit_file_copy_log_v01.csv	source_path	29	02_workflows/F1_workflow_v02/submission_ready/public/F1_public_submission_manifest_v02.csv	02_workflows/F1_workflow_v02/submission_ready/public/F1_public_submission_manifest_v02.csv
00_release_manifests/public_deposit_file_copy_log_v01.csv	source_path	30	02_workflows/F1_workflow_v02/submission_ready/public/data/expm_F1_array_input_public.csv	02_workflows/F1_workflow_v02/submission_ready/public/data/expm_F1_array_input_public.csv
00_release_manifests/public_deposit_file_copy_log_v01.csv	source_path	31	02_workflows/F1_workflow_v02/submission_ready/public/data/expm_F1_validation_input_public.csv	02_workflows/F1_workflow_v02/submission_ready/public/data/expm_F1_validation_input_public.csv
00_release_manifests/public_deposit_file_copy_log_v01.csv	source_path	32	02_workflows/F1_workflow_v02/submission_ready/public/data/slco_F1_surface_grid_public.csv	02_workflows/F1_workflow_v02/submission_ready/public/data/slco_F1_surface_grid_public.csv
00_release_manifests/public_deposit_file_copy_log_v01.csv	source_path	33	02_workflows/F1_workflow_v02/submission_ready/public/data/slco_F1_surface_meta_public.csv	02_workflows/F1_workflow_v02/submission_ready/public/data/slco_F1_surface_meta_public.csv
00_release_manifests/public_deposit_file_copy_log_v01.csv	source_path	34	02_workflows/F1_workflow_v02/submission_ready/public/figures/slco_F1_surface_public.pdf	02_workflows/F1_workflow_v02/submission_ready/public/figures/slco_F1_surface_public.pdf
00_release_manifests/public_deposit_file_copy_log_v01.csv	source_path	35	02_workflows/F2_workflow_v01/data/02b_figure_content/slco_F2_heatmap_bin_public.csv	02_workflows/F2_workflow_v01/data/02b_figure_content/slco_F2_heatmap_bin_public.csv
00_release_manifests/public_deposit_file_copy_log_v01.csv	source_path	36	02_workflows/F2_workflow_v01/data/02b_figure_content/slco_F2_heatmap_meta_public.csv	02_workflows/F2_workflow_v01/data/02b_figure_content/slco_F2_heatmap_meta_public.csv
00_release_manifests/public_deposit_file_copy_log_v01.csv	source_path	37	02_workflows/F2_workflow_v01/figures/slco_F2_heatmap_public.pdf	02_workflows/F2_workflow_v01/figures/slco_F2_heatmap_public.pdf
00_release_manifests/public_deposit_file_copy_log_v01.csv	source_path	38	02_workflows/F2_workflow_v01/submission_ready/F2_submission_ready_manifest_v01.csv	02_workflows/F2_workflow_v01/submission_ready/F2_submission_ready_manifest_v01.csv
00_release_manifests/public_deposit_file_copy_log_v01.csv	source_path	39	02_workflows/F2_workflow_v01/submission_ready/README_F2_submission_ready_v01.txt	02_workflows/F2_workflow_v01/submission_ready/README_F2_submission_ready_v01.txt
00_release_manifests/public_deposit_file_copy_log_v01.csv	source_path	40	02_workflows/F2_workflow_v01/submission_ready/public/F2_public_submission_manifest_v01.csv	02_workflows/F2_workflow_v01/submission_ready/public/F2_public_submission_manifest_v01.csv
00_release_manifests/public_deposit_file_copy_log_v01.csv	source_path	41	02_workflows/F2_workflow_v01/submission_ready/public/data/slco_F2_heatmap_bin_public.csv	02_workflows/F2_workflow_v01/submission_ready/public/data/slco_F2_heatmap_bin_public.csv
00_release_manifests/public_deposit_file_copy_log_v01.csv	source_path	42	02_workflows/F2_workflow_v01/submission_ready/public/data/slco_F2_heatmap_meta_public.csv	02_workflows/F2_workflow_v01/submission_ready/public/data/slco_F2_heatmap_meta_public.csv
00_release_manifests/public_deposit_file_copy_log_v01.csv	source_path	43	02_workflows/F2_workflow_v01/submission_ready/public/figures/slco_F2_heatmap_public.pdf	02_workflows/F2_workflow_v01/submission_ready/public/figures/slco_F2_heatmap_public.pdf
00_release_manifests/public_deposit_file_copy_log_v01.csv	source_path	44	02_workflows/F3_workflow_v01/README_F3_workflow_v01.txt	02_workflows/F3_workflow_v01/README_F3_workflow_v01.txt
00_release_manifests/public_deposit_file_copy_log_v01.csv	source_path	45	02_workflows/F3_workflow_v01/data/01_source_loaded_harmonized/esld_master_long_public.csv	02_workflows/F3_workflow_v01/data/01_source_loaded_harmonized/esld_master_long_public.csv
00_release_manifests/public_deposit_file_copy_log_v01.csv	source_path	46	02_workflows/F3_workflow_v01/data/02b_figure_content/esld_F3_score_shift_aggregate_public.csv	02_workflows/F3_workflow_v01/data/02b_figure_content/esld_F3_score_shift_aggregate_public.csv
00_release_manifests/public_deposit_file_copy_log_v01.csv	source_path	47	02_workflows/F3_workflow_v01/figures/F3_ESLD_SRTR_public.pdf	02_workflows/F3_workflow_v01/figures/F3_ESLD_SRTR_public.pdf
00_release_manifests/public_deposit_file_copy_log_v01.csv	source_path	48	02_workflows/F3_workflow_v01/submission_ready/F3_submission_ready_manifest_v01.csv	02_workflows/F3_workflow_v01/submission_ready/F3_submission_ready_manifest_v01.csv
00_release_manifests/public_deposit_file_copy_log_v01.csv	source_path	49	02_workflows/F3_workflow_v01/submission_ready/README_F3_submission_ready_v01.txt	02_workflows/F3_workflow_v01/submission_ready/README_F3_submission_ready_v01.txt
00_release_manifests/public_deposit_file_copy_log_v01.csv	source_path	50	02_workflows/F3_workflow_v01/submission_ready/public/F3_public_submission_manifest_v01.csv	02_workflows/F3_workflow_v01/submission_ready/public/F3_public_submission_manifest_v01.csv
00_release_manifests/public_deposit_file_copy_log_v01.csv	source_path	51	02_workflows/F3_workflow_v01/submission_ready/public/data/esld_F3_score_shift_aggregate_public.csv	02_workflows/F3_workflow_v01/submission_ready/public/data/esld_F3_score_shift_aggregate_public.csv
00_release_manifests/public_deposit_file_copy_log_v01.csv	source_path	52	02_workflows/F3_workflow_v01/submission_ready/public/figures/F3_ESLD_SRTR_public.pdf	02_workflows/F3_workflow_v01/submission_ready/public/figures/F3_ESLD_SRTR_public.pdf
00_release_manifests/public_deposit_file_copy_log_v01.csv	source_path	53	02_workflows/F4_workflow_v01/README_F4_workflow_v01.txt	02_workflows/F4_workflow_v01/README_F4_workflow_v01.txt
00_release_manifests/public_deposit_file_copy_log_v01.csv	source_path	54	02_workflows/F4_workflow_v01/data/01_source_loaded_harmonized/esld_master_long_public.csv	02_workflows/F4_workflow_v01/data/01_source_loaded_harmonized/esld_master_long_public.csv
00_release_manifests/public_deposit_file_copy_log_v01.csv	source_path	55	02_workflows/F4_workflow_v01/data/02b_figure_content/esld_F4_survival_stats_public.csv	02_workflows/F4_workflow_v01/data/02b_figure_content/esld_F4_survival_stats_public.csv
00_release_manifests/public_deposit_file_copy_log_v01.csv	source_path	56	02_workflows/F4_workflow_v01/figures/F4_ESLD_SRTR_public.pdf	02_workflows/F4_workflow_v01/figures/F4_ESLD_SRTR_public.pdf
00_release_manifests/public_deposit_file_copy_log_v01.csv	source_path	57	02_workflows/F4_workflow_v01/submission_ready/F4_submission_ready_manifest_v01.csv	02_workflows/F4_workflow_v01/submission_ready/F4_submission_ready_manifest_v01.csv
00_release_manifests/public_deposit_file_copy_log_v01.csv	source_path	58	02_workflows/F4_workflow_v01/submission_ready/public/F4_public_submission_manifest_v01.csv	02_workflows/F4_workflow_v01/submission_ready/public/F4_public_submission_manifest_v01.csv
00_release_manifests/public_deposit_file_copy_log_v01.csv	source_path	59	02_workflows/F4_workflow_v01/submission_ready/public/data/esld_F4_survival_stats_public.csv	02_workflows/F4_workflow_v01/submission_ready/public/data/esld_F4_survival_stats_public.csv
00_release_manifests/public_deposit_file_copy_log_v01.csv	source_path	60	02_workflows/F4_workflow_v01/submission_ready/public/figures/F4_ESLD_SRTR_public.pdf	02_workflows/F4_workflow_v01/submission_ready/public/figures/F4_ESLD_SRTR_public.pdf
00_release_manifests/public_deposit_file_copy_log_v01.csv	source_path	61	02_workflows/F5_workflow_v01/README_F5_workflow_v01.txt	02_workflows/F5_workflow_v01/README_F5_workflow_v01.txt
00_release_manifests/public_deposit_file_copy_log_v01.csv	source_path	62	02_workflows/F5_workflow_v01/data/01_source_loaded_harmonized/esld_master_long_public.csv	02_workflows/F5_workflow_v01/data/01_source_loaded_harmonized/esld_master_long_public.csv
00_release_manifests/public_deposit_file_copy_log_v01.csv	source_path	63	02_workflows/F5_workflow_v01/data/02b_figure_content/esld_F5_stratified_survival_meta_public.csv	02_workflows/F5_workflow_v01/data/02b_figure_content/esld_F5_stratified_survival_meta_public.csv
00_release_manifests/public_deposit_file_copy_log_v01.csv	source_path	64	02_workflows/F5_workflow_v01/data/02b_figure_content/esld_F5_stratified_survival_stats_public.csv	02_workflows/F5_workflow_v01/data/02b_figure_content/esld_F5_stratified_survival_stats_public.csv
00_release_manifests/public_deposit_file_copy_log_v01.csv	source_path	65	02_workflows/F5_workflow_v01/data/02b_figure_content/esld_F5_stratified_survival_subject_public.csv	02_workflows/F5_workflow_v01/data/02b_figure_content/esld_F5_stratified_survival_subject_public.csv
00_release_manifests/public_deposit_file_copy_log_v01.csv	source_path	66	02_workflows/F5_workflow_v01/figures/F5_ESLD_public.pdf	02_workflows/F5_workflow_v01/figures/F5_ESLD_public.pdf
00_release_manifests/public_deposit_file_copy_log_v01.csv	source_path	67	02_workflows/F5_workflow_v01/submission_ready/F5_submission_ready_manifest_v01.csv	02_workflows/F5_workflow_v01/submission_ready/F5_submission_ready_manifest_v01.csv
00_release_manifests/public_deposit_file_copy_log_v01.csv	source_path	68	02_workflows/F5_workflow_v01/submission_ready/public/F5_public_submission_manifest_v01.csv	02_workflows/F5_workflow_v01/submission_ready/public/F5_public_submission_manifest_v01.csv
00_release_manifests/public_deposit_file_copy_log_v01.csv	source_path	69	02_workflows/F5_workflow_v01/submission_ready/public/data/esld_F5_stratified_survival_meta_public.csv	02_workflows/F5_workflow_v01/submission_ready/public/data/esld_F5_stratified_survival_meta_public.csv
00_release_manifests/public_deposit_file_copy_log_v01.csv	source_path	70	02_workflows/F5_workflow_v01/submission_ready/public/data/esld_F5_stratified_survival_stats_public.csv	02_workflows/F5_workflow_v01/submission_ready/public/data/esld_F5_stratified_survival_stats_public.csv
00_release_manifests/public_deposit_file_copy_log_v01.csv	source_path	71	02_workflows/F5_workflow_v01/submission_ready/public/data/esld_F5_stratified_survival_subject_public.csv	02_workflows/F5_workflow_v01/submission_ready/public/data/esld_F5_stratified_survival_subject_public.csv
00_release_manifests/public_deposit_file_copy_log_v01.csv	source_path	72	02_workflows/F5_workflow_v01/submission_ready/public/figures/F5_ESLD_public.pdf	02_workflows/F5_workflow_v01/submission_ready/public/figures/F5_ESLD_public.pdf
00_release_manifests/public_deposit_file_copy_log_v01.csv	source_path	73	02_workflows/F6_workflow_v01/README_F6_workflow_v01.txt	02_workflows/F6_workflow_v01/README_F6_workflow_v01.txt
00_release_manifests/public_deposit_file_copy_log_v01.csv	source_path	74	02_workflows/F6_workflow_v01/figures/F6_SRTR_public.pdf	02_workflows/F6_workflow_v01/figures/F6_SRTR_public.pdf
00_release_manifests/public_deposit_file_copy_log_v01.csv	source_path	75	02_workflows/F6_workflow_v01/submission_ready/F6_submission_ready_manifest_v01.csv	02_workflows/F6_workflow_v01/submission_ready/F6_submission_ready_manifest_v01.csv
00_release_manifests/public_deposit_file_copy_log_v01.csv	source_path	76	02_workflows/F6_workflow_v01/submission_ready/README_F6_submission_ready_v01.txt	02_workflows/F6_workflow_v01/submission_ready/README_F6_submission_ready_v01.txt
00_release_manifests/public_deposit_file_copy_log_v01.csv	source_path	77	02_workflows/F6_workflow_v01/submission_ready/public/F6_public_submission_manifest_v01.csv	02_workflows/F6_workflow_v01/submission_ready/public/F6_public_submission_manifest_v01.csv
00_release_manifests/public_deposit_file_copy_log_v01.csv	source_path	78	02_workflows/F6_workflow_v01/submission_ready/public/figures/F6_SRTR_public.pdf	02_workflows/F6_workflow_v01/submission_ready/public/figures/F6_SRTR_public.pdf
00_release_manifests/public_deposit_file_copy_log_v01.csv	source_path	79	02_workflows/T1_workflow_v01/README_T1_workflow_v01.txt	02_workflows/T1_workflow_v01/README_T1_workflow_v01.txt
00_release_manifests/public_deposit_file_copy_log_v01.csv	source_path	80	02_workflows/T1_workflow_v01/data/01_source_loaded_harmonized/esld_T1_baseline_patient_public.csv	02_workflows/T1_workflow_v01/data/01_source_loaded_harmonized/esld_T1_baseline_patient_public.csv
00_release_manifests/public_deposit_file_copy_log_v01.csv	source_path	81	02_workflows/T1_workflow_v01/data/01_source_loaded_harmonized/esld_master_long_public.csv	02_workflows/T1_workflow_v01/data/01_source_loaded_harmonized/esld_master_long_public.csv
00_release_manifests/public_deposit_file_copy_log_v01.csv	source_path	82	02_workflows/T1_workflow_v01/submission_ready/README_T1_submission_ready_v01.txt	02_workflows/T1_workflow_v01/submission_ready/README_T1_submission_ready_v01.txt
00_release_manifests/public_deposit_file_copy_log_v01.csv	source_path	83	02_workflows/T1_workflow_v01/submission_ready/public/T1_public_submission_manifest_v01.csv	02_workflows/T1_workflow_v01/submission_ready/public/T1_public_submission_manifest_v01.csv
00_release_manifests/public_deposit_file_copy_log_v01.csv	source_path	84	02_workflows/T3_workflow_v01/data/01_source_loaded_harmonized/esld_master_long_public.csv	02_workflows/T3_workflow_v01/data/01_source_loaded_harmonized/esld_master_long_public.csv
00_release_manifests/public_deposit_file_copy_log_v01.csv	source_path	85	02_workflows/T3_workflow_v01/submission_ready/README_T3_submission_ready_v01.txt	02_workflows/T3_workflow_v01/submission_ready/README_T3_submission_ready_v01.txt
00_release_manifests/public_deposit_file_copy_log_v01.csv	source_path	86	02_workflows/T3_workflow_v01/submission_ready/public/T3_public_submission_manifest_v01.csv	02_workflows/T3_workflow_v01/submission_ready/public/T3_public_submission_manifest_v01.csv
00_release_manifests/public_deposit_file_copy_log_v01.csv	source_path	87	02_workflows/T4_workflow_v01/data/01_source_loaded_harmonized/esld_master_long_public.csv	02_workflows/T4_workflow_v01/data/01_source_loaded_harmonized/esld_master_long_public.csv
00_release_manifests/public_deposit_file_copy_log_v01.csv	source_path	88	02_workflows/T4_workflow_v01/data/02b_table_content/esld_T4_score_deviation_outcome_meta_public.csv	02_workflows/T4_workflow_v01/data/02b_table_content/esld_T4_score_deviation_outcome_meta_public.csv
00_release_manifests/public_deposit_file_copy_log_v01.csv	source_path	89	02_workflows/T4_workflow_v01/data/02b_table_content/esld_T4_score_deviation_outcome_table_public.csv	02_workflows/T4_workflow_v01/data/02b_table_content/esld_T4_score_deviation_outcome_table_public.csv
00_release_manifests/public_deposit_file_copy_log_v01.csv	source_path	90	02_workflows/T4_workflow_v01/submission_ready/README_T4_submission_ready_v01.txt	02_workflows/T4_workflow_v01/submission_ready/README_T4_submission_ready_v01.txt
00_release_manifests/public_deposit_file_copy_log_v01.csv	source_path	91	02_workflows/T4_workflow_v01/submission_ready/public/T4_public_submission_manifest_v01.csv	02_workflows/T4_workflow_v01/submission_ready/public/T4_public_submission_manifest_v01.csv
00_release_manifests/public_deposit_file_copy_log_v01.csv	source_path	92	02_workflows/T4_workflow_v01/submission_ready/public/data/esld_T4_score_deviation_outcome_meta_public.csv	02_workflows/T4_workflow_v01/submission_ready/public/data/esld_T4_score_deviation_outcome_meta_public.csv
00_release_manifests/public_deposit_file_copy_log_v01.csv	source_path	93	02_workflows/T4_workflow_v01/submission_ready/public/data/esld_T4_score_deviation_outcome_table_public.csv	02_workflows/T4_workflow_v01/submission_ready/public/data/esld_T4_score_deviation_outcome_table_public.csv
00_release_manifests/public_deposit_file_copy_log_v01.csv	source_path	94	README_repository_package_v03.txt	README_repository_package_v03.txt
02_workflows/F1_workflow_v02/data/01_source_loaded_harmonized/expm_slco_F1_source_load_manifest_public.csv	source_path	1	01_primary_data/public/f1_tb_cre_experimental_array_raw.csv	01_primary_data/public/f1_tb_cre_experimental_array_raw.csv
02_workflows/F1_workflow_v02/data/01_source_loaded_harmonized/expm_slco_F1_source_load_manifest_public.csv	source_path	2	01_primary_data/public/f1_tb_cre_experimental_validation_raw.csv	01_primary_data/public/f1_tb_cre_experimental_validation_raw.csv
02_workflows/F1_workflow_v02/data/01_source_loaded_harmonized/expm_slco_F1_source_load_manifest_public.csv	source_path	3	01_primary_data/public/f1_simulated_surface_repository.csv	01_primary_data/public/f1_simulated_surface_repository.csv
02_workflows/F1_workflow_v02/data/01_source_loaded_harmonized/expm_slco_F1_source_load_manifest_public.csv	source_path	4	01_primary_data/public/f1_simulated_surface_metadata.csv	01_primary_data/public/f1_simulated_surface_metadata.csv
02_workflows/F1_workflow_v02/data/02b_figure_content/slco_F1_surface_run_inputs_outputs_public.csv	path	1	02_workflows/F1_workflow_v02/data/02a_refined_analysis/expm_F1_model_coefficients_public.csv	02_workflows/F1_workflow_v02/data/02a_refined_analysis/expm_F1_model_coefficients_public.csv
02_workflows/F1_workflow_v02/data/02b_figure_content/slco_F1_surface_run_inputs_outputs_public.csv	path	2	02_workflows/F1_workflow_v02/data/01_source_loaded_harmonized/slco_F1_surface_grid_reference_public.csv	02_workflows/F1_workflow_v02/data/01_source_loaded_harmonized/slco_F1_surface_grid_reference_public.csv
02_workflows/F1_workflow_v02/data/02b_figure_content/slco_F1_surface_run_inputs_outputs_public.csv	path	3	02_workflows/F1_workflow_v02/data/02b_figure_content/slco_F1_surface_grid_public.csv	02_workflows/F1_workflow_v02/data/02b_figure_content/slco_F1_surface_grid_public.csv
02_workflows/F1_workflow_v02/data/02b_figure_content/slco_F1_surface_run_inputs_outputs_public.csv	path	4	02_workflows/F1_workflow_v02/data/02b_figure_content/slco_F1_surface_meta_public.csv	02_workflows/F1_workflow_v02/data/02b_figure_content/slco_F1_surface_meta_public.csv
02_workflows/F1_workflow_v02/data/02b_figure_content/slco_F1_surface_run_inputs_outputs_public.csv	path	5	02_workflows/F1_workflow_v02/data/02b_figure_content/slco_F1_surface_rebuild_qc_public.csv	02_workflows/F1_workflow_v02/data/02b_figure_content/slco_F1_surface_rebuild_qc_public.csv
02_workflows/F1_workflow_v02/submission_ready/F1_submission_ready_manifest_v02.csv	source_path	1	02_workflows/F1_workflow_v02/data/02a_refined_analysis/expm_F1_array_input_public.csv	02_workflows/F1_workflow_v02/data/02a_refined_analysis/expm_F1_array_input_public.csv
02_workflows/F1_workflow_v02/submission_ready/F1_submission_ready_manifest_v02.csv	source_path	2	02_workflows/F1_workflow_v02/data/02a_refined_analysis/expm_F1_validation_input_public.csv	02_workflows/F1_workflow_v02/data/02a_refined_analysis/expm_F1_validation_input_public.csv
02_workflows/F1_workflow_v02/submission_ready/F1_submission_ready_manifest_v02.csv	source_path	3	02_workflows/F1_workflow_v02/data/02b_figure_content/slco_F1_surface_grid_public.csv	02_workflows/F1_workflow_v02/data/02b_figure_content/slco_F1_surface_grid_public.csv
02_workflows/F1_workflow_v02/submission_ready/F1_submission_ready_manifest_v02.csv	source_path	4	02_workflows/F1_workflow_v02/data/02b_figure_content/slco_F1_surface_meta_public.csv	02_workflows/F1_workflow_v02/data/02b_figure_content/slco_F1_surface_meta_public.csv
02_workflows/F1_workflow_v02/submission_ready/F1_submission_ready_manifest_v02.csv	source_path	5	02_workflows/F1_workflow_v02/figures/slco_F1_surface_public.pdf	02_workflows/F1_workflow_v02/figures/slco_F1_surface_public.pdf
02_workflows/F1_workflow_v02/submission_ready/F1_submission_ready_manifest_v02.csv	source_path	6	02_workflows/F1_workflow_v02/data/02a_refined_analysis/expm_F1_array_input_public.csv	02_workflows/F1_workflow_v02/data/02a_refined_analysis/expm_F1_array_input_public.csv
02_workflows/F1_workflow_v02/submission_ready/F1_submission_ready_manifest_v02.csv	source_path	7	02_workflows/F1_workflow_v02/data/01_source_loaded_harmonized/expm_F1_array_raw_public.csv	02_workflows/F1_workflow_v02/data/01_source_loaded_harmonized/expm_F1_array_raw_public.csv
02_workflows/F1_workflow_v02/submission_ready/F1_submission_ready_manifest_v02.csv	source_path	8	02_workflows/F1_workflow_v02/data/01_source_loaded_harmonized/expm_F1_validation_raw_public.csv	02_workflows/F1_workflow_v02/data/01_source_loaded_harmonized/expm_F1_validation_raw_public.csv
02_workflows/F1_workflow_v02/submission_ready/F1_submission_ready_manifest_v02.csv	source_path	9	02_workflows/F1_workflow_v02/data/01_source_loaded_harmonized/slco_F1_surface_grid_reference_public.csv	02_workflows/F1_workflow_v02/data/01_source_loaded_harmonized/slco_F1_surface_grid_reference_public.csv
02_workflows/F1_workflow_v02/submission_ready/F1_submission_ready_manifest_v02.csv	source_path	10	02_workflows/F1_workflow_v02/data/01_source_loaded_harmonized/slco_F1_surface_meta_reference_public.csv	02_workflows/F1_workflow_v02/data/01_source_loaded_harmonized/slco_F1_surface_meta_reference_public.csv
02_workflows/F1_workflow_v02/submission_ready/F1_submission_ready_manifest_v02.csv	source_path	11	02_workflows/F1_workflow_v02/data/02a_refined_analysis/expm_F1_model_coefficients_public.csv	02_workflows/F1_workflow_v02/data/02a_refined_analysis/expm_F1_model_coefficients_public.csv
02_workflows/F1_workflow_v02/submission_ready/F1_submission_ready_manifest_v02.csv	source_path	12	02_workflows/F1_workflow_v02/data/02a_refined_analysis/expm_F1_pre_correction_rounding_qc_public.csv	02_workflows/F1_workflow_v02/data/02a_refined_analysis/expm_F1_pre_correction_rounding_qc_public.csv
02_workflows/F1_workflow_v02/submission_ready/F1_submission_ready_manifest_v02.csv	source_path	13	02_workflows/F1_workflow_v02/data/02a_refined_analysis/expm_F1_refined_dataset_qc_public.csv	02_workflows/F1_workflow_v02/data/02a_refined_analysis/expm_F1_refined_dataset_qc_public.csv
02_workflows/F1_workflow_v02/submission_ready/F1_submission_ready_manifest_v02.csv	source_path	14	02_workflows/F1_workflow_v02/data/02a_refined_analysis/expm_F1_refined_manual_clarifications_public.csv	02_workflows/F1_workflow_v02/data/02a_refined_analysis/expm_F1_refined_manual_clarifications_public.csv
02_workflows/F1_workflow_v02/submission_ready/F1_submission_ready_manifest_v02.csv	source_path	15	02_workflows/F1_workflow_v02/data/02b_figure_content/slco_F1_surface_rebuild_qc_public.csv	02_workflows/F1_workflow_v02/data/02b_figure_content/slco_F1_surface_rebuild_qc_public.csv
02_workflows/F1_workflow_v02/submission_ready/F1_submission_ready_manifest_v02.csv	source_path	16	02_workflows/F1_workflow_v02/validation/03_render/slco_F1_surface_render_manifest_public.csv	02_workflows/F1_workflow_v02/validation/03_render/slco_F1_surface_render_manifest_public.csv
02_workflows/F1_workflow_v02/submission_ready/F1_submission_ready_manifest_v02.csv	source_path	17	02_workflows/F1_workflow_v02/submission_ready/internal/validation/expm_F1_public_array_rounding_release_check_internal.csv	02_workflows/F1_workflow_v02/submission_ready/internal/validation/expm_F1_public_array_rounding_release_check_internal.csv
02_workflows/F1_workflow_v02/submission_ready/F1_submission_ready_manifest_v02.csv	source_path	18	02_workflows/F1_workflow_v02/validation/04_final_validation/F1_final_column_dictionary_public.csv	02_workflows/F1_workflow_v02/validation/04_final_validation/F1_final_column_dictionary_public.csv
02_workflows/F1_workflow_v02/submission_ready/F1_submission_ready_manifest_v02.csv	source_path	19	02_workflows/F1_workflow_v02/validation/04_final_validation/F1_final_dataset_qc_summary_public.csv	02_workflows/F1_workflow_v02/validation/04_final_validation/F1_final_dataset_qc_summary_public.csv
02_workflows/F1_workflow_v02/submission_ready/F1_submission_ready_manifest_v02.csv	source_path	20	02_workflows/F1_workflow_v02/validation/04_final_validation/F1_final_file_inventory_public.csv	02_workflows/F1_workflow_v02/validation/04_final_validation/F1_final_file_inventory_public.csv
02_workflows/F1_workflow_v02/submission_ready/F1_submission_ready_manifest_v02.csv	source_path	21	02_workflows/F1_workflow_v02/validation/04_final_validation/F1_final_manual_clarifications_public.csv	02_workflows/F1_workflow_v02/validation/04_final_validation/F1_final_manual_clarifications_public.csv
02_workflows/F1_workflow_v02/submission_ready/public/F1_public_submission_manifest_v02.csv	source_path	1	02_workflows/F1_workflow_v02/data/02a_refined_analysis/expm_F1_array_input_public.csv	02_workflows/F1_workflow_v02/data/02a_refined_analysis/expm_F1_array_input_public.csv
02_workflows/F1_workflow_v02/submission_ready/public/F1_public_submission_manifest_v02.csv	source_path	2	02_workflows/F1_workflow_v02/data/02a_refined_analysis/expm_F1_validation_input_public.csv	02_workflows/F1_workflow_v02/data/02a_refined_analysis/expm_F1_validation_input_public.csv
02_workflows/F1_workflow_v02/submission_ready/public/F1_public_submission_manifest_v02.csv	source_path	3	02_workflows/F1_workflow_v02/data/02b_figure_content/slco_F1_surface_grid_public.csv	02_workflows/F1_workflow_v02/data/02b_figure_content/slco_F1_surface_grid_public.csv
02_workflows/F1_workflow_v02/submission_ready/public/F1_public_submission_manifest_v02.csv	source_path	4	02_workflows/F1_workflow_v02/data/02b_figure_content/slco_F1_surface_meta_public.csv	02_workflows/F1_workflow_v02/data/02b_figure_content/slco_F1_surface_meta_public.csv
02_workflows/F1_workflow_v02/submission_ready/public/F1_public_submission_manifest_v02.csv	source_path	5	02_workflows/F1_workflow_v02/figures/slco_F1_surface_public.pdf	02_workflows/F1_workflow_v02/figures/slco_F1_surface_public.pdf
02_workflows/F2_workflow_v01/submission_ready/F2_submission_ready_manifest_v01.csv	source_path	1	02_workflows/F2_workflow_v01/data/02b_figure_content/slco_F2_heatmap_bin_public.csv	02_workflows/F2_workflow_v01/data/02b_figure_content/slco_F2_heatmap_bin_public.csv
02_workflows/F2_workflow_v01/submission_ready/F2_submission_ready_manifest_v01.csv	source_path	2	02_workflows/F2_workflow_v01/data/02b_figure_content/slco_F2_heatmap_meta_public.csv	02_workflows/F2_workflow_v01/data/02b_figure_content/slco_F2_heatmap_meta_public.csv
02_workflows/F2_workflow_v01/submission_ready/F2_submission_ready_manifest_v01.csv	source_path	3	02_workflows/F2_workflow_v01/figures/slco_F2_heatmap_public.pdf	02_workflows/F2_workflow_v01/figures/slco_F2_heatmap_public.pdf
02_workflows/F2_workflow_v01/submission_ready/F2_submission_ready_manifest_v01.csv	source_path	4	02_workflows/F2_workflow_v01/data/01_source_loaded_harmonized/slco_F2_heatmap_bin_reference_internal.csv	02_workflows/F2_workflow_v01/data/01_source_loaded_harmonized/slco_F2_heatmap_bin_reference_internal.csv
02_workflows/F2_workflow_v01/submission_ready/F2_submission_ready_manifest_v01.csv	source_path	5	02_workflows/F2_workflow_v01/data/01_source_loaded_harmonized/slco_F2_heatmap_meta_reference_internal.csv	02_workflows/F2_workflow_v01/data/01_source_loaded_harmonized/slco_F2_heatmap_meta_reference_internal.csv
02_workflows/F2_workflow_v01/submission_ready/F2_submission_ready_manifest_v01.csv	source_path	6	02_workflows/F2_workflow_v01/data/01_source_loaded_harmonized/slco_F2_source_load_manifest_internal.csv	02_workflows/F2_workflow_v01/data/01_source_loaded_harmonized/slco_F2_source_load_manifest_internal.csv
02_workflows/F2_workflow_v01/submission_ready/F2_submission_ready_manifest_v01.csv	source_path	7	02_workflows/F2_workflow_v01/data/02a_refined_analysis/slco_F2_heatmap_input_internal.csv	02_workflows/F2_workflow_v01/data/02a_refined_analysis/slco_F2_heatmap_input_internal.csv
02_workflows/F2_workflow_v01/submission_ready/F2_submission_ready_manifest_v01.csv	source_path	8	02_workflows/F2_workflow_v01/data/02a_refined_analysis/slco_F2_heatmap_input_qc_internal.csv	02_workflows/F2_workflow_v01/data/02a_refined_analysis/slco_F2_heatmap_input_qc_internal.csv
02_workflows/F2_workflow_v01/submission_ready/F2_submission_ready_manifest_v01.csv	source_path	9	02_workflows/F2_workflow_v01/data/02a_refined_analysis/slco_F2_heatmap_model_qc_internal.csv	02_workflows/F2_workflow_v01/data/02a_refined_analysis/slco_F2_heatmap_model_qc_internal.csv
02_workflows/F2_workflow_v01/submission_ready/F2_submission_ready_manifest_v01.csv	source_path	10	02_workflows/F2_workflow_v01/data/02b_figure_content/slco_F2_heatmap_rebuild_qc_internal.csv	02_workflows/F2_workflow_v01/data/02b_figure_content/slco_F2_heatmap_rebuild_qc_internal.csv
02_workflows/F2_workflow_v01/submission_ready/F2_submission_ready_manifest_v01.csv	source_path	11	02_workflows/F2_workflow_v01/validation/03_render/slco_F2_heatmap_render_manifest_internal.csv	02_workflows/F2_workflow_v01/validation/03_render/slco_F2_heatmap_render_manifest_internal.csv
02_workflows/F2_workflow_v01/submission_ready/F2_submission_ready_manifest_v01.csv	source_path	12	02_workflows/F2_workflow_v01/validation/04_final_validation/F2_final_column_dictionary_internal.csv	02_workflows/F2_workflow_v01/validation/04_final_validation/F2_final_column_dictionary_internal.csv
02_workflows/F2_workflow_v01/submission_ready/F2_submission_ready_manifest_v01.csv	source_path	13	02_workflows/F2_workflow_v01/validation/04_final_validation/F2_final_dataset_qc_summary_internal.csv	02_workflows/F2_workflow_v01/validation/04_final_validation/F2_final_dataset_qc_summary_internal.csv
02_workflows/F2_workflow_v01/submission_ready/F2_submission_ready_manifest_v01.csv	source_path	14	02_workflows/F2_workflow_v01/validation/04_final_validation/F2_final_file_inventory_internal.csv	02_workflows/F2_workflow_v01/validation/04_final_validation/F2_final_file_inventory_internal.csv
02_workflows/F2_workflow_v01/submission_ready/public/F2_public_submission_manifest_v01.csv	source_path	1	02_workflows/F2_workflow_v01/data/02b_figure_content/slco_F2_heatmap_bin_public.csv	02_workflows/F2_workflow_v01/data/02b_figure_content/slco_F2_heatmap_bin_public.csv
02_workflows/F2_workflow_v01/submission_ready/public/F2_public_submission_manifest_v01.csv	source_path	2	02_workflows/F2_workflow_v01/data/02b_figure_content/slco_F2_heatmap_meta_public.csv	02_workflows/F2_workflow_v01/data/02b_figure_content/slco_F2_heatmap_meta_public.csv
02_workflows/F2_workflow_v01/submission_ready/public/F2_public_submission_manifest_v01.csv	source_path	3	02_workflows/F2_workflow_v01/figures/slco_F2_heatmap_public.pdf	02_workflows/F2_workflow_v01/figures/slco_F2_heatmap_public.pdf
02_workflows/F4_workflow_v01/submission_ready/F4_submission_ready_manifest_v01.csv	source_path	1	02_workflows/F4_workflow_v01/data/02b_figure_content/esld_F4_survival_stats_public.csv	02_workflows/F4_workflow_v01/data/02b_figure_content/esld_F4_survival_stats_public.csv
02_workflows/F4_workflow_v01/submission_ready/F4_submission_ready_manifest_v01.csv	source_path	2	02_workflows/F4_workflow_v01/data/02b_figure_content/srtr_F4_survival_median_reference_public.csv	02_workflows/F4_workflow_v01/data/02b_figure_content/srtr_F4_survival_median_reference_public.csv
02_workflows/F4_workflow_v01/submission_ready/F4_submission_ready_manifest_v01.csv	source_path	3	02_workflows/F4_workflow_v01/data/02b_figure_content/srtr_F4_survival_wilcoxon_reference_public.csv	02_workflows/F4_workflow_v01/data/02b_figure_content/srtr_F4_survival_wilcoxon_reference_public.csv
02_workflows/F4_workflow_v01/submission_ready/F4_submission_ready_manifest_v01.csv	source_path	4	02_workflows/F4_workflow_v01/figures/F4_ESLD_SRTR_public.pdf	02_workflows/F4_workflow_v01/figures/F4_ESLD_SRTR_public.pdf
02_workflows/F4_workflow_v01/submission_ready/F4_submission_ready_manifest_v01.csv	source_path	5	02_workflows/F4_workflow_v01/data/01_source_loaded_harmonized/esld_master_long_public.csv	02_workflows/F4_workflow_v01/data/01_source_loaded_harmonized/esld_master_long_public.csv
02_workflows/F4_workflow_v01/submission_ready/F4_submission_ready_manifest_v01.csv	source_path	6	02_workflows/F4_workflow_v01/data/02a_refined_analysis/esld_F4_survival_case_internal.csv	02_workflows/F4_workflow_v01/data/02a_refined_analysis/esld_F4_survival_case_internal.csv
02_workflows/F4_workflow_v01/submission_ready/F4_submission_ready_manifest_v01.csv	source_path	7	02_workflows/F4_workflow_v01/data/02a_refined_analysis/esld_F4_survival_stats_from_master_internal.csv	02_workflows/F4_workflow_v01/data/02a_refined_analysis/esld_F4_survival_stats_from_master_internal.csv
02_workflows/F4_workflow_v01/submission_ready/F4_submission_ready_manifest_v01.csv	source_path	8	02_workflows/F4_workflow_v01/data/02a_refined_analysis/esld_F4_survival_case_internal.csv	02_workflows/F4_workflow_v01/data/02a_refined_analysis/esld_F4_survival_case_internal.csv
02_workflows/F4_workflow_v01/submission_ready/F4_submission_ready_manifest_v01.csv	source_path	9	02_workflows/F4_workflow_v01/data/02a_refined_analysis/esld_F4_survival_stats_from_master_internal.csv	02_workflows/F4_workflow_v01/data/02a_refined_analysis/esld_F4_survival_stats_from_master_internal.csv
02_workflows/F4_workflow_v01/submission_ready/F4_submission_ready_manifest_v01.csv	source_path	10	02_workflows/F4_workflow_v01/data/02b_figure_content/esld_F4_survival_stats_rebuild_qc_internal.csv	02_workflows/F4_workflow_v01/data/02b_figure_content/esld_F4_survival_stats_rebuild_qc_internal.csv
02_workflows/F4_workflow_v01/submission_ready/F4_submission_ready_manifest_v01.csv	source_path	11	02_workflows/F4_workflow_v01/data/02a_refined_analysis/esld_F4_survival_build_audit_internal.csv	02_workflows/F4_workflow_v01/data/02a_refined_analysis/esld_F4_survival_build_audit_internal.csv
02_workflows/F4_workflow_v01/submission_ready/F4_submission_ready_manifest_v01.csv	source_path	12	02_workflows/F4_workflow_v01/validation/03_render/F4_ESLD_SRTR_render_manifest_internal.csv	02_workflows/F4_workflow_v01/validation/03_render/F4_ESLD_SRTR_render_manifest_internal.csv
02_workflows/F4_workflow_v01/submission_ready/F4_submission_ready_manifest_v01.csv	source_path	13	02_workflows/F4_workflow_v01/validation/04_final_validation/F4_final_column_dictionary_internal.csv	02_workflows/F4_workflow_v01/validation/04_final_validation/F4_final_column_dictionary_internal.csv
02_workflows/F4_workflow_v01/submission_ready/F4_submission_ready_manifest_v01.csv	source_path	14	02_workflows/F4_workflow_v01/validation/04_final_validation/F4_final_dataset_qc_summary_internal.csv	02_workflows/F4_workflow_v01/validation/04_final_validation/F4_final_dataset_qc_summary_internal.csv
02_workflows/F4_workflow_v01/submission_ready/F4_submission_ready_manifest_v01.csv	source_path	15	02_workflows/F4_workflow_v01/validation/04_final_validation/F4_final_file_inventory_internal.csv	02_workflows/F4_workflow_v01/validation/04_final_validation/F4_final_file_inventory_internal.csv
02_workflows/F4_workflow_v01/submission_ready/public/F4_public_submission_manifest_v01.csv	source_path	1	02_workflows/F4_workflow_v01/data/02b_figure_content/esld_F4_survival_stats_public.csv	02_workflows/F4_workflow_v01/data/02b_figure_content/esld_F4_survival_stats_public.csv
02_workflows/F4_workflow_v01/submission_ready/public/F4_public_submission_manifest_v01.csv	source_path	2	02_workflows/F4_workflow_v01/data/02b_figure_content/srtr_F4_survival_median_reference_public.csv	02_workflows/F4_workflow_v01/data/02b_figure_content/srtr_F4_survival_median_reference_public.csv
02_workflows/F4_workflow_v01/submission_ready/public/F4_public_submission_manifest_v01.csv	source_path	3	02_workflows/F4_workflow_v01/data/02b_figure_content/srtr_F4_survival_wilcoxon_reference_public.csv	02_workflows/F4_workflow_v01/data/02b_figure_content/srtr_F4_survival_wilcoxon_reference_public.csv
02_workflows/F4_workflow_v01/submission_ready/public/F4_public_submission_manifest_v01.csv	source_path	4	02_workflows/F4_workflow_v01/figures/F4_ESLD_SRTR_public.pdf	02_workflows/F4_workflow_v01/figures/F4_ESLD_SRTR_public.pdf
02_workflows/F5_workflow_v01/submission_ready/F5_submission_ready_manifest_v01.csv	source_path	1	02_workflows/F5_workflow_v01/data/02b_figure_content/esld_F5_stratified_survival_subject_public.csv	02_workflows/F5_workflow_v01/data/02b_figure_content/esld_F5_stratified_survival_subject_public.csv
02_workflows/F5_workflow_v01/submission_ready/F5_submission_ready_manifest_v01.csv	source_path	2	02_workflows/F5_workflow_v01/data/02b_figure_content/esld_F5_stratified_survival_stats_public.csv	02_workflows/F5_workflow_v01/data/02b_figure_content/esld_F5_stratified_survival_stats_public.csv
02_workflows/F5_workflow_v01/submission_ready/F5_submission_ready_manifest_v01.csv	source_path	3	02_workflows/F5_workflow_v01/data/02b_figure_content/esld_F5_stratified_survival_meta_public.csv	02_workflows/F5_workflow_v01/data/02b_figure_content/esld_F5_stratified_survival_meta_public.csv
02_workflows/F5_workflow_v01/submission_ready/F5_submission_ready_manifest_v01.csv	source_path	4	02_workflows/F5_workflow_v01/figures/F5_ESLD_public.pdf	02_workflows/F5_workflow_v01/figures/F5_ESLD_public.pdf
02_workflows/F5_workflow_v01/submission_ready/F5_submission_ready_manifest_v01.csv	source_path	5	02_workflows/F5_workflow_v01/data/02a_refined_analysis/esld_F5_stratified_survival_subject_from_master_internal.csv	02_workflows/F5_workflow_v01/data/02a_refined_analysis/esld_F5_stratified_survival_subject_from_master_internal.csv
02_workflows/F5_workflow_v01/submission_ready/F5_submission_ready_manifest_v01.csv	source_path	6	02_workflows/F5_workflow_v01/data/02a_refined_analysis/esld_F5_stratified_survival_stats_from_master_internal.csv	02_workflows/F5_workflow_v01/data/02a_refined_analysis/esld_F5_stratified_survival_stats_from_master_internal.csv
02_workflows/F5_workflow_v01/submission_ready/F5_submission_ready_manifest_v01.csv	source_path	7	02_workflows/F5_workflow_v01/data/02a_refined_analysis/esld_F5_stratified_survival_subject_from_master_internal.csv	02_workflows/F5_workflow_v01/data/02a_refined_analysis/esld_F5_stratified_survival_subject_from_master_internal.csv
02_workflows/F5_workflow_v01/submission_ready/F5_submission_ready_manifest_v01.csv	source_path	8	02_workflows/F5_workflow_v01/data/02a_refined_analysis/esld_F5_stratified_survival_stats_from_master_internal.csv	02_workflows/F5_workflow_v01/data/02a_refined_analysis/esld_F5_stratified_survival_stats_from_master_internal.csv
02_workflows/F5_workflow_v01/submission_ready/F5_submission_ready_manifest_v01.csv	source_path	9	02_workflows/F5_workflow_v01/data/02a_refined_analysis/esld_F5_stratified_survival_build_audit_internal.csv	02_workflows/F5_workflow_v01/data/02a_refined_analysis/esld_F5_stratified_survival_build_audit_internal.csv
02_workflows/F5_workflow_v01/submission_ready/F5_submission_ready_manifest_v01.csv	source_path	10	02_workflows/F5_workflow_v01/data/02b_figure_content/esld_F5_stratified_survival_rebuild_qc_internal.csv	02_workflows/F5_workflow_v01/data/02b_figure_content/esld_F5_stratified_survival_rebuild_qc_internal.csv
02_workflows/F5_workflow_v01/submission_ready/F5_submission_ready_manifest_v01.csv	source_path	11	02_workflows/F5_workflow_v01/validation/03_render/F5_ESLD_render_manifest_internal.csv	02_workflows/F5_workflow_v01/validation/03_render/F5_ESLD_render_manifest_internal.csv
02_workflows/F5_workflow_v01/submission_ready/F5_submission_ready_manifest_v01.csv	source_path	12	02_workflows/F5_workflow_v01/validation/04_final_validation/F5_final_column_dictionary_internal.csv	02_workflows/F5_workflow_v01/validation/04_final_validation/F5_final_column_dictionary_internal.csv
02_workflows/F5_workflow_v01/submission_ready/F5_submission_ready_manifest_v01.csv	source_path	13	02_workflows/F5_workflow_v01/validation/04_final_validation/F5_final_dataset_qc_summary_internal.csv	02_workflows/F5_workflow_v01/validation/04_final_validation/F5_final_dataset_qc_summary_internal.csv
02_workflows/F5_workflow_v01/submission_ready/F5_submission_ready_manifest_v01.csv	source_path	14	02_workflows/F5_workflow_v01/validation/04_final_validation/F5_final_file_inventory_internal.csv	02_workflows/F5_workflow_v01/validation/04_final_validation/F5_final_file_inventory_internal.csv
02_workflows/F5_workflow_v01/submission_ready/public/F5_public_submission_manifest_v01.csv	source_path	1	02_workflows/F5_workflow_v01/data/02b_figure_content/esld_F5_stratified_survival_subject_public.csv	02_workflows/F5_workflow_v01/data/02b_figure_content/esld_F5_stratified_survival_subject_public.csv
02_workflows/F5_workflow_v01/submission_ready/public/F5_public_submission_manifest_v01.csv	source_path	2	02_workflows/F5_workflow_v01/data/02b_figure_content/esld_F5_stratified_survival_stats_public.csv	02_workflows/F5_workflow_v01/data/02b_figure_content/esld_F5_stratified_survival_stats_public.csv
02_workflows/F5_workflow_v01/submission_ready/public/F5_public_submission_manifest_v01.csv	source_path	3	02_workflows/F5_workflow_v01/data/02b_figure_content/esld_F5_stratified_survival_meta_public.csv	02_workflows/F5_workflow_v01/data/02b_figure_content/esld_F5_stratified_survival_meta_public.csv
02_workflows/F5_workflow_v01/submission_ready/public/F5_public_submission_manifest_v01.csv	source_path	4	02_workflows/F5_workflow_v01/figures/F5_ESLD_public.pdf	02_workflows/F5_workflow_v01/figures/F5_ESLD_public.pdf
02_workflows/F6_workflow_v01/submission_ready/F6_submission_ready_manifest_v01.csv	source_path	1	02_workflows/F6_workflow_v01/data/02b_figure_content/srtr_F6_gray_tests_stats_public.csv	02_workflows/F6_workflow_v01/data/02b_figure_content/srtr_F6_gray_tests_stats_public.csv
02_workflows/F6_workflow_v01/submission_ready/F6_submission_ready_manifest_v01.csv	source_path	2	02_workflows/F6_workflow_v01/data/02b_figure_content/srtr_F6_cif_figure_meta_public.csv	02_workflows/F6_workflow_v01/data/02b_figure_content/srtr_F6_cif_figure_meta_public.csv
02_workflows/F6_workflow_v01/submission_ready/F6_submission_ready_manifest_v01.csv	source_path	3	02_workflows/F6_workflow_v01/figures/F6_SRTR_public.pdf	02_workflows/F6_workflow_v01/figures/F6_SRTR_public.pdf
02_workflows/F6_workflow_v01/submission_ready/F6_submission_ready_manifest_v01.csv	source_path	4	02_workflows/F6_workflow_v01/data/02b_figure_content/srtr_F6_cif_long_restricted.csv	02_workflows/F6_workflow_v01/data/02b_figure_content/srtr_F6_cif_long_restricted.csv
02_workflows/F6_workflow_v01/submission_ready/F6_submission_ready_manifest_v01.csv	source_path	5	02_workflows/F6_workflow_v01/data/02b_figure_content/srtr_F6_cif_panel_meta_restricted.csv	02_workflows/F6_workflow_v01/data/02b_figure_content/srtr_F6_cif_panel_meta_restricted.csv
02_workflows/F6_workflow_v01/submission_ready/F6_submission_ready_manifest_v01.csv	source_path	6	02_workflows/F6_workflow_v01/data/01_source_loaded_harmonized/srtr_F6_cif_long_restricted.csv	02_workflows/F6_workflow_v01/data/01_source_loaded_harmonized/srtr_F6_cif_long_restricted.csv
02_workflows/F6_workflow_v01/submission_ready/F6_submission_ready_manifest_v01.csv	source_path	7	02_workflows/F6_workflow_v01/data/01_source_loaded_harmonized/srtr_F6_gray_tests_stats_public.csv	02_workflows/F6_workflow_v01/data/01_source_loaded_harmonized/srtr_F6_gray_tests_stats_public.csv
02_workflows/F6_workflow_v01/submission_ready/F6_submission_ready_manifest_v01.csv	source_path	8	02_workflows/F6_workflow_v01/data/01_source_loaded_harmonized/srtr_F6_cif_panel_meta_restricted.csv	02_workflows/F6_workflow_v01/data/01_source_loaded_harmonized/srtr_F6_cif_panel_meta_restricted.csv
02_workflows/F6_workflow_v01/submission_ready/F6_submission_ready_manifest_v01.csv	source_path	9	02_workflows/F6_workflow_v01/validation/03_render/F6_SRTR_render_manifest_internal.csv	02_workflows/F6_workflow_v01/validation/03_render/F6_SRTR_render_manifest_internal.csv
02_workflows/F6_workflow_v01/submission_ready/F6_submission_ready_manifest_v01.csv	source_path	10	02_workflows/F6_workflow_v01/data/02b_figure_content/srtr_F6_figure_content_qc_internal.csv	02_workflows/F6_workflow_v01/data/02b_figure_content/srtr_F6_figure_content_qc_internal.csv
02_workflows/F6_workflow_v01/submission_ready/F6_submission_ready_manifest_v01.csv	source_path	11	02_workflows/F6_workflow_v01/data/02a_refined_analysis/srtr_F6_refined_dataset_qc_internal.csv	02_workflows/F6_workflow_v01/data/02a_refined_analysis/srtr_F6_refined_dataset_qc_internal.csv
02_workflows/F6_workflow_v01/submission_ready/F6_submission_ready_manifest_v01.csv	source_path	12	02_workflows/F6_workflow_v01/data/02a_refined_analysis/srtr_F6_refined_manual_clarifications_internal.csv	02_workflows/F6_workflow_v01/data/02a_refined_analysis/srtr_F6_refined_manual_clarifications_internal.csv
02_workflows/F6_workflow_v01/submission_ready/F6_submission_ready_manifest_v01.csv	source_path	13	02_workflows/F6_workflow_v01/validation/04_final_validation/F6_final_column_dictionary_internal.csv	02_workflows/F6_workflow_v01/validation/04_final_validation/F6_final_column_dictionary_internal.csv
02_workflows/F6_workflow_v01/submission_ready/F6_submission_ready_manifest_v01.csv	source_path	14	02_workflows/F6_workflow_v01/validation/04_final_validation/F6_final_dataset_qc_summary_internal.csv	02_workflows/F6_workflow_v01/validation/04_final_validation/F6_final_dataset_qc_summary_internal.csv
02_workflows/F6_workflow_v01/submission_ready/F6_submission_ready_manifest_v01.csv	source_path	15	02_workflows/F6_workflow_v01/validation/04_final_validation/F6_final_file_inventory_internal.csv	02_workflows/F6_workflow_v01/validation/04_final_validation/F6_final_file_inventory_internal.csv
02_workflows/F6_workflow_v01/submission_ready/F6_submission_ready_manifest_v01.csv	source_path	16	02_workflows/F6_workflow_v01/validation/04_final_validation/F6_final_manual_clarifications_internal.csv	02_workflows/F6_workflow_v01/validation/04_final_validation/F6_final_manual_clarifications_internal.csv
02_workflows/F6_workflow_v01/submission_ready/public/F6_public_submission_manifest_v01.csv	source_path	1	02_workflows/F6_workflow_v01/data/02b_figure_content/srtr_F6_gray_tests_stats_public.csv	02_workflows/F6_workflow_v01/data/02b_figure_content/srtr_F6_gray_tests_stats_public.csv
02_workflows/F6_workflow_v01/submission_ready/public/F6_public_submission_manifest_v01.csv	source_path	2	02_workflows/F6_workflow_v01/data/02b_figure_content/srtr_F6_cif_figure_meta_public.csv	02_workflows/F6_workflow_v01/data/02b_figure_content/srtr_F6_cif_figure_meta_public.csv
02_workflows/F6_workflow_v01/submission_ready/public/F6_public_submission_manifest_v01.csv	source_path	3	02_workflows/F6_workflow_v01/figures/F6_SRTR_public.pdf	02_workflows/F6_workflow_v01/figures/F6_SRTR_public.pdf
