# Supplementary material for: Creatinine assay interferences compromises MELD accuracy and may bias liver allocation
Source: Nat Commun. 2026 Jul 23;17:7111. doi: 10.1038/s41467-026-75011-x (PMC13396164; doi:10.1038/s41467-026-75011-x)
Supplement: Supplementary file 4 — Source Data [file 41467_2026_75011_MOESM4_ESM.zip › figshare_package_FINAL_PUBLIC_DEPOSIT_V1_20260503_002637/00_release_manifests/navigator_restricted_manifest_row_patch_audit_v03.csv]

check	value
restricted_csv_exists	TRUE
restricted_row_or_link_present_after_patch	TRUE
technical_section_id_used	00_start_here
total_displayed_file_rows	37
