# Supplementary material for: Creatinine assay interferences compromises MELD accuracy and may bias liver allocation
Source: Nat Commun. 2026 Jul 23;17:7111. doi: 10.1038/s41467-026-75011-x (PMC13396164; doi:10.1038/s41467-026-75011-x)
Supplement: Supplementary file 4 — Source Data [file 41467_2026_75011_MOESM4_ESM.zip › figshare_package_FINAL_PUBLIC_DEPOSIT_V1_20260503_002637/00_release_manifests/START_HERE_HTML_NAVIGATOR_removed_old_artifacts_v01.csv]

path	removed
/Users/mo/Library/CloudStorage/OneDrive-Persönlich/MO/Papers/MELD/02_programs/MELD_repository_release_v1/submission/figshare_package_FINAL_PUBLIC_DEPOSIT_V1_20260503_002637/FINAL_PUBLIC_PACKAGE_NAVIGATOR_ROOT_v01.html	TRUE
/Users/mo/Library/CloudStorage/OneDrive-Persönlich/MO/Papers/MELD/02_programs/MELD_repository_release_v1/submission/figshare_package_FINAL_PUBLIC_DEPOSIT_V1_20260503_002637/00_html_file_views	TRUE
