# Supplementary material for: Creatinine assay interferences compromises MELD accuracy and may bias liver allocation
Source: Nat Commun. 2026 Jul 23;17:7111. doi: 10.1038/s41467-026-75011-x (PMC13396164; doi:10.1038/s41467-026-75011-x)
Supplement: Supplementary file 4 — Source Data [file 41467_2026_75011_MOESM4_ESM.zip › figshare_package_FINAL_PUBLIC_DEPOSIT_V1_20260503_002637/00_release_manifests/END_USER_NAVIGATOR_v02_visible_files.csv]

relative_path	file_name	top_folder	directory	extension	size_bytes	size_kb	last_modified	md5	package_section	output_tag	end_user_section	end_user_section_label	end_user_section_rank	display_title	n_variables	search_text	view_relative_path
01_primary_data/public/esld_master_long_public.csv	esld_master_long_public.csv	01_primary_data	01_primary_data/public	csv	9851508	9620.613	2026-05-02 23:18:12	8228407e927ff10ad6e4740d0d5cd48b	public_primary_data		01_public_primary_data	Public primary data	2	Esld master long	43	01_primary_data/public/esld_master_long_public.csv Esld master long Public primary data patient_id P000001 sample_group_id_public P000001 sample_id P000001 encounter_id_public P000002 model P000002 sample_day_from_first_sample P000002 sample_month_index P000002 sex P000002 age_years_sample P000002 age_years_first_available P000002 crea P000002 crea_corrected P000002 tbil P000002 inr P000002 sodiu…	00_START_HERE_HTML_NAVIGATOR/file_views/view_0002_esld_master_long_public.html
01_primary_data/public/f1_simulated_surface_metadata.csv	f1_simulated_surface_metadata.csv	01_primary_data	01_primary_data/public	csv	664	0.648	2026-04-19 20:30:45	ee2dfece0c0751ab1643f0e896edea9b	public_primary_data	F1	01_public_primary_data	Public primary data	2	F1 simulated surface metadata	2	01_primary_data/public/f1_simulated_surface_metadata.csv F1 simulated surface metadata Public primary data F1 parameter dataset_name value cohort parameter data_type value row_definition;One row = one equation-defined grid point (tb_mg_dL, cre_true_mg_dL) parameter tb_range_mg_dL value cre_true_range_mg_dL parameter tb_step_mg_dL value cre_step_mg_dL parameter delta_definition value equation_form…	00_START_HERE_HTML_NAVIGATOR/file_views/view_0003_f1_simulated_surface_metadata.html
01_primary_data/public/f1_simulated_surface_repository.csv	f1_simulated_surface_repository.csv	01_primary_data	01_primary_data/public	csv	5055372	4936.887	2026-04-16 16:32:54	87713a0d6868c6ac52ff20ea850e3d58	public_primary_data	F1	01_public_primary_data	Public primary data	2	F1 simulated surface repository	11	01_primary_data/public/f1_simulated_surface_repository.csv F1 simulated surface repository Public primary data F1 grid_id 1 tb_mg_dL 2 cre_true_mg_dL 3 crej_measured_pred_mg_dL 4 cree_measured_pred_mg_dL 5 delta_crej_to_gravimetry_mg_dL 6 delta_cree_to_gravimetry_mg_dL 7 crej_true_recalc_mg_dL 8 cree_true_recalc_mg_dL 9 crej_true_recalc_error 10 cree_true_recalc_error 11 grid_id 12 tb_mg_dL 13 cr…	00_START_HERE_HTML_NAVIGATOR/file_views/view_0004_f1_simulated_surface_repository.html
01_primary_data/public/f1_tb_cre_experimental_array_raw.csv	f1_tb_cre_experimental_array_raw.csv	01_primary_data	01_primary_data/public	csv	338947	331.003	2026-04-22 16:53:59	b8ffb94bc127381e0963db2211ba44b8	public_primary_data	F1	01_public_primary_data	Public primary data	2	F1 tb cre experimental array raw	9	01_primary_data/public/f1_tb_cre_experimental_array_raw.csv F1 tb cre experimental array raw Public primary data F1 array_id Array_1 preparer_id Array_1 replicate Array_1 assay Array_1 TB_nominal_grav_mg_dL Array_2 Cre_nominal_grav_mg_dL Array_2 TB_trial_M_mg_dL Array_2 trial_display_Cre_M_mg_dL Array_2 plot_correction_mg_dL Array_1 array_id Array_1 preparer_id Array_1 replicate Array_1 assay Arr…	00_START_HERE_HTML_NAVIGATOR/file_views/view_0005_f1_tb_cre_experimental_array_raw.html
01_primary_data/public/f1_tb_cre_experimental_validation_raw.csv	f1_tb_cre_experimental_validation_raw.csv	01_primary_data	01_primary_data/public	csv	2335	2.28	2026-04-23 00:35:04	30e9eb0a37dab1d84dbff1649b1b9e07	public_primary_data	F1	01_public_primary_data	Public primary data	2	F1 tb cre experimental validation raw	8	01_primary_data/public/f1_tb_cre_experimental_validation_raw.csv F1 tb cre experimental validation raw Public primary data F1 sample_id 1 tb_measured_mg_dL 2 db_measured_mg_dL 3 cre_true_gcidms_mg_dL 4 cree_measured_mg_dL 5 crej_measured_mg_dL 6 cree_corrected_mg_dL 7 crej_corrected_mg_dL 8 sample_id 9 tb_measured_mg_dL 10 db_measured_mg_dL 11 cre_true_gcidms_mg_dL 12 cree_measured_mg_dL 13 crej_…	00_START_HERE_HTML_NAVIGATOR/file_views/view_0006_f1_tb_cre_experimental_validation_raw.html
01_primary_data/public/f2_simulated_heatmap_metadata.csv	f2_simulated_heatmap_metadata.csv	01_primary_data	01_primary_data/public	csv	558	0.545	2026-04-19 20:30:45	df833ec1562a6c70ca8dc8338c7e625d	public_primary_data	F2	01_public_primary_data	Public primary data	2	F2 simulated heatmap metadata	2	01_primary_data/public/f2_simulated_heatmap_metadata.csv F2 simulated heatmap metadata Public primary data F2 parameter figure value data_origin parameter grid_type value x_axis_variable parameter x_start value x_end parameter x_step value y_axis_variable parameter y_start value y_end parameter y_step value n_sub_per_bin parameter sex value sex_M parameter dialysis value inr_fixed parameter sodiu…	00_START_HERE_HTML_NAVIGATOR/file_views/view_0007_f2_simulated_heatmap_metadata.html
01_primary_data/public/f2_simulated_heatmap_repository.csv	f2_simulated_heatmap_repository.csv	01_primary_data	01_primary_data/public	csv	7858998	7674.803	2026-04-17 19:20:15	69355977324161fce080931369bd51f9	public_primary_data	F2	01_public_primary_data	Public primary data	2	F2 simulated heatmap repository	6	01_primary_data/public/f2_simulated_heatmap_repository.csv F2 simulated heatmap repository Public primary data F2 model MELD x_value MELD y_value MELD n_sub MELD count_negative MELD pct_negative MELD model MELD x_value MELD y_value MELD n_sub MELD count_negative MELD pct_negative MELD model MELD x_value MELD y_value MELD n_sub MELD count_negative MELD pct_negative MELD model MELD x_value MELD y_v…	00_START_HERE_HTML_NAVIGATOR/file_views/view_0008_f2_simulated_heatmap_repository.html
02_workflows/F1_workflow_v02/submission_ready/public/data/expm_F1_array_input_public.csv	expm_F1_array_input_public.csv	02_workflows	02_workflows/F1_workflow_v02/submission_ready/public/data	csv	612913	598.548	2026-05-02 01:30:14	28054a92825a550b9e2a0149689b4b69	public_workflow_output_or_documentation	F1	02_manuscript_output_data	Manuscript output data	3	Expm F1 array input	17	02_workflows/F1_workflow_v02/submission_ready/public/data/expm_F1_array_input_public.csv Expm F1 array input Manuscript output data F1 expm_F1_array_row_id 1 domain 2 anchor 3 data_object 4 unit_or_role 5 release_status 6 source_harmonized_file_name 7 workflow_step 8 array_id 9 preparer_id 10 replicate 11 assay 12 TB_nominal_grav_mg_dL 13 Cre_nominal_grav_mg_dL 14 TB_trial_M_mg_dL 15 trial_displa…	00_START_HERE_HTML_NAVIGATOR/file_views/view_0009_expm_F1_array_input_public.html
02_workflows/F1_workflow_v02/submission_ready/public/data/expm_F1_validation_input_public.csv	expm_F1_validation_input_public.csv	02_workflows	02_workflows/F1_workflow_v02/submission_ready/public/data	csv	5068	4.949	2026-05-02 01:30:14	2a1c7ff9a9b2d7b913576fc64c1af459	public_workflow_output_or_documentation	F1	02_manuscript_output_data	Manuscript output data	3	Expm F1 validation input	16	02_workflows/F1_workflow_v02/submission_ready/public/data/expm_F1_validation_input_public.csv Expm F1 validation input Manuscript output data F1 expm_F1_validation_row_id 1 domain 2 anchor 3 data_object 4 unit_or_role 5 release_status 6 source_harmonized_file_name 7 workflow_step 8 sample_id 9 tb_measured_mg_dL 10 db_measured_mg_dL 11 cre_true_gcidms_mg_dL 12 cree_measured_mg_dL 13 crej_measured_…	00_START_HERE_HTML_NAVIGATOR/file_views/view_0010_expm_F1_validation_input_public.html
02_workflows/F1_workflow_v02/submission_ready/public/data/slco_F1_surface_grid_public.csv	slco_F1_surface_grid_public.csv	02_workflows	02_workflows/F1_workflow_v02/submission_ready/public/data	csv	5037005	4918.95	2026-05-02 01:30:14	7043e4517bc15ae9142ae09b0631e890	public_workflow_output_or_documentation	F1	02_manuscript_output_data	Manuscript output data	3	Slco F1 surface grid	11	02_workflows/F1_workflow_v02/submission_ready/public/data/slco_F1_surface_grid_public.csv Slco F1 surface grid Manuscript output data F1 grid_id 1 tb_mg_dL 2 cre_true_mg_dL 3 crej_measured_pred_mg_dL 4 cree_measured_pred_mg_dL 5 delta_crej_to_gravimetry_mg_dL 6 delta_cree_to_gravimetry_mg_dL 7 crej_true_recalc_mg_dL 8 cree_true_recalc_mg_dL 9 crej_true_recalc_error 10 cree_true_recalc_error 11 gr…	00_START_HERE_HTML_NAVIGATOR/file_views/view_0011_slco_F1_surface_grid_public.html
02_workflows/F1_workflow_v02/submission_ready/public/data/slco_F1_surface_meta_public.csv	slco_F1_surface_meta_public.csv	02_workflows	02_workflows/F1_workflow_v02/submission_ready/public/data	csv	494	0.482	2026-05-02 01:30:14	63cd6a8340d66c32e5915d2dadcc2378	public_workflow_output_or_documentation	F1	02_manuscript_output_data	Manuscript output data	3	Slco F1 surface meta	2	02_workflows/F1_workflow_v02/submission_ready/public/data/slco_F1_surface_meta_public.csv Slco F1 surface meta Manuscript output data F1 parameter dataset_name value domain parameter anchor value data_object parameter unit_or_role value release_status parameter source_model_coefficients value grid_tb_min_mg_dL parameter grid_tb_max_mg_dL value grid_tb_step_mg_dL parameter grid_cre_true_min_mg_dL …	00_START_HERE_HTML_NAVIGATOR/file_views/view_0012_slco_F1_surface_meta_public.html
02_workflows/F2_workflow_v01/submission_ready/public/data/slco_F2_heatmap_bin_public.csv	slco_F2_heatmap_bin_public.csv	02_workflows	02_workflows/F2_workflow_v01/submission_ready/public/data	csv	7858998	7674.803	2026-05-02 01:33:03	93e06eeefac7f60a0cd987630232561c	public_workflow_output_or_documentation	F2	02_manuscript_output_data	Manuscript output data	3	Slco F2 heatmap bin	6	02_workflows/F2_workflow_v01/submission_ready/public/data/slco_F2_heatmap_bin_public.csv Slco F2 heatmap bin Manuscript output data F2 model MELD x_value MELD y_value MELD n_sub MELD count_negative MELD pct_negative MELD model MELD x_value MELD y_value MELD n_sub MELD count_negative MELD pct_negative MELD model MELD x_value MELD y_value MELD n_sub MELD count_negative MELD pct_negative MELD model …	00_START_HERE_HTML_NAVIGATOR/file_views/view_0013_slco_F2_heatmap_bin_public.html
02_workflows/F2_workflow_v01/submission_ready/public/data/slco_F2_heatmap_meta_public.csv	slco_F2_heatmap_meta_public.csv	02_workflows	02_workflows/F2_workflow_v01/submission_ready/public/data	csv	552	0.539	2026-05-02 01:33:03	d6bec83444bffd55eb65533a93ad5c5f	public_workflow_output_or_documentation	F2	02_manuscript_output_data	Manuscript output data	3	Slco F2 heatmap meta	2	02_workflows/F2_workflow_v01/submission_ready/public/data/slco_F2_heatmap_meta_public.csv Slco F2 heatmap meta Manuscript output data F2 parameter dataset_name value domain parameter anchor value data_object parameter unit_or_role value release_status parameter source_input_file value x_axis parameter x_axis_label value x_min parameter x_max value x_unique_values parameter y_axis value y_axis_lab…	00_START_HERE_HTML_NAVIGATOR/file_views/view_0014_slco_F2_heatmap_meta_public.html
02_workflows/F3_workflow_v01/submission_ready/public/data/esld_F3_score_shift_aggregate_public.csv	esld_F3_score_shift_aggregate_public.csv	02_workflows	02_workflows/F3_workflow_v01/submission_ready/public/data	csv	6671	6.515	2026-05-02 09:50:43	9e9ace861cb329c001b4fcf732aef69c	public_workflow_output_or_documentation	F3	02_manuscript_output_data	Manuscript output data	3	Esld F3 score shift aggregate	4	02_workflows/F3_workflow_v01/submission_ready/public/data/esld_F3_score_shift_aggregate_public.csv Esld F3 score shift aggregate Manuscript output data F3 model MELD x_class MELD delta_class MELD n MELD model MELD x_class MELD delta_class MELD n MELD model MELD x_class MELD delta_class MELD n MELD model MELD x_class MELD delta_class MELD n MELD model MELD x_class MELD delta_class MELD n MELD mode…	00_START_HERE_HTML_NAVIGATOR/file_views/view_0015_esld_F3_score_shift_aggregate_public.html
02_workflows/F4_workflow_v01/submission_ready/public/data/esld_F4_survival_stats_public.csv	esld_F4_survival_stats_public.csv	02_workflows	02_workflows/F4_workflow_v01/submission_ready/public/data	csv	2309	2.255	2026-05-02 02:11:22	33d16cd47150ae66d00d8a83b4b0c3ab	public_workflow_output_or_documentation	F4	02_manuscript_output_data	Manuscript output data	3	Esld F4 survival stats	14	02_workflows/F4_workflow_v01/submission_ready/public/data/esld_F4_survival_stats_public.csv Esld F4 survival stats Manuscript output data F4 model MELD score_class_value MELD score_class_label MELD n_pm2 MELD median_pm2 MELD p25_pm2 MELD p75_pm2 MELD n_m1 MELD-Na median_m1 MELD-Na p25_m1 MELD-Na p75_m1 MELD-Na p_value MELD-Na asterisk MELD-Na y_ast MELD-Na model reMELD-Na score_class_value reMELD…	00_START_HERE_HTML_NAVIGATOR/file_views/view_0016_esld_F4_survival_stats_public.html
02_workflows/F5_workflow_v01/submission_ready/public/data/esld_F5_stratified_survival_meta_public.csv	esld_F5_stratified_survival_meta_public.csv	02_workflows	02_workflows/F5_workflow_v01/submission_ready/public/data	csv	434	0.424	2026-05-02 01:41:36	91f3a3d116ae7b1e3930facc0dafe562	public_workflow_output_or_documentation	F5	02_manuscript_output_data	Manuscript output data	3	Esld F5 stratified survival meta	2	02_workflows/F5_workflow_v01/submission_ready/public/data/esld_F5_stratified_survival_meta_public.csv Esld F5 stratified survival meta Manuscript output data F5 parameter dataset_subject value dataset_stats parameter domain value anchor parameter data_object value unit_or_role_subject parameter unit_or_role_stats value release_status parameter source_master value n_subject_rows parameter n_panel_…	00_START_HERE_HTML_NAVIGATOR/file_views/view_0017_esld_F5_stratified_survival_meta_public.html
02_workflows/F5_workflow_v01/submission_ready/public/data/esld_F5_stratified_survival_stats_public.csv	esld_F5_stratified_survival_stats_public.csv	02_workflows	02_workflows/F5_workflow_v01/submission_ready/public/data	csv	1119	1.093	2026-05-02 01:41:36	a2935cfa9107cbfc3bd687c572f65c38	public_workflow_output_or_documentation	F5	02_manuscript_output_data	Manuscript output data	3	Esld F5 stratified survival stats	8	02_workflows/F5_workflow_v01/submission_ready/public/data/esld_F5_stratified_survival_stats_public.csv Esld F5 stratified survival stats Manuscript output data F5 model MELD scr.grp MELD n_pm MELD n_m1 MELD-Na chisq MELD-Na pval MELD-Na chisq_lab reMELD-Na p_lab reMELD-Na model reMELD-Na scr.grp MELD 3.0 n_pm MELD 3.0 n_m1 MELD 3.0 chisq le15 pval 16to25 chisq_lab gt25 p_lab le15 model 16to25 scr…	00_START_HERE_HTML_NAVIGATOR/file_views/view_0018_esld_F5_stratified_survival_stats_public.html
02_workflows/F5_workflow_v01/submission_ready/public/data/esld_F5_stratified_survival_subject_public.csv	esld_F5_stratified_survival_subject_public.csv	02_workflows	02_workflows/F5_workflow_v01/submission_ready/public/data	csv	122147	119.284	2026-05-02 01:41:36	d4865d62db7ce845d162bdd848dc4ce2	public_workflow_output_or_documentation	F5	02_manuscript_output_data	Manuscript output data	3	Esld F5 stratified survival subject	19	02_workflows/F5_workflow_v01/submission_ready/public/data/esld_F5_stratified_survival_subject_public.csv Esld F5 stratified survival subject Manuscript output data F5 case_id 1 patient_id 2 model 3 creatinine_raw 4 creatinine_corrected 5 inr 6 bilirubin 7 sodium 8 albumin 9 sex 10 dialysis 11 delta.grp 12 scr.grp 13 time 14 status 15 score_class 16 delta_group_label 17 source_file 18 score_for_cl…	00_START_HERE_HTML_NAVIGATOR/file_views/view_0019_esld_F5_stratified_survival_subject_public.html
02_workflows/T4_workflow_v01/submission_ready/public/data/esld_T4_score_deviation_outcome_meta_public.csv	esld_T4_score_deviation_outcome_meta_public.csv	02_workflows	02_workflows/T4_workflow_v01/submission_ready/public/data	csv	694	0.678	2026-05-02 00:32:17	da8cb16231868249ed6a58148548d6d8	public_workflow_output_or_documentation	T4	02_manuscript_output_data	Manuscript output data	3	Esld T4 score deviation outcome meta	2	02_workflows/T4_workflow_v01/submission_ready/public/data/esld_T4_score_deviation_outcome_meta_public.csv Esld T4 score deviation outcome meta Manuscript output data T4 parameter dataset_name value domain parameter anchor value data_object parameter unit_or_role value release_status parameter source_public_values value title parameter n_table_rows value public_model_columns parameter esld_T4_scor…	00_START_HERE_HTML_NAVIGATOR/file_views/view_0020_esld_T4_score_deviation_outcome_meta_public.html
02_workflows/T4_workflow_v01/submission_ready/public/data/esld_T4_score_deviation_outcome_table_public.csv	esld_T4_score_deviation_outcome_table_public.csv	02_workflows	02_workflows/T4_workflow_v01/submission_ready/public/data	csv	2628	2.566	2026-05-02 00:32:17	c7c6b8bd97bb8df75be2ffa87ec0c281	public_workflow_output_or_documentation	T4	02_manuscript_output_data	Manuscript output data	3	Esld T4 score deviation outcome table	12	02_workflows/T4_workflow_v01/submission_ready/public/data/esld_T4_score_deviation_outcome_table_public.csv Esld T4 score deviation outcome table Manuscript output data T4 row_order 1 section 2 variable 3 MELD 4 MELD-Na 5 reMELD-Na 6 MELD 3.0 7 domain 8 anchor 9 data_object 10 unit_or_role 11 release_status 12 row_order 13 section Overall prevalence of score Δ ≤ −1, % variable Overall prevalence o…	00_START_HERE_HTML_NAVIGATOR/file_views/view_0021_esld_T4_score_deviation_outcome_table_public.html
02_workflows/F1_workflow_v02/submission_ready/public/figures/slco_F1_surface_public.pdf	slco_F1_surface_public.pdf	02_workflows	02_workflows/F1_workflow_v02/submission_ready/public/figures	pdf	1542152	1506.008	2026-05-02 01:30:14	6de20aaebcce1d88c93b705cf4bd8152	public_workflow_output_or_documentation	F1	03_public_figures	Public figures	4	Slco F1 surface	0	02_workflows/F1_workflow_v02/submission_ready/public/figures/slco_F1_surface_public.pdf Slco F1 surface Public figures F1	00_START_HERE_HTML_NAVIGATOR/file_views/view_0022_slco_F1_surface_public.html
02_workflows/F2_workflow_v01/submission_ready/public/figures/slco_F2_heatmap_public.pdf	slco_F2_heatmap_public.pdf	02_workflows	02_workflows/F2_workflow_v01/submission_ready/public/figures	pdf	877270	856.709	2026-05-02 01:33:03	a300627a40ff5d92e416ad2fdd7da6f9	public_workflow_output_or_documentation	F2	03_public_figures	Public figures	4	Slco F2 heatmap	0	02_workflows/F2_workflow_v01/submission_ready/public/figures/slco_F2_heatmap_public.pdf Slco F2 heatmap Public figures F2	00_START_HERE_HTML_NAVIGATOR/file_views/view_0023_slco_F2_heatmap_public.html
02_workflows/F3_workflow_v01/submission_ready/public/figures/F3_ESLD_SRTR_public.pdf	F3_ESLD_SRTR_public.pdf	02_workflows	02_workflows/F3_workflow_v01/submission_ready/public/figures	pdf	569374	556.029	2026-05-02 09:50:44	f8b24dda2b8388ecfc6b61ab02e80c27	public_workflow_output_or_documentation	F3	03_public_figures	Public figures	4	F3 ESLD SRTR	0	02_workflows/F3_workflow_v01/submission_ready/public/figures/F3_ESLD_SRTR_public.pdf F3 ESLD SRTR Public figures F3	00_START_HERE_HTML_NAVIGATOR/file_views/view_0024_F3_ESLD_SRTR_public.html
02_workflows/F4_workflow_v01/submission_ready/public/figures/F4_ESLD_SRTR_public.pdf	F4_ESLD_SRTR_public.pdf	02_workflows	02_workflows/F4_workflow_v01/submission_ready/public/figures	pdf	837483	817.854	2026-05-02 02:11:22	66ff2e5f3a6621ee2b581cc02aa6a6a9	public_workflow_output_or_documentation	F4	03_public_figures	Public figures	4	F4 ESLD SRTR	0	02_workflows/F4_workflow_v01/submission_ready/public/figures/F4_ESLD_SRTR_public.pdf F4 ESLD SRTR Public figures F4	00_START_HERE_HTML_NAVIGATOR/file_views/view_0025_F4_ESLD_SRTR_public.html
02_workflows/F5_workflow_v01/submission_ready/public/figures/F5_ESLD_public.pdf	F5_ESLD_public.pdf	02_workflows	02_workflows/F5_workflow_v01/submission_ready/public/figures	pdf	616548	602.098	2026-05-02 01:41:36	136a8ddede064a07771670ea2ccddf45	public_workflow_output_or_documentation	F5	03_public_figures	Public figures	4	F5 ESLD	0	02_workflows/F5_workflow_v01/submission_ready/public/figures/F5_ESLD_public.pdf F5 ESLD Public figures F5	00_START_HERE_HTML_NAVIGATOR/file_views/view_0026_F5_ESLD_public.html
02_workflows/F6_workflow_v01/submission_ready/public/figures/F6_SRTR_public.pdf	F6_SRTR_public.pdf	02_workflows	02_workflows/F6_workflow_v01/submission_ready/public/figures	pdf	568988	555.652	2026-05-02 03:11:53	363a49e6865292f51c335342b4e50772	public_workflow_output_or_documentation	F6	03_public_figures	Public figures	4	F6 SRTR	0	02_workflows/F6_workflow_v01/submission_ready/public/figures/F6_SRTR_public.pdf F6 SRTR Public figures F6	00_START_HERE_HTML_NAVIGATOR/file_views/view_0027_F6_SRTR_public.html
02_workflows/F1_workflow_v02/submission_ready/README_F1_submission_ready_v02.txt	README_F1_submission_ready_v02.txt	02_workflows	02_workflows/F1_workflow_v02/submission_ready	txt	693	0.677	2026-05-02 01:30:14	f5d66cca875ad3e26170da9e649747f2	public_workflow_output_or_documentation	F1	04_workflow_readmes	Workflow readmes	5	README F1 submission ready	0	02_workflows/F1_workflow_v02/submission_ready/README_F1_submission_ready_v02.txt README F1 submission ready Workflow readmes F1 F1 submission-ready output structure Use the files under: public/data/ public/figures/ for public submission. The files under: internal/data/ internal/validation/ internal/figures/ are retained for local traceability, QC, audit, and workflow documentation. Important F1 r…	00_START_HERE_HTML_NAVIGATOR/file_views/view_0028_README_F1_submission_ready_v02.html
02_workflows/F2_workflow_v01/submission_ready/README_F2_submission_ready_v01.txt	README_F2_submission_ready_v01.txt	02_workflows	02_workflows/F2_workflow_v01/submission_ready	txt	296	0.289	2026-05-02 01:33:03	bd8ca0253fd5c12541633d4990502d74	public_workflow_output_or_documentation	F2	04_workflow_readmes	Workflow readmes	5	README F2 submission ready	0	02_workflows/F2_workflow_v01/submission_ready/README_F2_submission_ready_v01.txt README F2 submission ready Workflow readmes F2 F2 submission-ready output structure Use public/data/ and public/figures/ for public submission. Public F2 files: slco_F2_heatmap_bin_public.csv slco_F2_heatmap_meta_public.csv slco_F2_heatmap_public.pdf Internal files are retained only for traceability, QC, and workflow…	00_START_HERE_HTML_NAVIGATOR/file_views/view_0029_README_F2_submission_ready_v01.html
02_workflows/F3_workflow_v01/submission_ready/README_F3_submission_ready_v01.txt	README_F3_submission_ready_v01.txt	02_workflows	02_workflows/F3_workflow_v01/submission_ready	txt	336	0.328	2026-05-02 09:50:44	1f67873b1c86188d38ce46eb6cd2dd66	public_workflow_output_or_documentation	F3	04_workflow_readmes	Workflow readmes	5	README F3 submission ready	0	02_workflows/F3_workflow_v01/submission_ready/README_F3_submission_ready_v01.txt README F3 submission ready Workflow readmes F3 F3 submission-ready outputs Public files are located in: public/data public/figures Internal validation files are located in: internal/data internal/validation V3 source logic: - ESLD aggregate is derived from esld_master_long_public.csv. - SRTR aggregate uses srtr_F3_sc…	00_START_HERE_HTML_NAVIGATOR/file_views/view_0030_README_F3_submission_ready_v01.html
02_workflows/F6_workflow_v01/submission_ready/README_F6_submission_ready_v01.txt	README_F6_submission_ready_v01.txt	02_workflows	02_workflows/F6_workflow_v01/submission_ready	txt	477	0.466	2026-05-02 03:11:53	a193c8f8a36df7b9d2e14fb8372013d7	public_workflow_output_or_documentation	F6	04_workflow_readmes	Workflow readmes	5	README F6 submission ready	0	02_workflows/F6_workflow_v01/submission_ready/README_F6_submission_ready_v01.txt README F6 submission ready Workflow readmes F6 F6 submission-ready output structure Public files are under public/data and public/figures. Restricted SRTR-derived rendering inputs are under restricted/data and must not be publicly released unless explicitly permitted by the applicable data-use agreement. Internal val…	00_START_HERE_HTML_NAVIGATOR/file_views/view_0031_README_F6_submission_ready_v01.html
02_workflows/T1_workflow_v01/submission_ready/README_T1_submission_ready_v01.txt	README_T1_submission_ready_v01.txt	02_workflows	02_workflows/T1_workflow_v01/submission_ready	txt	394	0.385	2026-05-03 02:03:06	57936d05a6cfd63bddc49c8b1394ba6c	public_workflow_output_or_documentation	T1	04_workflow_readmes	Workflow readmes	5	README T1 submission ready	0	02_workflows/T1_workflow_v01/submission_ready/README_T1_submission_ready_v01.txt README T1 submission ready Workflow readmes T1 Table 1 submission-ready outputs Public release: The public Table 1 release contains CSV table content and metadata only. Rendered DOCX table files are assigned to internal outputs only. Internal audit: The submitted-values DOCX render, the recalculated Table 1, and comp…	00_START_HERE_HTML_NAVIGATOR/file_views/view_0032_README_T1_submission_ready_v01.html
02_workflows/T3_workflow_v01/submission_ready/README_T3_submission_ready_v01.txt	README_T3_submission_ready_v01.txt	02_workflows	02_workflows/T3_workflow_v01/submission_ready	txt	482	0.471	2026-05-03 02:03:11	09cb40ad6bf172aeb6faca7a3f38cb59	public_workflow_output_or_documentation	T3	04_workflow_readmes	Workflow readmes	5	README T3 submission ready	0	02_workflows/T3_workflow_v01/submission_ready/README_T3_submission_ready_v01.txt README T3 submission ready Workflow readmes T3 Table 3 submission-ready outputs Public release: The public Table 3 release contains CSV table content and metadata only. Rendered DOCX table files and raw/recalculation audit files are assigned to internal outputs only. Internal audit: Internal outputs contain the submi…	00_START_HERE_HTML_NAVIGATOR/file_views/view_0033_README_T3_submission_ready_v01.html
02_workflows/T4_workflow_v01/submission_ready/README_T4_submission_ready_v01.txt	README_T4_submission_ready_v01.txt	02_workflows	02_workflows/T4_workflow_v01/submission_ready	txt	736	0.719	2026-05-03 02:03:16	dabc0dfce5571c27a02b2265df4c5f66	public_workflow_output_or_documentation	T4	04_workflow_readmes	Workflow readmes	5	README T4 submission ready	0	02_workflows/T4_workflow_v01/submission_ready/README_T4_submission_ready_v01.txt README T4 submission ready Workflow readmes T4 Table 4 submission-ready outputs Public release: The public Table 4 release contains ESLD CSV table content and metadata only. Rendered DOCX table files are assigned to internal outputs only. Restricted release: The restricted Table 4 release contains SRTR-derived source…	00_START_HERE_HTML_NAVIGATOR/file_views/view_0034_README_T4_submission_ready_v01.html
00_release_manifests/public_deposit_file_manifest_v01.csv	public_deposit_file_manifest_v01.csv	00_release_manifests	00_release_manifests	csv	60479	59.062	2026-05-03 00:26:37	d9b9d7b5412a55082d0cd4ff5a7fc8be	release_manifest_or_codebook		06_technical_appendix_request_and_public_manifests	Technical appendix / request manifests	6	Public deposit file manifest	0	00_release_manifests/public_deposit_file_manifest_v01.csv Public deposit file manifest Technical appendix / request manifests relative_path 00_config/01_primary_file_registry_v03.csv file_name 01_primary_data/public/esld_master_long_public.csv directory 01_primary_data/public/f1_simulated_surface_metadata.csv extension 01_primary_data/public/f1_simulated_surface_repository.csv file_type 01_primar…	00_START_HERE_HTML_NAVIGATOR/file_views/view_0035_public_deposit_file_manifest_v01.html
00_release_manifests/public_variable_dictionary_FINAL_CODEBOOK.csv	public_variable_dictionary_FINAL_CODEBOOK.csv	00_release_manifests	00_release_manifests	csv	348109	339.95	2026-05-03 09:48:19	387dbd82bd4fd7288c436a890d165326	release_manifest_or_codebook		06_technical_appendix_request_and_public_manifests	Technical appendix / request manifests	6	Public variable dictionary FINAL CODEBOOK	0	00_release_manifests/public_variable_dictionary_FINAL_CODEBOOK.csv Public variable dictionary FINAL CODEBOOK Technical appendix / request manifests file 01_primary_data/public/esld_master_long_public.csv variable_name 01_primary_data/public/esld_master_long_public.csv recommended_public_variable_name 01_primary_data/public/esld_master_long_public.csv variable_label 01_primary_data/public/esld_mas…	00_START_HERE_HTML_NAVIGATOR/file_views/view_0036_public_variable_dictionary_FINAL_CODEBOOK.html
00_release_manifests/restricted_on_request_file_manifest_v01.csv	restricted_on_request_file_manifest_v01.csv	00_release_manifests	00_release_manifests	csv	75863	74.085	2026-05-03 00:26:37	19d7dfd5b86069a125d540dfa558fd53	release_manifest_or_codebook		06_technical_appendix_request_and_public_manifests	Technical appendix / request manifests	6	Restricted on request file manifest	0	00_release_manifests/restricted_on_request_file_manifest_v01.csv Restricted on request file manifest Technical appendix / request manifests relative_path 01_primary_data/public/f4_srtr_median_survival_repository_public.csv file_name 01_primary_data/public/f4_srtr_wilcoxon_repository_public.csv directory 01_primary_data/restricted/provenance/T4_survival_matrix_components/m1_matrix_1.csv extension …	00_START_HERE_HTML_NAVIGATOR/file_views/view_0038_restricted_on_request_file_manifest_v01.html
00_release_manifests/script_on_request_file_manifest_v01.csv	script_on_request_file_manifest_v01.csv	00_release_manifests	00_release_manifests	csv	62439	60.976	2026-05-03 00:26:37	9c8a314ffb45aa3dfcab5ace607369b1	release_manifest_or_codebook		06_technical_appendix_request_and_public_manifests	Technical appendix / request manifests	6	Script on request file manifest	0	00_release_manifests/script_on_request_file_manifest_v01.csv Script on request file manifest Technical appendix / request manifests relative_path 00_config/00_repository_paths_v03.R file_name 00_config/02_helpers_io_v03.R directory 02_workflows/F1_workflow_v02/code/00_F1_config_helpers_v02.R extension 02_workflows/F1_workflow_v02/code/00_run_F1_workflow_v02.R file_type 02_workflows/F1_workflow_v0…	00_START_HERE_HTML_NAVIGATOR/file_views/view_0039_script_on_request_file_manifest_v01.html
