# Supplementary material for: Creatinine assay interferences compromises MELD accuracy and may bias liver allocation
Source: Nat Commun. 2026 Jul 23;17:7111. doi: 10.1038/s41467-026-75011-x (PMC13396164; doi:10.1038/s41467-026-75011-x)
Supplement: Supplementary file 4 — Source Data [file 41467_2026_75011_MOESM4_ESM.zip › figshare_package_FINAL_PUBLIC_DEPOSIT_V1_20260503_002637/00_release_manifests/STUDY_WORKFLOW_GUIDE_table_mapping_patch_v02.csv]

item	value	status
esld_master_long_public.csv	01_primary_data/public/esld_master_long_public.csv	pass
Table 2 package file required	No; Table 2 is a main-text formula/parameter-boundary table with no original data.	pass
study_workflow_guide.html	TRUE	pass
index links to study_workflow_guide.html	TRUE	pass
