# Supplementary material for: Creatinine assay interferences compromises MELD accuracy and may bias liver allocation
Source: Nat Commun. 2026 Jul 23;17:7111. doi: 10.1038/s41467-026-75011-x (PMC13396164; doi:10.1038/s41467-026-75011-x)
Supplement: Supplementary file 4 — Source Data [file 41467_2026_75011_MOESM4_ESM.zip › figshare_package_FINAL_PUBLIC_DEPOSIT_V1_20260503_002637/00_release_manifests/public_variable_dictionary_final_precision_by_status_v01.csv]

explanatory_status	public_dictionary_action	N
exact_definition	acceptable	236
manual_exact_definition	acceptable	188
manual_final_definition	acceptable	9
manual_precision_definition	acceptable	228
