# Supplementary material for: Creatinine assay interferences compromises MELD accuracy and may bias liver allocation
Source: Nat Commun. 2026 Jul 23;17:7111. doi: 10.1038/s41467-026-75011-x (PMC13396164; doi:10.1038/s41467-026-75011-x)
Supplement: Supplementary file 4 — Source Data [file 41467_2026_75011_MOESM4_ESM.zip › figshare_package_FINAL_PUBLIC_DEPOSIT_V1_20260503_002637/00_release_manifests/final_variable_dictionary_approved_v01.csv]

variable	relative_path	file_name	sheet	class	unit	description	allowed_values	missing_code	n_rows	n_missing	n_unique	example_values	used_for	sensitivity	keep_public	comment	release_access_tier	release_decision	output_tag	final_variable_publication_status	final_policy_reason	final_variable_release_status	file_type	release_source_role	final_release_tier	final_release_decision	final_variable_release_status_v02	variable_policy_reason	final_variable_release_status_before_approval	approval_category	approval_reason
file_key	00_config/01_primary_file_registry_v03.csv	01_primary_file_registry_v03.csv		character			esld_master_long_public | f1_tb_cre_experimental_array_raw | f1_tb_cre_experimental_validation_raw | f1_simulated_surface_repository | f1_simulated_surface_metadata | f2_simulated_heatmap_repository | f2_simulated_heatmap_metadata | srtr_master_long_...	NA/blank as read by fread	13	0	13	esld_master_long_public | f1_tb_cre_experimental_array_raw | f1_tb_cre_experimental_validation_raw | f1_simulated_surfac...		public_or_low_risk	manual_review		public_deposit	keep_public_deposit		manual_review	Public-deposit file after policy overrides.	manual_review	csv	documentation_or_metadata	public_deposit	keep_public_deposit	documentation_metadata_not_data	Column belongs to documentation/metadata file, not analysis data.	documentation_metadata_not_data
file_name	00_config/01_primary_file_registry_v03.csv	01_primary_file_registry_v03.csv		character			esld_master_long_public.csv | f1_tb_cre_experimental_array_raw.csv | f1_tb_cre_experimental_validation_raw.csv | f1_simulated_surface_repository.csv | f1_simulated_surface_metadata.csv | f2_simulated_heatmap_repository.csv | f2_simulated_heatmap_meta...	NA/blank as read by fread	13	0	13	esld_master_long_public.csv | f1_tb_cre_experimental_array_raw.csv | f1_tb_cre_experimental_validation_raw.csv | f1_simu...		public_or_low_risk	manual_review		public_deposit	keep_public_deposit		manual_review	Public-deposit file after policy overrides.	manual_review	csv	documentation_or_metadata	public_deposit	keep_public_deposit	documentation_metadata_not_data	Column belongs to documentation/metadata file, not analysis data.	documentation_metadata_not_data
relative_path	00_config/01_primary_file_registry_v03.csv	01_primary_file_registry_v03.csv		character			01_primary_data/public/esld_master_long_public.csv | 01_primary_data/public/f1_tb_cre_experimental_array_raw.csv | 01_primary_data/public/f1_tb_cre_experimental_validation_raw.csv | 01_primary_data/public/f1_simulated_surface_repository.csv | 01_prim...	NA/blank as read by fread	13	0	13	01_primary_data/public/esld_master_long_public.csv | 01_primary_data/public/f1_tb_cre_experimental_array_raw.csv | 01_pr...		public_or_low_risk	manual_review		public_deposit	keep_public_deposit		manual_review	Public-deposit file after policy overrides.	manual_review	csv	documentation_or_metadata	public_deposit	keep_public_deposit	documentation_metadata_not_data	Column belongs to documentation/metadata file, not analysis data.	documentation_metadata_not_data
release_status	00_config/01_primary_file_registry_v03.csv	01_primary_file_registry_v03.csv		character			public | restricted	NA/blank as read by fread	13	0	2	public | restricted		public_or_low_risk	manual_review		public_deposit	keep_public_deposit		manual_review	Public-deposit file after policy overrides.	manual_review	csv	documentation_or_metadata	public_deposit	keep_public_deposit	documentation_metadata_not_data	Column belongs to documentation/metadata file, not analysis data.	documentation_metadata_not_data	non_disclosive_release_or_grouping_status	Non-disclosive release/grouping status required for release documentation or data filtering.
is_primary	00_config/01_primary_file_registry_v03.csv	01_primary_file_registry_v03.csv		logical			TRUE	NA/blank as read by fread	13	0	1	TRUE		public_or_low_risk	manual_review		public_deposit	keep_public_deposit		manual_review	Public-deposit file after policy overrides.	manual_review	csv	documentation_or_metadata	public_deposit	keep_public_deposit	documentation_metadata_not_data	Column belongs to documentation/metadata file, not analysis data.	documentation_metadata_not_data
used_by_workflows	00_config/01_primary_file_registry_v03.csv	01_primary_file_registry_v03.csv		character			F3;F4;F5;T1;T2;T3;T4 | F1 | F2 | F4;F6;T1 | F3;T4 | T4 | F4	NA/blank as read by fread	13	0	7	F3;F4;F5;T1;T2;T3;T4 | F1 | F2 | F4;F6;T1 | F3;T4		public_or_low_risk	manual_review		public_deposit	keep_public_deposit		manual_review	Public-deposit file after policy overrides.	manual_review	csv	documentation_or_metadata	public_deposit	keep_public_deposit	documentation_metadata_not_data	Column belongs to documentation/metadata file, not analysis data.	documentation_metadata_not_data
source_role	00_config/01_primary_file_registry_v03.csv	01_primary_file_registry_v03.csv		character			canonical ESLD master source; ESLD Fig 3 aggregate and ESLD table files are derived from this | F1 experimental array raw source | F1 experimental validation raw source | F1 simulated surface primary source | F1 simulated surface metadata primary sou...	NA/blank as read by fread	13	0	13	canonical ESLD master source; ESLD Fig 3 aggregate and ESLD table files are derived from this | F1 experimental array ra...		public_or_low_risk	manual_review		public_deposit	keep_public_deposit		manual_review	Public-deposit file after policy overrides.	manual_review	csv	documentation_or_metadata	public_deposit	keep_public_deposit	documentation_metadata_not_data	Column belongs to documentation/metadata file, not analysis data.	documentation_metadata_not_data
parent_source_if_derived	00_config/01_primary_file_registry_v03.csv	01_primary_file_registry_v03.csv		logical				NA/blank as read by fread	13	13	0			public_or_low_risk	manual_review		public_deposit	keep_public_deposit		manual_review	Public-deposit file after policy overrides.	manual_review	csv	documentation_or_metadata	public_deposit	keep_public_deposit	documentation_metadata_not_data	Column belongs to documentation/metadata file, not analysis data.	documentation_metadata_not_data
notes	00_config/01_primary_file_registry_v03.csv	01_primary_file_registry_v03.csv		character			esld_fig3_repository_aggregated_public.csv, f3_esld_input_public.csv, esld_table1_patient_base_public.csv, esld_table3_rawdata_public.csv, and esld_table4_analysis_public.csv are not primary | | simulated data are treated as primary | simulated meta...	NA/blank as read by fread	13	0	8	esld_fig3_repository_aggregated_public.csv, f3_esld_input_public.csv, esld_table1_patient_base_public.csv, esld_table3_r...		public_or_low_risk	manual_review		public_deposit	keep_public_deposit		manual_review	Public-deposit file after policy overrides.	manual_review	csv	documentation_or_metadata	public_deposit	keep_public_deposit	documentation_metadata_not_data	Column belongs to documentation/metadata file, not analysis data.	documentation_metadata_not_data
patient_id	01_primary_data/public/esld_master_long_public.csv	esld_master_long_public.csv		character			P000001 | P000002 | P000003 | P000004 | P000005 | P000006 | P000007 | P000008 | P000009 | P000010	NA/blank as read by fread	67399	0	1375	P000001 | P000002 | P000003 | P000004 | P000005		manual_review_indirect_identifier_risk	manual_review		public_deposit	keep_public_deposit		manual_review	Public-deposit file after policy overrides.	manual_review	csv	primary_source	public_deposit	keep_public_deposit	public	Approved after public manual-variable review. Public release pseudonym, binary flag, or technical F1 identifier; not a raw patient identifier.	manual_review_public_data_variable	release_pseudonym_or_technical_identifier	Public release pseudonym, binary flag, or technical F1 identifier; not a raw patient identifier.
sample_group_id_public	01_primary_data/public/esld_master_long_public.csv	esld_master_long_public.csv		character			G0000001 | G0000002 | G0000003 | G0000004 | G0000005 | G0000006 | G0000007 | G0000008 | G0000009 | G0000010	NA/blank as read by fread	67399	0	20359	G0000001 | G0000002 | G0000003 | G0000004 | G0000005		manual_review_indirect_identifier_risk	manual_review		public_deposit	keep_public_deposit		manual_review	Public-deposit file after policy overrides.	manual_review	csv	primary_source	public_deposit	keep_public_deposit	public	Approved after public manual-variable review. Public release pseudonym, binary flag, or technical F1 identifier; not a raw patient identifier.	manual_review_public_data_variable	release_pseudonym_or_technical_identifier	Public release pseudonym, binary flag, or technical F1 identifier; not a raw patient identifier.
sample_id	01_primary_data/public/esld_master_long_public.csv	esld_master_long_public.csv		character			S0000001 | S0000002 | S0000003 | S0000004 | S0000005 | S0000006 | S0000007 | S0000008 | S0000009 | S0000010	NA/blank as read by fread	67399	0	67399	S0000001 | S0000002 | S0000003 | S0000004 | S0000005		manual_review_indirect_identifier_risk	manual_review		public_deposit	keep_public_deposit		manual_review	Public-deposit file after policy overrides.	manual_review	csv	primary_source	public_deposit	keep_public_deposit	public	Approved after public manual-variable review. Public release pseudonym, binary flag, or technical F1 identifier; not a raw patient identifier.	manual_review_public_data_variable	release_pseudonym_or_technical_identifier	Public release pseudonym, binary flag, or technical F1 identifier; not a raw patient identifier.
encounter_id_public	01_primary_data/public/esld_master_long_public.csv	esld_master_long_public.csv		character			E001181 | E000008 | E000041 | E000100 | E000126 | E000151 | E000157 | E000219 | E000289 | E000344	NA/blank as read by fread	67399	0	5045	E001181 | E000008 | E000041 | E000100 | E000126		manual_review_indirect_identifier_risk	manual_review		public_deposit	keep_public_deposit		manual_review	Public-deposit file after policy overrides.	manual_review	csv	primary_source	public_deposit	keep_public_deposit	public	Approved after public manual-variable review. Public release pseudonym, binary flag, or technical F1 identifier; not a raw patient identifier.	manual_review_public_data_variable	release_pseudonym_or_technical_identifier	Public release pseudonym, binary flag, or technical F1 identifier; not a raw patient identifier.
model	01_primary_data/public/esld_master_long_public.csv	esld_master_long_public.csv		character			MELD | MELD-Na | reMELD-Na | MELD 3.0	NA/blank as read by fread	67399	0	4	MELD | MELD-Na | reMELD-Na | MELD 3.0		public_or_low_risk	yes		public_deposit	keep_public_deposit		public	Public-deposit file after policy overrides.	public	csv	primary_source	public_deposit	keep_public_deposit	public	Parent file is public data and variable was marked keep_public=yes.	public
sample_day_from_first_sample	01_primary_data/public/esld_master_long_public.csv	esld_master_long_public.csv		integer				NA/blank as read by fread	67399	0	3438	0 | 42 | 91 | 118 | 133		public_or_low_risk	yes		public_deposit	keep_public_deposit		public	Public-deposit file after policy overrides.	public	csv	primary_source	public_deposit	keep_public_deposit	public	Parent file is public data and variable was marked keep_public=yes.	public
sample_month_index	01_primary_data/public/esld_master_long_public.csv	esld_master_long_public.csv		integer				NA/blank as read by fread	67399	0	177	0 | 1 | 2 | 3 | 4		public_or_low_risk	yes		public_deposit	keep_public_deposit		public	Public-deposit file after policy overrides.	public	csv	primary_source	public_deposit	keep_public_deposit	public	Parent file is public data and variable was marked keep_public=yes.	public
sex	01_primary_data/public/esld_master_long_public.csv	esld_master_long_public.csv		character			M | F	NA/blank as read by fread	67399	0	2	M | F		public_or_low_risk	yes		public_deposit	keep_public_deposit		public	Public-deposit file after policy overrides.	public	csv	primary_source	public_deposit	keep_public_deposit	public	Parent file is public data and variable was marked keep_public=yes.	public
age_years_sample	01_primary_data/public/esld_master_long_public.csv	esld_master_long_public.csv		integer				NA/blank as read by fread	67399	0	84	65 | 66 | 67 | 68 | 69		public_or_low_risk	yes		public_deposit	keep_public_deposit		public	Public-deposit file after policy overrides.	public	csv	primary_source	public_deposit	keep_public_deposit	public	Parent file is public data and variable was marked keep_public=yes.	public
age_years_first_available	01_primary_data/public/esld_master_long_public.csv	esld_master_long_public.csv		integer				NA/blank as read by fread	67399	0	79	65 | 67 | 21 | 56 | 63		public_or_low_risk	yes		public_deposit	keep_public_deposit		public	Public-deposit file after policy overrides.	public	csv	primary_source	public_deposit	keep_public_deposit	public	Parent file is public data and variable was marked keep_public=yes.	public
crea	01_primary_data/public/esld_master_long_public.csv	esld_master_long_public.csv		numeric				NA/blank as read by fread	67399	0	975	1.91 | 1.42 | 1.31 | 1.3 | 1.28		public_or_low_risk	yes		public_deposit	keep_public_deposit		public	Public-deposit file after policy overrides.	public	csv	primary_source	public_deposit	keep_public_deposit	public	Parent file is public data and variable was marked keep_public=yes.	public
crea_corrected	01_primary_data/public/esld_master_long_public.csv	esld_master_long_public.csv		numeric				NA/blank as read by fread	67399	0	15868	1.87705004446668 | 1.41586432303417 | 1.31039363454933 | 1.30192482788903 | 1.28150549768982		public_or_low_risk	yes		public_deposit	keep_public_deposit		public	Public-deposit file after policy overrides.	public	csv	primary_source	public_deposit	keep_public_deposit	public	Parent file is public data and variable was marked keep_public=yes.	public
tbil	01_primary_data/public/esld_master_long_public.csv	esld_master_long_public.csv		numeric				NA/blank as read by fread	67399	0	2029	1 | 0.9 | 1.1 | 0.8 | 0.6		public_or_low_risk	yes		public_deposit	keep_public_deposit		public	Public-deposit file after policy overrides.	public	csv	primary_source	public_deposit	keep_public_deposit	public	Parent file is public data and variable was marked keep_public=yes.	public
inr	01_primary_data/public/esld_master_long_public.csv	esld_master_long_public.csv		numeric				NA/blank as read by fread	67399	0	786	1.14 | 0.91 | 1 | 1.04 | 0.98		public_or_low_risk	yes		public_deposit	keep_public_deposit		public	Public-deposit file after policy overrides.	public	csv	primary_source	public_deposit	keep_public_deposit	public	Parent file is public data and variable was marked keep_public=yes.	public
sodium	01_primary_data/public/esld_master_long_public.csv	esld_master_long_public.csv		numeric				NA/blank as read by fread	67399	20359	188	131 | 134 | 132 | 133 | 140		public_or_low_risk	yes		public_deposit	keep_public_deposit		public	Public-deposit file after policy overrides.	public	csv	primary_source	public_deposit	keep_public_deposit	public	Parent file is public data and variable was marked keep_public=yes.	public
albumin_g_dl	01_primary_data/public/esld_master_long_public.csv	esld_master_long_public.csv		numeric				NA/blank as read by fread	67399	58785	580	3.3 | 6.15 | 3.14 | 2.8 | 3.26		public_or_low_risk	yes		public_deposit	keep_public_deposit		public	Public-deposit file after policy overrides.	public	csv	primary_source	public_deposit	keep_public_deposit	public	Parent file is public data and variable was marked keep_public=yes.	public
dialysis_raw	01_primary_data/public/esld_master_long_public.csv	esld_master_long_public.csv		integer				NA/blank as read by fread	67399	27827	2	0 | 1		public_or_low_risk	yes		public_deposit	keep_public_deposit		public	Public-deposit file after policy overrides.	public	csv	primary_source	public_deposit	keep_public_deposit	public	Parent file is public data and variable was marked keep_public=yes.	public
score_original	01_primary_data/public/esld_master_long_public.csv	esld_master_long_public.csv		integer				NA/blank as read by fread	67399	0	40	14 | 19 | 16 | 10 | 13		public_or_low_risk	yes		public_deposit	keep_public_deposit		public	Public-deposit file after policy overrides.	public	csv	primary_source	public_deposit	keep_public_deposit	public	Parent file is public data and variable was marked keep_public=yes.	public
score_corrected	01_primary_data/public/esld_master_long_public.csv	esld_master_long_public.csv		integer				NA/blank as read by fread	67399	0	40	14 | 19 | 16 | 10 | 13		public_or_low_risk	yes		public_deposit	keep_public_deposit		public	Public-deposit file after policy overrides.	public	csv	primary_source	public_deposit	keep_public_deposit	public	Parent file is public data and variable was marked keep_public=yes.	public
score_delta	01_primary_data/public/esld_master_long_public.csv	esld_master_long_public.csv		integer				NA/blank as read by fread	67399	0	4	0 | 1 | -1 | -2		public_or_low_risk	yes		public_deposit	keep_public_deposit		public	Public-deposit file after policy overrides.	public	csv	primary_source	public_deposit	keep_public_deposit	public	Parent file is public data and variable was marked keep_public=yes.	public
delta_le_minus1_flag	01_primary_data/public/esld_master_long_public.csv	esld_master_long_public.csv		integer				NA/blank as read by fread	67399	0	2	0 | 1		public_or_low_risk	yes		public_deposit	keep_public_deposit		public	Public-deposit file after policy overrides.	public	csv	primary_source	public_deposit	keep_public_deposit	public	Parent file is public data and variable was marked keep_public=yes.	public
delta_eq_0_flag	01_primary_data/public/esld_master_long_public.csv	esld_master_long_public.csv		integer				NA/blank as read by fread	67399	0	2	1 | 0		public_or_low_risk	yes		public_deposit	keep_public_deposit		public	Public-deposit file after policy overrides.	public	csv	primary_source	public_deposit	keep_public_deposit	public	Parent file is public data and variable was marked keep_public=yes.	public
delta_gt_0_flag	01_primary_data/public/esld_master_long_public.csv	esld_master_long_public.csv		integer				NA/blank as read by fread	67399	0	2	0 | 1		public_or_low_risk	yes		public_deposit	keep_public_deposit		public	Public-deposit file after policy overrides.	public	csv	primary_source	public_deposit	keep_public_deposit	public	Parent file is public data and variable was marked keep_public=yes.	public
dead_sample_flag	01_primary_data/public/esld_master_long_public.csv	esld_master_long_public.csv		integer				NA/blank as read by fread	67399	0	2	0 | 1		public_or_low_risk	yes		public_deposit	keep_public_deposit		public	Public-deposit file after policy overrides.	public	csv	primary_source	public_deposit	keep_public_deposit	public	Parent file is public data and variable was marked keep_public=yes.	public
deceased_patient_flag	01_primary_data/public/esld_master_long_public.csv	esld_master_long_public.csv		integer				NA/blank as read by fread	67399	0	2	0 | 1		manual_review_indirect_identifier_risk	manual_review		public_deposit	keep_public_deposit		manual_review	Public-deposit file after policy overrides.	manual_review	csv	primary_source	public_deposit	keep_public_deposit	public	Approved after public manual-variable review. Public release pseudonym, binary flag, or technical F1 identifier; not a raw patient identifier.	manual_review_public_data_variable	release_pseudonym_or_technical_identifier	Public release pseudonym, binary flag, or technical F1 identifier; not a raw patient identifier.
death_within_90d	01_primary_data/public/esld_master_long_public.csv	esld_master_long_public.csv		logical				NA/blank as read by fread	67399	67399	0			manual_review_indirect_identifier_risk	manual_review		public_deposit	keep_public_deposit		manual_review	Public-deposit file after policy overrides.	manual_review	csv	primary_source	public_deposit	keep_public_deposit	public	Approved after public manual-variable review. Relative/count-based time variable or binary outcome flag; no calendar date/time disclosed.	manual_review_public_data_variable	relative_time_or_public_outcome	Relative/count-based time variable or binary outcome flag; no calendar date/time disclosed.
date_count	01_primary_data/public/esld_master_long_public.csv	esld_master_long_public.csv		integer				NA/blank as read by fread	67399	50970	1450	-3021 | -2833 | -2798 | -2793 | -2791		manual_review_indirect_identifier_risk	manual_review		public_deposit	keep_public_deposit		manual_review	Public-deposit file after policy overrides.	manual_review	csv	primary_source	public_deposit	keep_public_deposit	public	Approved after public manual-variable review. Relative/count-based time variable or binary outcome flag; no calendar date/time disclosed.	manual_review_public_data_variable	relative_time_or_public_outcome	Relative/count-based time variable or binary outcome flag; no calendar date/time disclosed.
date_count_month	01_primary_data/public/esld_master_long_public.csv	esld_master_long_public.csv		integer				NA/blank as read by fread	67399	50970	147	-99 | -93 | -92 | -91 | -87		manual_review_indirect_identifier_risk	manual_review		public_deposit	keep_public_deposit		manual_review	Public-deposit file after policy overrides.	manual_review	csv	primary_source	public_deposit	keep_public_deposit	public	Approved after public manual-variable review. Relative/count-based time variable or binary outcome flag; no calendar date/time disclosed.	manual_review_public_data_variable	relative_time_or_public_outcome	Relative/count-based time variable or binary outcome flag; no calendar date/time disclosed.
icd_source_present	01_primary_data/public/esld_master_long_public.csv	esld_master_long_public.csv		integer				NA/blank as read by fread	67399	0	2	1 | 0		public_or_low_risk	yes		public_deposit	keep_public_deposit		public	Public-deposit file after policy overrides.	public	csv	primary_source	public_deposit	keep_public_deposit	public	Parent file is public data and variable was marked keep_public=yes.	public
ald	01_primary_data/public/esld_master_long_public.csv	esld_master_long_public.csv		integer				NA/blank as read by fread	67399	0	2	0 | 1		public_or_low_risk	yes		public_deposit	keep_public_deposit		public	Public-deposit file after policy overrides.	public	csv	primary_source	public_deposit	keep_public_deposit	public	Parent file is public data and variable was marked keep_public=yes.	public
mash	01_primary_data/public/esld_master_long_public.csv	esld_master_long_public.csv		integer				NA/blank as read by fread	67399	0	2	0 | 1		public_or_low_risk	yes		public_deposit	keep_public_deposit		public	Public-deposit file after policy overrides.	public	csv	primary_source	public_deposit	keep_public_deposit	public	Parent file is public data and variable was marked keep_public=yes.	public
hbv	01_primary_data/public/esld_master_long_public.csv	esld_master_long_public.csv		integer				NA/blank as read by fread	67399	0	2	0 | 1		public_or_low_risk	yes		public_deposit	keep_public_deposit		public	Public-deposit file after policy overrides.	public	csv	primary_source	public_deposit	keep_public_deposit	public	Parent file is public data and variable was marked keep_public=yes.	public
hcv	01_primary_data/public/esld_master_long_public.csv	esld_master_long_public.csv		integer				NA/blank as read by fread	67399	0	2	0 | 1		public_or_low_risk	yes		public_deposit	keep_public_deposit		public	Public-deposit file after policy overrides.	public	csv	primary_source	public_deposit	keep_public_deposit	public	Parent file is public data and variable was marked keep_public=yes.	public
ald_hcv	01_primary_data/public/esld_master_long_public.csv	esld_master_long_public.csv		integer				NA/blank as read by fread	67399	0	2	0 | 1		public_or_low_risk	yes		public_deposit	keep_public_deposit		public	Public-deposit file after policy overrides.	public	csv	primary_source	public_deposit	keep_public_deposit	public	Parent file is public data and variable was marked keep_public=yes.	public
autoimmune	01_primary_data/public/esld_master_long_public.csv	esld_master_long_public.csv		integer				NA/blank as read by fread	67399	0	2	0 | 1		public_or_low_risk	yes		public_deposit	keep_public_deposit		public	Public-deposit file after policy overrides.	public	csv	primary_source	public_deposit	keep_public_deposit	public	Parent file is public data and variable was marked keep_public=yes.	public
pbc	01_primary_data/public/esld_master_long_public.csv	esld_master_long_public.csv		integer				NA/blank as read by fread	67399	0	2	0 | 1		public_or_low_risk	yes		public_deposit	keep_public_deposit		public	Public-deposit file after policy overrides.	public	csv	primary_source	public_deposit	keep_public_deposit	public	Parent file is public data and variable was marked keep_public=yes.	public
other	01_primary_data/public/esld_master_long_public.csv	esld_master_long_public.csv		integer				NA/blank as read by fread	67399	0	2	1 | 0		public_or_low_risk	yes		public_deposit	keep_public_deposit		public	Public-deposit file after policy overrides.	public	csv	primary_source	public_deposit	keep_public_deposit	public	Parent file is public data and variable was marked keep_public=yes.	public
etiology_unclassified	01_primary_data/public/esld_master_long_public.csv	esld_master_long_public.csv		integer				NA/blank as read by fread	67399	0	1	0		public_or_low_risk	yes		public_deposit	keep_public_deposit		public	Public-deposit file after policy overrides.	public	csv	primary_source	public_deposit	keep_public_deposit	public	Parent file is public data and variable was marked keep_public=yes.	public
etiology_source_current_flag	01_primary_data/public/esld_master_long_public.csv	esld_master_long_public.csv		integer				NA/blank as read by fread	67399	0	1	1		public_or_low_risk	yes		public_deposit	keep_public_deposit		public	Public-deposit file after policy overrides.	public	csv	primary_source	public_deposit	keep_public_deposit	public	Parent file is public data and variable was marked keep_public=yes.	public
in_t1_cohort	01_primary_data/public/esld_master_long_public.csv	esld_master_long_public.csv		integer				NA/blank as read by fread	67399	0	1	1		public_or_low_risk	yes		public_deposit	keep_public_deposit		public	Public-deposit file after policy overrides.	public	csv	primary_source	public_deposit	keep_public_deposit	public	Parent file is public data and variable was marked keep_public=yes.	public
in_t3_anchor_model	01_primary_data/public/esld_master_long_public.csv	esld_master_long_public.csv		integer				NA/blank as read by fread	67399	0	2	1 | 0		public_or_low_risk	yes		public_deposit	keep_public_deposit		public	Public-deposit file after policy overrides.	public	csv	primary_source	public_deposit	keep_public_deposit	public	Parent file is public data and variable was marked keep_public=yes.	public
in_t4_prevalence_path	01_primary_data/public/esld_master_long_public.csv	esld_master_long_public.csv		integer				NA/blank as read by fread	67399	0	1	1		public_or_low_risk	yes		public_deposit	keep_public_deposit		public	Public-deposit file after policy overrides.	public	csv	primary_source	public_deposit	keep_public_deposit	public	Parent file is public data and variable was marked keep_public=yes.	public
in_t4_survival_path	01_primary_data/public/esld_master_long_public.csv	esld_master_long_public.csv		integer				NA/blank as read by fread	67399	0	2	0 | 1		public_or_low_risk	yes		public_deposit	keep_public_deposit		public	Public-deposit file after policy overrides.	public	csv	primary_source	public_deposit	keep_public_deposit	public	Parent file is public data and variable was marked keep_public=yes.	public
parameter	01_primary_data/public/f1_simulated_surface_metadata.csv	f1_simulated_surface_metadata.csv		character			dataset_name | cohort | data_type | """"""""""""""""""""""""""""""""row_definition | tb_range_mg_dL | cre_true_range_mg_dL | tb_step_mg_dL | cre_step_mg_dL | delta_definition	NA/blank as read by fread	9	0	9	dataset_name | cohort | data_type | """"""""""""""""""""""""""""""""row_definition | tb_range_mg_dL	F1	public_or_low_risk	yes		public_deposit	keep_public_deposit	F1	public	Public-deposit file after policy overrides.	public	csv	primary_source	public_deposit	keep_public_deposit	public	Parent file is public data and variable was marked keep_public=yes.	public
value	01_primary_data/public/f1_simulated_surface_metadata.csv	f1_simulated_surface_metadata.csv		character			f1_simulated_surface_repository | SIMULATED | in_silico surface grid | One row = one equation-defined grid point (tb_mg_dL, cre_true_mg_dL)"""""""""""""""""""""""""""""""" | 1 to 35 | 1 to 6 | 0.1 | 0.05 | delta = cre_true_mg_dL - predicted measured creatinine	NA/blank as read by fread	9	0	9	f1_simulated_surface_repository | SIMULATED | in_silico surface grid | One row = one equation-defined grid point (tb_mg_...	F1	public_or_low_risk	yes		public_deposit	keep_public_deposit	F1	public	Public-deposit file after policy overrides.	public	csv	primary_source	public_deposit	keep_public_deposit	public	Parent file is public data and variable was marked keep_public=yes.	public	assay_value_qc_metric_or_long_format_metadata	Assay value, QC metric, or long-format metadata field required to rebuild public outputs.
grid_id	01_primary_data/public/f1_simulated_surface_repository.csv	f1_simulated_surface_repository.csv		integer				NA/blank as read by fread	34441	0	34441	1 | 2 | 3 | 4 | 5	F1	manual_review_indirect_identifier_risk	manual_review		public_deposit	keep_public_deposit	F1	manual_review	Public-deposit file after policy overrides.	manual_review	csv	primary_source	public_deposit	keep_public_deposit	public	Approved after public manual-variable review. Public release pseudonym, binary flag, or technical F1 identifier; not a raw patient identifier.	manual_review_public_data_variable	release_pseudonym_or_technical_identifier	Public release pseudonym, binary flag, or technical F1 identifier; not a raw patient identifier.
tb_mg_dL	01_primary_data/public/f1_simulated_surface_repository.csv	f1_simulated_surface_repository.csv		numeric				NA/blank as read by fread	34441	0	341	1 | 1.1 | 1.2 | 1.3 | 1.4	F1	public_or_low_risk	yes		public_deposit	keep_public_deposit	F1	public	Public-deposit file after policy overrides.	public	csv	primary_source	public_deposit	keep_public_deposit	public	Parent file is public data and variable was marked keep_public=yes.	public
cre_true_mg_dL	01_primary_data/public/f1_simulated_surface_repository.csv	f1_simulated_surface_repository.csv		numeric				NA/blank as read by fread	34441	0	101	1 | 1.05 | 1.1 | 1.15 | 1.2	F1	public_or_low_risk	yes		public_deposit	keep_public_deposit	F1	public	Public-deposit file after policy overrides.	public	csv	primary_source	public_deposit	keep_public_deposit	public	Parent file is public data and variable was marked keep_public=yes.	public
crej_measured_pred_mg_dL	01_primary_data/public/f1_simulated_surface_repository.csv	f1_simulated_surface_repository.csv		numeric				NA/blank as read by fread	34441	0	22885	0.990463857965053 | 1.04152284217999 | 1.09273908981855 | 1.14411406302484 | 1.19564924674134	F1	public_or_low_risk	yes		public_deposit	keep_public_deposit	F1	public	Public-deposit file after policy overrides.	public	csv	primary_source	public_deposit	keep_public_deposit	public	Parent file is public data and variable was marked keep_public=yes.	public
cree_measured_pred_mg_dL	01_primary_data/public/f1_simulated_surface_repository.csv	f1_simulated_surface_repository.csv		numeric				NA/blank as read by fread	34441	0	34441	0.902064914425904 | 0.957189139835594 | 1.01231537541398 | 1.06744362138108 | 1.12257387795652	F1	public_or_low_risk	yes		public_deposit	keep_public_deposit	F1	public	Public-deposit file after policy overrides.	public	csv	primary_source	public_deposit	keep_public_deposit	public	Parent file is public data and variable was marked keep_public=yes.	public
delta_crej_to_gravimetry_mg_dL	01_primary_data/public/f1_simulated_surface_repository.csv	f1_simulated_surface_repository.csv		numeric				NA/blank as read by fread	34441	0	23475	0.00953614203494679 | 0.00847715782000691 | 0.00726091018144937 | 0.00588593697515871 | 0.00435075325865664	F1	public_or_low_risk	yes		public_deposit	keep_public_deposit	F1	public	Public-deposit file after policy overrides.	public	csv	primary_source	public_deposit	keep_public_deposit	public	Parent file is public data and variable was marked keep_public=yes.	public
delta_cree_to_gravimetry_mg_dL	01_primary_data/public/f1_simulated_surface_repository.csv	f1_simulated_surface_repository.csv		numeric				NA/blank as read by fread	34441	0	34441	0.0979350855740958 | 0.092810860164406 | 0.0876846245860179 | 0.0825563786189223 | 0.0774261220434804	F1	public_or_low_risk	yes		public_deposit	keep_public_deposit	F1	public	Public-deposit file after policy overrides.	public	csv	primary_source	public_deposit	keep_public_deposit	public	Parent file is public data and variable was marked keep_public=yes.	public
crej_true_recalc_mg_dL	01_primary_data/public/f1_simulated_surface_repository.csv	f1_simulated_surface_repository.csv		numeric				NA/blank as read by fread	34441	0	101	1 | 1.05 | 1.1 | 1.15 | 1.2	F1	public_or_low_risk	yes		public_deposit	keep_public_deposit	F1	public	Public-deposit file after policy overrides.	public	csv	primary_source	public_deposit	keep_public_deposit	public	Parent file is public data and variable was marked keep_public=yes.	public
cree_true_recalc_mg_dL	01_primary_data/public/f1_simulated_surface_repository.csv	f1_simulated_surface_repository.csv		numeric				NA/blank as read by fread	34441	0	2657	1 | 1.04999999999996 | 1.09999999999994 | 1.15000000000002 | 1.1999999999999	F1	public_or_low_risk	yes		public_deposit	keep_public_deposit	F1	public	Public-deposit file after policy overrides.	public	csv	primary_source	public_deposit	keep_public_deposit	public	Parent file is public data and variable was marked keep_public=yes.	public
crej_true_recalc_error	01_primary_data/public/f1_simulated_surface_repository.csv	f1_simulated_surface_repository.csv		numeric				NA/blank as read by fread	34441	0	23	6.66133814775094e-16 | 1.55431223447522e-15 | 2.22044604925031e-16 | 1.33226762955019e-15 | 0	F1	public_or_low_risk	yes		public_deposit	keep_public_deposit	F1	public	Public-deposit file after policy overrides.	public	csv	primary_source	public_deposit	keep_public_deposit	public	Parent file is public data and variable was marked keep_public=yes.	public
cree_true_recalc_error	01_primary_data/public/f1_simulated_surface_repository.csv	f1_simulated_surface_repository.csv		numeric				NA/blank as read by fread	34441	0	1240	-7.7715611723761e-16 | -4.06341627012807e-14 | -5.97299987248334e-14 | 1.79856129989275e-14 | -1.03916875104915e-13	F1	public_or_low_risk	yes		public_deposit	keep_public_deposit	F1	public	Public-deposit file after policy overrides.	public	csv	primary_source	public_deposit	keep_public_deposit	public	Parent file is public data and variable was marked keep_public=yes.	public
array_id	01_primary_data/public/f1_tb_cre_experimental_array_raw.csv	f1_tb_cre_experimental_array_raw.csv		character			Array_1 | Array_2 | Array_3	NA/blank as read by fread	4200	0	3	Array_1 | Array_2 | Array_3	F1	manual_review_indirect_identifier_risk	manual_review		public_deposit	keep_public_deposit	F1	manual_review	Public-deposit file after policy overrides.	manual_review	csv	primary_source	public_deposit	keep_public_deposit	public	Approved after public manual-variable review. Public release pseudonym, binary flag, or technical F1 identifier; not a raw patient identifier.	manual_review_public_data_variable	release_pseudonym_or_technical_identifier	Public release pseudonym, binary flag, or technical F1 identifier; not a raw patient identifier.
preparer_id	01_primary_data/public/f1_tb_cre_experimental_array_raw.csv	f1_tb_cre_experimental_array_raw.csv		character			Prep_A | Prep_B	NA/blank as read by fread	4200	0	2	Prep_A | Prep_B	F1	manual_review_indirect_identifier_risk	manual_review		public_deposit	keep_public_deposit	F1	manual_review	Public-deposit file after policy overrides.	manual_review	csv	primary_source	public_deposit	keep_public_deposit	public	Approved after public manual-variable review. Public release pseudonym, binary flag, or technical F1 identifier; not a raw patient identifier.	manual_review_public_data_variable	release_pseudonym_or_technical_identifier	Public release pseudonym, binary flag, or technical F1 identifier; not a raw patient identifier.
replicate	01_primary_data/public/f1_tb_cre_experimental_array_raw.csv	f1_tb_cre_experimental_array_raw.csv		integer				NA/blank as read by fread	4200	0	2	2 | 1	F1	public_or_low_risk	yes		public_deposit	keep_public_deposit	F1	public	Public-deposit file after policy overrides.	public	csv	primary_source	public_deposit	keep_public_deposit	public	Parent file is public data and variable was marked keep_public=yes.	public
assay	01_primary_data/public/f1_tb_cre_experimental_array_raw.csv	f1_tb_cre_experimental_array_raw.csv		character			CreE | CreJ	NA/blank as read by fread	4200	0	2	CreE | CreJ	F1	public_or_low_risk	yes		public_deposit	keep_public_deposit	F1	public	Public-deposit file after policy overrides.	public	csv	primary_source	public_deposit	keep_public_deposit	public	Parent file is public data and variable was marked keep_public=yes.	public
TB_nominal_grav_mg_dL	01_primary_data/public/f1_tb_cre_experimental_array_raw.csv	f1_tb_cre_experimental_array_raw.csv		integer				NA/blank as read by fread	4200	0	35	27 | 14 | 28 | 15 | 29	F1	public_or_low_risk	yes		public_deposit	keep_public_deposit	F1	public	Public-deposit file after policy overrides.	public	csv	primary_source	public_deposit	keep_public_deposit	public	Parent file is public data and variable was marked keep_public=yes.	public
Cre_nominal_grav_mg_dL	01_primary_data/public/f1_tb_cre_experimental_array_raw.csv	f1_tb_cre_experimental_array_raw.csv		numeric				NA/blank as read by fread	4200	0	10	3 | 1.5 | 3.5 | 2 | 0.5	F1	public_or_low_risk	yes		public_deposit	keep_public_deposit	F1	public	Public-deposit file after policy overrides.	public	csv	primary_source	public_deposit	keep_public_deposit	public	Parent file is public data and variable was marked keep_public=yes.	public
TB_trial_M_mg_dL	01_primary_data/public/f1_tb_cre_experimental_array_raw.csv	f1_tb_cre_experimental_array_raw.csv		numeric				NA/blank as read by fread	4200	0	4200	27.2227640681025 | 27.1297714113581 | 27.2238964489877 | 27.1309037922433 | 26.9427373034614	F1	public_or_low_risk	yes		public_deposit	keep_public_deposit	F1	public	Public-deposit file after policy overrides.	public	csv	primary_source	public_deposit	keep_public_deposit	public	Parent file is public data and variable was marked keep_public=yes.	public
trial_display_Cre_M_mg_dL	01_primary_data/public/f1_tb_cre_experimental_array_raw.csv	f1_tb_cre_experimental_array_raw.csv		numeric				NA/blank as read by fread	4200	0	4200	3.54112052571519 | 3.48086545171456 | 3.38657822045959 | 3.31706146881056 | 3.45845088595388	F1	public_or_low_risk	yes		public_deposit	keep_public_deposit	F1	public	Public-deposit file after policy overrides.	public	csv	primary_source	public_deposit	keep_public_deposit	public	Parent file is public data and variable was marked keep_public=yes.	public
plot_correction_mg_dL	01_primary_data/public/f1_tb_cre_experimental_array_raw.csv	f1_tb_cre_experimental_array_raw.csv		numeric				NA/blank as read by fread	4200	0	4200	-0.541120525715191 | -0.480865451714561 | -0.386578220459593 | -0.317061468810564 | -0.458450885953881	F1	public_or_low_risk	yes		public_deposit	keep_public_deposit	F1	public	Public-deposit file after policy overrides.	public	csv	primary_source	public_deposit	keep_public_deposit	public	Parent file is public data and variable was marked keep_public=yes.	public
sample_id	01_primary_data/public/f1_tb_cre_experimental_validation_raw.csv	f1_tb_cre_experimental_validation_raw.csv		integer				NA/blank as read by fread	32	0	32	1 | 2 | 3 | 4 | 5	F1	internal_only	no		public_deposit	keep_public_deposit	F1	not_public	Public-deposit file after policy overrides.	manual_review	csv	primary_source	public_deposit	keep_public_deposit	public	Approved after public manual-variable review. Public release pseudonym, binary flag, or technical F1 identifier; not a raw patient identifier.	manual_review_public_data_variable	release_pseudonym_or_technical_identifier	Public release pseudonym, binary flag, or technical F1 identifier; not a raw patient identifier.
tb_measured_mg_dL	01_primary_data/public/f1_tb_cre_experimental_validation_raw.csv	f1_tb_cre_experimental_validation_raw.csv		numeric				NA/blank as read by fread	32	0	32	9.263 | 4.852 | 16.121 | 4.419 | 14.415	F1	internal_only	no		public_deposit	keep_public_deposit	F1	not_public	Public-deposit file after policy overrides.	manual_review	csv	primary_source	public_deposit	keep_public_deposit	public	Approved after public manual-variable review. Assay value, QC metric, or long-format metadata field required to rebuild public outputs.	manual_review_public_data_variable	assay_value_qc_metric_or_long_format_metadata	Assay value, QC metric, or long-format metadata field required to rebuild public outputs.
db_measured_mg_dL	01_primary_data/public/f1_tb_cre_experimental_validation_raw.csv	f1_tb_cre_experimental_validation_raw.csv		numeric				NA/blank as read by fread	32	0	32	7.411 | 3.874 | 13.015 | 3.245 | 11.224	F1	internal_only	no		public_deposit	keep_public_deposit	F1	not_public	Public-deposit file after policy overrides.	manual_review	csv	primary_source	public_deposit	keep_public_deposit	public	Approved after public manual-variable review. Assay value, QC metric, or long-format metadata field required to rebuild public outputs.	manual_review_public_data_variable	assay_value_qc_metric_or_long_format_metadata	Assay value, QC metric, or long-format metadata field required to rebuild public outputs.
cre_true_gcidms_mg_dL	01_primary_data/public/f1_tb_cre_experimental_validation_raw.csv	f1_tb_cre_experimental_validation_raw.csv		numeric				NA/blank as read by fread	32	0	30	0.82 | 0.86 | 0.63 | 0.94 | 0.9	F1	internal_only	no		public_deposit	keep_public_deposit	F1	not_public	Public-deposit file after policy overrides.	manual_review	csv	primary_source	public_deposit	keep_public_deposit	public	Approved after public manual-variable review. Assay value, QC metric, or long-format metadata field required to rebuild public outputs.	manual_review_public_data_variable	assay_value_qc_metric_or_long_format_metadata	Assay value, QC metric, or long-format metadata field required to rebuild public outputs.
cree_measured_mg_dL	01_primary_data/public/f1_tb_cre_experimental_validation_raw.csv	f1_tb_cre_experimental_validation_raw.csv		numeric				NA/blank as read by fread	32	0	32	0.75 | 0.78 | 0.52 | 0.89 | 0.8	F1	internal_only	no		public_deposit	keep_public_deposit	F1	not_public	Public-deposit file after policy overrides.	manual_review	csv	primary_source	public_deposit	keep_public_deposit	public	Approved after public manual-variable review. Assay value, QC metric, or long-format metadata field required to rebuild public outputs.	manual_review_public_data_variable	assay_value_qc_metric_or_long_format_metadata	Assay value, QC metric, or long-format metadata field required to rebuild public outputs.
crej_measured_mg_dL	01_primary_data/public/f1_tb_cre_experimental_validation_raw.csv	f1_tb_cre_experimental_validation_raw.csv		numeric				NA/blank as read by fread	32	0	31	0.95 | 0.98 | 0.78 | 0.92 | 1.06	F1	internal_only	no		public_deposit	keep_public_deposit	F1	not_public	Public-deposit file after policy overrides.	manual_review	csv	primary_source	public_deposit	keep_public_deposit	public	Approved after public manual-variable review. Assay value, QC metric, or long-format metadata field required to rebuild public outputs.	manual_review_public_data_variable	assay_value_qc_metric_or_long_format_metadata	Assay value, QC metric, or long-format metadata field required to rebuild public outputs.
cree_corrected_mg_dL	01_primary_data/public/f1_tb_cre_experimental_validation_raw.csv	f1_tb_cre_experimental_validation_raw.csv		numeric				NA/blank as read by fread	32	0	32	0.68240141154 | 0.81680053664 | 0.35207418306 | 0.93410841026 | 0.6516394885	F1	internal_only	no		public_deposit	keep_public_deposit	F1	not_public	Public-deposit file after policy overrides.	manual_review	csv	primary_source	public_deposit	keep_public_deposit	public	Approved after public manual-variable review. Assay value, QC metric, or long-format metadata field required to rebuild public outputs.	manual_review_public_data_variable	assay_value_qc_metric_or_long_format_metadata	Assay value, QC metric, or long-format metadata field required to rebuild public outputs.
crej_corrected_mg_dL	01_primary_data/public/f1_tb_cre_experimental_validation_raw.csv	f1_tb_cre_experimental_validation_raw.csv		numeric				NA/blank as read by fread	32	0	32	0.8822513 | 0.9490736 | 0.6756628 | 0.8942763 | 0.9588407	F1	internal_only	no		public_deposit	keep_public_deposit	F1	not_public	Public-deposit file after policy overrides.	manual_review	csv	primary_source	public_deposit	keep_public_deposit	public	Approved after public manual-variable review. Assay value, QC metric, or long-format metadata field required to rebuild public outputs.	manual_review_public_data_variable	assay_value_qc_metric_or_long_format_metadata	Assay value, QC metric, or long-format metadata field required to rebuild public outputs.
parameter	01_primary_data/public/f2_simulated_heatmap_metadata.csv	f2_simulated_heatmap_metadata.csv		character			figure | data_origin | grid_type | x_axis_variable | x_start | x_end | x_step | y_axis_variable | y_start | y_end	NA/blank as read by fread	21	0	21	figure | data_origin | grid_type | x_axis_variable | x_start	F2	public_or_low_risk	yes		public_deposit	keep_public_deposit	F2	public	Public-deposit file after policy overrides.	public	csv	primary_source	public_deposit	keep_public_deposit	public	Parent file is public data and variable was marked keep_public=yes.	public
value	01_primary_data/public/f2_simulated_heatmap_metadata.csv	f2_simulated_heatmap_metadata.csv		character			Figure 2 | in silico simulation | uniform subpoint grid within bins | Creatinine (mg/dL) | 0.1 | 5.0 | 0.02 | Bilirubin (mg/dL) | 30.0 | 1000	NA/blank as read by fread	21	0	18	Figure 2 | in silico simulation | uniform subpoint grid within bins | Creatinine (mg/dL) | 0.1	F2	public_or_low_risk	yes		public_deposit	keep_public_deposit	F2	public	Public-deposit file after policy overrides.	public	csv	primary_source	public_deposit	keep_public_deposit	public	Parent file is public data and variable was marked keep_public=yes.	public	assay_value_qc_metric_or_long_format_metadata	Assay value, QC metric, or long-format metadata field required to rebuild public outputs.
model	01_primary_data/public/f2_simulated_heatmap_repository.csv	f2_simulated_heatmap_repository.csv		character			MELD | MELD-Na | reMELD-Na | MELD 3.0	NA/blank as read by fread	295200	0	4	MELD | MELD-Na | reMELD-Na | MELD 3.0	F2	public_or_low_risk	yes		public_deposit	keep_public_deposit	F2	public	Public-deposit file after policy overrides.	public	csv	primary_source	public_deposit	keep_public_deposit	public	Parent file is public data and variable was marked keep_public=yes.	public
x_value	01_primary_data/public/f2_simulated_heatmap_repository.csv	f2_simulated_heatmap_repository.csv		numeric				NA/blank as read by fread	295200	0	246	0.1 | 0.12 | 0.14 | 0.16 | 0.18	F2	public_or_low_risk	yes		public_deposit	keep_public_deposit	F2	public	Public-deposit file after policy overrides.	public	csv	primary_source	public_deposit	keep_public_deposit	public	Parent file is public data and variable was marked keep_public=yes.	public
y_value	01_primary_data/public/f2_simulated_heatmap_repository.csv	f2_simulated_heatmap_repository.csv		numeric				NA/blank as read by fread	295200	0	300	0.1 | 0.2 | 0.3 | 0.4 | 0.5	F2	public_or_low_risk	yes		public_deposit	keep_public_deposit	F2	public	Public-deposit file after policy overrides.	public	csv	primary_source	public_deposit	keep_public_deposit	public	Parent file is public data and variable was marked keep_public=yes.	public
n_sub	01_primary_data/public/f2_simulated_heatmap_repository.csv	f2_simulated_heatmap_repository.csv		integer				NA/blank as read by fread	295200	0	1	100	F2	public_or_low_risk	yes		public_deposit	keep_public_deposit	F2	public	Public-deposit file after policy overrides.	public	csv	primary_source	public_deposit	keep_public_deposit	public	Parent file is public data and variable was marked keep_public=yes.	public
count_negative	01_primary_data/public/f2_simulated_heatmap_repository.csv	f2_simulated_heatmap_repository.csv		integer				NA/blank as read by fread	295200	0	101	0 | 1 | 17 | 20 | 4	F2	public_or_low_risk	yes		public_deposit	keep_public_deposit	F2	public	Public-deposit file after policy overrides.	public	csv	primary_source	public_deposit	keep_public_deposit	public	Parent file is public data and variable was marked keep_public=yes.	public
pct_negative	01_primary_data/public/f2_simulated_heatmap_repository.csv	f2_simulated_heatmap_repository.csv		integer				NA/blank as read by fread	295200	0	101	0 | 1 | 17 | 20 | 4	F2	public_or_low_risk	yes		public_deposit	keep_public_deposit	F2	public	Public-deposit file after policy overrides.	public	csv	primary_source	public_deposit	keep_public_deposit	public	Parent file is public data and variable was marked keep_public=yes.	public
model	01_primary_data/public/f4_srtr_median_survival_repository_public.csv	f4_srtr_median_survival_repository_public.csv		character			MELD | MELD-Na | reMELD-Na | MELD 3.0	NA/blank as read by fread	28	0	4	MELD | MELD-Na | reMELD-Na | MELD 3.0	F4	restricted	no		public_deposit	keep_public_deposit	F4	not_public	SRTR-derived data file; provide only on request under licence obligations.	restricted_on_request	csv	primary_source	restricted_on_request	keep_restricted_on_request	restricted_on_request	Parent file is restricted-on-request.	restricted_on_request
score_class_value	01_primary_data/public/f4_srtr_median_survival_repository_public.csv	f4_srtr_median_survival_repository_public.csv		integer				NA/blank as read by fread	28	0	7	10 | 15 | 20 | 25 | 30	F4	restricted	no		public_deposit	keep_public_deposit	F4	not_public	SRTR-derived data file; provide only on request under licence obligations.	restricted_on_request	csv	primary_source	restricted_on_request	keep_restricted_on_request	restricted_on_request	Parent file is restricted-on-request.	restricted_on_request
n_grp0	01_primary_data/public/f4_srtr_median_survival_repository_public.csv	f4_srtr_median_survival_repository_public.csv		integer				NA/blank as read by fread	28	0	28	989 | 4381 | 2949 | 2290 | 983	F4	restricted	no		public_deposit	keep_public_deposit	F4	not_public	SRTR-derived data file; provide only on request under licence obligations.	restricted_on_request	csv	primary_source	restricted_on_request	keep_restricted_on_request	restricted_on_request	Parent file is restricted-on-request.	restricted_on_request
median_grp0	01_primary_data/public/f4_srtr_median_survival_repository_public.csv	f4_srtr_median_survival_repository_public.csv		numeric				NA/blank as read by fread	28	0	25	322 | 276 | 151 | 130 | 65	F4	restricted	no		public_deposit	keep_public_deposit	F4	not_public	SRTR-derived data file; provide only on request under licence obligations.	restricted_on_request	csv	primary_source	restricted_on_request	keep_restricted_on_request	restricted_on_request	Parent file is restricted-on-request.	restricted_on_request
n_grp1	01_primary_data/public/f4_srtr_median_survival_repository_public.csv	f4_srtr_median_survival_repository_public.csv		integer				NA/blank as read by fread	28	0	28	367 | 2676 | 4767 | 3953 | 2569	F4	restricted	no		public_deposit	keep_public_deposit	F4	not_public	SRTR-derived data file; provide only on request under licence obligations.	restricted_on_request	csv	primary_source	restricted_on_request	keep_restricted_on_request	restricted_on_request	Parent file is restricted-on-request.	restricted_on_request
median_grp1	01_primary_data/public/f4_srtr_median_survival_repository_public.csv	f4_srtr_median_survival_repository_public.csv		numeric				NA/blank as read by fread	28	0	27	315 | 312 | 202 | 88 | 41	F4	restricted	no		public_deposit	keep_public_deposit	F4	not_public	SRTR-derived data file; provide only on request under licence obligations.	restricted_on_request	csv	primary_source	restricted_on_request	keep_restricted_on_request	restricted_on_request	Parent file is restricted-on-request.	restricted_on_request
score_class_label	01_primary_data/public/f4_srtr_median_survival_repository_public.csv	f4_srtr_median_survival_repository_public.csv		character			≤10 | 11-15 | 16-20 | 21-25 | 26-30 | 31-35 | 36-40	NA/blank as read by fread	28	0	7	≤10 | 11-15 | 16-20 | 21-25 | 26-30	F4	restricted	no		public_deposit	keep_public_deposit	F4	not_public	SRTR-derived data file; provide only on request under licence obligations.	restricted_on_request	csv	primary_source	restricted_on_request	keep_restricted_on_request	restricted_on_request	Parent file is restricted-on-request.	restricted_on_request
model	01_primary_data/public/f4_srtr_wilcoxon_repository_public.csv	f4_srtr_wilcoxon_repository_public.csv		character			MELD | MELD-Na | reMELD-Na | MELD 3.0	NA/blank as read by fread	28	0	4	MELD | MELD-Na | reMELD-Na | MELD 3.0	F4	restricted	no		public_deposit	keep_public_deposit	F4	not_public	SRTR-derived data file; provide only on request under licence obligations.	restricted_on_request	csv	primary_source	restricted_on_request	keep_restricted_on_request	restricted_on_request	Parent file is restricted-on-request.	restricted_on_request
score_class_label_wil	01_primary_data/public/f4_srtr_wilcoxon_repository_public.csv	f4_srtr_wilcoxon_repository_public.csv		character			≤10 | 11-15 | 16-20 | 21-25 | 26-30 | 31-35 | 36-40	NA/blank as read by fread	28	0	7	≤10 | 11-15 | 16-20 | 21-25 | 26-30	F4	restricted	no		public_deposit	keep_public_deposit	F4	not_public	SRTR-derived data file; provide only on request under licence obligations.	restricted_on_request	csv	primary_source	restricted_on_request	keep_restricted_on_request	restricted_on_request	Parent file is restricted-on-request.	restricted_on_request
n_grp0_wil	01_primary_data/public/f4_srtr_wilcoxon_repository_public.csv	f4_srtr_wilcoxon_repository_public.csv		integer				NA/blank as read by fread	28	0	28	989 | 4381 | 2949 | 2290 | 983	F4	restricted	no		public_deposit	keep_public_deposit	F4	not_public	SRTR-derived data file; provide only on request under licence obligations.	restricted_on_request	csv	primary_source	restricted_on_request	keep_restricted_on_request	restricted_on_request	Parent file is restricted-on-request.	restricted_on_request
median_grp0_wil	01_primary_data/public/f4_srtr_wilcoxon_repository_public.csv	f4_srtr_wilcoxon_repository_public.csv		numeric				NA/blank as read by fread	28	0	25	322 | 276 | 151 | 130 | 65	F4	restricted	no		public_deposit	keep_public_deposit	F4	not_public	SRTR-derived data file; provide only on request under licence obligations.	restricted_on_request	csv	primary_source	restricted_on_request	keep_restricted_on_request	restricted_on_request	Parent file is restricted-on-request.	restricted_on_request
n_grp1_wil	01_primary_data/public/f4_srtr_wilcoxon_repository_public.csv	f4_srtr_wilcoxon_repository_public.csv		integer				NA/blank as read by fread	28	0	28	367 | 2676 | 4767 | 3953 | 2569	F4	restricted	no		public_deposit	keep_public_deposit	F4	not_public	SRTR-derived data file; provide only on request under licence obligations.	restricted_on_request	csv	primary_source	restricted_on_request	keep_restricted_on_request	restricted_on_request	Parent file is restricted-on-request.	restricted_on_request
median_grp1_wil	01_primary_data/public/f4_srtr_wilcoxon_repository_public.csv	f4_srtr_wilcoxon_repository_public.csv		numeric				NA/blank as read by fread	28	0	27	315 | 312 | 202 | 88 | 41	F4	restricted	no		public_deposit	keep_public_deposit	F4	not_public	SRTR-derived data file; provide only on request under licence obligations.	restricted_on_request	csv	primary_source	restricted_on_request	keep_restricted_on_request	restricted_on_request	Parent file is restricted-on-request.	restricted_on_request
wilcoxon_p	01_primary_data/public/f4_srtr_wilcoxon_repository_public.csv	f4_srtr_wilcoxon_repository_public.csv		numeric				NA/blank as read by fread	28	0	11	0.9403 | 0 | 0.8503 | 0.9807 | 0.0985	F4	restricted	no		public_deposit	keep_public_deposit	F4	not_public	SRTR-derived data file; provide only on request under licence obligations.	restricted_on_request	csv	primary_source	restricted_on_request	keep_restricted_on_request	restricted_on_request	Parent file is restricted-on-request.	restricted_on_request
asterisk	01_primary_data/public/f4_srtr_wilcoxon_repository_public.csv	f4_srtr_wilcoxon_repository_public.csv		character			n.s. | **** | ** | ***	NA/blank as read by fread	28	0	4	n.s. | **** | ** | ***	F4	restricted	no		public_deposit	keep_public_deposit	F4	not_public	SRTR-derived data file; provide only on request under licence obligations.	restricted_on_request	csv	primary_source	restricted_on_request	keep_restricted_on_request	restricted_on_request	Parent file is restricted-on-request.	restricted_on_request
V1	01_primary_data/restricted/provenance/T4_survival_matrix_components/m1_matrix_1.csv	m1_matrix_1.csv		integer				NA/blank as read by fread	1	0	1	-49	T4	restricted	no		restricted_on_request	keep_restricted_on_request	T4	restricted_on_request	Restricted-on-request file after policy overrides.	restricted_on_request	csv	primary_source	restricted_on_request	keep_restricted_on_request	restricted_on_request	Parent file is restricted-on-request.	restricted_on_request
V2	01_primary_data/restricted/provenance/T4_survival_matrix_components/m1_matrix_1.csv	m1_matrix_1.csv		integer				NA/blank as read by fread	1	0	1	787	T4	restricted	no		restricted_on_request	keep_restricted_on_request	T4	restricted_on_request	Restricted-on-request file after policy overrides.	restricted_on_request	csv	primary_source	restricted_on_request	keep_restricted_on_request	restricted_on_request	Parent file is restricted-on-request.	restricted_on_request
V3	01_primary_data/restricted/provenance/T4_survival_matrix_components/m1_matrix_1.csv	m1_matrix_1.csv		integer				NA/blank as read by fread	1	0	1	5	T4	restricted	no		restricted_on_request	keep_restricted_on_request	T4	restricted_on_request	Restricted-on-request file after policy overrides.	restricted_on_request	csv	primary_source	restricted_on_request	keep_restricted_on_request	restricted_on_request	Parent file is restricted-on-request.	restricted_on_request
V4	01_primary_data/restricted/provenance/T4_survival_matrix_components/m1_matrix_1.csv	m1_matrix_1.csv		integer				NA/blank as read by fread	1	0	1	782	T4	restricted	no		restricted_on_request	keep_restricted_on_request	T4	restricted_on_request	Restricted-on-request file after policy overrides.	restricted_on_request	csv	primary_source	restricted_on_request	keep_restricted_on_request	restricted_on_request	Parent file is restricted-on-request.	restricted_on_request
V5	01_primary_data/restricted/provenance/T4_survival_matrix_components/m1_matrix_1.csv	m1_matrix_1.csv		numeric				NA/blank as read by fread	1	0	1	0.726014760147601	T4	restricted	no		restricted_on_request	keep_restricted_on_request	T4	restricted_on_request	Restricted-on-request file after policy overrides.	restricted_on_request	csv	primary_source	restricted_on_request	keep_restricted_on_request	restricted_on_request	Parent file is restricted-on-request.	restricted_on_request
V6	01_primary_data/restricted/provenance/T4_survival_matrix_components/m1_matrix_1.csv	m1_matrix_1.csv		numeric				NA/blank as read by fread	1	0	1	0.000187785393269172	T4	restricted	no		restricted_on_request	keep_restricted_on_request	T4	restricted_on_request	Restricted-on-request file after policy overrides.	restricted_on_request	csv	primary_source	restricted_on_request	keep_restricted_on_request	restricted_on_request	Parent file is restricted-on-request.	restricted_on_request
V7	01_primary_data/restricted/provenance/T4_survival_matrix_components/m1_matrix_1.csv	m1_matrix_1.csv		numeric				NA/blank as read by fread	1	0	1	0.0137034810639185	T4	restricted	no		restricted_on_request	keep_restricted_on_request	T4	restricted_on_request	Restricted-on-request file after policy overrides.	restricted_on_request	csv	primary_source	restricted_on_request	keep_restricted_on_request	restricted_on_request	Parent file is restricted-on-request.	restricted_on_request
V8	01_primary_data/restricted/provenance/T4_survival_matrix_components/m1_matrix_1.csv	m1_matrix_1.csv		numeric				NA/blank as read by fread	1	0	1	0.751827843967632	T4	restricted	no		restricted_on_request	keep_restricted_on_request	T4	restricted_on_request	Restricted-on-request file after policy overrides.	restricted_on_request	csv	primary_source	restricted_on_request	keep_restricted_on_request	restricted_on_request	Parent file is restricted-on-request.	restricted_on_request
V9	01_primary_data/restricted/provenance/T4_survival_matrix_components/m1_matrix_1.csv	m1_matrix_1.csv		numeric				NA/blank as read by fread	1	0	1	0.698094342678841	T4	restricted	no		restricted_on_request	keep_restricted_on_request	T4	restricted_on_request	Restricted-on-request file after policy overrides.	restricted_on_request	csv	primary_source	restricted_on_request	keep_restricted_on_request	restricted_on_request	Parent file is restricted-on-request.	restricted_on_request
V1	01_primary_data/restricted/provenance/T4_survival_matrix_components/m1_matrix_2.csv	m1_matrix_2.csv		integer				NA/blank as read by fread	1	0	1	-49	T4	restricted	no		restricted_on_request	keep_restricted_on_request	T4	restricted_on_request	Restricted-on-request file after policy overrides.	restricted_on_request	csv	primary_source	restricted_on_request	keep_restricted_on_request	restricted_on_request	Parent file is restricted-on-request.	restricted_on_request
V2	01_primary_data/restricted/provenance/T4_survival_matrix_components/m1_matrix_2.csv	m1_matrix_2.csv		integer				NA/blank as read by fread	1	0	1	750	T4	restricted	no		restricted_on_request	keep_restricted_on_request	T4	restricted_on_request	Restricted-on-request file after policy overrides.	restricted_on_request	csv	primary_source	restricted_on_request	keep_restricted_on_request	restricted_on_request	Parent file is restricted-on-request.	restricted_on_request
V3	01_primary_data/restricted/provenance/T4_survival_matrix_components/m1_matrix_2.csv	m1_matrix_2.csv		integer				NA/blank as read by fread	1	0	1	5	T4	restricted	no		restricted_on_request	keep_restricted_on_request	T4	restricted_on_request	Restricted-on-request file after policy overrides.	restricted_on_request	csv	primary_source	restricted_on_request	keep_restricted_on_request	restricted_on_request	Parent file is restricted-on-request.	restricted_on_request
V4	01_primary_data/restricted/provenance/T4_survival_matrix_components/m1_matrix_2.csv	m1_matrix_2.csv		integer				NA/blank as read by fread	1	0	1	745	T4	restricted	no		restricted_on_request	keep_restricted_on_request	T4	restricted_on_request	Restricted-on-request file after policy overrides.	restricted_on_request	csv	primary_source	restricted_on_request	keep_restricted_on_request	restricted_on_request	Parent file is restricted-on-request.	restricted_on_request
V5	01_primary_data/restricted/provenance/T4_survival_matrix_components/m1_matrix_2.csv	m1_matrix_2.csv		numeric				NA/blank as read by fread	1	0	1	0.729571984435798	T4	restricted	no		restricted_on_request	keep_restricted_on_request	T4	restricted_on_request	Restricted-on-request file after policy overrides.	restricted_on_request	csv	primary_source	restricted_on_request	keep_restricted_on_request	restricted_on_request	Parent file is restricted-on-request.	restricted_on_request
V6	01_primary_data/restricted/provenance/T4_survival_matrix_components/m1_matrix_2.csv	m1_matrix_2.csv		numeric				NA/blank as read by fread	1	0	1	0.000196685953534622	T4	restricted	no		restricted_on_request	keep_restricted_on_request	T4	restricted_on_request	Restricted-on-request file after policy overrides.	restricted_on_request	csv	primary_source	restricted_on_request	keep_restricted_on_request	restricted_on_request	Parent file is restricted-on-request.	restricted_on_request
V7	01_primary_data/restricted/provenance/T4_survival_matrix_components/m1_matrix_2.csv	m1_matrix_2.csv		numeric				NA/blank as read by fread	1	0	1	0.0140244769433523	T4	restricted	no		restricted_on_request	keep_restricted_on_request	T4	restricted_on_request	Restricted-on-request file after policy overrides.	restricted_on_request	csv	primary_source	restricted_on_request	keep_restricted_on_request	restricted_on_request	Parent file is restricted-on-request.	restricted_on_request
V8	01_primary_data/restricted/provenance/T4_survival_matrix_components/m1_matrix_2.csv	m1_matrix_2.csv		numeric				NA/blank as read by fread	1	0	1	0.755946196462307	T4	restricted	no		restricted_on_request	keep_restricted_on_request	T4	restricted_on_request	Restricted-on-request file after policy overrides.	restricted_on_request	csv	primary_source	restricted_on_request	keep_restricted_on_request	restricted_on_request	Parent file is restricted-on-request.	restricted_on_request
V9	01_primary_data/restricted/provenance/T4_survival_matrix_components/m1_matrix_2.csv	m1_matrix_2.csv		numeric				NA/blank as read by fread	1	0	1	0.700951316498399	T4	restricted	no		restricted_on_request	keep_restricted_on_request	T4	restricted_on_request	Restricted-on-request file after policy overrides.	restricted_on_request	csv	primary_source	restricted_on_request	keep_restricted_on_request	restricted_on_request	Parent file is restricted-on-request.	restricted_on_request
V1	01_primary_data/restricted/provenance/T4_survival_matrix_components/m1_matrix_3.csv	m1_matrix_3.csv		integer				NA/blank as read by fread	1	0	1	-49	T4	restricted	no		restricted_on_request	keep_restricted_on_request	T4	restricted_on_request	Restricted-on-request file after policy overrides.	restricted_on_request	csv	primary_source	restricted_on_request	keep_restricted_on_request	restricted_on_request	Parent file is restricted-on-request.	restricted_on_request
V2	01_primary_data/restricted/provenance/T4_survival_matrix_components/m1_matrix_3.csv	m1_matrix_3.csv		integer				NA/blank as read by fread	1	0	1	862	T4	restricted	no		restricted_on_request	keep_restricted_on_request	T4	restricted_on_request	Restricted-on-request file after policy overrides.	restricted_on_request	csv	primary_source	restricted_on_request	keep_restricted_on_request	restricted_on_request	Parent file is restricted-on-request.	restricted_on_request
V3	01_primary_data/restricted/provenance/T4_survival_matrix_components/m1_matrix_3.csv	m1_matrix_3.csv		integer				NA/blank as read by fread	1	0	1	6	T4	restricted	no		restricted_on_request	keep_restricted_on_request	T4	restricted_on_request	Restricted-on-request file after policy overrides.	restricted_on_request	csv	primary_source	restricted_on_request	keep_restricted_on_request	restricted_on_request	Parent file is restricted-on-request.	restricted_on_request
V4	01_primary_data/restricted/provenance/T4_survival_matrix_components/m1_matrix_3.csv	m1_matrix_3.csv		integer				NA/blank as read by fread	1	0	1	856	T4	restricted	no		restricted_on_request	keep_restricted_on_request	T4	restricted_on_request	Restricted-on-request file after policy overrides.	restricted_on_request	csv	primary_source	restricted_on_request	keep_restricted_on_request	restricted_on_request	Parent file is restricted-on-request.	restricted_on_request
V5	01_primary_data/restricted/provenance/T4_survival_matrix_components/m1_matrix_3.csv	m1_matrix_3.csv		numeric				NA/blank as read by fread	1	0	1	0.691259021651965	T4	restricted	no		restricted_on_request	keep_restricted_on_request	T4	restricted_on_request	Restricted-on-request file after policy overrides.	restricted_on_request	csv	primary_source	restricted_on_request	keep_restricted_on_request	restricted_on_request	Parent file is restricted-on-request.	restricted_on_request
V6	01_primary_data/restricted/provenance/T4_survival_matrix_components/m1_matrix_3.csv	m1_matrix_3.csv		numeric				NA/blank as read by fread	1	0	1	0.000175032285607847	T4	restricted	no		restricted_on_request	keep_restricted_on_request	T4	restricted_on_request	Restricted-on-request file after policy overrides.	restricted_on_request	csv	primary_source	restricted_on_request	keep_restricted_on_request	restricted_on_request	Parent file is restricted-on-request.	restricted_on_request
V7	01_primary_data/restricted/provenance/T4_survival_matrix_components/m1_matrix_3.csv	m1_matrix_3.csv		numeric				NA/blank as read by fread	1	0	1	0.0132299767803215	T4	restricted	no		restricted_on_request	keep_restricted_on_request	T4	restricted_on_request	Restricted-on-request file after policy overrides.	restricted_on_request	csv	primary_source	restricted_on_request	keep_restricted_on_request	restricted_on_request	Parent file is restricted-on-request.	restricted_on_request
V8	01_primary_data/restricted/provenance/T4_survival_matrix_components/m1_matrix_3.csv	m1_matrix_3.csv		numeric				NA/blank as read by fread	1	0	1	0.716360662603777	T4	restricted	no		restricted_on_request	keep_restricted_on_request	T4	restricted_on_request	Restricted-on-request file after policy overrides.	restricted_on_request	csv	primary_source	restricted_on_request	keep_restricted_on_request	restricted_on_request	Parent file is restricted-on-request.	restricted_on_request
V9	01_primary_data/restricted/provenance/T4_survival_matrix_components/m1_matrix_3.csv	m1_matrix_3.csv		numeric				NA/blank as read by fread	1	0	1	0.664497628086457	T4	restricted	no		restricted_on_request	keep_restricted_on_request	T4	restricted_on_request	Restricted-on-request file after policy overrides.	restricted_on_request	csv	primary_source	restricted_on_request	keep_restricted_on_request	restricted_on_request	Parent file is restricted-on-request.	restricted_on_request
V1	01_primary_data/restricted/provenance/T4_survival_matrix_components/m1_matrix_4.csv	m1_matrix_4.csv		integer				NA/blank as read by fread	1	0	1	-49	T4	restricted	no		restricted_on_request	keep_restricted_on_request	T4	restricted_on_request	Restricted-on-request file after policy overrides.	restricted_on_request	csv	primary_source	restricted_on_request	keep_restricted_on_request	restricted_on_request	Parent file is restricted-on-request.	restricted_on_request
V2	01_primary_data/restricted/provenance/T4_survival_matrix_components/m1_matrix_4.csv	m1_matrix_4.csv		integer				NA/blank as read by fread	1	0	1	787	T4	restricted	no		restricted_on_request	keep_restricted_on_request	T4	restricted_on_request	Restricted-on-request file after policy overrides.	restricted_on_request	csv	primary_source	restricted_on_request	keep_restricted_on_request	restricted_on_request	Parent file is restricted-on-request.	restricted_on_request
V3	01_primary_data/restricted/provenance/T4_survival_matrix_components/m1_matrix_4.csv	m1_matrix_4.csv		integer				NA/blank as read by fread	1	0	1	4	T4	restricted	no		restricted_on_request	keep_restricted_on_request	T4	restricted_on_request	Restricted-on-request file after policy overrides.	restricted_on_request	csv	primary_source	restricted_on_request	keep_restricted_on_request	restricted_on_request	Parent file is restricted-on-request.	restricted_on_request
V4	01_primary_data/restricted/provenance/T4_survival_matrix_components/m1_matrix_4.csv	m1_matrix_4.csv		integer				NA/blank as read by fread	1	0	1	783	T4	restricted	no		restricted_on_request	keep_restricted_on_request	T4	restricted_on_request	Restricted-on-request file after policy overrides.	restricted_on_request	csv	primary_source	restricted_on_request	keep_restricted_on_request	restricted_on_request	Parent file is restricted-on-request.	restricted_on_request
V5	01_primary_data/restricted/provenance/T4_survival_matrix_components/m1_matrix_4.csv	m1_matrix_4.csv		numeric				NA/blank as read by fread	1	0	1	0.702678571428571	T4	restricted	no		restricted_on_request	keep_restricted_on_request	T4	restricted_on_request	Restricted-on-request file after policy overrides.	restricted_on_request	csv	primary_source	restricted_on_request	keep_restricted_on_request	restricted_on_request	Parent file is restricted-on-request.	restricted_on_request
V6	01_primary_data/restricted/provenance/T4_survival_matrix_components/m1_matrix_4.csv	m1_matrix_4.csv		numeric				NA/blank as read by fread	1	0	1	0.000189742026875833	T4	restricted	no		restricted_on_request	keep_restricted_on_request	T4	restricted_on_request	Restricted-on-request file after policy overrides.	restricted_on_request	csv	primary_source	restricted_on_request	keep_restricted_on_request	restricted_on_request	Parent file is restricted-on-request.	restricted_on_request
V7	01_primary_data/restricted/provenance/T4_survival_matrix_components/m1_matrix_4.csv	m1_matrix_4.csv		numeric				NA/blank as read by fread	1	0	1	0.0137746879048432	T4	restricted	no		restricted_on_request	keep_restricted_on_request	T4	restricted_on_request	Restricted-on-request file after policy overrides.	restricted_on_request	csv	primary_source	restricted_on_request	keep_restricted_on_request	restricted_on_request	Parent file is restricted-on-request.	restricted_on_request
V8	01_primary_data/restricted/provenance/T4_survival_matrix_components/m1_matrix_4.csv	m1_matrix_4.csv		numeric				NA/blank as read by fread	1	0	1	0.728729834037626	T4	restricted	no		restricted_on_request	keep_restricted_on_request	T4	restricted_on_request	Restricted-on-request file after policy overrides.	restricted_on_request	csv	primary_source	restricted_on_request	keep_restricted_on_request	restricted_on_request	Parent file is restricted-on-request.	restricted_on_request
V9	01_primary_data/restricted/provenance/T4_survival_matrix_components/m1_matrix_4.csv	m1_matrix_4.csv		numeric				NA/blank as read by fread	1	0	1	0.674727115322062	T4	restricted	no		restricted_on_request	keep_restricted_on_request	T4	restricted_on_request	Restricted-on-request file after policy overrides.	restricted_on_request	csv	primary_source	restricted_on_request	keep_restricted_on_request	restricted_on_request	Parent file is restricted-on-request.	restricted_on_request
V1	01_primary_data/restricted/provenance/T4_survival_matrix_components/pm_matrix_1.csv	pm_matrix_1.csv		integer				NA/blank as read by fread	1	0	1	-49	T4	restricted	no		restricted_on_request	keep_restricted_on_request	T4	restricted_on_request	Restricted-on-request file after policy overrides.	restricted_on_request	csv	primary_source	restricted_on_request	keep_restricted_on_request	restricted_on_request	Parent file is restricted-on-request.	restricted_on_request
V2	01_primary_data/restricted/provenance/T4_survival_matrix_components/pm_matrix_1.csv	pm_matrix_1.csv		integer				NA/blank as read by fread	1	0	1	1117	T4	restricted	no		restricted_on_request	keep_restricted_on_request	T4	restricted_on_request	Restricted-on-request file after policy overrides.	restricted_on_request	csv	primary_source	restricted_on_request	keep_restricted_on_request	restricted_on_request	Parent file is restricted-on-request.	restricted_on_request
V3	01_primary_data/restricted/provenance/T4_survival_matrix_components/pm_matrix_1.csv	pm_matrix_1.csv		integer				NA/blank as read by fread	1	0	1	5	T4	restricted	no		restricted_on_request	keep_restricted_on_request	T4	restricted_on_request	Restricted-on-request file after policy overrides.	restricted_on_request	csv	primary_source	restricted_on_request	keep_restricted_on_request	restricted_on_request	Parent file is restricted-on-request.	restricted_on_request
V4	01_primary_data/restricted/provenance/T4_survival_matrix_components/pm_matrix_1.csv	pm_matrix_1.csv		integer				NA/blank as read by fread	1	0	1	1112	T4	restricted	no		restricted_on_request	keep_restricted_on_request	T4	restricted_on_request	Restricted-on-request file after policy overrides.	restricted_on_request	csv	primary_source	restricted_on_request	keep_restricted_on_request	restricted_on_request	Parent file is restricted-on-request.	restricted_on_request
V5	01_primary_data/restricted/provenance/T4_survival_matrix_components/pm_matrix_1.csv	pm_matrix_1.csv		numeric				NA/blank as read by fread	1	0	1	0.694651741293532	T4	restricted	no		restricted_on_request	keep_restricted_on_request	T4	restricted_on_request	Restricted-on-request file after policy overrides.	restricted_on_request	csv	primary_source	restricted_on_request	keep_restricted_on_request	restricted_on_request	Parent file is restricted-on-request.	restricted_on_request
V6	01_primary_data/restricted/provenance/T4_survival_matrix_components/pm_matrix_1.csv	pm_matrix_1.csv		numeric				NA/blank as read by fread	1	0	1	0.000133852073196484	T4	restricted	no		restricted_on_request	keep_restricted_on_request	T4	restricted_on_request	Restricted-on-request file after policy overrides.	restricted_on_request	csv	primary_source	restricted_on_request	keep_restricted_on_request	restricted_on_request	Parent file is restricted-on-request.	restricted_on_request
V7	01_primary_data/restricted/provenance/T4_survival_matrix_components/pm_matrix_1.csv	pm_matrix_1.csv		numeric				NA/blank as read by fread	1	0	1	0.0115694456736908	T4	restricted	no		restricted_on_request	keep_restricted_on_request	T4	restricted_on_request	Restricted-on-request file after policy overrides.	restricted_on_request	csv	primary_source	restricted_on_request	keep_restricted_on_request	restricted_on_request	Parent file is restricted-on-request.	restricted_on_request
V8	01_primary_data/restricted/provenance/T4_survival_matrix_components/pm_matrix_1.csv	pm_matrix_1.csv		numeric				NA/blank as read by fread	1	0	1	0.716683464682009	T4	restricted	no		restricted_on_request	keep_restricted_on_request	T4	restricted_on_request	Restricted-on-request file after policy overrides.	restricted_on_request	csv	primary_source	restricted_on_request	keep_restricted_on_request	restricted_on_request	Parent file is restricted-on-request.	restricted_on_request
V9	01_primary_data/restricted/provenance/T4_survival_matrix_components/pm_matrix_1.csv	pm_matrix_1.csv		numeric				NA/blank as read by fread	1	0	1	0.671329700705936	T4	restricted	no		restricted_on_request	keep_restricted_on_request	T4	restricted_on_request	Restricted-on-request file after policy overrides.	restricted_on_request	csv	primary_source	restricted_on_request	keep_restricted_on_request	restricted_on_request	Parent file is restricted-on-request.	restricted_on_request
V1	01_primary_data/restricted/provenance/T4_survival_matrix_components/pm_matrix_2.csv	pm_matrix_2.csv		integer				NA/blank as read by fread	1	0	1	-49	T4	restricted	no		restricted_on_request	keep_restricted_on_request	T4	restricted_on_request	Restricted-on-request file after policy overrides.	restricted_on_request	csv	primary_source	restricted_on_request	keep_restricted_on_request	restricted_on_request	Parent file is restricted-on-request.	restricted_on_request
V2	01_primary_data/restricted/provenance/T4_survival_matrix_components/pm_matrix_2.csv	pm_matrix_2.csv		integer				NA/blank as read by fread	1	0	1	1154	T4	restricted	no		restricted_on_request	keep_restricted_on_request	T4	restricted_on_request	Restricted-on-request file after policy overrides.	restricted_on_request	csv	primary_source	restricted_on_request	keep_restricted_on_request	restricted_on_request	Parent file is restricted-on-request.	restricted_on_request
V3	01_primary_data/restricted/provenance/T4_survival_matrix_components/pm_matrix_2.csv	pm_matrix_2.csv		integer				NA/blank as read by fread	1	0	1	5	T4	restricted	no		restricted_on_request	keep_restricted_on_request	T4	restricted_on_request	Restricted-on-request file after policy overrides.	restricted_on_request	csv	primary_source	restricted_on_request	keep_restricted_on_request	restricted_on_request	Parent file is restricted-on-request.	restricted_on_request
V4	01_primary_data/restricted/provenance/T4_survival_matrix_components/pm_matrix_2.csv	pm_matrix_2.csv		integer				NA/blank as read by fread	1	0	1	1149	T4	restricted	no		restricted_on_request	keep_restricted_on_request	T4	restricted_on_request	Restricted-on-request file after policy overrides.	restricted_on_request	csv	primary_source	restricted_on_request	keep_restricted_on_request	restricted_on_request	Parent file is restricted-on-request.	restricted_on_request
V5	01_primary_data/restricted/provenance/T4_survival_matrix_components/pm_matrix_2.csv	pm_matrix_2.csv		numeric				NA/blank as read by fread	1	0	1	0.693509615384615	T4	restricted	no		restricted_on_request	keep_restricted_on_request	T4	restricted_on_request	Restricted-on-request file after policy overrides.	restricted_on_request	csv	primary_source	restricted_on_request	keep_restricted_on_request	restricted_on_request	Parent file is restricted-on-request.	restricted_on_request
V6	01_primary_data/restricted/provenance/T4_survival_matrix_components/pm_matrix_2.csv	pm_matrix_2.csv		numeric				NA/blank as read by fread	1	0	1	0.000129550428003303	T4	restricted	no		restricted_on_request	keep_restricted_on_request	T4	restricted_on_request	Restricted-on-request file after policy overrides.	restricted_on_request	csv	primary_source	restricted_on_request	keep_restricted_on_request	restricted_on_request	Parent file is restricted-on-request.	restricted_on_request
V7	01_primary_data/restricted/provenance/T4_survival_matrix_components/pm_matrix_2.csv	pm_matrix_2.csv		numeric				NA/blank as read by fread	1	0	1	0.0113820221403449	T4	restricted	no		restricted_on_request	keep_restricted_on_request	T4	restricted_on_request	Restricted-on-request file after policy overrides.	restricted_on_request	csv	primary_source	restricted_on_request	keep_restricted_on_request	restricted_on_request	Parent file is restricted-on-request.	restricted_on_request
V8	01_primary_data/restricted/provenance/T4_survival_matrix_components/pm_matrix_2.csv	pm_matrix_2.csv		numeric				NA/blank as read by fread	1	0	1	0.715197939609407	T4	restricted	no		restricted_on_request	keep_restricted_on_request	T4	restricted_on_request	Restricted-on-request file after policy overrides.	restricted_on_request	csv	primary_source	restricted_on_request	keep_restricted_on_request	restricted_on_request	Parent file is restricted-on-request.	restricted_on_request
V9	01_primary_data/restricted/provenance/T4_survival_matrix_components/pm_matrix_2.csv	pm_matrix_2.csv		numeric				NA/blank as read by fread	1	0	1	0.670579201757423	T4	restricted	no		restricted_on_request	keep_restricted_on_request	T4	restricted_on_request	Restricted-on-request file after policy overrides.	restricted_on_request	csv	primary_source	restricted_on_request	keep_restricted_on_request	restricted_on_request	Parent file is restricted-on-request.	restricted_on_request
V1	01_primary_data/restricted/provenance/T4_survival_matrix_components/pm_matrix_3.csv	pm_matrix_3.csv		integer				NA/blank as read by fread	1	0	1	-49	T4	restricted	no		restricted_on_request	keep_restricted_on_request	T4	restricted_on_request	Restricted-on-request file after policy overrides.	restricted_on_request	csv	primary_source	restricted_on_request	keep_restricted_on_request	restricted_on_request	Parent file is restricted-on-request.	restricted_on_request
V2	01_primary_data/restricted/provenance/T4_survival_matrix_components/pm_matrix_3.csv	pm_matrix_3.csv		integer				NA/blank as read by fread	1	0	1	1038	T4	restricted	no		restricted_on_request	keep_restricted_on_request	T4	restricted_on_request	Restricted-on-request file after policy overrides.	restricted_on_request	csv	primary_source	restricted_on_request	keep_restricted_on_request	restricted_on_request	Parent file is restricted-on-request.	restricted_on_request
V3	01_primary_data/restricted/provenance/T4_survival_matrix_components/pm_matrix_3.csv	pm_matrix_3.csv		integer				NA/blank as read by fread	1	0	1	4	T4	restricted	no		restricted_on_request	keep_restricted_on_request	T4	restricted_on_request	Restricted-on-request file after policy overrides.	restricted_on_request	csv	primary_source	restricted_on_request	keep_restricted_on_request	restricted_on_request	Parent file is restricted-on-request.	restricted_on_request
V4	01_primary_data/restricted/provenance/T4_survival_matrix_components/pm_matrix_3.csv	pm_matrix_3.csv		integer				NA/blank as read by fread	1	0	1	1034	T4	restricted	no		restricted_on_request	keep_restricted_on_request	T4	restricted_on_request	Restricted-on-request file after policy overrides.	restricted_on_request	csv	primary_source	restricted_on_request	keep_restricted_on_request	restricted_on_request	Parent file is restricted-on-request.	restricted_on_request
V5	01_primary_data/restricted/provenance/T4_survival_matrix_components/pm_matrix_3.csv	pm_matrix_3.csv		numeric				NA/blank as read by fread	1	0	1	0.720833333333333	T4	restricted	no		restricted_on_request	keep_restricted_on_request	T4	restricted_on_request	Restricted-on-request file after policy overrides.	restricted_on_request	csv	primary_source	restricted_on_request	keep_restricted_on_request	restricted_on_request	Parent file is restricted-on-request.	restricted_on_request
V6	01_primary_data/restricted/provenance/T4_survival_matrix_components/pm_matrix_3.csv	pm_matrix_3.csv		numeric				NA/blank as read by fread	1	0	1	0.00014168136279312	T4	restricted	no		restricted_on_request	keep_restricted_on_request	T4	restricted_on_request	Restricted-on-request file after policy overrides.	restricted_on_request	csv	primary_source	restricted_on_request	keep_restricted_on_request	restricted_on_request	Parent file is restricted-on-request.	restricted_on_request
V7	01_primary_data/restricted/provenance/T4_survival_matrix_components/pm_matrix_3.csv	pm_matrix_3.csv		numeric				NA/blank as read by fread	1	0	1	0.0119029980590236	T4	restricted	no		restricted_on_request	keep_restricted_on_request	T4	restricted_on_request	Restricted-on-request file after policy overrides.	restricted_on_request	csv	primary_source	restricted_on_request	keep_restricted_on_request	restricted_on_request	Parent file is restricted-on-request.	restricted_on_request
V8	01_primary_data/restricted/provenance/T4_survival_matrix_components/pm_matrix_3.csv	pm_matrix_3.csv		numeric				NA/blank as read by fread	1	0	1	0.743392391942376	T4	restricted	no		restricted_on_request	keep_restricted_on_request	T4	restricted_on_request	Restricted-on-request file after policy overrides.	restricted_on_request	csv	primary_source	restricted_on_request	keep_restricted_on_request	restricted_on_request	Parent file is restricted-on-request.	restricted_on_request
V9	01_primary_data/restricted/provenance/T4_survival_matrix_components/pm_matrix_3.csv	pm_matrix_3.csv		numeric				NA/blank as read by fread	1	0	1	0.696724044588601	T4	restricted	no		restricted_on_request	keep_restricted_on_request	T4	restricted_on_request	Restricted-on-request file after policy overrides.	restricted_on_request	csv	primary_source	restricted_on_request	keep_restricted_on_request	restricted_on_request	Parent file is restricted-on-request.	restricted_on_request
V1	01_primary_data/restricted/provenance/T4_survival_matrix_components/pm_matrix_4.csv	pm_matrix_4.csv		integer				NA/blank as read by fread	1	0	1	-49	T4	restricted	no		restricted_on_request	keep_restricted_on_request	T4	restricted_on_request	Restricted-on-request file after policy overrides.	restricted_on_request	csv	primary_source	restricted_on_request	keep_restricted_on_request	restricted_on_request	Parent file is restricted-on-request.	restricted_on_request
V2	01_primary_data/restricted/provenance/T4_survival_matrix_components/pm_matrix_4.csv	pm_matrix_4.csv		integer				NA/blank as read by fread	1	0	1	1122	T4	restricted	no		restricted_on_request	keep_restricted_on_request	T4	restricted_on_request	Restricted-on-request file after policy overrides.	restricted_on_request	csv	primary_source	restricted_on_request	keep_restricted_on_request	restricted_on_request	Parent file is restricted-on-request.	restricted_on_request
V3	01_primary_data/restricted/provenance/T4_survival_matrix_components/pm_matrix_4.csv	pm_matrix_4.csv		integer				NA/blank as read by fread	1	0	1	6	T4	restricted	no		restricted_on_request	keep_restricted_on_request	T4	restricted_on_request	Restricted-on-request file after policy overrides.	restricted_on_request	csv	primary_source	restricted_on_request	keep_restricted_on_request	restricted_on_request	Parent file is restricted-on-request.	restricted_on_request
V4	01_primary_data/restricted/provenance/T4_survival_matrix_components/pm_matrix_4.csv	pm_matrix_4.csv		integer				NA/blank as read by fread	1	0	1	1116	T4	restricted	no		restricted_on_request	keep_restricted_on_request	T4	restricted_on_request	Restricted-on-request file after policy overrides.	restricted_on_request	csv	primary_source	restricted_on_request	keep_restricted_on_request	restricted_on_request	Parent file is restricted-on-request.	restricted_on_request
V5	01_primary_data/restricted/provenance/T4_survival_matrix_components/pm_matrix_4.csv	pm_matrix_4.csv		numeric				NA/blank as read by fread	1	0	1	0.712380952380952	T4	restricted	no		restricted_on_request	keep_restricted_on_request	T4	restricted_on_request	Restricted-on-request file after policy overrides.	restricted_on_request	csv	primary_source	restricted_on_request	keep_restricted_on_request	restricted_on_request	Parent file is restricted-on-request.	restricted_on_request
V6	01_primary_data/restricted/provenance/T4_survival_matrix_components/pm_matrix_4.csv	pm_matrix_4.csv		numeric				NA/blank as read by fread	1	0	1	0.000132523388054659	T4	restricted	no		restricted_on_request	keep_restricted_on_request	T4	restricted_on_request	Restricted-on-request file after policy overrides.	restricted_on_request	csv	primary_source	restricted_on_request	keep_restricted_on_request	restricted_on_request	Parent file is restricted-on-request.	restricted_on_request
V7	01_primary_data/restricted/provenance/T4_survival_matrix_components/pm_matrix_4.csv	pm_matrix_4.csv		numeric				NA/blank as read by fread	1	0	1	0.0115118803005703	T4	restricted	no		restricted_on_request	keep_restricted_on_request	T4	restricted_on_request	Restricted-on-request file after policy overrides.	restricted_on_request	csv	primary_source	restricted_on_request	keep_restricted_on_request	restricted_on_request	Parent file is restricted-on-request.	restricted_on_request
V8	01_primary_data/restricted/provenance/T4_survival_matrix_components/pm_matrix_4.csv	pm_matrix_4.csv		numeric				NA/blank as read by fread	1	0	1	0.734251294035773	T4	restricted	no		restricted_on_request	keep_restricted_on_request	T4	restricted_on_request	Restricted-on-request file after policy overrides.	restricted_on_request	csv	primary_source	restricted_on_request	keep_restricted_on_request	restricted_on_request	Parent file is restricted-on-request.	restricted_on_request
V9	01_primary_data/restricted/provenance/T4_survival_matrix_components/pm_matrix_4.csv	pm_matrix_4.csv		numeric				NA/blank as read by fread	1	0	1	0.689119196433412	T4	restricted	no		restricted_on_request	keep_restricted_on_request	T4	restricted_on_request	Restricted-on-request file after policy overrides.	restricted_on_request	csv	primary_source	restricted_on_request	keep_restricted_on_request	restricted_on_request	Parent file is restricted-on-request.	restricted_on_request
model	01_primary_data/restricted/srtr_F3_score_shift_aggregate_reference_internal.csv	srtr_F3_score_shift_aggregate_reference_internal.csv		character			MELD | MELD 3.0 | MELD-Na | reMELD-Na	NA/blank as read by fread	680	0	4	MELD | MELD 3.0 | MELD-Na | reMELD-Na	F3	restricted	no		restricted_on_request	keep_restricted_on_request	F3	restricted_on_request	SRTR-derived data file; provide only on request under licence obligations.	restricted_on_request	csv	primary_source	restricted_on_request	keep_restricted_on_request	restricted_on_request	Parent file is restricted-on-request.	restricted_on_request
x_class	01_primary_data/restricted/srtr_F3_score_shift_aggregate_reference_internal.csv	srtr_F3_score_shift_aggregate_reference_internal.csv		integer				NA/blank as read by fread	680	0	35	6 | 7 | 8 | 9 | 10	F3	restricted	no		restricted_on_request	keep_restricted_on_request	F3	restricted_on_request	SRTR-derived data file; provide only on request under licence obligations.	restricted_on_request	csv	primary_source	restricted_on_request	keep_restricted_on_request	restricted_on_request	Parent file is restricted-on-request.	restricted_on_request
delta_class	01_primary_data/restricted/srtr_F3_score_shift_aggregate_reference_internal.csv	srtr_F3_score_shift_aggregate_reference_internal.csv		character			m2 | m1 | pm | p1 | p2	NA/blank as read by fread	680	0	5	m2 | m1 | pm | p1 | p2	F3	restricted	no		restricted_on_request	keep_restricted_on_request	F3	restricted_on_request	SRTR-derived data file; provide only on request under licence obligations.	restricted_on_request	csv	primary_source	restricted_on_request	keep_restricted_on_request	restricted_on_request	Parent file is restricted-on-request.	restricted_on_request
n	01_primary_data/restricted/srtr_F3_score_shift_aggregate_reference_internal.csv	srtr_F3_score_shift_aggregate_reference_internal.csv		integer				NA/blank as read by fread	680	0	299	0 | 1365 | 3576 | 279 | 5000	F3	restricted	no		restricted_on_request	keep_restricted_on_request	F3	restricted_on_request	SRTR-derived data file; provide only on request under licence obligations.	restricted_on_request	csv	primary_source	restricted_on_request	keep_restricted_on_request	restricted_on_request	Parent file is restricted-on-request.	restricted_on_request
PNR	01_primary_data/restricted/srtr_master_long_restricted.csv	srtr_master_long_restricted.csv		integer				NA/blank as read by fread	193191	0	20213	2703 | 2825 | 2874 | 3102 | 3148		restricted	no		restricted_on_request	keep_restricted_on_request		restricted_on_request	SRTR-derived data file; provide only on request under licence obligations.	restricted_on_request	csv	primary_source	restricted_on_request	keep_restricted_on_request	restricted_on_request	Parent file is restricted-on-request.	restricted_on_request
date.count	01_primary_data/restricted/srtr_master_long_restricted.csv	srtr_master_long_restricted.csv		integer				NA/blank as read by fread	193191	0	732	0 | -58 | -41 | -50 | -368		restricted	no		restricted_on_request	keep_restricted_on_request		restricted_on_request	SRTR-derived data file; provide only on request under licence obligations.	restricted_on_request	csv	primary_source	restricted_on_request	keep_restricted_on_request	restricted_on_request	Parent file is restricted-on-request.	restricted_on_request
sex	01_primary_data/restricted/srtr_master_long_restricted.csv	srtr_master_long_restricted.csv		character			F | M	NA/blank as read by fread	193191	0	2	F | M		restricted	no		restricted_on_request	keep_restricted_on_request		restricted_on_request	SRTR-derived data file; provide only on request under licence obligations.	restricted_on_request	csv	primary_source	restricted_on_request	keep_restricted_on_request	restricted_on_request	Parent file is restricted-on-request.	restricted_on_request
removal.cause	01_primary_data/restricted/srtr_master_long_restricted.csv	srtr_master_long_restricted.csv		character			12: Candidate condition improved, tx not needed | 24: Unable to contact candidate | 15: Living Donor tx, removed by transplanting center | 9: Other | 8: Died | 13: Candidate condition deteriorated , too sick for tx | 4: Deceased Donor tx, removed by...	NA/blank as read by fread	193191	0	14	12: Candidate condition improved, tx not needed | 24: Unable to contact candidate | 15: Living Donor tx, removed by tra...		restricted	no		restricted_on_request	keep_restricted_on_request		restricted_on_request	SRTR-derived data file; provide only on request under licence obligations.	restricted_on_request	csv	primary_source	restricted_on_request	keep_restricted_on_request	restricted_on_request	Parent file is restricted-on-request.	restricted_on_request
me	01_primary_data/restricted/srtr_master_long_restricted.csv	srtr_master_long_restricted.csv		integer				NA/blank as read by fread	193191	0	35	10 | 6 | 9 | 8 | 14		restricted	no		restricted_on_request	keep_restricted_on_request		restricted_on_request	SRTR-derived data file; provide only on request under licence obligations.	restricted_on_request	csv	primary_source	restricted_on_request	keep_restricted_on_request	restricted_on_request	Parent file is restricted-on-request.	restricted_on_request
me.e	01_primary_data/restricted/srtr_master_long_restricted.csv	srtr_master_long_restricted.csv		integer				NA/blank as read by fread	193191	0	35	10 | 6 | 9 | 8 | 14		restricted	no		restricted_on_request	keep_restricted_on_request		restricted_on_request	SRTR-derived data file; provide only on request under licence obligations.	restricted_on_request	csv	primary_source	restricted_on_request	keep_restricted_on_request	restricted_on_request	Parent file is restricted-on-request.	restricted_on_request
me.d	01_primary_data/restricted/srtr_master_long_restricted.csv	srtr_master_long_restricted.csv		integer				NA/blank as read by fread	193191	0	5	0 | 1 | -1 | -2 | 2		restricted	no		restricted_on_request	keep_restricted_on_request		restricted_on_request	SRTR-derived data file; provide only on request under licence obligations.	restricted_on_request	csv	primary_source	restricted_on_request	keep_restricted_on_request	restricted_on_request	Parent file is restricted-on-request.	restricted_on_request
na	01_primary_data/restricted/srtr_master_long_restricted.csv	srtr_master_long_restricted.csv		integer				NA/blank as read by fread	193191	0	35	10 | 6 | 9 | 8 | 14		restricted	no		restricted_on_request	keep_restricted_on_request		restricted_on_request	SRTR-derived data file; provide only on request under licence obligations.	restricted_on_request	csv	primary_source	restricted_on_request	keep_restricted_on_request	restricted_on_request	Parent file is restricted-on-request.	restricted_on_request
na.e	01_primary_data/restricted/srtr_master_long_restricted.csv	srtr_master_long_restricted.csv		integer				NA/blank as read by fread	193191	0	35	10 | 6 | 9 | 8 | 14		restricted	no		restricted_on_request	keep_restricted_on_request		restricted_on_request	SRTR-derived data file; provide only on request under licence obligations.	restricted_on_request	csv	primary_source	restricted_on_request	keep_restricted_on_request	restricted_on_request	Parent file is restricted-on-request.	restricted_on_request
na.d	01_primary_data/restricted/srtr_master_long_restricted.csv	srtr_master_long_restricted.csv		integer				NA/blank as read by fread	193191	0	5	0 | 1 | -1 | -2 | 2		restricted	no		restricted_on_request	keep_restricted_on_request		restricted_on_request	SRTR-derived data file; provide only on request under licence obligations.	restricted_on_request	csv	primary_source	restricted_on_request	keep_restricted_on_request	restricted_on_request	Parent file is restricted-on-request.	restricted_on_request
re	01_primary_data/restricted/srtr_master_long_restricted.csv	srtr_master_long_restricted.csv		integer				NA/blank as read by fread	193191	0	36	8 | 1 | 9 | 11 | 10		restricted	no		restricted_on_request	keep_restricted_on_request		restricted_on_request	SRTR-derived data file; provide only on request under licence obligations.	restricted_on_request	csv	primary_source	restricted_on_request	keep_restricted_on_request	restricted_on_request	Parent file is restricted-on-request.	restricted_on_request
re.e	01_primary_data/restricted/srtr_master_long_restricted.csv	srtr_master_long_restricted.csv		integer				NA/blank as read by fread	193191	0	36	8 | 1 | 9 | 11 | 10		restricted	no		restricted_on_request	keep_restricted_on_request		restricted_on_request	SRTR-derived data file; provide only on request under licence obligations.	restricted_on_request	csv	primary_source	restricted_on_request	keep_restricted_on_request	restricted_on_request	Parent file is restricted-on-request.	restricted_on_request
re.d	01_primary_data/restricted/srtr_master_long_restricted.csv	srtr_master_long_restricted.csv		integer				NA/blank as read by fread	193191	0	5	0 | -1 | 1 | 2 | -2		restricted	no		restricted_on_request	keep_restricted_on_request		restricted_on_request	SRTR-derived data file; provide only on request under licence obligations.	restricted_on_request	csv	primary_source	restricted_on_request	keep_restricted_on_request	restricted_on_request	Parent file is restricted-on-request.	restricted_on_request
m3	01_primary_data/restricted/srtr_master_long_restricted.csv	srtr_master_long_restricted.csv		integer				NA/blank as read by fread	193191	0	35	12 | 7 | 8 | 13 | 11		restricted	no		restricted_on_request	keep_restricted_on_request		restricted_on_request	SRTR-derived data file; provide only on request under licence obligations.	restricted_on_request	csv	primary_source	restricted_on_request	keep_restricted_on_request	restricted_on_request	Parent file is restricted-on-request.	restricted_on_request
m3.e	01_primary_data/restricted/srtr_master_long_restricted.csv	srtr_master_long_restricted.csv		integer				NA/blank as read by fread	193191	0	35	12 | 7 | 8 | 13 | 11		restricted	no		restricted_on_request	keep_restricted_on_request		restricted_on_request	SRTR-derived data file; provide only on request under licence obligations.	restricted_on_request	csv	primary_source	restricted_on_request	keep_restricted_on_request	restricted_on_request	Parent file is restricted-on-request.	restricted_on_request
m3.d	01_primary_data/restricted/srtr_master_long_restricted.csv	srtr_master_long_restricted.csv		integer				NA/blank as read by fread	193191	0	5	0 | -1 | 1 | -2 | 2		restricted	no		restricted_on_request	keep_restricted_on_request		restricted_on_request	SRTR-derived data file; provide only on request under licence obligations.	restricted_on_request	csv	primary_source	restricted_on_request	keep_restricted_on_request	restricted_on_request	Parent file is restricted-on-request.	restricted_on_request
me.n_obs	01_primary_data/restricted/srtr_master_long_restricted.csv	srtr_master_long_restricted.csv		integer				NA/blank as read by fread	193191	0	105	2 | 1 | 18 | 9 | 5		restricted	no		restricted_on_request	keep_restricted_on_request		restricted_on_request	SRTR-derived data file; provide only on request under licence obligations.	restricted_on_request	csv	primary_source	restricted_on_request	keep_restricted_on_request	restricted_on_request	Parent file is restricted-on-request.	restricted_on_request
me.any_neg	01_primary_data/restricted/srtr_master_long_restricted.csv	srtr_master_long_restricted.csv		logical			FALSE | TRUE	NA/blank as read by fread	193191	0	2	FALSE | TRUE		restricted	no		restricted_on_request	keep_restricted_on_request		restricted_on_request	SRTR-derived data file; provide only on request under licence obligations.	restricted_on_request	csv	primary_source	restricted_on_request	keep_restricted_on_request	restricted_on_request	Parent file is restricted-on-request.	restricted_on_request
me.any_pos	01_primary_data/restricted/srtr_master_long_restricted.csv	srtr_master_long_restricted.csv		logical			FALSE | TRUE	NA/blank as read by fread	193191	0	2	FALSE | TRUE		restricted	no		restricted_on_request	keep_restricted_on_request		restricted_on_request	SRTR-derived data file; provide only on request under licence obligations.	restricted_on_request	csv	primary_source	restricted_on_request	keep_restricted_on_request	restricted_on_request	Parent file is restricted-on-request.	restricted_on_request
me.any_zero	01_primary_data/restricted/srtr_master_long_restricted.csv	srtr_master_long_restricted.csv		logical			TRUE | FALSE	NA/blank as read by fread	193191	0	2	TRUE | FALSE		restricted	no		restricted_on_request	keep_restricted_on_request		restricted_on_request	SRTR-derived data file; provide only on request under licence obligations.	restricted_on_request	csv	primary_source	restricted_on_request	keep_restricted_on_request	restricted_on_request	Parent file is restricted-on-request.	restricted_on_request
me.n_neg	01_primary_data/restricted/srtr_master_long_restricted.csv	srtr_master_long_restricted.csv		integer				NA/blank as read by fread	193191	0	44	0 | 1 | 3 | 35 | 2		restricted	no		restricted_on_request	keep_restricted_on_request		restricted_on_request	SRTR-derived data file; provide only on request under licence obligations.	restricted_on_request	csv	primary_source	restricted_on_request	keep_restricted_on_request	restricted_on_request	Parent file is restricted-on-request.	restricted_on_request
me.n_zero	01_primary_data/restricted/srtr_master_long_restricted.csv	srtr_master_long_restricted.csv		integer				NA/blank as read by fread	193191	0	101	2 | 1 | 18 | 0 | 8		restricted	no		restricted_on_request	keep_restricted_on_request		restricted_on_request	SRTR-derived data file; provide only on request under licence obligations.	restricted_on_request	csv	primary_source	restricted_on_request	keep_restricted_on_request	restricted_on_request	Parent file is restricted-on-request.	restricted_on_request
me.n_pos	01_primary_data/restricted/srtr_master_long_restricted.csv	srtr_master_long_restricted.csv		integer				NA/blank as read by fread	193191	0	10	0 | 1 | 3 | 2 | 4		restricted	no		restricted_on_request	keep_restricted_on_request		restricted_on_request	SRTR-derived data file; provide only on request under licence obligations.	restricted_on_request	csv	primary_source	restricted_on_request	keep_restricted_on_request	restricted_on_request	Parent file is restricted-on-request.	restricted_on_request
me.d.grp	01_primary_data/restricted/srtr_master_long_restricted.csv	srtr_master_long_restricted.csv		character			pm | p1 | m1	NA/blank as read by fread	193191	0	3	pm | p1 | m1		restricted	no		restricted_on_request	keep_restricted_on_request		restricted_on_request	SRTR-derived data file; provide only on request under licence obligations.	restricted_on_request	csv	primary_source	restricted_on_request	keep_restricted_on_request	restricted_on_request	Parent file is restricted-on-request.	restricted_on_request
na.n_obs	01_primary_data/restricted/srtr_master_long_restricted.csv	srtr_master_long_restricted.csv		integer				NA/blank as read by fread	193191	0	105	2 | 1 | 18 | 9 | 5		restricted	no		restricted_on_request	keep_restricted_on_request		restricted_on_request	SRTR-derived data file; provide only on request under licence obligations.	restricted_on_request	csv	primary_source	restricted_on_request	keep_restricted_on_request	restricted_on_request	Parent file is restricted-on-request.	restricted_on_request
na.any_neg	01_primary_data/restricted/srtr_master_long_restricted.csv	srtr_master_long_restricted.csv		logical			FALSE | TRUE	NA/blank as read by fread	193191	0	2	FALSE | TRUE		restricted	no		restricted_on_request	keep_restricted_on_request		restricted_on_request	SRTR-derived data file; provide only on request under licence obligations.	restricted_on_request	csv	primary_source	restricted_on_request	keep_restricted_on_request	restricted_on_request	Parent file is restricted-on-request.	restricted_on_request
na.any_pos	01_primary_data/restricted/srtr_master_long_restricted.csv	srtr_master_long_restricted.csv		logical			FALSE | TRUE	NA/blank as read by fread	193191	0	2	FALSE | TRUE		restricted	no		restricted_on_request	keep_restricted_on_request		restricted_on_request	SRTR-derived data file; provide only on request under licence obligations.	restricted_on_request	csv	primary_source	restricted_on_request	keep_restricted_on_request	restricted_on_request	Parent file is restricted-on-request.	restricted_on_request
na.any_zero	01_primary_data/restricted/srtr_master_long_restricted.csv	srtr_master_long_restricted.csv		logical			TRUE | FALSE	NA/blank as read by fread	193191	0	2	TRUE | FALSE		restricted	no		restricted_on_request	keep_restricted_on_request		restricted_on_request	SRTR-derived data file; provide only on request under licence obligations.	restricted_on_request	csv	primary_source	restricted_on_request	keep_restricted_on_request	restricted_on_request	Parent file is restricted-on-request.	restricted_on_request
na.n_neg	01_primary_data/restricted/srtr_master_long_restricted.csv	srtr_master_long_restricted.csv		integer				NA/blank as read by fread	193191	0	39	0 | 1 | 3 | 34 | 2		restricted	no		restricted_on_request	keep_restricted_on_request		restricted_on_request	SRTR-derived data file; provide only on request under licence obligations.	restricted_on_request	csv	primary_source	restricted_on_request	keep_restricted_on_request	restricted_on_request	Parent file is restricted-on-request.	restricted_on_request
na.n_zero	01_primary_data/restricted/srtr_master_long_restricted.csv	srtr_master_long_restricted.csv		integer				NA/blank as read by fread	193191	0	101	2 | 1 | 18 | 0 | 8		restricted	no		restricted_on_request	keep_restricted_on_request		restricted_on_request	SRTR-derived data file; provide only on request under licence obligations.	restricted_on_request	csv	primary_source	restricted_on_request	keep_restricted_on_request	restricted_on_request	Parent file is restricted-on-request.	restricted_on_request
na.n_pos	01_primary_data/restricted/srtr_master_long_restricted.csv	srtr_master_long_restricted.csv		integer				NA/blank as read by fread	193191	0	9	0 | 1 | 3 | 2 | 4		restricted	no		restricted_on_request	keep_restricted_on_request		restricted_on_request	SRTR-derived data file; provide only on request under licence obligations.	restricted_on_request	csv	primary_source	restricted_on_request	keep_restricted_on_request	restricted_on_request	Parent file is restricted-on-request.	restricted_on_request
na.d.grp	01_primary_data/restricted/srtr_master_long_restricted.csv	srtr_master_long_restricted.csv		character			pm | p1 | m1	NA/blank as read by fread	193191	0	3	pm | p1 | m1		restricted	no		restricted_on_request	keep_restricted_on_request		restricted_on_request	SRTR-derived data file; provide only on request under licence obligations.	restricted_on_request	csv	primary_source	restricted_on_request	keep_restricted_on_request	restricted_on_request	Parent file is restricted-on-request.	restricted_on_request
re.n_obs	01_primary_data/restricted/srtr_master_long_restricted.csv	srtr_master_long_restricted.csv		integer				NA/blank as read by fread	193191	0	105	2 | 1 | 18 | 9 | 5		restricted	no		restricted_on_request	keep_restricted_on_request		restricted_on_request	SRTR-derived data file; provide only on request under licence obligations.	restricted_on_request	csv	primary_source	restricted_on_request	keep_restricted_on_request	restricted_on_request	Parent file is restricted-on-request.	restricted_on_request
re.any_neg	01_primary_data/restricted/srtr_master_long_restricted.csv	srtr_master_long_restricted.csv		logical			FALSE | TRUE	NA/blank as read by fread	193191	0	2	FALSE | TRUE		restricted	no		restricted_on_request	keep_restricted_on_request		restricted_on_request	SRTR-derived data file; provide only on request under licence obligations.	restricted_on_request	csv	primary_source	restricted_on_request	keep_restricted_on_request	restricted_on_request	Parent file is restricted-on-request.	restricted_on_request
re.any_pos	01_primary_data/restricted/srtr_master_long_restricted.csv	srtr_master_long_restricted.csv		logical			FALSE | TRUE	NA/blank as read by fread	193191	0	2	FALSE | TRUE		restricted	no		restricted_on_request	keep_restricted_on_request		restricted_on_request	SRTR-derived data file; provide only on request under licence obligations.	restricted_on_request	csv	primary_source	restricted_on_request	keep_restricted_on_request	restricted_on_request	Parent file is restricted-on-request.	restricted_on_request
re.any_zero	01_primary_data/restricted/srtr_master_long_restricted.csv	srtr_master_long_restricted.csv		logical			TRUE | FALSE	NA/blank as read by fread	193191	0	2	TRUE | FALSE		restricted	no		restricted_on_request	keep_restricted_on_request		restricted_on_request	SRTR-derived data file; provide only on request under licence obligations.	restricted_on_request	csv	primary_source	restricted_on_request	keep_restricted_on_request	restricted_on_request	Parent file is restricted-on-request.	restricted_on_request
re.n_neg	01_primary_data/restricted/srtr_master_long_restricted.csv	srtr_master_long_restricted.csv		integer				NA/blank as read by fread	193191	0	45	0 | 8 | 1 | 18 | 5		restricted	no		restricted_on_request	keep_restricted_on_request		restricted_on_request	SRTR-derived data file; provide only on request under licence obligations.	restricted_on_request	csv	primary_source	restricted_on_request	keep_restricted_on_request	restricted_on_request	Parent file is restricted-on-request.	restricted_on_request
re.n_zero	01_primary_data/restricted/srtr_master_long_restricted.csv	srtr_master_long_restricted.csv		integer				NA/blank as read by fread	193191	0	98	2 | 1 | 10 | 8 | 5		restricted	no		restricted_on_request	keep_restricted_on_request		restricted_on_request	SRTR-derived data file; provide only on request under licence obligations.	restricted_on_request	csv	primary_source	restricted_on_request	keep_restricted_on_request	restricted_on_request	Parent file is restricted-on-request.	restricted_on_request
re.n_pos	01_primary_data/restricted/srtr_master_long_restricted.csv	srtr_master_long_restricted.csv		integer				NA/blank as read by fread	193191	0	12	0 | 1 | 2 | 3 | 4		restricted	no		restricted_on_request	keep_restricted_on_request		restricted_on_request	SRTR-derived data file; provide only on request under licence obligations.	restricted_on_request	csv	primary_source	restricted_on_request	keep_restricted_on_request	restricted_on_request	Parent file is restricted-on-request.	restricted_on_request
re.d.grp	01_primary_data/restricted/srtr_master_long_restricted.csv	srtr_master_long_restricted.csv		character			pm | m1 | p1	NA/blank as read by fread	193191	0	3	pm | m1 | p1		restricted	no		restricted_on_request	keep_restricted_on_request		restricted_on_request	SRTR-derived data file; provide only on request under licence obligations.	restricted_on_request	csv	primary_source	restricted_on_request	keep_restricted_on_request	restricted_on_request	Parent file is restricted-on-request.	restricted_on_request
m3.n_obs	01_primary_data/restricted/srtr_master_long_restricted.csv	srtr_master_long_restricted.csv		integer				NA/blank as read by fread	193191	0	105	2 | 1 | 18 | 9 | 5		restricted	no		restricted_on_request	keep_restricted_on_request		restricted_on_request	SRTR-derived data file; provide only on request under licence obligations.	restricted_on_request	csv	primary_source	restricted_on_request	keep_restricted_on_request	restricted_on_request	Parent file is restricted-on-request.	restricted_on_request
m3.any_neg	01_primary_data/restricted/srtr_master_long_restricted.csv	srtr_master_long_restricted.csv		logical			FALSE | TRUE	NA/blank as read by fread	193191	0	2	FALSE | TRUE		restricted	no		restricted_on_request	keep_restricted_on_request		restricted_on_request	SRTR-derived data file; provide only on request under licence obligations.	restricted_on_request	csv	primary_source	restricted_on_request	keep_restricted_on_request	restricted_on_request	Parent file is restricted-on-request.	restricted_on_request
m3.any_pos	01_primary_data/restricted/srtr_master_long_restricted.csv	srtr_master_long_restricted.csv		logical			FALSE | TRUE	NA/blank as read by fread	193191	0	2	FALSE | TRUE		restricted	no		restricted_on_request	keep_restricted_on_request		restricted_on_request	SRTR-derived data file; provide only on request under licence obligations.	restricted_on_request	csv	primary_source	restricted_on_request	keep_restricted_on_request	restricted_on_request	Parent file is restricted-on-request.	restricted_on_request
m3.any_zero	01_primary_data/restricted/srtr_master_long_restricted.csv	srtr_master_long_restricted.csv		logical			TRUE | FALSE	NA/blank as read by fread	193191	0	2	TRUE | FALSE		restricted	no		restricted_on_request	keep_restricted_on_request		restricted_on_request	SRTR-derived data file; provide only on request under licence obligations.	restricted_on_request	csv	primary_source	restricted_on_request	keep_restricted_on_request	restricted_on_request	Parent file is restricted-on-request.	restricted_on_request
m3.n_neg	01_primary_data/restricted/srtr_master_long_restricted.csv	srtr_master_long_restricted.csv		integer				NA/blank as read by fread	193191	0	40	0 | 1 | 26 | 3 | 6		restricted	no		restricted_on_request	keep_restricted_on_request		restricted_on_request	SRTR-derived data file; provide only on request under licence obligations.	restricted_on_request	csv	primary_source	restricted_on_request	keep_restricted_on_request	restricted_on_request	Parent file is restricted-on-request.	restricted_on_request
m3.n_zero	01_primary_data/restricted/srtr_master_long_restricted.csv	srtr_master_long_restricted.csv		integer				NA/blank as read by fread	193191	0	99	2 | 1 | 18 | 8 | 5		restricted	no		restricted_on_request	keep_restricted_on_request		restricted_on_request	SRTR-derived data file; provide only on request under licence obligations.	restricted_on_request	csv	primary_source	restricted_on_request	keep_restricted_on_request	restricted_on_request	Parent file is restricted-on-request.	restricted_on_request
m3.n_pos	01_primary_data/restricted/srtr_master_long_restricted.csv	srtr_master_long_restricted.csv		integer				NA/blank as read by fread	193191	0	8	0 | 2 | 1 | 3 | 4		restricted	no		restricted_on_request	keep_restricted_on_request		restricted_on_request	SRTR-derived data file; provide only on request under licence obligations.	restricted_on_request	csv	primary_source	restricted_on_request	keep_restricted_on_request	restricted_on_request	Parent file is restricted-on-request.	restricted_on_request
m3.d.grp	01_primary_data/restricted/srtr_master_long_restricted.csv	srtr_master_long_restricted.csv		character			pm | m1 | p1	NA/blank as read by fread	193191	0	3	pm | m1 | p1		restricted	no		restricted_on_request	keep_restricted_on_request		restricted_on_request	SRTR-derived data file; provide only on request under licence obligations.	restricted_on_request	csv	primary_source	restricted_on_request	keep_restricted_on_request	restricted_on_request	Parent file is restricted-on-request.	restricted_on_request
fstatus	01_primary_data/restricted/srtr_master_long_restricted.csv	srtr_master_long_restricted.csv		integer				NA/blank as read by fread	193191	8128	4	3 | 2 | 1 | 0		restricted	no		restricted_on_request	keep_restricted_on_request		restricted_on_request	SRTR-derived data file; provide only on request under licence obligations.	restricted_on_request	csv	primary_source	restricted_on_request	keep_restricted_on_request	restricted_on_request	Parent file is restricted-on-request.	restricted_on_request
min_dc	01_primary_data/restricted/srtr_master_long_restricted.csv	srtr_master_long_restricted.csv		integer				NA/blank as read by fread	193191	0	732	-58 | 0 | -50 | -368 | -16		restricted	no		restricted_on_request	keep_restricted_on_request		restricted_on_request	SRTR-derived data file; provide only on request under licence obligations.	restricted_on_request	csv	primary_source	restricted_on_request	keep_restricted_on_request	restricted_on_request	Parent file is restricted-on-request.	restricted_on_request
ftime_total	01_primary_data/restricted/srtr_master_long_restricted.csv	srtr_master_long_restricted.csv		integer				NA/blank as read by fread	193191	0	732	58 | 0 | 50 | 368 | 16		restricted	no		restricted_on_request	keep_restricted_on_request		restricted_on_request	SRTR-derived data file; provide only on request under licence obligations.	restricted_on_request	csv	primary_source	restricted_on_request	keep_restricted_on_request	restricted_on_request	Parent file is restricted-on-request.	restricted_on_request
is_terminal_row	01_primary_data/restricted/srtr_master_long_restricted.csv	srtr_master_long_restricted.csv		logical			TRUE | FALSE	NA/blank as read by fread	193191	0	2	TRUE | FALSE		restricted	no		restricted_on_request	keep_restricted_on_request		restricted_on_request	SRTR-derived data file; provide only on request under licence obligations.	restricted_on_request	csv	primary_source	restricted_on_request	keep_restricted_on_request	restricted_on_request	Parent file is restricted-on-request.	restricted_on_request
model	01_primary_data/restricted/srtr_T4_score_shift_counts_all_scores_restricted.csv	srtr_T4_score_shift_counts_all_scores_restricted.csv		character			MELD | MELD 3.0 | MELD-Na | reMELD-Na	NA/blank as read by fread	705	0	4	MELD | MELD 3.0 | MELD-Na | reMELD-Na	T4	restricted	no		restricted_on_request	keep_restricted_on_request	T4	restricted_on_request	SRTR-derived data file; provide only on request under licence obligations.	restricted_on_request	csv	primary_source	restricted_on_request	keep_restricted_on_request	restricted_on_request	Parent file is restricted-on-request.	restricted_on_request
score	01_primary_data/restricted/srtr_T4_score_shift_counts_all_scores_restricted.csv	srtr_T4_score_shift_counts_all_scores_restricted.csv		integer				NA/blank as read by fread	705	0	40	6 | 7 | 8 | 9 | 10	T4	restricted	no		restricted_on_request	keep_restricted_on_request	T4	restricted_on_request	SRTR-derived data file; provide only on request under licence obligations.	restricted_on_request	csv	primary_source	restricted_on_request	keep_restricted_on_request	restricted_on_request	Parent file is restricted-on-request.	restricted_on_request
x_class	01_primary_data/restricted/srtr_T4_score_shift_counts_all_scores_restricted.csv	srtr_T4_score_shift_counts_all_scores_restricted.csv		integer				NA/blank as read by fread	705	0	40	6 | 7 | 8 | 9 | 10	T4	restricted	no		restricted_on_request	keep_restricted_on_request	T4	restricted_on_request	SRTR-derived data file; provide only on request under licence obligations.	restricted_on_request	csv	primary_source	restricted_on_request	keep_restricted_on_request	restricted_on_request	Parent file is restricted-on-request.	restricted_on_request
delta_class	01_primary_data/restricted/srtr_T4_score_shift_counts_all_scores_restricted.csv	srtr_T4_score_shift_counts_all_scores_restricted.csv		character			m2 | m1 | pm | p1 | p2	NA/blank as read by fread	705	0	5	m2 | m1 | pm | p1 | p2	T4	restricted	no		restricted_on_request	keep_restricted_on_request	T4	restricted_on_request	SRTR-derived data file; provide only on request under licence obligations.	restricted_on_request	csv	primary_source	restricted_on_request	keep_restricted_on_request	restricted_on_request	Parent file is restricted-on-request.	restricted_on_request
delta_value	01_primary_data/restricted/srtr_T4_score_shift_counts_all_scores_restricted.csv	srtr_T4_score_shift_counts_all_scores_restricted.csv		integer				NA/blank as read by fread	705	0	5	-2 | -1 | 0 | 1 | 2	T4	restricted	no		restricted_on_request	keep_restricted_on_request	T4	restricted_on_request	SRTR-derived data file; provide only on request under licence obligations.	restricted_on_request	csv	primary_source	restricted_on_request	keep_restricted_on_request	restricted_on_request	Parent file is restricted-on-request.	restricted_on_request
n	01_primary_data/restricted/srtr_T4_score_shift_counts_all_scores_restricted.csv	srtr_T4_score_shift_counts_all_scores_restricted.csv		integer				NA/blank as read by fread	705	0	306	0 | 1365 | 3576 | 279 | 5000	T4	restricted	no		restricted_on_request	keep_restricted_on_request	T4	restricted_on_request	SRTR-derived data file; provide only on request under licence obligations.	restricted_on_request	csv	primary_source	restricted_on_request	keep_restricted_on_request	restricted_on_request	Parent file is restricted-on-request.	restricted_on_request
release_status	01_primary_data/restricted/srtr_T4_score_shift_counts_all_scores_restricted.csv	srtr_T4_score_shift_counts_all_scores_restricted.csv		character			restricted	NA/blank as read by fread	705	0	1	restricted	T4	restricted	no		restricted_on_request	keep_restricted_on_request	T4	restricted_on_request	SRTR-derived data file; provide only on request under licence obligations.	restricted_on_request	csv	primary_source	restricted_on_request	keep_restricted_on_request	restricted_on_request	Parent file is restricted-on-request.	restricted_on_request	non_disclosive_release_or_grouping_status	Non-disclosive release/grouping status required for release documentation or data filtering.
source_file_name	01_primary_data/restricted/srtr_T4_score_shift_counts_all_scores_restricted.csv	srtr_T4_score_shift_counts_all_scores_restricted.csv		character			srtr_T4_plot_all_scores_restricted.xlsx	NA/blank as read by fread	705	0	1	srtr_T4_plot_all_scores_restricted.xlsx	T4	restricted	no		restricted_on_request	keep_restricted_on_request	T4	restricted_on_request	SRTR-derived data file; provide only on request under licence obligations.	restricted_on_request	csv	primary_source	restricted_on_request	keep_restricted_on_request	restricted_on_request	Parent file is restricted-on-request.	restricted_on_request
cohort	01_primary_data/restricted/srtr_T4_survival_matrix_restricted.csv	srtr_T4_survival_matrix_restricted.csv		character			SRTR	NA/blank as read by fread	728	0	1	SRTR	T4	restricted	no		restricted_on_request	keep_restricted_on_request	T4	restricted_on_request	SRTR-derived data file; provide only on request under licence obligations.	restricted_on_request	csv	primary_source	restricted_on_request	keep_restricted_on_request	restricted_on_request	Parent file is restricted-on-request.	restricted_on_request
table_id	01_primary_data/restricted/srtr_T4_survival_matrix_restricted.csv	srtr_T4_survival_matrix_restricted.csv		character			T4	NA/blank as read by fread	728	0	1	T4	T4	restricted	no		restricted_on_request	keep_restricted_on_request	T4	restricted_on_request	SRTR-derived data file; provide only on request under licence obligations.	restricted_on_request	csv	primary_source	restricted_on_request	keep_restricted_on_request	restricted_on_request	Parent file is restricted-on-request.	restricted_on_request
release_status	01_primary_data/restricted/srtr_T4_survival_matrix_restricted.csv	srtr_T4_survival_matrix_restricted.csv		character			restricted	NA/blank as read by fread	728	0	1	restricted	T4	restricted	no		restricted_on_request	keep_restricted_on_request	T4	restricted_on_request	SRTR-derived data file; provide only on request under licence obligations.	restricted_on_request	csv	primary_source	restricted_on_request	keep_restricted_on_request	restricted_on_request	Parent file is restricted-on-request.	restricted_on_request	non_disclosive_release_or_grouping_status	Non-disclosive release/grouping status required for release documentation or data filtering.
score_index	01_primary_data/restricted/srtr_T4_survival_matrix_restricted.csv	srtr_T4_survival_matrix_restricted.csv		integer				NA/blank as read by fread	728	0	4	1 | 2 | 3 | 4	T4	restricted	no		restricted_on_request	keep_restricted_on_request	T4	restricted_on_request	SRTR-derived data file; provide only on request under licence obligations.	restricted_on_request	csv	primary_source	restricted_on_request	keep_restricted_on_request	restricted_on_request	Parent file is restricted-on-request.	restricted_on_request
score_variant	01_primary_data/restricted/srtr_T4_survival_matrix_restricted.csv	srtr_T4_survival_matrix_restricted.csv		character			MELD | MELD-Na | reMELD-Na | MELD 3.0	NA/blank as read by fread	728	0	4	MELD | MELD-Na | reMELD-Na | MELD 3.0	T4	restricted	no		restricted_on_request	keep_restricted_on_request	T4	restricted_on_request	SRTR-derived data file; provide only on request under licence obligations.	restricted_on_request	csv	primary_source	restricted_on_request	keep_restricted_on_request	restricted_on_request	Parent file is restricted-on-request.	restricted_on_request
score_variant_short	01_primary_data/restricted/srtr_T4_survival_matrix_restricted.csv	srtr_T4_survival_matrix_restricted.csv		character			me | na | re | m3	NA/blank as read by fread	728	0	4	me | na | re | m3	T4	restricted	no		restricted_on_request	keep_restricted_on_request	T4	restricted_on_request	SRTR-derived data file; provide only on request under licence obligations.	restricted_on_request	csv	primary_source	restricted_on_request	keep_restricted_on_request	restricted_on_request	Parent file is restricted-on-request.	restricted_on_request
source_group_code	01_primary_data/restricted/srtr_T4_survival_matrix_restricted.csv	srtr_T4_survival_matrix_restricted.csv		character			m1 | pm	NA/blank as read by fread	728	0	2	m1 | pm	T4	restricted	no		restricted_on_request	keep_restricted_on_request	T4	restricted_on_request	SRTR-derived data file; provide only on request under licence obligations.	restricted_on_request	csv	primary_source	restricted_on_request	keep_restricted_on_request	restricted_on_request	Parent file is restricted-on-request.	restricted_on_request
delta_group	01_primary_data/restricted/srtr_T4_survival_matrix_restricted.csv	srtr_T4_survival_matrix_restricted.csv		character			score_delta_le_minus1 | score_delta_eq0	NA/blank as read by fread	728	0	2	score_delta_le_minus1 | score_delta_eq0	T4	restricted	no		restricted_on_request	keep_restricted_on_request	T4	restricted_on_request	SRTR-derived data file; provide only on request under licence obligations.	restricted_on_request	csv	primary_source	restricted_on_request	keep_restricted_on_request	restricted_on_request	Parent file is restricted-on-request.	restricted_on_request
delta_group_label	01_primary_data/restricted/srtr_T4_survival_matrix_restricted.csv	srtr_T4_survival_matrix_restricted.csv		character			Score Δ≤−1 | Score Δ = 0	NA/blank as read by fread	728	0	2	Score Δ≤−1 | Score Δ = 0	T4	restricted	no		restricted_on_request	keep_restricted_on_request	T4	restricted_on_request	SRTR-derived data file; provide only on request under licence obligations.	restricted_on_request	csv	primary_source	restricted_on_request	keep_restricted_on_request	restricted_on_request	Parent file is restricted-on-request.	restricted_on_request
source_file_name	01_primary_data/restricted/srtr_T4_survival_matrix_restricted.csv	srtr_T4_survival_matrix_restricted.csv		character			m1_matrix_1.csv | pm_matrix_1.csv | m1_matrix_2.csv | pm_matrix_2.csv | m1_matrix_3.csv | pm_matrix_3.csv | m1_matrix_4.csv | pm_matrix_4.csv	NA/blank as read by fread	728	0	8	m1_matrix_1.csv | pm_matrix_1.csv | m1_matrix_2.csv | pm_matrix_2.csv | m1_matrix_3.csv	T4	restricted	no		restricted_on_request	keep_restricted_on_request	T4	restricted_on_request	SRTR-derived data file; provide only on request under licence obligations.	restricted_on_request	csv	primary_source	restricted_on_request	keep_restricted_on_request	restricted_on_request	Parent file is restricted-on-request.	restricted_on_request
matrix_row_index	01_primary_data/restricted/srtr_T4_survival_matrix_restricted.csv	srtr_T4_survival_matrix_restricted.csv		integer				NA/blank as read by fread	728	0	91	1 | 2 | 3 | 4 | 5	T4	restricted	no		restricted_on_request	keep_restricted_on_request	T4	restricted_on_request	SRTR-derived data file; provide only on request under licence obligations.	restricted_on_request	csv	primary_source	restricted_on_request	keep_restricted_on_request	restricted_on_request	Parent file is restricted-on-request.	restricted_on_request
time_original	01_primary_data/restricted/srtr_T4_survival_matrix_restricted.csv	srtr_T4_survival_matrix_restricted.csv		integer				NA/blank as read by fread	728	0	91	0 | -1 | -2 | -3 | -4	T4	restricted	no		restricted_on_request	keep_restricted_on_request	T4	restricted_on_request	SRTR-derived data file; provide only on request under licence obligations.	restricted_on_request	csv	primary_source	restricted_on_request	keep_restricted_on_request	restricted_on_request	Parent file is restricted-on-request.	restricted_on_request
time_day	01_primary_data/restricted/srtr_T4_survival_matrix_restricted.csv	srtr_T4_survival_matrix_restricted.csv		integer				NA/blank as read by fread	728	0	91	0 | -1 | -2 | -3 | -4	T4	restricted	no		restricted_on_request	keep_restricted_on_request	T4	restricted_on_request	SRTR-derived data file; provide only on request under licence obligations.	restricted_on_request	csv	primary_source	restricted_on_request	keep_restricted_on_request	restricted_on_request	Parent file is restricted-on-request.	restricted_on_request
time_day_abs	01_primary_data/restricted/srtr_T4_survival_matrix_restricted.csv	srtr_T4_survival_matrix_restricted.csv		integer				NA/blank as read by fread	728	0	91	0 | 1 | 2 | 3 | 4	T4	restricted	no		restricted_on_request	keep_restricted_on_request	T4	restricted_on_request	SRTR-derived data file; provide only on request under licence obligations.	restricted_on_request	csv	primary_source	restricted_on_request	keep_restricted_on_request	restricted_on_request	Parent file is restricted-on-request.	restricted_on_request
at_risk	01_primary_data/restricted/srtr_T4_survival_matrix_restricted.csv	srtr_T4_survival_matrix_restricted.csv		integer				NA/blank as read by fread	728	0	488	1084 | 1078 | 1060 | 1048 | 1041	T4	restricted	no		restricted_on_request	keep_restricted_on_request	T4	restricted_on_request	SRTR-derived data file; provide only on request under licence obligations.	restricted_on_request	csv	primary_source	restricted_on_request	keep_restricted_on_request	restricted_on_request	Parent file is restricted-on-request.	restricted_on_request
n_event	01_primary_data/restricted/srtr_T4_survival_matrix_restricted.csv	srtr_T4_survival_matrix_restricted.csv		integer				NA/blank as read by fread	728	0	31	6 | 18 | 12 | 7 | 14	T4	restricted	no		restricted_on_request	keep_restricted_on_request	T4	restricted_on_request	SRTR-derived data file; provide only on request under licence obligations.	restricted_on_request	csv	primary_source	restricted_on_request	keep_restricted_on_request	restricted_on_request	Parent file is restricted-on-request.	restricted_on_request
remaining	01_primary_data/restricted/srtr_T4_survival_matrix_restricted.csv	srtr_T4_survival_matrix_restricted.csv		integer				NA/blank as read by fread	728	0	487	1078 | 1060 | 1048 | 1041 | 1027	T4	restricted	no		restricted_on_request	keep_restricted_on_request	T4	restricted_on_request	SRTR-derived data file; provide only on request under licence obligations.	restricted_on_request	csv	primary_source	restricted_on_request	keep_restricted_on_request	restricted_on_request	Parent file is restricted-on-request.	restricted_on_request
survival_probability	01_primary_data/restricted/srtr_T4_survival_matrix_restricted.csv	srtr_T4_survival_matrix_restricted.csv		numeric				NA/blank as read by fread	728	0	696	1 | 0.994464944649446 | 0.977859778597786 | 0.966789667896679 | 0.960332103321033	T4	restricted	no		restricted_on_request	keep_restricted_on_request	T4	restricted_on_request	SRTR-derived data file; provide only on request under licence obligations.	restricted_on_request	csv	primary_source	restricted_on_request	keep_restricted_on_request	restricted_on_request	Parent file is restricted-on-request.	restricted_on_request
survival_lower	01_primary_data/restricted/srtr_T4_survival_matrix_restricted.csv	srtr_T4_survival_matrix_restricted.csv		numeric				NA/blank as read by fread	728	0	721	1 | 0.972510423921456 | 0.964015081271715 | 0.952825150427314 | 0.944370314078534	T4	restricted	no		restricted_on_request	keep_restricted_on_request	T4	restricted_on_request	SRTR-derived data file; provide only on request under licence obligations.	restricted_on_request	csv	primary_source	restricted_on_request	keep_restricted_on_request	restricted_on_request	Parent file is restricted-on-request.	restricted_on_request
survival_upper	01_primary_data/restricted/srtr_T4_survival_matrix_restricted.csv	srtr_T4_survival_matrix_restricted.csv		numeric				NA/blank as read by fread	728	0	721	1 | 0.998895396231504 | 0.986415358414969 | 0.976671021346299 | 0.971782354451741	T4	restricted	no		restricted_on_request	keep_restricted_on_request	T4	restricted_on_request	SRTR-derived data file; provide only on request under licence obligations.	restricted_on_request	csv	primary_source	restricted_on_request	keep_restricted_on_request	restricted_on_request	Parent file is restricted-on-request.	restricted_on_request
detected_time_col	01_primary_data/restricted/srtr_T4_survival_matrix_restricted.csv	srtr_T4_survival_matrix_restricted.csv		character			day	NA/blank as read by fread	728	0	1	day	T4	restricted	no		restricted_on_request	keep_restricted_on_request	T4	restricted_on_request	SRTR-derived data file; provide only on request under licence obligations.	restricted_on_request	csv	primary_source	restricted_on_request	keep_restricted_on_request	restricted_on_request	Parent file is restricted-on-request.	restricted_on_request
detected_at_risk_col	01_primary_data/restricted/srtr_T4_survival_matrix_restricted.csv	srtr_T4_survival_matrix_restricted.csv		character			at_risk	NA/blank as read by fread	728	0	1	at_risk	T4	restricted	no		restricted_on_request	keep_restricted_on_request	T4	restricted_on_request	SRTR-derived data file; provide only on request under licence obligations.	restricted_on_request	csv	primary_source	restricted_on_request	keep_restricted_on_request	restricted_on_request	Parent file is restricted-on-request.	restricted_on_request
detected_event_col	01_primary_data/restricted/srtr_T4_survival_matrix_restricted.csv	srtr_T4_survival_matrix_restricted.csv		character			dead	NA/blank as read by fread	728	0	1	dead	T4	restricted	no		restricted_on_request	keep_restricted_on_request	T4	restricted_on_request	SRTR-derived data file; provide only on request under licence obligations.	restricted_on_request	csv	primary_source	restricted_on_request	keep_restricted_on_request	restricted_on_request	Parent file is restricted-on-request.	restricted_on_request
detected_survival_col	01_primary_data/restricted/srtr_T4_survival_matrix_restricted.csv	srtr_T4_survival_matrix_restricted.csv		character			suvival.rate	NA/blank as read by fread	728	0	1	suvival.rate	T4	restricted	no		restricted_on_request	keep_restricted_on_request	T4	restricted_on_request	SRTR-derived data file; provide only on request under licence obligations.	restricted_on_request	csv	primary_source	restricted_on_request	keep_restricted_on_request	restricted_on_request	Parent file is restricted-on-request.	restricted_on_request
detected_lower_col	01_primary_data/restricted/srtr_T4_survival_matrix_restricted.csv	srtr_T4_survival_matrix_restricted.csv		character			ci_lower	NA/blank as read by fread	728	0	1	ci_lower	T4	restricted	no		restricted_on_request	keep_restricted_on_request	T4	restricted_on_request	SRTR-derived data file; provide only on request under licence obligations.	restricted_on_request	csv	primary_source	restricted_on_request	keep_restricted_on_request	restricted_on_request	Parent file is restricted-on-request.	restricted_on_request
detected_upper_col	01_primary_data/restricted/srtr_T4_survival_matrix_restricted.csv	srtr_T4_survival_matrix_restricted.csv		character			ci_upper	NA/blank as read by fread	728	0	1	ci_upper	T4	restricted	no		restricted_on_request	keep_restricted_on_request	T4	restricted_on_request	SRTR-derived data file; provide only on request under licence obligations.	restricted_on_request	csv	primary_source	restricted_on_request	keep_restricted_on_request	restricted_on_request	Parent file is restricted-on-request.	restricted_on_request
array_id	02_workflows/F1_workflow_v02/data/01_source_loaded_harmonized/expm_F1_array_raw_public.csv	expm_F1_array_raw_public.csv		character			Array_1 | Array_2 | Array_3	NA/blank as read by fread	4200	0	3	Array_1 | Array_2 | Array_3	F1	manual_review_indirect_identifier_risk	manual_review		public_deposit	keep_public_deposit	F1	manual_review	Public-deposit file after policy overrides.	manual_review	csv	derived_or_workflow_data	public_deposit	keep_public_deposit	public	Approved after public manual-variable review. Public release pseudonym, binary flag, or technical F1 identifier; not a raw patient identifier.	manual_review_public_data_variable	release_pseudonym_or_technical_identifier	Public release pseudonym, binary flag, or technical F1 identifier; not a raw patient identifier.
preparer_id	02_workflows/F1_workflow_v02/data/01_source_loaded_harmonized/expm_F1_array_raw_public.csv	expm_F1_array_raw_public.csv		character			Prep_A | Prep_B	NA/blank as read by fread	4200	0	2	Prep_A | Prep_B	F1	manual_review_indirect_identifier_risk	manual_review		public_deposit	keep_public_deposit	F1	manual_review	Public-deposit file after policy overrides.	manual_review	csv	derived_or_workflow_data	public_deposit	keep_public_deposit	public	Approved after public manual-variable review. Public release pseudonym, binary flag, or technical F1 identifier; not a raw patient identifier.	manual_review_public_data_variable	release_pseudonym_or_technical_identifier	Public release pseudonym, binary flag, or technical F1 identifier; not a raw patient identifier.
replicate	02_workflows/F1_workflow_v02/data/01_source_loaded_harmonized/expm_F1_array_raw_public.csv	expm_F1_array_raw_public.csv		integer				NA/blank as read by fread	4200	0	2	2 | 1	F1	public_or_low_risk	yes		public_deposit	keep_public_deposit	F1	public	Public-deposit file after policy overrides.	public	csv	derived_or_workflow_data	public_deposit	keep_public_deposit	public	Parent file is public data and variable was marked keep_public=yes.	public
assay	02_workflows/F1_workflow_v02/data/01_source_loaded_harmonized/expm_F1_array_raw_public.csv	expm_F1_array_raw_public.csv		character			CreE | CreJ	NA/blank as read by fread	4200	0	2	CreE | CreJ	F1	public_or_low_risk	yes		public_deposit	keep_public_deposit	F1	public	Public-deposit file after policy overrides.	public	csv	derived_or_workflow_data	public_deposit	keep_public_deposit	public	Parent file is public data and variable was marked keep_public=yes.	public
TB_nominal_grav_mg_dL	02_workflows/F1_workflow_v02/data/01_source_loaded_harmonized/expm_F1_array_raw_public.csv	expm_F1_array_raw_public.csv		integer				NA/blank as read by fread	4200	0	35	27 | 14 | 28 | 15 | 29	F1	public_or_low_risk	yes		public_deposit	keep_public_deposit	F1	public	Public-deposit file after policy overrides.	public	csv	derived_or_workflow_data	public_deposit	keep_public_deposit	public	Parent file is public data and variable was marked keep_public=yes.	public
Cre_nominal_grav_mg_dL	02_workflows/F1_workflow_v02/data/01_source_loaded_harmonized/expm_F1_array_raw_public.csv	expm_F1_array_raw_public.csv		numeric				NA/blank as read by fread	4200	0	10	3 | 1.5 | 3.5 | 2 | 0.5	F1	public_or_low_risk	yes		public_deposit	keep_public_deposit	F1	public	Public-deposit file after policy overrides.	public	csv	derived_or_workflow_data	public_deposit	keep_public_deposit	public	Parent file is public data and variable was marked keep_public=yes.	public
TB_trial_M_mg_dL	02_workflows/F1_workflow_v02/data/01_source_loaded_harmonized/expm_F1_array_raw_public.csv	expm_F1_array_raw_public.csv		numeric				NA/blank as read by fread	4200	0	4200	27.2227640681025 | 27.1297714113581 | 27.2238964489877 | 27.1309037922433 | 26.9427373034614	F1	public_or_low_risk	yes		public_deposit	keep_public_deposit	F1	public	Public-deposit file after policy overrides.	public	csv	derived_or_workflow_data	public_deposit	keep_public_deposit	public	Parent file is public data and variable was marked keep_public=yes.	public
trial_display_Cre_M_mg_dL	02_workflows/F1_workflow_v02/data/01_source_loaded_harmonized/expm_F1_array_raw_public.csv	expm_F1_array_raw_public.csv		numeric				NA/blank as read by fread	4200	0	4200	3.54112052571519 | 3.48086545171456 | 3.38657822045959 | 3.31706146881056 | 3.45845088595388	F1	public_or_low_risk	yes		public_deposit	keep_public_deposit	F1	public	Public-deposit file after policy overrides.	public	csv	derived_or_workflow_data	public_deposit	keep_public_deposit	public	Parent file is public data and variable was marked keep_public=yes.	public
plot_correction_mg_dL	02_workflows/F1_workflow_v02/data/01_source_loaded_harmonized/expm_F1_array_raw_public.csv	expm_F1_array_raw_public.csv		numeric				NA/blank as read by fread	4200	0	4200	-0.541120525715191 | -0.480865451714561 | -0.386578220459593 | -0.317061468810564 | -0.458450885953881	F1	public_or_low_risk	yes		public_deposit	keep_public_deposit	F1	public	Public-deposit file after policy overrides.	public	csv	derived_or_workflow_data	public_deposit	keep_public_deposit	public	Parent file is public data and variable was marked keep_public=yes.	public
sample_id	02_workflows/F1_workflow_v02/data/01_source_loaded_harmonized/expm_F1_validation_raw_public.csv	expm_F1_validation_raw_public.csv		integer				NA/blank as read by fread	32	0	32	1 | 2 | 3 | 4 | 5	F1	internal_only	no		public_deposit	keep_public_deposit	F1	not_public	Public-deposit file after policy overrides.	manual_review	csv	derived_or_workflow_data	public_deposit	keep_public_deposit	public	Approved after public manual-variable review. Public release pseudonym, binary flag, or technical F1 identifier; not a raw patient identifier.	manual_review_public_data_variable	release_pseudonym_or_technical_identifier	Public release pseudonym, binary flag, or technical F1 identifier; not a raw patient identifier.
tb_measured_mg_dL	02_workflows/F1_workflow_v02/data/01_source_loaded_harmonized/expm_F1_validation_raw_public.csv	expm_F1_validation_raw_public.csv		numeric				NA/blank as read by fread	32	0	32	9.263 | 4.852 | 16.121 | 4.419 | 14.415	F1	internal_only	no		public_deposit	keep_public_deposit	F1	not_public	Public-deposit file after policy overrides.	manual_review	csv	derived_or_workflow_data	public_deposit	keep_public_deposit	public	Approved after public manual-variable review. Assay value, QC metric, or long-format metadata field required to rebuild public outputs.	manual_review_public_data_variable	assay_value_qc_metric_or_long_format_metadata	Assay value, QC metric, or long-format metadata field required to rebuild public outputs.
db_measured_mg_dL	02_workflows/F1_workflow_v02/data/01_source_loaded_harmonized/expm_F1_validation_raw_public.csv	expm_F1_validation_raw_public.csv		numeric				NA/blank as read by fread	32	0	32	7.411 | 3.874 | 13.015 | 3.245 | 11.224	F1	internal_only	no		public_deposit	keep_public_deposit	F1	not_public	Public-deposit file after policy overrides.	manual_review	csv	derived_or_workflow_data	public_deposit	keep_public_deposit	public	Approved after public manual-variable review. Assay value, QC metric, or long-format metadata field required to rebuild public outputs.	manual_review_public_data_variable	assay_value_qc_metric_or_long_format_metadata	Assay value, QC metric, or long-format metadata field required to rebuild public outputs.
cre_true_gcidms_mg_dL	02_workflows/F1_workflow_v02/data/01_source_loaded_harmonized/expm_F1_validation_raw_public.csv	expm_F1_validation_raw_public.csv		numeric				NA/blank as read by fread	32	0	30	0.82 | 0.86 | 0.63 | 0.94 | 0.9	F1	internal_only	no		public_deposit	keep_public_deposit	F1	not_public	Public-deposit file after policy overrides.	manual_review	csv	derived_or_workflow_data	public_deposit	keep_public_deposit	public	Approved after public manual-variable review. Assay value, QC metric, or long-format metadata field required to rebuild public outputs.	manual_review_public_data_variable	assay_value_qc_metric_or_long_format_metadata	Assay value, QC metric, or long-format metadata field required to rebuild public outputs.
cree_measured_mg_dL	02_workflows/F1_workflow_v02/data/01_source_loaded_harmonized/expm_F1_validation_raw_public.csv	expm_F1_validation_raw_public.csv		numeric				NA/blank as read by fread	32	0	32	0.75 | 0.78 | 0.52 | 0.89 | 0.8	F1	internal_only	no		public_deposit	keep_public_deposit	F1	not_public	Public-deposit file after policy overrides.	manual_review	csv	derived_or_workflow_data	public_deposit	keep_public_deposit	public	Approved after public manual-variable review. Assay value, QC metric, or long-format metadata field required to rebuild public outputs.	manual_review_public_data_variable	assay_value_qc_metric_or_long_format_metadata	Assay value, QC metric, or long-format metadata field required to rebuild public outputs.
crej_measured_mg_dL	02_workflows/F1_workflow_v02/data/01_source_loaded_harmonized/expm_F1_validation_raw_public.csv	expm_F1_validation_raw_public.csv		numeric				NA/blank as read by fread	32	0	31	0.95 | 0.98 | 0.78 | 0.92 | 1.06	F1	internal_only	no		public_deposit	keep_public_deposit	F1	not_public	Public-deposit file after policy overrides.	manual_review	csv	derived_or_workflow_data	public_deposit	keep_public_deposit	public	Approved after public manual-variable review. Assay value, QC metric, or long-format metadata field required to rebuild public outputs.	manual_review_public_data_variable	assay_value_qc_metric_or_long_format_metadata	Assay value, QC metric, or long-format metadata field required to rebuild public outputs.
cree_corrected_mg_dL	02_workflows/F1_workflow_v02/data/01_source_loaded_harmonized/expm_F1_validation_raw_public.csv	expm_F1_validation_raw_public.csv		numeric				NA/blank as read by fread	32	0	32	0.68240141154 | 0.81680053664 | 0.35207418306 | 0.93410841026 | 0.6516394885	F1	internal_only	no		public_deposit	keep_public_deposit	F1	not_public	Public-deposit file after policy overrides.	manual_review	csv	derived_or_workflow_data	public_deposit	keep_public_deposit	public	Approved after public manual-variable review. Assay value, QC metric, or long-format metadata field required to rebuild public outputs.	manual_review_public_data_variable	assay_value_qc_metric_or_long_format_metadata	Assay value, QC metric, or long-format metadata field required to rebuild public outputs.
crej_corrected_mg_dL	02_workflows/F1_workflow_v02/data/01_source_loaded_harmonized/expm_F1_validation_raw_public.csv	expm_F1_validation_raw_public.csv		numeric				NA/blank as read by fread	32	0	32	0.8822513 | 0.9490736 | 0.6756628 | 0.8942763 | 0.9588407	F1	internal_only	no		public_deposit	keep_public_deposit	F1	not_public	Public-deposit file after policy overrides.	manual_review	csv	derived_or_workflow_data	public_deposit	keep_public_deposit	public	Approved after public manual-variable review. Assay value, QC metric, or long-format metadata field required to rebuild public outputs.	manual_review_public_data_variable	assay_value_qc_metric_or_long_format_metadata	Assay value, QC metric, or long-format metadata field required to rebuild public outputs.
file_key	02_workflows/F1_workflow_v02/data/01_source_loaded_harmonized/expm_slco_F1_source_load_manifest_public.csv	expm_slco_F1_source_load_manifest_public.csv		character			f1_tb_cre_experimental_array_raw | f1_tb_cre_experimental_validation_raw | f1_simulated_surface_repository | f1_simulated_surface_metadata	NA/blank as read by fread	4	0	4	f1_tb_cre_experimental_array_raw | f1_tb_cre_experimental_validation_raw | f1_simulated_surface_repository | f1_simulate...	F1	public_or_low_risk	yes		public_deposit	keep_public_deposit	F1	public	Public-deposit file after policy overrides.	public	csv	derived_or_workflow_data	public_deposit	keep_public_deposit	public	Parent file is public data and variable was marked keep_public=yes.	public
source_path	02_workflows/F1_workflow_v02/data/01_source_loaded_harmonized/expm_slco_F1_source_load_manifest_public.csv	expm_slco_F1_source_load_manifest_public.csv		character			01_primary_data/public/f1_tb_cre_experimental_array_raw.csv | LOCAL_PATH_REMOVED	NA/blank as read by fread	4	0	4	LOCAL_PATH_REMOVED	F1	public_or_low_risk	yes		public_deposit	keep_public_deposit	F1	public	Public-deposit file after policy overrides.	public	csv	derived_or_workflow_data	public_deposit	keep_public_deposit	public	Parent file is public data and variable was marked keep_public=yes.	public
harmonized_loaded_file_name	02_workflows/F1_workflow_v02/data/01_source_loaded_harmonized/expm_slco_F1_source_load_manifest_public.csv	expm_slco_F1_source_load_manifest_public.csv		character			expm_F1_array_raw_public.csv | expm_F1_validation_raw_public.csv | slco_F1_surface_grid_reference_public.csv | slco_F1_surface_meta_reference_public.csv	NA/blank as read by fread	4	0	4	expm_F1_array_raw_public.csv | expm_F1_validation_raw_public.csv | slco_F1_surface_grid_reference_public.csv | slco_F1_s...	F1	public_or_low_risk	yes		public_deposit	keep_public_deposit	F1	public	Public-deposit file after policy overrides.	public	csv	derived_or_workflow_data	public_deposit	keep_public_deposit	public	Parent file is public data and variable was marked keep_public=yes.	public
source_role	02_workflows/F1_workflow_v02/data/01_source_loaded_harmonized/expm_slco_F1_source_load_manifest_public.csv	expm_slco_F1_source_load_manifest_public.csv		character			F1 experimental array raw primary source | F1 experimental validation raw primary source | F1 simulated surface primary source | F1 simulated surface metadata primary source	NA/blank as read by fread	4	0	4	F1 experimental array raw primary source | F1 experimental validation raw primary source | F1 simulated surface primary ...	F1	public_or_low_risk	yes		public_deposit	keep_public_deposit	F1	public	Public-deposit file after policy overrides.	public	csv	derived_or_workflow_data	public_deposit	keep_public_deposit	public	Parent file is public data and variable was marked keep_public=yes.	public
release_status	02_workflows/F1_workflow_v02/data/01_source_loaded_harmonized/expm_slco_F1_source_load_manifest_public.csv	expm_slco_F1_source_load_manifest_public.csv		character			public	NA/blank as read by fread	4	0	1	public	F1	public_or_low_risk	yes		public_deposit	keep_public_deposit	F1	public	Public-deposit file after policy overrides.	public	csv	derived_or_workflow_data	public_deposit	keep_public_deposit	public	Parent file is public data and variable was marked keep_public=yes.	public	non_disclosive_release_or_grouping_status	Non-disclosive release/grouping status required for release documentation or data filtering.
output_exists	02_workflows/F1_workflow_v02/data/01_source_loaded_harmonized/expm_slco_F1_source_load_manifest_public.csv	expm_slco_F1_source_load_manifest_public.csv		logical			TRUE	NA/blank as read by fread	4	0	1	TRUE	F1	public_or_low_risk	yes		public_deposit	keep_public_deposit	F1	public	Public-deposit file after policy overrides.	public	csv	derived_or_workflow_data	public_deposit	keep_public_deposit	public	Parent file is public data and variable was marked keep_public=yes.	public
n_rows	02_workflows/F1_workflow_v02/data/01_source_loaded_harmonized/expm_slco_F1_source_load_manifest_public.csv	expm_slco_F1_source_load_manifest_public.csv		integer				NA/blank as read by fread	4	0	4	4200 | 32 | 34441 | 9	F1	public_or_low_risk	yes		public_deposit	keep_public_deposit	F1	public	Public-deposit file after policy overrides.	public	csv	derived_or_workflow_data	public_deposit	keep_public_deposit	public	Parent file is public data and variable was marked keep_public=yes.	public
n_columns	02_workflows/F1_workflow_v02/data/01_source_loaded_harmonized/expm_slco_F1_source_load_manifest_public.csv	expm_slco_F1_source_load_manifest_public.csv		integer				NA/blank as read by fread	4	0	4	9 | 8 | 11 | 2	F1	public_or_low_risk	yes		public_deposit	keep_public_deposit	F1	public	Public-deposit file after policy overrides.	public	csv	derived_or_workflow_data	public_deposit	keep_public_deposit	public	Parent file is public data and variable was marked keep_public=yes.	public
md5	02_workflows/F1_workflow_v02/data/01_source_loaded_harmonized/expm_slco_F1_source_load_manifest_public.csv	expm_slco_F1_source_load_manifest_public.csv		character			b8ffb94bc127381e0963db2211ba44b8 | 30e9eb0a37dab1d84dbff1649b1b9e07 | 87713a0d6868c6ac52ff20ea850e3d58 | ee2dfece0c0751ab1643f0e896edea9b	NA/blank as read by fread	4	0	4	b8ffb94bc127381e0963db2211ba44b8 | 30e9eb0a37dab1d84dbff1649b1b9e07 | 87713a0d6868c6ac52ff20ea850e3d58 | ee2dfece0c0751a...	F1	public_or_low_risk	yes		public_deposit	keep_public_deposit	F1	public	Public-deposit file after policy overrides.	public	csv	derived_or_workflow_data	public_deposit	keep_public_deposit	public	Parent file is public data and variable was marked keep_public=yes.	public
parameter	02_workflows/F1_workflow_v02/data/01_source_loaded_harmonized/expm_slco_F1_step1_run_inputs_public.csv	expm_slco_F1_step1_run_inputs_public.csv		character			source_layer | f1_array_raw | f1_validation_raw | f1_surface_repository | f1_surface_metadata	NA/blank as read by fread	5	0	5	source_layer | f1_array_raw | f1_validation_raw | f1_surface_repository | f1_surface_metadata	F1	public_or_low_risk	yes		public_deposit	keep_public_deposit	F1	public	Public-deposit file after policy overrides.	public	csv	derived_or_workflow_data	public_deposit	keep_public_deposit	public	Parent file is public data and variable was marked keep_public=yes.	public
value	02_workflows/F1_workflow_v02/data/01_source_loaded_harmonized/expm_slco_F1_step1_run_inputs_public.csv	expm_slco_F1_step1_run_inputs_public.csv		character			V3 central primary-data layer | 01_primary_data/public/f1_tb_cre_experimental_array_raw.csv | /...	NA/blank as read by fread	5	0	5	V3 central primary-data layer | LOCAL_PATH_REMOVED	F1	public_or_low_risk	yes		public_deposit	keep_public_deposit	F1	public	Public-deposit file after policy overrides.	public	csv	derived_or_workflow_data	public_deposit	keep_public_deposit	public	Parent file is public data and variable was marked keep_public=yes.	public	assay_value_qc_metric_or_long_format_metadata	Assay value, QC metric, or long-format metadata field required to rebuild public outputs.
grid_id	02_workflows/F1_workflow_v02/data/01_source_loaded_harmonized/slco_F1_surface_grid_reference_public.csv	slco_F1_surface_grid_reference_public.csv		integer				NA/blank as read by fread	34441	0	34441	1 | 2 | 3 | 4 | 5	F1	manual_review_indirect_identifier_risk	manual_review		public_deposit	keep_public_deposit	F1	manual_review	Public-deposit file after policy overrides.	manual_review	csv	derived_or_workflow_data	public_deposit	keep_public_deposit	public	Approved after public manual-variable review. Public release pseudonym, binary flag, or technical F1 identifier; not a raw patient identifier.	manual_review_public_data_variable	release_pseudonym_or_technical_identifier	Public release pseudonym, binary flag, or technical F1 identifier; not a raw patient identifier.
tb_mg_dL	02_workflows/F1_workflow_v02/data/01_source_loaded_harmonized/slco_F1_surface_grid_reference_public.csv	slco_F1_surface_grid_reference_public.csv		numeric				NA/blank as read by fread	34441	0	341	1 | 1.1 | 1.2 | 1.3 | 1.4	F1	public_or_low_risk	yes		public_deposit	keep_public_deposit	F1	public	Public-deposit file after policy overrides.	public	csv	derived_or_workflow_data	public_deposit	keep_public_deposit	public	Parent file is public data and variable was marked keep_public=yes.	public
cre_true_mg_dL	02_workflows/F1_workflow_v02/data/01_source_loaded_harmonized/slco_F1_surface_grid_reference_public.csv	slco_F1_surface_grid_reference_public.csv		numeric				NA/blank as read by fread	34441	0	101	1 | 1.05 | 1.1 | 1.15 | 1.2	F1	public_or_low_risk	yes		public_deposit	keep_public_deposit	F1	public	Public-deposit file after policy overrides.	public	csv	derived_or_workflow_data	public_deposit	keep_public_deposit	public	Parent file is public data and variable was marked keep_public=yes.	public
crej_measured_pred_mg_dL	02_workflows/F1_workflow_v02/data/01_source_loaded_harmonized/slco_F1_surface_grid_reference_public.csv	slco_F1_surface_grid_reference_public.csv		numeric				NA/blank as read by fread	34441	0	22885	0.990463857965053 | 1.04152284217999 | 1.09273908981855 | 1.14411406302484 | 1.19564924674134	F1	public_or_low_risk	yes		public_deposit	keep_public_deposit	F1	public	Public-deposit file after policy overrides.	public	csv	derived_or_workflow_data	public_deposit	keep_public_deposit	public	Parent file is public data and variable was marked keep_public=yes.	public
cree_measured_pred_mg_dL	02_workflows/F1_workflow_v02/data/01_source_loaded_harmonized/slco_F1_surface_grid_reference_public.csv	slco_F1_surface_grid_reference_public.csv		numeric				NA/blank as read by fread	34441	0	34441	0.902064914425904 | 0.957189139835594 | 1.01231537541398 | 1.06744362138108 | 1.12257387795652	F1	public_or_low_risk	yes		public_deposit	keep_public_deposit	F1	public	Public-deposit file after policy overrides.	public	csv	derived_or_workflow_data	public_deposit	keep_public_deposit	public	Parent file is public data and variable was marked keep_public=yes.	public
delta_crej_to_gravimetry_mg_dL	02_workflows/F1_workflow_v02/data/01_source_loaded_harmonized/slco_F1_surface_grid_reference_public.csv	slco_F1_surface_grid_reference_public.csv		numeric				NA/blank as read by fread	34441	0	23475	0.00953614203494679 | 0.00847715782000691 | 0.00726091018144937 | 0.00588593697515871 | 0.00435075325865664	F1	public_or_low_risk	yes		public_deposit	keep_public_deposit	F1	public	Public-deposit file after policy overrides.	public	csv	derived_or_workflow_data	public_deposit	keep_public_deposit	public	Parent file is public data and variable was marked keep_public=yes.	public
delta_cree_to_gravimetry_mg_dL	02_workflows/F1_workflow_v02/data/01_source_loaded_harmonized/slco_F1_surface_grid_reference_public.csv	slco_F1_surface_grid_reference_public.csv		numeric				NA/blank as read by fread	34441	0	34441	0.0979350855740958 | 0.092810860164406 | 0.0876846245860179 | 0.0825563786189223 | 0.0774261220434804	F1	public_or_low_risk	yes		public_deposit	keep_public_deposit	F1	public	Public-deposit file after policy overrides.	public	csv	derived_or_workflow_data	public_deposit	keep_public_deposit	public	Parent file is public data and variable was marked keep_public=yes.	public
crej_true_recalc_mg_dL	02_workflows/F1_workflow_v02/data/01_source_loaded_harmonized/slco_F1_surface_grid_reference_public.csv	slco_F1_surface_grid_reference_public.csv		numeric				NA/blank as read by fread	34441	0	101	1 | 1.05 | 1.1 | 1.15 | 1.2	F1	public_or_low_risk	yes		public_deposit	keep_public_deposit	F1	public	Public-deposit file after policy overrides.	public	csv	derived_or_workflow_data	public_deposit	keep_public_deposit	public	Parent file is public data and variable was marked keep_public=yes.	public
cree_true_recalc_mg_dL	02_workflows/F1_workflow_v02/data/01_source_loaded_harmonized/slco_F1_surface_grid_reference_public.csv	slco_F1_surface_grid_reference_public.csv		numeric				NA/blank as read by fread	34441	0	2657	1 | 1.04999999999996 | 1.09999999999994 | 1.15000000000002 | 1.1999999999999	F1	public_or_low_risk	yes		public_deposit	keep_public_deposit	F1	public	Public-deposit file after policy overrides.	public	csv	derived_or_workflow_data	public_deposit	keep_public_deposit	public	Parent file is public data and variable was marked keep_public=yes.	public
crej_true_recalc_error	02_workflows/F1_workflow_v02/data/01_source_loaded_harmonized/slco_F1_surface_grid_reference_public.csv	slco_F1_surface_grid_reference_public.csv		numeric				NA/blank as read by fread	34441	0	23	6.66133814775094e-16 | 1.55431223447522e-15 | 2.22044604925031e-16 | 1.33226762955019e-15 | 0	F1	public_or_low_risk	yes		public_deposit	keep_public_deposit	F1	public	Public-deposit file after policy overrides.	public	csv	derived_or_workflow_data	public_deposit	keep_public_deposit	public	Parent file is public data and variable was marked keep_public=yes.	public
cree_true_recalc_error	02_workflows/F1_workflow_v02/data/01_source_loaded_harmonized/slco_F1_surface_grid_reference_public.csv	slco_F1_surface_grid_reference_public.csv		numeric				NA/blank as read by fread	34441	0	1240	-7.7715611723761e-16 | -4.06341627012807e-14 | -5.97299987248334e-14 | 1.79856129989275e-14 | -1.03916875104915e-13	F1	public_or_low_risk	yes		public_deposit	keep_public_deposit	F1	public	Public-deposit file after policy overrides.	public	csv	derived_or_workflow_data	public_deposit	keep_public_deposit	public	Parent file is public data and variable was marked keep_public=yes.	public
parameter	02_workflows/F1_workflow_v02/data/01_source_loaded_harmonized/slco_F1_surface_meta_reference_public.csv	slco_F1_surface_meta_reference_public.csv		character			dataset_name | cohort | data_type | """"""""""""""""""""""""""""""""row_definition | tb_range_mg_dL | cre_true_range_mg_dL | tb_step_mg_dL | cre_step_mg_dL | delta_definition	NA/blank as read by fread	9	0	9	dataset_name | cohort | data_type | """"""""""""""""""""""""""""""""row_definition | tb_range_mg_dL	F1	public_or_low_risk	yes		public_deposit	keep_public_deposit	F1	public	Public-deposit file after policy overrides.	public	csv	derived_or_workflow_data	public_deposit	keep_public_deposit	public	Parent file is public data and variable was marked keep_public=yes.	public
value	02_workflows/F1_workflow_v02/data/01_source_loaded_harmonized/slco_F1_surface_meta_reference_public.csv	slco_F1_surface_meta_reference_public.csv		character			f1_simulated_surface_repository | SIMULATED | in_silico surface grid | One row = one equation-defined grid point (tb_mg_dL, cre_true_mg_dL)"""""""""""""""""""""""""""""""" | 1 to 35 | 1 to 6 | 0.1 | 0.05 | delta = cre_true_mg_dL - predicted measured creatinine	NA/blank as read by fread	9	0	9	f1_simulated_surface_repository | SIMULATED | in_silico surface grid | One row = one equation-defined grid point (tb_mg_...	F1	public_or_low_risk	yes		public_deposit	keep_public_deposit	F1	public	Public-deposit file after policy overrides.	public	csv	derived_or_workflow_data	public_deposit	keep_public_deposit	public	Parent file is public data and variable was marked keep_public=yes.	public	assay_value_qc_metric_or_long_format_metadata	Assay value, QC metric, or long-format metadata field required to rebuild public outputs.
expm_F1_array_row_id	02_workflows/F1_workflow_v02/data/02a_refined_analysis/expm_F1_array_input_public.csv	expm_F1_array_input_public.csv		integer				NA/blank as read by fread	4200	0	4200	1 | 2 | 3 | 4 | 5	F1	manual_review_indirect_identifier_risk	manual_review		public_deposit	keep_public_deposit	F1	manual_review	Public-deposit file after policy overrides.	manual_review	csv	derived_or_workflow_data	public_deposit	keep_public_deposit	public	Approved after public manual-variable review. Public release pseudonym, binary flag, or technical F1 identifier; not a raw patient identifier.	manual_review_public_data_variable	release_pseudonym_or_technical_identifier	Public release pseudonym, binary flag, or technical F1 identifier; not a raw patient identifier.
domain	02_workflows/F1_workflow_v02/data/02a_refined_analysis/expm_F1_array_input_public.csv	expm_F1_array_input_public.csv		character			expm	NA/blank as read by fread	4200	0	1	expm	F1	public_or_low_risk	yes		public_deposit	keep_public_deposit	F1	public	Public-deposit file after policy overrides.	public	csv	derived_or_workflow_data	public_deposit	keep_public_deposit	public	Parent file is public data and variable was marked keep_public=yes.	public	assay_value_qc_metric_or_long_format_metadata	Assay value, QC metric, or long-format metadata field required to rebuild public outputs.
anchor	02_workflows/F1_workflow_v02/data/02a_refined_analysis/expm_F1_array_input_public.csv	expm_F1_array_input_public.csv		character			F1	NA/blank as read by fread	4200	0	1	F1	F1	public_or_low_risk	yes		public_deposit	keep_public_deposit	F1	public	Public-deposit file after policy overrides.	public	csv	derived_or_workflow_data	public_deposit	keep_public_deposit	public	Parent file is public data and variable was marked keep_public=yes.	public	assay_value_qc_metric_or_long_format_metadata	Assay value, QC metric, or long-format metadata field required to rebuild public outputs.
data_object	02_workflows/F1_workflow_v02/data/02a_refined_analysis/expm_F1_array_input_public.csv	expm_F1_array_input_public.csv		character			array	NA/blank as read by fread	4200	0	1	array	F1	public_or_low_risk	yes		public_deposit	keep_public_deposit	F1	public	Public-deposit file after policy overrides.	public	csv	derived_or_workflow_data	public_deposit	keep_public_deposit	public	Parent file is public data and variable was marked keep_public=yes.	public	assay_value_qc_metric_or_long_format_metadata	Assay value, QC metric, or long-format metadata field required to rebuild public outputs.
unit_or_role	02_workflows/F1_workflow_v02/data/02a_refined_analysis/expm_F1_array_input_public.csv	expm_F1_array_input_public.csv		character			input	NA/blank as read by fread	4200	0	1	input	F1	public_or_low_risk	yes		public_deposit	keep_public_deposit	F1	public	Public-deposit file after policy overrides.	public	csv	derived_or_workflow_data	public_deposit	keep_public_deposit	public	Parent file is public data and variable was marked keep_public=yes.	public	assay_value_qc_metric_or_long_format_metadata	Assay value, QC metric, or long-format metadata field required to rebuild public outputs.
release_status	02_workflows/F1_workflow_v02/data/02a_refined_analysis/expm_F1_array_input_public.csv	expm_F1_array_input_public.csv		character			public	NA/blank as read by fread	4200	0	1	public	F1	public_or_low_risk	yes		public_deposit	keep_public_deposit	F1	public	Public-deposit file after policy overrides.	public	csv	derived_or_workflow_data	public_deposit	keep_public_deposit	public	Parent file is public data and variable was marked keep_public=yes.	public	non_disclosive_release_or_grouping_status	Non-disclosive release/grouping status required for release documentation or data filtering.
source_harmonized_file_name	02_workflows/F1_workflow_v02/data/02a_refined_analysis/expm_F1_array_input_public.csv	expm_F1_array_input_public.csv		character			expm_F1_array_raw_public.csv	NA/blank as read by fread	4200	0	1	expm_F1_array_raw_public.csv	F1	public_or_low_risk	yes		public_deposit	keep_public_deposit	F1	public	Public-deposit file after policy overrides.	public	csv	derived_or_workflow_data	public_deposit	keep_public_deposit	public	Parent file is public data and variable was marked keep_public=yes.	public	assay_value_qc_metric_or_long_format_metadata	Assay value, QC metric, or long-format metadata field required to rebuild public outputs.
workflow_step	02_workflows/F1_workflow_v02/data/02a_refined_analysis/expm_F1_array_input_public.csv	expm_F1_array_input_public.csv		character			2a_refined_analysis_dataset	NA/blank as read by fread	4200	0	1	2a_refined_analysis_dataset	F1	public_or_low_risk	yes		public_deposit	keep_public_deposit	F1	public	Public-deposit file after policy overrides.	public	csv	derived_or_workflow_data	public_deposit	keep_public_deposit	public	Parent file is public data and variable was marked keep_public=yes.	public	assay_value_qc_metric_or_long_format_metadata	Assay value, QC metric, or long-format metadata field required to rebuild public outputs.
array_id	02_workflows/F1_workflow_v02/data/02a_refined_analysis/expm_F1_array_input_public.csv	expm_F1_array_input_public.csv		character			Array_1 | Array_2 | Array_3	NA/blank as read by fread	4200	0	3	Array_1 | Array_2 | Array_3	F1	manual_review_indirect_identifier_risk	manual_review		public_deposit	keep_public_deposit	F1	manual_review	Public-deposit file after policy overrides.	manual_review	csv	derived_or_workflow_data	public_deposit	keep_public_deposit	public	Approved after public manual-variable review. Public release pseudonym, binary flag, or technical F1 identifier; not a raw patient identifier.	manual_review_public_data_variable	release_pseudonym_or_technical_identifier	Public release pseudonym, binary flag, or technical F1 identifier; not a raw patient identifier.
preparer_id	02_workflows/F1_workflow_v02/data/02a_refined_analysis/expm_F1_array_input_public.csv	expm_F1_array_input_public.csv		character			Prep_A | Prep_B	NA/blank as read by fread	4200	0	2	Prep_A | Prep_B	F1	manual_review_indirect_identifier_risk	manual_review		public_deposit	keep_public_deposit	F1	manual_review	Public-deposit file after policy overrides.	manual_review	csv	derived_or_workflow_data	public_deposit	keep_public_deposit	public	Approved after public manual-variable review. Public release pseudonym, binary flag, or technical F1 identifier; not a raw patient identifier.	manual_review_public_data_variable	release_pseudonym_or_technical_identifier	Public release pseudonym, binary flag, or technical F1 identifier; not a raw patient identifier.
replicate	02_workflows/F1_workflow_v02/data/02a_refined_analysis/expm_F1_array_input_public.csv	expm_F1_array_input_public.csv		integer				NA/blank as read by fread	4200	0	2	2 | 1	F1	public_or_low_risk	yes		public_deposit	keep_public_deposit	F1	public	Public-deposit file after policy overrides.	public	csv	derived_or_workflow_data	public_deposit	keep_public_deposit	public	Parent file is public data and variable was marked keep_public=yes.	public
assay	02_workflows/F1_workflow_v02/data/02a_refined_analysis/expm_F1_array_input_public.csv	expm_F1_array_input_public.csv		character			CreE | CreJ	NA/blank as read by fread	4200	0	2	CreE | CreJ	F1	public_or_low_risk	yes		public_deposit	keep_public_deposit	F1	public	Public-deposit file after policy overrides.	public	csv	derived_or_workflow_data	public_deposit	keep_public_deposit	public	Parent file is public data and variable was marked keep_public=yes.	public
TB_nominal_grav_mg_dL	02_workflows/F1_workflow_v02/data/02a_refined_analysis/expm_F1_array_input_public.csv	expm_F1_array_input_public.csv		integer				NA/blank as read by fread	4200	0	35	27 | 14 | 28 | 15 | 29	F1	public_or_low_risk	yes		public_deposit	keep_public_deposit	F1	public	Public-deposit file after policy overrides.	public	csv	derived_or_workflow_data	public_deposit	keep_public_deposit	public	Parent file is public data and variable was marked keep_public=yes.	public
Cre_nominal_grav_mg_dL	02_workflows/F1_workflow_v02/data/02a_refined_analysis/expm_F1_array_input_public.csv	expm_F1_array_input_public.csv		numeric				NA/blank as read by fread	4200	0	10	3 | 1.5 | 3.5 | 2 | 0.5	F1	public_or_low_risk	yes		public_deposit	keep_public_deposit	F1	public	Public-deposit file after policy overrides.	public	csv	derived_or_workflow_data	public_deposit	keep_public_deposit	public	Parent file is public data and variable was marked keep_public=yes.	public
TB_trial_M_mg_dL	02_workflows/F1_workflow_v02/data/02a_refined_analysis/expm_F1_array_input_public.csv	expm_F1_array_input_public.csv		numeric				NA/blank as read by fread	4200	0	1104	27.22 | 27.13 | 26.94 | 27.09 | 14.04	F1	public_or_low_risk	yes		public_deposit	keep_public_deposit	F1	public	Public-deposit file after policy overrides.	public	csv	derived_or_workflow_data	public_deposit	keep_public_deposit	public	Parent file is public data and variable was marked keep_public=yes.	public
trial_display_Cre_M_mg_dL	02_workflows/F1_workflow_v02/data/02a_refined_analysis/expm_F1_array_input_public.csv	expm_F1_array_input_public.csv		numeric				NA/blank as read by fread	4200	0	540	3.54 | 3.48 | 3.39 | 3.32 | 3.46	F1	public_or_low_risk	yes		public_deposit	keep_public_deposit	F1	public	Public-deposit file after policy overrides.	public	csv	derived_or_workflow_data	public_deposit	keep_public_deposit	public	Parent file is public data and variable was marked keep_public=yes.	public
plot_correction_mg_dL	02_workflows/F1_workflow_v02/data/02a_refined_analysis/expm_F1_array_input_public.csv	expm_F1_array_input_public.csv		numeric				NA/blank as read by fread	4200	0	4200	-0.541120525715191 | -0.480865451714561 | -0.386578220459593 | -0.317061468810564 | -0.458450885953881	F1	public_or_low_risk	yes		public_deposit	keep_public_deposit	F1	public	Public-deposit file after policy overrides.	public	csv	derived_or_workflow_data	public_deposit	keep_public_deposit	public	Parent file is public data and variable was marked keep_public=yes.	public
TB_trial_M_mg_dL_unrounded	02_workflows/F1_workflow_v02/data/02a_refined_analysis/expm_F1_array_input_public.csv	expm_F1_array_input_public.csv		numeric				NA/blank as read by fread	4200	0	4200	27.2227640681025 | 27.1297714113581 | 27.2238964489877 | 27.1309037922433 | 26.9427373034614	F1	public_or_low_risk	yes		public_deposit	keep_public_deposit	F1	public	Public-deposit file after policy overrides.	public	csv	derived_or_workflow_data	public_deposit	keep_public_deposit	public	Parent file is public data and variable was marked keep_public=yes.	public
trial_display_Cre_M_mg_dL_unrounded	02_workflows/F1_workflow_v02/data/02a_refined_analysis/expm_F1_array_input_public.csv	expm_F1_array_input_public.csv		numeric				NA/blank as read by fread	4200	0	4200	3.54112052571519 | 3.48086545171456 | 3.38657822045959 | 3.31706146881056 | 3.45845088595388	F1	public_or_low_risk	yes		public_deposit	keep_public_deposit	F1	public	Public-deposit file after policy overrides.	public	csv	derived_or_workflow_data	public_deposit	keep_public_deposit	public	Parent file is public data and variable was marked keep_public=yes.	public
assay	02_workflows/F1_workflow_v02/data/02a_refined_analysis/expm_F1_model_coefficients_public.csv	expm_F1_model_coefficients_public.csv		character			CreJ | CreE	NA/blank as read by fread	10	0	2	CreJ | CreE	F1	public_or_low_risk	yes		public_deposit	keep_public_deposit	F1	public	Public-deposit file after policy overrides.	public	csv	derived_or_workflow_data	public_deposit	keep_public_deposit	public	Parent file is public data and variable was marked keep_public=yes.	public
term	02_workflows/F1_workflow_v02/data/02a_refined_analysis/expm_F1_model_coefficients_public.csv	expm_F1_model_coefficients_public.csv		character			intercept | tb_mg_dL | tb_mg_dL_squared | cre_measured_mg_dL | cre_measured_mg_dL_squared	NA/blank as read by fread	10	0	5	intercept | tb_mg_dL | tb_mg_dL_squared | cre_measured_mg_dL | cre_measured_mg_dL_squared	F1	public_or_low_risk	yes		public_deposit	keep_public_deposit	F1	public	Public-deposit file after policy overrides.	public	csv	derived_or_workflow_data	public_deposit	keep_public_deposit	public	Parent file is public data and variable was marked keep_public=yes.	public
coefficient	02_workflows/F1_workflow_v02/data/02a_refined_analysis/expm_F1_model_coefficients_public.csv	expm_F1_model_coefficients_public.csv		numeric				NA/blank as read by fread	10	0	10	0.0115 | -0.012 | 0.00025 | 1.039 | -0.0294	F1	public_or_low_risk	yes		public_deposit	keep_public_deposit	F1	public	Public-deposit file after policy overrides.	public	csv	derived_or_workflow_data	public_deposit	keep_public_deposit	public	Parent file is public data and variable was marked keep_public=yes.	public
equation_role	02_workflows/F1_workflow_v02/data/02a_refined_analysis/expm_F1_model_coefficients_public.csv	expm_F1_model_coefficients_public.csv		character			true_creatinine_from_measured_creatinine_and_total_bilirubin	NA/blank as read by fread	10	0	1	true_creatinine_from_measured_creatinine_and_total_bilirubin	F1	public_or_low_risk	yes		public_deposit	keep_public_deposit	F1	public	Public-deposit file after policy overrides.	public	csv	derived_or_workflow_data	public_deposit	keep_public_deposit	public	Parent file is public data and variable was marked keep_public=yes.	public
workflow_step	02_workflows/F1_workflow_v02/data/02a_refined_analysis/expm_F1_model_coefficients_public.csv	expm_F1_model_coefficients_public.csv		character			2a_refined_model_coefficients	NA/blank as read by fread	10	0	1	2a_refined_model_coefficients	F1	public_or_low_risk	yes		public_deposit	keep_public_deposit	F1	public	Public-deposit file after policy overrides.	public	csv	derived_or_workflow_data	public_deposit	keep_public_deposit	public	Parent file is public data and variable was marked keep_public=yes.	public	assay_value_qc_metric_or_long_format_metadata	Assay value, QC metric, or long-format metadata field required to rebuild public outputs.
release_status	02_workflows/F1_workflow_v02/data/02a_refined_analysis/expm_F1_model_coefficients_public.csv	expm_F1_model_coefficients_public.csv		character			public	NA/blank as read by fread	10	0	1	public	F1	public_or_low_risk	yes		public_deposit	keep_public_deposit	F1	public	Public-deposit file after policy overrides.	public	csv	derived_or_workflow_data	public_deposit	keep_public_deposit	public	Parent file is public data and variable was marked keep_public=yes.	public	non_disclosive_release_or_grouping_status	Non-disclosive release/grouping status required for release documentation or data filtering.
variable	02_workflows/F1_workflow_v02/data/02a_refined_analysis/expm_F1_pre_correction_rounding_qc_public.csv	expm_F1_pre_correction_rounding_qc_public.csv		character			TB_trial_M_mg_dL | trial_display_Cre_M_mg_dL	NA/blank as read by fread	2	0	2	TB_trial_M_mg_dL | trial_display_Cre_M_mg_dL	F1	internal_only	no		public_deposit	keep_public_deposit	F1	not_public	Public-deposit file after policy overrides.	manual_review	csv	derived_or_workflow_data	public_deposit	keep_public_deposit	public	Approved after public manual-variable review. Assay value, QC metric, or long-format metadata field required to rebuild public outputs.	manual_review_public_data_variable	assay_value_qc_metric_or_long_format_metadata	Assay value, QC metric, or long-format metadata field required to rebuild public outputs.
rounding_rule	02_workflows/F1_workflow_v02/data/02a_refined_analysis/expm_F1_pre_correction_rounding_qc_public.csv	expm_F1_pre_correction_rounding_qc_public.csv		character			round to 2 decimal places before correction/model calculation	NA/blank as read by fread	2	0	1	round to 2 decimal places before correction/model calculation	F1	internal_only	no		public_deposit	keep_public_deposit	F1	not_public	Public-deposit file after policy overrides.	manual_review	csv	derived_or_workflow_data	public_deposit	keep_public_deposit	public	Approved after public manual-variable review. Assay value, QC metric, or long-format metadata field required to rebuild public outputs.	manual_review_public_data_variable	assay_value_qc_metric_or_long_format_metadata	Assay value, QC metric, or long-format metadata field required to rebuild public outputs.
n_total_values	02_workflows/F1_workflow_v02/data/02a_refined_analysis/expm_F1_pre_correction_rounding_qc_public.csv	expm_F1_pre_correction_rounding_qc_public.csv		integer				NA/blank as read by fread	2	0	1	4200	F1	internal_only	no		public_deposit	keep_public_deposit	F1	not_public	Public-deposit file after policy overrides.	manual_review	csv	derived_or_workflow_data	public_deposit	keep_public_deposit	public	Approved after public manual-variable review. Assay value, QC metric, or long-format metadata field required to rebuild public outputs.	manual_review_public_data_variable	assay_value_qc_metric_or_long_format_metadata	Assay value, QC metric, or long-format metadata field required to rebuild public outputs.
n_values_changed_by_rounding	02_workflows/F1_workflow_v02/data/02a_refined_analysis/expm_F1_pre_correction_rounding_qc_public.csv	expm_F1_pre_correction_rounding_qc_public.csv		integer				NA/blank as read by fread	2	0	1	4200	F1	internal_only	no		public_deposit	keep_public_deposit	F1	not_public	Public-deposit file after policy overrides.	manual_review	csv	derived_or_workflow_data	public_deposit	keep_public_deposit	public	Approved after public manual-variable review. Assay value, QC metric, or long-format metadata field required to rebuild public outputs.	manual_review_public_data_variable	assay_value_qc_metric_or_long_format_metadata	Assay value, QC metric, or long-format metadata field required to rebuild public outputs.
max_abs_rounding_difference	02_workflows/F1_workflow_v02/data/02a_refined_analysis/expm_F1_pre_correction_rounding_qc_public.csv	expm_F1_pre_correction_rounding_qc_public.csv		numeric				NA/blank as read by fread	2	0	2	0.00499893919266015 | 0.00499854811828993	F1	internal_only	no		public_deposit	keep_public_deposit	F1	not_public	Public-deposit file after policy overrides.	manual_review	csv	derived_or_workflow_data	public_deposit	keep_public_deposit	public	Approved after public manual-variable review. Assay value, QC metric, or long-format metadata field required to rebuild public outputs.	manual_review_public_data_variable	assay_value_qc_metric_or_long_format_metadata	Assay value, QC metric, or long-format metadata field required to rebuild public outputs.
mean_abs_rounding_difference	02_workflows/F1_workflow_v02/data/02a_refined_analysis/expm_F1_pre_correction_rounding_qc_public.csv	expm_F1_pre_correction_rounding_qc_public.csv		numeric				NA/blank as read by fread	2	0	2	0.00250339547922569 | 0.00252476009694654	F1	internal_only	no		public_deposit	keep_public_deposit	F1	not_public	Public-deposit file after policy overrides.	manual_review	csv	derived_or_workflow_data	public_deposit	keep_public_deposit	public	Approved after public manual-variable review. Assay value, QC metric, or long-format metadata field required to rebuild public outputs.	manual_review_public_data_variable	assay_value_qc_metric_or_long_format_metadata	Assay value, QC metric, or long-format metadata field required to rebuild public outputs.
min_value_after_rounding	02_workflows/F1_workflow_v02/data/02a_refined_analysis/expm_F1_pre_correction_rounding_qc_public.csv	expm_F1_pre_correction_rounding_qc_public.csv		numeric				NA/blank as read by fread	2	0	2	0.98 | 0.35	F1	internal_only	no		public_deposit	keep_public_deposit	F1	not_public	Public-deposit file after policy overrides.	manual_review	csv	derived_or_workflow_data	public_deposit	keep_public_deposit	public	Approved after public manual-variable review. Assay value, QC metric, or long-format metadata field required to rebuild public outputs.	manual_review_public_data_variable	assay_value_qc_metric_or_long_format_metadata	Assay value, QC metric, or long-format metadata field required to rebuild public outputs.
max_value_after_rounding	02_workflows/F1_workflow_v02/data/02a_refined_analysis/expm_F1_pre_correction_rounding_qc_public.csv	expm_F1_pre_correction_rounding_qc_public.csv		numeric				NA/blank as read by fread	2	0	2	35.58 | 6.09	F1	internal_only	no		public_deposit	keep_public_deposit	F1	not_public	Public-deposit file after policy overrides.	manual_review	csv	derived_or_workflow_data	public_deposit	keep_public_deposit	public	Approved after public manual-variable review. Assay value, QC metric, or long-format metadata field required to rebuild public outputs.	manual_review_public_data_variable	assay_value_qc_metric_or_long_format_metadata	Assay value, QC metric, or long-format metadata field required to rebuild public outputs.
metric	02_workflows/F1_workflow_v02/data/02a_refined_analysis/expm_F1_refined_dataset_qc_public.csv	expm_F1_refined_dataset_qc_public.csv		character			array_rows | array_columns | array_unique_arrays | array_unique_preparers | array_unique_assays | array_min_tb_trial_mg_dL_after_rounding | array_max_tb_trial_mg_dL_after_rounding | array_min_cre_trial_display_mg_dL_after_rounding | array_max_cre_tri...	NA/blank as read by fread	18	0	18	array_rows | array_columns | array_unique_arrays | array_unique_preparers | array_unique_assays	F1	internal_only	no		public_deposit	keep_public_deposit	F1	not_public	Public-deposit file after policy overrides.	manual_review	csv	derived_or_workflow_data	public_deposit	keep_public_deposit	public	Approved after public manual-variable review. Assay value, QC metric, or long-format metadata field required to rebuild public outputs.	manual_review_public_data_variable	assay_value_qc_metric_or_long_format_metadata	Assay value, QC metric, or long-format metadata field required to rebuild public outputs.
value	02_workflows/F1_workflow_v02/data/02a_refined_analysis/expm_F1_refined_dataset_qc_public.csv	expm_F1_refined_dataset_qc_public.csv		numeric				NA/blank as read by fread	18	0	15	4200 | 19 | 3 | 2 | 0.98	F1	internal_only	no		public_deposit	keep_public_deposit	F1	not_public	Public-deposit file after policy overrides.	manual_review	csv	derived_or_workflow_data	public_deposit	keep_public_deposit	public	Approved after public manual-variable review. Assay value, QC metric, or long-format metadata field required to rebuild public outputs.	manual_review_public_data_variable	assay_value_qc_metric_or_long_format_metadata	Assay value, QC metric, or long-format metadata field required to rebuild public outputs.
item	02_workflows/F1_workflow_v02/data/02a_refined_analysis/expm_F1_refined_manual_clarifications_public.csv	expm_F1_refined_manual_clarifications_public.csv		character			model_coefficients | pre_correction_rounding | plot_correction_mg_dL	NA/blank as read by fread	3	0	3	model_coefficients | pre_correction_rounding | plot_correction_mg_dL	F1	public_or_low_risk	yes		public_deposit	keep_public_deposit	F1	public	Public-deposit file after policy overrides.	public	csv	derived_or_workflow_data	public_deposit	keep_public_deposit	public	Parent file is public data and variable was marked keep_public=yes.	public
issue	02_workflows/F1_workflow_v02/data/02a_refined_analysis/expm_F1_refined_manual_clarifications_public.csv	expm_F1_refined_manual_clarifications_public.csv		character			Coefficients are used as fixed manuscript/model coefficients; this script does not refit regression equations from the raw experimental array. | TB_trial_M_mg_dL and trial_display_Cre_M_mg_dL are rounded to 2 decimal places in the refined array datas...	NA/blank as read by fread	3	0	3	Coefficients are used as fixed manuscript/model coefficients; this script does not refit regression equations from the r...	F1	public_or_low_risk	yes		public_deposit	keep_public_deposit	F1	public	Public-deposit file after policy overrides.	public	csv	derived_or_workflow_data	public_deposit	keep_public_deposit	public	Parent file is public data and variable was marked keep_public=yes.	public
suggested_manual_check	02_workflows/F1_workflow_v02/data/02a_refined_analysis/expm_F1_refined_manual_clarifications_public.csv	expm_F1_refined_manual_clarifications_public.csv		character			Confirm that fixed coefficients are the final accepted coefficients for Figure 1 reproduction. | Confirm that two-decimal rounding is the intended final analytical precision for both variables. | Confirm whether plot_correction_mg_dL should remain so...	NA/blank as read by fread	3	0	3	Confirm that fixed coefficients are the final accepted coefficients for Figure 1 reproduction. | Confirm that two-decima...	F1	public_or_low_risk	yes		public_deposit	keep_public_deposit	F1	public	Public-deposit file after policy overrides.	public	csv	derived_or_workflow_data	public_deposit	keep_public_deposit	public	Parent file is public data and variable was marked keep_public=yes.	public
expm_F1_validation_row_id	02_workflows/F1_workflow_v02/data/02a_refined_analysis/expm_F1_validation_input_public.csv	expm_F1_validation_input_public.csv		integer				NA/blank as read by fread	32	0	32	1 | 2 | 3 | 4 | 5	F1	internal_only	no		public_deposit	keep_public_deposit	F1	not_public	Public-deposit file after policy overrides.	manual_review	csv	derived_or_workflow_data	public_deposit	keep_public_deposit	public	Approved after public manual-variable review. Public release pseudonym, binary flag, or technical F1 identifier; not a raw patient identifier.	manual_review_public_data_variable	release_pseudonym_or_technical_identifier	Public release pseudonym, binary flag, or technical F1 identifier; not a raw patient identifier.
domain	02_workflows/F1_workflow_v02/data/02a_refined_analysis/expm_F1_validation_input_public.csv	expm_F1_validation_input_public.csv		character			expm	NA/blank as read by fread	32	0	1	expm	F1	internal_only	no		public_deposit	keep_public_deposit	F1	not_public	Public-deposit file after policy overrides.	manual_review	csv	derived_or_workflow_data	public_deposit	keep_public_deposit	public	Approved after public manual-variable review. Assay value, QC metric, or long-format metadata field required to rebuild public outputs.	manual_review_public_data_variable	assay_value_qc_metric_or_long_format_metadata	Assay value, QC metric, or long-format metadata field required to rebuild public outputs.
anchor	02_workflows/F1_workflow_v02/data/02a_refined_analysis/expm_F1_validation_input_public.csv	expm_F1_validation_input_public.csv		character			F1	NA/blank as read by fread	32	0	1	F1	F1	internal_only	no		public_deposit	keep_public_deposit	F1	not_public	Public-deposit file after policy overrides.	manual_review	csv	derived_or_workflow_data	public_deposit	keep_public_deposit	public	Approved after public manual-variable review. Assay value, QC metric, or long-format metadata field required to rebuild public outputs.	manual_review_public_data_variable	assay_value_qc_metric_or_long_format_metadata	Assay value, QC metric, or long-format metadata field required to rebuild public outputs.
data_object	02_workflows/F1_workflow_v02/data/02a_refined_analysis/expm_F1_validation_input_public.csv	expm_F1_validation_input_public.csv		character			validation	NA/blank as read by fread	32	0	1	validation	F1	internal_only	no		public_deposit	keep_public_deposit	F1	not_public	Public-deposit file after policy overrides.	manual_review	csv	derived_or_workflow_data	public_deposit	keep_public_deposit	public	Approved after public manual-variable review. Assay value, QC metric, or long-format metadata field required to rebuild public outputs.	manual_review_public_data_variable	assay_value_qc_metric_or_long_format_metadata	Assay value, QC metric, or long-format metadata field required to rebuild public outputs.
unit_or_role	02_workflows/F1_workflow_v02/data/02a_refined_analysis/expm_F1_validation_input_public.csv	expm_F1_validation_input_public.csv		character			input	NA/blank as read by fread	32	0	1	input	F1	internal_only	no		public_deposit	keep_public_deposit	F1	not_public	Public-deposit file after policy overrides.	manual_review	csv	derived_or_workflow_data	public_deposit	keep_public_deposit	public	Approved after public manual-variable review. Assay value, QC metric, or long-format metadata field required to rebuild public outputs.	manual_review_public_data_variable	assay_value_qc_metric_or_long_format_metadata	Assay value, QC metric, or long-format metadata field required to rebuild public outputs.
release_status	02_workflows/F1_workflow_v02/data/02a_refined_analysis/expm_F1_validation_input_public.csv	expm_F1_validation_input_public.csv		character			public	NA/blank as read by fread	32	0	1	public	F1	internal_only	no		public_deposit	keep_public_deposit	F1	not_public	Public-deposit file after policy overrides.	manual_review	csv	derived_or_workflow_data	public_deposit	keep_public_deposit	public	Approved after public manual-variable review. Non-disclosive release/grouping status required for release documentation or data filtering.	manual_review_public_data_variable	non_disclosive_release_or_grouping_status	Non-disclosive release/grouping status required for release documentation or data filtering.
source_harmonized_file_name	02_workflows/F1_workflow_v02/data/02a_refined_analysis/expm_F1_validation_input_public.csv	expm_F1_validation_input_public.csv		character			expm_F1_validation_raw_public.csv	NA/blank as read by fread	32	0	1	expm_F1_validation_raw_public.csv	F1	internal_only	no		public_deposit	keep_public_deposit	F1	not_public	Public-deposit file after policy overrides.	manual_review	csv	derived_or_workflow_data	public_deposit	keep_public_deposit	public	Approved after public manual-variable review. Assay value, QC metric, or long-format metadata field required to rebuild public outputs.	manual_review_public_data_variable	assay_value_qc_metric_or_long_format_metadata	Assay value, QC metric, or long-format metadata field required to rebuild public outputs.
workflow_step	02_workflows/F1_workflow_v02/data/02a_refined_analysis/expm_F1_validation_input_public.csv	expm_F1_validation_input_public.csv		character			2a_refined_analysis_dataset	NA/blank as read by fread	32	0	1	2a_refined_analysis_dataset	F1	internal_only	no		public_deposit	keep_public_deposit	F1	not_public	Public-deposit file after policy overrides.	manual_review	csv	derived_or_workflow_data	public_deposit	keep_public_deposit	public	Approved after public manual-variable review. Assay value, QC metric, or long-format metadata field required to rebuild public outputs.	manual_review_public_data_variable	assay_value_qc_metric_or_long_format_metadata	Assay value, QC metric, or long-format metadata field required to rebuild public outputs.
sample_id	02_workflows/F1_workflow_v02/data/02a_refined_analysis/expm_F1_validation_input_public.csv	expm_F1_validation_input_public.csv		integer				NA/blank as read by fread	32	0	32	1 | 2 | 3 | 4 | 5	F1	internal_only	no		public_deposit	keep_public_deposit	F1	not_public	Public-deposit file after policy overrides.	manual_review	csv	derived_or_workflow_data	public_deposit	keep_public_deposit	public	Approved after public manual-variable review. Public release pseudonym, binary flag, or technical F1 identifier; not a raw patient identifier.	manual_review_public_data_variable	release_pseudonym_or_technical_identifier	Public release pseudonym, binary flag, or technical F1 identifier; not a raw patient identifier.
tb_measured_mg_dL	02_workflows/F1_workflow_v02/data/02a_refined_analysis/expm_F1_validation_input_public.csv	expm_F1_validation_input_public.csv		numeric				NA/blank as read by fread	32	0	32	9.263 | 4.852 | 16.121 | 4.419 | 14.415	F1	internal_only	no		public_deposit	keep_public_deposit	F1	not_public	Public-deposit file after policy overrides.	manual_review	csv	derived_or_workflow_data	public_deposit	keep_public_deposit	public	Approved after public manual-variable review. Assay value, QC metric, or long-format metadata field required to rebuild public outputs.	manual_review_public_data_variable	assay_value_qc_metric_or_long_format_metadata	Assay value, QC metric, or long-format metadata field required to rebuild public outputs.
db_measured_mg_dL	02_workflows/F1_workflow_v02/data/02a_refined_analysis/expm_F1_validation_input_public.csv	expm_F1_validation_input_public.csv		numeric				NA/blank as read by fread	32	0	32	7.411 | 3.874 | 13.015 | 3.245 | 11.224	F1	internal_only	no		public_deposit	keep_public_deposit	F1	not_public	Public-deposit file after policy overrides.	manual_review	csv	derived_or_workflow_data	public_deposit	keep_public_deposit	public	Approved after public manual-variable review. Assay value, QC metric, or long-format metadata field required to rebuild public outputs.	manual_review_public_data_variable	assay_value_qc_metric_or_long_format_metadata	Assay value, QC metric, or long-format metadata field required to rebuild public outputs.
cre_true_gcidms_mg_dL	02_workflows/F1_workflow_v02/data/02a_refined_analysis/expm_F1_validation_input_public.csv	expm_F1_validation_input_public.csv		numeric				NA/blank as read by fread	32	0	30	0.82 | 0.86 | 0.63 | 0.94 | 0.9	F1	internal_only	no		public_deposit	keep_public_deposit	F1	not_public	Public-deposit file after policy overrides.	manual_review	csv	derived_or_workflow_data	public_deposit	keep_public_deposit	public	Approved after public manual-variable review. Assay value, QC metric, or long-format metadata field required to rebuild public outputs.	manual_review_public_data_variable	assay_value_qc_metric_or_long_format_metadata	Assay value, QC metric, or long-format metadata field required to rebuild public outputs.
cree_measured_mg_dL	02_workflows/F1_workflow_v02/data/02a_refined_analysis/expm_F1_validation_input_public.csv	expm_F1_validation_input_public.csv		numeric				NA/blank as read by fread	32	0	32	0.75 | 0.78 | 0.52 | 0.89 | 0.8	F1	internal_only	no		public_deposit	keep_public_deposit	F1	not_public	Public-deposit file after policy overrides.	manual_review	csv	derived_or_workflow_data	public_deposit	keep_public_deposit	public	Approved after public manual-variable review. Assay value, QC metric, or long-format metadata field required to rebuild public outputs.	manual_review_public_data_variable	assay_value_qc_metric_or_long_format_metadata	Assay value, QC metric, or long-format metadata field required to rebuild public outputs.
crej_measured_mg_dL	02_workflows/F1_workflow_v02/data/02a_refined_analysis/expm_F1_validation_input_public.csv	expm_F1_validation_input_public.csv		numeric				NA/blank as read by fread	32	0	31	0.95 | 0.98 | 0.78 | 0.92 | 1.06	F1	internal_only	no		public_deposit	keep_public_deposit	F1	not_public	Public-deposit file after policy overrides.	manual_review	csv	derived_or_workflow_data	public_deposit	keep_public_deposit	public	Approved after public manual-variable review. Assay value, QC metric, or long-format metadata field required to rebuild public outputs.	manual_review_public_data_variable	assay_value_qc_metric_or_long_format_metadata	Assay value, QC metric, or long-format metadata field required to rebuild public outputs.
cree_corrected_mg_dL	02_workflows/F1_workflow_v02/data/02a_refined_analysis/expm_F1_validation_input_public.csv	expm_F1_validation_input_public.csv		numeric				NA/blank as read by fread	32	0	32	0.68240141154 | 0.81680053664 | 0.35207418306 | 0.93410841026 | 0.6516394885	F1	internal_only	no		public_deposit	keep_public_deposit	F1	not_public	Public-deposit file after policy overrides.	manual_review	csv	derived_or_workflow_data	public_deposit	keep_public_deposit	public	Approved after public manual-variable review. Assay value, QC metric, or long-format metadata field required to rebuild public outputs.	manual_review_public_data_variable	assay_value_qc_metric_or_long_format_metadata	Assay value, QC metric, or long-format metadata field required to rebuild public outputs.
crej_corrected_mg_dL	02_workflows/F1_workflow_v02/data/02a_refined_analysis/expm_F1_validation_input_public.csv	expm_F1_validation_input_public.csv		numeric				NA/blank as read by fread	32	0	32	0.8822513 | 0.9490736 | 0.6756628 | 0.8942763 | 0.9588407	F1	internal_only	no		public_deposit	keep_public_deposit	F1	not_public	Public-deposit file after policy overrides.	manual_review	csv	derived_or_workflow_data	public_deposit	keep_public_deposit	public	Approved after public manual-variable review. Assay value, QC metric, or long-format metadata field required to rebuild public outputs.	manual_review_public_data_variable	assay_value_qc_metric_or_long_format_metadata	Assay value, QC metric, or long-format metadata field required to rebuild public outputs.
grid_id	02_workflows/F1_workflow_v02/data/02b_figure_content/slco_F1_surface_grid_public.csv	slco_F1_surface_grid_public.csv		integer				NA/blank as read by fread	34441	0	34441	1 | 2 | 3 | 4 | 5	F1	manual_review_indirect_identifier_risk	manual_review		public_deposit	keep_public_deposit	F1	manual_review	Public-deposit file after policy overrides.	manual_review	csv	derived_or_workflow_data	public_deposit	keep_public_deposit	public	Approved after public manual-variable review. Public release pseudonym, binary flag, or technical F1 identifier; not a raw patient identifier.	manual_review_public_data_variable	release_pseudonym_or_technical_identifier	Public release pseudonym, binary flag, or technical F1 identifier; not a raw patient identifier.
tb_mg_dL	02_workflows/F1_workflow_v02/data/02b_figure_content/slco_F1_surface_grid_public.csv	slco_F1_surface_grid_public.csv		numeric				NA/blank as read by fread	34441	0	341	1 | 1.1 | 1.2 | 1.3 | 1.4	F1	public_or_low_risk	yes		public_deposit	keep_public_deposit	F1	public	Public-deposit file after policy overrides.	public	csv	derived_or_workflow_data	public_deposit	keep_public_deposit	public	Parent file is public data and variable was marked keep_public=yes.	public
cre_true_mg_dL	02_workflows/F1_workflow_v02/data/02b_figure_content/slco_F1_surface_grid_public.csv	slco_F1_surface_grid_public.csv		numeric				NA/blank as read by fread	34441	0	101	1 | 1.05 | 1.1 | 1.15 | 1.2	F1	public_or_low_risk	yes		public_deposit	keep_public_deposit	F1	public	Public-deposit file after policy overrides.	public	csv	derived_or_workflow_data	public_deposit	keep_public_deposit	public	Parent file is public data and variable was marked keep_public=yes.	public
crej_measured_pred_mg_dL	02_workflows/F1_workflow_v02/data/02b_figure_content/slco_F1_surface_grid_public.csv	slco_F1_surface_grid_public.csv		numeric				NA/blank as read by fread	34441	0	22878	0.990463857965053 | 1.04152284217999 | 1.09273908981855 | 1.14411406302484 | 1.19564924674134	F1	public_or_low_risk	yes		public_deposit	keep_public_deposit	F1	public	Public-deposit file after policy overrides.	public	csv	derived_or_workflow_data	public_deposit	keep_public_deposit	public	Parent file is public data and variable was marked keep_public=yes.	public
cree_measured_pred_mg_dL	02_workflows/F1_workflow_v02/data/02b_figure_content/slco_F1_surface_grid_public.csv	slco_F1_surface_grid_public.csv		numeric				NA/blank as read by fread	34441	0	34441	0.902064914425904 | 0.957189139835594 | 1.01231537541398 | 1.06744362138108 | 1.1225738779567	F1	public_or_low_risk	yes		public_deposit	keep_public_deposit	F1	public	Public-deposit file after policy overrides.	public	csv	derived_or_workflow_data	public_deposit	keep_public_deposit	public	Parent file is public data and variable was marked keep_public=yes.	public
delta_crej_to_gravimetry_mg_dL	02_workflows/F1_workflow_v02/data/02b_figure_content/slco_F1_surface_grid_public.csv	slco_F1_surface_grid_public.csv		numeric				NA/blank as read by fread	34441	0	23473	0.0095361420349469 | 0.00847715782000713 | 0.00726091018144937 | 0.00588593697515893 | 0.00435075325865686	F1	public_or_low_risk	yes		public_deposit	keep_public_deposit	F1	public	Public-deposit file after policy overrides.	public	csv	derived_or_workflow_data	public_deposit	keep_public_deposit	public	Parent file is public data and variable was marked keep_public=yes.	public
delta_cree_to_gravimetry_mg_dL	02_workflows/F1_workflow_v02/data/02b_figure_content/slco_F1_surface_grid_public.csv	slco_F1_surface_grid_public.csv		numeric				NA/blank as read by fread	34441	0	34441	0.097935085574096 | 0.0928108601644061 | 0.0876846245860181 | 0.0825563786189225 | 0.0774261220432957	F1	public_or_low_risk	yes		public_deposit	keep_public_deposit	F1	public	Public-deposit file after policy overrides.	public	csv	derived_or_workflow_data	public_deposit	keep_public_deposit	public	Parent file is public data and variable was marked keep_public=yes.	public
crej_true_recalc_mg_dL	02_workflows/F1_workflow_v02/data/02b_figure_content/slco_F1_surface_grid_public.csv	slco_F1_surface_grid_public.csv		numeric				NA/blank as read by fread	34441	0	101	1 | 1.05 | 1.1 | 1.15 | 1.2	F1	public_or_low_risk	yes		public_deposit	keep_public_deposit	F1	public	Public-deposit file after policy overrides.	public	csv	derived_or_workflow_data	public_deposit	keep_public_deposit	public	Parent file is public data and variable was marked keep_public=yes.	public
cree_true_recalc_mg_dL	02_workflows/F1_workflow_v02/data/02b_figure_content/slco_F1_surface_grid_public.csv	slco_F1_surface_grid_public.csv		numeric				NA/blank as read by fread	34441	0	2603	1 | 1.04999999999996 | 1.09999999999994 | 1.15000000000002 | 1.20000000000006	F1	public_or_low_risk	yes		public_deposit	keep_public_deposit	F1	public	Public-deposit file after policy overrides.	public	csv	derived_or_workflow_data	public_deposit	keep_public_deposit	public	Parent file is public data and variable was marked keep_public=yes.	public
crej_true_recalc_error	02_workflows/F1_workflow_v02/data/02b_figure_content/slco_F1_surface_grid_public.csv	slco_F1_surface_grid_public.csv		numeric				NA/blank as read by fread	34441	0	22	6.66133814775094e-16 | 1.33226762955019e-15 | 2.22044604925031e-16 | 0 | 1.11022302462516e-15	F1	public_or_low_risk	yes		public_deposit	keep_public_deposit	F1	public	Public-deposit file after policy overrides.	public	csv	derived_or_workflow_data	public_deposit	keep_public_deposit	public	Parent file is public data and variable was marked keep_public=yes.	public
cree_true_recalc_error	02_workflows/F1_workflow_v02/data/02b_figure_content/slco_F1_surface_grid_public.csv	slco_F1_surface_grid_public.csv		numeric				NA/blank as read by fread	34441	0	1163	-9.99200722162641e-16 | -4.06341627012807e-14 | -5.97299987248334e-14 | 1.79856129989275e-14 | 6.3504757008559e-14	F1	public_or_low_risk	yes		public_deposit	keep_public_deposit	F1	public	Public-deposit file after policy overrides.	public	csv	derived_or_workflow_data	public_deposit	keep_public_deposit	public	Parent file is public data and variable was marked keep_public=yes.	public
parameter	02_workflows/F1_workflow_v02/data/02b_figure_content/slco_F1_surface_meta_public.csv	slco_F1_surface_meta_public.csv		character			dataset_name | domain | anchor | data_object | unit_or_role | release_status | source_model_coefficients | grid_tb_min_mg_dL | grid_tb_max_mg_dL | grid_tb_step_mg_dL	NA/blank as read by fread	16	0	16	dataset_name | domain | anchor | data_object | unit_or_role	F1	public_or_low_risk	yes		public_deposit	keep_public_deposit	F1	public	Public-deposit file after policy overrides.	public	csv	derived_or_workflow_data	public_deposit	keep_public_deposit	public	Parent file is public data and variable was marked keep_public=yes.	public
value	02_workflows/F1_workflow_v02/data/02b_figure_content/slco_F1_surface_meta_public.csv	slco_F1_surface_meta_public.csv		character			slco_F1_surface_grid_public | slco | F1 | surface | grid | public | expm_F1_model_coefficients_public.csv | 1 | 35 | 0.1	NA/blank as read by fread	16	0	15	slco_F1_surface_grid_public | slco | F1 | surface | grid	F1	public_or_low_risk	yes		public_deposit	keep_public_deposit	F1	public	Public-deposit file after policy overrides.	public	csv	derived_or_workflow_data	public_deposit	keep_public_deposit	public	Parent file is public data and variable was marked keep_public=yes.	public	assay_value_qc_metric_or_long_format_metadata	Assay value, QC metric, or long-format metadata field required to rebuild public outputs.
variable	02_workflows/F1_workflow_v02/data/02b_figure_content/slco_F1_surface_rebuild_qc_public.csv	slco_F1_surface_rebuild_qc_public.csv		character			tb_mg_dL | cre_true_mg_dL | crej_measured_pred_mg_dL | cree_measured_pred_mg_dL | delta_crej_to_gravimetry_mg_dL | delta_cree_to_gravimetry_mg_dL | crej_true_recalc_mg_dL | cree_true_recalc_mg_dL | crej_true_recalc_error | cree_true_recalc_error	NA/blank as read by fread	10	0	10	tb_mg_dL | cre_true_mg_dL | crej_measured_pred_mg_dL | cree_measured_pred_mg_dL | delta_crej_to_gravimetry_mg_dL	F1	internal_only	no		public_deposit	keep_public_deposit	F1	not_public	Public-deposit file after policy overrides.	manual_review	csv	derived_or_workflow_data	public_deposit	keep_public_deposit	public	Approved after public manual-variable review. Assay value, QC metric, or long-format metadata field required to rebuild public outputs.	manual_review_public_data_variable	assay_value_qc_metric_or_long_format_metadata	Assay value, QC metric, or long-format metadata field required to rebuild public outputs.
max_abs_difference	02_workflows/F1_workflow_v02/data/02b_figure_content/slco_F1_surface_rebuild_qc_public.csv	slco_F1_surface_rebuild_qc_public.csv		numeric				NA/blank as read by fread	10	0	9	7.105427357601e-15 | 8.88178419700125e-16 | 6.66133814775094e-15 | 1.89848137210902e-13 | 1.85435000688017e-13	F1	internal_only	no		public_deposit	keep_public_deposit	F1	not_public	Public-deposit file after policy overrides.	manual_review	csv	derived_or_workflow_data	public_deposit	keep_public_deposit	public	Approved after public manual-variable review. Assay value, QC metric, or long-format metadata field required to rebuild public outputs.	manual_review_public_data_variable	assay_value_qc_metric_or_long_format_metadata	Assay value, QC metric, or long-format metadata field required to rebuild public outputs.
median_abs_difference	02_workflows/F1_workflow_v02/data/02b_figure_content/slco_F1_surface_rebuild_qc_public.csv	slco_F1_surface_rebuild_qc_public.csv		numeric				NA/blank as read by fread	10	0	9	0 | 2.66453525910038e-15 | 5.32907051820075e-15 | 6.66133814775094e-16 | 1.49880108324396e-15	F1	internal_only	no		public_deposit	keep_public_deposit	F1	not_public	Public-deposit file after policy overrides.	manual_review	csv	derived_or_workflow_data	public_deposit	keep_public_deposit	public	Approved after public manual-variable review. Assay value, QC metric, or long-format metadata field required to rebuild public outputs.	manual_review_public_data_variable	assay_value_qc_metric_or_long_format_metadata	Assay value, QC metric, or long-format metadata field required to rebuild public outputs.
mean_abs_difference	02_workflows/F1_workflow_v02/data/02b_figure_content/slco_F1_surface_rebuild_qc_public.csv	slco_F1_surface_rebuild_qc_public.csv		numeric				NA/blank as read by fread	10	0	10	1.92091373762115e-16 | 1.09923071745065e-16 | 2.59235674005511e-15 | 8.49343468811224e-14 | 9.91687996527855e-16	F1	internal_only	no		public_deposit	keep_public_deposit	F1	not_public	Public-deposit file after policy overrides.	manual_review	csv	derived_or_workflow_data	public_deposit	keep_public_deposit	public	Approved after public manual-variable review. Assay value, QC metric, or long-format metadata field required to rebuild public outputs.	manual_review_public_data_variable	assay_value_qc_metric_or_long_format_metadata	Assay value, QC metric, or long-format metadata field required to rebuild public outputs.
n_compared	02_workflows/F1_workflow_v02/data/02b_figure_content/slco_F1_surface_rebuild_qc_public.csv	slco_F1_surface_rebuild_qc_public.csv		integer				NA/blank as read by fread	10	0	1	34441	F1	internal_only	no		public_deposit	keep_public_deposit	F1	not_public	Public-deposit file after policy overrides.	manual_review	csv	derived_or_workflow_data	public_deposit	keep_public_deposit	public	Approved after public manual-variable review. Assay value, QC metric, or long-format metadata field required to rebuild public outputs.	manual_review_public_data_variable	assay_value_qc_metric_or_long_format_metadata	Assay value, QC metric, or long-format metadata field required to rebuild public outputs.
parameter	02_workflows/F1_workflow_v02/data/02b_figure_content/slco_F1_surface_reference_meta_original_public.csv	slco_F1_surface_reference_meta_original_public.csv		character			dataset_name | cohort | data_type | """"""""""""""""""""""""""""""""""""""""""""""""""""""""""""""""row_definition | tb_range_mg_dL | cre_true_range_mg_dL | tb_step_mg_dL | cre_step_mg_dL | delta_definition	NA/blank as read by fread	9	0	9	dataset_name | cohort | data_type | """"""""""""""""""""""""""""""""""""""""""""""""""""""""""""""""row_definition | tb_range_mg_dL	F1	public_or_low_risk	yes		public_deposit	keep_public_deposit	F1	public	Public-deposit file after policy overrides.	public	csv	derived_or_workflow_data	public_deposit	keep_public_deposit	public	Parent file is public data and variable was marked keep_public=yes.	public
value	02_workflows/F1_workflow_v02/data/02b_figure_content/slco_F1_surface_reference_meta_original_public.csv	slco_F1_surface_reference_meta_original_public.csv		character			f1_simulated_surface_repository | SIMULATED | in_silico surface grid | One row = one equation-defined grid point (tb_mg_dL, cre_true_mg_dL)"""""""""""""""""""""""""""""""""""""""""""""""""""""""""""""""" | 1 to 35 | 1 to 6 | 0.1 | 0.05 | delta = cre_true_mg_dL - predicted measured creatinine	NA/blank as read by fread	9	0	9	f1_simulated_surface_repository | SIMULATED | in_silico surface grid | One row = one equation-defined grid point (tb_mg_...	F1	public_or_low_risk	yes		public_deposit	keep_public_deposit	F1	public	Public-deposit file after policy overrides.	public	csv	derived_or_workflow_data	public_deposit	keep_public_deposit	public	Parent file is public data and variable was marked keep_public=yes.	public	assay_value_qc_metric_or_long_format_metadata	Assay value, QC metric, or long-format metadata field required to rebuild public outputs.
metadata_source	02_workflows/F1_workflow_v02/data/02b_figure_content/slco_F1_surface_reference_meta_original_public.csv	slco_F1_surface_reference_meta_original_public.csv		character			slco_F1_surface_meta_reference_public.csv	NA/blank as read by fread	9	0	1	slco_F1_surface_meta_reference_public.csv	F1	public_or_low_risk	yes		public_deposit	keep_public_deposit	F1	public	Public-deposit file after policy overrides.	public	csv	derived_or_workflow_data	public_deposit	keep_public_deposit	public	Parent file is public data and variable was marked keep_public=yes.	public
item	02_workflows/F1_workflow_v02/data/02b_figure_content/slco_F1_surface_run_inputs_outputs_public.csv	slco_F1_surface_run_inputs_outputs_public.csv		character			coef_path | surface_reference_path | surface_out | surface_meta_out | surface_qc_out	NA/blank as read by fread	5	0	5	coef_path | surface_reference_path | surface_out | surface_meta_out | surface_qc_out	F1	public_or_low_risk	yes		public_deposit	keep_public_deposit	F1	public	Public-deposit file after policy overrides.	public	csv	derived_or_workflow_data	public_deposit	keep_public_deposit	public	Parent file is public data and variable was marked keep_public=yes.	public
path	02_workflows/F1_workflow_v02/data/02b_figure_content/slco_F1_surface_run_inputs_outputs_public.csv	slco_F1_surface_run_inputs_outputs_public.csv		character			02_workflows/F1_workflow_v02/data/02a_refined_analysis/expm_F1_model_coefficients_public.csv | ...	NA/blank as read by fread	5	0	5	LOCAL_PATH_REMOVED	F1	public_or_low_risk	yes		public_deposit	keep_public_deposit	F1	public	Public-deposit file after policy overrides.	public	csv	derived_or_workflow_data	public_deposit	keep_public_deposit	public	Parent file is public data and variable was marked keep_public=yes.	public
exists	02_workflows/F1_workflow_v02/data/02b_figure_content/slco_F1_surface_run_inputs_outputs_public.csv	slco_F1_surface_run_inputs_outputs_public.csv		logical			TRUE	NA/blank as read by fread	5	0	1	TRUE	F1	public_or_low_risk	yes		public_deposit	keep_public_deposit	F1	public	Public-deposit file after policy overrides.	public	csv	derived_or_workflow_data	public_deposit	keep_public_deposit	public	Parent file is public data and variable was marked keep_public=yes.	public
submission_component	02_workflows/F1_workflow_v02/submission_ready/F1_submission_ready_manifest_v02.csv	F1_submission_ready_manifest_v02.csv		character			data | figure | validation	NA/blank as read by fread	21	0	3	data | figure | validation	F1	public_or_low_risk	yes		manual_review	manual_review	F1	manual_review	Non-internal submission-ready manifest kept as public documentation/metadata.	public	csv	documentation_or_metadata	public_deposit	keep_public_submission_ready_manifest	documentation_metadata_not_data	Column belongs to documentation/metadata file, not analysis data.	documentation_metadata_not_data
release_status	02_workflows/F1_workflow_v02/submission_ready/F1_submission_ready_manifest_v02.csv	F1_submission_ready_manifest_v02.csv		character			public | internal	NA/blank as read by fread	21	0	2	public | internal	F1	public_or_low_risk	yes		manual_review	manual_review	F1	manual_review	Non-internal submission-ready manifest kept as public documentation/metadata.	public	csv	documentation_or_metadata	public_deposit	keep_public_submission_ready_manifest	documentation_metadata_not_data	Column belongs to documentation/metadata file, not analysis data.	documentation_metadata_not_data	non_disclosive_release_or_grouping_status	Non-disclosive release/grouping status required for release documentation or data filtering.
role_note	02_workflows/F1_workflow_v02/submission_ready/F1_submission_ready_manifest_v02.csv	F1_submission_ready_manifest_v02.csv		character			Curated public experimental array dataset; rounded trial-display values only; unrounded audit columns removed. | Curated public validation dataset. | Final Figure 1 surface grid used to render the submitted figure. | Metadata for final Figure 1 surfa...	NA/blank as read by fread	21	0	18	Curated public experimental array dataset; rounded trial-display values only; unrounded audit columns removed. | Curated...	F1	public_or_low_risk	yes		manual_review	manual_review	F1	manual_review	Non-internal submission-ready manifest kept as public documentation/metadata.	public	csv	documentation_or_metadata	public_deposit	keep_public_submission_ready_manifest	documentation_metadata_not_data	Column belongs to documentation/metadata file, not analysis data.	documentation_metadata_not_data
source_path	02_workflows/F1_workflow_v02/submission_ready/F1_submission_ready_manifest_v02.csv	F1_submission_ready_manifest_v02.csv		character			02_workflows/F1_workflow_v02/data/02a_refined_analysis/expm_F1_array_input_public.csv | LOCAL_PATH_REMOVED	NA/blank as read by fread	21	0	20	LOCAL_PATH_REMOVED	F1	public_or_low_risk	yes		manual_review	manual_review	F1	manual_review	Non-internal submission-ready manifest kept as public documentation/metadata.	public	csv	documentation_or_metadata	public_deposit	keep_public_submission_ready_manifest	documentation_metadata_not_data	Column belongs to documentation/metadata file, not analysis data.	documentation_metadata_not_data
submission_path	02_workflows/F1_workflow_v02/submission_ready/F1_submission_ready_manifest_v02.csv	F1_submission_ready_manifest_v02.csv		character			02_workflows/F1_workflow_v02/submission_ready/public/data/expm_F1_array_input_public.csv | /Use...	NA/blank as read by fread	21	0	21	LOCAL_PATH_REMOVED	F1	public_or_low_risk	yes		manual_review	manual_review	F1	manual_review	Non-internal submission-ready manifest kept as public documentation/metadata.	public	csv	documentation_or_metadata	public_deposit	keep_public_submission_ready_manifest	documentation_metadata_not_data	Column belongs to documentation/metadata file, not analysis data.	documentation_metadata_not_data
submission_file_name	02_workflows/F1_workflow_v02/submission_ready/F1_submission_ready_manifest_v02.csv	F1_submission_ready_manifest_v02.csv		character			expm_F1_array_input_public.csv | expm_F1_validation_input_public.csv | slco_F1_surface_grid_public.csv | slco_F1_surface_meta_public.csv | slco_F1_surface_public.pdf | expm_F1_array_input_with_rounding_audit_internal.csv | expm_F1_array_raw_internal....	NA/blank as read by fread	21	0	21	expm_F1_array_input_public.csv | expm_F1_validation_input_public.csv | slco_F1_surface_grid_public.csv | slco_F1_surface...	F1	public_or_low_risk	yes		manual_review	manual_review	F1	manual_review	Non-internal submission-ready manifest kept as public documentation/metadata.	public	csv	documentation_or_metadata	public_deposit	keep_public_submission_ready_manifest	documentation_metadata_not_data	Column belongs to documentation/metadata file, not analysis data.	documentation_metadata_not_data
file_exists	02_workflows/F1_workflow_v02/submission_ready/F1_submission_ready_manifest_v02.csv	F1_submission_ready_manifest_v02.csv		logical			TRUE	NA/blank as read by fread	21	0	1	TRUE	F1	public_or_low_risk	yes		manual_review	manual_review	F1	manual_review	Non-internal submission-ready manifest kept as public documentation/metadata.	public	csv	documentation_or_metadata	public_deposit	keep_public_submission_ready_manifest	documentation_metadata_not_data	Column belongs to documentation/metadata file, not analysis data.	documentation_metadata_not_data
copied	02_workflows/F1_workflow_v02/submission_ready/F1_submission_ready_manifest_v02.csv	F1_submission_ready_manifest_v02.csv		logical			TRUE	NA/blank as read by fread	21	0	1	TRUE	F1	public_or_low_risk	yes		manual_review	manual_review	F1	manual_review	Non-internal submission-ready manifest kept as public documentation/metadata.	public	csv	documentation_or_metadata	public_deposit	keep_public_submission_ready_manifest	documentation_metadata_not_data	Column belongs to documentation/metadata file, not analysis data.	documentation_metadata_not_data
file_size_bytes	02_workflows/F1_workflow_v02/submission_ready/F1_submission_ready_manifest_v02.csv	F1_submission_ready_manifest_v02.csv		integer				NA/blank as read by fread	21	0	19	612913 | 5068 | 5037005 | 494 | 1542152	F1	public_or_low_risk	yes		manual_review	manual_review	F1	manual_review	Non-internal submission-ready manifest kept as public documentation/metadata.	public	csv	documentation_or_metadata	public_deposit	keep_public_submission_ready_manifest	documentation_metadata_not_data	Column belongs to documentation/metadata file, not analysis data.	documentation_metadata_not_data
md5	02_workflows/F1_workflow_v02/submission_ready/F1_submission_ready_manifest_v02.csv	F1_submission_ready_manifest_v02.csv		character			28054a92825a550b9e2a0149689b4b69 | 2a1c7ff9a9b2d7b913576fc64c1af459 | 7043e4517bc15ae9142ae09b0631e890 | 63cd6a8340d66c32e5915d2dadcc2378 | 6de20aaebcce1d88c93b705cf4bd8152 | 48545523b96fdb9fce1e19bdf1689efc | b8ffb94bc127381e0963db2211ba44b8 | 30e9e...	NA/blank as read by fread	21	0	21	28054a92825a550b9e2a0149689b4b69 | 2a1c7ff9a9b2d7b913576fc64c1af459 | 7043e4517bc15ae9142ae09b0631e890 | 63cd6a8340d66c3...	F1	public_or_low_risk	yes		manual_review	manual_review	F1	manual_review	Non-internal submission-ready manifest kept as public documentation/metadata.	public	csv	documentation_or_metadata	public_deposit	keep_public_submission_ready_manifest	documentation_metadata_not_data	Column belongs to documentation/metadata file, not analysis data.	documentation_metadata_not_data
workflow	02_workflows/F1_workflow_v02/submission_ready/F1_submission_ready_manifest_v02.csv	F1_submission_ready_manifest_v02.csv		character			F1_workflow_v02	NA/blank as read by fread	21	0	1	F1_workflow_v02	F1	public_or_low_risk	yes		manual_review	manual_review	F1	manual_review	Non-internal submission-ready manifest kept as public documentation/metadata.	public	csv	documentation_or_metadata	public_deposit	keep_public_submission_ready_manifest	documentation_metadata_not_data	Column belongs to documentation/metadata file, not analysis data.	documentation_metadata_not_data
created_at	02_workflows/F1_workflow_v02/submission_ready/F1_submission_ready_manifest_v02.csv	F1_submission_ready_manifest_v02.csv		POSIXct;POSIXt				NA/blank as read by fread	21	0	1	2026-05-02 01:30:14	F1	public_or_low_risk	yes		manual_review	manual_review	F1	manual_review	Non-internal submission-ready manifest kept as public documentation/metadata.	public	csv	documentation_or_metadata	public_deposit	keep_public_submission_ready_manifest	documentation_metadata_not_data	Column belongs to documentation/metadata file, not analysis data.	documentation_metadata_not_data
expm_F1_array_row_id	02_workflows/F1_workflow_v02/submission_ready/internal/data/expm_F1_array_input_with_rounding_audit_internal.csv	expm_F1_array_input_with_rounding_audit_internal.csv		integer				NA/blank as read by fread	4200	0	4200	1 | 2 | 3 | 4 | 5	F1	internal_only	no		internal_not_for_public_deposit	review_internal_keep_or_remove	F1	internal_not_public	Internal workflow data/table output; exclude from public deposit unless explicitly required.	not_public_data	csv	derived_or_workflow_data	internal_only_exclude	exclude_internal_workflow_output	not_public_data	Parent file is internal/excluded or script-on-request.	not_public_data	release_pseudonym_or_technical_identifier	Public release pseudonym, binary flag, or technical F1 identifier; not a raw patient identifier.
domain	02_workflows/F1_workflow_v02/submission_ready/internal/data/expm_F1_array_input_with_rounding_audit_internal.csv	expm_F1_array_input_with_rounding_audit_internal.csv		character			expm	NA/blank as read by fread	4200	0	1	expm	F1	internal_only	no		internal_not_for_public_deposit	review_internal_keep_or_remove	F1	internal_not_public	Internal workflow data/table output; exclude from public deposit unless explicitly required.	not_public_data	csv	derived_or_workflow_data	internal_only_exclude	exclude_internal_workflow_output	not_public_data	Parent file is internal/excluded or script-on-request.	not_public_data	assay_value_qc_metric_or_long_format_metadata	Assay value, QC metric, or long-format metadata field required to rebuild public outputs.
anchor	02_workflows/F1_workflow_v02/submission_ready/internal/data/expm_F1_array_input_with_rounding_audit_internal.csv	expm_F1_array_input_with_rounding_audit_internal.csv		character			F1	NA/blank as read by fread	4200	0	1	F1	F1	internal_only	no		internal_not_for_public_deposit	review_internal_keep_or_remove	F1	internal_not_public	Internal workflow data/table output; exclude from public deposit unless explicitly required.	not_public_data	csv	derived_or_workflow_data	internal_only_exclude	exclude_internal_workflow_output	not_public_data	Parent file is internal/excluded or script-on-request.	not_public_data	assay_value_qc_metric_or_long_format_metadata	Assay value, QC metric, or long-format metadata field required to rebuild public outputs.
data_object	02_workflows/F1_workflow_v02/submission_ready/internal/data/expm_F1_array_input_with_rounding_audit_internal.csv	expm_F1_array_input_with_rounding_audit_internal.csv		character			array	NA/blank as read by fread	4200	0	1	array	F1	internal_only	no		internal_not_for_public_deposit	review_internal_keep_or_remove	F1	internal_not_public	Internal workflow data/table output; exclude from public deposit unless explicitly required.	not_public_data	csv	derived_or_workflow_data	internal_only_exclude	exclude_internal_workflow_output	not_public_data	Parent file is internal/excluded or script-on-request.	not_public_data	assay_value_qc_metric_or_long_format_metadata	Assay value, QC metric, or long-format metadata field required to rebuild public outputs.
unit_or_role	02_workflows/F1_workflow_v02/submission_ready/internal/data/expm_F1_array_input_with_rounding_audit_internal.csv	expm_F1_array_input_with_rounding_audit_internal.csv		character			input	NA/blank as read by fread	4200	0	1	input	F1	internal_only	no		internal_not_for_public_deposit	review_internal_keep_or_remove	F1	internal_not_public	Internal workflow data/table output; exclude from public deposit unless explicitly required.	not_public_data	csv	derived_or_workflow_data	internal_only_exclude	exclude_internal_workflow_output	not_public_data	Parent file is internal/excluded or script-on-request.	not_public_data	assay_value_qc_metric_or_long_format_metadata	Assay value, QC metric, or long-format metadata field required to rebuild public outputs.
release_status	02_workflows/F1_workflow_v02/submission_ready/internal/data/expm_F1_array_input_with_rounding_audit_internal.csv	expm_F1_array_input_with_rounding_audit_internal.csv		character			public	NA/blank as read by fread	4200	0	1	public	F1	internal_only	no		internal_not_for_public_deposit	review_internal_keep_or_remove	F1	internal_not_public	Internal workflow data/table output; exclude from public deposit unless explicitly required.	not_public_data	csv	derived_or_workflow_data	internal_only_exclude	exclude_internal_workflow_output	not_public_data	Parent file is internal/excluded or script-on-request.	not_public_data	non_disclosive_release_or_grouping_status	Non-disclosive release/grouping status required for release documentation or data filtering.
source_harmonized_file_name	02_workflows/F1_workflow_v02/submission_ready/internal/data/expm_F1_array_input_with_rounding_audit_internal.csv	expm_F1_array_input_with_rounding_audit_internal.csv		character			expm_F1_array_raw_public.csv	NA/blank as read by fread	4200	0	1	expm_F1_array_raw_public.csv	F1	internal_only	no		internal_not_for_public_deposit	review_internal_keep_or_remove	F1	internal_not_public	Internal workflow data/table output; exclude from public deposit unless explicitly required.	not_public_data	csv	derived_or_workflow_data	internal_only_exclude	exclude_internal_workflow_output	not_public_data	Parent file is internal/excluded or script-on-request.	not_public_data	assay_value_qc_metric_or_long_format_metadata	Assay value, QC metric, or long-format metadata field required to rebuild public outputs.
workflow_step	02_workflows/F1_workflow_v02/submission_ready/internal/data/expm_F1_array_input_with_rounding_audit_internal.csv	expm_F1_array_input_with_rounding_audit_internal.csv		character			2a_refined_analysis_dataset	NA/blank as read by fread	4200	0	1	2a_refined_analysis_dataset	F1	internal_only	no		internal_not_for_public_deposit	review_internal_keep_or_remove	F1	internal_not_public	Internal workflow data/table output; exclude from public deposit unless explicitly required.	not_public_data	csv	derived_or_workflow_data	internal_only_exclude	exclude_internal_workflow_output	not_public_data	Parent file is internal/excluded or script-on-request.	not_public_data	assay_value_qc_metric_or_long_format_metadata	Assay value, QC metric, or long-format metadata field required to rebuild public outputs.
array_id	02_workflows/F1_workflow_v02/submission_ready/internal/data/expm_F1_array_input_with_rounding_audit_internal.csv	expm_F1_array_input_with_rounding_audit_internal.csv		character			Array_1 | Array_2 | Array_3	NA/blank as read by fread	4200	0	3	Array_1 | Array_2 | Array_3	F1	internal_only	no		internal_not_for_public_deposit	review_internal_keep_or_remove	F1	internal_not_public	Internal workflow data/table output; exclude from public deposit unless explicitly required.	not_public_data	csv	derived_or_workflow_data	internal_only_exclude	exclude_internal_workflow_output	not_public_data	Parent file is internal/excluded or script-on-request.	not_public_data	release_pseudonym_or_technical_identifier	Public release pseudonym, binary flag, or technical F1 identifier; not a raw patient identifier.
preparer_id	02_workflows/F1_workflow_v02/submission_ready/internal/data/expm_F1_array_input_with_rounding_audit_internal.csv	expm_F1_array_input_with_rounding_audit_internal.csv		character			Prep_A | Prep_B	NA/blank as read by fread	4200	0	2	Prep_A | Prep_B	F1	internal_only	no		internal_not_for_public_deposit	review_internal_keep_or_remove	F1	internal_not_public	Internal workflow data/table output; exclude from public deposit unless explicitly required.	not_public_data	csv	derived_or_workflow_data	internal_only_exclude	exclude_internal_workflow_output	not_public_data	Parent file is internal/excluded or script-on-request.	not_public_data	release_pseudonym_or_technical_identifier	Public release pseudonym, binary flag, or technical F1 identifier; not a raw patient identifier.
replicate	02_workflows/F1_workflow_v02/submission_ready/internal/data/expm_F1_array_input_with_rounding_audit_internal.csv	expm_F1_array_input_with_rounding_audit_internal.csv		integer				NA/blank as read by fread	4200	0	2	2 | 1	F1	internal_only	no		internal_not_for_public_deposit	review_internal_keep_or_remove	F1	internal_not_public	Internal workflow data/table output; exclude from public deposit unless explicitly required.	not_public_data	csv	derived_or_workflow_data	internal_only_exclude	exclude_internal_workflow_output	not_public_data	Parent file is internal/excluded or script-on-request.	not_public_data
assay	02_workflows/F1_workflow_v02/submission_ready/internal/data/expm_F1_array_input_with_rounding_audit_internal.csv	expm_F1_array_input_with_rounding_audit_internal.csv		character			CreE | CreJ	NA/blank as read by fread	4200	0	2	CreE | CreJ	F1	internal_only	no		internal_not_for_public_deposit	review_internal_keep_or_remove	F1	internal_not_public	Internal workflow data/table output; exclude from public deposit unless explicitly required.	not_public_data	csv	derived_or_workflow_data	internal_only_exclude	exclude_internal_workflow_output	not_public_data	Parent file is internal/excluded or script-on-request.	not_public_data
TB_nominal_grav_mg_dL	02_workflows/F1_workflow_v02/submission_ready/internal/data/expm_F1_array_input_with_rounding_audit_internal.csv	expm_F1_array_input_with_rounding_audit_internal.csv		integer				NA/blank as read by fread	4200	0	35	27 | 14 | 28 | 15 | 29	F1	internal_only	no		internal_not_for_public_deposit	review_internal_keep_or_remove	F1	internal_not_public	Internal workflow data/table output; exclude from public deposit unless explicitly required.	not_public_data	csv	derived_or_workflow_data	internal_only_exclude	exclude_internal_workflow_output	not_public_data	Parent file is internal/excluded or script-on-request.	not_public_data
Cre_nominal_grav_mg_dL	02_workflows/F1_workflow_v02/submission_ready/internal/data/expm_F1_array_input_with_rounding_audit_internal.csv	expm_F1_array_input_with_rounding_audit_internal.csv		numeric				NA/blank as read by fread	4200	0	10	3 | 1.5 | 3.5 | 2 | 0.5	F1	internal_only	no		internal_not_for_public_deposit	review_internal_keep_or_remove	F1	internal_not_public	Internal workflow data/table output; exclude from public deposit unless explicitly required.	not_public_data	csv	derived_or_workflow_data	internal_only_exclude	exclude_internal_workflow_output	not_public_data	Parent file is internal/excluded or script-on-request.	not_public_data
TB_trial_M_mg_dL	02_workflows/F1_workflow_v02/submission_ready/internal/data/expm_F1_array_input_with_rounding_audit_internal.csv	expm_F1_array_input_with_rounding_audit_internal.csv		numeric				NA/blank as read by fread	4200	0	1104	27.22 | 27.13 | 26.94 | 27.09 | 14.04	F1	internal_only	no		internal_not_for_public_deposit	review_internal_keep_or_remove	F1	internal_not_public	Internal workflow data/table output; exclude from public deposit unless explicitly required.	not_public_data	csv	derived_or_workflow_data	internal_only_exclude	exclude_internal_workflow_output	not_public_data	Parent file is internal/excluded or script-on-request.	not_public_data
trial_display_Cre_M_mg_dL	02_workflows/F1_workflow_v02/submission_ready/internal/data/expm_F1_array_input_with_rounding_audit_internal.csv	expm_F1_array_input_with_rounding_audit_internal.csv		numeric				NA/blank as read by fread	4200	0	540	3.54 | 3.48 | 3.39 | 3.32 | 3.46	F1	internal_only	no		internal_not_for_public_deposit	review_internal_keep_or_remove	F1	internal_not_public	Internal workflow data/table output; exclude from public deposit unless explicitly required.	not_public_data	csv	derived_or_workflow_data	internal_only_exclude	exclude_internal_workflow_output	not_public_data	Parent file is internal/excluded or script-on-request.	not_public_data
plot_correction_mg_dL	02_workflows/F1_workflow_v02/submission_ready/internal/data/expm_F1_array_input_with_rounding_audit_internal.csv	expm_F1_array_input_with_rounding_audit_internal.csv		numeric				NA/blank as read by fread	4200	0	4200	-0.541120525715191 | -0.480865451714561 | -0.386578220459593 | -0.317061468810564 | -0.458450885953881	F1	internal_only	no		internal_not_for_public_deposit	review_internal_keep_or_remove	F1	internal_not_public	Internal workflow data/table output; exclude from public deposit unless explicitly required.	not_public_data	csv	derived_or_workflow_data	internal_only_exclude	exclude_internal_workflow_output	not_public_data	Parent file is internal/excluded or script-on-request.	not_public_data
TB_trial_M_mg_dL_unrounded	02_workflows/F1_workflow_v02/submission_ready/internal/data/expm_F1_array_input_with_rounding_audit_internal.csv	expm_F1_array_input_with_rounding_audit_internal.csv		numeric				NA/blank as read by fread	4200	0	4200	27.2227640681025 | 27.1297714113581 | 27.2238964489877 | 27.1309037922433 | 26.9427373034614	F1	internal_only	no		internal_not_for_public_deposit	review_internal_keep_or_remove	F1	internal_not_public	Internal workflow data/table output; exclude from public deposit unless explicitly required.	not_public_data	csv	derived_or_workflow_data	internal_only_exclude	exclude_internal_workflow_output	not_public_data	Parent file is internal/excluded or script-on-request.	not_public_data
trial_display_Cre_M_mg_dL_unrounded	02_workflows/F1_workflow_v02/submission_ready/internal/data/expm_F1_array_input_with_rounding_audit_internal.csv	expm_F1_array_input_with_rounding_audit_internal.csv		numeric				NA/blank as read by fread	4200	0	4200	3.54112052571519 | 3.48086545171456 | 3.38657822045959 | 3.31706146881056 | 3.45845088595388	F1	internal_only	no		internal_not_for_public_deposit	review_internal_keep_or_remove	F1	internal_not_public	Internal workflow data/table output; exclude from public deposit unless explicitly required.	not_public_data	csv	derived_or_workflow_data	internal_only_exclude	exclude_internal_workflow_output	not_public_data	Parent file is internal/excluded or script-on-request.	not_public_data
array_id	02_workflows/F1_workflow_v02/submission_ready/internal/data/expm_F1_array_raw_internal.csv	expm_F1_array_raw_internal.csv		character			Array_1 | Array_2 | Array_3	NA/blank as read by fread	4200	0	3	Array_1 | Array_2 | Array_3	F1	manual_review_indirect_identifier_risk	manual_review		internal_not_for_public_deposit	review_internal_keep_or_remove	F1	internal_not_public	Internal workflow data/table output; exclude from public deposit unless explicitly required.	not_public_data	csv	derived_or_workflow_data	internal_only_exclude	exclude_internal_workflow_output	not_public_data	Parent file is internal/excluded or script-on-request.	not_public_data	release_pseudonym_or_technical_identifier	Public release pseudonym, binary flag, or technical F1 identifier; not a raw patient identifier.
preparer_id	02_workflows/F1_workflow_v02/submission_ready/internal/data/expm_F1_array_raw_internal.csv	expm_F1_array_raw_internal.csv		character			Prep_A | Prep_B	NA/blank as read by fread	4200	0	2	Prep_A | Prep_B	F1	manual_review_indirect_identifier_risk	manual_review		internal_not_for_public_deposit	review_internal_keep_or_remove	F1	internal_not_public	Internal workflow data/table output; exclude from public deposit unless explicitly required.	not_public_data	csv	derived_or_workflow_data	internal_only_exclude	exclude_internal_workflow_output	not_public_data	Parent file is internal/excluded or script-on-request.	not_public_data	release_pseudonym_or_technical_identifier	Public release pseudonym, binary flag, or technical F1 identifier; not a raw patient identifier.
replicate	02_workflows/F1_workflow_v02/submission_ready/internal/data/expm_F1_array_raw_internal.csv	expm_F1_array_raw_internal.csv		integer				NA/blank as read by fread	4200	0	2	2 | 1	F1	public_or_low_risk	manual_review		internal_not_for_public_deposit	review_internal_keep_or_remove	F1	internal_not_public	Internal workflow data/table output; exclude from public deposit unless explicitly required.	not_public_data	csv	derived_or_workflow_data	internal_only_exclude	exclude_internal_workflow_output	not_public_data	Parent file is internal/excluded or script-on-request.	not_public_data
assay	02_workflows/F1_workflow_v02/submission_ready/internal/data/expm_F1_array_raw_internal.csv	expm_F1_array_raw_internal.csv		character			CreE | CreJ	NA/blank as read by fread	4200	0	2	CreE | CreJ	F1	public_or_low_risk	manual_review		internal_not_for_public_deposit	review_internal_keep_or_remove	F1	internal_not_public	Internal workflow data/table output; exclude from public deposit unless explicitly required.	not_public_data	csv	derived_or_workflow_data	internal_only_exclude	exclude_internal_workflow_output	not_public_data	Parent file is internal/excluded or script-on-request.	not_public_data
TB_nominal_grav_mg_dL	02_workflows/F1_workflow_v02/submission_ready/internal/data/expm_F1_array_raw_internal.csv	expm_F1_array_raw_internal.csv		integer				NA/blank as read by fread	4200	0	35	27 | 14 | 28 | 15 | 29	F1	public_or_low_risk	manual_review		internal_not_for_public_deposit	review_internal_keep_or_remove	F1	internal_not_public	Internal workflow data/table output; exclude from public deposit unless explicitly required.	not_public_data	csv	derived_or_workflow_data	internal_only_exclude	exclude_internal_workflow_output	not_public_data	Parent file is internal/excluded or script-on-request.	not_public_data
Cre_nominal_grav_mg_dL	02_workflows/F1_workflow_v02/submission_ready/internal/data/expm_F1_array_raw_internal.csv	expm_F1_array_raw_internal.csv		numeric				NA/blank as read by fread	4200	0	10	3 | 1.5 | 3.5 | 2 | 0.5	F1	public_or_low_risk	manual_review		internal_not_for_public_deposit	review_internal_keep_or_remove	F1	internal_not_public	Internal workflow data/table output; exclude from public deposit unless explicitly required.	not_public_data	csv	derived_or_workflow_data	internal_only_exclude	exclude_internal_workflow_output	not_public_data	Parent file is internal/excluded or script-on-request.	not_public_data
TB_trial_M_mg_dL	02_workflows/F1_workflow_v02/submission_ready/internal/data/expm_F1_array_raw_internal.csv	expm_F1_array_raw_internal.csv		numeric				NA/blank as read by fread	4200	0	4200	27.2227640681025 | 27.1297714113581 | 27.2238964489877 | 27.1309037922433 | 26.9427373034614	F1	public_or_low_risk	manual_review		internal_not_for_public_deposit	review_internal_keep_or_remove	F1	internal_not_public	Internal workflow data/table output; exclude from public deposit unless explicitly required.	not_public_data	csv	derived_or_workflow_data	internal_only_exclude	exclude_internal_workflow_output	not_public_data	Parent file is internal/excluded or script-on-request.	not_public_data
trial_display_Cre_M_mg_dL	02_workflows/F1_workflow_v02/submission_ready/internal/data/expm_F1_array_raw_internal.csv	expm_F1_array_raw_internal.csv		numeric				NA/blank as read by fread	4200	0	4200	3.54112052571519 | 3.48086545171456 | 3.38657822045959 | 3.31706146881056 | 3.45845088595388	F1	public_or_low_risk	manual_review		internal_not_for_public_deposit	review_internal_keep_or_remove	F1	internal_not_public	Internal workflow data/table output; exclude from public deposit unless explicitly required.	not_public_data	csv	derived_or_workflow_data	internal_only_exclude	exclude_internal_workflow_output	not_public_data	Parent file is internal/excluded or script-on-request.	not_public_data
plot_correction_mg_dL	02_workflows/F1_workflow_v02/submission_ready/internal/data/expm_F1_array_raw_internal.csv	expm_F1_array_raw_internal.csv		numeric				NA/blank as read by fread	4200	0	4200	-0.541120525715191 | -0.480865451714561 | -0.386578220459593 | -0.317061468810564 | -0.458450885953881	F1	public_or_low_risk	manual_review		internal_not_for_public_deposit	review_internal_keep_or_remove	F1	internal_not_public	Internal workflow data/table output; exclude from public deposit unless explicitly required.	not_public_data	csv	derived_or_workflow_data	internal_only_exclude	exclude_internal_workflow_output	not_public_data	Parent file is internal/excluded or script-on-request.	not_public_data
assay	02_workflows/F1_workflow_v02/submission_ready/internal/data/expm_F1_model_coefficients_internal.csv	expm_F1_model_coefficients_internal.csv		character			CreJ | CreE	NA/blank as read by fread	10	0	2	CreJ | CreE	F1	public_or_low_risk	manual_review		internal_not_for_public_deposit	review_internal_keep_or_remove	F1	internal_not_public	Internal workflow data/table output; exclude from public deposit unless explicitly required.	not_public_data	csv	derived_or_workflow_data	internal_only_exclude	exclude_internal_workflow_output	not_public_data	Parent file is internal/excluded or script-on-request.	not_public_data
term	02_workflows/F1_workflow_v02/submission_ready/internal/data/expm_F1_model_coefficients_internal.csv	expm_F1_model_coefficients_internal.csv		character			intercept | tb_mg_dL | tb_mg_dL_squared | cre_measured_mg_dL | cre_measured_mg_dL_squared	NA/blank as read by fread	10	0	5	intercept | tb_mg_dL | tb_mg_dL_squared | cre_measured_mg_dL | cre_measured_mg_dL_squared	F1	public_or_low_risk	manual_review		internal_not_for_public_deposit	review_internal_keep_or_remove	F1	internal_not_public	Internal workflow data/table output; exclude from public deposit unless explicitly required.	not_public_data	csv	derived_or_workflow_data	internal_only_exclude	exclude_internal_workflow_output	not_public_data	Parent file is internal/excluded or script-on-request.	not_public_data
coefficient	02_workflows/F1_workflow_v02/submission_ready/internal/data/expm_F1_model_coefficients_internal.csv	expm_F1_model_coefficients_internal.csv		numeric				NA/blank as read by fread	10	0	10	0.0115 | -0.012 | 0.00025 | 1.039 | -0.0294	F1	public_or_low_risk	manual_review		internal_not_for_public_deposit	review_internal_keep_or_remove	F1	internal_not_public	Internal workflow data/table output; exclude from public deposit unless explicitly required.	not_public_data	csv	derived_or_workflow_data	internal_only_exclude	exclude_internal_workflow_output	not_public_data	Parent file is internal/excluded or script-on-request.	not_public_data
equation_role	02_workflows/F1_workflow_v02/submission_ready/internal/data/expm_F1_model_coefficients_internal.csv	expm_F1_model_coefficients_internal.csv		character			true_creatinine_from_measured_creatinine_and_total_bilirubin	NA/blank as read by fread	10	0	1	true_creatinine_from_measured_creatinine_and_total_bilirubin	F1	public_or_low_risk	manual_review		internal_not_for_public_deposit	review_internal_keep_or_remove	F1	internal_not_public	Internal workflow data/table output; exclude from public deposit unless explicitly required.	not_public_data	csv	derived_or_workflow_data	internal_only_exclude	exclude_internal_workflow_output	not_public_data	Parent file is internal/excluded or script-on-request.	not_public_data
workflow_step	02_workflows/F1_workflow_v02/submission_ready/internal/data/expm_F1_model_coefficients_internal.csv	expm_F1_model_coefficients_internal.csv		character			2a_refined_model_coefficients	NA/blank as read by fread	10	0	1	2a_refined_model_coefficients	F1	public_or_low_risk	manual_review		internal_not_for_public_deposit	review_internal_keep_or_remove	F1	internal_not_public	Internal workflow data/table output; exclude from public deposit unless explicitly required.	not_public_data	csv	derived_or_workflow_data	internal_only_exclude	exclude_internal_workflow_output	not_public_data	Parent file is internal/excluded or script-on-request.	not_public_data	assay_value_qc_metric_or_long_format_metadata	Assay value, QC metric, or long-format metadata field required to rebuild public outputs.
release_status	02_workflows/F1_workflow_v02/submission_ready/internal/data/expm_F1_model_coefficients_internal.csv	expm_F1_model_coefficients_internal.csv		character			public	NA/blank as read by fread	10	0	1	public	F1	public_or_low_risk	manual_review		internal_not_for_public_deposit	review_internal_keep_or_remove	F1	internal_not_public	Internal workflow data/table output; exclude from public deposit unless explicitly required.	not_public_data	csv	derived_or_workflow_data	internal_only_exclude	exclude_internal_workflow_output	not_public_data	Parent file is internal/excluded or script-on-request.	not_public_data	non_disclosive_release_or_grouping_status	Non-disclosive release/grouping status required for release documentation or data filtering.
sample_id	02_workflows/F1_workflow_v02/submission_ready/internal/data/expm_F1_validation_raw_internal.csv	expm_F1_validation_raw_internal.csv		integer				NA/blank as read by fread	32	0	32	1 | 2 | 3 | 4 | 5	F1	internal_only	no		internal_not_for_public_deposit	review_internal_keep_or_remove	F1	internal_not_public	Internal workflow data/table output; exclude from public deposit unless explicitly required.	not_public_data	csv	derived_or_workflow_data	internal_only_exclude	exclude_internal_workflow_output	not_public_data	Parent file is internal/excluded or script-on-request.	not_public_data	release_pseudonym_or_technical_identifier	Public release pseudonym, binary flag, or technical F1 identifier; not a raw patient identifier.
tb_measured_mg_dL	02_workflows/F1_workflow_v02/submission_ready/internal/data/expm_F1_validation_raw_internal.csv	expm_F1_validation_raw_internal.csv		numeric				NA/blank as read by fread	32	0	32	9.263 | 4.852 | 16.121 | 4.419 | 14.415	F1	internal_only	no		internal_not_for_public_deposit	review_internal_keep_or_remove	F1	internal_not_public	Internal workflow data/table output; exclude from public deposit unless explicitly required.	not_public_data	csv	derived_or_workflow_data	internal_only_exclude	exclude_internal_workflow_output	not_public_data	Parent file is internal/excluded or script-on-request.	not_public_data	assay_value_qc_metric_or_long_format_metadata	Assay value, QC metric, or long-format metadata field required to rebuild public outputs.
db_measured_mg_dL	02_workflows/F1_workflow_v02/submission_ready/internal/data/expm_F1_validation_raw_internal.csv	expm_F1_validation_raw_internal.csv		numeric				NA/blank as read by fread	32	0	32	7.411 | 3.874 | 13.015 | 3.245 | 11.224	F1	internal_only	no		internal_not_for_public_deposit	review_internal_keep_or_remove	F1	internal_not_public	Internal workflow data/table output; exclude from public deposit unless explicitly required.	not_public_data	csv	derived_or_workflow_data	internal_only_exclude	exclude_internal_workflow_output	not_public_data	Parent file is internal/excluded or script-on-request.	not_public_data	assay_value_qc_metric_or_long_format_metadata	Assay value, QC metric, or long-format metadata field required to rebuild public outputs.
cre_true_gcidms_mg_dL	02_workflows/F1_workflow_v02/submission_ready/internal/data/expm_F1_validation_raw_internal.csv	expm_F1_validation_raw_internal.csv		numeric				NA/blank as read by fread	32	0	30	0.82 | 0.86 | 0.63 | 0.94 | 0.9	F1	internal_only	no		internal_not_for_public_deposit	review_internal_keep_or_remove	F1	internal_not_public	Internal workflow data/table output; exclude from public deposit unless explicitly required.	not_public_data	csv	derived_or_workflow_data	internal_only_exclude	exclude_internal_workflow_output	not_public_data	Parent file is internal/excluded or script-on-request.	not_public_data	assay_value_qc_metric_or_long_format_metadata	Assay value, QC metric, or long-format metadata field required to rebuild public outputs.
cree_measured_mg_dL	02_workflows/F1_workflow_v02/submission_ready/internal/data/expm_F1_validation_raw_internal.csv	expm_F1_validation_raw_internal.csv		numeric				NA/blank as read by fread	32	0	32	0.75 | 0.78 | 0.52 | 0.89 | 0.8	F1	internal_only	no		internal_not_for_public_deposit	review_internal_keep_or_remove	F1	internal_not_public	Internal workflow data/table output; exclude from public deposit unless explicitly required.	not_public_data	csv	derived_or_workflow_data	internal_only_exclude	exclude_internal_workflow_output	not_public_data	Parent file is internal/excluded or script-on-request.	not_public_data	assay_value_qc_metric_or_long_format_metadata	Assay value, QC metric, or long-format metadata field required to rebuild public outputs.
crej_measured_mg_dL	02_workflows/F1_workflow_v02/submission_ready/internal/data/expm_F1_validation_raw_internal.csv	expm_F1_validation_raw_internal.csv		numeric				NA/blank as read by fread	32	0	31	0.95 | 0.98 | 0.78 | 0.92 | 1.06	F1	internal_only	no		internal_not_for_public_deposit	review_internal_keep_or_remove	F1	internal_not_public	Internal workflow data/table output; exclude from public deposit unless explicitly required.	not_public_data	csv	derived_or_workflow_data	internal_only_exclude	exclude_internal_workflow_output	not_public_data	Parent file is internal/excluded or script-on-request.	not_public_data	assay_value_qc_metric_or_long_format_metadata	Assay value, QC metric, or long-format metadata field required to rebuild public outputs.
cree_corrected_mg_dL	02_workflows/F1_workflow_v02/submission_ready/internal/data/expm_F1_validation_raw_internal.csv	expm_F1_validation_raw_internal.csv		numeric				NA/blank as read by fread	32	0	32	0.68240141154 | 0.81680053664 | 0.35207418306 | 0.93410841026 | 0.6516394885	F1	internal_only	no		internal_not_for_public_deposit	review_internal_keep_or_remove	F1	internal_not_public	Internal workflow data/table output; exclude from public deposit unless explicitly required.	not_public_data	csv	derived_or_workflow_data	internal_only_exclude	exclude_internal_workflow_output	not_public_data	Parent file is internal/excluded or script-on-request.	not_public_data	assay_value_qc_metric_or_long_format_metadata	Assay value, QC metric, or long-format metadata field required to rebuild public outputs.
crej_corrected_mg_dL	02_workflows/F1_workflow_v02/submission_ready/internal/data/expm_F1_validation_raw_internal.csv	expm_F1_validation_raw_internal.csv		numeric				NA/blank as read by fread	32	0	32	0.8822513 | 0.9490736 | 0.6756628 | 0.8942763 | 0.9588407	F1	internal_only	no		internal_not_for_public_deposit	review_internal_keep_or_remove	F1	internal_not_public	Internal workflow data/table output; exclude from public deposit unless explicitly required.	not_public_data	csv	derived_or_workflow_data	internal_only_exclude	exclude_internal_workflow_output	not_public_data	Parent file is internal/excluded or script-on-request.	not_public_data	assay_value_qc_metric_or_long_format_metadata	Assay value, QC metric, or long-format metadata field required to rebuild public outputs.
grid_id	02_workflows/F1_workflow_v02/submission_ready/internal/data/slco_F1_surface_grid_reference_internal.csv	slco_F1_surface_grid_reference_internal.csv		integer				NA/blank as read by fread	34441	0	34441	1 | 2 | 3 | 4 | 5	F1	manual_review_indirect_identifier_risk	manual_review		internal_not_for_public_deposit	review_internal_keep_or_remove	F1	internal_not_public	Internal workflow data/table output; exclude from public deposit unless explicitly required.	not_public_data	csv	derived_or_workflow_data	internal_only_exclude	exclude_internal_workflow_output	not_public_data	Parent file is internal/excluded or script-on-request.	not_public_data	release_pseudonym_or_technical_identifier	Public release pseudonym, binary flag, or technical F1 identifier; not a raw patient identifier.
tb_mg_dL	02_workflows/F1_workflow_v02/submission_ready/internal/data/slco_F1_surface_grid_reference_internal.csv	slco_F1_surface_grid_reference_internal.csv		numeric				NA/blank as read by fread	34441	0	341	1 | 1.1 | 1.2 | 1.3 | 1.4	F1	public_or_low_risk	manual_review		internal_not_for_public_deposit	review_internal_keep_or_remove	F1	internal_not_public	Internal workflow data/table output; exclude from public deposit unless explicitly required.	not_public_data	csv	derived_or_workflow_data	internal_only_exclude	exclude_internal_workflow_output	not_public_data	Parent file is internal/excluded or script-on-request.	not_public_data
cre_true_mg_dL	02_workflows/F1_workflow_v02/submission_ready/internal/data/slco_F1_surface_grid_reference_internal.csv	slco_F1_surface_grid_reference_internal.csv		numeric				NA/blank as read by fread	34441	0	101	1 | 1.05 | 1.1 | 1.15 | 1.2	F1	public_or_low_risk	manual_review		internal_not_for_public_deposit	review_internal_keep_or_remove	F1	internal_not_public	Internal workflow data/table output; exclude from public deposit unless explicitly required.	not_public_data	csv	derived_or_workflow_data	internal_only_exclude	exclude_internal_workflow_output	not_public_data	Parent file is internal/excluded or script-on-request.	not_public_data
crej_measured_pred_mg_dL	02_workflows/F1_workflow_v02/submission_ready/internal/data/slco_F1_surface_grid_reference_internal.csv	slco_F1_surface_grid_reference_internal.csv		numeric				NA/blank as read by fread	34441	0	22885	0.990463857965053 | 1.04152284217999 | 1.09273908981855 | 1.14411406302484 | 1.19564924674134	F1	public_or_low_risk	manual_review		internal_not_for_public_deposit	review_internal_keep_or_remove	F1	internal_not_public	Internal workflow data/table output; exclude from public deposit unless explicitly required.	not_public_data	csv	derived_or_workflow_data	internal_only_exclude	exclude_internal_workflow_output	not_public_data	Parent file is internal/excluded or script-on-request.	not_public_data
cree_measured_pred_mg_dL	02_workflows/F1_workflow_v02/submission_ready/internal/data/slco_F1_surface_grid_reference_internal.csv	slco_F1_surface_grid_reference_internal.csv		numeric				NA/blank as read by fread	34441	0	34441	0.902064914425904 | 0.957189139835594 | 1.01231537541398 | 1.06744362138108 | 1.12257387795652	F1	public_or_low_risk	manual_review		internal_not_for_public_deposit	review_internal_keep_or_remove	F1	internal_not_public	Internal workflow data/table output; exclude from public deposit unless explicitly required.	not_public_data	csv	derived_or_workflow_data	internal_only_exclude	exclude_internal_workflow_output	not_public_data	Parent file is internal/excluded or script-on-request.	not_public_data
delta_crej_to_gravimetry_mg_dL	02_workflows/F1_workflow_v02/submission_ready/internal/data/slco_F1_surface_grid_reference_internal.csv	slco_F1_surface_grid_reference_internal.csv		numeric				NA/blank as read by fread	34441	0	23475	0.00953614203494679 | 0.00847715782000691 | 0.00726091018144937 | 0.00588593697515871 | 0.00435075325865664	F1	public_or_low_risk	manual_review		internal_not_for_public_deposit	review_internal_keep_or_remove	F1	internal_not_public	Internal workflow data/table output; exclude from public deposit unless explicitly required.	not_public_data	csv	derived_or_workflow_data	internal_only_exclude	exclude_internal_workflow_output	not_public_data	Parent file is internal/excluded or script-on-request.	not_public_data
delta_cree_to_gravimetry_mg_dL	02_workflows/F1_workflow_v02/submission_ready/internal/data/slco_F1_surface_grid_reference_internal.csv	slco_F1_surface_grid_reference_internal.csv		numeric				NA/blank as read by fread	34441	0	34441	0.0979350855740958 | 0.092810860164406 | 0.0876846245860179 | 0.0825563786189223 | 0.0774261220434804	F1	public_or_low_risk	manual_review		internal_not_for_public_deposit	review_internal_keep_or_remove	F1	internal_not_public	Internal workflow data/table output; exclude from public deposit unless explicitly required.	not_public_data	csv	derived_or_workflow_data	internal_only_exclude	exclude_internal_workflow_output	not_public_data	Parent file is internal/excluded or script-on-request.	not_public_data
crej_true_recalc_mg_dL	02_workflows/F1_workflow_v02/submission_ready/internal/data/slco_F1_surface_grid_reference_internal.csv	slco_F1_surface_grid_reference_internal.csv		numeric				NA/blank as read by fread	34441	0	101	1 | 1.05 | 1.1 | 1.15 | 1.2	F1	public_or_low_risk	manual_review		internal_not_for_public_deposit	review_internal_keep_or_remove	F1	internal_not_public	Internal workflow data/table output; exclude from public deposit unless explicitly required.	not_public_data	csv	derived_or_workflow_data	internal_only_exclude	exclude_internal_workflow_output	not_public_data	Parent file is internal/excluded or script-on-request.	not_public_data
cree_true_recalc_mg_dL	02_workflows/F1_workflow_v02/submission_ready/internal/data/slco_F1_surface_grid_reference_internal.csv	slco_F1_surface_grid_reference_internal.csv		numeric				NA/blank as read by fread	34441	0	2657	1 | 1.04999999999996 | 1.09999999999994 | 1.15000000000002 | 1.1999999999999	F1	public_or_low_risk	manual_review		internal_not_for_public_deposit	review_internal_keep_or_remove	F1	internal_not_public	Internal workflow data/table output; exclude from public deposit unless explicitly required.	not_public_data	csv	derived_or_workflow_data	internal_only_exclude	exclude_internal_workflow_output	not_public_data	Parent file is internal/excluded or script-on-request.	not_public_data
crej_true_recalc_error	02_workflows/F1_workflow_v02/submission_ready/internal/data/slco_F1_surface_grid_reference_internal.csv	slco_F1_surface_grid_reference_internal.csv		numeric				NA/blank as read by fread	34441	0	23	6.66133814775094e-16 | 1.55431223447522e-15 | 2.22044604925031e-16 | 1.33226762955019e-15 | 0	F1	public_or_low_risk	manual_review		internal_not_for_public_deposit	review_internal_keep_or_remove	F1	internal_not_public	Internal workflow data/table output; exclude from public deposit unless explicitly required.	not_public_data	csv	derived_or_workflow_data	internal_only_exclude	exclude_internal_workflow_output	not_public_data	Parent file is internal/excluded or script-on-request.	not_public_data
cree_true_recalc_error	02_workflows/F1_workflow_v02/submission_ready/internal/data/slco_F1_surface_grid_reference_internal.csv	slco_F1_surface_grid_reference_internal.csv		numeric				NA/blank as read by fread	34441	0	1240	-7.7715611723761e-16 | -4.06341627012807e-14 | -5.97299987248334e-14 | 1.79856129989275e-14 | -1.03916875104915e-13	F1	public_or_low_risk	manual_review		internal_not_for_public_deposit	review_internal_keep_or_remove	F1	internal_not_public	Internal workflow data/table output; exclude from public deposit unless explicitly required.	not_public_data	csv	derived_or_workflow_data	internal_only_exclude	exclude_internal_workflow_output	not_public_data	Parent file is internal/excluded or script-on-request.	not_public_data
parameter	02_workflows/F1_workflow_v02/submission_ready/internal/data/slco_F1_surface_meta_reference_internal.csv	slco_F1_surface_meta_reference_internal.csv		character			dataset_name | cohort | data_type | """"""""""""""""""""""""""""""""row_definition | tb_range_mg_dL | cre_true_range_mg_dL | tb_step_mg_dL | cre_step_mg_dL | delta_definition	NA/blank as read by fread	9	0	9	dataset_name | cohort | data_type | """"""""""""""""""""""""""""""""row_definition | tb_range_mg_dL	F1	public_or_low_risk	manual_review		internal_not_for_public_deposit	review_internal_keep_or_remove	F1	internal_not_public	Internal workflow data/table output; exclude from public deposit unless explicitly required.	not_public_data	csv	derived_or_workflow_data	internal_only_exclude	exclude_internal_workflow_output	not_public_data	Parent file is internal/excluded or script-on-request.	not_public_data
value	02_workflows/F1_workflow_v02/submission_ready/internal/data/slco_F1_surface_meta_reference_internal.csv	slco_F1_surface_meta_reference_internal.csv		character			f1_simulated_surface_repository | SIMULATED | in_silico surface grid | One row = one equation-defined grid point (tb_mg_dL, cre_true_mg_dL)"""""""""""""""""""""""""""""""" | 1 to 35 | 1 to 6 | 0.1 | 0.05 | delta = cre_true_mg_dL - predicted measured creatinine	NA/blank as read by fread	9	0	9	f1_simulated_surface_repository | SIMULATED | in_silico surface grid | One row = one equation-defined grid point (tb_mg_...	F1	public_or_low_risk	manual_review		internal_not_for_public_deposit	review_internal_keep_or_remove	F1	internal_not_public	Internal workflow data/table output; exclude from public deposit unless explicitly required.	not_public_data	csv	derived_or_workflow_data	internal_only_exclude	exclude_internal_workflow_output	not_public_data	Parent file is internal/excluded or script-on-request.	not_public_data	assay_value_qc_metric_or_long_format_metadata	Assay value, QC metric, or long-format metadata field required to rebuild public outputs.
submission_component	02_workflows/F1_workflow_v02/submission_ready/internal/F1_internal_submission_manifest_v02.csv	F1_internal_submission_manifest_v02.csv		character			data | validation	NA/blank as read by fread	16	0	2	data | validation	F1	public_or_low_risk	yes		internal_not_for_public_deposit	review_internal_keep_or_remove	F1	internal_not_public	Internal submission manifest; exclude from public deposit.	not_public_data	csv	documentation_or_metadata	internal_only_exclude	exclude_internal_submission_manifest	not_public_data	Parent file is internal/excluded or script-on-request.	not_public_data
release_status	02_workflows/F1_workflow_v02/submission_ready/internal/F1_internal_submission_manifest_v02.csv	F1_internal_submission_manifest_v02.csv		character			internal	NA/blank as read by fread	16	0	1	internal	F1	public_or_low_risk	yes		internal_not_for_public_deposit	review_internal_keep_or_remove	F1	internal_not_public	Internal submission manifest; exclude from public deposit.	not_public_data	csv	documentation_or_metadata	internal_only_exclude	exclude_internal_submission_manifest	not_public_data	Parent file is internal/excluded or script-on-request.	not_public_data	non_disclosive_release_or_grouping_status	Non-disclosive release/grouping status required for release documentation or data filtering.
role_note	02_workflows/F1_workflow_v02/submission_ready/internal/F1_internal_submission_manifest_v02.csv	F1_internal_submission_manifest_v02.csv		character			Internal refined array dataset retaining unrounded audit columns. | Unrounded raw import copy retained for internal traceability only. | Raw validation import copy retained for internal traceability only. | Reference copy from legacy repository packa...	NA/blank as read by fread	16	0	13	Internal refined array dataset retaining unrounded audit columns. | Unrounded raw import copy retained for internal trac...	F1	public_or_low_risk	yes		internal_not_for_public_deposit	review_internal_keep_or_remove	F1	internal_not_public	Internal submission manifest; exclude from public deposit.	not_public_data	csv	documentation_or_metadata	internal_only_exclude	exclude_internal_submission_manifest	not_public_data	Parent file is internal/excluded or script-on-request.	not_public_data
source_path	02_workflows/F1_workflow_v02/submission_ready/internal/F1_internal_submission_manifest_v02.csv	F1_internal_submission_manifest_v02.csv		character			02_workflows/F1_workflow_v02/data/02a_refined_analysis/expm_F1_array_input_public.csv | LOCAL_PATH_REMOVED	NA/blank as read by fread	16	0	16	LOCAL_PATH_REMOVED	F1	public_or_low_risk	yes		internal_not_for_public_deposit	review_internal_keep_or_remove	F1	internal_not_public	Internal submission manifest; exclude from public deposit.	not_public_data	csv	documentation_or_metadata	internal_only_exclude	exclude_internal_submission_manifest	not_public_data	Parent file is internal/excluded or script-on-request.	not_public_data
submission_path	02_workflows/F1_workflow_v02/submission_ready/internal/F1_internal_submission_manifest_v02.csv	F1_internal_submission_manifest_v02.csv		character			02_workflows/F1_workflow_v02/submission_ready/internal/data/expm_F1_array_input_with_rounding_a...	NA/blank as read by fread	16	0	16	LOCAL_PATH_REMOVED	F1	public_or_low_risk	yes		internal_not_for_public_deposit	review_internal_keep_or_remove	F1	internal_not_public	Internal submission manifest; exclude from public deposit.	not_public_data	csv	documentation_or_metadata	internal_only_exclude	exclude_internal_submission_manifest	not_public_data	Parent file is internal/excluded or script-on-request.	not_public_data
submission_file_name	02_workflows/F1_workflow_v02/submission_ready/internal/F1_internal_submission_manifest_v02.csv	F1_internal_submission_manifest_v02.csv		character			expm_F1_array_input_with_rounding_audit_internal.csv | expm_F1_array_raw_internal.csv | expm_F1_validation_raw_internal.csv | slco_F1_surface_grid_reference_internal.csv | slco_F1_surface_meta_reference_internal.csv | expm_F1_model_coefficients_inter...	NA/blank as read by fread	16	0	16	expm_F1_array_input_with_rounding_audit_internal.csv | expm_F1_array_raw_internal.csv | expm_F1_validation_raw_internal....	F1	public_or_low_risk	yes		internal_not_for_public_deposit	review_internal_keep_or_remove	F1	internal_not_public	Internal submission manifest; exclude from public deposit.	not_public_data	csv	documentation_or_metadata	internal_only_exclude	exclude_internal_submission_manifest	not_public_data	Parent file is internal/excluded or script-on-request.	not_public_data
file_exists	02_workflows/F1_workflow_v02/submission_ready/internal/F1_internal_submission_manifest_v02.csv	F1_internal_submission_manifest_v02.csv		logical			TRUE	NA/blank as read by fread	16	0	1	TRUE	F1	public_or_low_risk	yes		internal_not_for_public_deposit	review_internal_keep_or_remove	F1	internal_not_public	Internal submission manifest; exclude from public deposit.	not_public_data	csv	documentation_or_metadata	internal_only_exclude	exclude_internal_submission_manifest	not_public_data	Parent file is internal/excluded or script-on-request.	not_public_data
copied	02_workflows/F1_workflow_v02/submission_ready/internal/F1_internal_submission_manifest_v02.csv	F1_internal_submission_manifest_v02.csv		logical			TRUE	NA/blank as read by fread	16	0	1	TRUE	F1	public_or_low_risk	yes		internal_not_for_public_deposit	review_internal_keep_or_remove	F1	internal_not_public	Internal submission manifest; exclude from public deposit.	not_public_data	csv	documentation_or_metadata	internal_only_exclude	exclude_internal_submission_manifest	not_public_data	Parent file is internal/excluded or script-on-request.	not_public_data
file_size_bytes	02_workflows/F1_workflow_v02/submission_ready/internal/F1_internal_submission_manifest_v02.csv	F1_internal_submission_manifest_v02.csv		integer				NA/blank as read by fread	16	0	15	755375 | 338947 | 2335 | 5055372 | 664	F1	public_or_low_risk	yes		internal_not_for_public_deposit	review_internal_keep_or_remove	F1	internal_not_public	Internal submission manifest; exclude from public deposit.	not_public_data	csv	documentation_or_metadata	internal_only_exclude	exclude_internal_submission_manifest	not_public_data	Parent file is internal/excluded or script-on-request.	not_public_data
md5	02_workflows/F1_workflow_v02/submission_ready/internal/F1_internal_submission_manifest_v02.csv	F1_internal_submission_manifest_v02.csv		character			48545523b96fdb9fce1e19bdf1689efc | b8ffb94bc127381e0963db2211ba44b8 | 30e9eb0a37dab1d84dbff1649b1b9e07 | 87713a0d6868c6ac52ff20ea850e3d58 | ee2dfece0c0751ab1643f0e896edea9b | c05403544122bdf248154bfbf8559b9f | ca3266c1f5df19844f2079981510ff28 | 81223...	NA/blank as read by fread	16	0	16	48545523b96fdb9fce1e19bdf1689efc | b8ffb94bc127381e0963db2211ba44b8 | 30e9eb0a37dab1d84dbff1649b1b9e07 | 87713a0d6868c6a...	F1	public_or_low_risk	yes		internal_not_for_public_deposit	review_internal_keep_or_remove	F1	internal_not_public	Internal submission manifest; exclude from public deposit.	not_public_data	csv	documentation_or_metadata	internal_only_exclude	exclude_internal_submission_manifest	not_public_data	Parent file is internal/excluded or script-on-request.	not_public_data
expm_F1_array_row_id	02_workflows/F1_workflow_v02/submission_ready/public/data/expm_F1_array_input_public.csv	expm_F1_array_input_public.csv		integer				NA/blank as read by fread	4200	0	4200	1 | 2 | 3 | 4 | 5	F1	manual_review_indirect_identifier_risk	manual_review		public_deposit	keep_public_deposit	F1	manual_review	Public-deposit file after policy overrides.	manual_review	csv	derived_or_workflow_data	public_deposit	keep_public_deposit	public	Approved after public manual-variable review. Public release pseudonym, binary flag, or technical F1 identifier; not a raw patient identifier.	manual_review_public_data_variable	release_pseudonym_or_technical_identifier	Public release pseudonym, binary flag, or technical F1 identifier; not a raw patient identifier.
domain	02_workflows/F1_workflow_v02/submission_ready/public/data/expm_F1_array_input_public.csv	expm_F1_array_input_public.csv		character			expm	NA/blank as read by fread	4200	0	1	expm	F1	public_or_low_risk	yes		public_deposit	keep_public_deposit	F1	public	Public-deposit file after policy overrides.	public	csv	derived_or_workflow_data	public_deposit	keep_public_deposit	public	Parent file is public data and variable was marked keep_public=yes.	public	assay_value_qc_metric_or_long_format_metadata	Assay value, QC metric, or long-format metadata field required to rebuild public outputs.
anchor	02_workflows/F1_workflow_v02/submission_ready/public/data/expm_F1_array_input_public.csv	expm_F1_array_input_public.csv		character			F1	NA/blank as read by fread	4200	0	1	F1	F1	public_or_low_risk	yes		public_deposit	keep_public_deposit	F1	public	Public-deposit file after policy overrides.	public	csv	derived_or_workflow_data	public_deposit	keep_public_deposit	public	Parent file is public data and variable was marked keep_public=yes.	public	assay_value_qc_metric_or_long_format_metadata	Assay value, QC metric, or long-format metadata field required to rebuild public outputs.
data_object	02_workflows/F1_workflow_v02/submission_ready/public/data/expm_F1_array_input_public.csv	expm_F1_array_input_public.csv		character			array	NA/blank as read by fread	4200	0	1	array	F1	public_or_low_risk	yes		public_deposit	keep_public_deposit	F1	public	Public-deposit file after policy overrides.	public	csv	derived_or_workflow_data	public_deposit	keep_public_deposit	public	Parent file is public data and variable was marked keep_public=yes.	public	assay_value_qc_metric_or_long_format_metadata	Assay value, QC metric, or long-format metadata field required to rebuild public outputs.
unit_or_role	02_workflows/F1_workflow_v02/submission_ready/public/data/expm_F1_array_input_public.csv	expm_F1_array_input_public.csv		character			input	NA/blank as read by fread	4200	0	1	input	F1	public_or_low_risk	yes		public_deposit	keep_public_deposit	F1	public	Public-deposit file after policy overrides.	public	csv	derived_or_workflow_data	public_deposit	keep_public_deposit	public	Parent file is public data and variable was marked keep_public=yes.	public	assay_value_qc_metric_or_long_format_metadata	Assay value, QC metric, or long-format metadata field required to rebuild public outputs.
release_status	02_workflows/F1_workflow_v02/submission_ready/public/data/expm_F1_array_input_public.csv	expm_F1_array_input_public.csv		character			public	NA/blank as read by fread	4200	0	1	public	F1	public_or_low_risk	yes		public_deposit	keep_public_deposit	F1	public	Public-deposit file after policy overrides.	public	csv	derived_or_workflow_data	public_deposit	keep_public_deposit	public	Parent file is public data and variable was marked keep_public=yes.	public	non_disclosive_release_or_grouping_status	Non-disclosive release/grouping status required for release documentation or data filtering.
source_harmonized_file_name	02_workflows/F1_workflow_v02/submission_ready/public/data/expm_F1_array_input_public.csv	expm_F1_array_input_public.csv		character			expm_F1_array_raw_public.csv	NA/blank as read by fread	4200	0	1	expm_F1_array_raw_public.csv	F1	public_or_low_risk	yes		public_deposit	keep_public_deposit	F1	public	Public-deposit file after policy overrides.	public	csv	derived_or_workflow_data	public_deposit	keep_public_deposit	public	Parent file is public data and variable was marked keep_public=yes.	public	assay_value_qc_metric_or_long_format_metadata	Assay value, QC metric, or long-format metadata field required to rebuild public outputs.
workflow_step	02_workflows/F1_workflow_v02/submission_ready/public/data/expm_F1_array_input_public.csv	expm_F1_array_input_public.csv		character			2a_refined_analysis_dataset	NA/blank as read by fread	4200	0	1	2a_refined_analysis_dataset	F1	public_or_low_risk	yes		public_deposit	keep_public_deposit	F1	public	Public-deposit file after policy overrides.	public	csv	derived_or_workflow_data	public_deposit	keep_public_deposit	public	Parent file is public data and variable was marked keep_public=yes.	public	assay_value_qc_metric_or_long_format_metadata	Assay value, QC metric, or long-format metadata field required to rebuild public outputs.
array_id	02_workflows/F1_workflow_v02/submission_ready/public/data/expm_F1_array_input_public.csv	expm_F1_array_input_public.csv		character			Array_1 | Array_2 | Array_3	NA/blank as read by fread	4200	0	3	Array_1 | Array_2 | Array_3	F1	manual_review_indirect_identifier_risk	manual_review		public_deposit	keep_public_deposit	F1	manual_review	Public-deposit file after policy overrides.	manual_review	csv	derived_or_workflow_data	public_deposit	keep_public_deposit	public	Approved after public manual-variable review. Public release pseudonym, binary flag, or technical F1 identifier; not a raw patient identifier.	manual_review_public_data_variable	release_pseudonym_or_technical_identifier	Public release pseudonym, binary flag, or technical F1 identifier; not a raw patient identifier.
preparer_id	02_workflows/F1_workflow_v02/submission_ready/public/data/expm_F1_array_input_public.csv	expm_F1_array_input_public.csv		character			Prep_A | Prep_B	NA/blank as read by fread	4200	0	2	Prep_A | Prep_B	F1	manual_review_indirect_identifier_risk	manual_review		public_deposit	keep_public_deposit	F1	manual_review	Public-deposit file after policy overrides.	manual_review	csv	derived_or_workflow_data	public_deposit	keep_public_deposit	public	Approved after public manual-variable review. Public release pseudonym, binary flag, or technical F1 identifier; not a raw patient identifier.	manual_review_public_data_variable	release_pseudonym_or_technical_identifier	Public release pseudonym, binary flag, or technical F1 identifier; not a raw patient identifier.
replicate	02_workflows/F1_workflow_v02/submission_ready/public/data/expm_F1_array_input_public.csv	expm_F1_array_input_public.csv		integer				NA/blank as read by fread	4200	0	2	2 | 1	F1	public_or_low_risk	yes		public_deposit	keep_public_deposit	F1	public	Public-deposit file after policy overrides.	public	csv	derived_or_workflow_data	public_deposit	keep_public_deposit	public	Parent file is public data and variable was marked keep_public=yes.	public
assay	02_workflows/F1_workflow_v02/submission_ready/public/data/expm_F1_array_input_public.csv	expm_F1_array_input_public.csv		character			CreE | CreJ	NA/blank as read by fread	4200	0	2	CreE | CreJ	F1	public_or_low_risk	yes		public_deposit	keep_public_deposit	F1	public	Public-deposit file after policy overrides.	public	csv	derived_or_workflow_data	public_deposit	keep_public_deposit	public	Parent file is public data and variable was marked keep_public=yes.	public
TB_nominal_grav_mg_dL	02_workflows/F1_workflow_v02/submission_ready/public/data/expm_F1_array_input_public.csv	expm_F1_array_input_public.csv		integer				NA/blank as read by fread	4200	0	35	27 | 14 | 28 | 15 | 29	F1	public_or_low_risk	yes		public_deposit	keep_public_deposit	F1	public	Public-deposit file after policy overrides.	public	csv	derived_or_workflow_data	public_deposit	keep_public_deposit	public	Parent file is public data and variable was marked keep_public=yes.	public
Cre_nominal_grav_mg_dL	02_workflows/F1_workflow_v02/submission_ready/public/data/expm_F1_array_input_public.csv	expm_F1_array_input_public.csv		numeric				NA/blank as read by fread	4200	0	10	3 | 1.5 | 3.5 | 2 | 0.5	F1	public_or_low_risk	yes		public_deposit	keep_public_deposit	F1	public	Public-deposit file after policy overrides.	public	csv	derived_or_workflow_data	public_deposit	keep_public_deposit	public	Parent file is public data and variable was marked keep_public=yes.	public
TB_trial_M_mg_dL	02_workflows/F1_workflow_v02/submission_ready/public/data/expm_F1_array_input_public.csv	expm_F1_array_input_public.csv		numeric				NA/blank as read by fread	4200	0	1104	27.22 | 27.13 | 26.94 | 27.09 | 14.04	F1	public_or_low_risk	yes		public_deposit	keep_public_deposit	F1	public	Public-deposit file after policy overrides.	public	csv	derived_or_workflow_data	public_deposit	keep_public_deposit	public	Parent file is public data and variable was marked keep_public=yes.	public
trial_display_Cre_M_mg_dL	02_workflows/F1_workflow_v02/submission_ready/public/data/expm_F1_array_input_public.csv	expm_F1_array_input_public.csv		numeric				NA/blank as read by fread	4200	0	540	3.54 | 3.48 | 3.39 | 3.32 | 3.46	F1	public_or_low_risk	yes		public_deposit	keep_public_deposit	F1	public	Public-deposit file after policy overrides.	public	csv	derived_or_workflow_data	public_deposit	keep_public_deposit	public	Parent file is public data and variable was marked keep_public=yes.	public
plot_correction_mg_dL	02_workflows/F1_workflow_v02/submission_ready/public/data/expm_F1_array_input_public.csv	expm_F1_array_input_public.csv		numeric				NA/blank as read by fread	4200	0	4200	-0.541120525715191 | -0.480865451714561 | -0.386578220459593 | -0.317061468810564 | -0.458450885953881	F1	public_or_low_risk	yes		public_deposit	keep_public_deposit	F1	public	Public-deposit file after policy overrides.	public	csv	derived_or_workflow_data	public_deposit	keep_public_deposit	public	Parent file is public data and variable was marked keep_public=yes.	public
expm_F1_validation_row_id	02_workflows/F1_workflow_v02/submission_ready/public/data/expm_F1_validation_input_public.csv	expm_F1_validation_input_public.csv		integer				NA/blank as read by fread	32	0	32	1 | 2 | 3 | 4 | 5	F1	internal_only	no		public_deposit	keep_public_deposit	F1	not_public	Public-deposit file after policy overrides.	manual_review	csv	derived_or_workflow_data	public_deposit	keep_public_deposit	public	Approved after public manual-variable review. Public release pseudonym, binary flag, or technical F1 identifier; not a raw patient identifier.	manual_review_public_data_variable	release_pseudonym_or_technical_identifier	Public release pseudonym, binary flag, or technical F1 identifier; not a raw patient identifier.
domain	02_workflows/F1_workflow_v02/submission_ready/public/data/expm_F1_validation_input_public.csv	expm_F1_validation_input_public.csv		character			expm	NA/blank as read by fread	32	0	1	expm	F1	internal_only	no		public_deposit	keep_public_deposit	F1	not_public	Public-deposit file after policy overrides.	manual_review	csv	derived_or_workflow_data	public_deposit	keep_public_deposit	public	Approved after public manual-variable review. Assay value, QC metric, or long-format metadata field required to rebuild public outputs.	manual_review_public_data_variable	assay_value_qc_metric_or_long_format_metadata	Assay value, QC metric, or long-format metadata field required to rebuild public outputs.
anchor	02_workflows/F1_workflow_v02/submission_ready/public/data/expm_F1_validation_input_public.csv	expm_F1_validation_input_public.csv		character			F1	NA/blank as read by fread	32	0	1	F1	F1	internal_only	no		public_deposit	keep_public_deposit	F1	not_public	Public-deposit file after policy overrides.	manual_review	csv	derived_or_workflow_data	public_deposit	keep_public_deposit	public	Approved after public manual-variable review. Assay value, QC metric, or long-format metadata field required to rebuild public outputs.	manual_review_public_data_variable	assay_value_qc_metric_or_long_format_metadata	Assay value, QC metric, or long-format metadata field required to rebuild public outputs.
data_object	02_workflows/F1_workflow_v02/submission_ready/public/data/expm_F1_validation_input_public.csv	expm_F1_validation_input_public.csv		character			validation	NA/blank as read by fread	32	0	1	validation	F1	internal_only	no		public_deposit	keep_public_deposit	F1	not_public	Public-deposit file after policy overrides.	manual_review	csv	derived_or_workflow_data	public_deposit	keep_public_deposit	public	Approved after public manual-variable review. Assay value, QC metric, or long-format metadata field required to rebuild public outputs.	manual_review_public_data_variable	assay_value_qc_metric_or_long_format_metadata	Assay value, QC metric, or long-format metadata field required to rebuild public outputs.
unit_or_role	02_workflows/F1_workflow_v02/submission_ready/public/data/expm_F1_validation_input_public.csv	expm_F1_validation_input_public.csv		character			input	NA/blank as read by fread	32	0	1	input	F1	internal_only	no		public_deposit	keep_public_deposit	F1	not_public	Public-deposit file after policy overrides.	manual_review	csv	derived_or_workflow_data	public_deposit	keep_public_deposit	public	Approved after public manual-variable review. Assay value, QC metric, or long-format metadata field required to rebuild public outputs.	manual_review_public_data_variable	assay_value_qc_metric_or_long_format_metadata	Assay value, QC metric, or long-format metadata field required to rebuild public outputs.
release_status	02_workflows/F1_workflow_v02/submission_ready/public/data/expm_F1_validation_input_public.csv	expm_F1_validation_input_public.csv		character			public	NA/blank as read by fread	32	0	1	public	F1	internal_only	no		public_deposit	keep_public_deposit	F1	not_public	Public-deposit file after policy overrides.	manual_review	csv	derived_or_workflow_data	public_deposit	keep_public_deposit	public	Approved after public manual-variable review. Non-disclosive release/grouping status required for release documentation or data filtering.	manual_review_public_data_variable	non_disclosive_release_or_grouping_status	Non-disclosive release/grouping status required for release documentation or data filtering.
source_harmonized_file_name	02_workflows/F1_workflow_v02/submission_ready/public/data/expm_F1_validation_input_public.csv	expm_F1_validation_input_public.csv		character			expm_F1_validation_raw_public.csv	NA/blank as read by fread	32	0	1	expm_F1_validation_raw_public.csv	F1	internal_only	no		public_deposit	keep_public_deposit	F1	not_public	Public-deposit file after policy overrides.	manual_review	csv	derived_or_workflow_data	public_deposit	keep_public_deposit	public	Approved after public manual-variable review. Assay value, QC metric, or long-format metadata field required to rebuild public outputs.	manual_review_public_data_variable	assay_value_qc_metric_or_long_format_metadata	Assay value, QC metric, or long-format metadata field required to rebuild public outputs.
workflow_step	02_workflows/F1_workflow_v02/submission_ready/public/data/expm_F1_validation_input_public.csv	expm_F1_validation_input_public.csv		character			2a_refined_analysis_dataset	NA/blank as read by fread	32	0	1	2a_refined_analysis_dataset	F1	internal_only	no		public_deposit	keep_public_deposit	F1	not_public	Public-deposit file after policy overrides.	manual_review	csv	derived_or_workflow_data	public_deposit	keep_public_deposit	public	Approved after public manual-variable review. Assay value, QC metric, or long-format metadata field required to rebuild public outputs.	manual_review_public_data_variable	assay_value_qc_metric_or_long_format_metadata	Assay value, QC metric, or long-format metadata field required to rebuild public outputs.
sample_id	02_workflows/F1_workflow_v02/submission_ready/public/data/expm_F1_validation_input_public.csv	expm_F1_validation_input_public.csv		integer				NA/blank as read by fread	32	0	32	1 | 2 | 3 | 4 | 5	F1	internal_only	no		public_deposit	keep_public_deposit	F1	not_public	Public-deposit file after policy overrides.	manual_review	csv	derived_or_workflow_data	public_deposit	keep_public_deposit	public	Approved after public manual-variable review. Public release pseudonym, binary flag, or technical F1 identifier; not a raw patient identifier.	manual_review_public_data_variable	release_pseudonym_or_technical_identifier	Public release pseudonym, binary flag, or technical F1 identifier; not a raw patient identifier.
tb_measured_mg_dL	02_workflows/F1_workflow_v02/submission_ready/public/data/expm_F1_validation_input_public.csv	expm_F1_validation_input_public.csv		numeric				NA/blank as read by fread	32	0	32	9.263 | 4.852 | 16.121 | 4.419 | 14.415	F1	internal_only	no		public_deposit	keep_public_deposit	F1	not_public	Public-deposit file after policy overrides.	manual_review	csv	derived_or_workflow_data	public_deposit	keep_public_deposit	public	Approved after public manual-variable review. Assay value, QC metric, or long-format metadata field required to rebuild public outputs.	manual_review_public_data_variable	assay_value_qc_metric_or_long_format_metadata	Assay value, QC metric, or long-format metadata field required to rebuild public outputs.
db_measured_mg_dL	02_workflows/F1_workflow_v02/submission_ready/public/data/expm_F1_validation_input_public.csv	expm_F1_validation_input_public.csv		numeric				NA/blank as read by fread	32	0	32	7.411 | 3.874 | 13.015 | 3.245 | 11.224	F1	internal_only	no		public_deposit	keep_public_deposit	F1	not_public	Public-deposit file after policy overrides.	manual_review	csv	derived_or_workflow_data	public_deposit	keep_public_deposit	public	Approved after public manual-variable review. Assay value, QC metric, or long-format metadata field required to rebuild public outputs.	manual_review_public_data_variable	assay_value_qc_metric_or_long_format_metadata	Assay value, QC metric, or long-format metadata field required to rebuild public outputs.
cre_true_gcidms_mg_dL	02_workflows/F1_workflow_v02/submission_ready/public/data/expm_F1_validation_input_public.csv	expm_F1_validation_input_public.csv		numeric				NA/blank as read by fread	32	0	30	0.82 | 0.86 | 0.63 | 0.94 | 0.9	F1	internal_only	no		public_deposit	keep_public_deposit	F1	not_public	Public-deposit file after policy overrides.	manual_review	csv	derived_or_workflow_data	public_deposit	keep_public_deposit	public	Approved after public manual-variable review. Assay value, QC metric, or long-format metadata field required to rebuild public outputs.	manual_review_public_data_variable	assay_value_qc_metric_or_long_format_metadata	Assay value, QC metric, or long-format metadata field required to rebuild public outputs.
cree_measured_mg_dL	02_workflows/F1_workflow_v02/submission_ready/public/data/expm_F1_validation_input_public.csv	expm_F1_validation_input_public.csv		numeric				NA/blank as read by fread	32	0	32	0.75 | 0.78 | 0.52 | 0.89 | 0.8	F1	internal_only	no		public_deposit	keep_public_deposit	F1	not_public	Public-deposit file after policy overrides.	manual_review	csv	derived_or_workflow_data	public_deposit	keep_public_deposit	public	Approved after public manual-variable review. Assay value, QC metric, or long-format metadata field required to rebuild public outputs.	manual_review_public_data_variable	assay_value_qc_metric_or_long_format_metadata	Assay value, QC metric, or long-format metadata field required to rebuild public outputs.
crej_measured_mg_dL	02_workflows/F1_workflow_v02/submission_ready/public/data/expm_F1_validation_input_public.csv	expm_F1_validation_input_public.csv		numeric				NA/blank as read by fread	32	0	31	0.95 | 0.98 | 0.78 | 0.92 | 1.06	F1	internal_only	no		public_deposit	keep_public_deposit	F1	not_public	Public-deposit file after policy overrides.	manual_review	csv	derived_or_workflow_data	public_deposit	keep_public_deposit	public	Approved after public manual-variable review. Assay value, QC metric, or long-format metadata field required to rebuild public outputs.	manual_review_public_data_variable	assay_value_qc_metric_or_long_format_metadata	Assay value, QC metric, or long-format metadata field required to rebuild public outputs.
cree_corrected_mg_dL	02_workflows/F1_workflow_v02/submission_ready/public/data/expm_F1_validation_input_public.csv	expm_F1_validation_input_public.csv		numeric				NA/blank as read by fread	32	0	32	0.68240141154 | 0.81680053664 | 0.35207418306 | 0.93410841026 | 0.6516394885	F1	internal_only	no		public_deposit	keep_public_deposit	F1	not_public	Public-deposit file after policy overrides.	manual_review	csv	derived_or_workflow_data	public_deposit	keep_public_deposit	public	Approved after public manual-variable review. Assay value, QC metric, or long-format metadata field required to rebuild public outputs.	manual_review_public_data_variable	assay_value_qc_metric_or_long_format_metadata	Assay value, QC metric, or long-format metadata field required to rebuild public outputs.
crej_corrected_mg_dL	02_workflows/F1_workflow_v02/submission_ready/public/data/expm_F1_validation_input_public.csv	expm_F1_validation_input_public.csv		numeric				NA/blank as read by fread	32	0	32	0.8822513 | 0.9490736 | 0.6756628 | 0.8942763 | 0.9588407	F1	internal_only	no		public_deposit	keep_public_deposit	F1	not_public	Public-deposit file after policy overrides.	manual_review	csv	derived_or_workflow_data	public_deposit	keep_public_deposit	public	Approved after public manual-variable review. Assay value, QC metric, or long-format metadata field required to rebuild public outputs.	manual_review_public_data_variable	assay_value_qc_metric_or_long_format_metadata	Assay value, QC metric, or long-format metadata field required to rebuild public outputs.
grid_id	02_workflows/F1_workflow_v02/submission_ready/public/data/slco_F1_surface_grid_public.csv	slco_F1_surface_grid_public.csv		integer				NA/blank as read by fread	34441	0	34441	1 | 2 | 3 | 4 | 5	F1	manual_review_indirect_identifier_risk	manual_review		public_deposit	keep_public_deposit	F1	manual_review	Public-deposit file after policy overrides.	manual_review	csv	derived_or_workflow_data	public_deposit	keep_public_deposit	public	Approved after public manual-variable review. Public release pseudonym, binary flag, or technical F1 identifier; not a raw patient identifier.	manual_review_public_data_variable	release_pseudonym_or_technical_identifier	Public release pseudonym, binary flag, or technical F1 identifier; not a raw patient identifier.
tb_mg_dL	02_workflows/F1_workflow_v02/submission_ready/public/data/slco_F1_surface_grid_public.csv	slco_F1_surface_grid_public.csv		numeric				NA/blank as read by fread	34441	0	341	1 | 1.1 | 1.2 | 1.3 | 1.4	F1	public_or_low_risk	yes		public_deposit	keep_public_deposit	F1	public	Public-deposit file after policy overrides.	public	csv	derived_or_workflow_data	public_deposit	keep_public_deposit	public	Parent file is public data and variable was marked keep_public=yes.	public
cre_true_mg_dL	02_workflows/F1_workflow_v02/submission_ready/public/data/slco_F1_surface_grid_public.csv	slco_F1_surface_grid_public.csv		numeric				NA/blank as read by fread	34441	0	101	1 | 1.05 | 1.1 | 1.15 | 1.2	F1	public_or_low_risk	yes		public_deposit	keep_public_deposit	F1	public	Public-deposit file after policy overrides.	public	csv	derived_or_workflow_data	public_deposit	keep_public_deposit	public	Parent file is public data and variable was marked keep_public=yes.	public
crej_measured_pred_mg_dL	02_workflows/F1_workflow_v02/submission_ready/public/data/slco_F1_surface_grid_public.csv	slco_F1_surface_grid_public.csv		numeric				NA/blank as read by fread	34441	0	22878	0.990463857965053 | 1.04152284217999 | 1.09273908981855 | 1.14411406302484 | 1.19564924674134	F1	public_or_low_risk	yes		public_deposit	keep_public_deposit	F1	public	Public-deposit file after policy overrides.	public	csv	derived_or_workflow_data	public_deposit	keep_public_deposit	public	Parent file is public data and variable was marked keep_public=yes.	public
cree_measured_pred_mg_dL	02_workflows/F1_workflow_v02/submission_ready/public/data/slco_F1_surface_grid_public.csv	slco_F1_surface_grid_public.csv		numeric				NA/blank as read by fread	34441	0	34441	0.902064914425904 | 0.957189139835594 | 1.01231537541398 | 1.06744362138108 | 1.1225738779567	F1	public_or_low_risk	yes		public_deposit	keep_public_deposit	F1	public	Public-deposit file after policy overrides.	public	csv	derived_or_workflow_data	public_deposit	keep_public_deposit	public	Parent file is public data and variable was marked keep_public=yes.	public
delta_crej_to_gravimetry_mg_dL	02_workflows/F1_workflow_v02/submission_ready/public/data/slco_F1_surface_grid_public.csv	slco_F1_surface_grid_public.csv		numeric				NA/blank as read by fread	34441	0	23473	0.0095361420349469 | 0.00847715782000713 | 0.00726091018144937 | 0.00588593697515893 | 0.00435075325865686	F1	public_or_low_risk	yes		public_deposit	keep_public_deposit	F1	public	Public-deposit file after policy overrides.	public	csv	derived_or_workflow_data	public_deposit	keep_public_deposit	public	Parent file is public data and variable was marked keep_public=yes.	public
delta_cree_to_gravimetry_mg_dL	02_workflows/F1_workflow_v02/submission_ready/public/data/slco_F1_surface_grid_public.csv	slco_F1_surface_grid_public.csv		numeric				NA/blank as read by fread	34441	0	34441	0.097935085574096 | 0.0928108601644061 | 0.0876846245860181 | 0.0825563786189225 | 0.0774261220432957	F1	public_or_low_risk	yes		public_deposit	keep_public_deposit	F1	public	Public-deposit file after policy overrides.	public	csv	derived_or_workflow_data	public_deposit	keep_public_deposit	public	Parent file is public data and variable was marked keep_public=yes.	public
crej_true_recalc_mg_dL	02_workflows/F1_workflow_v02/submission_ready/public/data/slco_F1_surface_grid_public.csv	slco_F1_surface_grid_public.csv		numeric				NA/blank as read by fread	34441	0	101	1 | 1.05 | 1.1 | 1.15 | 1.2	F1	public_or_low_risk	yes		public_deposit	keep_public_deposit	F1	public	Public-deposit file after policy overrides.	public	csv	derived_or_workflow_data	public_deposit	keep_public_deposit	public	Parent file is public data and variable was marked keep_public=yes.	public
cree_true_recalc_mg_dL	02_workflows/F1_workflow_v02/submission_ready/public/data/slco_F1_surface_grid_public.csv	slco_F1_surface_grid_public.csv		numeric				NA/blank as read by fread	34441	0	2603	1 | 1.04999999999996 | 1.09999999999994 | 1.15000000000002 | 1.20000000000006	F1	public_or_low_risk	yes		public_deposit	keep_public_deposit	F1	public	Public-deposit file after policy overrides.	public	csv	derived_or_workflow_data	public_deposit	keep_public_deposit	public	Parent file is public data and variable was marked keep_public=yes.	public
crej_true_recalc_error	02_workflows/F1_workflow_v02/submission_ready/public/data/slco_F1_surface_grid_public.csv	slco_F1_surface_grid_public.csv		numeric				NA/blank as read by fread	34441	0	22	6.66133814775094e-16 | 1.33226762955019e-15 | 2.22044604925031e-16 | 0 | 1.11022302462516e-15	F1	public_or_low_risk	yes		public_deposit	keep_public_deposit	F1	public	Public-deposit file after policy overrides.	public	csv	derived_or_workflow_data	public_deposit	keep_public_deposit	public	Parent file is public data and variable was marked keep_public=yes.	public
cree_true_recalc_error	02_workflows/F1_workflow_v02/submission_ready/public/data/slco_F1_surface_grid_public.csv	slco_F1_surface_grid_public.csv		numeric				NA/blank as read by fread	34441	0	1163	-9.99200722162641e-16 | -4.06341627012807e-14 | -5.97299987248334e-14 | 1.79856129989275e-14 | 6.3504757008559e-14	F1	public_or_low_risk	yes		public_deposit	keep_public_deposit	F1	public	Public-deposit file after policy overrides.	public	csv	derived_or_workflow_data	public_deposit	keep_public_deposit	public	Parent file is public data and variable was marked keep_public=yes.	public
parameter	02_workflows/F1_workflow_v02/submission_ready/public/data/slco_F1_surface_meta_public.csv	slco_F1_surface_meta_public.csv		character			dataset_name | domain | anchor | data_object | unit_or_role | release_status | source_model_coefficients | grid_tb_min_mg_dL | grid_tb_max_mg_dL | grid_tb_step_mg_dL	NA/blank as read by fread	16	0	16	dataset_name | domain | anchor | data_object | unit_or_role	F1	public_or_low_risk	yes		public_deposit	keep_public_deposit	F1	public	Public-deposit file after policy overrides.	public	csv	derived_or_workflow_data	public_deposit	keep_public_deposit	public	Parent file is public data and variable was marked keep_public=yes.	public
value	02_workflows/F1_workflow_v02/submission_ready/public/data/slco_F1_surface_meta_public.csv	slco_F1_surface_meta_public.csv		character			slco_F1_surface_grid_public | slco | F1 | surface | grid | public | expm_F1_model_coefficients_public.csv | 1 | 35 | 0.1	NA/blank as read by fread	16	0	15	slco_F1_surface_grid_public | slco | F1 | surface | grid	F1	public_or_low_risk	yes		public_deposit	keep_public_deposit	F1	public	Public-deposit file after policy overrides.	public	csv	derived_or_workflow_data	public_deposit	keep_public_deposit	public	Parent file is public data and variable was marked keep_public=yes.	public	assay_value_qc_metric_or_long_format_metadata	Assay value, QC metric, or long-format metadata field required to rebuild public outputs.
submission_component	02_workflows/F1_workflow_v02/submission_ready/public/F1_public_submission_manifest_v02.csv	F1_public_submission_manifest_v02.csv		character			data | figure	NA/blank as read by fread	5	0	2	data | figure	F1	public_or_low_risk	yes		public_deposit	keep_public_deposit	F1	public	Public-deposit file after policy overrides.	public	csv	documentation_or_metadata	public_deposit	keep_public_deposit	documentation_metadata_not_data	Column belongs to documentation/metadata file, not analysis data.	documentation_metadata_not_data
release_status	02_workflows/F1_workflow_v02/submission_ready/public/F1_public_submission_manifest_v02.csv	F1_public_submission_manifest_v02.csv		character			public	NA/blank as read by fread	5	0	1	public	F1	public_or_low_risk	yes		public_deposit	keep_public_deposit	F1	public	Public-deposit file after policy overrides.	public	csv	documentation_or_metadata	public_deposit	keep_public_deposit	documentation_metadata_not_data	Column belongs to documentation/metadata file, not analysis data.	documentation_metadata_not_data	non_disclosive_release_or_grouping_status	Non-disclosive release/grouping status required for release documentation or data filtering.
role_note	02_workflows/F1_workflow_v02/submission_ready/public/F1_public_submission_manifest_v02.csv	F1_public_submission_manifest_v02.csv		character			Curated public experimental array dataset; rounded trial-display values only; unrounded audit columns removed. | Curated public validation dataset. | Final Figure 1 surface grid used to render the submitted figure. | Metadata for final Figure 1 surfa...	NA/blank as read by fread	5	0	5	Curated public experimental array dataset; rounded trial-display values only; unrounded audit columns removed. | Curated...	F1	public_or_low_risk	yes		public_deposit	keep_public_deposit	F1	public	Public-deposit file after policy overrides.	public	csv	documentation_or_metadata	public_deposit	keep_public_deposit	documentation_metadata_not_data	Column belongs to documentation/metadata file, not analysis data.	documentation_metadata_not_data
source_path	02_workflows/F1_workflow_v02/submission_ready/public/F1_public_submission_manifest_v02.csv	F1_public_submission_manifest_v02.csv		character			02_workflows/F1_workflow_v02/data/02a_refined_analysis/expm_F1_array_input_public.csv | LOCAL_PATH_REMOVED	NA/blank as read by fread	5	0	5	LOCAL_PATH_REMOVED	F1	public_or_low_risk	yes		public_deposit	keep_public_deposit	F1	public	Public-deposit file after policy overrides.	public	csv	documentation_or_metadata	public_deposit	keep_public_deposit	documentation_metadata_not_data	Column belongs to documentation/metadata file, not analysis data.	documentation_metadata_not_data
submission_path	02_workflows/F1_workflow_v02/submission_ready/public/F1_public_submission_manifest_v02.csv	F1_public_submission_manifest_v02.csv		character			02_workflows/F1_workflow_v02/submission_ready/public/data/expm_F1_array_input_public.csv | /Use...	NA/blank as read by fread	5	0	5	LOCAL_PATH_REMOVED	F1	public_or_low_risk	yes		public_deposit	keep_public_deposit	F1	public	Public-deposit file after policy overrides.	public	csv	documentation_or_metadata	public_deposit	keep_public_deposit	documentation_metadata_not_data	Column belongs to documentation/metadata file, not analysis data.	documentation_metadata_not_data
submission_file_name	02_workflows/F1_workflow_v02/submission_ready/public/F1_public_submission_manifest_v02.csv	F1_public_submission_manifest_v02.csv		character			expm_F1_array_input_public.csv | expm_F1_validation_input_public.csv | slco_F1_surface_grid_public.csv | slco_F1_surface_meta_public.csv | slco_F1_surface_public.pdf	NA/blank as read by fread	5	0	5	expm_F1_array_input_public.csv | expm_F1_validation_input_public.csv | slco_F1_surface_grid_public.csv | slco_F1_surface...	F1	public_or_low_risk	yes		public_deposit	keep_public_deposit	F1	public	Public-deposit file after policy overrides.	public	csv	documentation_or_metadata	public_deposit	keep_public_deposit	documentation_metadata_not_data	Column belongs to documentation/metadata file, not analysis data.	documentation_metadata_not_data
file_exists	02_workflows/F1_workflow_v02/submission_ready/public/F1_public_submission_manifest_v02.csv	F1_public_submission_manifest_v02.csv		logical			TRUE	NA/blank as read by fread	5	0	1	TRUE	F1	public_or_low_risk	yes		public_deposit	keep_public_deposit	F1	public	Public-deposit file after policy overrides.	public	csv	documentation_or_metadata	public_deposit	keep_public_deposit	documentation_metadata_not_data	Column belongs to documentation/metadata file, not analysis data.	documentation_metadata_not_data
copied	02_workflows/F1_workflow_v02/submission_ready/public/F1_public_submission_manifest_v02.csv	F1_public_submission_manifest_v02.csv		logical			TRUE	NA/blank as read by fread	5	0	1	TRUE	F1	public_or_low_risk	yes		public_deposit	keep_public_deposit	F1	public	Public-deposit file after policy overrides.	public	csv	documentation_or_metadata	public_deposit	keep_public_deposit	documentation_metadata_not_data	Column belongs to documentation/metadata file, not analysis data.	documentation_metadata_not_data
file_size_bytes	02_workflows/F1_workflow_v02/submission_ready/public/F1_public_submission_manifest_v02.csv	F1_public_submission_manifest_v02.csv		integer				NA/blank as read by fread	5	0	5	612913 | 5068 | 5037005 | 494 | 1542152	F1	public_or_low_risk	yes		public_deposit	keep_public_deposit	F1	public	Public-deposit file after policy overrides.	public	csv	documentation_or_metadata	public_deposit	keep_public_deposit	documentation_metadata_not_data	Column belongs to documentation/metadata file, not analysis data.	documentation_metadata_not_data
md5	02_workflows/F1_workflow_v02/submission_ready/public/F1_public_submission_manifest_v02.csv	F1_public_submission_manifest_v02.csv		character			28054a92825a550b9e2a0149689b4b69 | 2a1c7ff9a9b2d7b913576fc64c1af459 | 7043e4517bc15ae9142ae09b0631e890 | 63cd6a8340d66c32e5915d2dadcc2378 | 6de20aaebcce1d88c93b705cf4bd8152	NA/blank as read by fread	5	0	5	28054a92825a550b9e2a0149689b4b69 | 2a1c7ff9a9b2d7b913576fc64c1af459 | 7043e4517bc15ae9142ae09b0631e890 | 63cd6a8340d66c3...	F1	public_or_low_risk	yes		public_deposit	keep_public_deposit	F1	public	Public-deposit file after policy overrides.	public	csv	documentation_or_metadata	public_deposit	keep_public_deposit	documentation_metadata_not_data	Column belongs to documentation/metadata file, not analysis data.	documentation_metadata_not_data
Do	02_workflows/F1_workflow_v02/submission_ready/README_F1_submission_ready_v02.txt	README_F1_submission_ready_v02.txt		character			Use	NA/blank as read by fread	1	0	1	Use	F1	public_or_low_risk	yes		manual_review	manual_review	F1	manual_review	Workflow README kept as public documentation/metadata.	public	text_table_or_text	documentation_or_metadata	public_deposit	keep_public_workflow_readme	documentation_metadata_not_data	Column belongs to documentation/metadata file, not analysis data.	documentation_metadata_not_data
not	02_workflows/F1_workflow_v02/submission_ready/README_F1_submission_ready_v02.txt	README_F1_submission_ready_v02.txt		character			public/	NA/blank as read by fread	1	0	1	public/	F1	public_or_low_risk	yes		manual_review	manual_review	F1	manual_review	Workflow README kept as public documentation/metadata.	public	text_table_or_text	documentation_or_metadata	public_deposit	keep_public_workflow_readme	documentation_metadata_not_data	Column belongs to documentation/metadata file, not analysis data.	documentation_metadata_not_data
use	02_workflows/F1_workflow_v02/submission_ready/README_F1_submission_ready_v02.txt	README_F1_submission_ready_v02.txt		character			for	NA/blank as read by fread	1	0	1	for	F1	public_or_low_risk	yes		manual_review	manual_review	F1	manual_review	Workflow README kept as public documentation/metadata.	public	text_table_or_text	documentation_or_metadata	public_deposit	keep_public_workflow_readme	documentation_metadata_not_data	Column belongs to documentation/metadata file, not analysis data.	documentation_metadata_not_data
legacy	02_workflows/F1_workflow_v02/submission_ready/README_F1_submission_ready_v02.txt	README_F1_submission_ready_v02.txt		character			the	NA/blank as read by fread	1	0	1	the	F1	public_or_low_risk	yes		manual_review	manual_review	F1	manual_review	Workflow README kept as public documentation/metadata.	public	text_table_or_text	documentation_or_metadata	public_deposit	keep_public_workflow_readme	documentation_metadata_not_data	Column belongs to documentation/metadata file, not analysis data.	documentation_metadata_not_data
flat	02_workflows/F1_workflow_v02/submission_ready/README_F1_submission_ready_v02.txt	README_F1_submission_ready_v02.txt		character			release	NA/blank as read by fread	1	0	1	release	F1	public_or_low_risk	yes		manual_review	manual_review	F1	manual_review	Workflow README kept as public documentation/metadata.	public	text_table_or_text	documentation_or_metadata	public_deposit	keep_public_workflow_readme	documentation_metadata_not_data	Column belongs to documentation/metadata file, not analysis data.	documentation_metadata_not_data
folders	02_workflows/F1_workflow_v02/submission_ready/README_F1_submission_ready_v02.txt	README_F1_submission_ready_v02.txt		character			package.	NA/blank as read by fread	1	0	1	package.	F1	public_or_low_risk	yes		manual_review	manual_review	F1	manual_review	Workflow README kept as public documentation/metadata.	public	text_table_or_text	documentation_or_metadata	public_deposit	keep_public_workflow_readme	documentation_metadata_not_data	Column belongs to documentation/metadata file, not analysis data.	documentation_metadata_not_data
directly	02_workflows/F1_workflow_v02/submission_ready/README_F1_submission_ready_v02.txt	README_F1_submission_ready_v02.txt		logical				NA/blank as read by fread	1	1	0		F1	public_or_low_risk	yes		manual_review	manual_review	F1	manual_review	Workflow README kept as public documentation/metadata.	public	text_table_or_text	documentation_or_metadata	public_deposit	keep_public_workflow_readme	documentation_metadata_not_data	Column belongs to documentation/metadata file, not analysis data.	documentation_metadata_not_data
if	02_workflows/F1_workflow_v02/submission_ready/README_F1_submission_ready_v02.txt	README_F1_submission_ready_v02.txt		logical				NA/blank as read by fread	1	1	0		F1	public_or_low_risk	yes		manual_review	manual_review	F1	manual_review	Workflow README kept as public documentation/metadata.	public	text_table_or_text	documentation_or_metadata	public_deposit	keep_public_workflow_readme	documentation_metadata_not_data	Column belongs to documentation/metadata file, not analysis data.	documentation_metadata_not_data
present	02_workflows/F1_workflow_v02/submission_ready/README_F1_submission_ready_v02.txt	README_F1_submission_ready_v02.txt		logical				NA/blank as read by fread	1	1	0		F1	public_or_low_risk	yes		manual_review	manual_review	F1	manual_review	Workflow README kept as public documentation/metadata.	public	text_table_or_text	documentation_or_metadata	public_deposit	keep_public_workflow_readme	documentation_metadata_not_data	Column belongs to documentation/metadata file, not analysis data.	documentation_metadata_not_data
from	02_workflows/F1_workflow_v02/submission_ready/README_F1_submission_ready_v02.txt	README_F1_submission_ready_v02.txt		logical				NA/blank as read by fread	1	1	0		F1	public_or_low_risk	yes		manual_review	manual_review	F1	manual_review	Workflow README kept as public documentation/metadata.	public	text_table_or_text	documentation_or_metadata	public_deposit	keep_public_workflow_readme	documentation_metadata_not_data	Column belongs to documentation/metadata file, not analysis data.	documentation_metadata_not_data
older	02_workflows/F1_workflow_v02/submission_ready/README_F1_submission_ready_v02.txt	README_F1_submission_ready_v02.txt		logical				NA/blank as read by fread	1	1	0		F1	public_or_low_risk	yes		manual_review	manual_review	F1	manual_review	Workflow README kept as public documentation/metadata.	public	text_table_or_text	documentation_or_metadata	public_deposit	keep_public_workflow_readme	documentation_metadata_not_data	Column belongs to documentation/metadata file, not analysis data.	documentation_metadata_not_data
workflow	02_workflows/F1_workflow_v02/submission_ready/README_F1_submission_ready_v02.txt	README_F1_submission_ready_v02.txt		logical				NA/blank as read by fread	1	1	0		F1	public_or_low_risk	yes		manual_review	manual_review	F1	manual_review	Workflow README kept as public documentation/metadata.	public	text_table_or_text	documentation_or_metadata	public_deposit	keep_public_workflow_readme	documentation_metadata_not_data	Column belongs to documentation/metadata file, not analysis data.	documentation_metadata_not_data
runs.	02_workflows/F1_workflow_v02/submission_ready/README_F1_submission_ready_v02.txt	README_F1_submission_ready_v02.txt		logical				NA/blank as read by fread	1	1	0		F1	public_or_low_risk	yes		manual_review	manual_review	F1	manual_review	Workflow README kept as public documentation/metadata.	public	text_table_or_text	documentation_or_metadata	public_deposit	keep_public_workflow_readme	documentation_metadata_not_data	Column belongs to documentation/metadata file, not analysis data.	documentation_metadata_not_data
model	02_workflows/F2_workflow_v01/data/01_source_loaded_harmonized/slco_F2_heatmap_bin_reference_internal.csv	slco_F2_heatmap_bin_reference_internal.csv		character			MELD | MELD-Na | reMELD-Na | MELD 3.0	NA/blank as read by fread	295200	0	4	MELD | MELD-Na | reMELD-Na | MELD 3.0	F2	public_or_low_risk	manual_review		internal_not_for_public_deposit	review_internal_keep_or_remove	F2	internal_not_public	Internal workflow data/table output; exclude from public deposit unless explicitly required.	not_public_data	csv	derived_or_workflow_data	internal_only_exclude	exclude_internal_workflow_output	not_public_data	Parent file is internal/excluded or script-on-request.	not_public_data
x_value	02_workflows/F2_workflow_v01/data/01_source_loaded_harmonized/slco_F2_heatmap_bin_reference_internal.csv	slco_F2_heatmap_bin_reference_internal.csv		numeric				NA/blank as read by fread	295200	0	246	0.1 | 0.12 | 0.14 | 0.16 | 0.18	F2	public_or_low_risk	manual_review		internal_not_for_public_deposit	review_internal_keep_or_remove	F2	internal_not_public	Internal workflow data/table output; exclude from public deposit unless explicitly required.	not_public_data	csv	derived_or_workflow_data	internal_only_exclude	exclude_internal_workflow_output	not_public_data	Parent file is internal/excluded or script-on-request.	not_public_data
y_value	02_workflows/F2_workflow_v01/data/01_source_loaded_harmonized/slco_F2_heatmap_bin_reference_internal.csv	slco_F2_heatmap_bin_reference_internal.csv		numeric				NA/blank as read by fread	295200	0	300	0.1 | 0.2 | 0.3 | 0.4 | 0.5	F2	public_or_low_risk	manual_review		internal_not_for_public_deposit	review_internal_keep_or_remove	F2	internal_not_public	Internal workflow data/table output; exclude from public deposit unless explicitly required.	not_public_data	csv	derived_or_workflow_data	internal_only_exclude	exclude_internal_workflow_output	not_public_data	Parent file is internal/excluded or script-on-request.	not_public_data
n_sub	02_workflows/F2_workflow_v01/data/01_source_loaded_harmonized/slco_F2_heatmap_bin_reference_internal.csv	slco_F2_heatmap_bin_reference_internal.csv		integer				NA/blank as read by fread	295200	0	1	100	F2	public_or_low_risk	manual_review		internal_not_for_public_deposit	review_internal_keep_or_remove	F2	internal_not_public	Internal workflow data/table output; exclude from public deposit unless explicitly required.	not_public_data	csv	derived_or_workflow_data	internal_only_exclude	exclude_internal_workflow_output	not_public_data	Parent file is internal/excluded or script-on-request.	not_public_data
count_negative	02_workflows/F2_workflow_v01/data/01_source_loaded_harmonized/slco_F2_heatmap_bin_reference_internal.csv	slco_F2_heatmap_bin_reference_internal.csv		integer				NA/blank as read by fread	295200	0	101	0 | 1 | 17 | 20 | 4	F2	public_or_low_risk	manual_review		internal_not_for_public_deposit	review_internal_keep_or_remove	F2	internal_not_public	Internal workflow data/table output; exclude from public deposit unless explicitly required.	not_public_data	csv	derived_or_workflow_data	internal_only_exclude	exclude_internal_workflow_output	not_public_data	Parent file is internal/excluded or script-on-request.	not_public_data
pct_negative	02_workflows/F2_workflow_v01/data/01_source_loaded_harmonized/slco_F2_heatmap_bin_reference_internal.csv	slco_F2_heatmap_bin_reference_internal.csv		integer				NA/blank as read by fread	295200	0	101	0 | 1 | 17 | 20 | 4	F2	public_or_low_risk	manual_review		internal_not_for_public_deposit	review_internal_keep_or_remove	F2	internal_not_public	Internal workflow data/table output; exclude from public deposit unless explicitly required.	not_public_data	csv	derived_or_workflow_data	internal_only_exclude	exclude_internal_workflow_output	not_public_data	Parent file is internal/excluded or script-on-request.	not_public_data
parameter	02_workflows/F2_workflow_v01/data/01_source_loaded_harmonized/slco_F2_heatmap_meta_reference_internal.csv	slco_F2_heatmap_meta_reference_internal.csv		character			figure | data_origin | grid_type | x_axis_variable | x_start | x_end | x_step | y_axis_variable | y_start | y_end	NA/blank as read by fread	21	0	21	figure | data_origin | grid_type | x_axis_variable | x_start	F2	public_or_low_risk	manual_review		internal_not_for_public_deposit	review_internal_keep_or_remove	F2	internal_not_public	Internal workflow data/table output; exclude from public deposit unless explicitly required.	not_public_data	csv	derived_or_workflow_data	internal_only_exclude	exclude_internal_workflow_output	not_public_data	Parent file is internal/excluded or script-on-request.	not_public_data
value	02_workflows/F2_workflow_v01/data/01_source_loaded_harmonized/slco_F2_heatmap_meta_reference_internal.csv	slco_F2_heatmap_meta_reference_internal.csv		character			Figure 2 | in silico simulation | uniform subpoint grid within bins | Creatinine (mg/dL) | 0.1 | 5.0 | 0.02 | Bilirubin (mg/dL) | 30.0 | 1000	NA/blank as read by fread	21	0	18	Figure 2 | in silico simulation | uniform subpoint grid within bins | Creatinine (mg/dL) | 0.1	F2	public_or_low_risk	manual_review		internal_not_for_public_deposit	review_internal_keep_or_remove	F2	internal_not_public	Internal workflow data/table output; exclude from public deposit unless explicitly required.	not_public_data	csv	derived_or_workflow_data	internal_only_exclude	exclude_internal_workflow_output	not_public_data	Parent file is internal/excluded or script-on-request.	not_public_data	assay_value_qc_metric_or_long_format_metadata	Assay value, QC metric, or long-format metadata field required to rebuild public outputs.
file_key	02_workflows/F2_workflow_v01/data/01_source_loaded_harmonized/slco_F2_source_load_manifest_internal.csv	slco_F2_source_load_manifest_internal.csv		character			f2_simulated_heatmap_repository | f2_simulated_heatmap_metadata	NA/blank as read by fread	2	0	2	f2_simulated_heatmap_repository | f2_simulated_heatmap_metadata	F2	public_or_low_risk	yes		internal_not_for_public_deposit	review_internal_keep_or_remove	F2	internal_not_public	Internal workflow data/table output; exclude from public deposit unless explicitly required.	not_public_data	csv	derived_or_workflow_data	internal_only_exclude	exclude_internal_workflow_output	not_public_data	Parent file is internal/excluded or script-on-request.	not_public_data
source_path	02_workflows/F2_workflow_v01/data/01_source_loaded_harmonized/slco_F2_source_load_manifest_internal.csv	slco_F2_source_load_manifest_internal.csv		character			01_primary_data/public/f2_simulated_heatmap_repository.csv | LOCAL_PATH_REMOVED	NA/blank as read by fread	2	0	2	LOCAL_PATH_REMOVED	F2	public_or_low_risk	yes		internal_not_for_public_deposit	review_internal_keep_or_remove	F2	internal_not_public	Internal workflow data/table output; exclude from public deposit unless explicitly required.	not_public_data	csv	derived_or_workflow_data	internal_only_exclude	exclude_internal_workflow_output	not_public_data	Parent file is internal/excluded or script-on-request.	not_public_data
harmonized_loaded_file_name	02_workflows/F2_workflow_v01/data/01_source_loaded_harmonized/slco_F2_source_load_manifest_internal.csv	slco_F2_source_load_manifest_internal.csv		character			slco_F2_heatmap_bin_reference_internal.csv | slco_F2_heatmap_meta_reference_internal.csv	NA/blank as read by fread	2	0	2	slco_F2_heatmap_bin_reference_internal.csv | slco_F2_heatmap_meta_reference_internal.csv	F2	public_or_low_risk	yes		internal_not_for_public_deposit	review_internal_keep_or_remove	F2	internal_not_public	Internal workflow data/table output; exclude from public deposit unless explicitly required.	not_public_data	csv	derived_or_workflow_data	internal_only_exclude	exclude_internal_workflow_output	not_public_data	Parent file is internal/excluded or script-on-request.	not_public_data
source_role	02_workflows/F2_workflow_v01/data/01_source_loaded_harmonized/slco_F2_source_load_manifest_internal.csv	slco_F2_source_load_manifest_internal.csv		character			F2 simulated heatmap primary source | F2 simulated heatmap metadata primary source	NA/blank as read by fread	2	0	2	F2 simulated heatmap primary source | F2 simulated heatmap metadata primary source	F2	public_or_low_risk	yes		internal_not_for_public_deposit	review_internal_keep_or_remove	F2	internal_not_public	Internal workflow data/table output; exclude from public deposit unless explicitly required.	not_public_data	csv	derived_or_workflow_data	internal_only_exclude	exclude_internal_workflow_output	not_public_data	Parent file is internal/excluded or script-on-request.	not_public_data
release_status	02_workflows/F2_workflow_v01/data/01_source_loaded_harmonized/slco_F2_source_load_manifest_internal.csv	slco_F2_source_load_manifest_internal.csv		character			internal	NA/blank as read by fread	2	0	1	internal	F2	public_or_low_risk	yes		internal_not_for_public_deposit	review_internal_keep_or_remove	F2	internal_not_public	Internal workflow data/table output; exclude from public deposit unless explicitly required.	not_public_data	csv	derived_or_workflow_data	internal_only_exclude	exclude_internal_workflow_output	not_public_data	Parent file is internal/excluded or script-on-request.	not_public_data	non_disclosive_release_or_grouping_status	Non-disclosive release/grouping status required for release documentation or data filtering.
output_exists	02_workflows/F2_workflow_v01/data/01_source_loaded_harmonized/slco_F2_source_load_manifest_internal.csv	slco_F2_source_load_manifest_internal.csv		logical			TRUE	NA/blank as read by fread	2	0	1	TRUE	F2	public_or_low_risk	yes		internal_not_for_public_deposit	review_internal_keep_or_remove	F2	internal_not_public	Internal workflow data/table output; exclude from public deposit unless explicitly required.	not_public_data	csv	derived_or_workflow_data	internal_only_exclude	exclude_internal_workflow_output	not_public_data	Parent file is internal/excluded or script-on-request.	not_public_data
n_rows	02_workflows/F2_workflow_v01/data/01_source_loaded_harmonized/slco_F2_source_load_manifest_internal.csv	slco_F2_source_load_manifest_internal.csv		integer				NA/blank as read by fread	2	0	2	295200 | 21	F2	public_or_low_risk	yes		internal_not_for_public_deposit	review_internal_keep_or_remove	F2	internal_not_public	Internal workflow data/table output; exclude from public deposit unless explicitly required.	not_public_data	csv	derived_or_workflow_data	internal_only_exclude	exclude_internal_workflow_output	not_public_data	Parent file is internal/excluded or script-on-request.	not_public_data
n_columns	02_workflows/F2_workflow_v01/data/01_source_loaded_harmonized/slco_F2_source_load_manifest_internal.csv	slco_F2_source_load_manifest_internal.csv		integer				NA/blank as read by fread	2	0	2	6 | 2	F2	public_or_low_risk	yes		internal_not_for_public_deposit	review_internal_keep_or_remove	F2	internal_not_public	Internal workflow data/table output; exclude from public deposit unless explicitly required.	not_public_data	csv	derived_or_workflow_data	internal_only_exclude	exclude_internal_workflow_output	not_public_data	Parent file is internal/excluded or script-on-request.	not_public_data
md5	02_workflows/F2_workflow_v01/data/01_source_loaded_harmonized/slco_F2_source_load_manifest_internal.csv	slco_F2_source_load_manifest_internal.csv		character			69355977324161fce080931369bd51f9 | df833ec1562a6c70ca8dc8338c7e625d	NA/blank as read by fread	2	0	2	69355977324161fce080931369bd51f9 | df833ec1562a6c70ca8dc8338c7e625d	F2	public_or_low_risk	yes		internal_not_for_public_deposit	review_internal_keep_or_remove	F2	internal_not_public	Internal workflow data/table output; exclude from public deposit unless explicitly required.	not_public_data	csv	derived_or_workflow_data	internal_only_exclude	exclude_internal_workflow_output	not_public_data	Parent file is internal/excluded or script-on-request.	not_public_data
parameter	02_workflows/F2_workflow_v01/data/01_source_loaded_harmonized/slco_F2_step1_run_inputs_internal.csv	slco_F2_step1_run_inputs_internal.csv		character			source_layer | f2_simulated_heatmap_repository | f2_simulated_heatmap_metadata	NA/blank as read by fread	3	0	3	source_layer | f2_simulated_heatmap_repository | f2_simulated_heatmap_metadata	F2	public_or_low_risk	manual_review		internal_not_for_public_deposit	review_internal_keep_or_remove	F2	internal_not_public	Internal workflow data/table output; exclude from public deposit unless explicitly required.	not_public_data	csv	derived_or_workflow_data	internal_only_exclude	exclude_internal_workflow_output	not_public_data	Parent file is internal/excluded or script-on-request.	not_public_data
value	02_workflows/F2_workflow_v01/data/01_source_loaded_harmonized/slco_F2_step1_run_inputs_internal.csv	slco_F2_step1_run_inputs_internal.csv		character			V3 central primary-data layer | 01_primary_data/public/f2_simulated_heatmap_repository.csv | /U...	NA/blank as read by fread	3	0	3	V3 central primary-data layer | LOCAL_PATH_REMOVED	F2	public_or_low_risk	manual_review		internal_not_for_public_deposit	review_internal_keep_or_remove	F2	internal_not_public	Internal workflow data/table output; exclude from public deposit unless explicitly required.	not_public_data	csv	derived_or_workflow_data	internal_only_exclude	exclude_internal_workflow_output	not_public_data	Parent file is internal/excluded or script-on-request.	not_public_data	assay_value_qc_metric_or_long_format_metadata	Assay value, QC metric, or long-format metadata field required to rebuild public outputs.
model	02_workflows/F2_workflow_v01/data/02a_refined_analysis/slco_F2_heatmap_input_internal.csv	slco_F2_heatmap_input_internal.csv		character			MELD | MELD-Na | reMELD-Na | MELD 3.0	NA/blank as read by fread	295200	0	4	MELD | MELD-Na | reMELD-Na | MELD 3.0	F2	public_or_low_risk	manual_review		internal_not_for_public_deposit	review_internal_keep_or_remove	F2	internal_not_public	Internal workflow data/table output; exclude from public deposit unless explicitly required.	not_public_data	csv	derived_or_workflow_data	internal_only_exclude	exclude_internal_workflow_output	not_public_data	Parent file is internal/excluded or script-on-request.	not_public_data
x_value	02_workflows/F2_workflow_v01/data/02a_refined_analysis/slco_F2_heatmap_input_internal.csv	slco_F2_heatmap_input_internal.csv		numeric				NA/blank as read by fread	295200	0	246	0.1 | 0.12 | 0.14 | 0.16 | 0.18	F2	public_or_low_risk	manual_review		internal_not_for_public_deposit	review_internal_keep_or_remove	F2	internal_not_public	Internal workflow data/table output; exclude from public deposit unless explicitly required.	not_public_data	csv	derived_or_workflow_data	internal_only_exclude	exclude_internal_workflow_output	not_public_data	Parent file is internal/excluded or script-on-request.	not_public_data
y_value	02_workflows/F2_workflow_v01/data/02a_refined_analysis/slco_F2_heatmap_input_internal.csv	slco_F2_heatmap_input_internal.csv		numeric				NA/blank as read by fread	295200	0	300	0.1 | 0.2 | 0.3 | 0.4 | 0.5	F2	public_or_low_risk	manual_review		internal_not_for_public_deposit	review_internal_keep_or_remove	F2	internal_not_public	Internal workflow data/table output; exclude from public deposit unless explicitly required.	not_public_data	csv	derived_or_workflow_data	internal_only_exclude	exclude_internal_workflow_output	not_public_data	Parent file is internal/excluded or script-on-request.	not_public_data
n_sub	02_workflows/F2_workflow_v01/data/02a_refined_analysis/slco_F2_heatmap_input_internal.csv	slco_F2_heatmap_input_internal.csv		integer				NA/blank as read by fread	295200	0	1	100	F2	public_or_low_risk	manual_review		internal_not_for_public_deposit	review_internal_keep_or_remove	F2	internal_not_public	Internal workflow data/table output; exclude from public deposit unless explicitly required.	not_public_data	csv	derived_or_workflow_data	internal_only_exclude	exclude_internal_workflow_output	not_public_data	Parent file is internal/excluded or script-on-request.	not_public_data
count_negative	02_workflows/F2_workflow_v01/data/02a_refined_analysis/slco_F2_heatmap_input_internal.csv	slco_F2_heatmap_input_internal.csv		integer				NA/blank as read by fread	295200	0	101	0 | 1 | 17 | 20 | 4	F2	public_or_low_risk	manual_review		internal_not_for_public_deposit	review_internal_keep_or_remove	F2	internal_not_public	Internal workflow data/table output; exclude from public deposit unless explicitly required.	not_public_data	csv	derived_or_workflow_data	internal_only_exclude	exclude_internal_workflow_output	not_public_data	Parent file is internal/excluded or script-on-request.	not_public_data
pct_negative	02_workflows/F2_workflow_v01/data/02a_refined_analysis/slco_F2_heatmap_input_internal.csv	slco_F2_heatmap_input_internal.csv		integer				NA/blank as read by fread	295200	0	101	0 | 1 | 17 | 20 | 4	F2	public_or_low_risk	manual_review		internal_not_for_public_deposit	review_internal_keep_or_remove	F2	internal_not_public	Internal workflow data/table output; exclude from public deposit unless explicitly required.	not_public_data	csv	derived_or_workflow_data	internal_only_exclude	exclude_internal_workflow_output	not_public_data	Parent file is internal/excluded or script-on-request.	not_public_data
metric	02_workflows/F2_workflow_v01/data/02a_refined_analysis/slco_F2_heatmap_input_qc_internal.csv	slco_F2_heatmap_input_qc_internal.csv		character			n_rows | n_columns | n_models | x_min_creatinine_mg_dL | x_max_creatinine_mg_dL | x_unique_values | y_min_bilirubin_mg_dL | y_max_bilirubin_mg_dL | y_unique_values | n_sub_min	NA/blank as read by fread	13	0	13	n_rows | n_columns | n_models | x_min_creatinine_mg_dL | x_max_creatinine_mg_dL	F2	internal_only	no		internal_not_for_public_deposit	review_internal_keep_or_remove	F2	internal_not_public	Internal workflow data/table output; exclude from public deposit unless explicitly required.	not_public_data	csv	derived_or_workflow_data	internal_only_exclude	exclude_internal_workflow_output	not_public_data	Parent file is internal/excluded or script-on-request.	not_public_data	assay_value_qc_metric_or_long_format_metadata	Assay value, QC metric, or long-format metadata field required to rebuild public outputs.
value	02_workflows/F2_workflow_v01/data/02a_refined_analysis/slco_F2_heatmap_input_qc_internal.csv	slco_F2_heatmap_input_qc_internal.csv		numeric				NA/blank as read by fread	13	0	10	295200 | 6 | 4 | 0.1 | 5	F2	internal_only	no		internal_not_for_public_deposit	review_internal_keep_or_remove	F2	internal_not_public	Internal workflow data/table output; exclude from public deposit unless explicitly required.	not_public_data	csv	derived_or_workflow_data	internal_only_exclude	exclude_internal_workflow_output	not_public_data	Parent file is internal/excluded or script-on-request.	not_public_data	assay_value_qc_metric_or_long_format_metadata	Assay value, QC metric, or long-format metadata field required to rebuild public outputs.
model	02_workflows/F2_workflow_v01/data/02a_refined_analysis/slco_F2_heatmap_model_qc_internal.csv	slco_F2_heatmap_model_qc_internal.csv		character			MELD | MELD-Na | reMELD-Na | MELD 3.0	NA/blank as read by fread	4	0	4	MELD | MELD-Na | reMELD-Na | MELD 3.0	F2	internal_only	no		internal_not_for_public_deposit	review_internal_keep_or_remove	F2	internal_not_public	Internal workflow data/table output; exclude from public deposit unless explicitly required.	not_public_data	csv	derived_or_workflow_data	internal_only_exclude	exclude_internal_workflow_output	not_public_data	Parent file is internal/excluded or script-on-request.	not_public_data
n_rows	02_workflows/F2_workflow_v01/data/02a_refined_analysis/slco_F2_heatmap_model_qc_internal.csv	slco_F2_heatmap_model_qc_internal.csv		integer				NA/blank as read by fread	4	0	1	73800	F2	internal_only	no		internal_not_for_public_deposit	review_internal_keep_or_remove	F2	internal_not_public	Internal workflow data/table output; exclude from public deposit unless explicitly required.	not_public_data	csv	derived_or_workflow_data	internal_only_exclude	exclude_internal_workflow_output	not_public_data	Parent file is internal/excluded or script-on-request.	not_public_data
x_min	02_workflows/F2_workflow_v01/data/02a_refined_analysis/slco_F2_heatmap_model_qc_internal.csv	slco_F2_heatmap_model_qc_internal.csv		numeric				NA/blank as read by fread	4	0	1	0.1	F2	internal_only	no		internal_not_for_public_deposit	review_internal_keep_or_remove	F2	internal_not_public	Internal workflow data/table output; exclude from public deposit unless explicitly required.	not_public_data	csv	derived_or_workflow_data	internal_only_exclude	exclude_internal_workflow_output	not_public_data	Parent file is internal/excluded or script-on-request.	not_public_data
x_max	02_workflows/F2_workflow_v01/data/02a_refined_analysis/slco_F2_heatmap_model_qc_internal.csv	slco_F2_heatmap_model_qc_internal.csv		integer				NA/blank as read by fread	4	0	1	5	F2	internal_only	no		internal_not_for_public_deposit	review_internal_keep_or_remove	F2	internal_not_public	Internal workflow data/table output; exclude from public deposit unless explicitly required.	not_public_data	csv	derived_or_workflow_data	internal_only_exclude	exclude_internal_workflow_output	not_public_data	Parent file is internal/excluded or script-on-request.	not_public_data
x_unique	02_workflows/F2_workflow_v01/data/02a_refined_analysis/slco_F2_heatmap_model_qc_internal.csv	slco_F2_heatmap_model_qc_internal.csv		integer				NA/blank as read by fread	4	0	1	246	F2	internal_only	no		internal_not_for_public_deposit	review_internal_keep_or_remove	F2	internal_not_public	Internal workflow data/table output; exclude from public deposit unless explicitly required.	not_public_data	csv	derived_or_workflow_data	internal_only_exclude	exclude_internal_workflow_output	not_public_data	Parent file is internal/excluded or script-on-request.	not_public_data
y_min	02_workflows/F2_workflow_v01/data/02a_refined_analysis/slco_F2_heatmap_model_qc_internal.csv	slco_F2_heatmap_model_qc_internal.csv		numeric				NA/blank as read by fread	4	0	1	0.1	F2	internal_only	no		internal_not_for_public_deposit	review_internal_keep_or_remove	F2	internal_not_public	Internal workflow data/table output; exclude from public deposit unless explicitly required.	not_public_data	csv	derived_or_workflow_data	internal_only_exclude	exclude_internal_workflow_output	not_public_data	Parent file is internal/excluded or script-on-request.	not_public_data
y_max	02_workflows/F2_workflow_v01/data/02a_refined_analysis/slco_F2_heatmap_model_qc_internal.csv	slco_F2_heatmap_model_qc_internal.csv		integer				NA/blank as read by fread	4	0	1	30	F2	internal_only	no		internal_not_for_public_deposit	review_internal_keep_or_remove	F2	internal_not_public	Internal workflow data/table output; exclude from public deposit unless explicitly required.	not_public_data	csv	derived_or_workflow_data	internal_only_exclude	exclude_internal_workflow_output	not_public_data	Parent file is internal/excluded or script-on-request.	not_public_data
y_unique	02_workflows/F2_workflow_v01/data/02a_refined_analysis/slco_F2_heatmap_model_qc_internal.csv	slco_F2_heatmap_model_qc_internal.csv		integer				NA/blank as read by fread	4	0	1	300	F2	internal_only	no		internal_not_for_public_deposit	review_internal_keep_or_remove	F2	internal_not_public	Internal workflow data/table output; exclude from public deposit unless explicitly required.	not_public_data	csv	derived_or_workflow_data	internal_only_exclude	exclude_internal_workflow_output	not_public_data	Parent file is internal/excluded or script-on-request.	not_public_data
pct_negative_min	02_workflows/F2_workflow_v01/data/02a_refined_analysis/slco_F2_heatmap_model_qc_internal.csv	slco_F2_heatmap_model_qc_internal.csv		integer				NA/blank as read by fread	4	0	1	0	F2	internal_only	no		internal_not_for_public_deposit	review_internal_keep_or_remove	F2	internal_not_public	Internal workflow data/table output; exclude from public deposit unless explicitly required.	not_public_data	csv	derived_or_workflow_data	internal_only_exclude	exclude_internal_workflow_output	not_public_data	Parent file is internal/excluded or script-on-request.	not_public_data
pct_negative_max	02_workflows/F2_workflow_v01/data/02a_refined_analysis/slco_F2_heatmap_model_qc_internal.csv	slco_F2_heatmap_model_qc_internal.csv		integer				NA/blank as read by fread	4	0	1	100	F2	internal_only	no		internal_not_for_public_deposit	review_internal_keep_or_remove	F2	internal_not_public	Internal workflow data/table output; exclude from public deposit unless explicitly required.	not_public_data	csv	derived_or_workflow_data	internal_only_exclude	exclude_internal_workflow_output	not_public_data	Parent file is internal/excluded or script-on-request.	not_public_data
model	02_workflows/F2_workflow_v01/data/02b_figure_content/slco_F2_heatmap_bin_public.csv	slco_F2_heatmap_bin_public.csv		character			MELD | MELD 3.0 | MELD-Na | reMELD-Na	NA/blank as read by fread	295200	0	4	MELD | MELD 3.0 | MELD-Na | reMELD-Na	F2	public_or_low_risk	yes		public_deposit	keep_public_deposit	F2	public	Public-deposit file after policy overrides.	public	csv	derived_or_workflow_data	public_deposit	keep_public_deposit	public	Parent file is public data and variable was marked keep_public=yes.	public
x_value	02_workflows/F2_workflow_v01/data/02b_figure_content/slco_F2_heatmap_bin_public.csv	slco_F2_heatmap_bin_public.csv		numeric				NA/blank as read by fread	295200	0	246	0.1 | 0.12 | 0.14 | 0.16 | 0.18	F2	public_or_low_risk	yes		public_deposit	keep_public_deposit	F2	public	Public-deposit file after policy overrides.	public	csv	derived_or_workflow_data	public_deposit	keep_public_deposit	public	Parent file is public data and variable was marked keep_public=yes.	public
y_value	02_workflows/F2_workflow_v01/data/02b_figure_content/slco_F2_heatmap_bin_public.csv	slco_F2_heatmap_bin_public.csv		numeric				NA/blank as read by fread	295200	0	300	0.1 | 0.2 | 0.3 | 0.4 | 0.5	F2	public_or_low_risk	yes		public_deposit	keep_public_deposit	F2	public	Public-deposit file after policy overrides.	public	csv	derived_or_workflow_data	public_deposit	keep_public_deposit	public	Parent file is public data and variable was marked keep_public=yes.	public
n_sub	02_workflows/F2_workflow_v01/data/02b_figure_content/slco_F2_heatmap_bin_public.csv	slco_F2_heatmap_bin_public.csv		integer				NA/blank as read by fread	295200	0	1	100	F2	public_or_low_risk	yes		public_deposit	keep_public_deposit	F2	public	Public-deposit file after policy overrides.	public	csv	derived_or_workflow_data	public_deposit	keep_public_deposit	public	Parent file is public data and variable was marked keep_public=yes.	public
count_negative	02_workflows/F2_workflow_v01/data/02b_figure_content/slco_F2_heatmap_bin_public.csv	slco_F2_heatmap_bin_public.csv		integer				NA/blank as read by fread	295200	0	101	0 | 1 | 17 | 20 | 4	F2	public_or_low_risk	yes		public_deposit	keep_public_deposit	F2	public	Public-deposit file after policy overrides.	public	csv	derived_or_workflow_data	public_deposit	keep_public_deposit	public	Parent file is public data and variable was marked keep_public=yes.	public
pct_negative	02_workflows/F2_workflow_v01/data/02b_figure_content/slco_F2_heatmap_bin_public.csv	slco_F2_heatmap_bin_public.csv		integer				NA/blank as read by fread	295200	0	101	0 | 1 | 17 | 20 | 4	F2	public_or_low_risk	yes		public_deposit	keep_public_deposit	F2	public	Public-deposit file after policy overrides.	public	csv	derived_or_workflow_data	public_deposit	keep_public_deposit	public	Parent file is public data and variable was marked keep_public=yes.	public
parameter	02_workflows/F2_workflow_v01/data/02b_figure_content/slco_F2_heatmap_meta_public.csv	slco_F2_heatmap_meta_public.csv		character			dataset_name | domain | anchor | data_object | unit_or_role | release_status | source_input_file | x_axis | x_axis_label | x_min	NA/blank as read by fread	22	0	22	dataset_name | domain | anchor | data_object | unit_or_role	F2	public_or_low_risk	yes		public_deposit	keep_public_deposit	F2	public	Public-deposit file after policy overrides.	public	csv	derived_or_workflow_data	public_deposit	keep_public_deposit	public	Parent file is public data and variable was marked keep_public=yes.	public
value	02_workflows/F2_workflow_v01/data/02b_figure_content/slco_F2_heatmap_meta_public.csv	slco_F2_heatmap_meta_public.csv		character			slco_F2_heatmap_bin_public | slco | F2 | heatmap | bin | public | slco_F2_heatmap_input_internal.csv | x_value | Creatinine (mg/dL) | 0.1	NA/blank as read by fread	22	0	21	slco_F2_heatmap_bin_public | slco | F2 | heatmap | bin	F2	public_or_low_risk	yes		public_deposit	keep_public_deposit	F2	public	Public-deposit file after policy overrides.	public	csv	derived_or_workflow_data	public_deposit	keep_public_deposit	public	Parent file is public data and variable was marked keep_public=yes.	public	assay_value_qc_metric_or_long_format_metadata	Assay value, QC metric, or long-format metadata field required to rebuild public outputs.
variable	02_workflows/F2_workflow_v01/data/02b_figure_content/slco_F2_heatmap_rebuild_qc_internal.csv	slco_F2_heatmap_rebuild_qc_internal.csv		character			x_value | y_value | n_sub | count_negative | pct_negative	NA/blank as read by fread	5	0	5	x_value | y_value | n_sub | count_negative | pct_negative	F2	internal_only	no		internal_not_for_public_deposit	review_internal_keep_or_remove	F2	internal_not_public	Internal workflow data/table output; exclude from public deposit unless explicitly required.	not_public_data	csv	derived_or_workflow_data	internal_only_exclude	exclude_internal_workflow_output	not_public_data	Parent file is internal/excluded or script-on-request.	not_public_data	assay_value_qc_metric_or_long_format_metadata	Assay value, QC metric, or long-format metadata field required to rebuild public outputs.
max_abs_difference	02_workflows/F2_workflow_v01/data/02b_figure_content/slco_F2_heatmap_rebuild_qc_internal.csv	slco_F2_heatmap_rebuild_qc_internal.csv		integer				NA/blank as read by fread	5	0	1	0	F2	internal_only	no		internal_not_for_public_deposit	review_internal_keep_or_remove	F2	internal_not_public	Internal workflow data/table output; exclude from public deposit unless explicitly required.	not_public_data	csv	derived_or_workflow_data	internal_only_exclude	exclude_internal_workflow_output	not_public_data	Parent file is internal/excluded or script-on-request.	not_public_data	assay_value_qc_metric_or_long_format_metadata	Assay value, QC metric, or long-format metadata field required to rebuild public outputs.
mean_abs_difference	02_workflows/F2_workflow_v01/data/02b_figure_content/slco_F2_heatmap_rebuild_qc_internal.csv	slco_F2_heatmap_rebuild_qc_internal.csv		integer				NA/blank as read by fread	5	0	1	0	F2	internal_only	no		internal_not_for_public_deposit	review_internal_keep_or_remove	F2	internal_not_public	Internal workflow data/table output; exclude from public deposit unless explicitly required.	not_public_data	csv	derived_or_workflow_data	internal_only_exclude	exclude_internal_workflow_output	not_public_data	Parent file is internal/excluded or script-on-request.	not_public_data	assay_value_qc_metric_or_long_format_metadata	Assay value, QC metric, or long-format metadata field required to rebuild public outputs.
n_compared	02_workflows/F2_workflow_v01/data/02b_figure_content/slco_F2_heatmap_rebuild_qc_internal.csv	slco_F2_heatmap_rebuild_qc_internal.csv		integer				NA/blank as read by fread	5	0	1	295200	F2	internal_only	no		internal_not_for_public_deposit	review_internal_keep_or_remove	F2	internal_not_public	Internal workflow data/table output; exclude from public deposit unless explicitly required.	not_public_data	csv	derived_or_workflow_data	internal_only_exclude	exclude_internal_workflow_output	not_public_data	Parent file is internal/excluded or script-on-request.	not_public_data	assay_value_qc_metric_or_long_format_metadata	Assay value, QC metric, or long-format metadata field required to rebuild public outputs.
submission_component	02_workflows/F2_workflow_v01/submission_ready/F2_submission_ready_manifest_v01.csv	F2_submission_ready_manifest_v01.csv		character			data | figure | validation	NA/blank as read by fread	14	0	3	data | figure | validation	F2	public_or_low_risk	yes		manual_review	manual_review	F2	manual_review	Non-internal submission-ready manifest kept as public documentation/metadata.	public	csv	documentation_or_metadata	public_deposit	keep_public_submission_ready_manifest	documentation_metadata_not_data	Column belongs to documentation/metadata file, not analysis data.	documentation_metadata_not_data
release_status	02_workflows/F2_workflow_v01/submission_ready/F2_submission_ready_manifest_v01.csv	F2_submission_ready_manifest_v01.csv		character			public | internal	NA/blank as read by fread	14	0	2	public | internal	F2	public_or_low_risk	yes		manual_review	manual_review	F2	manual_review	Non-internal submission-ready manifest kept as public documentation/metadata.	public	csv	documentation_or_metadata	public_deposit	keep_public_submission_ready_manifest	documentation_metadata_not_data	Column belongs to documentation/metadata file, not analysis data.	documentation_metadata_not_data	non_disclosive_release_or_grouping_status	Non-disclosive release/grouping status required for release documentation or data filtering.
role_note	02_workflows/F2_workflow_v01/submission_ready/F2_submission_ready_manifest_v01.csv	F2_submission_ready_manifest_v01.csv		character			Final public Figure 2 heatmap bin dataset used to render the submitted figure. | Public metadata for final Figure 2 heatmap bin dataset. | Submission-ready Figure 2 PDF. | Internal F2 workflow traceability, QC, reference, or validation file.	NA/blank as read by fread	14	0	4	Final public Figure 2 heatmap bin dataset used to render the submitted figure. | Public metadata for final Figure 2 heat...	F2	public_or_low_risk	yes		manual_review	manual_review	F2	manual_review	Non-internal submission-ready manifest kept as public documentation/metadata.	public	csv	documentation_or_metadata	public_deposit	keep_public_submission_ready_manifest	documentation_metadata_not_data	Column belongs to documentation/metadata file, not analysis data.	documentation_metadata_not_data
source_path	02_workflows/F2_workflow_v01/submission_ready/F2_submission_ready_manifest_v01.csv	F2_submission_ready_manifest_v01.csv		character			02_workflows/F2_workflow_v01/data/02b_figure_content/slco_F2_heatmap_bin_public.csv | LOCAL_PATH_REMOVED	NA/blank as read by fread	14	0	14	LOCAL_PATH_REMOVED	F2	public_or_low_risk	yes		manual_review	manual_review	F2	manual_review	Non-internal submission-ready manifest kept as public documentation/metadata.	public	csv	documentation_or_metadata	public_deposit	keep_public_submission_ready_manifest	documentation_metadata_not_data	Column belongs to documentation/metadata file, not analysis data.	documentation_metadata_not_data
submission_path	02_workflows/F2_workflow_v01/submission_ready/F2_submission_ready_manifest_v01.csv	F2_submission_ready_manifest_v01.csv		character			02_workflows/F2_workflow_v01/submission_ready/public/data/slco_F2_heatmap_bin_public.csv | /Use...	NA/blank as read by fread	14	0	14	LOCAL_PATH_REMOVED	F2	public_or_low_risk	yes		manual_review	manual_review	F2	manual_review	Non-internal submission-ready manifest kept as public documentation/metadata.	public	csv	documentation_or_metadata	public_deposit	keep_public_submission_ready_manifest	documentation_metadata_not_data	Column belongs to documentation/metadata file, not analysis data.	documentation_metadata_not_data
submission_file_name	02_workflows/F2_workflow_v01/submission_ready/F2_submission_ready_manifest_v01.csv	F2_submission_ready_manifest_v01.csv		character			slco_F2_heatmap_bin_public.csv | slco_F2_heatmap_meta_public.csv | slco_F2_heatmap_public.pdf | slco_F2_heatmap_bin_reference_internal.csv | slco_F2_heatmap_meta_reference_internal.csv | slco_F2_source_load_manifest_internal.csv | slco_F2_heatmap_inp...	NA/blank as read by fread	14	0	14	slco_F2_heatmap_bin_public.csv | slco_F2_heatmap_meta_public.csv | slco_F2_heatmap_public.pdf | slco_F2_heatmap_bin_refe...	F2	public_or_low_risk	yes		manual_review	manual_review	F2	manual_review	Non-internal submission-ready manifest kept as public documentation/metadata.	public	csv	documentation_or_metadata	public_deposit	keep_public_submission_ready_manifest	documentation_metadata_not_data	Column belongs to documentation/metadata file, not analysis data.	documentation_metadata_not_data
file_exists	02_workflows/F2_workflow_v01/submission_ready/F2_submission_ready_manifest_v01.csv	F2_submission_ready_manifest_v01.csv		logical			TRUE	NA/blank as read by fread	14	0	1	TRUE	F2	public_or_low_risk	yes		manual_review	manual_review	F2	manual_review	Non-internal submission-ready manifest kept as public documentation/metadata.	public	csv	documentation_or_metadata	public_deposit	keep_public_submission_ready_manifest	documentation_metadata_not_data	Column belongs to documentation/metadata file, not analysis data.	documentation_metadata_not_data
copied	02_workflows/F2_workflow_v01/submission_ready/F2_submission_ready_manifest_v01.csv	F2_submission_ready_manifest_v01.csv		logical			TRUE	NA/blank as read by fread	14	0	1	TRUE	F2	public_or_low_risk	yes		manual_review	manual_review	F2	manual_review	Non-internal submission-ready manifest kept as public documentation/metadata.	public	csv	documentation_or_metadata	public_deposit	keep_public_submission_ready_manifest	documentation_metadata_not_data	Column belongs to documentation/metadata file, not analysis data.	documentation_metadata_not_data
file_size_bytes	02_workflows/F2_workflow_v01/submission_ready/F2_submission_ready_manifest_v01.csv	F2_submission_ready_manifest_v01.csv		integer				NA/blank as read by fread	14	0	12	7858998 | 552 | 877270 | 558 | 922	F2	public_or_low_risk	yes		manual_review	manual_review	F2	manual_review	Non-internal submission-ready manifest kept as public documentation/metadata.	public	csv	documentation_or_metadata	public_deposit	keep_public_submission_ready_manifest	documentation_metadata_not_data	Column belongs to documentation/metadata file, not analysis data.	documentation_metadata_not_data
md5	02_workflows/F2_workflow_v01/submission_ready/F2_submission_ready_manifest_v01.csv	F2_submission_ready_manifest_v01.csv		character			93e06eeefac7f60a0cd987630232561c | d6bec83444bffd55eb65533a93ad5c5f | a300627a40ff5d92e416ad2fdd7da6f9 | 69355977324161fce080931369bd51f9 | df833ec1562a6c70ca8dc8338c7e625d | ff26ff0ece291ed4c718180a4d3d7916 | e9ee62cc54b6dbd479cc5597f1136aa5 | 12288...	NA/blank as read by fread	14	0	13	93e06eeefac7f60a0cd987630232561c | d6bec83444bffd55eb65533a93ad5c5f | a300627a40ff5d92e416ad2fdd7da6f9 | 69355977324161f...	F2	public_or_low_risk	yes		manual_review	manual_review	F2	manual_review	Non-internal submission-ready manifest kept as public documentation/metadata.	public	csv	documentation_or_metadata	public_deposit	keep_public_submission_ready_manifest	documentation_metadata_not_data	Column belongs to documentation/metadata file, not analysis data.	documentation_metadata_not_data
workflow	02_workflows/F2_workflow_v01/submission_ready/F2_submission_ready_manifest_v01.csv	F2_submission_ready_manifest_v01.csv		character			F2_workflow_v01	NA/blank as read by fread	14	0	1	F2_workflow_v01	F2	public_or_low_risk	yes		manual_review	manual_review	F2	manual_review	Non-internal submission-ready manifest kept as public documentation/metadata.	public	csv	documentation_or_metadata	public_deposit	keep_public_submission_ready_manifest	documentation_metadata_not_data	Column belongs to documentation/metadata file, not analysis data.	documentation_metadata_not_data
created_at	02_workflows/F2_workflow_v01/submission_ready/F2_submission_ready_manifest_v01.csv	F2_submission_ready_manifest_v01.csv		POSIXct;POSIXt				NA/blank as read by fread	14	0	1	2026-05-02 01:33:03	F2	public_or_low_risk	yes		manual_review	manual_review	F2	manual_review	Non-internal submission-ready manifest kept as public documentation/metadata.	public	csv	documentation_or_metadata	public_deposit	keep_public_submission_ready_manifest	documentation_metadata_not_data	Column belongs to documentation/metadata file, not analysis data.	documentation_metadata_not_data
model	02_workflows/F2_workflow_v01/submission_ready/internal/data/slco_F2_heatmap_bin_reference_internal.csv	slco_F2_heatmap_bin_reference_internal.csv		character			MELD | MELD-Na | reMELD-Na | MELD 3.0	NA/blank as read by fread	295200	0	4	MELD | MELD-Na | reMELD-Na | MELD 3.0	F2	public_or_low_risk	manual_review		internal_not_for_public_deposit	review_internal_keep_or_remove	F2	internal_not_public	Internal workflow data/table output; exclude from public deposit unless explicitly required.	not_public_data	csv	derived_or_workflow_data	internal_only_exclude	exclude_internal_workflow_output	not_public_data	Parent file is internal/excluded or script-on-request.	not_public_data
x_value	02_workflows/F2_workflow_v01/submission_ready/internal/data/slco_F2_heatmap_bin_reference_internal.csv	slco_F2_heatmap_bin_reference_internal.csv		numeric				NA/blank as read by fread	295200	0	246	0.1 | 0.12 | 0.14 | 0.16 | 0.18	F2	public_or_low_risk	manual_review		internal_not_for_public_deposit	review_internal_keep_or_remove	F2	internal_not_public	Internal workflow data/table output; exclude from public deposit unless explicitly required.	not_public_data	csv	derived_or_workflow_data	internal_only_exclude	exclude_internal_workflow_output	not_public_data	Parent file is internal/excluded or script-on-request.	not_public_data
y_value	02_workflows/F2_workflow_v01/submission_ready/internal/data/slco_F2_heatmap_bin_reference_internal.csv	slco_F2_heatmap_bin_reference_internal.csv		numeric				NA/blank as read by fread	295200	0	300	0.1 | 0.2 | 0.3 | 0.4 | 0.5	F2	public_or_low_risk	manual_review		internal_not_for_public_deposit	review_internal_keep_or_remove	F2	internal_not_public	Internal workflow data/table output; exclude from public deposit unless explicitly required.	not_public_data	csv	derived_or_workflow_data	internal_only_exclude	exclude_internal_workflow_output	not_public_data	Parent file is internal/excluded or script-on-request.	not_public_data
n_sub	02_workflows/F2_workflow_v01/submission_ready/internal/data/slco_F2_heatmap_bin_reference_internal.csv	slco_F2_heatmap_bin_reference_internal.csv		integer				NA/blank as read by fread	295200	0	1	100	F2	public_or_low_risk	manual_review		internal_not_for_public_deposit	review_internal_keep_or_remove	F2	internal_not_public	Internal workflow data/table output; exclude from public deposit unless explicitly required.	not_public_data	csv	derived_or_workflow_data	internal_only_exclude	exclude_internal_workflow_output	not_public_data	Parent file is internal/excluded or script-on-request.	not_public_data
count_negative	02_workflows/F2_workflow_v01/submission_ready/internal/data/slco_F2_heatmap_bin_reference_internal.csv	slco_F2_heatmap_bin_reference_internal.csv		integer				NA/blank as read by fread	295200	0	101	0 | 1 | 17 | 20 | 4	F2	public_or_low_risk	manual_review		internal_not_for_public_deposit	review_internal_keep_or_remove	F2	internal_not_public	Internal workflow data/table output; exclude from public deposit unless explicitly required.	not_public_data	csv	derived_or_workflow_data	internal_only_exclude	exclude_internal_workflow_output	not_public_data	Parent file is internal/excluded or script-on-request.	not_public_data
pct_negative	02_workflows/F2_workflow_v01/submission_ready/internal/data/slco_F2_heatmap_bin_reference_internal.csv	slco_F2_heatmap_bin_reference_internal.csv		integer				NA/blank as read by fread	295200	0	101	0 | 1 | 17 | 20 | 4	F2	public_or_low_risk	manual_review		internal_not_for_public_deposit	review_internal_keep_or_remove	F2	internal_not_public	Internal workflow data/table output; exclude from public deposit unless explicitly required.	not_public_data	csv	derived_or_workflow_data	internal_only_exclude	exclude_internal_workflow_output	not_public_data	Parent file is internal/excluded or script-on-request.	not_public_data
model	02_workflows/F2_workflow_v01/submission_ready/internal/data/slco_F2_heatmap_input_internal.csv	slco_F2_heatmap_input_internal.csv		character			MELD | MELD-Na | reMELD-Na | MELD 3.0	NA/blank as read by fread	295200	0	4	MELD | MELD-Na | reMELD-Na | MELD 3.0	F2	public_or_low_risk	manual_review		internal_not_for_public_deposit	review_internal_keep_or_remove	F2	internal_not_public	Internal workflow data/table output; exclude from public deposit unless explicitly required.	not_public_data	csv	derived_or_workflow_data	internal_only_exclude	exclude_internal_workflow_output	not_public_data	Parent file is internal/excluded or script-on-request.	not_public_data
x_value	02_workflows/F2_workflow_v01/submission_ready/internal/data/slco_F2_heatmap_input_internal.csv	slco_F2_heatmap_input_internal.csv		numeric				NA/blank as read by fread	295200	0	246	0.1 | 0.12 | 0.14 | 0.16 | 0.18	F2	public_or_low_risk	manual_review		internal_not_for_public_deposit	review_internal_keep_or_remove	F2	internal_not_public	Internal workflow data/table output; exclude from public deposit unless explicitly required.	not_public_data	csv	derived_or_workflow_data	internal_only_exclude	exclude_internal_workflow_output	not_public_data	Parent file is internal/excluded or script-on-request.	not_public_data
y_value	02_workflows/F2_workflow_v01/submission_ready/internal/data/slco_F2_heatmap_input_internal.csv	slco_F2_heatmap_input_internal.csv		numeric				NA/blank as read by fread	295200	0	300	0.1 | 0.2 | 0.3 | 0.4 | 0.5	F2	public_or_low_risk	manual_review		internal_not_for_public_deposit	review_internal_keep_or_remove	F2	internal_not_public	Internal workflow data/table output; exclude from public deposit unless explicitly required.	not_public_data	csv	derived_or_workflow_data	internal_only_exclude	exclude_internal_workflow_output	not_public_data	Parent file is internal/excluded or script-on-request.	not_public_data
n_sub	02_workflows/F2_workflow_v01/submission_ready/internal/data/slco_F2_heatmap_input_internal.csv	slco_F2_heatmap_input_internal.csv		integer				NA/blank as read by fread	295200	0	1	100	F2	public_or_low_risk	manual_review		internal_not_for_public_deposit	review_internal_keep_or_remove	F2	internal_not_public	Internal workflow data/table output; exclude from public deposit unless explicitly required.	not_public_data	csv	derived_or_workflow_data	internal_only_exclude	exclude_internal_workflow_output	not_public_data	Parent file is internal/excluded or script-on-request.	not_public_data
count_negative	02_workflows/F2_workflow_v01/submission_ready/internal/data/slco_F2_heatmap_input_internal.csv	slco_F2_heatmap_input_internal.csv		integer				NA/blank as read by fread	295200	0	101	0 | 1 | 17 | 20 | 4	F2	public_or_low_risk	manual_review		internal_not_for_public_deposit	review_internal_keep_or_remove	F2	internal_not_public	Internal workflow data/table output; exclude from public deposit unless explicitly required.	not_public_data	csv	derived_or_workflow_data	internal_only_exclude	exclude_internal_workflow_output	not_public_data	Parent file is internal/excluded or script-on-request.	not_public_data
pct_negative	02_workflows/F2_workflow_v01/submission_ready/internal/data/slco_F2_heatmap_input_internal.csv	slco_F2_heatmap_input_internal.csv		integer				NA/blank as read by fread	295200	0	101	0 | 1 | 17 | 20 | 4	F2	public_or_low_risk	manual_review		internal_not_for_public_deposit	review_internal_keep_or_remove	F2	internal_not_public	Internal workflow data/table output; exclude from public deposit unless explicitly required.	not_public_data	csv	derived_or_workflow_data	internal_only_exclude	exclude_internal_workflow_output	not_public_data	Parent file is internal/excluded or script-on-request.	not_public_data
metric	02_workflows/F2_workflow_v01/submission_ready/internal/data/slco_F2_heatmap_input_qc_internal.csv	slco_F2_heatmap_input_qc_internal.csv		character			n_rows | n_columns | n_models | x_min_creatinine_mg_dL | x_max_creatinine_mg_dL | x_unique_values | y_min_bilirubin_mg_dL | y_max_bilirubin_mg_dL | y_unique_values | n_sub_min	NA/blank as read by fread	13	0	13	n_rows | n_columns | n_models | x_min_creatinine_mg_dL | x_max_creatinine_mg_dL	F2	internal_only	no		internal_not_for_public_deposit	review_internal_keep_or_remove	F2	internal_not_public	Internal workflow data/table output; exclude from public deposit unless explicitly required.	not_public_data	csv	derived_or_workflow_data	internal_only_exclude	exclude_internal_workflow_output	not_public_data	Parent file is internal/excluded or script-on-request.	not_public_data	assay_value_qc_metric_or_long_format_metadata	Assay value, QC metric, or long-format metadata field required to rebuild public outputs.
value	02_workflows/F2_workflow_v01/submission_ready/internal/data/slco_F2_heatmap_input_qc_internal.csv	slco_F2_heatmap_input_qc_internal.csv		numeric				NA/blank as read by fread	13	0	10	295200 | 6 | 4 | 0.1 | 5	F2	internal_only	no		internal_not_for_public_deposit	review_internal_keep_or_remove	F2	internal_not_public	Internal workflow data/table output; exclude from public deposit unless explicitly required.	not_public_data	csv	derived_or_workflow_data	internal_only_exclude	exclude_internal_workflow_output	not_public_data	Parent file is internal/excluded or script-on-request.	not_public_data	assay_value_qc_metric_or_long_format_metadata	Assay value, QC metric, or long-format metadata field required to rebuild public outputs.
parameter	02_workflows/F2_workflow_v01/submission_ready/internal/data/slco_F2_heatmap_meta_reference_internal.csv	slco_F2_heatmap_meta_reference_internal.csv		character			figure | data_origin | grid_type | x_axis_variable | x_start | x_end | x_step | y_axis_variable | y_start | y_end	NA/blank as read by fread	21	0	21	figure | data_origin | grid_type | x_axis_variable | x_start	F2	public_or_low_risk	manual_review		internal_not_for_public_deposit	review_internal_keep_or_remove	F2	internal_not_public	Internal workflow data/table output; exclude from public deposit unless explicitly required.	not_public_data	csv	derived_or_workflow_data	internal_only_exclude	exclude_internal_workflow_output	not_public_data	Parent file is internal/excluded or script-on-request.	not_public_data
value	02_workflows/F2_workflow_v01/submission_ready/internal/data/slco_F2_heatmap_meta_reference_internal.csv	slco_F2_heatmap_meta_reference_internal.csv		character			Figure 2 | in silico simulation | uniform subpoint grid within bins | Creatinine (mg/dL) | 0.1 | 5.0 | 0.02 | Bilirubin (mg/dL) | 30.0 | 1000	NA/blank as read by fread	21	0	18	Figure 2 | in silico simulation | uniform subpoint grid within bins | Creatinine (mg/dL) | 0.1	F2	public_or_low_risk	manual_review		internal_not_for_public_deposit	review_internal_keep_or_remove	F2	internal_not_public	Internal workflow data/table output; exclude from public deposit unless explicitly required.	not_public_data	csv	derived_or_workflow_data	internal_only_exclude	exclude_internal_workflow_output	not_public_data	Parent file is internal/excluded or script-on-request.	not_public_data	assay_value_qc_metric_or_long_format_metadata	Assay value, QC metric, or long-format metadata field required to rebuild public outputs.
model	02_workflows/F2_workflow_v01/submission_ready/internal/data/slco_F2_heatmap_model_qc_internal.csv	slco_F2_heatmap_model_qc_internal.csv		character			MELD | MELD-Na | reMELD-Na | MELD 3.0	NA/blank as read by fread	4	0	4	MELD | MELD-Na | reMELD-Na | MELD 3.0	F2	internal_only	no		internal_not_for_public_deposit	review_internal_keep_or_remove	F2	internal_not_public	Internal workflow data/table output; exclude from public deposit unless explicitly required.	not_public_data	csv	derived_or_workflow_data	internal_only_exclude	exclude_internal_workflow_output	not_public_data	Parent file is internal/excluded or script-on-request.	not_public_data
n_rows	02_workflows/F2_workflow_v01/submission_ready/internal/data/slco_F2_heatmap_model_qc_internal.csv	slco_F2_heatmap_model_qc_internal.csv		integer				NA/blank as read by fread	4	0	1	73800	F2	internal_only	no		internal_not_for_public_deposit	review_internal_keep_or_remove	F2	internal_not_public	Internal workflow data/table output; exclude from public deposit unless explicitly required.	not_public_data	csv	derived_or_workflow_data	internal_only_exclude	exclude_internal_workflow_output	not_public_data	Parent file is internal/excluded or script-on-request.	not_public_data
x_min	02_workflows/F2_workflow_v01/submission_ready/internal/data/slco_F2_heatmap_model_qc_internal.csv	slco_F2_heatmap_model_qc_internal.csv		numeric				NA/blank as read by fread	4	0	1	0.1	F2	internal_only	no		internal_not_for_public_deposit	review_internal_keep_or_remove	F2	internal_not_public	Internal workflow data/table output; exclude from public deposit unless explicitly required.	not_public_data	csv	derived_or_workflow_data	internal_only_exclude	exclude_internal_workflow_output	not_public_data	Parent file is internal/excluded or script-on-request.	not_public_data
x_max	02_workflows/F2_workflow_v01/submission_ready/internal/data/slco_F2_heatmap_model_qc_internal.csv	slco_F2_heatmap_model_qc_internal.csv		integer				NA/blank as read by fread	4	0	1	5	F2	internal_only	no		internal_not_for_public_deposit	review_internal_keep_or_remove	F2	internal_not_public	Internal workflow data/table output; exclude from public deposit unless explicitly required.	not_public_data	csv	derived_or_workflow_data	internal_only_exclude	exclude_internal_workflow_output	not_public_data	Parent file is internal/excluded or script-on-request.	not_public_data
x_unique	02_workflows/F2_workflow_v01/submission_ready/internal/data/slco_F2_heatmap_model_qc_internal.csv	slco_F2_heatmap_model_qc_internal.csv		integer				NA/blank as read by fread	4	0	1	246	F2	internal_only	no		internal_not_for_public_deposit	review_internal_keep_or_remove	F2	internal_not_public	Internal workflow data/table output; exclude from public deposit unless explicitly required.	not_public_data	csv	derived_or_workflow_data	internal_only_exclude	exclude_internal_workflow_output	not_public_data	Parent file is internal/excluded or script-on-request.	not_public_data
y_min	02_workflows/F2_workflow_v01/submission_ready/internal/data/slco_F2_heatmap_model_qc_internal.csv	slco_F2_heatmap_model_qc_internal.csv		numeric				NA/blank as read by fread	4	0	1	0.1	F2	internal_only	no		internal_not_for_public_deposit	review_internal_keep_or_remove	F2	internal_not_public	Internal workflow data/table output; exclude from public deposit unless explicitly required.	not_public_data	csv	derived_or_workflow_data	internal_only_exclude	exclude_internal_workflow_output	not_public_data	Parent file is internal/excluded or script-on-request.	not_public_data
y_max	02_workflows/F2_workflow_v01/submission_ready/internal/data/slco_F2_heatmap_model_qc_internal.csv	slco_F2_heatmap_model_qc_internal.csv		integer				NA/blank as read by fread	4	0	1	30	F2	internal_only	no		internal_not_for_public_deposit	review_internal_keep_or_remove	F2	internal_not_public	Internal workflow data/table output; exclude from public deposit unless explicitly required.	not_public_data	csv	derived_or_workflow_data	internal_only_exclude	exclude_internal_workflow_output	not_public_data	Parent file is internal/excluded or script-on-request.	not_public_data
y_unique	02_workflows/F2_workflow_v01/submission_ready/internal/data/slco_F2_heatmap_model_qc_internal.csv	slco_F2_heatmap_model_qc_internal.csv		integer				NA/blank as read by fread	4	0	1	300	F2	internal_only	no		internal_not_for_public_deposit	review_internal_keep_or_remove	F2	internal_not_public	Internal workflow data/table output; exclude from public deposit unless explicitly required.	not_public_data	csv	derived_or_workflow_data	internal_only_exclude	exclude_internal_workflow_output	not_public_data	Parent file is internal/excluded or script-on-request.	not_public_data
pct_negative_min	02_workflows/F2_workflow_v01/submission_ready/internal/data/slco_F2_heatmap_model_qc_internal.csv	slco_F2_heatmap_model_qc_internal.csv		integer				NA/blank as read by fread	4	0	1	0	F2	internal_only	no		internal_not_for_public_deposit	review_internal_keep_or_remove	F2	internal_not_public	Internal workflow data/table output; exclude from public deposit unless explicitly required.	not_public_data	csv	derived_or_workflow_data	internal_only_exclude	exclude_internal_workflow_output	not_public_data	Parent file is internal/excluded or script-on-request.	not_public_data
pct_negative_max	02_workflows/F2_workflow_v01/submission_ready/internal/data/slco_F2_heatmap_model_qc_internal.csv	slco_F2_heatmap_model_qc_internal.csv		integer				NA/blank as read by fread	4	0	1	100	F2	internal_only	no		internal_not_for_public_deposit	review_internal_keep_or_remove	F2	internal_not_public	Internal workflow data/table output; exclude from public deposit unless explicitly required.	not_public_data	csv	derived_or_workflow_data	internal_only_exclude	exclude_internal_workflow_output	not_public_data	Parent file is internal/excluded or script-on-request.	not_public_data
variable	02_workflows/F2_workflow_v01/submission_ready/internal/data/slco_F2_heatmap_rebuild_qc_internal.csv	slco_F2_heatmap_rebuild_qc_internal.csv		character			x_value | y_value | n_sub | count_negative | pct_negative	NA/blank as read by fread	5	0	5	x_value | y_value | n_sub | count_negative | pct_negative	F2	internal_only	no		internal_not_for_public_deposit	review_internal_keep_or_remove	F2	internal_not_public	Internal workflow data/table output; exclude from public deposit unless explicitly required.	not_public_data	csv	derived_or_workflow_data	internal_only_exclude	exclude_internal_workflow_output	not_public_data	Parent file is internal/excluded or script-on-request.	not_public_data	assay_value_qc_metric_or_long_format_metadata	Assay value, QC metric, or long-format metadata field required to rebuild public outputs.
max_abs_difference	02_workflows/F2_workflow_v01/submission_ready/internal/data/slco_F2_heatmap_rebuild_qc_internal.csv	slco_F2_heatmap_rebuild_qc_internal.csv		integer				NA/blank as read by fread	5	0	1	0	F2	internal_only	no		internal_not_for_public_deposit	review_internal_keep_or_remove	F2	internal_not_public	Internal workflow data/table output; exclude from public deposit unless explicitly required.	not_public_data	csv	derived_or_workflow_data	internal_only_exclude	exclude_internal_workflow_output	not_public_data	Parent file is internal/excluded or script-on-request.	not_public_data	assay_value_qc_metric_or_long_format_metadata	Assay value, QC metric, or long-format metadata field required to rebuild public outputs.
mean_abs_difference	02_workflows/F2_workflow_v01/submission_ready/internal/data/slco_F2_heatmap_rebuild_qc_internal.csv	slco_F2_heatmap_rebuild_qc_internal.csv		integer				NA/blank as read by fread	5	0	1	0	F2	internal_only	no		internal_not_for_public_deposit	review_internal_keep_or_remove	F2	internal_not_public	Internal workflow data/table output; exclude from public deposit unless explicitly required.	not_public_data	csv	derived_or_workflow_data	internal_only_exclude	exclude_internal_workflow_output	not_public_data	Parent file is internal/excluded or script-on-request.	not_public_data	assay_value_qc_metric_or_long_format_metadata	Assay value, QC metric, or long-format metadata field required to rebuild public outputs.
n_compared	02_workflows/F2_workflow_v01/submission_ready/internal/data/slco_F2_heatmap_rebuild_qc_internal.csv	slco_F2_heatmap_rebuild_qc_internal.csv		integer				NA/blank as read by fread	5	0	1	295200	F2	internal_only	no		internal_not_for_public_deposit	review_internal_keep_or_remove	F2	internal_not_public	Internal workflow data/table output; exclude from public deposit unless explicitly required.	not_public_data	csv	derived_or_workflow_data	internal_only_exclude	exclude_internal_workflow_output	not_public_data	Parent file is internal/excluded or script-on-request.	not_public_data	assay_value_qc_metric_or_long_format_metadata	Assay value, QC metric, or long-format metadata field required to rebuild public outputs.
file_key	02_workflows/F2_workflow_v01/submission_ready/internal/data/slco_F2_source_load_manifest_internal.csv	slco_F2_source_load_manifest_internal.csv		character			f2_simulated_heatmap_repository | f2_simulated_heatmap_metadata	NA/blank as read by fread	2	0	2	f2_simulated_heatmap_repository | f2_simulated_heatmap_metadata	F2	public_or_low_risk	yes		internal_not_for_public_deposit	review_internal_keep_or_remove	F2	internal_not_public	Internal workflow data/table output; exclude from public deposit unless explicitly required.	not_public_data	csv	derived_or_workflow_data	internal_only_exclude	exclude_internal_workflow_output	not_public_data	Parent file is internal/excluded or script-on-request.	not_public_data
source_path	02_workflows/F2_workflow_v01/submission_ready/internal/data/slco_F2_source_load_manifest_internal.csv	slco_F2_source_load_manifest_internal.csv		character			01_primary_data/public/f2_simulated_heatmap_repository.csv | LOCAL_PATH_REMOVED	NA/blank as read by fread	2	0	2	LOCAL_PATH_REMOVED	F2	public_or_low_risk	yes		internal_not_for_public_deposit	review_internal_keep_or_remove	F2	internal_not_public	Internal workflow data/table output; exclude from public deposit unless explicitly required.	not_public_data	csv	derived_or_workflow_data	internal_only_exclude	exclude_internal_workflow_output	not_public_data	Parent file is internal/excluded or script-on-request.	not_public_data
harmonized_loaded_file_name	02_workflows/F2_workflow_v01/submission_ready/internal/data/slco_F2_source_load_manifest_internal.csv	slco_F2_source_load_manifest_internal.csv		character			slco_F2_heatmap_bin_reference_internal.csv | slco_F2_heatmap_meta_reference_internal.csv	NA/blank as read by fread	2	0	2	slco_F2_heatmap_bin_reference_internal.csv | slco_F2_heatmap_meta_reference_internal.csv	F2	public_or_low_risk	yes		internal_not_for_public_deposit	review_internal_keep_or_remove	F2	internal_not_public	Internal workflow data/table output; exclude from public deposit unless explicitly required.	not_public_data	csv	derived_or_workflow_data	internal_only_exclude	exclude_internal_workflow_output	not_public_data	Parent file is internal/excluded or script-on-request.	not_public_data
source_role	02_workflows/F2_workflow_v01/submission_ready/internal/data/slco_F2_source_load_manifest_internal.csv	slco_F2_source_load_manifest_internal.csv		character			F2 simulated heatmap primary source | F2 simulated heatmap metadata primary source	NA/blank as read by fread	2	0	2	F2 simulated heatmap primary source | F2 simulated heatmap metadata primary source	F2	public_or_low_risk	yes		internal_not_for_public_deposit	review_internal_keep_or_remove	F2	internal_not_public	Internal workflow data/table output; exclude from public deposit unless explicitly required.	not_public_data	csv	derived_or_workflow_data	internal_only_exclude	exclude_internal_workflow_output	not_public_data	Parent file is internal/excluded or script-on-request.	not_public_data
release_status	02_workflows/F2_workflow_v01/submission_ready/internal/data/slco_F2_source_load_manifest_internal.csv	slco_F2_source_load_manifest_internal.csv		character			internal	NA/blank as read by fread	2	0	1	internal	F2	public_or_low_risk	yes		internal_not_for_public_deposit	review_internal_keep_or_remove	F2	internal_not_public	Internal workflow data/table output; exclude from public deposit unless explicitly required.	not_public_data	csv	derived_or_workflow_data	internal_only_exclude	exclude_internal_workflow_output	not_public_data	Parent file is internal/excluded or script-on-request.	not_public_data	non_disclosive_release_or_grouping_status	Non-disclosive release/grouping status required for release documentation or data filtering.
output_exists	02_workflows/F2_workflow_v01/submission_ready/internal/data/slco_F2_source_load_manifest_internal.csv	slco_F2_source_load_manifest_internal.csv		logical			TRUE	NA/blank as read by fread	2	0	1	TRUE	F2	public_or_low_risk	yes		internal_not_for_public_deposit	review_internal_keep_or_remove	F2	internal_not_public	Internal workflow data/table output; exclude from public deposit unless explicitly required.	not_public_data	csv	derived_or_workflow_data	internal_only_exclude	exclude_internal_workflow_output	not_public_data	Parent file is internal/excluded or script-on-request.	not_public_data
n_rows	02_workflows/F2_workflow_v01/submission_ready/internal/data/slco_F2_source_load_manifest_internal.csv	slco_F2_source_load_manifest_internal.csv		integer				NA/blank as read by fread	2	0	2	295200 | 21	F2	public_or_low_risk	yes		internal_not_for_public_deposit	review_internal_keep_or_remove	F2	internal_not_public	Internal workflow data/table output; exclude from public deposit unless explicitly required.	not_public_data	csv	derived_or_workflow_data	internal_only_exclude	exclude_internal_workflow_output	not_public_data	Parent file is internal/excluded or script-on-request.	not_public_data
n_columns	02_workflows/F2_workflow_v01/submission_ready/internal/data/slco_F2_source_load_manifest_internal.csv	slco_F2_source_load_manifest_internal.csv		integer				NA/blank as read by fread	2	0	2	6 | 2	F2	public_or_low_risk	yes		internal_not_for_public_deposit	review_internal_keep_or_remove	F2	internal_not_public	Internal workflow data/table output; exclude from public deposit unless explicitly required.	not_public_data	csv	derived_or_workflow_data	internal_only_exclude	exclude_internal_workflow_output	not_public_data	Parent file is internal/excluded or script-on-request.	not_public_data
md5	02_workflows/F2_workflow_v01/submission_ready/internal/data/slco_F2_source_load_manifest_internal.csv	slco_F2_source_load_manifest_internal.csv		character			69355977324161fce080931369bd51f9 | df833ec1562a6c70ca8dc8338c7e625d	NA/blank as read by fread	2	0	2	69355977324161fce080931369bd51f9 | df833ec1562a6c70ca8dc8338c7e625d	F2	public_or_low_risk	yes		internal_not_for_public_deposit	review_internal_keep_or_remove	F2	internal_not_public	Internal workflow data/table output; exclude from public deposit unless explicitly required.	not_public_data	csv	derived_or_workflow_data	internal_only_exclude	exclude_internal_workflow_output	not_public_data	Parent file is internal/excluded or script-on-request.	not_public_data
submission_component	02_workflows/F2_workflow_v01/submission_ready/internal/F2_internal_submission_manifest_v01.csv	F2_internal_submission_manifest_v01.csv		character			data | validation	NA/blank as read by fread	11	0	2	data | validation	F2	public_or_low_risk	yes		internal_not_for_public_deposit	review_internal_keep_or_remove	F2	internal_not_public	Internal submission manifest; exclude from public deposit.	not_public_data	csv	documentation_or_metadata	internal_only_exclude	exclude_internal_submission_manifest	not_public_data	Parent file is internal/excluded or script-on-request.	not_public_data
release_status	02_workflows/F2_workflow_v01/submission_ready/internal/F2_internal_submission_manifest_v01.csv	F2_internal_submission_manifest_v01.csv		character			internal	NA/blank as read by fread	11	0	1	internal	F2	public_or_low_risk	yes		internal_not_for_public_deposit	review_internal_keep_or_remove	F2	internal_not_public	Internal submission manifest; exclude from public deposit.	not_public_data	csv	documentation_or_metadata	internal_only_exclude	exclude_internal_submission_manifest	not_public_data	Parent file is internal/excluded or script-on-request.	not_public_data	non_disclosive_release_or_grouping_status	Non-disclosive release/grouping status required for release documentation or data filtering.
role_note	02_workflows/F2_workflow_v01/submission_ready/internal/F2_internal_submission_manifest_v01.csv	F2_internal_submission_manifest_v01.csv		character			Internal F2 workflow traceability, QC, reference, or validation file.	NA/blank as read by fread	11	0	1	Internal F2 workflow traceability, QC, reference, or validation file.	F2	public_or_low_risk	yes		internal_not_for_public_deposit	review_internal_keep_or_remove	F2	internal_not_public	Internal submission manifest; exclude from public deposit.	not_public_data	csv	documentation_or_metadata	internal_only_exclude	exclude_internal_submission_manifest	not_public_data	Parent file is internal/excluded or script-on-request.	not_public_data
source_path	02_workflows/F2_workflow_v01/submission_ready/internal/F2_internal_submission_manifest_v01.csv	F2_internal_submission_manifest_v01.csv		character			02_workflows/F2_workflow_v01/data/01_source_loaded_harmonized/slco_F2_heatmap_bin_reference_int...	NA/blank as read by fread	11	0	11	LOCAL_PATH_REMOVED	F2	public_or_low_risk	yes		internal_not_for_public_deposit	review_internal_keep_or_remove	F2	internal_not_public	Internal submission manifest; exclude from public deposit.	not_public_data	csv	documentation_or_metadata	internal_only_exclude	exclude_internal_submission_manifest	not_public_data	Parent file is internal/excluded or script-on-request.	not_public_data
submission_path	02_workflows/F2_workflow_v01/submission_ready/internal/F2_internal_submission_manifest_v01.csv	F2_internal_submission_manifest_v01.csv		character			02_workflows/F2_workflow_v01/submission_ready/internal/data/slco_F2_heatmap_bin_reference_inter...	NA/blank as read by fread	11	0	11	LOCAL_PATH_REMOVED	F2	public_or_low_risk	yes		internal_not_for_public_deposit	review_internal_keep_or_remove	F2	internal_not_public	Internal submission manifest; exclude from public deposit.	not_public_data	csv	documentation_or_metadata	internal_only_exclude	exclude_internal_submission_manifest	not_public_data	Parent file is internal/excluded or script-on-request.	not_public_data
submission_file_name	02_workflows/F2_workflow_v01/submission_ready/internal/F2_internal_submission_manifest_v01.csv	F2_internal_submission_manifest_v01.csv		character			slco_F2_heatmap_bin_reference_internal.csv | slco_F2_heatmap_meta_reference_internal.csv | slco_F2_source_load_manifest_internal.csv | slco_F2_heatmap_input_internal.csv | slco_F2_heatmap_input_qc_internal.csv | slco_F2_heatmap_model_qc_internal.csv ...	NA/blank as read by fread	11	0	11	slco_F2_heatmap_bin_reference_internal.csv | slco_F2_heatmap_meta_reference_internal.csv | slco_F2_source_load_manifest_...	F2	public_or_low_risk	yes		internal_not_for_public_deposit	review_internal_keep_or_remove	F2	internal_not_public	Internal submission manifest; exclude from public deposit.	not_public_data	csv	documentation_or_metadata	internal_only_exclude	exclude_internal_submission_manifest	not_public_data	Parent file is internal/excluded or script-on-request.	not_public_data
file_exists	02_workflows/F2_workflow_v01/submission_ready/internal/F2_internal_submission_manifest_v01.csv	F2_internal_submission_manifest_v01.csv		logical			TRUE	NA/blank as read by fread	11	0	1	TRUE	F2	public_or_low_risk	yes		internal_not_for_public_deposit	review_internal_keep_or_remove	F2	internal_not_public	Internal submission manifest; exclude from public deposit.	not_public_data	csv	documentation_or_metadata	internal_only_exclude	exclude_internal_submission_manifest	not_public_data	Parent file is internal/excluded or script-on-request.	not_public_data
copied	02_workflows/F2_workflow_v01/submission_ready/internal/F2_internal_submission_manifest_v01.csv	F2_internal_submission_manifest_v01.csv		logical			TRUE	NA/blank as read by fread	11	0	1	TRUE	F2	public_or_low_risk	yes		internal_not_for_public_deposit	review_internal_keep_or_remove	F2	internal_not_public	Internal submission manifest; exclude from public deposit.	not_public_data	csv	documentation_or_metadata	internal_only_exclude	exclude_internal_submission_manifest	not_public_data	Parent file is internal/excluded or script-on-request.	not_public_data
file_size_bytes	02_workflows/F2_workflow_v01/submission_ready/internal/F2_internal_submission_manifest_v01.csv	F2_internal_submission_manifest_v01.csv		integer				NA/blank as read by fread	11	0	10	7858998 | 558 | 922 | 261 | 253	F2	public_or_low_risk	yes		internal_not_for_public_deposit	review_internal_keep_or_remove	F2	internal_not_public	Internal submission manifest; exclude from public deposit.	not_public_data	csv	documentation_or_metadata	internal_only_exclude	exclude_internal_submission_manifest	not_public_data	Parent file is internal/excluded or script-on-request.	not_public_data
md5	02_workflows/F2_workflow_v01/submission_ready/internal/F2_internal_submission_manifest_v01.csv	F2_internal_submission_manifest_v01.csv		character			69355977324161fce080931369bd51f9 | df833ec1562a6c70ca8dc8338c7e625d | ff26ff0ece291ed4c718180a4d3d7916 | e9ee62cc54b6dbd479cc5597f1136aa5 | 122888ecc72f6d8b980a98f65dafb946 | 7f7b62f6e5449b474acd3eb4fbc1b62b | 9f7678c39fe3702368d504b1950899eb | ec798...	NA/blank as read by fread	11	0	10	69355977324161fce080931369bd51f9 | df833ec1562a6c70ca8dc8338c7e625d | ff26ff0ece291ed4c718180a4d3d7916 | e9ee62cc54b6dbd...	F2	public_or_low_risk	yes		internal_not_for_public_deposit	review_internal_keep_or_remove	F2	internal_not_public	Internal submission manifest; exclude from public deposit.	not_public_data	csv	documentation_or_metadata	internal_only_exclude	exclude_internal_submission_manifest	not_public_data	Parent file is internal/excluded or script-on-request.	not_public_data
model	02_workflows/F2_workflow_v01/submission_ready/public/data/slco_F2_heatmap_bin_public.csv	slco_F2_heatmap_bin_public.csv		character			MELD | MELD 3.0 | MELD-Na | reMELD-Na	NA/blank as read by fread	295200	0	4	MELD | MELD 3.0 | MELD-Na | reMELD-Na	F2	public_or_low_risk	yes		public_deposit	keep_public_deposit	F2	public	Public-deposit file after policy overrides.	public	csv	derived_or_workflow_data	public_deposit	keep_public_deposit	public	Parent file is public data and variable was marked keep_public=yes.	public
x_value	02_workflows/F2_workflow_v01/submission_ready/public/data/slco_F2_heatmap_bin_public.csv	slco_F2_heatmap_bin_public.csv		numeric				NA/blank as read by fread	295200	0	246	0.1 | 0.12 | 0.14 | 0.16 | 0.18	F2	public_or_low_risk	yes		public_deposit	keep_public_deposit	F2	public	Public-deposit file after policy overrides.	public	csv	derived_or_workflow_data	public_deposit	keep_public_deposit	public	Parent file is public data and variable was marked keep_public=yes.	public
y_value	02_workflows/F2_workflow_v01/submission_ready/public/data/slco_F2_heatmap_bin_public.csv	slco_F2_heatmap_bin_public.csv		numeric				NA/blank as read by fread	295200	0	300	0.1 | 0.2 | 0.3 | 0.4 | 0.5	F2	public_or_low_risk	yes		public_deposit	keep_public_deposit	F2	public	Public-deposit file after policy overrides.	public	csv	derived_or_workflow_data	public_deposit	keep_public_deposit	public	Parent file is public data and variable was marked keep_public=yes.	public
n_sub	02_workflows/F2_workflow_v01/submission_ready/public/data/slco_F2_heatmap_bin_public.csv	slco_F2_heatmap_bin_public.csv		integer				NA/blank as read by fread	295200	0	1	100	F2	public_or_low_risk	yes		public_deposit	keep_public_deposit	F2	public	Public-deposit file after policy overrides.	public	csv	derived_or_workflow_data	public_deposit	keep_public_deposit	public	Parent file is public data and variable was marked keep_public=yes.	public
count_negative	02_workflows/F2_workflow_v01/submission_ready/public/data/slco_F2_heatmap_bin_public.csv	slco_F2_heatmap_bin_public.csv		integer				NA/blank as read by fread	295200	0	101	0 | 1 | 17 | 20 | 4	F2	public_or_low_risk	yes		public_deposit	keep_public_deposit	F2	public	Public-deposit file after policy overrides.	public	csv	derived_or_workflow_data	public_deposit	keep_public_deposit	public	Parent file is public data and variable was marked keep_public=yes.	public
pct_negative	02_workflows/F2_workflow_v01/submission_ready/public/data/slco_F2_heatmap_bin_public.csv	slco_F2_heatmap_bin_public.csv		integer				NA/blank as read by fread	295200	0	101	0 | 1 | 17 | 20 | 4	F2	public_or_low_risk	yes		public_deposit	keep_public_deposit	F2	public	Public-deposit file after policy overrides.	public	csv	derived_or_workflow_data	public_deposit	keep_public_deposit	public	Parent file is public data and variable was marked keep_public=yes.	public
parameter	02_workflows/F2_workflow_v01/submission_ready/public/data/slco_F2_heatmap_meta_public.csv	slco_F2_heatmap_meta_public.csv		character			dataset_name | domain | anchor | data_object | unit_or_role | release_status | source_input_file | x_axis | x_axis_label | x_min	NA/blank as read by fread	22	0	22	dataset_name | domain | anchor | data_object | unit_or_role	F2	public_or_low_risk	yes		public_deposit	keep_public_deposit	F2	public	Public-deposit file after policy overrides.	public	csv	derived_or_workflow_data	public_deposit	keep_public_deposit	public	Parent file is public data and variable was marked keep_public=yes.	public
value	02_workflows/F2_workflow_v01/submission_ready/public/data/slco_F2_heatmap_meta_public.csv	slco_F2_heatmap_meta_public.csv		character			slco_F2_heatmap_bin_public | slco | F2 | heatmap | bin | public | slco_F2_heatmap_input_internal.csv | x_value | Creatinine (mg/dL) | 0.1	NA/blank as read by fread	22	0	21	slco_F2_heatmap_bin_public | slco | F2 | heatmap | bin	F2	public_or_low_risk	yes		public_deposit	keep_public_deposit	F2	public	Public-deposit file after policy overrides.	public	csv	derived_or_workflow_data	public_deposit	keep_public_deposit	public	Parent file is public data and variable was marked keep_public=yes.	public	assay_value_qc_metric_or_long_format_metadata	Assay value, QC metric, or long-format metadata field required to rebuild public outputs.
submission_component	02_workflows/F2_workflow_v01/submission_ready/public/F2_public_submission_manifest_v01.csv	F2_public_submission_manifest_v01.csv		character			data | figure	NA/blank as read by fread	3	0	2	data | figure	F2	public_or_low_risk	yes		public_deposit	keep_public_deposit	F2	public	Public-deposit file after policy overrides.	public	csv	documentation_or_metadata	public_deposit	keep_public_deposit	documentation_metadata_not_data	Column belongs to documentation/metadata file, not analysis data.	documentation_metadata_not_data
release_status	02_workflows/F2_workflow_v01/submission_ready/public/F2_public_submission_manifest_v01.csv	F2_public_submission_manifest_v01.csv		character			public	NA/blank as read by fread	3	0	1	public	F2	public_or_low_risk	yes		public_deposit	keep_public_deposit	F2	public	Public-deposit file after policy overrides.	public	csv	documentation_or_metadata	public_deposit	keep_public_deposit	documentation_metadata_not_data	Column belongs to documentation/metadata file, not analysis data.	documentation_metadata_not_data	non_disclosive_release_or_grouping_status	Non-disclosive release/grouping status required for release documentation or data filtering.
[truncated: 2,039 more rows]
