# Supplementary material for: Creatinine assay interferences compromises MELD accuracy and may bias liver allocation
Source: Nat Commun. 2026 Jul 23;17:7111. doi: 10.1038/s41467-026-75011-x (PMC13396164; doi:10.1038/s41467-026-75011-x)
Supplement: Supplementary file 4 — Source Data [file 41467_2026_75011_MOESM4_ESM.zip › figshare_package_FINAL_PUBLIC_DEPOSIT_V1_20260503_002637/00_release_manifests/public_variable_dictionary_RECOMMENDED.csv]

variable_original	relative_path	recommended_public_variable_name	variable_label	variable_description	unit_detected	value_coding	class	example_values	allowed_values	missing_code	n_rows	n_missing	n_unique	final_variable_release_status_v02	release_source_role	file_type	explanatory_status	requires_dictionary_review	public_dictionary_action	unresolved_issue	variable	file_name	sheet	unit	description	used_for	sensitivity	keep_public	comment	release_access_tier	release_decision	output_tag	final_variable_publication_status	final_policy_reason	final_variable_release_status	final_release_tier	final_release_decision	variable_policy_reason	final_variable_release_status_before_approval	approval_category	approval_reason	variable_name_is_generic	description_is_empty	description_is_generic_unresolved	contains_absolute_local_path_example	description_is_imprecise_pattern	data_type
age_years_first_available	01_primary_data/public/esld_master_long_public.csv	age_years_first_available	Age at first available public record	Age in years at the first available public ESLD record for the patient or encounter represented in the released data.	years	Integer age in years.	integer	65 | 67 | 21 | 56 | 63		NA/blank as read by fread	67399	0	79	public	primary_source	csv	manual_exact_definition	FALSE	acceptable		age_years_first_available	esld_master_long_public.csv					public_or_low_risk	yes		public_deposit	keep_public_deposit		public	Public-deposit file after policy overrides.	public	public_deposit	keep_public_deposit	Parent file is public data and variable was marked keep_public=yes.	public			FALSE	FALSE	FALSE	FALSE	FALSE
age_years_sample	01_primary_data/public/esld_master_long_public.csv	age_years_sample	Age at sample	Age in years at the sample-level public ESLD record.	years	Integer age in years.	integer	65 | 66 | 67 | 68 | 69		NA/blank as read by fread	67399	0	84	public	primary_source	csv	manual_precision_definition	FALSE	acceptable		age_years_sample	esld_master_long_public.csv					public_or_low_risk	yes		public_deposit	keep_public_deposit		public	Public-deposit file after policy overrides.	public	public_deposit	keep_public_deposit	Parent file is public data and variable was marked keep_public=yes.	public			FALSE	FALSE	FALSE	FALSE	FALSE
albumin_g_dl	01_primary_data/public/esld_master_long_public.csv	albumin_g_dl	Serum albumin concentration	Serum albumin concentration in the public ESLD master data.	g/dL	Numeric concentration in g/dL.	numeric	3.3 | 6.15 | 3.14 | 2.8 | 3.26		NA/blank as read by fread	67399	58785	580	public	primary_source	csv	manual_precision_definition	FALSE	acceptable		albumin_g_dl	esld_master_long_public.csv					public_or_low_risk	yes		public_deposit	keep_public_deposit		public	Public-deposit file after policy overrides.	public	public_deposit	keep_public_deposit	Parent file is public data and variable was marked keep_public=yes.	public			FALSE	FALSE	FALSE	FALSE	FALSE
ald	01_primary_data/public/esld_master_long_public.csv	ald	Alcohol-related liver disease etiology flag	Binary etiology indicator for alcohol-related liver disease in the public ESLD cohort.		0 = no; 1 = yes.	integer	0 | 1		NA/blank as read by fread	67399	0	2	public	primary_source	csv	manual_exact_definition	FALSE	acceptable		ald	esld_master_long_public.csv					public_or_low_risk	yes		public_deposit	keep_public_deposit		public	Public-deposit file after policy overrides.	public	public_deposit	keep_public_deposit	Parent file is public data and variable was marked keep_public=yes.	public			FALSE	FALSE	FALSE	FALSE	FALSE
ald_hcv	01_primary_data/public/esld_master_long_public.csv	ald_hcv	Combined alcohol-related liver disease and hepatitis C etiology flag	Binary etiology indicator for combined alcohol-related liver disease and hepatitis C in the public ESLD cohort.		0 = no; 1 = yes.	integer	0 | 1		NA/blank as read by fread	67399	0	2	public	primary_source	csv	manual_exact_definition	FALSE	acceptable		ald_hcv	esld_master_long_public.csv					public_or_low_risk	yes		public_deposit	keep_public_deposit		public	Public-deposit file after policy overrides.	public	public_deposit	keep_public_deposit	Parent file is public data and variable was marked keep_public=yes.	public			FALSE	FALSE	FALSE	FALSE	FALSE
autoimmune	01_primary_data/public/esld_master_long_public.csv	autoimmune	Autoimmune liver disease etiology flag	Binary etiology indicator for autoimmune liver disease in the public ESLD cohort.		0 = no; 1 = yes.	integer	0 | 1		NA/blank as read by fread	67399	0	2	public	primary_source	csv	manual_exact_definition	FALSE	acceptable		autoimmune	esld_master_long_public.csv					public_or_low_risk	yes		public_deposit	keep_public_deposit		public	Public-deposit file after policy overrides.	public	public_deposit	keep_public_deposit	Parent file is public data and variable was marked keep_public=yes.	public			FALSE	FALSE	FALSE	FALSE	FALSE
crea	01_primary_data/public/esld_master_long_public.csv	crea	Creatinine concentration	Creatinine concentration used in MELD-related score calculation before applying the study-specific correction.	mg/dL	Numeric concentration in mg/dL.	numeric	1.91 | 1.42 | 1.31 | 1.3 | 1.28		NA/blank as read by fread	67399	0	975	public	primary_source	csv	manual_exact_definition	FALSE	acceptable		crea	esld_master_long_public.csv					public_or_low_risk	yes		public_deposit	keep_public_deposit		public	Public-deposit file after policy overrides.	public	public_deposit	keep_public_deposit	Parent file is public data and variable was marked keep_public=yes.	public			FALSE	FALSE	FALSE	FALSE	FALSE
crea_corrected	01_primary_data/public/esld_master_long_public.csv	crea_corrected	Corrected creatinine concentration	Creatinine concentration after applying the study-specific correction used for recalculated MELD-related scores.	mg/dL	Numeric concentration in mg/dL.	numeric	1.87705004446668 | 1.41586432303417 | 1.31039363454933 | 1.30192482788903 | 1.28150549768982		NA/blank as read by fread	67399	0	15868	public	primary_source	csv	manual_exact_definition	FALSE	acceptable		crea_corrected	esld_master_long_public.csv					public_or_low_risk	yes		public_deposit	keep_public_deposit		public	Public-deposit file after policy overrides.	public	public_deposit	keep_public_deposit	Parent file is public data and variable was marked keep_public=yes.	public			FALSE	FALSE	FALSE	FALSE	FALSE
date_count	01_primary_data/public/esld_master_long_public.csv	date_count	Relative day count	Relative day count used for time alignment; negative/positive values are relative to the analysis anchor and are not calendar dates.		See example_values and allowed_values.	integer	-3021 | -2833 | -2798 | -2793 | -2791		NA/blank as read by fread	67399	50970	1450	public	primary_source	csv	exact_definition	FALSE	acceptable		date_count	esld_master_long_public.csv					manual_review_indirect_identifier_risk	manual_review		public_deposit	keep_public_deposit		manual_review	Public-deposit file after policy overrides.	manual_review	public_deposit	keep_public_deposit	Approved after public manual-variable review. Relative/count-based time variable or binary outcome flag; no calendar date/time disclosed.	manual_review_public_data_variable	relative_time_or_public_outcome	Relative/count-based time variable or binary outcome flag; no calendar date/time disclosed.	FALSE	FALSE	FALSE	FALSE	FALSE
date_count_month	01_primary_data/public/esld_master_long_public.csv	date_count_month	Relative month count	Relative month count derived from the relative day count; this is not a calendar month.		See example_values and allowed_values.	integer	-99 | -93 | -92 | -91 | -87		NA/blank as read by fread	67399	50970	147	public	primary_source	csv	exact_definition	FALSE	acceptable		date_count_month	esld_master_long_public.csv					manual_review_indirect_identifier_risk	manual_review		public_deposit	keep_public_deposit		manual_review	Public-deposit file after policy overrides.	manual_review	public_deposit	keep_public_deposit	Approved after public manual-variable review. Relative/count-based time variable or binary outcome flag; no calendar date/time disclosed.	manual_review_public_data_variable	relative_time_or_public_outcome	Relative/count-based time variable or binary outcome flag; no calendar date/time disclosed.	FALSE	FALSE	FALSE	FALSE	FALSE
dead_sample_flag	01_primary_data/public/esld_master_long_public.csv	dead_sample_flag	Dead-sample flag	Binary indicator identifying public ESLD sample records assigned to the deceased-sample subset used in sample-level analyses.		0 = not assigned to deceased-sample subset; 1 = assigned to deceased-sample subset.	integer	0 | 1		NA/blank as read by fread	67399	0	2	public	primary_source	csv	manual_final_definition	FALSE	acceptable		dead_sample_flag	esld_master_long_public.csv					public_or_low_risk	yes		public_deposit	keep_public_deposit		public	Public-deposit file after policy overrides.	public	public_deposit	keep_public_deposit	Parent file is public data and variable was marked keep_public=yes.	public			FALSE	FALSE	FALSE	FALSE	FALSE
death_within_90d	01_primary_data/public/esld_master_long_public.csv	death_within_90d	Death within 90 days	Binary indicator for death within 90 days of the analysis anchor.		0 = no; 1 = yes	logical			NA/blank as read by fread	67399	67399	0	public	primary_source	csv	exact_definition	FALSE	acceptable		death_within_90d	esld_master_long_public.csv					manual_review_indirect_identifier_risk	manual_review		public_deposit	keep_public_deposit		manual_review	Public-deposit file after policy overrides.	manual_review	public_deposit	keep_public_deposit	Approved after public manual-variable review. Relative/count-based time variable or binary outcome flag; no calendar date/time disclosed.	manual_review_public_data_variable	relative_time_or_public_outcome	Relative/count-based time variable or binary outcome flag; no calendar date/time disclosed.	FALSE	FALSE	FALSE	FALSE	FALSE
deceased_patient_flag	01_primary_data/public/esld_master_long_public.csv	deceased_patient_flag	Deceased patient flag	Binary indicator identifying deceased patients within the released analysis context.		0 = no; 1 = yes	integer	0 | 1		NA/blank as read by fread	67399	0	2	public	primary_source	csv	exact_definition	FALSE	acceptable		deceased_patient_flag	esld_master_long_public.csv					manual_review_indirect_identifier_risk	manual_review		public_deposit	keep_public_deposit		manual_review	Public-deposit file after policy overrides.	manual_review	public_deposit	keep_public_deposit	Approved after public manual-variable review. Public release pseudonym, binary flag, or technical F1 identifier; not a raw patient identifier.	manual_review_public_data_variable	release_pseudonym_or_technical_identifier	Public release pseudonym, binary flag, or technical F1 identifier; not a raw patient identifier.	FALSE	FALSE	FALSE	FALSE	FALSE
delta_eq_0_flag	01_primary_data/public/esld_master_long_public.csv	delta_eq_0_flag	Zero score-delta flag	Binary indicator equal to 1 when the score delta is exactly zero.		0 = no; 1 = yes.	integer	1 | 0		NA/blank as read by fread	67399	0	2	public	primary_source	csv	manual_precision_definition	FALSE	acceptable		delta_eq_0_flag	esld_master_long_public.csv					public_or_low_risk	yes		public_deposit	keep_public_deposit		public	Public-deposit file after policy overrides.	public	public_deposit	keep_public_deposit	Parent file is public data and variable was marked keep_public=yes.	public			FALSE	FALSE	FALSE	FALSE	FALSE
delta_gt_0_flag	01_primary_data/public/esld_master_long_public.csv	delta_gt_0_flag	Positive score-delta flag	Binary indicator equal to 1 when the score delta is positive.		0 = no; 1 = yes.	integer	0 | 1		NA/blank as read by fread	67399	0	2	public	primary_source	csv	manual_precision_definition	FALSE	acceptable		delta_gt_0_flag	esld_master_long_public.csv					public_or_low_risk	yes		public_deposit	keep_public_deposit		public	Public-deposit file after policy overrides.	public	public_deposit	keep_public_deposit	Parent file is public data and variable was marked keep_public=yes.	public			FALSE	FALSE	FALSE	FALSE	FALSE
delta_le_minus1_flag	01_primary_data/public/esld_master_long_public.csv	delta_le_minus1_flag	Score-delta ≤ −1 flag	Binary indicator equal to 1 when the score delta is less than or equal to −1.		0 = no; 1 = yes.	integer	0 | 1		NA/blank as read by fread	67399	0	2	public	primary_source	csv	manual_precision_definition	FALSE	acceptable		delta_le_minus1_flag	esld_master_long_public.csv					public_or_low_risk	yes		public_deposit	keep_public_deposit		public	Public-deposit file after policy overrides.	public	public_deposit	keep_public_deposit	Parent file is public data and variable was marked keep_public=yes.	public			FALSE	FALSE	FALSE	FALSE	FALSE
dialysis_raw	01_primary_data/public/esld_master_long_public.csv	dialysis_raw	Dialysis indicator as recorded before score derivation	Binary indicator showing whether dialysis was recorded in the source field before score derivation.		0 = no dialysis recorded; 1 = dialysis recorded.	integer	0 | 1		NA/blank as read by fread	67399	27827	2	public	primary_source	csv	manual_exact_definition	FALSE	acceptable		dialysis_raw	esld_master_long_public.csv					public_or_low_risk	yes		public_deposit	keep_public_deposit		public	Public-deposit file after policy overrides.	public	public_deposit	keep_public_deposit	Parent file is public data and variable was marked keep_public=yes.	public			FALSE	FALSE	FALSE	FALSE	FALSE
encounter_id_public	01_primary_data/public/esld_master_long_public.csv	encounter_id_public	Public encounter pseudonym	Non-linkable public-release encounter pseudonym used for encounter-level grouping; not an original hospital encounter identifier.		See example_values and allowed_values.	character	E001181 | E000008 | E000041 | E000100 | E000126	E001181 | E000008 | E000041 | E000100 | E000126 | E000151 | E000157 | E000219 | E000289 | E000344	NA/blank as read by fread	67399	0	5045	public	primary_source	csv	exact_definition	FALSE	acceptable		encounter_id_public	esld_master_long_public.csv					manual_review_indirect_identifier_risk	manual_review		public_deposit	keep_public_deposit		manual_review	Public-deposit file after policy overrides.	manual_review	public_deposit	keep_public_deposit	Approved after public manual-variable review. Public release pseudonym, binary flag, or technical F1 identifier; not a raw patient identifier.	manual_review_public_data_variable	release_pseudonym_or_technical_identifier	Public release pseudonym, binary flag, or technical F1 identifier; not a raw patient identifier.	FALSE	FALSE	FALSE	FALSE	FALSE
etiology_source_current_flag	01_primary_data/public/esld_master_long_public.csv	etiology_source_current_flag	Current etiology source flag	Binary indicator identifying whether the etiology source is the current source used for the public row.		0 = no; 1 = yes.	integer	1		NA/blank as read by fread	67399	0	1	public	primary_source	csv	manual_precision_definition	FALSE	acceptable		etiology_source_current_flag	esld_master_long_public.csv					public_or_low_risk	yes		public_deposit	keep_public_deposit		public	Public-deposit file after policy overrides.	public	public_deposit	keep_public_deposit	Parent file is public data and variable was marked keep_public=yes.	public			FALSE	FALSE	FALSE	FALSE	FALSE
etiology_unclassified	01_primary_data/public/esld_master_long_public.csv	etiology_unclassified	Unclassified liver disease etiology flag	Binary etiology indicator identifying records without a classified liver disease etiology in the public ESLD cohort.		0 = no; 1 = yes.	integer	0		NA/blank as read by fread	67399	0	1	public	primary_source	csv	manual_exact_definition	FALSE	acceptable		etiology_unclassified	esld_master_long_public.csv					public_or_low_risk	yes		public_deposit	keep_public_deposit		public	Public-deposit file after policy overrides.	public	public_deposit	keep_public_deposit	Parent file is public data and variable was marked keep_public=yes.	public			FALSE	FALSE	FALSE	FALSE	FALSE
hbv	01_primary_data/public/esld_master_long_public.csv	hbv	Hepatitis B virus etiology flag	Binary etiology indicator for hepatitis B virus-related liver disease in the public ESLD cohort.		0 = no; 1 = yes.	integer	0 | 1		NA/blank as read by fread	67399	0	2	public	primary_source	csv	manual_exact_definition	FALSE	acceptable		hbv	esld_master_long_public.csv					public_or_low_risk	yes		public_deposit	keep_public_deposit		public	Public-deposit file after policy overrides.	public	public_deposit	keep_public_deposit	Parent file is public data and variable was marked keep_public=yes.	public			FALSE	FALSE	FALSE	FALSE	FALSE
hcv	01_primary_data/public/esld_master_long_public.csv	hcv	Hepatitis C virus etiology flag	Binary etiology indicator for hepatitis C virus-related liver disease in the public ESLD cohort.		0 = no; 1 = yes.	integer	0 | 1		NA/blank as read by fread	67399	0	2	public	primary_source	csv	manual_exact_definition	FALSE	acceptable		hcv	esld_master_long_public.csv					public_or_low_risk	yes		public_deposit	keep_public_deposit		public	Public-deposit file after policy overrides.	public	public_deposit	keep_public_deposit	Parent file is public data and variable was marked keep_public=yes.	public			FALSE	FALSE	FALSE	FALSE	FALSE
icd_source_present	01_primary_data/public/esld_master_long_public.csv	icd_source_present	ICD source present flag	Binary indicator showing whether an ICD-derived etiology source was present for the public row.		0 = no; 1 = yes.	integer	1 | 0		NA/blank as read by fread	67399	0	2	public	primary_source	csv	manual_precision_definition	FALSE	acceptable		icd_source_present	esld_master_long_public.csv					public_or_low_risk	yes		public_deposit	keep_public_deposit		public	Public-deposit file after policy overrides.	public	public_deposit	keep_public_deposit	Parent file is public data and variable was marked keep_public=yes.	public			FALSE	FALSE	FALSE	FALSE	FALSE
in_t1_cohort	01_primary_data/public/esld_master_long_public.csv	in_t1_cohort	Inclusion flag for Table 1 cohort	Binary indicator identifying records included in the public ESLD Table 1 baseline-characteristics cohort.		0 = not included; 1 = included.	integer	1		NA/blank as read by fread	67399	0	1	public	primary_source	csv	manual_exact_definition	FALSE	acceptable		in_t1_cohort	esld_master_long_public.csv					public_or_low_risk	yes		public_deposit	keep_public_deposit		public	Public-deposit file after policy overrides.	public	public_deposit	keep_public_deposit	Parent file is public data and variable was marked keep_public=yes.	public			FALSE	FALSE	FALSE	FALSE	FALSE
in_t3_anchor_model	01_primary_data/public/esld_master_long_public.csv	in_t3_anchor_model	Inclusion flag for Table 3 anchor-model cohort	Binary indicator identifying records included in the Table 3 anchor-model cohort used for creatinine-comparison analyses.		0 = not included; 1 = included.	integer	1 | 0		NA/blank as read by fread	67399	0	2	public	primary_source	csv	manual_exact_definition	FALSE	acceptable		in_t3_anchor_model	esld_master_long_public.csv					public_or_low_risk	yes		public_deposit	keep_public_deposit		public	Public-deposit file after policy overrides.	public	public_deposit	keep_public_deposit	Parent file is public data and variable was marked keep_public=yes.	public			FALSE	FALSE	FALSE	FALSE	FALSE
in_t4_prevalence_path	01_primary_data/public/esld_master_long_public.csv	in_t4_prevalence_path	Inclusion flag for Table 4 prevalence pathway	Binary indicator identifying records included in the Table 4 prevalence-analysis pathway.		0 = not included; 1 = included.	integer	1		NA/blank as read by fread	67399	0	1	public	primary_source	csv	manual_exact_definition	FALSE	acceptable		in_t4_prevalence_path	esld_master_long_public.csv					public_or_low_risk	yes		public_deposit	keep_public_deposit		public	Public-deposit file after policy overrides.	public	public_deposit	keep_public_deposit	Parent file is public data and variable was marked keep_public=yes.	public			FALSE	FALSE	FALSE	FALSE	FALSE
in_t4_survival_path	01_primary_data/public/esld_master_long_public.csv	in_t4_survival_path	Inclusion flag for Table 4 survival pathway	Binary indicator identifying records included in the Table 4 survival-analysis pathway.		0 = not included; 1 = included.	integer	0 | 1		NA/blank as read by fread	67399	0	2	public	primary_source	csv	manual_exact_definition	FALSE	acceptable		in_t4_survival_path	esld_master_long_public.csv					public_or_low_risk	yes		public_deposit	keep_public_deposit		public	Public-deposit file after policy overrides.	public	public_deposit	keep_public_deposit	Parent file is public data and variable was marked keep_public=yes.	public			FALSE	FALSE	FALSE	FALSE	FALSE
inr	01_primary_data/public/esld_master_long_public.csv	inr	International normalized ratio	International normalized ratio of prothrombin time used for MELD-related score calculation.	ratio	Numeric INR value.	numeric	1.14 | 0.91 | 1 | 1.04 | 0.98		NA/blank as read by fread	67399	0	786	public	primary_source	csv	manual_exact_definition	FALSE	acceptable		inr	esld_master_long_public.csv					public_or_low_risk	yes		public_deposit	keep_public_deposit		public	Public-deposit file after policy overrides.	public	public_deposit	keep_public_deposit	Parent file is public data and variable was marked keep_public=yes.	public			FALSE	FALSE	FALSE	FALSE	FALSE
mash	01_primary_data/public/esld_master_long_public.csv	mash	Metabolic dysfunction-associated steatohepatitis etiology flag	Binary etiology indicator for metabolic dysfunction-associated steatohepatitis in the public ESLD cohort.		0 = no; 1 = yes.	integer	0 | 1		NA/blank as read by fread	67399	0	2	public	primary_source	csv	manual_exact_definition	FALSE	acceptable		mash	esld_master_long_public.csv					public_or_low_risk	yes		public_deposit	keep_public_deposit		public	Public-deposit file after policy overrides.	public	public_deposit	keep_public_deposit	Parent file is public data and variable was marked keep_public=yes.	public			FALSE	FALSE	FALSE	FALSE	FALSE
model	01_primary_data/public/esld_master_long_public.csv	model	MELD model or score variant	Name of the MELD-related model or score variant represented by the row; expected values include MELD, MELD-Na, reMELD-Na, and MELD 3.0.		Categorical score/model label, for example MELD, MELD-Na, reMELD-Na, or MELD 3.0.	character	MELD | MELD-Na | reMELD-Na | MELD 3.0	MELD | MELD-Na | reMELD-Na | MELD 3.0	NA/blank as read by fread	67399	0	4	public	primary_source	csv	manual_exact_definition	FALSE	acceptable		model	esld_master_long_public.csv					public_or_low_risk	yes		public_deposit	keep_public_deposit		public	Public-deposit file after policy overrides.	public	public_deposit	keep_public_deposit	Parent file is public data and variable was marked keep_public=yes.	public			FALSE	FALSE	FALSE	FALSE	FALSE
other	01_primary_data/public/esld_master_long_public.csv	other	Other liver disease etiology flag	Binary etiology indicator for liver disease etiologies grouped as other in the public ESLD cohort.		0 = no; 1 = yes.	integer	1 | 0		NA/blank as read by fread	67399	0	2	public	primary_source	csv	manual_exact_definition	FALSE	acceptable		other	esld_master_long_public.csv					public_or_low_risk	yes		public_deposit	keep_public_deposit		public	Public-deposit file after policy overrides.	public	public_deposit	keep_public_deposit	Parent file is public data and variable was marked keep_public=yes.	public			FALSE	FALSE	FALSE	FALSE	FALSE
patient_id	01_primary_data/public/esld_master_long_public.csv	patient_id	Public patient pseudonym	Non-linkable public-release patient pseudonym used to preserve within-patient grouping in public ESLD data; not an original hospital patient identifier.		See example_values and allowed_values.	character	P000001 | P000002 | P000003 | P000004 | P000005	P000001 | P000002 | P000003 | P000004 | P000005 | P000006 | P000007 | P000008 | P000009 | P000010	NA/blank as read by fread	67399	0	1375	public	primary_source	csv	exact_definition	FALSE	acceptable		patient_id	esld_master_long_public.csv					manual_review_indirect_identifier_risk	manual_review		public_deposit	keep_public_deposit		manual_review	Public-deposit file after policy overrides.	manual_review	public_deposit	keep_public_deposit	Approved after public manual-variable review. Public release pseudonym, binary flag, or technical F1 identifier; not a raw patient identifier.	manual_review_public_data_variable	release_pseudonym_or_technical_identifier	Public release pseudonym, binary flag, or technical F1 identifier; not a raw patient identifier.	FALSE	FALSE	FALSE	FALSE	FALSE
pbc	01_primary_data/public/esld_master_long_public.csv	pbc	Primary biliary cholangitis etiology flag	Binary etiology indicator for primary biliary cholangitis in the public ESLD cohort.		0 = no; 1 = yes.	integer	0 | 1		NA/blank as read by fread	67399	0	2	public	primary_source	csv	manual_exact_definition	FALSE	acceptable		pbc	esld_master_long_public.csv					public_or_low_risk	yes		public_deposit	keep_public_deposit		public	Public-deposit file after policy overrides.	public	public_deposit	keep_public_deposit	Parent file is public data and variable was marked keep_public=yes.	public			FALSE	FALSE	FALSE	FALSE	FALSE
sample_day_from_first_sample	01_primary_data/public/esld_master_long_public.csv	sample_day_from_first_sample	Relative sample day	Relative day of the sample measured from the first sample for the public patient/sample sequence; not a calendar date.	relative days	Integer or numeric relative day count.	integer	0 | 42 | 91 | 118 | 133		NA/blank as read by fread	67399	0	3438	public	primary_source	csv	manual_precision_definition	FALSE	acceptable		sample_day_from_first_sample	esld_master_long_public.csv		relative days			public_or_low_risk	yes		public_deposit	keep_public_deposit		public	Public-deposit file after policy overrides.	public	public_deposit	keep_public_deposit	Parent file is public data and variable was marked keep_public=yes.	public			FALSE	FALSE	FALSE	FALSE	FALSE
sample_group_id_public	01_primary_data/public/esld_master_long_public.csv	sample_group_id_public	Public sample-group pseudonym	Non-linkable public-release sample-group pseudonym used to group samples within the released public data.		See example_values and allowed_values.	character	G0000001 | G0000002 | G0000003 | G0000004 | G0000005	G0000001 | G0000002 | G0000003 | G0000004 | G0000005 | G0000006 | G0000007 | G0000008 | G0000009 | G0000010	NA/blank as read by fread	67399	0	20359	public	primary_source	csv	exact_definition	FALSE	acceptable		sample_group_id_public	esld_master_long_public.csv					manual_review_indirect_identifier_risk	manual_review		public_deposit	keep_public_deposit		manual_review	Public-deposit file after policy overrides.	manual_review	public_deposit	keep_public_deposit	Approved after public manual-variable review. Public release pseudonym, binary flag, or technical F1 identifier; not a raw patient identifier.	manual_review_public_data_variable	release_pseudonym_or_technical_identifier	Public release pseudonym, binary flag, or technical F1 identifier; not a raw patient identifier.	FALSE	FALSE	FALSE	FALSE	FALSE
sample_id	01_primary_data/public/esld_master_long_public.csv	sample_id	Sample identifier	Identifier of a sample or experimental record within the released public data; not a personal identifier.		See example_values and allowed_values.	character	S0000001 | S0000002 | S0000003 | S0000004 | S0000005	S0000001 | S0000002 | S0000003 | S0000004 | S0000005 | S0000006 | S0000007 | S0000008 | S0000009 | S0000010	NA/blank as read by fread	67399	0	67399	public	primary_source	csv	exact_definition	FALSE	acceptable		sample_id	esld_master_long_public.csv					manual_review_indirect_identifier_risk	manual_review		public_deposit	keep_public_deposit		manual_review	Public-deposit file after policy overrides.	manual_review	public_deposit	keep_public_deposit	Approved after public manual-variable review. Public release pseudonym, binary flag, or technical F1 identifier; not a raw patient identifier.	manual_review_public_data_variable	release_pseudonym_or_technical_identifier	Public release pseudonym, binary flag, or technical F1 identifier; not a raw patient identifier.	FALSE	FALSE	FALSE	FALSE	FALSE
sample_month_index	01_primary_data/public/esld_master_long_public.csv	sample_month_index	Relative sample month index	Relative month index of the sample measured from the first sample for the public patient/sample sequence; not a calendar month.	relative months	Integer or numeric relative month index.	integer	0 | 1 | 2 | 3 | 4		NA/blank as read by fread	67399	0	177	public	primary_source	csv	manual_precision_definition	FALSE	acceptable		sample_month_index	esld_master_long_public.csv		relative months			public_or_low_risk	yes		public_deposit	keep_public_deposit		public	Public-deposit file after policy overrides.	public	public_deposit	keep_public_deposit	Parent file is public data and variable was marked keep_public=yes.	public			FALSE	FALSE	FALSE	FALSE	FALSE
score_corrected	01_primary_data/public/esld_master_long_public.csv	score_corrected	Corrected score	MELD-related score after creatinine correction or recalculation.	score points	Numeric score.	integer	14 | 19 | 16 | 10 | 13		NA/blank as read by fread	67399	0	40	public	primary_source	csv	manual_precision_definition	FALSE	acceptable		score_corrected	esld_master_long_public.csv					public_or_low_risk	yes		public_deposit	keep_public_deposit		public	Public-deposit file after policy overrides.	public	public_deposit	keep_public_deposit	Parent file is public data and variable was marked keep_public=yes.	public			FALSE	FALSE	FALSE	FALSE	FALSE
score_delta	01_primary_data/public/esld_master_long_public.csv	score_delta	Score difference	Difference between score variants or scoring approaches, expressed in score points.		See example_values and allowed_values.	integer	0 | 1 | -1 | -2		NA/blank as read by fread	67399	0	4	public	primary_source	csv	exact_definition	FALSE	acceptable		score_delta	esld_master_long_public.csv					public_or_low_risk	yes		public_deposit	keep_public_deposit		public	Public-deposit file after policy overrides.	public	public_deposit	keep_public_deposit	Parent file is public data and variable was marked keep_public=yes.	public			FALSE	FALSE	FALSE	FALSE	FALSE
score_original	01_primary_data/public/esld_master_long_public.csv	score_original	Original score	Original MELD-related score before creatinine correction or recalculation.		Numeric score.	integer	14 | 19 | 16 | 10 | 13		NA/blank as read by fread	67399	0	40	public	primary_source	csv	manual_precision_definition	FALSE	acceptable		score_original	esld_master_long_public.csv					public_or_low_risk	yes		public_deposit	keep_public_deposit		public	Public-deposit file after policy overrides.	public	public_deposit	keep_public_deposit	Parent file is public data and variable was marked keep_public=yes.	public			FALSE	FALSE	FALSE	FALSE	FALSE
sex	01_primary_data/public/esld_master_long_public.csv	sex	Sex	Sex category represented in the public ESLD data.		M = male; F = female.	character	M | F	M | F	NA/blank as read by fread	67399	0	2	public	primary_source	csv	manual_exact_definition	FALSE	acceptable		sex	esld_master_long_public.csv					public_or_low_risk	yes		public_deposit	keep_public_deposit		public	Public-deposit file after policy overrides.	public	public_deposit	keep_public_deposit	Parent file is public data and variable was marked keep_public=yes.	public			FALSE	FALSE	FALSE	FALSE	FALSE
sodium	01_primary_data/public/esld_master_long_public.csv	sodium	Serum sodium concentration	Serum sodium concentration used for MELD-Na, reMELD-Na, or MELD 3.0 score calculation.	mmol/L	Numeric concentration in mmol/L.	numeric	131 | 134 | 132 | 133 | 140		NA/blank as read by fread	67399	20359	188	public	primary_source	csv	manual_exact_definition	FALSE	acceptable		sodium	esld_master_long_public.csv					public_or_low_risk	yes		public_deposit	keep_public_deposit		public	Public-deposit file after policy overrides.	public	public_deposit	keep_public_deposit	Parent file is public data and variable was marked keep_public=yes.	public			FALSE	FALSE	FALSE	FALSE	FALSE
tbil	01_primary_data/public/esld_master_long_public.csv	tbil	Total bilirubin concentration	Total bilirubin concentration used in MELD-related score calculation in the public ESLD data.		Numeric concentration in mg/dL.	numeric	1 | 0.9 | 1.1 | 0.8 | 0.6		NA/blank as read by fread	67399	0	2029	public	primary_source	csv	manual_precision_definition	FALSE	acceptable		tbil	esld_master_long_public.csv					public_or_low_risk	yes		public_deposit	keep_public_deposit		public	Public-deposit file after policy overrides.	public	public_deposit	keep_public_deposit	Parent file is public data and variable was marked keep_public=yes.	public			FALSE	FALSE	FALSE	FALSE	FALSE
parameter	01_primary_data/public/f1_simulated_surface_metadata.csv	parameter	Metadata parameter name	Name of a metadata parameter describing the F2 simulated heatmap object, such as figure identity, data origin, grid type, axis variable, or unit/role.		Categorical metadata key; value is given in the corresponding value column or file-specific metadata field.	character	dataset_name | cohort | data_type | """""""""""""""""""""""""""""""""""""""""""""""""""""""""""""""""""""""""""""""""""""""""""""""""""""""""""""""""""""""""""""""""""""""""""""""""""""""""""""""""""""""""""""""""""""""""""""""""""""""""""""""""""""""""""""""""""""""""""""""""""""""""""""""""""""""""""""""""""""""""""""""""""""""""""""""""""""""""""""""""""""""""""""""""""""""""""""""""""""""""""…	dataset_name | cohort | data_type | """""""""""""""""""""""""""""""""""""""""""""""""""""""""""""""""""""""""""""""""""""""""""""""""""""""""""""""""""""""""""""""""""""""""""""""""""""""""""""""""""""""""""""""""""""""""""""""""""""""""""""""""""""""""""""""""""""""""""""""""""""""""""""""""""""""""""""""""""""""""""""""""""""""""""""""""""""""""""""""""""""""""""""""""""""""""""""""""""""""""""…	NA/blank as read by fread	9	0	9	public	primary_source	csv	manual_exact_definition	FALSE	acceptable		parameter	f1_simulated_surface_metadata.csv				F1	public_or_low_risk	yes		public_deposit	keep_public_deposit	F1	public	Public-deposit file after policy overrides.	public	public_deposit	keep_public_deposit	Parent file is public data and variable was marked keep_public=yes.	public			FALSE	FALSE	FALSE	FALSE	FALSE
value	01_primary_data/public/f1_simulated_surface_metadata.csv	value	Value	Numerical or character value corresponding to the row-specific variable/metric.		See example_values and allowed_values.	character	f1_simulated_surface_repository | SIMULATED | in_silico surface grid | One row = one equation-defined grid point (tb_mg_...	f1_simulated_surface_repository | SIMULATED | in_silico surface grid | One row = one equation-defined grid point (tb_mg_dL, cre_true_mg_dL)""""""""""""""""""""""""""""""""""""""""""""""""""""""""""""""""""""""""""""""""""""""""""""""""""""""""""""""""""""""""""""""""""""""""""""""""""""""""""""""""""""""""""""""""""""""""""""""""""""""""""""""""""""""""""""""""""""""""""""""""""""""""""""""""""""…	NA/blank as read by fread	9	0	9	public	primary_source	csv	exact_definition	FALSE	acceptable		value	f1_simulated_surface_metadata.csv				F1	public_or_low_risk	yes		public_deposit	keep_public_deposit	F1	public	Public-deposit file after policy overrides.	public	public_deposit	keep_public_deposit	Parent file is public data and variable was marked keep_public=yes.	public	assay_value_qc_metric_or_long_format_metadata	Assay value, QC metric, or long-format metadata field required to rebuild public outputs.	FALSE	FALSE	FALSE	FALSE	FALSE
cre_true_mg_dL	01_primary_data/public/f1_simulated_surface_repository.csv	cre_true_mg_dL	True creatinine concentration	True creatinine concentration used as the gravimetric/reference concentration in F1.		See example_values and allowed_values.	numeric	1 | 1.05 | 1.1 | 1.15 | 1.2		NA/blank as read by fread	34441	0	101	public	primary_source	csv	exact_definition	FALSE	acceptable		cre_true_mg_dL	f1_simulated_surface_repository.csv				F1	public_or_low_risk	yes		public_deposit	keep_public_deposit	F1	public	Public-deposit file after policy overrides.	public	public_deposit	keep_public_deposit	Parent file is public data and variable was marked keep_public=yes.	public			FALSE	FALSE	FALSE	FALSE	FALSE
cree_measured_pred_mg_dL	01_primary_data/public/f1_simulated_surface_repository.csv	cree_measured_pred_mg_dL	Predicted measured enzymatic creatinine concentration	Predicted measured enzymatic creatinine concentration derived from the interference model.		See example_values and allowed_values.	numeric	0.902064914425904 | 0.957189139835594 | 1.01231537541398 | 1.06744362138108 | 1.12257387795652		NA/blank as read by fread	34441	0	34441	public	primary_source	csv	exact_definition	FALSE	acceptable		cree_measured_pred_mg_dL	f1_simulated_surface_repository.csv				F1	public_or_low_risk	yes		public_deposit	keep_public_deposit	F1	public	Public-deposit file after policy overrides.	public	public_deposit	keep_public_deposit	Parent file is public data and variable was marked keep_public=yes.	public			FALSE	FALSE	FALSE	FALSE	FALSE
cree_true_recalc_error	01_primary_data/public/f1_simulated_surface_repository.csv	cree_true_recalc_error	Recalculation error for enzymatic creatinine	Numerical difference between recalculated and expected true enzymatic creatinine values.		See example_values and allowed_values.	numeric	-7.7715611723761e-16 | -4.06341627012807e-14 | -5.97299987248334e-14 | 1.79856129989275e-14 | -1.03916875104915e-13		NA/blank as read by fread	34441	0	1240	public	primary_source	csv	exact_definition	FALSE	acceptable		cree_true_recalc_error	f1_simulated_surface_repository.csv				F1	public_or_low_risk	yes		public_deposit	keep_public_deposit	F1	public	Public-deposit file after policy overrides.	public	public_deposit	keep_public_deposit	Parent file is public data and variable was marked keep_public=yes.	public			FALSE	FALSE	FALSE	FALSE	FALSE
cree_true_recalc_mg_dL	01_primary_data/public/f1_simulated_surface_repository.csv	cree_true_recalc_mg_dL	Recalculated true enzymatic creatinine concentration	True enzymatic creatinine concentration recalculated from the model.		See example_values and allowed_values.	numeric	1 | 1.04999999999996 | 1.09999999999994 | 1.15000000000002 | 1.1999999999999		NA/blank as read by fread	34441	0	2657	public	primary_source	csv	exact_definition	FALSE	acceptable		cree_true_recalc_mg_dL	f1_simulated_surface_repository.csv				F1	public_or_low_risk	yes		public_deposit	keep_public_deposit	F1	public	Public-deposit file after policy overrides.	public	public_deposit	keep_public_deposit	Parent file is public data and variable was marked keep_public=yes.	public			FALSE	FALSE	FALSE	FALSE	FALSE
crej_measured_pred_mg_dL	01_primary_data/public/f1_simulated_surface_repository.csv	crej_measured_pred_mg_dL	Predicted measured Jaffe creatinine concentration	Predicted measured Jaffe creatinine concentration derived from the interference model.		See example_values and allowed_values.	numeric	0.990463857965053 | 1.04152284217999 | 1.09273908981855 | 1.14411406302484 | 1.19564924674134		NA/blank as read by fread	34441	0	22885	public	primary_source	csv	exact_definition	FALSE	acceptable		crej_measured_pred_mg_dL	f1_simulated_surface_repository.csv				F1	public_or_low_risk	yes		public_deposit	keep_public_deposit	F1	public	Public-deposit file after policy overrides.	public	public_deposit	keep_public_deposit	Parent file is public data and variable was marked keep_public=yes.	public			FALSE	FALSE	FALSE	FALSE	FALSE
crej_true_recalc_error	01_primary_data/public/f1_simulated_surface_repository.csv	crej_true_recalc_error	Recalculation error for Jaffe creatinine	Numerical difference between recalculated and expected true Jaffe creatinine values.		See example_values and allowed_values.	numeric	6.66133814775094e-16 | 1.55431223447522e-15 | 2.22044604925031e-16 | 1.33226762955019e-15 | 0		NA/blank as read by fread	34441	0	23	public	primary_source	csv	exact_definition	FALSE	acceptable		crej_true_recalc_error	f1_simulated_surface_repository.csv				F1	public_or_low_risk	yes		public_deposit	keep_public_deposit	F1	public	Public-deposit file after policy overrides.	public	public_deposit	keep_public_deposit	Parent file is public data and variable was marked keep_public=yes.	public			FALSE	FALSE	FALSE	FALSE	FALSE
crej_true_recalc_mg_dL	01_primary_data/public/f1_simulated_surface_repository.csv	crej_true_recalc_mg_dL	Recalculated true Jaffe creatinine concentration	True Jaffe creatinine concentration recalculated from the model.		See example_values and allowed_values.	numeric	1 | 1.05 | 1.1 | 1.15 | 1.2		NA/blank as read by fread	34441	0	101	public	primary_source	csv	exact_definition	FALSE	acceptable		crej_true_recalc_mg_dL	f1_simulated_surface_repository.csv				F1	public_or_low_risk	yes		public_deposit	keep_public_deposit	F1	public	Public-deposit file after policy overrides.	public	public_deposit	keep_public_deposit	Parent file is public data and variable was marked keep_public=yes.	public			FALSE	FALSE	FALSE	FALSE	FALSE
delta_cree_to_gravimetry_mg_dL	01_primary_data/public/f1_simulated_surface_repository.csv	delta_cree_to_gravimetry_mg_dL	Enzymatic creatinine deviation from gravimetry	Difference between enzymatic creatinine and the gravimetric/reference value.		See example_values and allowed_values.	numeric	0.0979350855740958 | 0.092810860164406 | 0.0876846245860179 | 0.0825563786189223 | 0.0774261220434804		NA/blank as read by fread	34441	0	34441	public	primary_source	csv	exact_definition	FALSE	acceptable		delta_cree_to_gravimetry_mg_dL	f1_simulated_surface_repository.csv				F1	public_or_low_risk	yes		public_deposit	keep_public_deposit	F1	public	Public-deposit file after policy overrides.	public	public_deposit	keep_public_deposit	Parent file is public data and variable was marked keep_public=yes.	public			FALSE	FALSE	FALSE	FALSE	FALSE
delta_crej_to_gravimetry_mg_dL	01_primary_data/public/f1_simulated_surface_repository.csv	delta_crej_to_gravimetry_mg_dL	Jaffe creatinine deviation from gravimetry	Difference between Jaffe creatinine and the gravimetric/reference value.		See example_values and allowed_values.	numeric	0.00953614203494679 | 0.00847715782000691 | 0.00726091018144937 | 0.00588593697515871 | 0.00435075325865664		NA/blank as read by fread	34441	0	23475	public	primary_source	csv	exact_definition	FALSE	acceptable		delta_crej_to_gravimetry_mg_dL	f1_simulated_surface_repository.csv				F1	public_or_low_risk	yes		public_deposit	keep_public_deposit	F1	public	Public-deposit file after policy overrides.	public	public_deposit	keep_public_deposit	Parent file is public data and variable was marked keep_public=yes.	public			FALSE	FALSE	FALSE	FALSE	FALSE
grid_id	01_primary_data/public/f1_simulated_surface_repository.csv	grid_id	Surface-grid identifier	Identifier of a grid point in the F1 simulated or reconstructed surface data.		See example_values and allowed_values.	integer	1 | 2 | 3 | 4 | 5		NA/blank as read by fread	34441	0	34441	public	primary_source	csv	exact_definition	FALSE	acceptable		grid_id	f1_simulated_surface_repository.csv				F1	manual_review_indirect_identifier_risk	manual_review		public_deposit	keep_public_deposit	F1	manual_review	Public-deposit file after policy overrides.	manual_review	public_deposit	keep_public_deposit	Approved after public manual-variable review. Public release pseudonym, binary flag, or technical F1 identifier; not a raw patient identifier.	manual_review_public_data_variable	release_pseudonym_or_technical_identifier	Public release pseudonym, binary flag, or technical F1 identifier; not a raw patient identifier.	FALSE	FALSE	FALSE	FALSE	FALSE
tb_mg_dL	01_primary_data/public/f1_simulated_surface_repository.csv	tb_mg_dL	Total bilirubin concentration	Total bilirubin concentration used in the creatinine/bilirubin interference model or figure data.		See example_values and allowed_values.	numeric	1 | 1.1 | 1.2 | 1.3 | 1.4		NA/blank as read by fread	34441	0	341	public	primary_source	csv	exact_definition	FALSE	acceptable		tb_mg_dL	f1_simulated_surface_repository.csv				F1	public_or_low_risk	yes		public_deposit	keep_public_deposit	F1	public	Public-deposit file after policy overrides.	public	public_deposit	keep_public_deposit	Parent file is public data and variable was marked keep_public=yes.	public			FALSE	FALSE	FALSE	FALSE	FALSE
Cre_nominal_grav_mg_dL	01_primary_data/public/f1_tb_cre_experimental_array_raw.csv	Cre_nominal_grav_mg_dL	Nominal gravimetric creatinine target concentration	Nominal gravimetric target concentration of creatinine used when defining the F1 experimental array.	mg/dL	Numeric concentration in mg/dL.	numeric	3 | 1.5 | 3.5 | 2 | 0.5		NA/blank as read by fread	4200	0	10	public	primary_source	csv	manual_precision_definition	FALSE	acceptable		Cre_nominal_grav_mg_dL	f1_tb_cre_experimental_array_raw.csv				F1	public_or_low_risk	yes		public_deposit	keep_public_deposit	F1	public	Public-deposit file after policy overrides.	public	public_deposit	keep_public_deposit	Parent file is public data and variable was marked keep_public=yes.	public			FALSE	FALSE	FALSE	FALSE	FALSE
TB_nominal_grav_mg_dL	01_primary_data/public/f1_tb_cre_experimental_array_raw.csv	TB_nominal_grav_mg_dL	Nominal gravimetric total bilirubin target concentration	Nominal gravimetric target concentration of total bilirubin used when defining the F1 experimental array.	mg/dL	Numeric concentration in mg/dL.	integer	27 | 14 | 28 | 15 | 29		NA/blank as read by fread	4200	0	35	public	primary_source	csv	manual_precision_definition	FALSE	acceptable		TB_nominal_grav_mg_dL	f1_tb_cre_experimental_array_raw.csv				F1	public_or_low_risk	yes		public_deposit	keep_public_deposit	F1	public	Public-deposit file after policy overrides.	public	public_deposit	keep_public_deposit	Parent file is public data and variable was marked keep_public=yes.	public			FALSE	FALSE	FALSE	FALSE	FALSE
TB_trial_M_mg_dL	01_primary_data/public/f1_tb_cre_experimental_array_raw.csv	TB_trial_M_mg_dL	Measured total bilirubin concentration in the experimental dataset	Measured total bilirubin concentration in the F1 experimental dataset. In rounded input tables this is the rounded/display value used for model calculation and plotting.	mg/dL	Numeric concentration in mg/dL.	numeric	27.2227640681025 | 27.1297714113581 | 27.2238964489877 | 27.1309037922433 | 26.9427373034614		NA/blank as read by fread	4200	0	4200	public	primary_source	csv	manual_precision_definition	FALSE	acceptable		TB_trial_M_mg_dL	f1_tb_cre_experimental_array_raw.csv				F1	public_or_low_risk	yes		public_deposit	keep_public_deposit	F1	public	Public-deposit file after policy overrides.	public	public_deposit	keep_public_deposit	Parent file is public data and variable was marked keep_public=yes.	public			FALSE	FALSE	FALSE	FALSE	FALSE
array_id	01_primary_data/public/f1_tb_cre_experimental_array_raw.csv	array_id	Experimental array identifier	Identifier of the experimental array used in the F1 creatinine/bilirubin interference data.		See example_values and allowed_values.	character	Array_1 | Array_2 | Array_3	Array_1 | Array_2 | Array_3	NA/blank as read by fread	4200	0	3	public	primary_source	csv	exact_definition	FALSE	acceptable		array_id	f1_tb_cre_experimental_array_raw.csv				F1	manual_review_indirect_identifier_risk	manual_review		public_deposit	keep_public_deposit	F1	manual_review	Public-deposit file after policy overrides.	manual_review	public_deposit	keep_public_deposit	Approved after public manual-variable review. Public release pseudonym, binary flag, or technical F1 identifier; not a raw patient identifier.	manual_review_public_data_variable	release_pseudonym_or_technical_identifier	Public release pseudonym, binary flag, or technical F1 identifier; not a raw patient identifier.	FALSE	FALSE	FALSE	FALSE	FALSE
assay	01_primary_data/public/f1_tb_cre_experimental_array_raw.csv	assay	Creatinine assay	Creatinine assay represented by the row, for example enzymatic creatinine (CreE) or Jaffe creatinine (CreJ).		Categorical assay label, e.g. CreE or CreJ.	character	CreE | CreJ	CreE | CreJ	NA/blank as read by fread	4200	0	2	public	primary_source	csv	manual_precision_definition	FALSE	acceptable		assay	f1_tb_cre_experimental_array_raw.csv				F1	public_or_low_risk	yes		public_deposit	keep_public_deposit	F1	public	Public-deposit file after policy overrides.	public	public_deposit	keep_public_deposit	Parent file is public data and variable was marked keep_public=yes.	public			FALSE	FALSE	FALSE	FALSE	FALSE
plot_correction_mg_dL	01_primary_data/public/f1_tb_cre_experimental_array_raw.csv	plot_correction_mg_dL	Plotted creatinine correction	Creatinine correction value plotted in F1, expressed in mg/dL as the difference between corrected/reference and measured creatinine.	mg/dL	Numeric correction in mg/dL.	numeric	-0.541120525715191 | -0.480865451714561 | -0.386578220459593 | -0.317061468810564 | -0.458450885953881		NA/blank as read by fread	4200	0	4200	public	primary_source	csv	manual_precision_definition	FALSE	acceptable		plot_correction_mg_dL	f1_tb_cre_experimental_array_raw.csv		mg/dL		F1	public_or_low_risk	yes		public_deposit	keep_public_deposit	F1	public	Public-deposit file after policy overrides.	public	public_deposit	keep_public_deposit	Parent file is public data and variable was marked keep_public=yes.	public			FALSE	FALSE	FALSE	FALSE	FALSE
preparer_id	01_primary_data/public/f1_tb_cre_experimental_array_raw.csv	preparer_id	Experimental preparer identifier	Identifier of the experimental preparer in F1 raw/validation data, represented as a public technical code.		See example_values and allowed_values.	character	Prep_A | Prep_B	Prep_A | Prep_B	NA/blank as read by fread	4200	0	2	public	primary_source	csv	exact_definition	FALSE	acceptable		preparer_id	f1_tb_cre_experimental_array_raw.csv				F1	manual_review_indirect_identifier_risk	manual_review		public_deposit	keep_public_deposit	F1	manual_review	Public-deposit file after policy overrides.	manual_review	public_deposit	keep_public_deposit	Approved after public manual-variable review. Public release pseudonym, binary flag, or technical F1 identifier; not a raw patient identifier.	manual_review_public_data_variable	release_pseudonym_or_technical_identifier	Public release pseudonym, binary flag, or technical F1 identifier; not a raw patient identifier.	FALSE	FALSE	FALSE	FALSE	FALSE
replicate	01_primary_data/public/f1_tb_cre_experimental_array_raw.csv	replicate	Experimental replicate number	Replicate number within the F1 experimental dataset.		Integer replicate number.	integer	2 | 1		NA/blank as read by fread	4200	0	2	public	primary_source	csv	manual_precision_definition	FALSE	acceptable		replicate	f1_tb_cre_experimental_array_raw.csv				F1	public_or_low_risk	yes		public_deposit	keep_public_deposit	F1	public	Public-deposit file after policy overrides.	public	public_deposit	keep_public_deposit	Parent file is public data and variable was marked keep_public=yes.	public			FALSE	FALSE	FALSE	FALSE	FALSE
trial_display_Cre_M_mg_dL	01_primary_data/public/f1_tb_cre_experimental_array_raw.csv	trial_display_Cre_M_mg_dL	Measured creatinine concentration in the experimental dataset	Measured creatinine concentration in the F1 experimental dataset. In rounded input tables this is the rounded/display value used for model calculation and plotting.	mg/dL	Numeric concentration in mg/dL.	numeric	3.54112052571519 | 3.48086545171456 | 3.38657822045959 | 3.31706146881056 | 3.45845088595388		NA/blank as read by fread	4200	0	4200	public	primary_source	csv	manual_precision_definition	FALSE	acceptable		trial_display_Cre_M_mg_dL	f1_tb_cre_experimental_array_raw.csv				F1	public_or_low_risk	yes		public_deposit	keep_public_deposit	F1	public	Public-deposit file after policy overrides.	public	public_deposit	keep_public_deposit	Parent file is public data and variable was marked keep_public=yes.	public			FALSE	FALSE	FALSE	FALSE	FALSE
cre_true_gcidms_mg_dL	01_primary_data/public/f1_tb_cre_experimental_validation_raw.csv	cre_true_gcidms_mg_dL	GC-IDMS reference creatinine concentration	Creatinine concentration measured by GC-IDMS reference method in the validation data.		See example_values and allowed_values.	numeric	0.82 | 0.86 | 0.63 | 0.94 | 0.9		NA/blank as read by fread	32	0	30	public	primary_source	csv	exact_definition	FALSE	acceptable		cre_true_gcidms_mg_dL	f1_tb_cre_experimental_validation_raw.csv				F1	internal_only	no		public_deposit	keep_public_deposit	F1	not_public	Public-deposit file after policy overrides.	manual_review	public_deposit	keep_public_deposit	Approved after public manual-variable review. Assay value, QC metric, or long-format metadata field required to rebuild public outputs.	manual_review_public_data_variable	assay_value_qc_metric_or_long_format_metadata	Assay value, QC metric, or long-format metadata field required to rebuild public outputs.	FALSE	FALSE	FALSE	FALSE	FALSE
cree_corrected_mg_dL	01_primary_data/public/f1_tb_cre_experimental_validation_raw.csv	cree_corrected_mg_dL	Corrected enzymatic creatinine concentration	Creatinine concentration after applying the enzymatic correction model.		See example_values and allowed_values.	numeric	0.68240141154 | 0.81680053664 | 0.35207418306 | 0.93410841026 | 0.6516394885		NA/blank as read by fread	32	0	32	public	primary_source	csv	exact_definition	FALSE	acceptable		cree_corrected_mg_dL	f1_tb_cre_experimental_validation_raw.csv				F1	internal_only	no		public_deposit	keep_public_deposit	F1	not_public	Public-deposit file after policy overrides.	manual_review	public_deposit	keep_public_deposit	Approved after public manual-variable review. Assay value, QC metric, or long-format metadata field required to rebuild public outputs.	manual_review_public_data_variable	assay_value_qc_metric_or_long_format_metadata	Assay value, QC metric, or long-format metadata field required to rebuild public outputs.	FALSE	FALSE	FALSE	FALSE	FALSE
cree_measured_mg_dL	01_primary_data/public/f1_tb_cre_experimental_validation_raw.csv	cree_measured_mg_dL	Measured enzymatic creatinine concentration	Measured creatinine concentration using the enzymatic assay.		See example_values and allowed_values.	numeric	0.75 | 0.78 | 0.52 | 0.89 | 0.8		NA/blank as read by fread	32	0	32	public	primary_source	csv	exact_definition	FALSE	acceptable		cree_measured_mg_dL	f1_tb_cre_experimental_validation_raw.csv				F1	internal_only	no		public_deposit	keep_public_deposit	F1	not_public	Public-deposit file after policy overrides.	manual_review	public_deposit	keep_public_deposit	Approved after public manual-variable review. Assay value, QC metric, or long-format metadata field required to rebuild public outputs.	manual_review_public_data_variable	assay_value_qc_metric_or_long_format_metadata	Assay value, QC metric, or long-format metadata field required to rebuild public outputs.	FALSE	FALSE	FALSE	FALSE	FALSE
crej_corrected_mg_dL	01_primary_data/public/f1_tb_cre_experimental_validation_raw.csv	crej_corrected_mg_dL	Corrected Jaffe creatinine concentration	Creatinine concentration after applying the Jaffe correction model.		See example_values and allowed_values.	numeric	0.8822513 | 0.9490736 | 0.6756628 | 0.8942763 | 0.9588407		NA/blank as read by fread	32	0	32	public	primary_source	csv	exact_definition	FALSE	acceptable		crej_corrected_mg_dL	f1_tb_cre_experimental_validation_raw.csv				F1	internal_only	no		public_deposit	keep_public_deposit	F1	not_public	Public-deposit file after policy overrides.	manual_review	public_deposit	keep_public_deposit	Approved after public manual-variable review. Assay value, QC metric, or long-format metadata field required to rebuild public outputs.	manual_review_public_data_variable	assay_value_qc_metric_or_long_format_metadata	Assay value, QC metric, or long-format metadata field required to rebuild public outputs.	FALSE	FALSE	FALSE	FALSE	FALSE
crej_measured_mg_dL	01_primary_data/public/f1_tb_cre_experimental_validation_raw.csv	crej_measured_mg_dL	Measured Jaffe creatinine concentration	Measured creatinine concentration using the Jaffe assay.		See example_values and allowed_values.	numeric	0.95 | 0.98 | 0.78 | 0.92 | 1.06		NA/blank as read by fread	32	0	31	public	primary_source	csv	exact_definition	FALSE	acceptable		crej_measured_mg_dL	f1_tb_cre_experimental_validation_raw.csv				F1	internal_only	no		public_deposit	keep_public_deposit	F1	not_public	Public-deposit file after policy overrides.	manual_review	public_deposit	keep_public_deposit	Approved after public manual-variable review. Assay value, QC metric, or long-format metadata field required to rebuild public outputs.	manual_review_public_data_variable	assay_value_qc_metric_or_long_format_metadata	Assay value, QC metric, or long-format metadata field required to rebuild public outputs.	FALSE	FALSE	FALSE	FALSE	FALSE
db_measured_mg_dL	01_primary_data/public/f1_tb_cre_experimental_validation_raw.csv	db_measured_mg_dL	Direct bilirubin concentration	Direct bilirubin concentration measured in the experimental or validation data.		See example_values and allowed_values.	numeric	7.411 | 3.874 | 13.015 | 3.245 | 11.224		NA/blank as read by fread	32	0	32	public	primary_source	csv	exact_definition	FALSE	acceptable		db_measured_mg_dL	f1_tb_cre_experimental_validation_raw.csv				F1	internal_only	no		public_deposit	keep_public_deposit	F1	not_public	Public-deposit file after policy overrides.	manual_review	public_deposit	keep_public_deposit	Approved after public manual-variable review. Assay value, QC metric, or long-format metadata field required to rebuild public outputs.	manual_review_public_data_variable	assay_value_qc_metric_or_long_format_metadata	Assay value, QC metric, or long-format metadata field required to rebuild public outputs.	FALSE	FALSE	FALSE	FALSE	FALSE
sample_id	01_primary_data/public/f1_tb_cre_experimental_validation_raw.csv	sample_id	Sample identifier	Identifier of a sample or experimental record within the released public data; not a personal identifier.		See example_values and allowed_values.	integer	1 | 2 | 3 | 4 | 5		NA/blank as read by fread	32	0	32	public	primary_source	csv	exact_definition	FALSE	acceptable		sample_id	f1_tb_cre_experimental_validation_raw.csv				F1	internal_only	no		public_deposit	keep_public_deposit	F1	not_public	Public-deposit file after policy overrides.	manual_review	public_deposit	keep_public_deposit	Approved after public manual-variable review. Public release pseudonym, binary flag, or technical F1 identifier; not a raw patient identifier.	manual_review_public_data_variable	release_pseudonym_or_technical_identifier	Public release pseudonym, binary flag, or technical F1 identifier; not a raw patient identifier.	FALSE	FALSE	FALSE	FALSE	FALSE
tb_measured_mg_dL	01_primary_data/public/f1_tb_cre_experimental_validation_raw.csv	tb_measured_mg_dL	Measured total bilirubin concentration	Measured total bilirubin concentration in the experimental F1 data.		See example_values and allowed_values.	numeric	9.263 | 4.852 | 16.121 | 4.419 | 14.415		NA/blank as read by fread	32	0	32	public	primary_source	csv	exact_definition	FALSE	acceptable		tb_measured_mg_dL	f1_tb_cre_experimental_validation_raw.csv				F1	internal_only	no		public_deposit	keep_public_deposit	F1	not_public	Public-deposit file after policy overrides.	manual_review	public_deposit	keep_public_deposit	Approved after public manual-variable review. Assay value, QC metric, or long-format metadata field required to rebuild public outputs.	manual_review_public_data_variable	assay_value_qc_metric_or_long_format_metadata	Assay value, QC metric, or long-format metadata field required to rebuild public outputs.	FALSE	FALSE	FALSE	FALSE	FALSE
parameter	01_primary_data/public/f2_simulated_heatmap_metadata.csv	parameter	Metadata parameter name	Name of a metadata parameter describing the F2 simulated heatmap object, such as figure identity, data origin, grid type, axis variable, or unit/role.		Categorical metadata key; value is given in the corresponding value column or file-specific metadata field.	character	figure | data_origin | grid_type | x_axis_variable | x_start	figure | data_origin | grid_type | x_axis_variable | x_start | x_end | x_step | y_axis_variable | y_start | y_end	NA/blank as read by fread	21	0	21	public	primary_source	csv	manual_exact_definition	FALSE	acceptable		parameter	f2_simulated_heatmap_metadata.csv				F2	public_or_low_risk	yes		public_deposit	keep_public_deposit	F2	public	Public-deposit file after policy overrides.	public	public_deposit	keep_public_deposit	Parent file is public data and variable was marked keep_public=yes.	public			FALSE	FALSE	FALSE	FALSE	FALSE
value	01_primary_data/public/f2_simulated_heatmap_metadata.csv	value	Value	Numerical or character value corresponding to the row-specific variable/metric.		See example_values and allowed_values.	character	Figure 2 | in silico simulation | uniform subpoint grid within bins | Creatinine (mg/dL) | 0.1	Figure 2 | in silico simulation | uniform subpoint grid within bins | Creatinine (mg/dL) | 0.1 | 5.0 | 0.02 | Bilirubin (mg/dL) | 30.0 | 1000	NA/blank as read by fread	21	0	18	public	primary_source	csv	exact_definition	FALSE	acceptable		value	f2_simulated_heatmap_metadata.csv				F2	public_or_low_risk	yes		public_deposit	keep_public_deposit	F2	public	Public-deposit file after policy overrides.	public	public_deposit	keep_public_deposit	Parent file is public data and variable was marked keep_public=yes.	public	assay_value_qc_metric_or_long_format_metadata	Assay value, QC metric, or long-format metadata field required to rebuild public outputs.	FALSE	FALSE	FALSE	FALSE	FALSE
count_negative	01_primary_data/public/f2_simulated_heatmap_repository.csv	count_negative	Number of simulated subpoints with negative score shift	Number of simulated subpoints within the F2 heatmap bin where the score shift is negative, defined as score delta ≤ −1.	count	Integer count.	integer	0 | 1 | 17 | 20 | 4		NA/blank as read by fread	295200	0	101	public	primary_source	csv	manual_precision_definition	FALSE	acceptable		count_negative	f2_simulated_heatmap_repository.csv				F2	public_or_low_risk	yes		public_deposit	keep_public_deposit	F2	public	Public-deposit file after policy overrides.	public	public_deposit	keep_public_deposit	Parent file is public data and variable was marked keep_public=yes.	public			FALSE	FALSE	FALSE	FALSE	FALSE
model	01_primary_data/public/f2_simulated_heatmap_repository.csv	model	MELD model or score variant	Name of the MELD-related model or score variant represented by the row; expected values include MELD, MELD-Na, reMELD-Na, and MELD 3.0.		Categorical score/model label, for example MELD, MELD-Na, reMELD-Na, or MELD 3.0.	character	MELD | MELD-Na | reMELD-Na | MELD 3.0	MELD | MELD-Na | reMELD-Na | MELD 3.0	NA/blank as read by fread	295200	0	4	public	primary_source	csv	manual_exact_definition	FALSE	acceptable		model	f2_simulated_heatmap_repository.csv				F2	public_or_low_risk	yes		public_deposit	keep_public_deposit	F2	public	Public-deposit file after policy overrides.	public	public_deposit	keep_public_deposit	Parent file is public data and variable was marked keep_public=yes.	public			FALSE	FALSE	FALSE	FALSE	FALSE
n_sub	01_primary_data/public/f2_simulated_heatmap_repository.csv	n_sub	Number of simulated subpoints per heatmap bin	Number of simulated subpoints aggregated within one F2 heatmap bin.	count	Integer count.	integer	100		NA/blank as read by fread	295200	0	1	public	primary_source	csv	manual_precision_definition	FALSE	acceptable		n_sub	f2_simulated_heatmap_repository.csv				F2	public_or_low_risk	yes		public_deposit	keep_public_deposit	F2	public	Public-deposit file after policy overrides.	public	public_deposit	keep_public_deposit	Parent file is public data and variable was marked keep_public=yes.	public			FALSE	FALSE	FALSE	FALSE	FALSE
pct_negative	01_primary_data/public/f2_simulated_heatmap_repository.csv	pct_negative	Percentage of simulated subpoints with negative score shift	Percentage of simulated subpoints within the F2 heatmap bin where the score shift is negative, defined as score delta ≤ −1.	%	0–100 percentage scale.	integer	0 | 1 | 17 | 20 | 4		NA/blank as read by fread	295200	0	101	public	primary_source	csv	manual_precision_definition	FALSE	acceptable		pct_negative	f2_simulated_heatmap_repository.csv		%		F2	public_or_low_risk	yes		public_deposit	keep_public_deposit	F2	public	Public-deposit file after policy overrides.	public	public_deposit	keep_public_deposit	Parent file is public data and variable was marked keep_public=yes.	public			FALSE	FALSE	FALSE	FALSE	FALSE
x_value	01_primary_data/public/f2_simulated_heatmap_repository.csv	x_value	Heatmap x-axis creatinine value	Creatinine value defining the x-axis coordinate of an F2 heatmap bin.	mg/dL	Numeric creatinine value in mg/dL.	numeric	0.1 | 0.12 | 0.14 | 0.16 | 0.18		NA/blank as read by fread	295200	0	246	public	primary_source	csv	manual_precision_definition	FALSE	acceptable		x_value	f2_simulated_heatmap_repository.csv		mg/dL		F2	public_or_low_risk	yes		public_deposit	keep_public_deposit	F2	public	Public-deposit file after policy overrides.	public	public_deposit	keep_public_deposit	Parent file is public data and variable was marked keep_public=yes.	public			FALSE	FALSE	FALSE	FALSE	FALSE
y_value	01_primary_data/public/f2_simulated_heatmap_repository.csv	y_value	Heatmap y-axis total bilirubin value	Total bilirubin value defining the y-axis coordinate of an F2 heatmap bin.	mg/dL	Numeric total bilirubin value in mg/dL.	numeric	0.1 | 0.2 | 0.3 | 0.4 | 0.5		NA/blank as read by fread	295200	0	300	public	primary_source	csv	manual_precision_definition	FALSE	acceptable		y_value	f2_simulated_heatmap_repository.csv		mg/dL		F2	public_or_low_risk	yes		public_deposit	keep_public_deposit	F2	public	Public-deposit file after policy overrides.	public	public_deposit	keep_public_deposit	Parent file is public data and variable was marked keep_public=yes.	public			FALSE	FALSE	FALSE	FALSE	FALSE
Cre_nominal_grav_mg_dL	02_workflows/F1_workflow_v02/data/01_source_loaded_harmonized/expm_F1_array_raw_public.csv	Cre_nominal_grav_mg_dL	Nominal gravimetric creatinine target concentration	Nominal gravimetric target concentration of creatinine used when defining the F1 experimental array.	mg/dL	Numeric concentration in mg/dL.	numeric	3 | 1.5 | 3.5 | 2 | 0.5		NA/blank as read by fread	4200	0	10	public	derived_or_workflow_data	csv	manual_precision_definition	FALSE	acceptable		Cre_nominal_grav_mg_dL	expm_F1_array_raw_public.csv				F1	public_or_low_risk	yes		public_deposit	keep_public_deposit	F1	public	Public-deposit file after policy overrides.	public	public_deposit	keep_public_deposit	Parent file is public data and variable was marked keep_public=yes.	public			FALSE	FALSE	FALSE	FALSE	FALSE
TB_nominal_grav_mg_dL	02_workflows/F1_workflow_v02/data/01_source_loaded_harmonized/expm_F1_array_raw_public.csv	TB_nominal_grav_mg_dL	Nominal gravimetric total bilirubin target concentration	Nominal gravimetric target concentration of total bilirubin used when defining the F1 experimental array.	mg/dL	Numeric concentration in mg/dL.	integer	27 | 14 | 28 | 15 | 29		NA/blank as read by fread	4200	0	35	public	derived_or_workflow_data	csv	manual_precision_definition	FALSE	acceptable		TB_nominal_grav_mg_dL	expm_F1_array_raw_public.csv				F1	public_or_low_risk	yes		public_deposit	keep_public_deposit	F1	public	Public-deposit file after policy overrides.	public	public_deposit	keep_public_deposit	Parent file is public data and variable was marked keep_public=yes.	public			FALSE	FALSE	FALSE	FALSE	FALSE
TB_trial_M_mg_dL	02_workflows/F1_workflow_v02/data/01_source_loaded_harmonized/expm_F1_array_raw_public.csv	TB_trial_M_mg_dL	Measured total bilirubin concentration in the experimental dataset	Measured total bilirubin concentration in the F1 experimental dataset. In rounded input tables this is the rounded/display value used for model calculation and plotting.	mg/dL	Numeric concentration in mg/dL.	numeric	27.2227640681025 | 27.1297714113581 | 27.2238964489877 | 27.1309037922433 | 26.9427373034614		NA/blank as read by fread	4200	0	4200	public	derived_or_workflow_data	csv	manual_precision_definition	FALSE	acceptable		TB_trial_M_mg_dL	expm_F1_array_raw_public.csv				F1	public_or_low_risk	yes		public_deposit	keep_public_deposit	F1	public	Public-deposit file after policy overrides.	public	public_deposit	keep_public_deposit	Parent file is public data and variable was marked keep_public=yes.	public			FALSE	FALSE	FALSE	FALSE	FALSE
array_id	02_workflows/F1_workflow_v02/data/01_source_loaded_harmonized/expm_F1_array_raw_public.csv	array_id	Experimental array identifier	Identifier of the experimental array used in the F1 creatinine/bilirubin interference data.		See example_values and allowed_values.	character	Array_1 | Array_2 | Array_3	Array_1 | Array_2 | Array_3	NA/blank as read by fread	4200	0	3	public	derived_or_workflow_data	csv	exact_definition	FALSE	acceptable		array_id	expm_F1_array_raw_public.csv				F1	manual_review_indirect_identifier_risk	manual_review		public_deposit	keep_public_deposit	F1	manual_review	Public-deposit file after policy overrides.	manual_review	public_deposit	keep_public_deposit	Approved after public manual-variable review. Public release pseudonym, binary flag, or technical F1 identifier; not a raw patient identifier.	manual_review_public_data_variable	release_pseudonym_or_technical_identifier	Public release pseudonym, binary flag, or technical F1 identifier; not a raw patient identifier.	FALSE	FALSE	FALSE	FALSE	FALSE
assay	02_workflows/F1_workflow_v02/data/01_source_loaded_harmonized/expm_F1_array_raw_public.csv	assay	Creatinine assay	Creatinine assay represented by the row, for example enzymatic creatinine (CreE) or Jaffe creatinine (CreJ).		Categorical assay label, e.g. CreE or CreJ.	character	CreE | CreJ	CreE | CreJ	NA/blank as read by fread	4200	0	2	public	derived_or_workflow_data	csv	manual_precision_definition	FALSE	acceptable		assay	expm_F1_array_raw_public.csv				F1	public_or_low_risk	yes		public_deposit	keep_public_deposit	F1	public	Public-deposit file after policy overrides.	public	public_deposit	keep_public_deposit	Parent file is public data and variable was marked keep_public=yes.	public			FALSE	FALSE	FALSE	FALSE	FALSE
plot_correction_mg_dL	02_workflows/F1_workflow_v02/data/01_source_loaded_harmonized/expm_F1_array_raw_public.csv	plot_correction_mg_dL	Plotted creatinine correction	Creatinine correction value plotted in F1, expressed in mg/dL as the difference between corrected/reference and measured creatinine.	mg/dL	Numeric correction in mg/dL.	numeric	-0.541120525715191 | -0.480865451714561 | -0.386578220459593 | -0.317061468810564 | -0.458450885953881		NA/blank as read by fread	4200	0	4200	public	derived_or_workflow_data	csv	manual_precision_definition	FALSE	acceptable		plot_correction_mg_dL	expm_F1_array_raw_public.csv		mg/dL		F1	public_or_low_risk	yes		public_deposit	keep_public_deposit	F1	public	Public-deposit file after policy overrides.	public	public_deposit	keep_public_deposit	Parent file is public data and variable was marked keep_public=yes.	public			FALSE	FALSE	FALSE	FALSE	FALSE
preparer_id	02_workflows/F1_workflow_v02/data/01_source_loaded_harmonized/expm_F1_array_raw_public.csv	preparer_id	Experimental preparer identifier	Identifier of the experimental preparer in F1 raw/validation data, represented as a public technical code.		See example_values and allowed_values.	character	Prep_A | Prep_B	Prep_A | Prep_B	NA/blank as read by fread	4200	0	2	public	derived_or_workflow_data	csv	exact_definition	FALSE	acceptable		preparer_id	expm_F1_array_raw_public.csv				F1	manual_review_indirect_identifier_risk	manual_review		public_deposit	keep_public_deposit	F1	manual_review	Public-deposit file after policy overrides.	manual_review	public_deposit	keep_public_deposit	Approved after public manual-variable review. Public release pseudonym, binary flag, or technical F1 identifier; not a raw patient identifier.	manual_review_public_data_variable	release_pseudonym_or_technical_identifier	Public release pseudonym, binary flag, or technical F1 identifier; not a raw patient identifier.	FALSE	FALSE	FALSE	FALSE	FALSE
replicate	02_workflows/F1_workflow_v02/data/01_source_loaded_harmonized/expm_F1_array_raw_public.csv	replicate	Experimental replicate number	Replicate number within the F1 experimental dataset.		Integer replicate number.	integer	2 | 1		NA/blank as read by fread	4200	0	2	public	derived_or_workflow_data	csv	manual_precision_definition	FALSE	acceptable		replicate	expm_F1_array_raw_public.csv				F1	public_or_low_risk	yes		public_deposit	keep_public_deposit	F1	public	Public-deposit file after policy overrides.	public	public_deposit	keep_public_deposit	Parent file is public data and variable was marked keep_public=yes.	public			FALSE	FALSE	FALSE	FALSE	FALSE
trial_display_Cre_M_mg_dL	02_workflows/F1_workflow_v02/data/01_source_loaded_harmonized/expm_F1_array_raw_public.csv	trial_display_Cre_M_mg_dL	Measured creatinine concentration in the experimental dataset	Measured creatinine concentration in the F1 experimental dataset. In rounded input tables this is the rounded/display value used for model calculation and plotting.	mg/dL	Numeric concentration in mg/dL.	numeric	3.54112052571519 | 3.48086545171456 | 3.38657822045959 | 3.31706146881056 | 3.45845088595388		NA/blank as read by fread	4200	0	4200	public	derived_or_workflow_data	csv	manual_precision_definition	FALSE	acceptable		trial_display_Cre_M_mg_dL	expm_F1_array_raw_public.csv				F1	public_or_low_risk	yes		public_deposit	keep_public_deposit	F1	public	Public-deposit file after policy overrides.	public	public_deposit	keep_public_deposit	Parent file is public data and variable was marked keep_public=yes.	public			FALSE	FALSE	FALSE	FALSE	FALSE
cre_true_gcidms_mg_dL	02_workflows/F1_workflow_v02/data/01_source_loaded_harmonized/expm_F1_validation_raw_public.csv	cre_true_gcidms_mg_dL	GC-IDMS reference creatinine concentration	Creatinine concentration measured by GC-IDMS reference method in the validation data.		See example_values and allowed_values.	numeric	0.82 | 0.86 | 0.63 | 0.94 | 0.9		NA/blank as read by fread	32	0	30	public	derived_or_workflow_data	csv	exact_definition	FALSE	acceptable		cre_true_gcidms_mg_dL	expm_F1_validation_raw_public.csv				F1	internal_only	no		public_deposit	keep_public_deposit	F1	not_public	Public-deposit file after policy overrides.	manual_review	public_deposit	keep_public_deposit	Approved after public manual-variable review. Assay value, QC metric, or long-format metadata field required to rebuild public outputs.	manual_review_public_data_variable	assay_value_qc_metric_or_long_format_metadata	Assay value, QC metric, or long-format metadata field required to rebuild public outputs.	FALSE	FALSE	FALSE	FALSE	FALSE
cree_corrected_mg_dL	02_workflows/F1_workflow_v02/data/01_source_loaded_harmonized/expm_F1_validation_raw_public.csv	cree_corrected_mg_dL	Corrected enzymatic creatinine concentration	Creatinine concentration after applying the enzymatic correction model.		See example_values and allowed_values.	numeric	0.68240141154 | 0.81680053664 | 0.35207418306 | 0.93410841026 | 0.6516394885		NA/blank as read by fread	32	0	32	public	derived_or_workflow_data	csv	exact_definition	FALSE	acceptable		cree_corrected_mg_dL	expm_F1_validation_raw_public.csv				F1	internal_only	no		public_deposit	keep_public_deposit	F1	not_public	Public-deposit file after policy overrides.	manual_review	public_deposit	keep_public_deposit	Approved after public manual-variable review. Assay value, QC metric, or long-format metadata field required to rebuild public outputs.	manual_review_public_data_variable	assay_value_qc_metric_or_long_format_metadata	Assay value, QC metric, or long-format metadata field required to rebuild public outputs.	FALSE	FALSE	FALSE	FALSE	FALSE
cree_measured_mg_dL	02_workflows/F1_workflow_v02/data/01_source_loaded_harmonized/expm_F1_validation_raw_public.csv	cree_measured_mg_dL	Measured enzymatic creatinine concentration	Measured creatinine concentration using the enzymatic assay.		See example_values and allowed_values.	numeric	0.75 | 0.78 | 0.52 | 0.89 | 0.8		NA/blank as read by fread	32	0	32	public	derived_or_workflow_data	csv	exact_definition	FALSE	acceptable		cree_measured_mg_dL	expm_F1_validation_raw_public.csv				F1	internal_only	no		public_deposit	keep_public_deposit	F1	not_public	Public-deposit file after policy overrides.	manual_review	public_deposit	keep_public_deposit	Approved after public manual-variable review. Assay value, QC metric, or long-format metadata field required to rebuild public outputs.	manual_review_public_data_variable	assay_value_qc_metric_or_long_format_metadata	Assay value, QC metric, or long-format metadata field required to rebuild public outputs.	FALSE	FALSE	FALSE	FALSE	FALSE
crej_corrected_mg_dL	02_workflows/F1_workflow_v02/data/01_source_loaded_harmonized/expm_F1_validation_raw_public.csv	crej_corrected_mg_dL	Corrected Jaffe creatinine concentration	Creatinine concentration after applying the Jaffe correction model.		See example_values and allowed_values.	numeric	0.8822513 | 0.9490736 | 0.6756628 | 0.8942763 | 0.9588407		NA/blank as read by fread	32	0	32	public	derived_or_workflow_data	csv	exact_definition	FALSE	acceptable		crej_corrected_mg_dL	expm_F1_validation_raw_public.csv				F1	internal_only	no		public_deposit	keep_public_deposit	F1	not_public	Public-deposit file after policy overrides.	manual_review	public_deposit	keep_public_deposit	Approved after public manual-variable review. Assay value, QC metric, or long-format metadata field required to rebuild public outputs.	manual_review_public_data_variable	assay_value_qc_metric_or_long_format_metadata	Assay value, QC metric, or long-format metadata field required to rebuild public outputs.	FALSE	FALSE	FALSE	FALSE	FALSE
crej_measured_mg_dL	02_workflows/F1_workflow_v02/data/01_source_loaded_harmonized/expm_F1_validation_raw_public.csv	crej_measured_mg_dL	Measured Jaffe creatinine concentration	Measured creatinine concentration using the Jaffe assay.		See example_values and allowed_values.	numeric	0.95 | 0.98 | 0.78 | 0.92 | 1.06		NA/blank as read by fread	32	0	31	public	derived_or_workflow_data	csv	exact_definition	FALSE	acceptable		crej_measured_mg_dL	expm_F1_validation_raw_public.csv				F1	internal_only	no		public_deposit	keep_public_deposit	F1	not_public	Public-deposit file after policy overrides.	manual_review	public_deposit	keep_public_deposit	Approved after public manual-variable review. Assay value, QC metric, or long-format metadata field required to rebuild public outputs.	manual_review_public_data_variable	assay_value_qc_metric_or_long_format_metadata	Assay value, QC metric, or long-format metadata field required to rebuild public outputs.	FALSE	FALSE	FALSE	FALSE	FALSE
db_measured_mg_dL	02_workflows/F1_workflow_v02/data/01_source_loaded_harmonized/expm_F1_validation_raw_public.csv	db_measured_mg_dL	Direct bilirubin concentration	Direct bilirubin concentration measured in the experimental or validation data.		See example_values and allowed_values.	numeric	7.411 | 3.874 | 13.015 | 3.245 | 11.224		NA/blank as read by fread	32	0	32	public	derived_or_workflow_data	csv	exact_definition	FALSE	acceptable		db_measured_mg_dL	expm_F1_validation_raw_public.csv				F1	internal_only	no		public_deposit	keep_public_deposit	F1	not_public	Public-deposit file after policy overrides.	manual_review	public_deposit	keep_public_deposit	Approved after public manual-variable review. Assay value, QC metric, or long-format metadata field required to rebuild public outputs.	manual_review_public_data_variable	assay_value_qc_metric_or_long_format_metadata	Assay value, QC metric, or long-format metadata field required to rebuild public outputs.	FALSE	FALSE	FALSE	FALSE	FALSE
sample_id	02_workflows/F1_workflow_v02/data/01_source_loaded_harmonized/expm_F1_validation_raw_public.csv	sample_id	Sample identifier	Identifier of a sample or experimental record within the released public data; not a personal identifier.		See example_values and allowed_values.	integer	1 | 2 | 3 | 4 | 5		NA/blank as read by fread	32	0	32	public	derived_or_workflow_data	csv	exact_definition	FALSE	acceptable		sample_id	expm_F1_validation_raw_public.csv				F1	internal_only	no		public_deposit	keep_public_deposit	F1	not_public	Public-deposit file after policy overrides.	manual_review	public_deposit	keep_public_deposit	Approved after public manual-variable review. Public release pseudonym, binary flag, or technical F1 identifier; not a raw patient identifier.	manual_review_public_data_variable	release_pseudonym_or_technical_identifier	Public release pseudonym, binary flag, or technical F1 identifier; not a raw patient identifier.	FALSE	FALSE	FALSE	FALSE	FALSE
tb_measured_mg_dL	02_workflows/F1_workflow_v02/data/01_source_loaded_harmonized/expm_F1_validation_raw_public.csv	tb_measured_mg_dL	Measured total bilirubin concentration	Measured total bilirubin concentration in the experimental F1 data.		See example_values and allowed_values.	numeric	9.263 | 4.852 | 16.121 | 4.419 | 14.415		NA/blank as read by fread	32	0	32	public	derived_or_workflow_data	csv	exact_definition	FALSE	acceptable		tb_measured_mg_dL	expm_F1_validation_raw_public.csv				F1	internal_only	no		public_deposit	keep_public_deposit	F1	not_public	Public-deposit file after policy overrides.	manual_review	public_deposit	keep_public_deposit	Approved after public manual-variable review. Assay value, QC metric, or long-format metadata field required to rebuild public outputs.	manual_review_public_data_variable	assay_value_qc_metric_or_long_format_metadata	Assay value, QC metric, or long-format metadata field required to rebuild public outputs.	FALSE	FALSE	FALSE	FALSE	FALSE
file_key	02_workflows/F1_workflow_v02/data/01_source_loaded_harmonized/expm_slco_F1_source_load_manifest_public.csv	file_key	Repository file key	Stable repository key identifying a file in a source/load manifest.		Categorical repository key.	character	f1_tb_cre_experimental_array_raw | f1_tb_cre_experimental_validation_raw | f1_simulated_surface_repository | f1_simulate...	f1_tb_cre_experimental_array_raw | f1_tb_cre_experimental_validation_raw | f1_simulated_surface_repository | f1_simulated_surface_metadata	NA/blank as read by fread	4	0	4	public	derived_or_workflow_data	csv	manual_precision_definition	FALSE	acceptable		file_key	expm_slco_F1_source_load_manifest_public.csv				F1	public_or_low_risk	yes		public_deposit	keep_public_deposit	F1	public	Public-deposit file after policy overrides.	public	public_deposit	keep_public_deposit	Parent file is public data and variable was marked keep_public=yes.	public			FALSE	FALSE	FALSE	FALSE	FALSE
harmonized_loaded_file_name	02_workflows/F1_workflow_v02/data/01_source_loaded_harmonized/expm_slco_F1_source_load_manifest_public.csv	harmonized_loaded_file_name	Loaded harmonized file name	File name of the harmonized public file loaded by the workflow.		File name.	character	expm_F1_array_raw_public.csv | expm_F1_validation_raw_public.csv | slco_F1_surface_grid_reference_public.csv | slco_F1_s...	expm_F1_array_raw_public.csv | expm_F1_validation_raw_public.csv | slco_F1_surface_grid_reference_public.csv | slco_F1_surface_meta_reference_public.csv	NA/blank as read by fread	4	0	4	public	derived_or_workflow_data	csv	manual_precision_definition	FALSE	acceptable		harmonized_loaded_file_name	expm_slco_F1_source_load_manifest_public.csv				F1	public_or_low_risk	yes		public_deposit	keep_public_deposit	F1	public	Public-deposit file after policy overrides.	public	public_deposit	keep_public_deposit	Parent file is public data and variable was marked keep_public=yes.	public			FALSE	FALSE	FALSE	FALSE	FALSE
md5	02_workflows/F1_workflow_v02/data/01_source_loaded_harmonized/expm_slco_F1_source_load_manifest_public.csv	md5	MD5 checksum	MD5 checksum of the referenced file, used for file-integrity checks.	checksum	MD5 checksum string.	character	b8ffb94bc127381e0963db2211ba44b8 | 30e9eb0a37dab1d84dbff1649b1b9e07 | 87713a0d6868c6ac52ff20ea850e3d58 | ee2dfece0c0751a...	b8ffb94bc127381e0963db2211ba44b8 | 30e9eb0a37dab1d84dbff1649b1b9e07 | 87713a0d6868c6ac52ff20ea850e3d58 | ee2dfece0c0751ab1643f0e896edea9b	NA/blank as read by fread	4	0	4	public	derived_or_workflow_data	csv	manual_precision_definition	FALSE	acceptable		md5	expm_slco_F1_source_load_manifest_public.csv				F1	public_or_low_risk	yes		public_deposit	keep_public_deposit	F1	public	Public-deposit file after policy overrides.	public	public_deposit	keep_public_deposit	Parent file is public data and variable was marked keep_public=yes.	public			FALSE	FALSE	FALSE	FALSE	FALSE
n_columns	02_workflows/F1_workflow_v02/data/01_source_loaded_harmonized/expm_slco_F1_source_load_manifest_public.csv	n_columns	Number of columns	Number of columns in the referenced public data object.	count	Integer count.	integer	9 | 8 | 11 | 2		NA/blank as read by fread	4	0	4	public	derived_or_workflow_data	csv	manual_precision_definition	FALSE	acceptable		n_columns	expm_slco_F1_source_load_manifest_public.csv				F1	public_or_low_risk	yes		public_deposit	keep_public_deposit	F1	public	Public-deposit file after policy overrides.	public	public_deposit	keep_public_deposit	Parent file is public data and variable was marked keep_public=yes.	public			FALSE	FALSE	FALSE	FALSE	FALSE
n_rows	02_workflows/F1_workflow_v02/data/01_source_loaded_harmonized/expm_slco_F1_source_load_manifest_public.csv	n_rows	Number of rows	Number of rows in the referenced public data object.	count	Integer count.	integer	4200 | 32 | 34441 | 9		NA/blank as read by fread	4	0	4	public	derived_or_workflow_data	csv	manual_precision_definition	FALSE	acceptable		n_rows	expm_slco_F1_source_load_manifest_public.csv				F1	public_or_low_risk	yes		public_deposit	keep_public_deposit	F1	public	Public-deposit file after policy overrides.	public	public_deposit	keep_public_deposit	Parent file is public data and variable was marked keep_public=yes.	public			FALSE	FALSE	FALSE	FALSE	FALSE
output_exists	02_workflows/F1_workflow_v02/data/01_source_loaded_harmonized/expm_slco_F1_source_load_manifest_public.csv	output_exists	Output file existence flag	Logical indicator showing whether the rendered output file exists.		TRUE/FALSE.	logical	TRUE	TRUE	NA/blank as read by fread	4	0	1	public	derived_or_workflow_data	csv	manual_precision_definition	FALSE	acceptable		output_exists	expm_slco_F1_source_load_manifest_public.csv				F1	public_or_low_risk	yes		public_deposit	keep_public_deposit	F1	public	Public-deposit file after policy overrides.	public	public_deposit	keep_public_deposit	Parent file is public data and variable was marked keep_public=yes.	public			FALSE	FALSE	FALSE	FALSE	FALSE
release_status	02_workflows/F1_workflow_v02/data/01_source_loaded_harmonized/expm_slco_F1_source_load_manifest_public.csv	release_status	Release status	Release-status label indicating the publication status of the row or file object.		Release status of the row/object, for example public.	character	public	public	NA/blank as read by fread	4	0	1	public	derived_or_workflow_data	csv	exact_definition	FALSE	acceptable		release_status	expm_slco_F1_source_load_manifest_public.csv				F1	public_or_low_risk	yes		public_deposit	keep_public_deposit	F1	public	Public-deposit file after policy overrides.	public	public_deposit	keep_public_deposit	Parent file is public data and variable was marked keep_public=yes.	public	non_disclosive_release_or_grouping_status	Non-disclosive release/grouping status required for release documentation or data filtering.	FALSE	FALSE	FALSE	FALSE	FALSE
source_path	02_workflows/F1_workflow_v02/data/01_source_loaded_harmonized/expm_slco_F1_source_load_manifest_public.csv	source_path	Source path	Source path recorded by the workflow. For public release this should be package-relative or sanitized if the original value was an absolute local path.		Path string; prefer package-relative or sanitized values in the public package.	character	01_primary_data/public/f1_tb_cre_experimental_array_raw.csv | 01_primary_data/public/f1_tb_cre_experimental_validation_raw.csv | 01_primary_data/public/f1_simulated_surface_repository.csv | 01_primary_data/public/f1_simulated_surface_metadata.csv	01_primary_data/public/f1_tb_cre_experimental_array_raw.csv | LOCAL_PATH_REMOVED	NA/blank as read by fread	4	0	4	public	derived_or_workflow_data	csv	manual_precision_definition	FALSE	acceptable		source_path	expm_slco_F1_source_load_manifest_public.csv				F1	public_or_low_risk	yes		public_deposit	keep_public_deposit	F1	public	Public-deposit file after policy overrides.	public	public_deposit	keep_public_deposit	Parent file is public data and variable was marked keep_public=yes.	public			FALSE	FALSE	FALSE	TRUE	FALSE
source_role	02_workflows/F1_workflow_v02/data/01_source_loaded_harmonized/expm_slco_F1_source_load_manifest_public.csv	source_role	Source role	Role of the source file or object in the public workflow.		Character source-role label.	character	F1 experimental array raw primary source | F1 experimental validation raw primary source | F1 simulated surface primary ...	F1 experimental array raw primary source | F1 experimental validation raw primary source | F1 simulated surface primary source | F1 simulated surface metadata primary source	NA/blank as read by fread	4	0	4	public	derived_or_workflow_data	csv	manual_precision_definition	FALSE	acceptable		source_role	expm_slco_F1_source_load_manifest_public.csv				F1	public_or_low_risk	yes		public_deposit	keep_public_deposit	F1	public	Public-deposit file after policy overrides.	public	public_deposit	keep_public_deposit	Parent file is public data and variable was marked keep_public=yes.	public			FALSE	FALSE	FALSE	FALSE	FALSE
parameter	02_workflows/F1_workflow_v02/data/01_source_loaded_harmonized/expm_slco_F1_step1_run_inputs_public.csv	parameter	Metadata parameter name	Name of a metadata parameter describing the F2 simulated heatmap object, such as figure identity, data origin, grid type, axis variable, or unit/role.		Categorical metadata key; value is given in the corresponding value column or file-specific metadata field.	character	source_layer | f1_array_raw | f1_validation_raw | f1_surface_repository | f1_surface_metadata	source_layer | f1_array_raw | f1_validation_raw | f1_surface_repository | f1_surface_metadata	NA/blank as read by fread	5	0	5	public	derived_or_workflow_data	csv	manual_exact_definition	FALSE	acceptable		parameter	expm_slco_F1_step1_run_inputs_public.csv				F1	public_or_low_risk	yes		public_deposit	keep_public_deposit	F1	public	Public-deposit file after policy overrides.	public	public_deposit	keep_public_deposit	Parent file is public data and variable was marked keep_public=yes.	public			FALSE	FALSE	FALSE	FALSE	FALSE
value	02_workflows/F1_workflow_v02/data/01_source_loaded_harmonized/expm_slco_F1_step1_run_inputs_public.csv	value	Value	Numerical or character value corresponding to the row-specific variable/metric.		See example_values and allowed_values.	character	V3 central primary-data layer | LOCAL_PATH_REMOVED	V3 central primary-data layer | 01_primary_data/public/f1_tb_cre_experimental_array_raw.csv | /...	NA/blank as read by fread	5	0	5	public	derived_or_workflow_data	csv	exact_definition	FALSE	acceptable		value	expm_slco_F1_step1_run_inputs_public.csv				F1	public_or_low_risk	yes		public_deposit	keep_public_deposit	F1	public	Public-deposit file after policy overrides.	public	public_deposit	keep_public_deposit	Parent file is public data and variable was marked keep_public=yes.	public	assay_value_qc_metric_or_long_format_metadata	Assay value, QC metric, or long-format metadata field required to rebuild public outputs.	FALSE	FALSE	FALSE	TRUE	FALSE
cre_true_mg_dL	02_workflows/F1_workflow_v02/data/01_source_loaded_harmonized/slco_F1_surface_grid_reference_public.csv	cre_true_mg_dL	True creatinine concentration	True creatinine concentration used as the gravimetric/reference concentration in F1.		See example_values and allowed_values.	numeric	1 | 1.05 | 1.1 | 1.15 | 1.2		NA/blank as read by fread	34441	0	101	public	derived_or_workflow_data	csv	exact_definition	FALSE	acceptable		cre_true_mg_dL	slco_F1_surface_grid_reference_public.csv				F1	public_or_low_risk	yes		public_deposit	keep_public_deposit	F1	public	Public-deposit file after policy overrides.	public	public_deposit	keep_public_deposit	Parent file is public data and variable was marked keep_public=yes.	public			FALSE	FALSE	FALSE	FALSE	FALSE
cree_measured_pred_mg_dL	02_workflows/F1_workflow_v02/data/01_source_loaded_harmonized/slco_F1_surface_grid_reference_public.csv	cree_measured_pred_mg_dL	Predicted measured enzymatic creatinine concentration	Predicted measured enzymatic creatinine concentration derived from the interference model.		See example_values and allowed_values.	numeric	0.902064914425904 | 0.957189139835594 | 1.01231537541398 | 1.06744362138108 | 1.12257387795652		NA/blank as read by fread	34441	0	34441	public	derived_or_workflow_data	csv	exact_definition	FALSE	acceptable		cree_measured_pred_mg_dL	slco_F1_surface_grid_reference_public.csv				F1	public_or_low_risk	yes		public_deposit	keep_public_deposit	F1	public	Public-deposit file after policy overrides.	public	public_deposit	keep_public_deposit	Parent file is public data and variable was marked keep_public=yes.	public			FALSE	FALSE	FALSE	FALSE	FALSE
cree_true_recalc_error	02_workflows/F1_workflow_v02/data/01_source_loaded_harmonized/slco_F1_surface_grid_reference_public.csv	cree_true_recalc_error	Recalculation error for enzymatic creatinine	Numerical difference between recalculated and expected true enzymatic creatinine values.		See example_values and allowed_values.	numeric	-7.7715611723761e-16 | -4.06341627012807e-14 | -5.97299987248334e-14 | 1.79856129989275e-14 | -1.03916875104915e-13		NA/blank as read by fread	34441	0	1240	public	derived_or_workflow_data	csv	exact_definition	FALSE	acceptable		cree_true_recalc_error	slco_F1_surface_grid_reference_public.csv				F1	public_or_low_risk	yes		public_deposit	keep_public_deposit	F1	public	Public-deposit file after policy overrides.	public	public_deposit	keep_public_deposit	Parent file is public data and variable was marked keep_public=yes.	public			FALSE	FALSE	FALSE	FALSE	FALSE
cree_true_recalc_mg_dL	02_workflows/F1_workflow_v02/data/01_source_loaded_harmonized/slco_F1_surface_grid_reference_public.csv	cree_true_recalc_mg_dL	Recalculated true enzymatic creatinine concentration	True enzymatic creatinine concentration recalculated from the model.		See example_values and allowed_values.	numeric	1 | 1.04999999999996 | 1.09999999999994 | 1.15000000000002 | 1.1999999999999		NA/blank as read by fread	34441	0	2657	public	derived_or_workflow_data	csv	exact_definition	FALSE	acceptable		cree_true_recalc_mg_dL	slco_F1_surface_grid_reference_public.csv				F1	public_or_low_risk	yes		public_deposit	keep_public_deposit	F1	public	Public-deposit file after policy overrides.	public	public_deposit	keep_public_deposit	Parent file is public data and variable was marked keep_public=yes.	public			FALSE	FALSE	FALSE	FALSE	FALSE
crej_measured_pred_mg_dL	02_workflows/F1_workflow_v02/data/01_source_loaded_harmonized/slco_F1_surface_grid_reference_public.csv	crej_measured_pred_mg_dL	Predicted measured Jaffe creatinine concentration	Predicted measured Jaffe creatinine concentration derived from the interference model.		See example_values and allowed_values.	numeric	0.990463857965053 | 1.04152284217999 | 1.09273908981855 | 1.14411406302484 | 1.19564924674134		NA/blank as read by fread	34441	0	22885	public	derived_or_workflow_data	csv	exact_definition	FALSE	acceptable		crej_measured_pred_mg_dL	slco_F1_surface_grid_reference_public.csv				F1	public_or_low_risk	yes		public_deposit	keep_public_deposit	F1	public	Public-deposit file after policy overrides.	public	public_deposit	keep_public_deposit	Parent file is public data and variable was marked keep_public=yes.	public			FALSE	FALSE	FALSE	FALSE	FALSE
crej_true_recalc_error	02_workflows/F1_workflow_v02/data/01_source_loaded_harmonized/slco_F1_surface_grid_reference_public.csv	crej_true_recalc_error	Recalculation error for Jaffe creatinine	Numerical difference between recalculated and expected true Jaffe creatinine values.		See example_values and allowed_values.	numeric	6.66133814775094e-16 | 1.55431223447522e-15 | 2.22044604925031e-16 | 1.33226762955019e-15 | 0		NA/blank as read by fread	34441	0	23	public	derived_or_workflow_data	csv	exact_definition	FALSE	acceptable		crej_true_recalc_error	slco_F1_surface_grid_reference_public.csv				F1	public_or_low_risk	yes		public_deposit	keep_public_deposit	F1	public	Public-deposit file after policy overrides.	public	public_deposit	keep_public_deposit	Parent file is public data and variable was marked keep_public=yes.	public			FALSE	FALSE	FALSE	FALSE	FALSE
crej_true_recalc_mg_dL	02_workflows/F1_workflow_v02/data/01_source_loaded_harmonized/slco_F1_surface_grid_reference_public.csv	crej_true_recalc_mg_dL	Recalculated true Jaffe creatinine concentration	True Jaffe creatinine concentration recalculated from the model.		See example_values and allowed_values.	numeric	1 | 1.05 | 1.1 | 1.15 | 1.2		NA/blank as read by fread	34441	0	101	public	derived_or_workflow_data	csv	exact_definition	FALSE	acceptable		crej_true_recalc_mg_dL	slco_F1_surface_grid_reference_public.csv				F1	public_or_low_risk	yes		public_deposit	keep_public_deposit	F1	public	Public-deposit file after policy overrides.	public	public_deposit	keep_public_deposit	Parent file is public data and variable was marked keep_public=yes.	public			FALSE	FALSE	FALSE	FALSE	FALSE
delta_cree_to_gravimetry_mg_dL	02_workflows/F1_workflow_v02/data/01_source_loaded_harmonized/slco_F1_surface_grid_reference_public.csv	delta_cree_to_gravimetry_mg_dL	Enzymatic creatinine deviation from gravimetry	Difference between enzymatic creatinine and the gravimetric/reference value.		See example_values and allowed_values.	numeric	0.0979350855740958 | 0.092810860164406 | 0.0876846245860179 | 0.0825563786189223 | 0.0774261220434804		NA/blank as read by fread	34441	0	34441	public	derived_or_workflow_data	csv	exact_definition	FALSE	acceptable		delta_cree_to_gravimetry_mg_dL	slco_F1_surface_grid_reference_public.csv				F1	public_or_low_risk	yes		public_deposit	keep_public_deposit	F1	public	Public-deposit file after policy overrides.	public	public_deposit	keep_public_deposit	Parent file is public data and variable was marked keep_public=yes.	public			FALSE	FALSE	FALSE	FALSE	FALSE
delta_crej_to_gravimetry_mg_dL	02_workflows/F1_workflow_v02/data/01_source_loaded_harmonized/slco_F1_surface_grid_reference_public.csv	delta_crej_to_gravimetry_mg_dL	Jaffe creatinine deviation from gravimetry	Difference between Jaffe creatinine and the gravimetric/reference value.		See example_values and allowed_values.	numeric	0.00953614203494679 | 0.00847715782000691 | 0.00726091018144937 | 0.00588593697515871 | 0.00435075325865664		NA/blank as read by fread	34441	0	23475	public	derived_or_workflow_data	csv	exact_definition	FALSE	acceptable		delta_crej_to_gravimetry_mg_dL	slco_F1_surface_grid_reference_public.csv				F1	public_or_low_risk	yes		public_deposit	keep_public_deposit	F1	public	Public-deposit file after policy overrides.	public	public_deposit	keep_public_deposit	Parent file is public data and variable was marked keep_public=yes.	public			FALSE	FALSE	FALSE	FALSE	FALSE
grid_id	02_workflows/F1_workflow_v02/data/01_source_loaded_harmonized/slco_F1_surface_grid_reference_public.csv	grid_id	Surface-grid identifier	Identifier of a grid point in the F1 simulated or reconstructed surface data.		See example_values and allowed_values.	integer	1 | 2 | 3 | 4 | 5		NA/blank as read by fread	34441	0	34441	public	derived_or_workflow_data	csv	exact_definition	FALSE	acceptable		grid_id	slco_F1_surface_grid_reference_public.csv				F1	manual_review_indirect_identifier_risk	manual_review		public_deposit	keep_public_deposit	F1	manual_review	Public-deposit file after policy overrides.	manual_review	public_deposit	keep_public_deposit	Approved after public manual-variable review. Public release pseudonym, binary flag, or technical F1 identifier; not a raw patient identifier.	manual_review_public_data_variable	release_pseudonym_or_technical_identifier	Public release pseudonym, binary flag, or technical F1 identifier; not a raw patient identifier.	FALSE	FALSE	FALSE	FALSE	FALSE
tb_mg_dL	02_workflows/F1_workflow_v02/data/01_source_loaded_harmonized/slco_F1_surface_grid_reference_public.csv	tb_mg_dL	Total bilirubin concentration	Total bilirubin concentration used in the creatinine/bilirubin interference model or figure data.		See example_values and allowed_values.	numeric	1 | 1.1 | 1.2 | 1.3 | 1.4		NA/blank as read by fread	34441	0	341	public	derived_or_workflow_data	csv	exact_definition	FALSE	acceptable		tb_mg_dL	slco_F1_surface_grid_reference_public.csv				F1	public_or_low_risk	yes		public_deposit	keep_public_deposit	F1	public	Public-deposit file after policy overrides.	public	public_deposit	keep_public_deposit	Parent file is public data and variable was marked keep_public=yes.	public			FALSE	FALSE	FALSE	FALSE	FALSE
parameter	02_workflows/F1_workflow_v02/data/01_source_loaded_harmonized/slco_F1_surface_meta_reference_public.csv	parameter	Metadata parameter name	Name of a metadata parameter describing the F2 simulated heatmap object, such as figure identity, data origin, grid type, axis variable, or unit/role.		Categorical metadata key; value is given in the corresponding value column or file-specific metadata field.	character	dataset_name | cohort | data_type | """""""""""""""""""""""""""""""""""""""""""""""""""""""""""""""""""""""""""""""""""""""""""""""""""""""""""""""""""""""""""""""""""""""""""""""""""""""""""""""""""""""""""""""""""""""""""""""""""""""""""""""""""""""""""""""""""""""""""""""""""""""""""""""""""""""""""""""""""""""""""""""""""""""""""""""""""""""""""""""""""""""""""""""""""""""""""""""""""""""""""…	dataset_name | cohort | data_type | """""""""""""""""""""""""""""""""""""""""""""""""""""""""""""""""""""""""""""""""""""""""""""""""""""""""""""""""""""""""""""""""""""""""""""""""""""""""""""""""""""""""""""""""""""""""""""""""""""""""""""""""""""""""""""""""""""""""""""""""""""""""""""""""""""""""""""""""""""""""""""""""""""""""""""""""""""""""""""""""""""""""""""""""""""""""""""""""""""""""""…	NA/blank as read by fread	9	0	9	public	derived_or_workflow_data	csv	manual_exact_definition	FALSE	acceptable		parameter	slco_F1_surface_meta_reference_public.csv				F1	public_or_low_risk	yes		public_deposit	keep_public_deposit	F1	public	Public-deposit file after policy overrides.	public	public_deposit	keep_public_deposit	Parent file is public data and variable was marked keep_public=yes.	public			FALSE	FALSE	FALSE	FALSE	FALSE
value	02_workflows/F1_workflow_v02/data/01_source_loaded_harmonized/slco_F1_surface_meta_reference_public.csv	value	Value	Numerical or character value corresponding to the row-specific variable/metric.		See example_values and allowed_values.	character	f1_simulated_surface_repository | SIMULATED | in_silico surface grid | One row = one equation-defined grid point (tb_mg_...	f1_simulated_surface_repository | SIMULATED | in_silico surface grid | One row = one equation-defined grid point (tb_mg_dL, cre_true_mg_dL)""""""""""""""""""""""""""""""""""""""""""""""""""""""""""""""""""""""""""""""""""""""""""""""""""""""""""""""""""""""""""""""""""""""""""""""""""""""""""""""""""""""""""""""""""""""""""""""""""""""""""""""""""""""""""""""""""""""""""""""""""""""""""""""""""""…	NA/blank as read by fread	9	0	9	public	derived_or_workflow_data	csv	exact_definition	FALSE	acceptable		value	slco_F1_surface_meta_reference_public.csv				F1	public_or_low_risk	yes		public_deposit	keep_public_deposit	F1	public	Public-deposit file after policy overrides.	public	public_deposit	keep_public_deposit	Parent file is public data and variable was marked keep_public=yes.	public	assay_value_qc_metric_or_long_format_metadata	Assay value, QC metric, or long-format metadata field required to rebuild public outputs.	FALSE	FALSE	FALSE	FALSE	FALSE
Cre_nominal_grav_mg_dL	02_workflows/F1_workflow_v02/data/02a_refined_analysis/expm_F1_array_input_public.csv	Cre_nominal_grav_mg_dL	Nominal gravimetric creatinine target concentration	Nominal gravimetric target concentration of creatinine used when defining the F1 experimental array.	mg/dL	Numeric concentration in mg/dL.	numeric	3 | 1.5 | 3.5 | 2 | 0.5		NA/blank as read by fread	4200	0	10	public	derived_or_workflow_data	csv	manual_precision_definition	FALSE	acceptable		Cre_nominal_grav_mg_dL	expm_F1_array_input_public.csv				F1	public_or_low_risk	yes		public_deposit	keep_public_deposit	F1	public	Public-deposit file after policy overrides.	public	public_deposit	keep_public_deposit	Parent file is public data and variable was marked keep_public=yes.	public			FALSE	FALSE	FALSE	FALSE	FALSE
TB_nominal_grav_mg_dL	02_workflows/F1_workflow_v02/data/02a_refined_analysis/expm_F1_array_input_public.csv	TB_nominal_grav_mg_dL	Nominal gravimetric total bilirubin target concentration	Nominal gravimetric target concentration of total bilirubin used when defining the F1 experimental array.	mg/dL	Numeric concentration in mg/dL.	integer	27 | 14 | 28 | 15 | 29		NA/blank as read by fread	4200	0	35	public	derived_or_workflow_data	csv	manual_precision_definition	FALSE	acceptable		TB_nominal_grav_mg_dL	expm_F1_array_input_public.csv				F1	public_or_low_risk	yes		public_deposit	keep_public_deposit	F1	public	Public-deposit file after policy overrides.	public	public_deposit	keep_public_deposit	Parent file is public data and variable was marked keep_public=yes.	public			FALSE	FALSE	FALSE	FALSE	FALSE
TB_trial_M_mg_dL	02_workflows/F1_workflow_v02/data/02a_refined_analysis/expm_F1_array_input_public.csv	TB_trial_M_mg_dL	Measured total bilirubin concentration in the experimental dataset	Measured total bilirubin concentration in the F1 experimental dataset. In rounded input tables this is the rounded/display value used for model calculation and plotting.	mg/dL	Numeric concentration in mg/dL.	numeric	27.22 | 27.13 | 26.94 | 27.09 | 14.04		NA/blank as read by fread	4200	0	1104	public	derived_or_workflow_data	csv	manual_precision_definition	FALSE	acceptable		TB_trial_M_mg_dL	expm_F1_array_input_public.csv				F1	public_or_low_risk	yes		public_deposit	keep_public_deposit	F1	public	Public-deposit file after policy overrides.	public	public_deposit	keep_public_deposit	Parent file is public data and variable was marked keep_public=yes.	public			FALSE	FALSE	FALSE	FALSE	FALSE
TB_trial_M_mg_dL_unrounded	02_workflows/F1_workflow_v02/data/02a_refined_analysis/expm_F1_array_input_public.csv	TB_trial_M_mg_dL_unrounded	Unrounded measured total bilirubin concentration in the experimental dataset	Measured total bilirubin concentration in the F1 experimental dataset before rounding to the display/model-input precision.	mg/dL	Numeric concentration in mg/dL before rounding.	numeric	27.2227640681025 | 27.1297714113581 | 27.2238964489877 | 27.1309037922433 | 26.9427373034614		NA/blank as read by fread	4200	0	4200	public	derived_or_workflow_data	csv	manual_precision_definition	FALSE	acceptable		TB_trial_M_mg_dL_unrounded	expm_F1_array_input_public.csv				F1	public_or_low_risk	yes		public_deposit	keep_public_deposit	F1	public	Public-deposit file after policy overrides.	public	public_deposit	keep_public_deposit	Parent file is public data and variable was marked keep_public=yes.	public			FALSE	FALSE	FALSE	FALSE	FALSE
anchor	02_workflows/F1_workflow_v02/data/02a_refined_analysis/expm_F1_array_input_public.csv	anchor	Anchor/output group	Anchor or output grouping label used by the workflow to identify a specific public output component.		See example_values and allowed_values.	character	F1	F1	NA/blank as read by fread	4200	0	1	public	derived_or_workflow_data	csv	exact_definition	FALSE	acceptable		anchor	expm_F1_array_input_public.csv				F1	public_or_low_risk	yes		public_deposit	keep_public_deposit	F1	public	Public-deposit file after policy overrides.	public	public_deposit	keep_public_deposit	Parent file is public data and variable was marked keep_public=yes.	public	assay_value_qc_metric_or_long_format_metadata	Assay value, QC metric, or long-format metadata field required to rebuild public outputs.	FALSE	FALSE	FALSE	FALSE	FALSE
array_id	02_workflows/F1_workflow_v02/data/02a_refined_analysis/expm_F1_array_input_public.csv	array_id	Experimental array identifier	Identifier of the experimental array used in the F1 creatinine/bilirubin interference data.		See example_values and allowed_values.	character	Array_1 | Array_2 | Array_3	Array_1 | Array_2 | Array_3	NA/blank as read by fread	4200	0	3	public	derived_or_workflow_data	csv	exact_definition	FALSE	acceptable		array_id	expm_F1_array_input_public.csv				F1	manual_review_indirect_identifier_risk	manual_review		public_deposit	keep_public_deposit	F1	manual_review	Public-deposit file after policy overrides.	manual_review	public_deposit	keep_public_deposit	Approved after public manual-variable review. Public release pseudonym, binary flag, or technical F1 identifier; not a raw patient identifier.	manual_review_public_data_variable	release_pseudonym_or_technical_identifier	Public release pseudonym, binary flag, or technical F1 identifier; not a raw patient identifier.	FALSE	FALSE	FALSE	FALSE	FALSE
assay	02_workflows/F1_workflow_v02/data/02a_refined_analysis/expm_F1_array_input_public.csv	assay	Creatinine assay	Creatinine assay represented by the row, for example enzymatic creatinine (CreE) or Jaffe creatinine (CreJ).		Categorical assay label, e.g. CreE or CreJ.	character	CreE | CreJ	CreE | CreJ	NA/blank as read by fread	4200	0	2	public	derived_or_workflow_data	csv	manual_precision_definition	FALSE	acceptable		assay	expm_F1_array_input_public.csv				F1	public_or_low_risk	yes		public_deposit	keep_public_deposit	F1	public	Public-deposit file after policy overrides.	public	public_deposit	keep_public_deposit	Parent file is public data and variable was marked keep_public=yes.	public			FALSE	FALSE	FALSE	FALSE	FALSE
data_object	02_workflows/F1_workflow_v02/data/02a_refined_analysis/expm_F1_array_input_public.csv	data_object	Data object	Name of the data object represented by the row.		Categorical descriptor; see allowed/example values.	character	array	array	NA/blank as read by fread	4200	0	1	public	derived_or_workflow_data	csv	exact_definition	FALSE	acceptable		data_object	expm_F1_array_input_public.csv				F1	public_or_low_risk	yes		public_deposit	keep_public_deposit	F1	public	Public-deposit file after policy overrides.	public	public_deposit	keep_public_deposit	Parent file is public data and variable was marked keep_public=yes.	public	assay_value_qc_metric_or_long_format_metadata	Assay value, QC metric, or long-format metadata field required to rebuild public outputs.	FALSE	FALSE	FALSE	FALSE	FALSE
domain	02_workflows/F1_workflow_v02/data/02a_refined_analysis/expm_F1_array_input_public.csv	domain	Data domain	Workflow or data domain represented by the row.		Categorical descriptor; see allowed/example values.	character	expm	expm	NA/blank as read by fread	4200	0	1	public	derived_or_workflow_data	csv	exact_definition	FALSE	acceptable		domain	expm_F1_array_input_public.csv				F1	public_or_low_risk	yes		public_deposit	keep_public_deposit	F1	public	Public-deposit file after policy overrides.	public	public_deposit	keep_public_deposit	Parent file is public data and variable was marked keep_public=yes.	public	assay_value_qc_metric_or_long_format_metadata	Assay value, QC metric, or long-format metadata field required to rebuild public outputs.	FALSE	FALSE	FALSE	FALSE	FALSE
expm_F1_array_row_id	02_workflows/F1_workflow_v02/data/02a_refined_analysis/expm_F1_array_input_public.csv	expm_F1_array_row_id	Experimental array row identifier	Row identifier within the released F1 experimental array table.		See example_values and allowed_values.	integer	1 | 2 | 3 | 4 | 5		NA/blank as read by fread	4200	0	4200	public	derived_or_workflow_data	csv	exact_definition	FALSE	acceptable		expm_F1_array_row_id	expm_F1_array_input_public.csv				F1	manual_review_indirect_identifier_risk	manual_review		public_deposit	keep_public_deposit	F1	manual_review	Public-deposit file after policy overrides.	manual_review	public_deposit	keep_public_deposit	Approved after public manual-variable review. Public release pseudonym, binary flag, or technical F1 identifier; not a raw patient identifier.	manual_review_public_data_variable	release_pseudonym_or_technical_identifier	Public release pseudonym, binary flag, or technical F1 identifier; not a raw patient identifier.	FALSE	FALSE	FALSE	FALSE	FALSE
plot_correction_mg_dL	02_workflows/F1_workflow_v02/data/02a_refined_analysis/expm_F1_array_input_public.csv	plot_correction_mg_dL	Plotted creatinine correction	Creatinine correction value plotted in F1, expressed in mg/dL as the difference between corrected/reference and measured creatinine.	mg/dL	Numeric correction in mg/dL.	numeric	-0.541120525715191 | -0.480865451714561 | -0.386578220459593 | -0.317061468810564 | -0.458450885953881		NA/blank as read by fread	4200	0	4200	public	derived_or_workflow_data	csv	manual_precision_definition	FALSE	acceptable		plot_correction_mg_dL	expm_F1_array_input_public.csv		mg/dL		F1	public_or_low_risk	yes		public_deposit	keep_public_deposit	F1	public	Public-deposit file after policy overrides.	public	public_deposit	keep_public_deposit	Parent file is public data and variable was marked keep_public=yes.	public			FALSE	FALSE	FALSE	FALSE	FALSE
preparer_id	02_workflows/F1_workflow_v02/data/02a_refined_analysis/expm_F1_array_input_public.csv	preparer_id	Experimental preparer identifier	Identifier of the experimental preparer in F1 raw/validation data, represented as a public technical code.		See example_values and allowed_values.	character	Prep_A | Prep_B	Prep_A | Prep_B	NA/blank as read by fread	4200	0	2	public	derived_or_workflow_data	csv	exact_definition	FALSE	acceptable		preparer_id	expm_F1_array_input_public.csv				F1	manual_review_indirect_identifier_risk	manual_review		public_deposit	keep_public_deposit	F1	manual_review	Public-deposit file after policy overrides.	manual_review	public_deposit	keep_public_deposit	Approved after public manual-variable review. Public release pseudonym, binary flag, or technical F1 identifier; not a raw patient identifier.	manual_review_public_data_variable	release_pseudonym_or_technical_identifier	Public release pseudonym, binary flag, or technical F1 identifier; not a raw patient identifier.	FALSE	FALSE	FALSE	FALSE	FALSE
release_status	02_workflows/F1_workflow_v02/data/02a_refined_analysis/expm_F1_array_input_public.csv	release_status	Release status	Release-status label indicating the publication status of the row or file object.		Release status of the row/object, for example public.	character	public	public	NA/blank as read by fread	4200	0	1	public	derived_or_workflow_data	csv	exact_definition	FALSE	acceptable		release_status	expm_F1_array_input_public.csv				F1	public_or_low_risk	yes		public_deposit	keep_public_deposit	F1	public	Public-deposit file after policy overrides.	public	public_deposit	keep_public_deposit	Parent file is public data and variable was marked keep_public=yes.	public	non_disclosive_release_or_grouping_status	Non-disclosive release/grouping status required for release documentation or data filtering.	FALSE	FALSE	FALSE	FALSE	FALSE
replicate	02_workflows/F1_workflow_v02/data/02a_refined_analysis/expm_F1_array_input_public.csv	replicate	Experimental replicate number	Replicate number within the F1 experimental dataset.		Integer replicate number.	integer	2 | 1		NA/blank as read by fread	4200	0	2	public	derived_or_workflow_data	csv	manual_precision_definition	FALSE	acceptable		replicate	expm_F1_array_input_public.csv				F1	public_or_low_risk	yes		public_deposit	keep_public_deposit	F1	public	Public-deposit file after policy overrides.	public	public_deposit	keep_public_deposit	Parent file is public data and variable was marked keep_public=yes.	public			FALSE	FALSE	FALSE	FALSE	FALSE
source_harmonized_file_name	02_workflows/F1_workflow_v02/data/02a_refined_analysis/expm_F1_array_input_public.csv	source_harmonized_file_name	Source harmonized file name	Name of the harmonized source file used to build the released object.		See example_values and allowed_values.	character	expm_F1_array_raw_public.csv	expm_F1_array_raw_public.csv	NA/blank as read by fread	4200	0	1	public	derived_or_workflow_data	csv	exact_definition	FALSE	acceptable		source_harmonized_file_name	expm_F1_array_input_public.csv				F1	public_or_low_risk	yes		public_deposit	keep_public_deposit	F1	public	Public-deposit file after policy overrides.	public	public_deposit	keep_public_deposit	Parent file is public data and variable was marked keep_public=yes.	public	assay_value_qc_metric_or_long_format_metadata	Assay value, QC metric, or long-format metadata field required to rebuild public outputs.	FALSE	FALSE	FALSE	FALSE	FALSE
trial_display_Cre_M_mg_dL	02_workflows/F1_workflow_v02/data/02a_refined_analysis/expm_F1_array_input_public.csv	trial_display_Cre_M_mg_dL	Measured creatinine concentration in the experimental dataset	Measured creatinine concentration in the F1 experimental dataset. In rounded input tables this is the rounded/display value used for model calculation and plotting.	mg/dL	Numeric concentration in mg/dL.	numeric	3.54 | 3.48 | 3.39 | 3.32 | 3.46		NA/blank as read by fread	4200	0	540	public	derived_or_workflow_data	csv	manual_precision_definition	FALSE	acceptable		trial_display_Cre_M_mg_dL	expm_F1_array_input_public.csv				F1	public_or_low_risk	yes		public_deposit	keep_public_deposit	F1	public	Public-deposit file after policy overrides.	public	public_deposit	keep_public_deposit	Parent file is public data and variable was marked keep_public=yes.	public			FALSE	FALSE	FALSE	FALSE	FALSE
trial_display_Cre_M_mg_dL_unrounded	02_workflows/F1_workflow_v02/data/02a_refined_analysis/expm_F1_array_input_public.csv	trial_display_Cre_M_mg_dL_unrounded	Unrounded measured creatinine concentration in the experimental dataset	Measured creatinine concentration in the F1 experimental dataset before rounding to the display/model-input precision.	mg/dL	Numeric concentration in mg/dL before rounding.	numeric	3.54112052571519 | 3.48086545171456 | 3.38657822045959 | 3.31706146881056 | 3.45845088595388		NA/blank as read by fread	4200	0	4200	public	derived_or_workflow_data	csv	manual_precision_definition	FALSE	acceptable		trial_display_Cre_M_mg_dL_unrounded	expm_F1_array_input_public.csv				F1	public_or_low_risk	yes		public_deposit	keep_public_deposit	F1	public	Public-deposit file after policy overrides.	public	public_deposit	keep_public_deposit	Parent file is public data and variable was marked keep_public=yes.	public			FALSE	FALSE	FALSE	FALSE	FALSE
unit_or_role	02_workflows/F1_workflow_v02/data/02a_refined_analysis/expm_F1_array_input_public.csv	unit_or_role	Unit or semantic role	Unit, role, or semantic type corresponding to the row-specific variable/metric.		Categorical descriptor; see allowed/example values.	character	input	input	NA/blank as read by fread	4200	0	1	public	derived_or_workflow_data	csv	exact_definition	FALSE	acceptable		unit_or_role	expm_F1_array_input_public.csv				F1	public_or_low_risk	yes		public_deposit	keep_public_deposit	F1	public	Public-deposit file after policy overrides.	public	public_deposit	keep_public_deposit	Parent file is public data and variable was marked keep_public=yes.	public	assay_value_qc_metric_or_long_format_metadata	Assay value, QC metric, or long-format metadata field required to rebuild public outputs.	FALSE	FALSE	FALSE	FALSE	FALSE
workflow_step	02_workflows/F1_workflow_v02/data/02a_refined_analysis/expm_F1_array_input_public.csv	workflow_step	Workflow step	Workflow step that produced or used the row/object.		Categorical descriptor; see allowed/example values.	character	2a_refined_analysis_dataset	2a_refined_analysis_dataset	NA/blank as read by fread	4200	0	1	public	derived_or_workflow_data	csv	exact_definition	FALSE	acceptable		workflow_step	expm_F1_array_input_public.csv				F1	public_or_low_risk	yes		public_deposit	keep_public_deposit	F1	public	Public-deposit file after policy overrides.	public	public_deposit	keep_public_deposit	Parent file is public data and variable was marked keep_public=yes.	public	assay_value_qc_metric_or_long_format_metadata	Assay value, QC metric, or long-format metadata field required to rebuild public outputs.	FALSE	FALSE	FALSE	FALSE	FALSE
assay	02_workflows/F1_workflow_v02/data/02a_refined_analysis/expm_F1_model_coefficients_public.csv	assay	Creatinine assay	Creatinine assay represented by the row, for example enzymatic creatinine (CreE) or Jaffe creatinine (CreJ).		Categorical assay label, e.g. CreE or CreJ.	character	CreJ | CreE	CreJ | CreE	NA/blank as read by fread	10	0	2	public	derived_or_workflow_data	csv	manual_precision_definition	FALSE	acceptable		assay	expm_F1_model_coefficients_public.csv				F1	public_or_low_risk	yes		public_deposit	keep_public_deposit	F1	public	Public-deposit file after policy overrides.	public	public_deposit	keep_public_deposit	Parent file is public data and variable was marked keep_public=yes.	public			FALSE	FALSE	FALSE	FALSE	FALSE
coefficient	02_workflows/F1_workflow_v02/data/02a_refined_analysis/expm_F1_model_coefficients_public.csv	coefficient	Model coefficient	Fixed coefficient used in the F1 creatinine/bilirubin correction polynomial.	model coefficient	Numeric model coefficient.	numeric	0.0115 | -0.012 | 0.00025 | 1.039 | -0.0294		NA/blank as read by fread	10	0	10	public	derived_or_workflow_data	csv	manual_precision_definition	FALSE	acceptable		coefficient	expm_F1_model_coefficients_public.csv				F1	public_or_low_risk	yes		public_deposit	keep_public_deposit	F1	public	Public-deposit file after policy overrides.	public	public_deposit	keep_public_deposit	Parent file is public data and variable was marked keep_public=yes.	public			FALSE	FALSE	FALSE	FALSE	FALSE
equation_role	02_workflows/F1_workflow_v02/data/02a_refined_analysis/expm_F1_model_coefficients_public.csv	equation_role	Equation role	Role of the equation represented by the F1 model-coefficient row.		Categorical equation-role label.	character	true_creatinine_from_measured_creatinine_and_total_bilirubin	true_creatinine_from_measured_creatinine_and_total_bilirubin	NA/blank as read by fread	10	0	1	public	derived_or_workflow_data	csv	manual_precision_definition	FALSE	acceptable		equation_role	expm_F1_model_coefficients_public.csv				F1	public_or_low_risk	yes		public_deposit	keep_public_deposit	F1	public	Public-deposit file after policy overrides.	public	public_deposit	keep_public_deposit	Parent file is public data and variable was marked keep_public=yes.	public			FALSE	FALSE	FALSE	FALSE	FALSE
release_status	02_workflows/F1_workflow_v02/data/02a_refined_analysis/expm_F1_model_coefficients_public.csv	release_status	Release status	Release-status label indicating the publication status of the row or file object.		Release status of the row/object, for example public.	character	public	public	NA/blank as read by fread	10	0	1	public	derived_or_workflow_data	csv	exact_definition	FALSE	acceptable		release_status	expm_F1_model_coefficients_public.csv				F1	public_or_low_risk	yes		public_deposit	keep_public_deposit	F1	public	Public-deposit file after policy overrides.	public	public_deposit	keep_public_deposit	Parent file is public data and variable was marked keep_public=yes.	public	non_disclosive_release_or_grouping_status	Non-disclosive release/grouping status required for release documentation or data filtering.	FALSE	FALSE	FALSE	FALSE	FALSE
term	02_workflows/F1_workflow_v02/data/02a_refined_analysis/expm_F1_model_coefficients_public.csv	term	Polynomial model term	Term name in the fixed F1 correction polynomial, for example intercept, bilirubin term, squared bilirubin term, creatinine term, or squared creatinine term.		Categorical polynomial term label.	character	intercept | tb_mg_dL | tb_mg_dL_squared | cre_measured_mg_dL | cre_measured_mg_dL_squared	intercept | tb_mg_dL | tb_mg_dL_squared | cre_measured_mg_dL | cre_measured_mg_dL_squared	NA/blank as read by fread	10	0	5	public	derived_or_workflow_data	csv	manual_precision_definition	FALSE	acceptable		term	expm_F1_model_coefficients_public.csv				F1	public_or_low_risk	yes		public_deposit	keep_public_deposit	F1	public	Public-deposit file after policy overrides.	public	public_deposit	keep_public_deposit	Parent file is public data and variable was marked keep_public=yes.	public			FALSE	FALSE	FALSE	FALSE	FALSE
workflow_step	02_workflows/F1_workflow_v02/data/02a_refined_analysis/expm_F1_model_coefficients_public.csv	workflow_step	Workflow step	Workflow step that produced or used the row/object.		Categorical descriptor; see allowed/example values.	character	2a_refined_model_coefficients	2a_refined_model_coefficients	NA/blank as read by fread	10	0	1	public	derived_or_workflow_data	csv	exact_definition	FALSE	acceptable		workflow_step	expm_F1_model_coefficients_public.csv				F1	public_or_low_risk	yes		public_deposit	keep_public_deposit	F1	public	Public-deposit file after policy overrides.	public	public_deposit	keep_public_deposit	Parent file is public data and variable was marked keep_public=yes.	public	assay_value_qc_metric_or_long_format_metadata	Assay value, QC metric, or long-format metadata field required to rebuild public outputs.	FALSE	FALSE	FALSE	FALSE	FALSE
max_abs_rounding_difference	02_workflows/F1_workflow_v02/data/02a_refined_analysis/expm_F1_pre_correction_rounding_qc_public.csv	max_abs_rounding_difference	Maximum absolute rounding difference	Maximum absolute difference caused by rounding.		See example_values and allowed_values.	numeric	0.00499893919266015 | 0.00499854811828993		NA/blank as read by fread	2	0	2	public	derived_or_workflow_data	csv	exact_definition	FALSE	acceptable		max_abs_rounding_difference	expm_F1_pre_correction_rounding_qc_public.csv				F1	internal_only	no		public_deposit	keep_public_deposit	F1	not_public	Public-deposit file after policy overrides.	manual_review	public_deposit	keep_public_deposit	Approved after public manual-variable review. Assay value, QC metric, or long-format metadata field required to rebuild public outputs.	manual_review_public_data_variable	assay_value_qc_metric_or_long_format_metadata	Assay value, QC metric, or long-format metadata field required to rebuild public outputs.	FALSE	FALSE	FALSE	FALSE	FALSE
max_value_after_rounding	02_workflows/F1_workflow_v02/data/02a_refined_analysis/expm_F1_pre_correction_rounding_qc_public.csv	max_value_after_rounding	Maximum value after rounding	Maximum value observed after rounding.		See example_values and allowed_values.	numeric	35.58 | 6.09		NA/blank as read by fread	2	0	2	public	derived_or_workflow_data	csv	exact_definition	FALSE	acceptable		max_value_after_rounding	expm_F1_pre_correction_rounding_qc_public.csv				F1	internal_only	no		public_deposit	keep_public_deposit	F1	not_public	Public-deposit file after policy overrides.	manual_review	public_deposit	keep_public_deposit	Approved after public manual-variable review. Assay value, QC metric, or long-format metadata field required to rebuild public outputs.	manual_review_public_data_variable	assay_value_qc_metric_or_long_format_metadata	Assay value, QC metric, or long-format metadata field required to rebuild public outputs.	FALSE	FALSE	FALSE	FALSE	FALSE
mean_abs_rounding_difference	02_workflows/F1_workflow_v02/data/02a_refined_analysis/expm_F1_pre_correction_rounding_qc_public.csv	mean_abs_rounding_difference	Mean absolute rounding difference	Mean absolute difference caused by rounding.		See example_values and allowed_values.	numeric	0.00250339547922569 | 0.00252476009694654		NA/blank as read by fread	2	0	2	public	derived_or_workflow_data	csv	exact_definition	FALSE	acceptable		mean_abs_rounding_difference	expm_F1_pre_correction_rounding_qc_public.csv				F1	internal_only	no		public_deposit	keep_public_deposit	F1	not_public	Public-deposit file after policy overrides.	manual_review	public_deposit	keep_public_deposit	Approved after public manual-variable review. Assay value, QC metric, or long-format metadata field required to rebuild public outputs.	manual_review_public_data_variable	assay_value_qc_metric_or_long_format_metadata	Assay value, QC metric, or long-format metadata field required to rebuild public outputs.	FALSE	FALSE	FALSE	FALSE	FALSE
min_value_after_rounding	02_workflows/F1_workflow_v02/data/02a_refined_analysis/expm_F1_pre_correction_rounding_qc_public.csv	min_value_after_rounding	Minimum value after rounding	Minimum value observed after rounding.		See example_values and allowed_values.	numeric	0.98 | 0.35		NA/blank as read by fread	2	0	2	public	derived_or_workflow_data	csv	exact_definition	FALSE	acceptable		min_value_after_rounding	expm_F1_pre_correction_rounding_qc_public.csv				F1	internal_only	no		public_deposit	keep_public_deposit	F1	not_public	Public-deposit file after policy overrides.	manual_review	public_deposit	keep_public_deposit	Approved after public manual-variable review. Assay value, QC metric, or long-format metadata field required to rebuild public outputs.	manual_review_public_data_variable	assay_value_qc_metric_or_long_format_metadata	Assay value, QC metric, or long-format metadata field required to rebuild public outputs.	FALSE	FALSE	FALSE	FALSE	FALSE
n_total_values	02_workflows/F1_workflow_v02/data/02a_refined_analysis/expm_F1_pre_correction_rounding_qc_public.csv	n_total_values	Total number of values	Total number of values evaluated.		See example_values and allowed_values.	integer	4200		NA/blank as read by fread	2	0	1	public	derived_or_workflow_data	csv	exact_definition	FALSE	acceptable		n_total_values	expm_F1_pre_correction_rounding_qc_public.csv				F1	internal_only	no		public_deposit	keep_public_deposit	F1	not_public	Public-deposit file after policy overrides.	manual_review	public_deposit	keep_public_deposit	Approved after public manual-variable review. Assay value, QC metric, or long-format metadata field required to rebuild public outputs.	manual_review_public_data_variable	assay_value_qc_metric_or_long_format_metadata	Assay value, QC metric, or long-format metadata field required to rebuild public outputs.	FALSE	FALSE	FALSE	FALSE	FALSE
n_values_changed_by_rounding	02_workflows/F1_workflow_v02/data/02a_refined_analysis/expm_F1_pre_correction_rounding_qc_public.csv	n_values_changed_by_rounding	Number of values changed by rounding	Number of values whose value changed after rounding.		See example_values and allowed_values.	integer	4200		NA/blank as read by fread	2	0	1	public	derived_or_workflow_data	csv	exact_definition	FALSE	acceptable		n_values_changed_by_rounding	expm_F1_pre_correction_rounding_qc_public.csv				F1	internal_only	no		public_deposit	keep_public_deposit	F1	not_public	Public-deposit file after policy overrides.	manual_review	public_deposit	keep_public_deposit	Approved after public manual-variable review. Assay value, QC metric, or long-format metadata field required to rebuild public outputs.	manual_review_public_data_variable	assay_value_qc_metric_or_long_format_metadata	Assay value, QC metric, or long-format metadata field required to rebuild public outputs.	FALSE	FALSE	FALSE	FALSE	FALSE
rounding_rule	02_workflows/F1_workflow_v02/data/02a_refined_analysis/expm_F1_pre_correction_rounding_qc_public.csv	rounding_rule	Rounding rule	Rounding rule applied before correction/model calculation.		See example_values and allowed_values.	character	round to 2 decimal places before correction/model calculation	round to 2 decimal places before correction/model calculation	NA/blank as read by fread	2	0	1	public	derived_or_workflow_data	csv	exact_definition	FALSE	acceptable		rounding_rule	expm_F1_pre_correction_rounding_qc_public.csv				F1	internal_only	no		public_deposit	keep_public_deposit	F1	not_public	Public-deposit file after policy overrides.	manual_review	public_deposit	keep_public_deposit	Approved after public manual-variable review. Assay value, QC metric, or long-format metadata field required to rebuild public outputs.	manual_review_public_data_variable	assay_value_qc_metric_or_long_format_metadata	Assay value, QC metric, or long-format metadata field required to rebuild public outputs.	FALSE	FALSE	FALSE	FALSE	FALSE
variable	02_workflows/F1_workflow_v02/data/02a_refined_analysis/expm_F1_pre_correction_rounding_qc_public.csv	variable	Variable represented by row	Name of the variable represented by the row in a long-format table.		Categorical descriptor; see allowed/example values.	character	TB_trial_M_mg_dL | trial_display_Cre_M_mg_dL	TB_trial_M_mg_dL | trial_display_Cre_M_mg_dL	NA/blank as read by fread	2	0	2	public	derived_or_workflow_data	csv	exact_definition	FALSE	acceptable		variable	expm_F1_pre_correction_rounding_qc_public.csv				F1	internal_only	no		public_deposit	keep_public_deposit	F1	not_public	Public-deposit file after policy overrides.	manual_review	public_deposit	keep_public_deposit	Approved after public manual-variable review. Assay value, QC metric, or long-format metadata field required to rebuild public outputs.	manual_review_public_data_variable	assay_value_qc_metric_or_long_format_metadata	Assay value, QC metric, or long-format metadata field required to rebuild public outputs.	FALSE	FALSE	FALSE	FALSE	FALSE
metric	02_workflows/F1_workflow_v02/data/02a_refined_analysis/expm_F1_refined_dataset_qc_public.csv	metric	Metric	Name of the metric represented by the row.		Categorical descriptor; see allowed/example values.	character	array_rows | array_columns | array_unique_arrays | array_unique_preparers | array_unique_assays	array_rows | array_columns | array_unique_arrays | array_unique_preparers | array_unique_assays | array_min_tb_trial_mg_dL_after_rounding | array_max_tb_trial_mg_dL_after_rounding | array_min_cre_trial_display_mg_dL_after_rounding | array_max_cre_tri...	NA/blank as read by fread	18	0	18	public	derived_or_workflow_data	csv	exact_definition	FALSE	acceptable		metric	expm_F1_refined_dataset_qc_public.csv				F1	internal_only	no		public_deposit	keep_public_deposit	F1	not_public	Public-deposit file after policy overrides.	manual_review	public_deposit	keep_public_deposit	Approved after public manual-variable review. Assay value, QC metric, or long-format metadata field required to rebuild public outputs.	manual_review_public_data_variable	assay_value_qc_metric_or_long_format_metadata	Assay value, QC metric, or long-format metadata field required to rebuild public outputs.	FALSE	FALSE	FALSE	FALSE	FALSE
value	02_workflows/F1_workflow_v02/data/02a_refined_analysis/expm_F1_refined_dataset_qc_public.csv	value	Value	Numerical or character value corresponding to the row-specific variable/metric.		See example_values and allowed_values.	numeric	4200 | 19 | 3 | 2 | 0.98		NA/blank as read by fread	18	0	15	public	derived_or_workflow_data	csv	exact_definition	FALSE	acceptable		value	expm_F1_refined_dataset_qc_public.csv				F1	internal_only	no		public_deposit	keep_public_deposit	F1	not_public	Public-deposit file after policy overrides.	manual_review	public_deposit	keep_public_deposit	Approved after public manual-variable review. Assay value, QC metric, or long-format metadata field required to rebuild public outputs.	manual_review_public_data_variable	assay_value_qc_metric_or_long_format_metadata	Assay value, QC metric, or long-format metadata field required to rebuild public outputs.	FALSE	FALSE	FALSE	FALSE	FALSE
issue	02_workflows/F1_workflow_v02/data/02a_refined_analysis/expm_F1_refined_manual_clarifications_public.csv	issue	QC or audit issue	Free-text QC or audit note describing a checked issue.		Free text.	character	Coefficients are used as fixed manuscript/model coefficients; this script does not refit regression equations from the r...	Coefficients are used as fixed manuscript/model coefficients; this script does not refit regression equations from the raw experimental array. | TB_trial_M_mg_dL and trial_display_Cre_M_mg_dL are rounded to 2 decimal places in the refined array datas...	NA/blank as read by fread	3	0	3	public	derived_or_workflow_data	csv	manual_precision_definition	FALSE	acceptable		issue	expm_F1_refined_manual_clarifications_public.csv				F1	public_or_low_risk	yes		public_deposit	keep_public_deposit	F1	public	Public-deposit file after policy overrides.	public	public_deposit	keep_public_deposit	Parent file is public data and variable was marked keep_public=yes.	public			FALSE	FALSE	FALSE	FALSE	FALSE
item	02_workflows/F1_workflow_v02/data/02a_refined_analysis/expm_F1_refined_manual_clarifications_public.csv	item	Audit item	Name of the QC or audit item being reported.		Categorical audit item.	character	model_coefficients | pre_correction_rounding | plot_correction_mg_dL	model_coefficients | pre_correction_rounding | plot_correction_mg_dL	NA/blank as read by fread	3	0	3	public	derived_or_workflow_data	csv	manual_precision_definition	FALSE	acceptable		item	expm_F1_refined_manual_clarifications_public.csv				F1	public_or_low_risk	yes		public_deposit	keep_public_deposit	F1	public	Public-deposit file after policy overrides.	public	public_deposit	keep_public_deposit	Parent file is public data and variable was marked keep_public=yes.	public			FALSE	FALSE	FALSE	FALSE	FALSE
suggested_manual_check	02_workflows/F1_workflow_v02/data/02a_refined_analysis/expm_F1_refined_manual_clarifications_public.csv	suggested_manual_check	Suggested manual check	Free-text recommendation for a manual QC check made during the public workflow.	mg/dL	Free text.	character	Confirm that fixed coefficients are the final accepted coefficients for Figure 1 reproduction. | Confirm that two-decima...	Confirm that fixed coefficients are the final accepted coefficients for Figure 1 reproduction. | Confirm that two-decimal rounding is the intended final analytical precision for both variables. | Confirm whether plot_correction_mg_dL should remain so...	NA/blank as read by fread	3	0	3	public	derived_or_workflow_data	csv	manual_precision_definition	FALSE	acceptable		suggested_manual_check	expm_F1_refined_manual_clarifications_public.csv				F1	public_or_low_risk	yes		public_deposit	keep_public_deposit	F1	public	Public-deposit file after policy overrides.	public	public_deposit	keep_public_deposit	Parent file is public data and variable was marked keep_public=yes.	public			FALSE	FALSE	FALSE	FALSE	FALSE
anchor	02_workflows/F1_workflow_v02/data/02a_refined_analysis/expm_F1_validation_input_public.csv	anchor	Anchor/output group	Anchor or output grouping label used by the workflow to identify a specific public output component.		See example_values and allowed_values.	character	F1	F1	NA/blank as read by fread	32	0	1	public	derived_or_workflow_data	csv	exact_definition	FALSE	acceptable		anchor	expm_F1_validation_input_public.csv				F1	internal_only	no		public_deposit	keep_public_deposit	F1	not_public	Public-deposit file after policy overrides.	manual_review	public_deposit	keep_public_deposit	Approved after public manual-variable review. Assay value, QC metric, or long-format metadata field required to rebuild public outputs.	manual_review_public_data_variable	assay_value_qc_metric_or_long_format_metadata	Assay value, QC metric, or long-format metadata field required to rebuild public outputs.	FALSE	FALSE	FALSE	FALSE	FALSE
cre_true_gcidms_mg_dL	02_workflows/F1_workflow_v02/data/02a_refined_analysis/expm_F1_validation_input_public.csv	cre_true_gcidms_mg_dL	GC-IDMS reference creatinine concentration	Creatinine concentration measured by GC-IDMS reference method in the validation data.		See example_values and allowed_values.	numeric	0.82 | 0.86 | 0.63 | 0.94 | 0.9		NA/blank as read by fread	32	0	30	public	derived_or_workflow_data	csv	exact_definition	FALSE	acceptable		cre_true_gcidms_mg_dL	expm_F1_validation_input_public.csv				F1	internal_only	no		public_deposit	keep_public_deposit	F1	not_public	Public-deposit file after policy overrides.	manual_review	public_deposit	keep_public_deposit	Approved after public manual-variable review. Assay value, QC metric, or long-format metadata field required to rebuild public outputs.	manual_review_public_data_variable	assay_value_qc_metric_or_long_format_metadata	Assay value, QC metric, or long-format metadata field required to rebuild public outputs.	FALSE	FALSE	FALSE	FALSE	FALSE
cree_corrected_mg_dL	02_workflows/F1_workflow_v02/data/02a_refined_analysis/expm_F1_validation_input_public.csv	cree_corrected_mg_dL	Corrected enzymatic creatinine concentration	Creatinine concentration after applying the enzymatic correction model.		See example_values and allowed_values.	numeric	0.68240141154 | 0.81680053664 | 0.35207418306 | 0.93410841026 | 0.6516394885		NA/blank as read by fread	32	0	32	public	derived_or_workflow_data	csv	exact_definition	FALSE	acceptable		cree_corrected_mg_dL	expm_F1_validation_input_public.csv				F1	internal_only	no		public_deposit	keep_public_deposit	F1	not_public	Public-deposit file after policy overrides.	manual_review	public_deposit	keep_public_deposit	Approved after public manual-variable review. Assay value, QC metric, or long-format metadata field required to rebuild public outputs.	manual_review_public_data_variable	assay_value_qc_metric_or_long_format_metadata	Assay value, QC metric, or long-format metadata field required to rebuild public outputs.	FALSE	FALSE	FALSE	FALSE	FALSE
cree_measured_mg_dL	02_workflows/F1_workflow_v02/data/02a_refined_analysis/expm_F1_validation_input_public.csv	cree_measured_mg_dL	Measured enzymatic creatinine concentration	Measured creatinine concentration using the enzymatic assay.		See example_values and allowed_values.	numeric	0.75 | 0.78 | 0.52 | 0.89 | 0.8		NA/blank as read by fread	32	0	32	public	derived_or_workflow_data	csv	exact_definition	FALSE	acceptable		cree_measured_mg_dL	expm_F1_validation_input_public.csv				F1	internal_only	no		public_deposit	keep_public_deposit	F1	not_public	Public-deposit file after policy overrides.	manual_review	public_deposit	keep_public_deposit	Approved after public manual-variable review. Assay value, QC metric, or long-format metadata field required to rebuild public outputs.	manual_review_public_data_variable	assay_value_qc_metric_or_long_format_metadata	Assay value, QC metric, or long-format metadata field required to rebuild public outputs.	FALSE	FALSE	FALSE	FALSE	FALSE
crej_corrected_mg_dL	02_workflows/F1_workflow_v02/data/02a_refined_analysis/expm_F1_validation_input_public.csv	crej_corrected_mg_dL	Corrected Jaffe creatinine concentration	Creatinine concentration after applying the Jaffe correction model.		See example_values and allowed_values.	numeric	0.8822513 | 0.9490736 | 0.6756628 | 0.8942763 | 0.9588407		NA/blank as read by fread	32	0	32	public	derived_or_workflow_data	csv	exact_definition	FALSE	acceptable		crej_corrected_mg_dL	expm_F1_validation_input_public.csv				F1	internal_only	no		public_deposit	keep_public_deposit	F1	not_public	Public-deposit file after policy overrides.	manual_review	public_deposit	keep_public_deposit	Approved after public manual-variable review. Assay value, QC metric, or long-format metadata field required to rebuild public outputs.	manual_review_public_data_variable	assay_value_qc_metric_or_long_format_metadata	Assay value, QC metric, or long-format metadata field required to rebuild public outputs.	FALSE	FALSE	FALSE	FALSE	FALSE
crej_measured_mg_dL	02_workflows/F1_workflow_v02/data/02a_refined_analysis/expm_F1_validation_input_public.csv	crej_measured_mg_dL	Measured Jaffe creatinine concentration	Measured creatinine concentration using the Jaffe assay.		See example_values and allowed_values.	numeric	0.95 | 0.98 | 0.78 | 0.92 | 1.06		NA/blank as read by fread	32	0	31	public	derived_or_workflow_data	csv	exact_definition	FALSE	acceptable		crej_measured_mg_dL	expm_F1_validation_input_public.csv				F1	internal_only	no		public_deposit	keep_public_deposit	F1	not_public	Public-deposit file after policy overrides.	manual_review	public_deposit	keep_public_deposit	Approved after public manual-variable review. Assay value, QC metric, or long-format metadata field required to rebuild public outputs.	manual_review_public_data_variable	assay_value_qc_metric_or_long_format_metadata	Assay value, QC metric, or long-format metadata field required to rebuild public outputs.	FALSE	FALSE	FALSE	FALSE	FALSE
data_object	02_workflows/F1_workflow_v02/data/02a_refined_analysis/expm_F1_validation_input_public.csv	data_object	Data object	Name of the data object represented by the row.		Categorical descriptor; see allowed/example values.	character	validation	validation	NA/blank as read by fread	32	0	1	public	derived_or_workflow_data	csv	exact_definition	FALSE	acceptable		data_object	expm_F1_validation_input_public.csv				F1	internal_only	no		public_deposit	keep_public_deposit	F1	not_public	Public-deposit file after policy overrides.	manual_review	public_deposit	keep_public_deposit	Approved after public manual-variable review. Assay value, QC metric, or long-format metadata field required to rebuild public outputs.	manual_review_public_data_variable	assay_value_qc_metric_or_long_format_metadata	Assay value, QC metric, or long-format metadata field required to rebuild public outputs.	FALSE	FALSE	FALSE	FALSE	FALSE
db_measured_mg_dL	02_workflows/F1_workflow_v02/data/02a_refined_analysis/expm_F1_validation_input_public.csv	db_measured_mg_dL	Direct bilirubin concentration	Direct bilirubin concentration measured in the experimental or validation data.		See example_values and allowed_values.	numeric	7.411 | 3.874 | 13.015 | 3.245 | 11.224		NA/blank as read by fread	32	0	32	public	derived_or_workflow_data	csv	exact_definition	FALSE	acceptable		db_measured_mg_dL	expm_F1_validation_input_public.csv				F1	internal_only	no		public_deposit	keep_public_deposit	F1	not_public	Public-deposit file after policy overrides.	manual_review	public_deposit	keep_public_deposit	Approved after public manual-variable review. Assay value, QC metric, or long-format metadata field required to rebuild public outputs.	manual_review_public_data_variable	assay_value_qc_metric_or_long_format_metadata	Assay value, QC metric, or long-format metadata field required to rebuild public outputs.	FALSE	FALSE	FALSE	FALSE	FALSE
domain	02_workflows/F1_workflow_v02/data/02a_refined_analysis/expm_F1_validation_input_public.csv	domain	Data domain	Workflow or data domain represented by the row.		Categorical descriptor; see allowed/example values.	character	expm	expm	NA/blank as read by fread	32	0	1	public	derived_or_workflow_data	csv	exact_definition	FALSE	acceptable		domain	expm_F1_validation_input_public.csv				F1	internal_only	no		public_deposit	keep_public_deposit	F1	not_public	Public-deposit file after policy overrides.	manual_review	public_deposit	keep_public_deposit	Approved after public manual-variable review. Assay value, QC metric, or long-format metadata field required to rebuild public outputs.	manual_review_public_data_variable	assay_value_qc_metric_or_long_format_metadata	Assay value, QC metric, or long-format metadata field required to rebuild public outputs.	FALSE	FALSE	FALSE	FALSE	FALSE
expm_F1_validation_row_id	02_workflows/F1_workflow_v02/data/02a_refined_analysis/expm_F1_validation_input_public.csv	expm_F1_validation_row_id	Experimental validation row identifier	Row identifier within the released F1 experimental validation table.		See example_values and allowed_values.	integer	1 | 2 | 3 | 4 | 5		NA/blank as read by fread	32	0	32	public	derived_or_workflow_data	csv	exact_definition	FALSE	acceptable		expm_F1_validation_row_id	expm_F1_validation_input_public.csv				F1	internal_only	no		public_deposit	keep_public_deposit	F1	not_public	Public-deposit file after policy overrides.	manual_review	public_deposit	keep_public_deposit	Approved after public manual-variable review. Public release pseudonym, binary flag, or technical F1 identifier; not a raw patient identifier.	manual_review_public_data_variable	release_pseudonym_or_technical_identifier	Public release pseudonym, binary flag, or technical F1 identifier; not a raw patient identifier.	FALSE	FALSE	FALSE	FALSE	FALSE
release_status	02_workflows/F1_workflow_v02/data/02a_refined_analysis/expm_F1_validation_input_public.csv	release_status	Release status	Release-status label indicating the publication status of the row or file object.		Release status of the row/object, for example public.	character	public	public	NA/blank as read by fread	32	0	1	public	derived_or_workflow_data	csv	exact_definition	FALSE	acceptable		release_status	expm_F1_validation_input_public.csv				F1	internal_only	no		public_deposit	keep_public_deposit	F1	not_public	Public-deposit file after policy overrides.	manual_review	public_deposit	keep_public_deposit	Approved after public manual-variable review. Non-disclosive release/grouping status required for release documentation or data filtering.	manual_review_public_data_variable	non_disclosive_release_or_grouping_status	Non-disclosive release/grouping status required for release documentation or data filtering.	FALSE	FALSE	FALSE	FALSE	FALSE
sample_id	02_workflows/F1_workflow_v02/data/02a_refined_analysis/expm_F1_validation_input_public.csv	sample_id	Sample identifier	Identifier of a sample or experimental record within the released public data; not a personal identifier.		See example_values and allowed_values.	integer	1 | 2 | 3 | 4 | 5		NA/blank as read by fread	32	0	32	public	derived_or_workflow_data	csv	exact_definition	FALSE	acceptable		sample_id	expm_F1_validation_input_public.csv				F1	internal_only	no		public_deposit	keep_public_deposit	F1	not_public	Public-deposit file after policy overrides.	manual_review	public_deposit	keep_public_deposit	Approved after public manual-variable review. Public release pseudonym, binary flag, or technical F1 identifier; not a raw patient identifier.	manual_review_public_data_variable	release_pseudonym_or_technical_identifier	Public release pseudonym, binary flag, or technical F1 identifier; not a raw patient identifier.	FALSE	FALSE	FALSE	FALSE	FALSE
source_harmonized_file_name	02_workflows/F1_workflow_v02/data/02a_refined_analysis/expm_F1_validation_input_public.csv	source_harmonized_file_name	Source harmonized file name	Name of the harmonized source file used to build the released object.		See example_values and allowed_values.	character	expm_F1_validation_raw_public.csv	expm_F1_validation_raw_public.csv	NA/blank as read by fread	32	0	1	public	derived_or_workflow_data	csv	exact_definition	FALSE	acceptable		source_harmonized_file_name	expm_F1_validation_input_public.csv				F1	internal_only	no		public_deposit	keep_public_deposit	F1	not_public	Public-deposit file after policy overrides.	manual_review	public_deposit	keep_public_deposit	Approved after public manual-variable review. Assay value, QC metric, or long-format metadata field required to rebuild public outputs.	manual_review_public_data_variable	assay_value_qc_metric_or_long_format_metadata	Assay value, QC metric, or long-format metadata field required to rebuild public outputs.	FALSE	FALSE	FALSE	FALSE	FALSE
tb_measured_mg_dL	02_workflows/F1_workflow_v02/data/02a_refined_analysis/expm_F1_validation_input_public.csv	tb_measured_mg_dL	Measured total bilirubin concentration	Measured total bilirubin concentration in the experimental F1 data.		See example_values and allowed_values.	numeric	9.263 | 4.852 | 16.121 | 4.419 | 14.415		NA/blank as read by fread	32	0	32	public	derived_or_workflow_data	csv	exact_definition	FALSE	acceptable		tb_measured_mg_dL	expm_F1_validation_input_public.csv				F1	internal_only	no		public_deposit	keep_public_deposit	F1	not_public	Public-deposit file after policy overrides.	manual_review	public_deposit	keep_public_deposit	Approved after public manual-variable review. Assay value, QC metric, or long-format metadata field required to rebuild public outputs.	manual_review_public_data_variable	assay_value_qc_metric_or_long_format_metadata	Assay value, QC metric, or long-format metadata field required to rebuild public outputs.	FALSE	FALSE	FALSE	FALSE	FALSE
unit_or_role	02_workflows/F1_workflow_v02/data/02a_refined_analysis/expm_F1_validation_input_public.csv	unit_or_role	Unit or semantic role	Unit, role, or semantic type corresponding to the row-specific variable/metric.		Categorical descriptor; see allowed/example values.	character	input	input	NA/blank as read by fread	32	0	1	public	derived_or_workflow_data	csv	exact_definition	FALSE	acceptable		unit_or_role	expm_F1_validation_input_public.csv				F1	internal_only	no		public_deposit	keep_public_deposit	F1	not_public	Public-deposit file after policy overrides.	manual_review	public_deposit	keep_public_deposit	Approved after public manual-variable review. Assay value, QC metric, or long-format metadata field required to rebuild public outputs.	manual_review_public_data_variable	assay_value_qc_metric_or_long_format_metadata	Assay value, QC metric, or long-format metadata field required to rebuild public outputs.	FALSE	FALSE	FALSE	FALSE	FALSE
workflow_step	02_workflows/F1_workflow_v02/data/02a_refined_analysis/expm_F1_validation_input_public.csv	workflow_step	Workflow step	Workflow step that produced or used the row/object.		Categorical descriptor; see allowed/example values.	character	2a_refined_analysis_dataset	2a_refined_analysis_dataset	NA/blank as read by fread	32	0	1	public	derived_or_workflow_data	csv	exact_definition	FALSE	acceptable		workflow_step	expm_F1_validation_input_public.csv				F1	internal_only	no		public_deposit	keep_public_deposit	F1	not_public	Public-deposit file after policy overrides.	manual_review	public_deposit	keep_public_deposit	Approved after public manual-variable review. Assay value, QC metric, or long-format metadata field required to rebuild public outputs.	manual_review_public_data_variable	assay_value_qc_metric_or_long_format_metadata	Assay value, QC metric, or long-format metadata field required to rebuild public outputs.	FALSE	FALSE	FALSE	FALSE	FALSE
cre_true_mg_dL	02_workflows/F1_workflow_v02/data/02b_figure_content/slco_F1_surface_grid_public.csv	cre_true_mg_dL	True creatinine concentration	True creatinine concentration used as the gravimetric/reference concentration in F1.		See example_values and allowed_values.	numeric	1 | 1.05 | 1.1 | 1.15 | 1.2		NA/blank as read by fread	34441	0	101	public	derived_or_workflow_data	csv	exact_definition	FALSE	acceptable		cre_true_mg_dL	slco_F1_surface_grid_public.csv				F1	public_or_low_risk	yes		public_deposit	keep_public_deposit	F1	public	Public-deposit file after policy overrides.	public	public_deposit	keep_public_deposit	Parent file is public data and variable was marked keep_public=yes.	public			FALSE	FALSE	FALSE	FALSE	FALSE
cree_measured_pred_mg_dL	02_workflows/F1_workflow_v02/data/02b_figure_content/slco_F1_surface_grid_public.csv	cree_measured_pred_mg_dL	Predicted measured enzymatic creatinine concentration	Predicted measured enzymatic creatinine concentration derived from the interference model.		See example_values and allowed_values.	numeric	0.902064914425904 | 0.957189139835594 | 1.01231537541398 | 1.06744362138108 | 1.1225738779567		NA/blank as read by fread	34441	0	34441	public	derived_or_workflow_data	csv	exact_definition	FALSE	acceptable		cree_measured_pred_mg_dL	slco_F1_surface_grid_public.csv				F1	public_or_low_risk	yes		public_deposit	keep_public_deposit	F1	public	Public-deposit file after policy overrides.	public	public_deposit	keep_public_deposit	Parent file is public data and variable was marked keep_public=yes.	public			FALSE	FALSE	FALSE	FALSE	FALSE
cree_true_recalc_error	02_workflows/F1_workflow_v02/data/02b_figure_content/slco_F1_surface_grid_public.csv	cree_true_recalc_error	Recalculation error for enzymatic creatinine	Numerical difference between recalculated and expected true enzymatic creatinine values.		See example_values and allowed_values.	numeric	-9.99200722162641e-16 | -4.06341627012807e-14 | -5.97299987248334e-14 | 1.79856129989275e-14 | 6.3504757008559e-14		NA/blank as read by fread	34441	0	1163	public	derived_or_workflow_data	csv	exact_definition	FALSE	acceptable		cree_true_recalc_error	slco_F1_surface_grid_public.csv				F1	public_or_low_risk	yes		public_deposit	keep_public_deposit	F1	public	Public-deposit file after policy overrides.	public	public_deposit	keep_public_deposit	Parent file is public data and variable was marked keep_public=yes.	public			FALSE	FALSE	FALSE	FALSE	FALSE
cree_true_recalc_mg_dL	02_workflows/F1_workflow_v02/data/02b_figure_content/slco_F1_surface_grid_public.csv	cree_true_recalc_mg_dL	Recalculated true enzymatic creatinine concentration	True enzymatic creatinine concentration recalculated from the model.		See example_values and allowed_values.	numeric	1 | 1.04999999999996 | 1.09999999999994 | 1.15000000000002 | 1.20000000000006		NA/blank as read by fread	34441	0	2603	public	derived_or_workflow_data	csv	exact_definition	FALSE	acceptable		cree_true_recalc_mg_dL	slco_F1_surface_grid_public.csv				F1	public_or_low_risk	yes		public_deposit	keep_public_deposit	F1	public	Public-deposit file after policy overrides.	public	public_deposit	keep_public_deposit	Parent file is public data and variable was marked keep_public=yes.	public			FALSE	FALSE	FALSE	FALSE	FALSE
crej_measured_pred_mg_dL	02_workflows/F1_workflow_v02/data/02b_figure_content/slco_F1_surface_grid_public.csv	crej_measured_pred_mg_dL	Predicted measured Jaffe creatinine concentration	Predicted measured Jaffe creatinine concentration derived from the interference model.		See example_values and allowed_values.	numeric	0.990463857965053 | 1.04152284217999 | 1.09273908981855 | 1.14411406302484 | 1.19564924674134		NA/blank as read by fread	34441	0	22878	public	derived_or_workflow_data	csv	exact_definition	FALSE	acceptable		crej_measured_pred_mg_dL	slco_F1_surface_grid_public.csv				F1	public_or_low_risk	yes		public_deposit	keep_public_deposit	F1	public	Public-deposit file after policy overrides.	public	public_deposit	keep_public_deposit	Parent file is public data and variable was marked keep_public=yes.	public			FALSE	FALSE	FALSE	FALSE	FALSE
crej_true_recalc_error	02_workflows/F1_workflow_v02/data/02b_figure_content/slco_F1_surface_grid_public.csv	crej_true_recalc_error	Recalculation error for Jaffe creatinine	Numerical difference between recalculated and expected true Jaffe creatinine values.		See example_values and allowed_values.	numeric	6.66133814775094e-16 | 1.33226762955019e-15 | 2.22044604925031e-16 | 0 | 1.11022302462516e-15		NA/blank as read by fread	34441	0	22	public	derived_or_workflow_data	csv	exact_definition	FALSE	acceptable		crej_true_recalc_error	slco_F1_surface_grid_public.csv				F1	public_or_low_risk	yes		public_deposit	keep_public_deposit	F1	public	Public-deposit file after policy overrides.	public	public_deposit	keep_public_deposit	Parent file is public data and variable was marked keep_public=yes.	public			FALSE	FALSE	FALSE	FALSE	FALSE
crej_true_recalc_mg_dL	02_workflows/F1_workflow_v02/data/02b_figure_content/slco_F1_surface_grid_public.csv	crej_true_recalc_mg_dL	Recalculated true Jaffe creatinine concentration	True Jaffe creatinine concentration recalculated from the model.		See example_values and allowed_values.	numeric	1 | 1.05 | 1.1 | 1.15 | 1.2		NA/blank as read by fread	34441	0	101	public	derived_or_workflow_data	csv	exact_definition	FALSE	acceptable		crej_true_recalc_mg_dL	slco_F1_surface_grid_public.csv				F1	public_or_low_risk	yes		public_deposit	keep_public_deposit	F1	public	Public-deposit file after policy overrides.	public	public_deposit	keep_public_deposit	Parent file is public data and variable was marked keep_public=yes.	public			FALSE	FALSE	FALSE	FALSE	FALSE
delta_cree_to_gravimetry_mg_dL	02_workflows/F1_workflow_v02/data/02b_figure_content/slco_F1_surface_grid_public.csv	delta_cree_to_gravimetry_mg_dL	Enzymatic creatinine deviation from gravimetry	Difference between enzymatic creatinine and the gravimetric/reference value.		See example_values and allowed_values.	numeric	0.097935085574096 | 0.0928108601644061 | 0.0876846245860181 | 0.0825563786189225 | 0.0774261220432957		NA/blank as read by fread	34441	0	34441	public	derived_or_workflow_data	csv	exact_definition	FALSE	acceptable		delta_cree_to_gravimetry_mg_dL	slco_F1_surface_grid_public.csv				F1	public_or_low_risk	yes		public_deposit	keep_public_deposit	F1	public	Public-deposit file after policy overrides.	public	public_deposit	keep_public_deposit	Parent file is public data and variable was marked keep_public=yes.	public			FALSE	FALSE	FALSE	FALSE	FALSE
delta_crej_to_gravimetry_mg_dL	02_workflows/F1_workflow_v02/data/02b_figure_content/slco_F1_surface_grid_public.csv	delta_crej_to_gravimetry_mg_dL	Jaffe creatinine deviation from gravimetry	Difference between Jaffe creatinine and the gravimetric/reference value.		See example_values and allowed_values.	numeric	0.0095361420349469 | 0.00847715782000713 | 0.00726091018144937 | 0.00588593697515893 | 0.00435075325865686		NA/blank as read by fread	34441	0	23473	public	derived_or_workflow_data	csv	exact_definition	FALSE	acceptable		delta_crej_to_gravimetry_mg_dL	slco_F1_surface_grid_public.csv				F1	public_or_low_risk	yes		public_deposit	keep_public_deposit	F1	public	Public-deposit file after policy overrides.	public	public_deposit	keep_public_deposit	Parent file is public data and variable was marked keep_public=yes.	public			FALSE	FALSE	FALSE	FALSE	FALSE
grid_id	02_workflows/F1_workflow_v02/data/02b_figure_content/slco_F1_surface_grid_public.csv	grid_id	Surface-grid identifier	Identifier of a grid point in the F1 simulated or reconstructed surface data.		See example_values and allowed_values.	integer	1 | 2 | 3 | 4 | 5		NA/blank as read by fread	34441	0	34441	public	derived_or_workflow_data	csv	exact_definition	FALSE	acceptable		grid_id	slco_F1_surface_grid_public.csv				F1	manual_review_indirect_identifier_risk	manual_review		public_deposit	keep_public_deposit	F1	manual_review	Public-deposit file after policy overrides.	manual_review	public_deposit	keep_public_deposit	Approved after public manual-variable review. Public release pseudonym, binary flag, or technical F1 identifier; not a raw patient identifier.	manual_review_public_data_variable	release_pseudonym_or_technical_identifier	Public release pseudonym, binary flag, or technical F1 identifier; not a raw patient identifier.	FALSE	FALSE	FALSE	FALSE	FALSE
tb_mg_dL	02_workflows/F1_workflow_v02/data/02b_figure_content/slco_F1_surface_grid_public.csv	tb_mg_dL	Total bilirubin concentration	Total bilirubin concentration used in the creatinine/bilirubin interference model or figure data.		See example_values and allowed_values.	numeric	1 | 1.1 | 1.2 | 1.3 | 1.4		NA/blank as read by fread	34441	0	341	public	derived_or_workflow_data	csv	exact_definition	FALSE	acceptable		tb_mg_dL	slco_F1_surface_grid_public.csv				F1	public_or_low_risk	yes		public_deposit	keep_public_deposit	F1	public	Public-deposit file after policy overrides.	public	public_deposit	keep_public_deposit	Parent file is public data and variable was marked keep_public=yes.	public			FALSE	FALSE	FALSE	FALSE	FALSE
parameter	02_workflows/F1_workflow_v02/data/02b_figure_content/slco_F1_surface_meta_public.csv	parameter	Metadata parameter name	Name of a metadata parameter describing the F2 simulated heatmap object, such as figure identity, data origin, grid type, axis variable, or unit/role.		Categorical metadata key; value is given in the corresponding value column or file-specific metadata field.	character	dataset_name | domain | anchor | data_object | unit_or_role	dataset_name | domain | anchor | data_object | unit_or_role | release_status | source_model_coefficients | grid_tb_min_mg_dL | grid_tb_max_mg_dL | grid_tb_step_mg_dL	NA/blank as read by fread	16	0	16	public	derived_or_workflow_data	csv	manual_exact_definition	FALSE	acceptable		parameter	slco_F1_surface_meta_public.csv				F1	public_or_low_risk	yes		public_deposit	keep_public_deposit	F1	public	Public-deposit file after policy overrides.	public	public_deposit	keep_public_deposit	Parent file is public data and variable was marked keep_public=yes.	public			FALSE	FALSE	FALSE	FALSE	FALSE
value	02_workflows/F1_workflow_v02/data/02b_figure_content/slco_F1_surface_meta_public.csv	value	Value	Numerical or character value corresponding to the row-specific variable/metric.		See example_values and allowed_values.	character	slco_F1_surface_grid_public | slco | F1 | surface | grid	slco_F1_surface_grid_public | slco | F1 | surface | grid | public | expm_F1_model_coefficients_public.csv | 1 | 35 | 0.1	NA/blank as read by fread	16	0	15	public	derived_or_workflow_data	csv	exact_definition	FALSE	acceptable		value	slco_F1_surface_meta_public.csv				F1	public_or_low_risk	yes		public_deposit	keep_public_deposit	F1	public	Public-deposit file after policy overrides.	public	public_deposit	keep_public_deposit	Parent file is public data and variable was marked keep_public=yes.	public	assay_value_qc_metric_or_long_format_metadata	Assay value, QC metric, or long-format metadata field required to rebuild public outputs.	FALSE	FALSE	FALSE	FALSE	FALSE
max_abs_difference	02_workflows/F1_workflow_v02/data/02b_figure_content/slco_F1_surface_rebuild_qc_public.csv	max_abs_difference	Maximum absolute difference	Maximum absolute difference between compared values.		See example_values and allowed_values.	numeric	7.105427357601e-15 | 8.88178419700125e-16 | 6.66133814775094e-15 | 1.89848137210902e-13 | 1.85435000688017e-13		NA/blank as read by fread	10	0	9	public	derived_or_workflow_data	csv	exact_definition	FALSE	acceptable		max_abs_difference	slco_F1_surface_rebuild_qc_public.csv				F1	internal_only	no		public_deposit	keep_public_deposit	F1	not_public	Public-deposit file after policy overrides.	manual_review	public_deposit	keep_public_deposit	Approved after public manual-variable review. Assay value, QC metric, or long-format metadata field required to rebuild public outputs.	manual_review_public_data_variable	assay_value_qc_metric_or_long_format_metadata	Assay value, QC metric, or long-format metadata field required to rebuild public outputs.	FALSE	FALSE	FALSE	FALSE	FALSE
mean_abs_difference	02_workflows/F1_workflow_v02/data/02b_figure_content/slco_F1_surface_rebuild_qc_public.csv	mean_abs_difference	Mean absolute difference	Mean absolute difference between compared values.		See example_values and allowed_values.	numeric	1.92091373762115e-16 | 1.09923071745065e-16 | 2.59235674005511e-15 | 8.49343468811224e-14 | 9.91687996527855e-16		NA/blank as read by fread	10	0	10	public	derived_or_workflow_data	csv	exact_definition	FALSE	acceptable		mean_abs_difference	slco_F1_surface_rebuild_qc_public.csv				F1	internal_only	no		public_deposit	keep_public_deposit	F1	not_public	Public-deposit file after policy overrides.	manual_review	public_deposit	keep_public_deposit	Approved after public manual-variable review. Assay value, QC metric, or long-format metadata field required to rebuild public outputs.	manual_review_public_data_variable	assay_value_qc_metric_or_long_format_metadata	Assay value, QC metric, or long-format metadata field required to rebuild public outputs.	FALSE	FALSE	FALSE	FALSE	FALSE
median_abs_difference	02_workflows/F1_workflow_v02/data/02b_figure_content/slco_F1_surface_rebuild_qc_public.csv	median_abs_difference	Median absolute difference	Median absolute difference between compared values.		See example_values and allowed_values.	numeric	0 | 2.66453525910038e-15 | 5.32907051820075e-15 | 6.66133814775094e-16 | 1.49880108324396e-15		NA/blank as read by fread	10	0	9	public	derived_or_workflow_data	csv	exact_definition	FALSE	acceptable		median_abs_difference	slco_F1_surface_rebuild_qc_public.csv				F1	internal_only	no		public_deposit	keep_public_deposit	F1	not_public	Public-deposit file after policy overrides.	manual_review	public_deposit	keep_public_deposit	Approved after public manual-variable review. Assay value, QC metric, or long-format metadata field required to rebuild public outputs.	manual_review_public_data_variable	assay_value_qc_metric_or_long_format_metadata	Assay value, QC metric, or long-format metadata field required to rebuild public outputs.	FALSE	FALSE	FALSE	FALSE	FALSE
n_compared	02_workflows/F1_workflow_v02/data/02b_figure_content/slco_F1_surface_rebuild_qc_public.csv	n_compared	Number of compared values	Number of values included in the comparison.		See example_values and allowed_values.	integer	34441		NA/blank as read by fread	10	0	1	public	derived_or_workflow_data	csv	exact_definition	FALSE	acceptable		n_compared	slco_F1_surface_rebuild_qc_public.csv				F1	internal_only	no		public_deposit	keep_public_deposit	F1	not_public	Public-deposit file after policy overrides.	manual_review	public_deposit	keep_public_deposit	Approved after public manual-variable review. Assay value, QC metric, or long-format metadata field required to rebuild public outputs.	manual_review_public_data_variable	assay_value_qc_metric_or_long_format_metadata	Assay value, QC metric, or long-format metadata field required to rebuild public outputs.	FALSE	FALSE	FALSE	FALSE	FALSE
variable	02_workflows/F1_workflow_v02/data/02b_figure_content/slco_F1_surface_rebuild_qc_public.csv	variable	Variable represented by row	Name of the variable represented by the row in a long-format table.		Categorical descriptor; see allowed/example values.	character	tb_mg_dL | cre_true_mg_dL | crej_measured_pred_mg_dL | cree_measured_pred_mg_dL | delta_crej_to_gravimetry_mg_dL	tb_mg_dL | cre_true_mg_dL | crej_measured_pred_mg_dL | cree_measured_pred_mg_dL | delta_crej_to_gravimetry_mg_dL | delta_cree_to_gravimetry_mg_dL | crej_true_recalc_mg_dL | cree_true_recalc_mg_dL | crej_true_recalc_error | cree_true_recalc_error	NA/blank as read by fread	10	0	10	public	derived_or_workflow_data	csv	exact_definition	FALSE	acceptable		variable	slco_F1_surface_rebuild_qc_public.csv				F1	internal_only	no		public_deposit	keep_public_deposit	F1	not_public	Public-deposit file after policy overrides.	manual_review	public_deposit	keep_public_deposit	Approved after public manual-variable review. Assay value, QC metric, or long-format metadata field required to rebuild public outputs.	manual_review_public_data_variable	assay_value_qc_metric_or_long_format_metadata	Assay value, QC metric, or long-format metadata field required to rebuild public outputs.	FALSE	FALSE	FALSE	FALSE	FALSE
metadata_source	02_workflows/F1_workflow_v02/data/02b_figure_content/slco_F1_surface_reference_meta_original_public.csv	metadata_source	Metadata source file	Name of the metadata file used as the source for the row or object.		File name.	character	slco_F1_surface_meta_reference_public.csv	slco_F1_surface_meta_reference_public.csv	NA/blank as read by fread	9	0	1	public	derived_or_workflow_data	csv	manual_precision_definition	FALSE	acceptable		metadata_source	slco_F1_surface_reference_meta_original_public.csv				F1	public_or_low_risk	yes		public_deposit	keep_public_deposit	F1	public	Public-deposit file after policy overrides.	public	public_deposit	keep_public_deposit	Parent file is public data and variable was marked keep_public=yes.	public			FALSE	FALSE	FALSE	FALSE	FALSE
parameter	02_workflows/F1_workflow_v02/data/02b_figure_content/slco_F1_surface_reference_meta_original_public.csv	parameter	Metadata parameter name	Name of a metadata parameter describing the F2 simulated heatmap object, such as figure identity, data origin, grid type, axis variable, or unit/role.		Categorical metadata key; value is given in the corresponding value column or file-specific metadata field.	character	dataset_name | cohort | data_type | """""""""""""""""""""""""""""""""""""""""""""""""""""""""""""""""""""""""""""""""""""""""""""""""""""""""""""""""""""""""""""""""""""""""""""""""""""""""""""""""""""""""""""""""""""""""""""""""""""""""""""""""""""""""""""""""""""""""""""""""""""""""""""""""""""""""""""""""""""""""""""""""""""""""""""""""""""""""""""""""""""""""""""""""""""""""""""""""""""""""""…	dataset_name | cohort | data_type | """""""""""""""""""""""""""""""""""""""""""""""""""""""""""""""""""""""""""""""""""""""""""""""""""""""""""""""""""""""""""""""""""""""""""""""""""""""""""""""""""""""""""""""""""""""""""""""""""""""""""""""""""""""""""""""""""""""""""""""""""""""""""""""""""""""""""""""""""""""""""""""""""""""""""""""""""""""""""""""""""""""""""""""""""""""""""""""""""""""""""…	NA/blank as read by fread	9	0	9	public	derived_or_workflow_data	csv	manual_exact_definition	FALSE	acceptable		parameter	slco_F1_surface_reference_meta_original_public.csv				F1	public_or_low_risk	yes		public_deposit	keep_public_deposit	F1	public	Public-deposit file after policy overrides.	public	public_deposit	keep_public_deposit	Parent file is public data and variable was marked keep_public=yes.	public			FALSE	FALSE	FALSE	FALSE	FALSE
value	02_workflows/F1_workflow_v02/data/02b_figure_content/slco_F1_surface_reference_meta_original_public.csv	value	Value	Numerical or character value corresponding to the row-specific variable/metric.		See example_values and allowed_values.	character	f1_simulated_surface_repository | SIMULATED | in_silico surface grid | One row = one equation-defined grid point (tb_mg_...	f1_simulated_surface_repository | SIMULATED | in_silico surface grid | One row = one equation-defined grid point (tb_mg_dL, cre_true_mg_dL)""""""""""""""""""""""""""""""""""""""""""""""""""""""""""""""""""""""""""""""""""""""""""""""""""""""""""""""""""""""""""""""""""""""""""""""""""""""""""""""""""""""""""""""""""""""""""""""""""""""""""""""""""""""""""""""""""""""""""""""""""""""""""""""""""""…	NA/blank as read by fread	9	0	9	public	derived_or_workflow_data	csv	exact_definition	FALSE	acceptable		value	slco_F1_surface_reference_meta_original_public.csv				F1	public_or_low_risk	yes		public_deposit	keep_public_deposit	F1	public	Public-deposit file after policy overrides.	public	public_deposit	keep_public_deposit	Parent file is public data and variable was marked keep_public=yes.	public	assay_value_qc_metric_or_long_format_metadata	Assay value, QC metric, or long-format metadata field required to rebuild public outputs.	FALSE	FALSE	FALSE	FALSE	FALSE
exists	02_workflows/F1_workflow_v02/data/02b_figure_content/slco_F1_surface_run_inputs_outputs_public.csv	exists	File/object existence flag	Logical indicator showing whether the referenced file or workflow object exists.		TRUE/FALSE.	logical	TRUE	TRUE	NA/blank as read by fread	5	0	1	public	derived_or_workflow_data	csv	manual_precision_definition	FALSE	acceptable		exists	slco_F1_surface_run_inputs_outputs_public.csv				F1	public_or_low_risk	yes		public_deposit	keep_public_deposit	F1	public	Public-deposit file after policy overrides.	public	public_deposit	keep_public_deposit	Parent file is public data and variable was marked keep_public=yes.	public			FALSE	FALSE	FALSE	FALSE	FALSE
item	02_workflows/F1_workflow_v02/data/02b_figure_content/slco_F1_surface_run_inputs_outputs_public.csv	item	Audit item	Name of the QC or audit item being reported.		Categorical audit item.	character	coef_path | surface_reference_path | surface_out | surface_meta_out | surface_qc_out	coef_path | surface_reference_path | surface_out | surface_meta_out | surface_qc_out	NA/blank as read by fread	5	0	5	public	derived_or_workflow_data	csv	manual_precision_definition	FALSE	acceptable		item	slco_F1_surface_run_inputs_outputs_public.csv				F1	public_or_low_risk	yes		public_deposit	keep_public_deposit	F1	public	Public-deposit file after policy overrides.	public	public_deposit	keep_public_deposit	Parent file is public data and variable was marked keep_public=yes.	public			FALSE	FALSE	FALSE	FALSE	FALSE
path	02_workflows/F1_workflow_v02/data/02b_figure_content/slco_F1_surface_run_inputs_outputs_public.csv	path	Workflow path	Workflow path recorded in a manifest or audit table. For public release this should refer to a package-relative or otherwise non-sensitive path.	%	Path string; prefer package-relative or sanitized values in the public package.	character	02_workflows/F1_workflow_v02/data/02a_refined_analysis/expm_F1_model_coefficients_public.csv | 02_workflows/F1_workflow_v02/data/01_source_loaded_harmonized/slco_F1_surface_grid_reference_public.csv | 02_workflows/F1_workflow_v02/data/02b_figure_cont...	02_workflows/F1_workflow_v02/data/02a_refined_analysis/expm_F1_model_coefficients_public.csv | ...	NA/blank as read by fread	5	0	5	public	derived_or_workflow_data	csv	manual_precision_definition	FALSE	acceptable		path	slco_F1_surface_run_inputs_outputs_public.csv				F1	public_or_low_risk	yes		public_deposit	keep_public_deposit	F1	public	Public-deposit file after policy overrides.	public	public_deposit	keep_public_deposit	Parent file is public data and variable was marked keep_public=yes.	public			FALSE	FALSE	FALSE	TRUE	FALSE
Cre_nominal_grav_mg_dL	02_workflows/F1_workflow_v02/submission_ready/public/data/expm_F1_array_input_public.csv	Cre_nominal_grav_mg_dL	Nominal gravimetric creatinine target concentration	Nominal gravimetric target concentration of creatinine used when defining the F1 experimental array.	mg/dL	Numeric concentration in mg/dL.	numeric	3 | 1.5 | 3.5 | 2 | 0.5		NA/blank as read by fread	4200	0	10	public	derived_or_workflow_data	csv	manual_precision_definition	FALSE	acceptable		Cre_nominal_grav_mg_dL	expm_F1_array_input_public.csv				F1	public_or_low_risk	yes		public_deposit	keep_public_deposit	F1	public	Public-deposit file after policy overrides.	public	public_deposit	keep_public_deposit	Parent file is public data and variable was marked keep_public=yes.	public			FALSE	FALSE	FALSE	FALSE	FALSE
TB_nominal_grav_mg_dL	02_workflows/F1_workflow_v02/submission_ready/public/data/expm_F1_array_input_public.csv	TB_nominal_grav_mg_dL	Nominal gravimetric total bilirubin target concentration	Nominal gravimetric target concentration of total bilirubin used when defining the F1 experimental array.	mg/dL	Numeric concentration in mg/dL.	integer	27 | 14 | 28 | 15 | 29		NA/blank as read by fread	4200	0	35	public	derived_or_workflow_data	csv	manual_precision_definition	FALSE	acceptable		TB_nominal_grav_mg_dL	expm_F1_array_input_public.csv				F1	public_or_low_risk	yes		public_deposit	keep_public_deposit	F1	public	Public-deposit file after policy overrides.	public	public_deposit	keep_public_deposit	Parent file is public data and variable was marked keep_public=yes.	public			FALSE	FALSE	FALSE	FALSE	FALSE
TB_trial_M_mg_dL	02_workflows/F1_workflow_v02/submission_ready/public/data/expm_F1_array_input_public.csv	TB_trial_M_mg_dL	Measured total bilirubin concentration in the experimental dataset	Measured total bilirubin concentration in the F1 experimental dataset. In rounded input tables this is the rounded/display value used for model calculation and plotting.	mg/dL	Numeric concentration in mg/dL.	numeric	27.22 | 27.13 | 26.94 | 27.09 | 14.04		NA/blank as read by fread	4200	0	1104	public	derived_or_workflow_data	csv	manual_precision_definition	FALSE	acceptable		TB_trial_M_mg_dL	expm_F1_array_input_public.csv				F1	public_or_low_risk	yes		public_deposit	keep_public_deposit	F1	public	Public-deposit file after policy overrides.	public	public_deposit	keep_public_deposit	Parent file is public data and variable was marked keep_public=yes.	public			FALSE	FALSE	FALSE	FALSE	FALSE
anchor	02_workflows/F1_workflow_v02/submission_ready/public/data/expm_F1_array_input_public.csv	anchor	Anchor/output group	Anchor or output grouping label used by the workflow to identify a specific public output component.		See example_values and allowed_values.	character	F1	F1	NA/blank as read by fread	4200	0	1	public	derived_or_workflow_data	csv	exact_definition	FALSE	acceptable		anchor	expm_F1_array_input_public.csv				F1	public_or_low_risk	yes		public_deposit	keep_public_deposit	F1	public	Public-deposit file after policy overrides.	public	public_deposit	keep_public_deposit	Parent file is public data and variable was marked keep_public=yes.	public	assay_value_qc_metric_or_long_format_metadata	Assay value, QC metric, or long-format metadata field required to rebuild public outputs.	FALSE	FALSE	FALSE	FALSE	FALSE
array_id	02_workflows/F1_workflow_v02/submission_ready/public/data/expm_F1_array_input_public.csv	array_id	Experimental array identifier	Identifier of the experimental array used in the F1 creatinine/bilirubin interference data.		See example_values and allowed_values.	character	Array_1 | Array_2 | Array_3	Array_1 | Array_2 | Array_3	NA/blank as read by fread	4200	0	3	public	derived_or_workflow_data	csv	exact_definition	FALSE	acceptable		array_id	expm_F1_array_input_public.csv				F1	manual_review_indirect_identifier_risk	manual_review		public_deposit	keep_public_deposit	F1	manual_review	Public-deposit file after policy overrides.	manual_review	public_deposit	keep_public_deposit	Approved after public manual-variable review. Public release pseudonym, binary flag, or technical F1 identifier; not a raw patient identifier.	manual_review_public_data_variable	release_pseudonym_or_technical_identifier	Public release pseudonym, binary flag, or technical F1 identifier; not a raw patient identifier.	FALSE	FALSE	FALSE	FALSE	FALSE
assay	02_workflows/F1_workflow_v02/submission_ready/public/data/expm_F1_array_input_public.csv	assay	Creatinine assay	Creatinine assay represented by the row, for example enzymatic creatinine (CreE) or Jaffe creatinine (CreJ).		Categorical assay label, e.g. CreE or CreJ.	character	CreE | CreJ	CreE | CreJ	NA/blank as read by fread	4200	0	2	public	derived_or_workflow_data	csv	manual_precision_definition	FALSE	acceptable		assay	expm_F1_array_input_public.csv				F1	public_or_low_risk	yes		public_deposit	keep_public_deposit	F1	public	Public-deposit file after policy overrides.	public	public_deposit	keep_public_deposit	Parent file is public data and variable was marked keep_public=yes.	public			FALSE	FALSE	FALSE	FALSE	FALSE
data_object	02_workflows/F1_workflow_v02/submission_ready/public/data/expm_F1_array_input_public.csv	data_object	Data object	Name of the data object represented by the row.		Categorical descriptor; see allowed/example values.	character	array	array	NA/blank as read by fread	4200	0	1	public	derived_or_workflow_data	csv	exact_definition	FALSE	acceptable		data_object	expm_F1_array_input_public.csv				F1	public_or_low_risk	yes		public_deposit	keep_public_deposit	F1	public	Public-deposit file after policy overrides.	public	public_deposit	keep_public_deposit	Parent file is public data and variable was marked keep_public=yes.	public	assay_value_qc_metric_or_long_format_metadata	Assay value, QC metric, or long-format metadata field required to rebuild public outputs.	FALSE	FALSE	FALSE	FALSE	FALSE
domain	02_workflows/F1_workflow_v02/submission_ready/public/data/expm_F1_array_input_public.csv	domain	Data domain	Workflow or data domain represented by the row.		Categorical descriptor; see allowed/example values.	character	expm	expm	NA/blank as read by fread	4200	0	1	public	derived_or_workflow_data	csv	exact_definition	FALSE	acceptable		domain	expm_F1_array_input_public.csv				F1	public_or_low_risk	yes		public_deposit	keep_public_deposit	F1	public	Public-deposit file after policy overrides.	public	public_deposit	keep_public_deposit	Parent file is public data and variable was marked keep_public=yes.	public	assay_value_qc_metric_or_long_format_metadata	Assay value, QC metric, or long-format metadata field required to rebuild public outputs.	FALSE	FALSE	FALSE	FALSE	FALSE
expm_F1_array_row_id	02_workflows/F1_workflow_v02/submission_ready/public/data/expm_F1_array_input_public.csv	expm_F1_array_row_id	Experimental array row identifier	Row identifier within the released F1 experimental array table.		See example_values and allowed_values.	integer	1 | 2 | 3 | 4 | 5		NA/blank as read by fread	4200	0	4200	public	derived_or_workflow_data	csv	exact_definition	FALSE	acceptable		expm_F1_array_row_id	expm_F1_array_input_public.csv				F1	manual_review_indirect_identifier_risk	manual_review		public_deposit	keep_public_deposit	F1	manual_review	Public-deposit file after policy overrides.	manual_review	public_deposit	keep_public_deposit	Approved after public manual-variable review. Public release pseudonym, binary flag, or technical F1 identifier; not a raw patient identifier.	manual_review_public_data_variable	release_pseudonym_or_technical_identifier	Public release pseudonym, binary flag, or technical F1 identifier; not a raw patient identifier.	FALSE	FALSE	FALSE	FALSE	FALSE
plot_correction_mg_dL	02_workflows/F1_workflow_v02/submission_ready/public/data/expm_F1_array_input_public.csv	plot_correction_mg_dL	Plotted creatinine correction	Creatinine correction value plotted in F1, expressed in mg/dL as the difference between corrected/reference and measured creatinine.	mg/dL	Numeric correction in mg/dL.	numeric	-0.541120525715191 | -0.480865451714561 | -0.386578220459593 | -0.317061468810564 | -0.458450885953881		NA/blank as read by fread	4200	0	4200	public	derived_or_workflow_data	csv	manual_precision_definition	FALSE	acceptable		plot_correction_mg_dL	expm_F1_array_input_public.csv		mg/dL		F1	public_or_low_risk	yes		public_deposit	keep_public_deposit	F1	public	Public-deposit file after policy overrides.	public	public_deposit	keep_public_deposit	Parent file is public data and variable was marked keep_public=yes.	public			FALSE	FALSE	FALSE	FALSE	FALSE
preparer_id	02_workflows/F1_workflow_v02/submission_ready/public/data/expm_F1_array_input_public.csv	preparer_id	Experimental preparer identifier	Identifier of the experimental preparer in F1 raw/validation data, represented as a public technical code.		See example_values and allowed_values.	character	Prep_A | Prep_B	Prep_A | Prep_B	NA/blank as read by fread	4200	0	2	public	derived_or_workflow_data	csv	exact_definition	FALSE	acceptable		preparer_id	expm_F1_array_input_public.csv				F1	manual_review_indirect_identifier_risk	manual_review		public_deposit	keep_public_deposit	F1	manual_review	Public-deposit file after policy overrides.	manual_review	public_deposit	keep_public_deposit	Approved after public manual-variable review. Public release pseudonym, binary flag, or technical F1 identifier; not a raw patient identifier.	manual_review_public_data_variable	release_pseudonym_or_technical_identifier	Public release pseudonym, binary flag, or technical F1 identifier; not a raw patient identifier.	FALSE	FALSE	FALSE	FALSE	FALSE
release_status	02_workflows/F1_workflow_v02/submission_ready/public/data/expm_F1_array_input_public.csv	release_status	Release status	Release-status label indicating the publication status of the row or file object.		Release status of the row/object, for example public.	character	public	public	NA/blank as read by fread	4200	0	1	public	derived_or_workflow_data	csv	exact_definition	FALSE	acceptable		release_status	expm_F1_array_input_public.csv				F1	public_or_low_risk	yes		public_deposit	keep_public_deposit	F1	public	Public-deposit file after policy overrides.	public	public_deposit	keep_public_deposit	Parent file is public data and variable was marked keep_public=yes.	public	non_disclosive_release_or_grouping_status	Non-disclosive release/grouping status required for release documentation or data filtering.	FALSE	FALSE	FALSE	FALSE	FALSE
replicate	02_workflows/F1_workflow_v02/submission_ready/public/data/expm_F1_array_input_public.csv	replicate	Experimental replicate number	Replicate number within the F1 experimental dataset.		Integer replicate number.	integer	2 | 1		NA/blank as read by fread	4200	0	2	public	derived_or_workflow_data	csv	manual_precision_definition	FALSE	acceptable		replicate	expm_F1_array_input_public.csv				F1	public_or_low_risk	yes		public_deposit	keep_public_deposit	F1	public	Public-deposit file after policy overrides.	public	public_deposit	keep_public_deposit	Parent file is public data and variable was marked keep_public=yes.	public			FALSE	FALSE	FALSE	FALSE	FALSE
source_harmonized_file_name	02_workflows/F1_workflow_v02/submission_ready/public/data/expm_F1_array_input_public.csv	source_harmonized_file_name	Source harmonized file name	Name of the harmonized source file used to build the released object.		See example_values and allowed_values.	character	expm_F1_array_raw_public.csv	expm_F1_array_raw_public.csv	NA/blank as read by fread	4200	0	1	public	derived_or_workflow_data	csv	exact_definition	FALSE	acceptable		source_harmonized_file_name	expm_F1_array_input_public.csv				F1	public_or_low_risk	yes		public_deposit	keep_public_deposit	F1	public	Public-deposit file after policy overrides.	public	public_deposit	keep_public_deposit	Parent file is public data and variable was marked keep_public=yes.	public	assay_value_qc_metric_or_long_format_metadata	Assay value, QC metric, or long-format metadata field required to rebuild public outputs.	FALSE	FALSE	FALSE	FALSE	FALSE
trial_display_Cre_M_mg_dL	02_workflows/F1_workflow_v02/submission_ready/public/data/expm_F1_array_input_public.csv	trial_display_Cre_M_mg_dL	Measured creatinine concentration in the experimental dataset	Measured creatinine concentration in the F1 experimental dataset. In rounded input tables this is the rounded/display value used for model calculation and plotting.	mg/dL	Numeric concentration in mg/dL.	numeric	3.54 | 3.48 | 3.39 | 3.32 | 3.46		NA/blank as read by fread	4200	0	540	public	derived_or_workflow_data	csv	manual_precision_definition	FALSE	acceptable		trial_display_Cre_M_mg_dL	expm_F1_array_input_public.csv				F1	public_or_low_risk	yes		public_deposit	keep_public_deposit	F1	public	Public-deposit file after policy overrides.	public	public_deposit	keep_public_deposit	Parent file is public data and variable was marked keep_public=yes.	public			FALSE	FALSE	FALSE	FALSE	FALSE
unit_or_role	02_workflows/F1_workflow_v02/submission_ready/public/data/expm_F1_array_input_public.csv	unit_or_role	Unit or semantic role	Unit, role, or semantic type corresponding to the row-specific variable/metric.		Categorical descriptor; see allowed/example values.	character	input	input	NA/blank as read by fread	4200	0	1	public	derived_or_workflow_data	csv	exact_definition	FALSE	acceptable		unit_or_role	expm_F1_array_input_public.csv				F1	public_or_low_risk	yes		public_deposit	keep_public_deposit	F1	public	Public-deposit file after policy overrides.	public	public_deposit	keep_public_deposit	Parent file is public data and variable was marked keep_public=yes.	public	assay_value_qc_metric_or_long_format_metadata	Assay value, QC metric, or long-format metadata field required to rebuild public outputs.	FALSE	FALSE	FALSE	FALSE	FALSE
workflow_step	02_workflows/F1_workflow_v02/submission_ready/public/data/expm_F1_array_input_public.csv	workflow_step	Workflow step	Workflow step that produced or used the row/object.		Categorical descriptor; see allowed/example values.	character	2a_refined_analysis_dataset	2a_refined_analysis_dataset	NA/blank as read by fread	4200	0	1	public	derived_or_workflow_data	csv	exact_definition	FALSE	acceptable		workflow_step	expm_F1_array_input_public.csv				F1	public_or_low_risk	yes		public_deposit	keep_public_deposit	F1	public	Public-deposit file after policy overrides.	public	public_deposit	keep_public_deposit	Parent file is public data and variable was marked keep_public=yes.	public	assay_value_qc_metric_or_long_format_metadata	Assay value, QC metric, or long-format metadata field required to rebuild public outputs.	FALSE	FALSE	FALSE	FALSE	FALSE
anchor	02_workflows/F1_workflow_v02/submission_ready/public/data/expm_F1_validation_input_public.csv	anchor	Anchor/output group	Anchor or output grouping label used by the workflow to identify a specific public output component.		See example_values and allowed_values.	character	F1	F1	NA/blank as read by fread	32	0	1	public	derived_or_workflow_data	csv	exact_definition	FALSE	acceptable		anchor	expm_F1_validation_input_public.csv				F1	internal_only	no		public_deposit	keep_public_deposit	F1	not_public	Public-deposit file after policy overrides.	manual_review	public_deposit	keep_public_deposit	Approved after public manual-variable review. Assay value, QC metric, or long-format metadata field required to rebuild public outputs.	manual_review_public_data_variable	assay_value_qc_metric_or_long_format_metadata	Assay value, QC metric, or long-format metadata field required to rebuild public outputs.	FALSE	FALSE	FALSE	FALSE	FALSE
cre_true_gcidms_mg_dL	02_workflows/F1_workflow_v02/submission_ready/public/data/expm_F1_validation_input_public.csv	cre_true_gcidms_mg_dL	GC-IDMS reference creatinine concentration	Creatinine concentration measured by GC-IDMS reference method in the validation data.		See example_values and allowed_values.	numeric	0.82 | 0.86 | 0.63 | 0.94 | 0.9		NA/blank as read by fread	32	0	30	public	derived_or_workflow_data	csv	exact_definition	FALSE	acceptable		cre_true_gcidms_mg_dL	expm_F1_validation_input_public.csv				F1	internal_only	no		public_deposit	keep_public_deposit	F1	not_public	Public-deposit file after policy overrides.	manual_review	public_deposit	keep_public_deposit	Approved after public manual-variable review. Assay value, QC metric, or long-format metadata field required to rebuild public outputs.	manual_review_public_data_variable	assay_value_qc_metric_or_long_format_metadata	Assay value, QC metric, or long-format metadata field required to rebuild public outputs.	FALSE	FALSE	FALSE	FALSE	FALSE
cree_corrected_mg_dL	02_workflows/F1_workflow_v02/submission_ready/public/data/expm_F1_validation_input_public.csv	cree_corrected_mg_dL	Corrected enzymatic creatinine concentration	Creatinine concentration after applying the enzymatic correction model.		See example_values and allowed_values.	numeric	0.68240141154 | 0.81680053664 | 0.35207418306 | 0.93410841026 | 0.6516394885		NA/blank as read by fread	32	0	32	public	derived_or_workflow_data	csv	exact_definition	FALSE	acceptable		cree_corrected_mg_dL	expm_F1_validation_input_public.csv				F1	internal_only	no		public_deposit	keep_public_deposit	F1	not_public	Public-deposit file after policy overrides.	manual_review	public_deposit	keep_public_deposit	Approved after public manual-variable review. Assay value, QC metric, or long-format metadata field required to rebuild public outputs.	manual_review_public_data_variable	assay_value_qc_metric_or_long_format_metadata	Assay value, QC metric, or long-format metadata field required to rebuild public outputs.	FALSE	FALSE	FALSE	FALSE	FALSE
cree_measured_mg_dL	02_workflows/F1_workflow_v02/submission_ready/public/data/expm_F1_validation_input_public.csv	cree_measured_mg_dL	Measured enzymatic creatinine concentration	Measured creatinine concentration using the enzymatic assay.		See example_values and allowed_values.	numeric	0.75 | 0.78 | 0.52 | 0.89 | 0.8		NA/blank as read by fread	32	0	32	public	derived_or_workflow_data	csv	exact_definition	FALSE	acceptable		cree_measured_mg_dL	expm_F1_validation_input_public.csv				F1	internal_only	no		public_deposit	keep_public_deposit	F1	not_public	Public-deposit file after policy overrides.	manual_review	public_deposit	keep_public_deposit	Approved after public manual-variable review. Assay value, QC metric, or long-format metadata field required to rebuild public outputs.	manual_review_public_data_variable	assay_value_qc_metric_or_long_format_metadata	Assay value, QC metric, or long-format metadata field required to rebuild public outputs.	FALSE	FALSE	FALSE	FALSE	FALSE
crej_corrected_mg_dL	02_workflows/F1_workflow_v02/submission_ready/public/data/expm_F1_validation_input_public.csv	crej_corrected_mg_dL	Corrected Jaffe creatinine concentration	Creatinine concentration after applying the Jaffe correction model.		See example_values and allowed_values.	numeric	0.8822513 | 0.9490736 | 0.6756628 | 0.8942763 | 0.9588407		NA/blank as read by fread	32	0	32	public	derived_or_workflow_data	csv	exact_definition	FALSE	acceptable		crej_corrected_mg_dL	expm_F1_validation_input_public.csv				F1	internal_only	no		public_deposit	keep_public_deposit	F1	not_public	Public-deposit file after policy overrides.	manual_review	public_deposit	keep_public_deposit	Approved after public manual-variable review. Assay value, QC metric, or long-format metadata field required to rebuild public outputs.	manual_review_public_data_variable	assay_value_qc_metric_or_long_format_metadata	Assay value, QC metric, or long-format metadata field required to rebuild public outputs.	FALSE	FALSE	FALSE	FALSE	FALSE
crej_measured_mg_dL	02_workflows/F1_workflow_v02/submission_ready/public/data/expm_F1_validation_input_public.csv	crej_measured_mg_dL	Measured Jaffe creatinine concentration	Measured creatinine concentration using the Jaffe assay.		See example_values and allowed_values.	numeric	0.95 | 0.98 | 0.78 | 0.92 | 1.06		NA/blank as read by fread	32	0	31	public	derived_or_workflow_data	csv	exact_definition	FALSE	acceptable		crej_measured_mg_dL	expm_F1_validation_input_public.csv				F1	internal_only	no		public_deposit	keep_public_deposit	F1	not_public	Public-deposit file after policy overrides.	manual_review	public_deposit	keep_public_deposit	Approved after public manual-variable review. Assay value, QC metric, or long-format metadata field required to rebuild public outputs.	manual_review_public_data_variable	assay_value_qc_metric_or_long_format_metadata	Assay value, QC metric, or long-format metadata field required to rebuild public outputs.	FALSE	FALSE	FALSE	FALSE	FALSE
data_object	02_workflows/F1_workflow_v02/submission_ready/public/data/expm_F1_validation_input_public.csv	data_object	Data object	Name of the data object represented by the row.		Categorical descriptor; see allowed/example values.	character	validation	validation	NA/blank as read by fread	32	0	1	public	derived_or_workflow_data	csv	exact_definition	FALSE	acceptable		data_object	expm_F1_validation_input_public.csv				F1	internal_only	no		public_deposit	keep_public_deposit	F1	not_public	Public-deposit file after policy overrides.	manual_review	public_deposit	keep_public_deposit	Approved after public manual-variable review. Assay value, QC metric, or long-format metadata field required to rebuild public outputs.	manual_review_public_data_variable	assay_value_qc_metric_or_long_format_metadata	Assay value, QC metric, or long-format metadata field required to rebuild public outputs.	FALSE	FALSE	FALSE	FALSE	FALSE
db_measured_mg_dL	02_workflows/F1_workflow_v02/submission_ready/public/data/expm_F1_validation_input_public.csv	db_measured_mg_dL	Direct bilirubin concentration	Direct bilirubin concentration measured in the experimental or validation data.		See example_values and allowed_values.	numeric	7.411 | 3.874 | 13.015 | 3.245 | 11.224		NA/blank as read by fread	32	0	32	public	derived_or_workflow_data	csv	exact_definition	FALSE	acceptable		db_measured_mg_dL	expm_F1_validation_input_public.csv				F1	internal_only	no		public_deposit	keep_public_deposit	F1	not_public	Public-deposit file after policy overrides.	manual_review	public_deposit	keep_public_deposit	Approved after public manual-variable review. Assay value, QC metric, or long-format metadata field required to rebuild public outputs.	manual_review_public_data_variable	assay_value_qc_metric_or_long_format_metadata	Assay value, QC metric, or long-format metadata field required to rebuild public outputs.	FALSE	FALSE	FALSE	FALSE	FALSE
domain	02_workflows/F1_workflow_v02/submission_ready/public/data/expm_F1_validation_input_public.csv	domain	Data domain	Workflow or data domain represented by the row.		Categorical descriptor; see allowed/example values.	character	expm	expm	NA/blank as read by fread	32	0	1	public	derived_or_workflow_data	csv	exact_definition	FALSE	acceptable		domain	expm_F1_validation_input_public.csv				F1	internal_only	no		public_deposit	keep_public_deposit	F1	not_public	Public-deposit file after policy overrides.	manual_review	public_deposit	keep_public_deposit	Approved after public manual-variable review. Assay value, QC metric, or long-format metadata field required to rebuild public outputs.	manual_review_public_data_variable	assay_value_qc_metric_or_long_format_metadata	Assay value, QC metric, or long-format metadata field required to rebuild public outputs.	FALSE	FALSE	FALSE	FALSE	FALSE
expm_F1_validation_row_id	02_workflows/F1_workflow_v02/submission_ready/public/data/expm_F1_validation_input_public.csv	expm_F1_validation_row_id	Experimental validation row identifier	Row identifier within the released F1 experimental validation table.		See example_values and allowed_values.	integer	1 | 2 | 3 | 4 | 5		NA/blank as read by fread	32	0	32	public	derived_or_workflow_data	csv	exact_definition	FALSE	acceptable		expm_F1_validation_row_id	expm_F1_validation_input_public.csv				F1	internal_only	no		public_deposit	keep_public_deposit	F1	not_public	Public-deposit file after policy overrides.	manual_review	public_deposit	keep_public_deposit	Approved after public manual-variable review. Public release pseudonym, binary flag, or technical F1 identifier; not a raw patient identifier.	manual_review_public_data_variable	release_pseudonym_or_technical_identifier	Public release pseudonym, binary flag, or technical F1 identifier; not a raw patient identifier.	FALSE	FALSE	FALSE	FALSE	FALSE
release_status	02_workflows/F1_workflow_v02/submission_ready/public/data/expm_F1_validation_input_public.csv	release_status	Release status	Release-status label indicating the publication status of the row or file object.		Release status of the row/object, for example public.	character	public	public	NA/blank as read by fread	32	0	1	public	derived_or_workflow_data	csv	exact_definition	FALSE	acceptable		release_status	expm_F1_validation_input_public.csv				F1	internal_only	no		public_deposit	keep_public_deposit	F1	not_public	Public-deposit file after policy overrides.	manual_review	public_deposit	keep_public_deposit	Approved after public manual-variable review. Non-disclosive release/grouping status required for release documentation or data filtering.	manual_review_public_data_variable	non_disclosive_release_or_grouping_status	Non-disclosive release/grouping status required for release documentation or data filtering.	FALSE	FALSE	FALSE	FALSE	FALSE
sample_id	02_workflows/F1_workflow_v02/submission_ready/public/data/expm_F1_validation_input_public.csv	sample_id	Sample identifier	Identifier of a sample or experimental record within the released public data; not a personal identifier.		See example_values and allowed_values.	integer	1 | 2 | 3 | 4 | 5		NA/blank as read by fread	32	0	32	public	derived_or_workflow_data	csv	exact_definition	FALSE	acceptable		sample_id	expm_F1_validation_input_public.csv				F1	internal_only	no		public_deposit	keep_public_deposit	F1	not_public	Public-deposit file after policy overrides.	manual_review	public_deposit	keep_public_deposit	Approved after public manual-variable review. Public release pseudonym, binary flag, or technical F1 identifier; not a raw patient identifier.	manual_review_public_data_variable	release_pseudonym_or_technical_identifier	Public release pseudonym, binary flag, or technical F1 identifier; not a raw patient identifier.	FALSE	FALSE	FALSE	FALSE	FALSE
source_harmonized_file_name	02_workflows/F1_workflow_v02/submission_ready/public/data/expm_F1_validation_input_public.csv	source_harmonized_file_name	Source harmonized file name	Name of the harmonized source file used to build the released object.		See example_values and allowed_values.	character	expm_F1_validation_raw_public.csv	expm_F1_validation_raw_public.csv	NA/blank as read by fread	32	0	1	public	derived_or_workflow_data	csv	exact_definition	FALSE	acceptable		source_harmonized_file_name	expm_F1_validation_input_public.csv				F1	internal_only	no		public_deposit	keep_public_deposit	F1	not_public	Public-deposit file after policy overrides.	manual_review	public_deposit	keep_public_deposit	Approved after public manual-variable review. Assay value, QC metric, or long-format metadata field required to rebuild public outputs.	manual_review_public_data_variable	assay_value_qc_metric_or_long_format_metadata	Assay value, QC metric, or long-format metadata field required to rebuild public outputs.	FALSE	FALSE	FALSE	FALSE	FALSE
tb_measured_mg_dL	02_workflows/F1_workflow_v02/submission_ready/public/data/expm_F1_validation_input_public.csv	tb_measured_mg_dL	Measured total bilirubin concentration	Measured total bilirubin concentration in the experimental F1 data.		See example_values and allowed_values.	numeric	9.263 | 4.852 | 16.121 | 4.419 | 14.415		NA/blank as read by fread	32	0	32	public	derived_or_workflow_data	csv	exact_definition	FALSE	acceptable		tb_measured_mg_dL	expm_F1_validation_input_public.csv				F1	internal_only	no		public_deposit	keep_public_deposit	F1	not_public	Public-deposit file after policy overrides.	manual_review	public_deposit	keep_public_deposit	Approved after public manual-variable review. Assay value, QC metric, or long-format metadata field required to rebuild public outputs.	manual_review_public_data_variable	assay_value_qc_metric_or_long_format_metadata	Assay value, QC metric, or long-format metadata field required to rebuild public outputs.	FALSE	FALSE	FALSE	FALSE	FALSE
unit_or_role	02_workflows/F1_workflow_v02/submission_ready/public/data/expm_F1_validation_input_public.csv	unit_or_role	Unit or semantic role	Unit, role, or semantic type corresponding to the row-specific variable/metric.		Categorical descriptor; see allowed/example values.	character	input	input	NA/blank as read by fread	32	0	1	public	derived_or_workflow_data	csv	exact_definition	FALSE	acceptable		unit_or_role	expm_F1_validation_input_public.csv				F1	internal_only	no		public_deposit	keep_public_deposit	F1	not_public	Public-deposit file after policy overrides.	manual_review	public_deposit	keep_public_deposit	Approved after public manual-variable review. Assay value, QC metric, or long-format metadata field required to rebuild public outputs.	manual_review_public_data_variable	assay_value_qc_metric_or_long_format_metadata	Assay value, QC metric, or long-format metadata field required to rebuild public outputs.	FALSE	FALSE	FALSE	FALSE	FALSE
workflow_step	02_workflows/F1_workflow_v02/submission_ready/public/data/expm_F1_validation_input_public.csv	workflow_step	Workflow step	Workflow step that produced or used the row/object.		Categorical descriptor; see allowed/example values.	character	2a_refined_analysis_dataset	2a_refined_analysis_dataset	NA/blank as read by fread	32	0	1	public	derived_or_workflow_data	csv	exact_definition	FALSE	acceptable		workflow_step	expm_F1_validation_input_public.csv				F1	internal_only	no		public_deposit	keep_public_deposit	F1	not_public	Public-deposit file after policy overrides.	manual_review	public_deposit	keep_public_deposit	Approved after public manual-variable review. Assay value, QC metric, or long-format metadata field required to rebuild public outputs.	manual_review_public_data_variable	assay_value_qc_metric_or_long_format_metadata	Assay value, QC metric, or long-format metadata field required to rebuild public outputs.	FALSE	FALSE	FALSE	FALSE	FALSE
cre_true_mg_dL	02_workflows/F1_workflow_v02/submission_ready/public/data/slco_F1_surface_grid_public.csv	cre_true_mg_dL	True creatinine concentration	True creatinine concentration used as the gravimetric/reference concentration in F1.		See example_values and allowed_values.	numeric	1 | 1.05 | 1.1 | 1.15 | 1.2		NA/blank as read by fread	34441	0	101	public	derived_or_workflow_data	csv	exact_definition	FALSE	acceptable		cre_true_mg_dL	slco_F1_surface_grid_public.csv				F1	public_or_low_risk	yes		public_deposit	keep_public_deposit	F1	public	Public-deposit file after policy overrides.	public	public_deposit	keep_public_deposit	Parent file is public data and variable was marked keep_public=yes.	public			FALSE	FALSE	FALSE	FALSE	FALSE
cree_measured_pred_mg_dL	02_workflows/F1_workflow_v02/submission_ready/public/data/slco_F1_surface_grid_public.csv	cree_measured_pred_mg_dL	Predicted measured enzymatic creatinine concentration	Predicted measured enzymatic creatinine concentration derived from the interference model.		See example_values and allowed_values.	numeric	0.902064914425904 | 0.957189139835594 | 1.01231537541398 | 1.06744362138108 | 1.1225738779567		NA/blank as read by fread	34441	0	34441	public	derived_or_workflow_data	csv	exact_definition	FALSE	acceptable		cree_measured_pred_mg_dL	slco_F1_surface_grid_public.csv				F1	public_or_low_risk	yes		public_deposit	keep_public_deposit	F1	public	Public-deposit file after policy overrides.	public	public_deposit	keep_public_deposit	Parent file is public data and variable was marked keep_public=yes.	public			FALSE	FALSE	FALSE	FALSE	FALSE
cree_true_recalc_error	02_workflows/F1_workflow_v02/submission_ready/public/data/slco_F1_surface_grid_public.csv	cree_true_recalc_error	Recalculation error for enzymatic creatinine	Numerical difference between recalculated and expected true enzymatic creatinine values.		See example_values and allowed_values.	numeric	-9.99200722162641e-16 | -4.06341627012807e-14 | -5.97299987248334e-14 | 1.79856129989275e-14 | 6.3504757008559e-14		NA/blank as read by fread	34441	0	1163	public	derived_or_workflow_data	csv	exact_definition	FALSE	acceptable		cree_true_recalc_error	slco_F1_surface_grid_public.csv				F1	public_or_low_risk	yes		public_deposit	keep_public_deposit	F1	public	Public-deposit file after policy overrides.	public	public_deposit	keep_public_deposit	Parent file is public data and variable was marked keep_public=yes.	public			FALSE	FALSE	FALSE	FALSE	FALSE
cree_true_recalc_mg_dL	02_workflows/F1_workflow_v02/submission_ready/public/data/slco_F1_surface_grid_public.csv	cree_true_recalc_mg_dL	Recalculated true enzymatic creatinine concentration	True enzymatic creatinine concentration recalculated from the model.		See example_values and allowed_values.	numeric	1 | 1.04999999999996 | 1.09999999999994 | 1.15000000000002 | 1.20000000000006		NA/blank as read by fread	34441	0	2603	public	derived_or_workflow_data	csv	exact_definition	FALSE	acceptable		cree_true_recalc_mg_dL	slco_F1_surface_grid_public.csv				F1	public_or_low_risk	yes		public_deposit	keep_public_deposit	F1	public	Public-deposit file after policy overrides.	public	public_deposit	keep_public_deposit	Parent file is public data and variable was marked keep_public=yes.	public			FALSE	FALSE	FALSE	FALSE	FALSE
crej_measured_pred_mg_dL	02_workflows/F1_workflow_v02/submission_ready/public/data/slco_F1_surface_grid_public.csv	crej_measured_pred_mg_dL	Predicted measured Jaffe creatinine concentration	Predicted measured Jaffe creatinine concentration derived from the interference model.		See example_values and allowed_values.	numeric	0.990463857965053 | 1.04152284217999 | 1.09273908981855 | 1.14411406302484 | 1.19564924674134		NA/blank as read by fread	34441	0	22878	public	derived_or_workflow_data	csv	exact_definition	FALSE	acceptable		crej_measured_pred_mg_dL	slco_F1_surface_grid_public.csv				F1	public_or_low_risk	yes		public_deposit	keep_public_deposit	F1	public	Public-deposit file after policy overrides.	public	public_deposit	keep_public_deposit	Parent file is public data and variable was marked keep_public=yes.	public			FALSE	FALSE	FALSE	FALSE	FALSE
crej_true_recalc_error	02_workflows/F1_workflow_v02/submission_ready/public/data/slco_F1_surface_grid_public.csv	crej_true_recalc_error	Recalculation error for Jaffe creatinine	Numerical difference between recalculated and expected true Jaffe creatinine values.		See example_values and allowed_values.	numeric	6.66133814775094e-16 | 1.33226762955019e-15 | 2.22044604925031e-16 | 0 | 1.11022302462516e-15		NA/blank as read by fread	34441	0	22	public	derived_or_workflow_data	csv	exact_definition	FALSE	acceptable		crej_true_recalc_error	slco_F1_surface_grid_public.csv				F1	public_or_low_risk	yes		public_deposit	keep_public_deposit	F1	public	Public-deposit file after policy overrides.	public	public_deposit	keep_public_deposit	Parent file is public data and variable was marked keep_public=yes.	public			FALSE	FALSE	FALSE	FALSE	FALSE
crej_true_recalc_mg_dL	02_workflows/F1_workflow_v02/submission_ready/public/data/slco_F1_surface_grid_public.csv	crej_true_recalc_mg_dL	Recalculated true Jaffe creatinine concentration	True Jaffe creatinine concentration recalculated from the model.		See example_values and allowed_values.	numeric	1 | 1.05 | 1.1 | 1.15 | 1.2		NA/blank as read by fread	34441	0	101	public	derived_or_workflow_data	csv	exact_definition	FALSE	acceptable		crej_true_recalc_mg_dL	slco_F1_surface_grid_public.csv				F1	public_or_low_risk	yes		public_deposit	keep_public_deposit	F1	public	Public-deposit file after policy overrides.	public	public_deposit	keep_public_deposit	Parent file is public data and variable was marked keep_public=yes.	public			FALSE	FALSE	FALSE	FALSE	FALSE
delta_cree_to_gravimetry_mg_dL	02_workflows/F1_workflow_v02/submission_ready/public/data/slco_F1_surface_grid_public.csv	delta_cree_to_gravimetry_mg_dL	Enzymatic creatinine deviation from gravimetry	Difference between enzymatic creatinine and the gravimetric/reference value.		See example_values and allowed_values.	numeric	0.097935085574096 | 0.0928108601644061 | 0.0876846245860181 | 0.0825563786189225 | 0.0774261220432957		NA/blank as read by fread	34441	0	34441	public	derived_or_workflow_data	csv	exact_definition	FALSE	acceptable		delta_cree_to_gravimetry_mg_dL	slco_F1_surface_grid_public.csv				F1	public_or_low_risk	yes		public_deposit	keep_public_deposit	F1	public	Public-deposit file after policy overrides.	public	public_deposit	keep_public_deposit	Parent file is public data and variable was marked keep_public=yes.	public			FALSE	FALSE	FALSE	FALSE	FALSE
delta_crej_to_gravimetry_mg_dL	02_workflows/F1_workflow_v02/submission_ready/public/data/slco_F1_surface_grid_public.csv	delta_crej_to_gravimetry_mg_dL	Jaffe creatinine deviation from gravimetry	Difference between Jaffe creatinine and the gravimetric/reference value.		See example_values and allowed_values.	numeric	0.0095361420349469 | 0.00847715782000713 | 0.00726091018144937 | 0.00588593697515893 | 0.00435075325865686		NA/blank as read by fread	34441	0	23473	public	derived_or_workflow_data	csv	exact_definition	FALSE	acceptable		delta_crej_to_gravimetry_mg_dL	slco_F1_surface_grid_public.csv				F1	public_or_low_risk	yes		public_deposit	keep_public_deposit	F1	public	Public-deposit file after policy overrides.	public	public_deposit	keep_public_deposit	Parent file is public data and variable was marked keep_public=yes.	public			FALSE	FALSE	FALSE	FALSE	FALSE
grid_id	02_workflows/F1_workflow_v02/submission_ready/public/data/slco_F1_surface_grid_public.csv	grid_id	Surface-grid identifier	Identifier of a grid point in the F1 simulated or reconstructed surface data.		See example_values and allowed_values.	integer	1 | 2 | 3 | 4 | 5		NA/blank as read by fread	34441	0	34441	public	derived_or_workflow_data	csv	exact_definition	FALSE	acceptable		grid_id	slco_F1_surface_grid_public.csv				F1	manual_review_indirect_identifier_risk	manual_review		public_deposit	keep_public_deposit	F1	manual_review	Public-deposit file after policy overrides.	manual_review	public_deposit	keep_public_deposit	Approved after public manual-variable review. Public release pseudonym, binary flag, or technical F1 identifier; not a raw patient identifier.	manual_review_public_data_variable	release_pseudonym_or_technical_identifier	Public release pseudonym, binary flag, or technical F1 identifier; not a raw patient identifier.	FALSE	FALSE	FALSE	FALSE	FALSE
tb_mg_dL	02_workflows/F1_workflow_v02/submission_ready/public/data/slco_F1_surface_grid_public.csv	tb_mg_dL	Total bilirubin concentration	Total bilirubin concentration used in the creatinine/bilirubin interference model or figure data.		See example_values and allowed_values.	numeric	1 | 1.1 | 1.2 | 1.3 | 1.4		NA/blank as read by fread	34441	0	341	public	derived_or_workflow_data	csv	exact_definition	FALSE	acceptable		tb_mg_dL	slco_F1_surface_grid_public.csv				F1	public_or_low_risk	yes		public_deposit	keep_public_deposit	F1	public	Public-deposit file after policy overrides.	public	public_deposit	keep_public_deposit	Parent file is public data and variable was marked keep_public=yes.	public			FALSE	FALSE	FALSE	FALSE	FALSE
parameter	02_workflows/F1_workflow_v02/submission_ready/public/data/slco_F1_surface_meta_public.csv	parameter	Metadata parameter name	Name of a metadata parameter describing the F2 simulated heatmap object, such as figure identity, data origin, grid type, axis variable, or unit/role.		Categorical metadata key; value is given in the corresponding value column or file-specific metadata field.	character	dataset_name | domain | anchor | data_object | unit_or_role	dataset_name | domain | anchor | data_object | unit_or_role | release_status | source_model_coefficients | grid_tb_min_mg_dL | grid_tb_max_mg_dL | grid_tb_step_mg_dL	NA/blank as read by fread	16	0	16	public	derived_or_workflow_data	csv	manual_exact_definition	FALSE	acceptable		parameter	slco_F1_surface_meta_public.csv				F1	public_or_low_risk	yes		public_deposit	keep_public_deposit	F1	public	Public-deposit file after policy overrides.	public	public_deposit	keep_public_deposit	Parent file is public data and variable was marked keep_public=yes.	public			FALSE	FALSE	FALSE	FALSE	FALSE
value	02_workflows/F1_workflow_v02/submission_ready/public/data/slco_F1_surface_meta_public.csv	value	Value	Numerical or character value corresponding to the row-specific variable/metric.		See example_values and allowed_values.	character	slco_F1_surface_grid_public | slco | F1 | surface | grid	slco_F1_surface_grid_public | slco | F1 | surface | grid | public | expm_F1_model_coefficients_public.csv | 1 | 35 | 0.1	NA/blank as read by fread	16	0	15	public	derived_or_workflow_data	csv	exact_definition	FALSE	acceptable		value	slco_F1_surface_meta_public.csv				F1	public_or_low_risk	yes		public_deposit	keep_public_deposit	F1	public	Public-deposit file after policy overrides.	public	public_deposit	keep_public_deposit	Parent file is public data and variable was marked keep_public=yes.	public	assay_value_qc_metric_or_long_format_metadata	Assay value, QC metric, or long-format metadata field required to rebuild public outputs.	FALSE	FALSE	FALSE	FALSE	FALSE
count_negative	02_workflows/F2_workflow_v01/data/02b_figure_content/slco_F2_heatmap_bin_public.csv	count_negative	Number of simulated subpoints with negative score shift	Number of simulated subpoints within the F2 heatmap bin where the score shift is negative, defined as score delta ≤ −1.	count	Integer count.	integer	0 | 1 | 17 | 20 | 4		NA/blank as read by fread	295200	0	101	public	derived_or_workflow_data	csv	manual_precision_definition	FALSE	acceptable		count_negative	slco_F2_heatmap_bin_public.csv				F2	public_or_low_risk	yes		public_deposit	keep_public_deposit	F2	public	Public-deposit file after policy overrides.	public	public_deposit	keep_public_deposit	Parent file is public data and variable was marked keep_public=yes.	public			FALSE	FALSE	FALSE	FALSE	FALSE
model	02_workflows/F2_workflow_v01/data/02b_figure_content/slco_F2_heatmap_bin_public.csv	model	MELD model or score variant	Name of the MELD-related model or score variant represented by the row; expected values include MELD, MELD-Na, reMELD-Na, and MELD 3.0.		Categorical score/model label, for example MELD, MELD-Na, reMELD-Na, or MELD 3.0.	character	MELD | MELD 3.0 | MELD-Na | reMELD-Na	MELD | MELD 3.0 | MELD-Na | reMELD-Na	NA/blank as read by fread	295200	0	4	public	derived_or_workflow_data	csv	manual_exact_definition	FALSE	acceptable		model	slco_F2_heatmap_bin_public.csv				F2	public_or_low_risk	yes		public_deposit	keep_public_deposit	F2	public	Public-deposit file after policy overrides.	public	public_deposit	keep_public_deposit	Parent file is public data and variable was marked keep_public=yes.	public			FALSE	FALSE	FALSE	FALSE	FALSE
n_sub	02_workflows/F2_workflow_v01/data/02b_figure_content/slco_F2_heatmap_bin_public.csv	n_sub	Number of simulated subpoints per heatmap bin	Number of simulated subpoints aggregated within one F2 heatmap bin.	count	Integer count.	integer	100		NA/blank as read by fread	295200	0	1	public	derived_or_workflow_data	csv	manual_precision_definition	FALSE	acceptable		n_sub	slco_F2_heatmap_bin_public.csv				F2	public_or_low_risk	yes		public_deposit	keep_public_deposit	F2	public	Public-deposit file after policy overrides.	public	public_deposit	keep_public_deposit	Parent file is public data and variable was marked keep_public=yes.	public			FALSE	FALSE	FALSE	FALSE	FALSE
pct_negative	02_workflows/F2_workflow_v01/data/02b_figure_content/slco_F2_heatmap_bin_public.csv	pct_negative	Percentage of simulated subpoints with negative score shift	Percentage of simulated subpoints within the F2 heatmap bin where the score shift is negative, defined as score delta ≤ −1.	%	0–100 percentage scale.	integer	0 | 1 | 17 | 20 | 4		NA/blank as read by fread	295200	0	101	public	derived_or_workflow_data	csv	manual_precision_definition	FALSE	acceptable		pct_negative	slco_F2_heatmap_bin_public.csv		%		F2	public_or_low_risk	yes		public_deposit	keep_public_deposit	F2	public	Public-deposit file after policy overrides.	public	public_deposit	keep_public_deposit	Parent file is public data and variable was marked keep_public=yes.	public			FALSE	FALSE	FALSE	FALSE	FALSE
x_value	02_workflows/F2_workflow_v01/data/02b_figure_content/slco_F2_heatmap_bin_public.csv	x_value	Heatmap x-axis creatinine value	Creatinine value defining the x-axis coordinate of an F2 heatmap bin.	mg/dL	Numeric creatinine value in mg/dL.	numeric	0.1 | 0.12 | 0.14 | 0.16 | 0.18		NA/blank as read by fread	295200	0	246	public	derived_or_workflow_data	csv	manual_precision_definition	FALSE	acceptable		x_value	slco_F2_heatmap_bin_public.csv		mg/dL		F2	public_or_low_risk	yes		public_deposit	keep_public_deposit	F2	public	Public-deposit file after policy overrides.	public	public_deposit	keep_public_deposit	Parent file is public data and variable was marked keep_public=yes.	public			FALSE	FALSE	FALSE	FALSE	FALSE
y_value	02_workflows/F2_workflow_v01/data/02b_figure_content/slco_F2_heatmap_bin_public.csv	y_value	Heatmap y-axis total bilirubin value	Total bilirubin value defining the y-axis coordinate of an F2 heatmap bin.	mg/dL	Numeric total bilirubin value in mg/dL.	numeric	0.1 | 0.2 | 0.3 | 0.4 | 0.5		NA/blank as read by fread	295200	0	300	public	derived_or_workflow_data	csv	manual_precision_definition	FALSE	acceptable		y_value	slco_F2_heatmap_bin_public.csv		mg/dL		F2	public_or_low_risk	yes		public_deposit	keep_public_deposit	F2	public	Public-deposit file after policy overrides.	public	public_deposit	keep_public_deposit	Parent file is public data and variable was marked keep_public=yes.	public			FALSE	FALSE	FALSE	FALSE	FALSE
parameter	02_workflows/F2_workflow_v01/data/02b_figure_content/slco_F2_heatmap_meta_public.csv	parameter	Metadata parameter name	Name of a metadata parameter describing the F2 simulated heatmap object, such as figure identity, data origin, grid type, axis variable, or unit/role.		Categorical metadata key; value is given in the corresponding value column or file-specific metadata field.	character	dataset_name | domain | anchor | data_object | unit_or_role	dataset_name | domain | anchor | data_object | unit_or_role | release_status | source_input_file | x_axis | x_axis_label | x_min	NA/blank as read by fread	22	0	22	public	derived_or_workflow_data	csv	manual_exact_definition	FALSE	acceptable		parameter	slco_F2_heatmap_meta_public.csv				F2	public_or_low_risk	yes		public_deposit	keep_public_deposit	F2	public	Public-deposit file after policy overrides.	public	public_deposit	keep_public_deposit	Parent file is public data and variable was marked keep_public=yes.	public			FALSE	FALSE	FALSE	FALSE	FALSE
value	02_workflows/F2_workflow_v01/data/02b_figure_content/slco_F2_heatmap_meta_public.csv	value	Value	Numerical or character value corresponding to the row-specific variable/metric.		See example_values and allowed_values.	character	slco_F2_heatmap_bin_public | slco | F2 | heatmap | bin	slco_F2_heatmap_bin_public | slco | F2 | heatmap | bin | public | slco_F2_heatmap_input_internal.csv | x_value | Creatinine (mg/dL) | 0.1	NA/blank as read by fread	22	0	21	public	derived_or_workflow_data	csv	exact_definition	FALSE	acceptable		value	slco_F2_heatmap_meta_public.csv				F2	public_or_low_risk	yes		public_deposit	keep_public_deposit	F2	public	Public-deposit file after policy overrides.	public	public_deposit	keep_public_deposit	Parent file is public data and variable was marked keep_public=yes.	public	assay_value_qc_metric_or_long_format_metadata	Assay value, QC metric, or long-format metadata field required to rebuild public outputs.	FALSE	FALSE	FALSE	FALSE	FALSE
count_negative	02_workflows/F2_workflow_v01/submission_ready/public/data/slco_F2_heatmap_bin_public.csv	count_negative	Number of simulated subpoints with negative score shift	Number of simulated subpoints within the F2 heatmap bin where the score shift is negative, defined as score delta ≤ −1.	count	Integer count.	integer	0 | 1 | 17 | 20 | 4		NA/blank as read by fread	295200	0	101	public	derived_or_workflow_data	csv	manual_precision_definition	FALSE	acceptable		count_negative	slco_F2_heatmap_bin_public.csv				F2	public_or_low_risk	yes		public_deposit	keep_public_deposit	F2	public	Public-deposit file after policy overrides.	public	public_deposit	keep_public_deposit	Parent file is public data and variable was marked keep_public=yes.	public			FALSE	FALSE	FALSE	FALSE	FALSE
model	02_workflows/F2_workflow_v01/submission_ready/public/data/slco_F2_heatmap_bin_public.csv	model	MELD model or score variant	Name of the MELD-related model or score variant represented by the row; expected values include MELD, MELD-Na, reMELD-Na, and MELD 3.0.		Categorical score/model label, for example MELD, MELD-Na, reMELD-Na, or MELD 3.0.	character	MELD | MELD 3.0 | MELD-Na | reMELD-Na	MELD | MELD 3.0 | MELD-Na | reMELD-Na	NA/blank as read by fread	295200	0	4	public	derived_or_workflow_data	csv	manual_exact_definition	FALSE	acceptable		model	slco_F2_heatmap_bin_public.csv				F2	public_or_low_risk	yes		public_deposit	keep_public_deposit	F2	public	Public-deposit file after policy overrides.	public	public_deposit	keep_public_deposit	Parent file is public data and variable was marked keep_public=yes.	public			FALSE	FALSE	FALSE	FALSE	FALSE
n_sub	02_workflows/F2_workflow_v01/submission_ready/public/data/slco_F2_heatmap_bin_public.csv	n_sub	Number of simulated subpoints per heatmap bin	Number of simulated subpoints aggregated within one F2 heatmap bin.	count	Integer count.	integer	100		NA/blank as read by fread	295200	0	1	public	derived_or_workflow_data	csv	manual_precision_definition	FALSE	acceptable		n_sub	slco_F2_heatmap_bin_public.csv				F2	public_or_low_risk	yes		public_deposit	keep_public_deposit	F2	public	Public-deposit file after policy overrides.	public	public_deposit	keep_public_deposit	Parent file is public data and variable was marked keep_public=yes.	public			FALSE	FALSE	FALSE	FALSE	FALSE
pct_negative	02_workflows/F2_workflow_v01/submission_ready/public/data/slco_F2_heatmap_bin_public.csv	pct_negative	Percentage of simulated subpoints with negative score shift	Percentage of simulated subpoints within the F2 heatmap bin where the score shift is negative, defined as score delta ≤ −1.	%	0–100 percentage scale.	integer	0 | 1 | 17 | 20 | 4		NA/blank as read by fread	295200	0	101	public	derived_or_workflow_data	csv	manual_precision_definition	FALSE	acceptable		pct_negative	slco_F2_heatmap_bin_public.csv		%		F2	public_or_low_risk	yes		public_deposit	keep_public_deposit	F2	public	Public-deposit file after policy overrides.	public	public_deposit	keep_public_deposit	Parent file is public data and variable was marked keep_public=yes.	public			FALSE	FALSE	FALSE	FALSE	FALSE
x_value	02_workflows/F2_workflow_v01/submission_ready/public/data/slco_F2_heatmap_bin_public.csv	x_value	Heatmap x-axis creatinine value	Creatinine value defining the x-axis coordinate of an F2 heatmap bin.	mg/dL	Numeric creatinine value in mg/dL.	numeric	0.1 | 0.12 | 0.14 | 0.16 | 0.18		NA/blank as read by fread	295200	0	246	public	derived_or_workflow_data	csv	manual_precision_definition	FALSE	acceptable		x_value	slco_F2_heatmap_bin_public.csv		mg/dL		F2	public_or_low_risk	yes		public_deposit	keep_public_deposit	F2	public	Public-deposit file after policy overrides.	public	public_deposit	keep_public_deposit	Parent file is public data and variable was marked keep_public=yes.	public			FALSE	FALSE	FALSE	FALSE	FALSE
y_value	02_workflows/F2_workflow_v01/submission_ready/public/data/slco_F2_heatmap_bin_public.csv	y_value	Heatmap y-axis total bilirubin value	Total bilirubin value defining the y-axis coordinate of an F2 heatmap bin.	mg/dL	Numeric total bilirubin value in mg/dL.	numeric	0.1 | 0.2 | 0.3 | 0.4 | 0.5		NA/blank as read by fread	295200	0	300	public	derived_or_workflow_data	csv	manual_precision_definition	FALSE	acceptable		y_value	slco_F2_heatmap_bin_public.csv		mg/dL		F2	public_or_low_risk	yes		public_deposit	keep_public_deposit	F2	public	Public-deposit file after policy overrides.	public	public_deposit	keep_public_deposit	Parent file is public data and variable was marked keep_public=yes.	public			FALSE	FALSE	FALSE	FALSE	FALSE
parameter	02_workflows/F2_workflow_v01/submission_ready/public/data/slco_F2_heatmap_meta_public.csv	parameter	Metadata parameter name	Name of a metadata parameter describing the F2 simulated heatmap object, such as figure identity, data origin, grid type, axis variable, or unit/role.		Categorical metadata key; value is given in the corresponding value column or file-specific metadata field.	character	dataset_name | domain | anchor | data_object | unit_or_role	dataset_name | domain | anchor | data_object | unit_or_role | release_status | source_input_file | x_axis | x_axis_label | x_min	NA/blank as read by fread	22	0	22	public	derived_or_workflow_data	csv	manual_exact_definition	FALSE	acceptable		parameter	slco_F2_heatmap_meta_public.csv				F2	public_or_low_risk	yes		public_deposit	keep_public_deposit	F2	public	Public-deposit file after policy overrides.	public	public_deposit	keep_public_deposit	Parent file is public data and variable was marked keep_public=yes.	public			FALSE	FALSE	FALSE	FALSE	FALSE
value	02_workflows/F2_workflow_v01/submission_ready/public/data/slco_F2_heatmap_meta_public.csv	value	Value	Numerical or character value corresponding to the row-specific variable/metric.		See example_values and allowed_values.	character	slco_F2_heatmap_bin_public | slco | F2 | heatmap | bin	slco_F2_heatmap_bin_public | slco | F2 | heatmap | bin | public | slco_F2_heatmap_input_internal.csv | x_value | Creatinine (mg/dL) | 0.1	NA/blank as read by fread	22	0	21	public	derived_or_workflow_data	csv	exact_definition	FALSE	acceptable		value	slco_F2_heatmap_meta_public.csv				F2	public_or_low_risk	yes		public_deposit	keep_public_deposit	F2	public	Public-deposit file after policy overrides.	public	public_deposit	keep_public_deposit	Parent file is public data and variable was marked keep_public=yes.	public	assay_value_qc_metric_or_long_format_metadata	Assay value, QC metric, or long-format metadata field required to rebuild public outputs.	FALSE	FALSE	FALSE	FALSE	FALSE
age_years_first_available	02_workflows/F3_workflow_v01/data/01_source_loaded_harmonized/esld_master_long_public.csv	age_years_first_available	Age at first available public record	Age in years at the first available public ESLD record for the patient or encounter represented in the released data.	years	Integer age in years.	integer	65 | 67 | 21 | 56 | 63		NA/blank as read by fread	67399	0	79	public	derived_or_workflow_data	csv	manual_exact_definition	FALSE	acceptable		age_years_first_available	esld_master_long_public.csv				F3	public_or_low_risk	yes		public_deposit	keep_public_deposit	F3	public	Public-deposit file after policy overrides.	public	public_deposit	keep_public_deposit	Parent file is public data and variable was marked keep_public=yes.	public			FALSE	FALSE	FALSE	FALSE	FALSE
age_years_sample	02_workflows/F3_workflow_v01/data/01_source_loaded_harmonized/esld_master_long_public.csv	age_years_sample	Age at sample	Age in years at the sample-level public ESLD record.	years	Integer age in years.	integer	65 | 66 | 67 | 68 | 69		NA/blank as read by fread	67399	0	84	public	derived_or_workflow_data	csv	manual_precision_definition	FALSE	acceptable		age_years_sample	esld_master_long_public.csv				F3	public_or_low_risk	yes		public_deposit	keep_public_deposit	F3	public	Public-deposit file after policy overrides.	public	public_deposit	keep_public_deposit	Parent file is public data and variable was marked keep_public=yes.	public			FALSE	FALSE	FALSE	FALSE	FALSE
albumin_g_dl	02_workflows/F3_workflow_v01/data/01_source_loaded_harmonized/esld_master_long_public.csv	albumin_g_dl	Serum albumin concentration	Serum albumin concentration in the public ESLD master data.	g/dL	Numeric concentration in g/dL.	numeric	3.3 | 6.15 | 3.14 | 2.8 | 3.26		NA/blank as read by fread	67399	58785	580	public	derived_or_workflow_data	csv	manual_precision_definition	FALSE	acceptable		albumin_g_dl	esld_master_long_public.csv				F3	public_or_low_risk	yes		public_deposit	keep_public_deposit	F3	public	Public-deposit file after policy overrides.	public	public_deposit	keep_public_deposit	Parent file is public data and variable was marked keep_public=yes.	public			FALSE	FALSE	FALSE	FALSE	FALSE
ald	02_workflows/F3_workflow_v01/data/01_source_loaded_harmonized/esld_master_long_public.csv	ald	Alcohol-related liver disease etiology flag	Binary etiology indicator for alcohol-related liver disease in the public ESLD cohort.		0 = no; 1 = yes.	integer	0 | 1		NA/blank as read by fread	67399	0	2	public	derived_or_workflow_data	csv	manual_exact_definition	FALSE	acceptable		ald	esld_master_long_public.csv				F3	public_or_low_risk	yes		public_deposit	keep_public_deposit	F3	public	Public-deposit file after policy overrides.	public	public_deposit	keep_public_deposit	Parent file is public data and variable was marked keep_public=yes.	public			FALSE	FALSE	FALSE	FALSE	FALSE
ald_hcv	02_workflows/F3_workflow_v01/data/01_source_loaded_harmonized/esld_master_long_public.csv	ald_hcv	Combined alcohol-related liver disease and hepatitis C etiology flag	Binary etiology indicator for combined alcohol-related liver disease and hepatitis C in the public ESLD cohort.		0 = no; 1 = yes.	integer	0 | 1		NA/blank as read by fread	67399	0	2	public	derived_or_workflow_data	csv	manual_exact_definition	FALSE	acceptable		ald_hcv	esld_master_long_public.csv				F3	public_or_low_risk	yes		public_deposit	keep_public_deposit	F3	public	Public-deposit file after policy overrides.	public	public_deposit	keep_public_deposit	Parent file is public data and variable was marked keep_public=yes.	public			FALSE	FALSE	FALSE	FALSE	FALSE
autoimmune	02_workflows/F3_workflow_v01/data/01_source_loaded_harmonized/esld_master_long_public.csv	autoimmune	Autoimmune liver disease etiology flag	Binary etiology indicator for autoimmune liver disease in the public ESLD cohort.		0 = no; 1 = yes.	integer	0 | 1		NA/blank as read by fread	67399	0	2	public	derived_or_workflow_data	csv	manual_exact_definition	FALSE	acceptable		autoimmune	esld_master_long_public.csv				F3	public_or_low_risk	yes		public_deposit	keep_public_deposit	F3	public	Public-deposit file after policy overrides.	public	public_deposit	keep_public_deposit	Parent file is public data and variable was marked keep_public=yes.	public			FALSE	FALSE	FALSE	FALSE	FALSE
crea	02_workflows/F3_workflow_v01/data/01_source_loaded_harmonized/esld_master_long_public.csv	crea	Creatinine concentration	Creatinine concentration used in MELD-related score calculation before applying the study-specific correction.	mg/dL	Numeric concentration in mg/dL.	numeric	1.91 | 1.42 | 1.31 | 1.3 | 1.28		NA/blank as read by fread	67399	0	975	public	derived_or_workflow_data	csv	manual_exact_definition	FALSE	acceptable		crea	esld_master_long_public.csv				F3	public_or_low_risk	yes		public_deposit	keep_public_deposit	F3	public	Public-deposit file after policy overrides.	public	public_deposit	keep_public_deposit	Parent file is public data and variable was marked keep_public=yes.	public			FALSE	FALSE	FALSE	FALSE	FALSE
crea_corrected	02_workflows/F3_workflow_v01/data/01_source_loaded_harmonized/esld_master_long_public.csv	crea_corrected	Corrected creatinine concentration	Creatinine concentration after applying the study-specific correction used for recalculated MELD-related scores.	mg/dL	Numeric concentration in mg/dL.	numeric	1.87705004446668 | 1.41586432303417 | 1.31039363454933 | 1.30192482788903 | 1.28150549768982		NA/blank as read by fread	67399	0	15868	public	derived_or_workflow_data	csv	manual_exact_definition	FALSE	acceptable		crea_corrected	esld_master_long_public.csv				F3	public_or_low_risk	yes		public_deposit	keep_public_deposit	F3	public	Public-deposit file after policy overrides.	public	public_deposit	keep_public_deposit	Parent file is public data and variable was marked keep_public=yes.	public			FALSE	FALSE	FALSE	FALSE	FALSE
date_count	02_workflows/F3_workflow_v01/data/01_source_loaded_harmonized/esld_master_long_public.csv	date_count	Relative day count	Relative day count used for time alignment; negative/positive values are relative to the analysis anchor and are not calendar dates.		See example_values and allowed_values.	integer	-3021 | -2833 | -2798 | -2793 | -2791		NA/blank as read by fread	67399	50970	1450	public	derived_or_workflow_data	csv	exact_definition	FALSE	acceptable		date_count	esld_master_long_public.csv				F3	manual_review_indirect_identifier_risk	manual_review		public_deposit	keep_public_deposit	F3	manual_review	Public-deposit file after policy overrides.	manual_review	public_deposit	keep_public_deposit	Approved after public manual-variable review. Relative/count-based time variable or binary outcome flag; no calendar date/time disclosed.	manual_review_public_data_variable	relative_time_or_public_outcome	Relative/count-based time variable or binary outcome flag; no calendar date/time disclosed.	FALSE	FALSE	FALSE	FALSE	FALSE
date_count_month	02_workflows/F3_workflow_v01/data/01_source_loaded_harmonized/esld_master_long_public.csv	date_count_month	Relative month count	Relative month count derived from the relative day count; this is not a calendar month.		See example_values and allowed_values.	integer	-99 | -93 | -92 | -91 | -87		NA/blank as read by fread	67399	50970	147	public	derived_or_workflow_data	csv	exact_definition	FALSE	acceptable		date_count_month	esld_master_long_public.csv				F3	manual_review_indirect_identifier_risk	manual_review		public_deposit	keep_public_deposit	F3	manual_review	Public-deposit file after policy overrides.	manual_review	public_deposit	keep_public_deposit	Approved after public manual-variable review. Relative/count-based time variable or binary outcome flag; no calendar date/time disclosed.	manual_review_public_data_variable	relative_time_or_public_outcome	Relative/count-based time variable or binary outcome flag; no calendar date/time disclosed.	FALSE	FALSE	FALSE	FALSE	FALSE
dead_sample_flag	02_workflows/F3_workflow_v01/data/01_source_loaded_harmonized/esld_master_long_public.csv	dead_sample_flag	Dead-sample flag	Binary indicator identifying public ESLD sample records assigned to the deceased-sample subset used in sample-level analyses.		0 = not assigned to deceased-sample subset; 1 = assigned to deceased-sample subset.	integer	0 | 1		NA/blank as read by fread	67399	0	2	public	derived_or_workflow_data	csv	manual_final_definition	FALSE	acceptable		dead_sample_flag	esld_master_long_public.csv				F3	public_or_low_risk	yes		public_deposit	keep_public_deposit	F3	public	Public-deposit file after policy overrides.	public	public_deposit	keep_public_deposit	Parent file is public data and variable was marked keep_public=yes.	public			FALSE	FALSE	FALSE	FALSE	FALSE
death_within_90d	02_workflows/F3_workflow_v01/data/01_source_loaded_harmonized/esld_master_long_public.csv	death_within_90d	Death within 90 days	Binary indicator for death within 90 days of the analysis anchor.		0 = no; 1 = yes	logical			NA/blank as read by fread	67399	67399	0	public	derived_or_workflow_data	csv	exact_definition	FALSE	acceptable		death_within_90d	esld_master_long_public.csv				F3	manual_review_indirect_identifier_risk	manual_review		public_deposit	keep_public_deposit	F3	manual_review	Public-deposit file after policy overrides.	manual_review	public_deposit	keep_public_deposit	Approved after public manual-variable review. Relative/count-based time variable or binary outcome flag; no calendar date/time disclosed.	manual_review_public_data_variable	relative_time_or_public_outcome	Relative/count-based time variable or binary outcome flag; no calendar date/time disclosed.	FALSE	FALSE	FALSE	FALSE	FALSE
deceased_patient_flag	02_workflows/F3_workflow_v01/data/01_source_loaded_harmonized/esld_master_long_public.csv	deceased_patient_flag	Deceased patient flag	Binary indicator identifying deceased patients within the released analysis context.		0 = no; 1 = yes	integer	0 | 1		NA/blank as read by fread	67399	0	2	public	derived_or_workflow_data	csv	exact_definition	FALSE	acceptable		deceased_patient_flag	esld_master_long_public.csv				F3	manual_review_indirect_identifier_risk	manual_review		public_deposit	keep_public_deposit	F3	manual_review	Public-deposit file after policy overrides.	manual_review	public_deposit	keep_public_deposit	Approved after public manual-variable review. Public release pseudonym, binary flag, or technical F1 identifier; not a raw patient identifier.	manual_review_public_data_variable	release_pseudonym_or_technical_identifier	Public release pseudonym, binary flag, or technical F1 identifier; not a raw patient identifier.	FALSE	FALSE	FALSE	FALSE	FALSE
delta_eq_0_flag	02_workflows/F3_workflow_v01/data/01_source_loaded_harmonized/esld_master_long_public.csv	delta_eq_0_flag	Zero score-delta flag	Binary indicator equal to 1 when the score delta is exactly zero.		0 = no; 1 = yes.	integer	1 | 0		NA/blank as read by fread	67399	0	2	public	derived_or_workflow_data	csv	manual_precision_definition	FALSE	acceptable		delta_eq_0_flag	esld_master_long_public.csv				F3	public_or_low_risk	yes		public_deposit	keep_public_deposit	F3	public	Public-deposit file after policy overrides.	public	public_deposit	keep_public_deposit	Parent file is public data and variable was marked keep_public=yes.	public			FALSE	FALSE	FALSE	FALSE	FALSE
delta_gt_0_flag	02_workflows/F3_workflow_v01/data/01_source_loaded_harmonized/esld_master_long_public.csv	delta_gt_0_flag	Positive score-delta flag	Binary indicator equal to 1 when the score delta is positive.		0 = no; 1 = yes.	integer	0 | 1		NA/blank as read by fread	67399	0	2	public	derived_or_workflow_data	csv	manual_precision_definition	FALSE	acceptable		delta_gt_0_flag	esld_master_long_public.csv				F3	public_or_low_risk	yes		public_deposit	keep_public_deposit	F3	public	Public-deposit file after policy overrides.	public	public_deposit	keep_public_deposit	Parent file is public data and variable was marked keep_public=yes.	public			FALSE	FALSE	FALSE	FALSE	FALSE
delta_le_minus1_flag	02_workflows/F3_workflow_v01/data/01_source_loaded_harmonized/esld_master_long_public.csv	delta_le_minus1_flag	Score-delta ≤ −1 flag	Binary indicator equal to 1 when the score delta is less than or equal to −1.		0 = no; 1 = yes.	integer	0 | 1		NA/blank as read by fread	67399	0	2	public	derived_or_workflow_data	csv	manual_precision_definition	FALSE	acceptable		delta_le_minus1_flag	esld_master_long_public.csv				F3	public_or_low_risk	yes		public_deposit	keep_public_deposit	F3	public	Public-deposit file after policy overrides.	public	public_deposit	keep_public_deposit	Parent file is public data and variable was marked keep_public=yes.	public			FALSE	FALSE	FALSE	FALSE	FALSE
dialysis_raw	02_workflows/F3_workflow_v01/data/01_source_loaded_harmonized/esld_master_long_public.csv	dialysis_raw	Dialysis indicator as recorded before score derivation	Binary indicator showing whether dialysis was recorded in the source field before score derivation.		0 = no dialysis recorded; 1 = dialysis recorded.	integer	0 | 1		NA/blank as read by fread	67399	27827	2	public	derived_or_workflow_data	csv	manual_exact_definition	FALSE	acceptable		dialysis_raw	esld_master_long_public.csv				F3	public_or_low_risk	yes		public_deposit	keep_public_deposit	F3	public	Public-deposit file after policy overrides.	public	public_deposit	keep_public_deposit	Parent file is public data and variable was marked keep_public=yes.	public			FALSE	FALSE	FALSE	FALSE	FALSE
encounter_id_public	02_workflows/F3_workflow_v01/data/01_source_loaded_harmonized/esld_master_long_public.csv	encounter_id_public	Public encounter pseudonym	Non-linkable public-release encounter pseudonym used for encounter-level grouping; not an original hospital encounter identifier.		See example_values and allowed_values.	character	E001181 | E000008 | E000041 | E000100 | E000126	E001181 | E000008 | E000041 | E000100 | E000126 | E000151 | E000157 | E000219 | E000289 | E000344	NA/blank as read by fread	67399	0	5045	public	derived_or_workflow_data	csv	exact_definition	FALSE	acceptable		encounter_id_public	esld_master_long_public.csv				F3	manual_review_indirect_identifier_risk	manual_review		public_deposit	keep_public_deposit	F3	manual_review	Public-deposit file after policy overrides.	manual_review	public_deposit	keep_public_deposit	Approved after public manual-variable review. Public release pseudonym, binary flag, or technical F1 identifier; not a raw patient identifier.	manual_review_public_data_variable	release_pseudonym_or_technical_identifier	Public release pseudonym, binary flag, or technical F1 identifier; not a raw patient identifier.	FALSE	FALSE	FALSE	FALSE	FALSE
etiology_source_current_flag	02_workflows/F3_workflow_v01/data/01_source_loaded_harmonized/esld_master_long_public.csv	etiology_source_current_flag	Current etiology source flag	Binary indicator identifying whether the etiology source is the current source used for the public row.		0 = no; 1 = yes.	integer	1		NA/blank as read by fread	67399	0	1	public	derived_or_workflow_data	csv	manual_precision_definition	FALSE	acceptable		etiology_source_current_flag	esld_master_long_public.csv				F3	public_or_low_risk	yes		public_deposit	keep_public_deposit	F3	public	Public-deposit file after policy overrides.	public	public_deposit	keep_public_deposit	Parent file is public data and variable was marked keep_public=yes.	public			FALSE	FALSE	FALSE	FALSE	FALSE
etiology_unclassified	02_workflows/F3_workflow_v01/data/01_source_loaded_harmonized/esld_master_long_public.csv	etiology_unclassified	Unclassified liver disease etiology flag	Binary etiology indicator identifying records without a classified liver disease etiology in the public ESLD cohort.		0 = no; 1 = yes.	integer	0		NA/blank as read by fread	67399	0	1	public	derived_or_workflow_data	csv	manual_exact_definition	FALSE	acceptable		etiology_unclassified	esld_master_long_public.csv				F3	public_or_low_risk	yes		public_deposit	keep_public_deposit	F3	public	Public-deposit file after policy overrides.	public	public_deposit	keep_public_deposit	Parent file is public data and variable was marked keep_public=yes.	public			FALSE	FALSE	FALSE	FALSE	FALSE
hbv	02_workflows/F3_workflow_v01/data/01_source_loaded_harmonized/esld_master_long_public.csv	hbv	Hepatitis B virus etiology flag	Binary etiology indicator for hepatitis B virus-related liver disease in the public ESLD cohort.		0 = no; 1 = yes.	integer	0 | 1		NA/blank as read by fread	67399	0	2	public	derived_or_workflow_data	csv	manual_exact_definition	FALSE	acceptable		hbv	esld_master_long_public.csv				F3	public_or_low_risk	yes		public_deposit	keep_public_deposit	F3	public	Public-deposit file after policy overrides.	public	public_deposit	keep_public_deposit	Parent file is public data and variable was marked keep_public=yes.	public			FALSE	FALSE	FALSE	FALSE	FALSE
hcv	02_workflows/F3_workflow_v01/data/01_source_loaded_harmonized/esld_master_long_public.csv	hcv	Hepatitis C virus etiology flag	Binary etiology indicator for hepatitis C virus-related liver disease in the public ESLD cohort.		0 = no; 1 = yes.	integer	0 | 1		NA/blank as read by fread	67399	0	2	public	derived_or_workflow_data	csv	manual_exact_definition	FALSE	acceptable		hcv	esld_master_long_public.csv				F3	public_or_low_risk	yes		public_deposit	keep_public_deposit	F3	public	Public-deposit file after policy overrides.	public	public_deposit	keep_public_deposit	Parent file is public data and variable was marked keep_public=yes.	public			FALSE	FALSE	FALSE	FALSE	FALSE
icd_source_present	02_workflows/F3_workflow_v01/data/01_source_loaded_harmonized/esld_master_long_public.csv	icd_source_present	ICD source present flag	Binary indicator showing whether an ICD-derived etiology source was present for the public row.		0 = no; 1 = yes.	integer	1 | 0		NA/blank as read by fread	67399	0	2	public	derived_or_workflow_data	csv	manual_precision_definition	FALSE	acceptable		icd_source_present	esld_master_long_public.csv				F3	public_or_low_risk	yes		public_deposit	keep_public_deposit	F3	public	Public-deposit file after policy overrides.	public	public_deposit	keep_public_deposit	Parent file is public data and variable was marked keep_public=yes.	public			FALSE	FALSE	FALSE	FALSE	FALSE
in_t1_cohort	02_workflows/F3_workflow_v01/data/01_source_loaded_harmonized/esld_master_long_public.csv	in_t1_cohort	Inclusion flag for Table 1 cohort	Binary indicator identifying records included in the public ESLD Table 1 baseline-characteristics cohort.		0 = not included; 1 = included.	integer	1		NA/blank as read by fread	67399	0	1	public	derived_or_workflow_data	csv	manual_exact_definition	FALSE	acceptable		in_t1_cohort	esld_master_long_public.csv				F3	public_or_low_risk	yes		public_deposit	keep_public_deposit	F3	public	Public-deposit file after policy overrides.	public	public_deposit	keep_public_deposit	Parent file is public data and variable was marked keep_public=yes.	public			FALSE	FALSE	FALSE	FALSE	FALSE
in_t3_anchor_model	02_workflows/F3_workflow_v01/data/01_source_loaded_harmonized/esld_master_long_public.csv	in_t3_anchor_model	Inclusion flag for Table 3 anchor-model cohort	Binary indicator identifying records included in the Table 3 anchor-model cohort used for creatinine-comparison analyses.		0 = not included; 1 = included.	integer	1 | 0		NA/blank as read by fread	67399	0	2	public	derived_or_workflow_data	csv	manual_exact_definition	FALSE	acceptable		in_t3_anchor_model	esld_master_long_public.csv				F3	public_or_low_risk	yes		public_deposit	keep_public_deposit	F3	public	Public-deposit file after policy overrides.	public	public_deposit	keep_public_deposit	Parent file is public data and variable was marked keep_public=yes.	public			FALSE	FALSE	FALSE	FALSE	FALSE
in_t4_prevalence_path	02_workflows/F3_workflow_v01/data/01_source_loaded_harmonized/esld_master_long_public.csv	in_t4_prevalence_path	Inclusion flag for Table 4 prevalence pathway	Binary indicator identifying records included in the Table 4 prevalence-analysis pathway.		0 = not included; 1 = included.	integer	1		NA/blank as read by fread	67399	0	1	public	derived_or_workflow_data	csv	manual_exact_definition	FALSE	acceptable		in_t4_prevalence_path	esld_master_long_public.csv				F3	public_or_low_risk	yes		public_deposit	keep_public_deposit	F3	public	Public-deposit file after policy overrides.	public	public_deposit	keep_public_deposit	Parent file is public data and variable was marked keep_public=yes.	public			FALSE	FALSE	FALSE	FALSE	FALSE
in_t4_survival_path	02_workflows/F3_workflow_v01/data/01_source_loaded_harmonized/esld_master_long_public.csv	in_t4_survival_path	Inclusion flag for Table 4 survival pathway	Binary indicator identifying records included in the Table 4 survival-analysis pathway.		0 = not included; 1 = included.	integer	0 | 1		NA/blank as read by fread	67399	0	2	public	derived_or_workflow_data	csv	manual_exact_definition	FALSE	acceptable		in_t4_survival_path	esld_master_long_public.csv				F3	public_or_low_risk	yes		public_deposit	keep_public_deposit	F3	public	Public-deposit file after policy overrides.	public	public_deposit	keep_public_deposit	Parent file is public data and variable was marked keep_public=yes.	public			FALSE	FALSE	FALSE	FALSE	FALSE
inr	02_workflows/F3_workflow_v01/data/01_source_loaded_harmonized/esld_master_long_public.csv	inr	International normalized ratio	International normalized ratio of prothrombin time used for MELD-related score calculation.	ratio	Numeric INR value.	numeric	1.14 | 0.91 | 1 | 1.04 | 0.98		NA/blank as read by fread	67399	0	786	public	derived_or_workflow_data	csv	manual_exact_definition	FALSE	acceptable		inr	esld_master_long_public.csv				F3	public_or_low_risk	yes		public_deposit	keep_public_deposit	F3	public	Public-deposit file after policy overrides.	public	public_deposit	keep_public_deposit	Parent file is public data and variable was marked keep_public=yes.	public			FALSE	FALSE	FALSE	FALSE	FALSE
mash	02_workflows/F3_workflow_v01/data/01_source_loaded_harmonized/esld_master_long_public.csv	mash	Metabolic dysfunction-associated steatohepatitis etiology flag	Binary etiology indicator for metabolic dysfunction-associated steatohepatitis in the public ESLD cohort.		0 = no; 1 = yes.	integer	0 | 1		NA/blank as read by fread	67399	0	2	public	derived_or_workflow_data	csv	manual_exact_definition	FALSE	acceptable		mash	esld_master_long_public.csv				F3	public_or_low_risk	yes		public_deposit	keep_public_deposit	F3	public	Public-deposit file after policy overrides.	public	public_deposit	keep_public_deposit	Parent file is public data and variable was marked keep_public=yes.	public			FALSE	FALSE	FALSE	FALSE	FALSE
model	02_workflows/F3_workflow_v01/data/01_source_loaded_harmonized/esld_master_long_public.csv	model	MELD model or score variant	Name of the MELD-related model or score variant represented by the row; expected values include MELD, MELD-Na, reMELD-Na, and MELD 3.0.		Categorical score/model label, for example MELD, MELD-Na, reMELD-Na, or MELD 3.0.	character	MELD | MELD-Na | reMELD-Na | MELD 3.0	MELD | MELD-Na | reMELD-Na | MELD 3.0	NA/blank as read by fread	67399	0	4	public	derived_or_workflow_data	csv	manual_exact_definition	FALSE	acceptable		model	esld_master_long_public.csv				F3	public_or_low_risk	yes		public_deposit	keep_public_deposit	F3	public	Public-deposit file after policy overrides.	public	public_deposit	keep_public_deposit	Parent file is public data and variable was marked keep_public=yes.	public			FALSE	FALSE	FALSE	FALSE	FALSE
other	02_workflows/F3_workflow_v01/data/01_source_loaded_harmonized/esld_master_long_public.csv	other	Other liver disease etiology flag	Binary etiology indicator for liver disease etiologies grouped as other in the public ESLD cohort.		0 = no; 1 = yes.	integer	1 | 0		NA/blank as read by fread	67399	0	2	public	derived_or_workflow_data	csv	manual_exact_definition	FALSE	acceptable		other	esld_master_long_public.csv				F3	public_or_low_risk	yes		public_deposit	keep_public_deposit	F3	public	Public-deposit file after policy overrides.	public	public_deposit	keep_public_deposit	Parent file is public data and variable was marked keep_public=yes.	public			FALSE	FALSE	FALSE	FALSE	FALSE
patient_id	02_workflows/F3_workflow_v01/data/01_source_loaded_harmonized/esld_master_long_public.csv	patient_id	Public patient pseudonym	Non-linkable public-release patient pseudonym used to preserve within-patient grouping in public ESLD data; not an original hospital patient identifier.		See example_values and allowed_values.	character	P000001 | P000002 | P000003 | P000004 | P000005	P000001 | P000002 | P000003 | P000004 | P000005 | P000006 | P000007 | P000008 | P000009 | P000010	NA/blank as read by fread	67399	0	1375	public	derived_or_workflow_data	csv	exact_definition	FALSE	acceptable		patient_id	esld_master_long_public.csv				F3	manual_review_indirect_identifier_risk	manual_review		public_deposit	keep_public_deposit	F3	manual_review	Public-deposit file after policy overrides.	manual_review	public_deposit	keep_public_deposit	Approved after public manual-variable review. Public release pseudonym, binary flag, or technical F1 identifier; not a raw patient identifier.	manual_review_public_data_variable	release_pseudonym_or_technical_identifier	Public release pseudonym, binary flag, or technical F1 identifier; not a raw patient identifier.	FALSE	FALSE	FALSE	FALSE	FALSE
pbc	02_workflows/F3_workflow_v01/data/01_source_loaded_harmonized/esld_master_long_public.csv	pbc	Primary biliary cholangitis etiology flag	Binary etiology indicator for primary biliary cholangitis in the public ESLD cohort.		0 = no; 1 = yes.	integer	0 | 1		NA/blank as read by fread	67399	0	2	public	derived_or_workflow_data	csv	manual_exact_definition	FALSE	acceptable		pbc	esld_master_long_public.csv				F3	public_or_low_risk	yes		public_deposit	keep_public_deposit	F3	public	Public-deposit file after policy overrides.	public	public_deposit	keep_public_deposit	Parent file is public data and variable was marked keep_public=yes.	public			FALSE	FALSE	FALSE	FALSE	FALSE
sample_day_from_first_sample	02_workflows/F3_workflow_v01/data/01_source_loaded_harmonized/esld_master_long_public.csv	sample_day_from_first_sample	Relative sample day	Relative day of the sample measured from the first sample for the public patient/sample sequence; not a calendar date.	relative days	Integer or numeric relative day count.	integer	0 | 42 | 91 | 118 | 133		NA/blank as read by fread	67399	0	3438	public	derived_or_workflow_data	csv	manual_precision_definition	FALSE	acceptable		sample_day_from_first_sample	esld_master_long_public.csv		relative days		F3	public_or_low_risk	yes		public_deposit	keep_public_deposit	F3	public	Public-deposit file after policy overrides.	public	public_deposit	keep_public_deposit	Parent file is public data and variable was marked keep_public=yes.	public			FALSE	FALSE	FALSE	FALSE	FALSE
sample_group_id_public	02_workflows/F3_workflow_v01/data/01_source_loaded_harmonized/esld_master_long_public.csv	sample_group_id_public	Public sample-group pseudonym	Non-linkable public-release sample-group pseudonym used to group samples within the released public data.		See example_values and allowed_values.	character	G0000001 | G0000002 | G0000003 | G0000004 | G0000005	G0000001 | G0000002 | G0000003 | G0000004 | G0000005 | G0000006 | G0000007 | G0000008 | G0000009 | G0000010	NA/blank as read by fread	67399	0	20359	public	derived_or_workflow_data	csv	exact_definition	FALSE	acceptable		sample_group_id_public	esld_master_long_public.csv				F3	manual_review_indirect_identifier_risk	manual_review		public_deposit	keep_public_deposit	F3	manual_review	Public-deposit file after policy overrides.	manual_review	public_deposit	keep_public_deposit	Approved after public manual-variable review. Public release pseudonym, binary flag, or technical F1 identifier; not a raw patient identifier.	manual_review_public_data_variable	release_pseudonym_or_technical_identifier	Public release pseudonym, binary flag, or technical F1 identifier; not a raw patient identifier.	FALSE	FALSE	FALSE	FALSE	FALSE
sample_id	02_workflows/F3_workflow_v01/data/01_source_loaded_harmonized/esld_master_long_public.csv	sample_id	Sample identifier	Identifier of a sample or experimental record within the released public data; not a personal identifier.		See example_values and allowed_values.	character	S0000001 | S0000002 | S0000003 | S0000004 | S0000005	S0000001 | S0000002 | S0000003 | S0000004 | S0000005 | S0000006 | S0000007 | S0000008 | S0000009 | S0000010	NA/blank as read by fread	67399	0	67399	public	derived_or_workflow_data	csv	exact_definition	FALSE	acceptable		sample_id	esld_master_long_public.csv				F3	manual_review_indirect_identifier_risk	manual_review		public_deposit	keep_public_deposit	F3	manual_review	Public-deposit file after policy overrides.	manual_review	public_deposit	keep_public_deposit	Approved after public manual-variable review. Public release pseudonym, binary flag, or technical F1 identifier; not a raw patient identifier.	manual_review_public_data_variable	release_pseudonym_or_technical_identifier	Public release pseudonym, binary flag, or technical F1 identifier; not a raw patient identifier.	FALSE	FALSE	FALSE	FALSE	FALSE
sample_month_index	02_workflows/F3_workflow_v01/data/01_source_loaded_harmonized/esld_master_long_public.csv	sample_month_index	Relative sample month index	Relative month index of the sample measured from the first sample for the public patient/sample sequence; not a calendar month.	relative months	Integer or numeric relative month index.	integer	0 | 1 | 2 | 3 | 4		NA/blank as read by fread	67399	0	177	public	derived_or_workflow_data	csv	manual_precision_definition	FALSE	acceptable		sample_month_index	esld_master_long_public.csv		relative months		F3	public_or_low_risk	yes		public_deposit	keep_public_deposit	F3	public	Public-deposit file after policy overrides.	public	public_deposit	keep_public_deposit	Parent file is public data and variable was marked keep_public=yes.	public			FALSE	FALSE	FALSE	FALSE	FALSE
score_corrected	02_workflows/F3_workflow_v01/data/01_source_loaded_harmonized/esld_master_long_public.csv	score_corrected	Corrected score	MELD-related score after creatinine correction or recalculation.	score points	Numeric score.	integer	14 | 19 | 16 | 10 | 13		NA/blank as read by fread	67399	0	40	public	derived_or_workflow_data	csv	manual_precision_definition	FALSE	acceptable		score_corrected	esld_master_long_public.csv				F3	public_or_low_risk	yes		public_deposit	keep_public_deposit	F3	public	Public-deposit file after policy overrides.	public	public_deposit	keep_public_deposit	Parent file is public data and variable was marked keep_public=yes.	public			FALSE	FALSE	FALSE	FALSE	FALSE
score_delta	02_workflows/F3_workflow_v01/data/01_source_loaded_harmonized/esld_master_long_public.csv	score_delta	Score difference	Difference between score variants or scoring approaches, expressed in score points.		See example_values and allowed_values.	integer	0 | 1 | -1 | -2		NA/blank as read by fread	67399	0	4	public	derived_or_workflow_data	csv	exact_definition	FALSE	acceptable		score_delta	esld_master_long_public.csv				F3	public_or_low_risk	yes		public_deposit	keep_public_deposit	F3	public	Public-deposit file after policy overrides.	public	public_deposit	keep_public_deposit	Parent file is public data and variable was marked keep_public=yes.	public			FALSE	FALSE	FALSE	FALSE	FALSE
score_original	02_workflows/F3_workflow_v01/data/01_source_loaded_harmonized/esld_master_long_public.csv	score_original	Original score	Original MELD-related score before creatinine correction or recalculation.		Numeric score.	integer	14 | 19 | 16 | 10 | 13		NA/blank as read by fread	67399	0	40	public	derived_or_workflow_data	csv	manual_precision_definition	FALSE	acceptable		score_original	esld_master_long_public.csv				F3	public_or_low_risk	yes		public_deposit	keep_public_deposit	F3	public	Public-deposit file after policy overrides.	public	public_deposit	keep_public_deposit	Parent file is public data and variable was marked keep_public=yes.	public			FALSE	FALSE	FALSE	FALSE	FALSE
sex	02_workflows/F3_workflow_v01/data/01_source_loaded_harmonized/esld_master_long_public.csv	sex	Sex	Sex category represented in the public ESLD data.		M = male; F = female.	character	M | F	M | F	NA/blank as read by fread	67399	0	2	public	derived_or_workflow_data	csv	manual_exact_definition	FALSE	acceptable		sex	esld_master_long_public.csv				F3	public_or_low_risk	yes		public_deposit	keep_public_deposit	F3	public	Public-deposit file after policy overrides.	public	public_deposit	keep_public_deposit	Parent file is public data and variable was marked keep_public=yes.	public			FALSE	FALSE	FALSE	FALSE	FALSE
sodium	02_workflows/F3_workflow_v01/data/01_source_loaded_harmonized/esld_master_long_public.csv	sodium	Serum sodium concentration	Serum sodium concentration used for MELD-Na, reMELD-Na, or MELD 3.0 score calculation.	mmol/L	Numeric concentration in mmol/L.	numeric	131 | 134 | 132 | 133 | 140		NA/blank as read by fread	67399	20359	188	public	derived_or_workflow_data	csv	manual_exact_definition	FALSE	acceptable		sodium	esld_master_long_public.csv				F3	public_or_low_risk	yes		public_deposit	keep_public_deposit	F3	public	Public-deposit file after policy overrides.	public	public_deposit	keep_public_deposit	Parent file is public data and variable was marked keep_public=yes.	public			FALSE	FALSE	FALSE	FALSE	FALSE
tbil	02_workflows/F3_workflow_v01/data/01_source_loaded_harmonized/esld_master_long_public.csv	tbil	Total bilirubin concentration	Total bilirubin concentration used in MELD-related score calculation in the public ESLD data.		Numeric concentration in mg/dL.	numeric	1 | 0.9 | 1.1 | 0.8 | 0.6		NA/blank as read by fread	67399	0	2029	public	derived_or_workflow_data	csv	manual_precision_definition	FALSE	acceptable		tbil	esld_master_long_public.csv				F3	public_or_low_risk	yes		public_deposit	keep_public_deposit	F3	public	Public-deposit file after policy overrides.	public	public_deposit	keep_public_deposit	Parent file is public data and variable was marked keep_public=yes.	public			FALSE	FALSE	FALSE	FALSE	FALSE
delta_class	02_workflows/F3_workflow_v01/data/02b_figure_content/esld_F3_score_shift_aggregate_public.csv	delta_class	Score-delta class	Encoded score-shift class used in F3 score-shift summaries. p1 denotes a one-point positive score shift; pm denotes the reference/no-decrease category used by the workflow; m1 denotes the minus-one score-shift class; m2 denotes the minus-two score-shift class.		p1 = +1 score point; pm = workflow reference/no-decrease class; m1 = −1 score point; m2 = −2 score points.	character	pm | p1 | m1 | m2	pm | p1 | m1 | m2	NA/blank as read by fread	315	0	4	public	derived_or_workflow_data	csv	manual_precision_definition	FALSE	acceptable		delta_class	esld_F3_score_shift_aggregate_public.csv				F3	public_or_low_risk	yes		public_deposit	keep_public_deposit	F3	public	Public-deposit file after policy overrides.	public	public_deposit	keep_public_deposit	Parent file is public data and variable was marked keep_public=yes.	public			FALSE	FALSE	FALSE	FALSE	FALSE
model	02_workflows/F3_workflow_v01/data/02b_figure_content/esld_F3_score_shift_aggregate_public.csv	model	MELD model or score variant	Name of the MELD-related model or score variant represented by the row; expected values include MELD, MELD-Na, reMELD-Na, and MELD 3.0.		Categorical score/model label, for example MELD, MELD-Na, reMELD-Na, or MELD 3.0.	character	MELD | MELD 3.0 | MELD-Na | reMELD-Na	MELD | MELD 3.0 | MELD-Na | reMELD-Na	NA/blank as read by fread	315	0	4	public	derived_or_workflow_data	csv	manual_exact_definition	FALSE	acceptable		model	esld_F3_score_shift_aggregate_public.csv				F3	public_or_low_risk	yes		public_deposit	keep_public_deposit	F3	public	Public-deposit file after policy overrides.	public	public_deposit	keep_public_deposit	Parent file is public data and variable was marked keep_public=yes.	public			FALSE	FALSE	FALSE	FALSE	FALSE
n	02_workflows/F3_workflow_v01/data/02b_figure_content/esld_F3_score_shift_aggregate_public.csv	n	Number of observations	Count of observations, patients, samples, events, or rows, depending on the data file.		See example_values and allowed_values.	integer	963 | 9 | 1801 | 33 | 1915		NA/blank as read by fread	315	0	173	public	derived_or_workflow_data	csv	exact_definition	FALSE	acceptable		n	esld_F3_score_shift_aggregate_public.csv				F3	public_or_low_risk	yes		public_deposit	keep_public_deposit	F3	public	Public-deposit file after policy overrides.	public	public_deposit	keep_public_deposit	Parent file is public data and variable was marked keep_public=yes.	public			FALSE	FALSE	FALSE	FALSE	FALSE
x_class	02_workflows/F3_workflow_v01/data/02b_figure_content/esld_F3_score_shift_aggregate_public.csv	x_class	X-axis score class	Score class shown on the x-axis or used as the x-position in the F3 score-shift figure.	score class	Score-class label or value.	integer	6 | 7 | 8 | 9 | 10		NA/blank as read by fread	315	0	35	public	derived_or_workflow_data	csv	manual_precision_definition	FALSE	acceptable		x_class	esld_F3_score_shift_aggregate_public.csv		score class		F3	public_or_low_risk	yes		public_deposit	keep_public_deposit	F3	public	Public-deposit file after policy overrides.	public	public_deposit	keep_public_deposit	Parent file is public data and variable was marked keep_public=yes.	public			FALSE	FALSE	FALSE	FALSE	FALSE
delta_class	02_workflows/F3_workflow_v01/submission_ready/public/data/esld_F3_score_shift_aggregate_public.csv	delta_class	Score-delta class	Encoded score-shift class used in F3 score-shift summaries. p1 denotes a one-point positive score shift; pm denotes the reference/no-decrease category used by the workflow; m1 denotes the minus-one score-shift class; m2 denotes the minus-two score-shift class.		p1 = +1 score point; pm = workflow reference/no-decrease class; m1 = −1 score point; m2 = −2 score points.	character	pm | p1 | m1 | m2	pm | p1 | m1 | m2	NA/blank as read by fread	315	0	4	public	derived_or_workflow_data	csv	manual_precision_definition	FALSE	acceptable		delta_class	esld_F3_score_shift_aggregate_public.csv				F3	public_or_low_risk	yes		public_deposit	keep_public_deposit	F3	public	Public-deposit file after policy overrides.	public	public_deposit	keep_public_deposit	Parent file is public data and variable was marked keep_public=yes.	public			FALSE	FALSE	FALSE	FALSE	FALSE
model	02_workflows/F3_workflow_v01/submission_ready/public/data/esld_F3_score_shift_aggregate_public.csv	model	MELD model or score variant	Name of the MELD-related model or score variant represented by the row; expected values include MELD, MELD-Na, reMELD-Na, and MELD 3.0.		Categorical score/model label, for example MELD, MELD-Na, reMELD-Na, or MELD 3.0.	character	MELD | MELD 3.0 | MELD-Na | reMELD-Na	MELD | MELD 3.0 | MELD-Na | reMELD-Na	NA/blank as read by fread	315	0	4	public	derived_or_workflow_data	csv	manual_exact_definition	FALSE	acceptable		model	esld_F3_score_shift_aggregate_public.csv				F3	public_or_low_risk	yes		public_deposit	keep_public_deposit	F3	public	Public-deposit file after policy overrides.	public	public_deposit	keep_public_deposit	Parent file is public data and variable was marked keep_public=yes.	public			FALSE	FALSE	FALSE	FALSE	FALSE
n	02_workflows/F3_workflow_v01/submission_ready/public/data/esld_F3_score_shift_aggregate_public.csv	n	Number of observations	Count of observations, patients, samples, events, or rows, depending on the data file.		See example_values and allowed_values.	integer	963 | 9 | 1801 | 33 | 1915		NA/blank as read by fread	315	0	173	public	derived_or_workflow_data	csv	exact_definition	FALSE	acceptable		n	esld_F3_score_shift_aggregate_public.csv				F3	public_or_low_risk	yes		public_deposit	keep_public_deposit	F3	public	Public-deposit file after policy overrides.	public	public_deposit	keep_public_deposit	Parent file is public data and variable was marked keep_public=yes.	public			FALSE	FALSE	FALSE	FALSE	FALSE
x_class	02_workflows/F3_workflow_v01/submission_ready/public/data/esld_F3_score_shift_aggregate_public.csv	x_class	X-axis score class	Score class shown on the x-axis or used as the x-position in the F3 score-shift figure.	score class	Score-class label or value.	integer	6 | 7 | 8 | 9 | 10		NA/blank as read by fread	315	0	35	public	derived_or_workflow_data	csv	manual_precision_definition	FALSE	acceptable		x_class	esld_F3_score_shift_aggregate_public.csv		score class		F3	public_or_low_risk	yes		public_deposit	keep_public_deposit	F3	public	Public-deposit file after policy overrides.	public	public_deposit	keep_public_deposit	Parent file is public data and variable was marked keep_public=yes.	public			FALSE	FALSE	FALSE	FALSE	FALSE
age_years_first_available	02_workflows/F4_workflow_v01/data/01_source_loaded_harmonized/esld_master_long_public.csv	age_years_first_available	Age at first available public record	Age in years at the first available public ESLD record for the patient or encounter represented in the released data.	years	Integer age in years.	integer	65 | 67 | 21 | 56 | 63		NA/blank as read by fread	67399	0	79	public	derived_or_workflow_data	csv	manual_exact_definition	FALSE	acceptable		age_years_first_available	esld_master_long_public.csv				F4	public_or_low_risk	yes		public_deposit	keep_public_deposit	F4	public	Public-deposit file after policy overrides.	public	public_deposit	keep_public_deposit	Parent file is public data and variable was marked keep_public=yes.	public			FALSE	FALSE	FALSE	FALSE	FALSE
age_years_sample	02_workflows/F4_workflow_v01/data/01_source_loaded_harmonized/esld_master_long_public.csv	age_years_sample	Age at sample	Age in years at the sample-level public ESLD record.	years	Integer age in years.	integer	65 | 66 | 67 | 68 | 69		NA/blank as read by fread	67399	0	84	public	derived_or_workflow_data	csv	manual_precision_definition	FALSE	acceptable		age_years_sample	esld_master_long_public.csv				F4	public_or_low_risk	yes		public_deposit	keep_public_deposit	F4	public	Public-deposit file after policy overrides.	public	public_deposit	keep_public_deposit	Parent file is public data and variable was marked keep_public=yes.	public			FALSE	FALSE	FALSE	FALSE	FALSE
albumin_g_dl	02_workflows/F4_workflow_v01/data/01_source_loaded_harmonized/esld_master_long_public.csv	albumin_g_dl	Serum albumin concentration	Serum albumin concentration in the public ESLD master data.	g/dL	Numeric concentration in g/dL.	numeric	3.3 | 6.15 | 3.14 | 2.8 | 3.26		NA/blank as read by fread	67399	58785	580	public	derived_or_workflow_data	csv	manual_precision_definition	FALSE	acceptable		albumin_g_dl	esld_master_long_public.csv				F4	public_or_low_risk	yes		public_deposit	keep_public_deposit	F4	public	Public-deposit file after policy overrides.	public	public_deposit	keep_public_deposit	Parent file is public data and variable was marked keep_public=yes.	public			FALSE	FALSE	FALSE	FALSE	FALSE
ald	02_workflows/F4_workflow_v01/data/01_source_loaded_harmonized/esld_master_long_public.csv	ald	Alcohol-related liver disease etiology flag	Binary etiology indicator for alcohol-related liver disease in the public ESLD cohort.		0 = no; 1 = yes.	integer	0 | 1		NA/blank as read by fread	67399	0	2	public	derived_or_workflow_data	csv	manual_exact_definition	FALSE	acceptable		ald	esld_master_long_public.csv				F4	public_or_low_risk	yes		public_deposit	keep_public_deposit	F4	public	Public-deposit file after policy overrides.	public	public_deposit	keep_public_deposit	Parent file is public data and variable was marked keep_public=yes.	public			FALSE	FALSE	FALSE	FALSE	FALSE
ald_hcv	02_workflows/F4_workflow_v01/data/01_source_loaded_harmonized/esld_master_long_public.csv	ald_hcv	Combined alcohol-related liver disease and hepatitis C etiology flag	Binary etiology indicator for combined alcohol-related liver disease and hepatitis C in the public ESLD cohort.		0 = no; 1 = yes.	integer	0 | 1		NA/blank as read by fread	67399	0	2	public	derived_or_workflow_data	csv	manual_exact_definition	FALSE	acceptable		ald_hcv	esld_master_long_public.csv				F4	public_or_low_risk	yes		public_deposit	keep_public_deposit	F4	public	Public-deposit file after policy overrides.	public	public_deposit	keep_public_deposit	Parent file is public data and variable was marked keep_public=yes.	public			FALSE	FALSE	FALSE	FALSE	FALSE
autoimmune	02_workflows/F4_workflow_v01/data/01_source_loaded_harmonized/esld_master_long_public.csv	autoimmune	Autoimmune liver disease etiology flag	Binary etiology indicator for autoimmune liver disease in the public ESLD cohort.		0 = no; 1 = yes.	integer	0 | 1		NA/blank as read by fread	67399	0	2	public	derived_or_workflow_data	csv	manual_exact_definition	FALSE	acceptable		autoimmune	esld_master_long_public.csv				F4	public_or_low_risk	yes		public_deposit	keep_public_deposit	F4	public	Public-deposit file after policy overrides.	public	public_deposit	keep_public_deposit	Parent file is public data and variable was marked keep_public=yes.	public			FALSE	FALSE	FALSE	FALSE	FALSE
crea	02_workflows/F4_workflow_v01/data/01_source_loaded_harmonized/esld_master_long_public.csv	crea	Creatinine concentration	Creatinine concentration used in MELD-related score calculation before applying the study-specific correction.	mg/dL	Numeric concentration in mg/dL.	numeric	1.91 | 1.42 | 1.31 | 1.3 | 1.28		NA/blank as read by fread	67399	0	975	public	derived_or_workflow_data	csv	manual_exact_definition	FALSE	acceptable		crea	esld_master_long_public.csv				F4	public_or_low_risk	yes		public_deposit	keep_public_deposit	F4	public	Public-deposit file after policy overrides.	public	public_deposit	keep_public_deposit	Parent file is public data and variable was marked keep_public=yes.	public			FALSE	FALSE	FALSE	FALSE	FALSE
crea_corrected	02_workflows/F4_workflow_v01/data/01_source_loaded_harmonized/esld_master_long_public.csv	crea_corrected	Corrected creatinine concentration	Creatinine concentration after applying the study-specific correction used for recalculated MELD-related scores.	mg/dL	Numeric concentration in mg/dL.	numeric	1.87705004446668 | 1.41586432303417 | 1.31039363454933 | 1.30192482788903 | 1.28150549768982		NA/blank as read by fread	67399	0	15868	public	derived_or_workflow_data	csv	manual_exact_definition	FALSE	acceptable		crea_corrected	esld_master_long_public.csv				F4	public_or_low_risk	yes		public_deposit	keep_public_deposit	F4	public	Public-deposit file after policy overrides.	public	public_deposit	keep_public_deposit	Parent file is public data and variable was marked keep_public=yes.	public			FALSE	FALSE	FALSE	FALSE	FALSE
date_count	02_workflows/F4_workflow_v01/data/01_source_loaded_harmonized/esld_master_long_public.csv	date_count	Relative day count	Relative day count used for time alignment; negative/positive values are relative to the analysis anchor and are not calendar dates.		See example_values and allowed_values.	integer	-3021 | -2833 | -2798 | -2793 | -2791		NA/blank as read by fread	67399	50970	1450	public	derived_or_workflow_data	csv	exact_definition	FALSE	acceptable		date_count	esld_master_long_public.csv				F4	manual_review_indirect_identifier_risk	manual_review		public_deposit	keep_public_deposit	F4	manual_review	Public-deposit file after policy overrides.	manual_review	public_deposit	keep_public_deposit	Approved after public manual-variable review. Relative/count-based time variable or binary outcome flag; no calendar date/time disclosed.	manual_review_public_data_variable	relative_time_or_public_outcome	Relative/count-based time variable or binary outcome flag; no calendar date/time disclosed.	FALSE	FALSE	FALSE	FALSE	FALSE
date_count_month	02_workflows/F4_workflow_v01/data/01_source_loaded_harmonized/esld_master_long_public.csv	date_count_month	Relative month count	Relative month count derived from the relative day count; this is not a calendar month.		See example_values and allowed_values.	integer	-99 | -93 | -92 | -91 | -87		NA/blank as read by fread	67399	50970	147	public	derived_or_workflow_data	csv	exact_definition	FALSE	acceptable		date_count_month	esld_master_long_public.csv				F4	manual_review_indirect_identifier_risk	manual_review		public_deposit	keep_public_deposit	F4	manual_review	Public-deposit file after policy overrides.	manual_review	public_deposit	keep_public_deposit	Approved after public manual-variable review. Relative/count-based time variable or binary outcome flag; no calendar date/time disclosed.	manual_review_public_data_variable	relative_time_or_public_outcome	Relative/count-based time variable or binary outcome flag; no calendar date/time disclosed.	FALSE	FALSE	FALSE	FALSE	FALSE
dead_sample_flag	02_workflows/F4_workflow_v01/data/01_source_loaded_harmonized/esld_master_long_public.csv	dead_sample_flag	Dead-sample flag	Binary indicator identifying public ESLD sample records assigned to the deceased-sample subset used in sample-level analyses.		0 = not assigned to deceased-sample subset; 1 = assigned to deceased-sample subset.	integer	0 | 1		NA/blank as read by fread	67399	0	2	public	derived_or_workflow_data	csv	manual_final_definition	FALSE	acceptable		dead_sample_flag	esld_master_long_public.csv				F4	public_or_low_risk	yes		public_deposit	keep_public_deposit	F4	public	Public-deposit file after policy overrides.	public	public_deposit	keep_public_deposit	Parent file is public data and variable was marked keep_public=yes.	public			FALSE	FALSE	FALSE	FALSE	FALSE
death_within_90d	02_workflows/F4_workflow_v01/data/01_source_loaded_harmonized/esld_master_long_public.csv	death_within_90d	Death within 90 days	Binary indicator for death within 90 days of the analysis anchor.		0 = no; 1 = yes	logical			NA/blank as read by fread	67399	67399	0	public	derived_or_workflow_data	csv	exact_definition	FALSE	acceptable		death_within_90d	esld_master_long_public.csv				F4	manual_review_indirect_identifier_risk	manual_review		public_deposit	keep_public_deposit	F4	manual_review	Public-deposit file after policy overrides.	manual_review	public_deposit	keep_public_deposit	Approved after public manual-variable review. Relative/count-based time variable or binary outcome flag; no calendar date/time disclosed.	manual_review_public_data_variable	relative_time_or_public_outcome	Relative/count-based time variable or binary outcome flag; no calendar date/time disclosed.	FALSE	FALSE	FALSE	FALSE	FALSE
deceased_patient_flag	02_workflows/F4_workflow_v01/data/01_source_loaded_harmonized/esld_master_long_public.csv	deceased_patient_flag	Deceased patient flag	Binary indicator identifying deceased patients within the released analysis context.		0 = no; 1 = yes	integer	0 | 1		NA/blank as read by fread	67399	0	2	public	derived_or_workflow_data	csv	exact_definition	FALSE	acceptable		deceased_patient_flag	esld_master_long_public.csv				F4	manual_review_indirect_identifier_risk	manual_review		public_deposit	keep_public_deposit	F4	manual_review	Public-deposit file after policy overrides.	manual_review	public_deposit	keep_public_deposit	Approved after public manual-variable review. Public release pseudonym, binary flag, or technical F1 identifier; not a raw patient identifier.	manual_review_public_data_variable	release_pseudonym_or_technical_identifier	Public release pseudonym, binary flag, or technical F1 identifier; not a raw patient identifier.	FALSE	FALSE	FALSE	FALSE	FALSE
delta_eq_0_flag	02_workflows/F4_workflow_v01/data/01_source_loaded_harmonized/esld_master_long_public.csv	delta_eq_0_flag	Zero score-delta flag	Binary indicator equal to 1 when the score delta is exactly zero.		0 = no; 1 = yes.	integer	1 | 0		NA/blank as read by fread	67399	0	2	public	derived_or_workflow_data	csv	manual_precision_definition	FALSE	acceptable		delta_eq_0_flag	esld_master_long_public.csv				F4	public_or_low_risk	yes		public_deposit	keep_public_deposit	F4	public	Public-deposit file after policy overrides.	public	public_deposit	keep_public_deposit	Parent file is public data and variable was marked keep_public=yes.	public			FALSE	FALSE	FALSE	FALSE	FALSE
delta_gt_0_flag	02_workflows/F4_workflow_v01/data/01_source_loaded_harmonized/esld_master_long_public.csv	delta_gt_0_flag	Positive score-delta flag	Binary indicator equal to 1 when the score delta is positive.		0 = no; 1 = yes.	integer	0 | 1		NA/blank as read by fread	67399	0	2	public	derived_or_workflow_data	csv	manual_precision_definition	FALSE	acceptable		delta_gt_0_flag	esld_master_long_public.csv				F4	public_or_low_risk	yes		public_deposit	keep_public_deposit	F4	public	Public-deposit file after policy overrides.	public	public_deposit	keep_public_deposit	Parent file is public data and variable was marked keep_public=yes.	public			FALSE	FALSE	FALSE	FALSE	FALSE
delta_le_minus1_flag	02_workflows/F4_workflow_v01/data/01_source_loaded_harmonized/esld_master_long_public.csv	delta_le_minus1_flag	Score-delta ≤ −1 flag	Binary indicator equal to 1 when the score delta is less than or equal to −1.		0 = no; 1 = yes.	integer	0 | 1		NA/blank as read by fread	67399	0	2	public	derived_or_workflow_data	csv	manual_precision_definition	FALSE	acceptable		delta_le_minus1_flag	esld_master_long_public.csv				F4	public_or_low_risk	yes		public_deposit	keep_public_deposit	F4	public	Public-deposit file after policy overrides.	public	public_deposit	keep_public_deposit	Parent file is public data and variable was marked keep_public=yes.	public			FALSE	FALSE	FALSE	FALSE	FALSE
dialysis_raw	02_workflows/F4_workflow_v01/data/01_source_loaded_harmonized/esld_master_long_public.csv	dialysis_raw	Dialysis indicator as recorded before score derivation	Binary indicator showing whether dialysis was recorded in the source field before score derivation.		0 = no dialysis recorded; 1 = dialysis recorded.	integer	0 | 1		NA/blank as read by fread	67399	27827	2	public	derived_or_workflow_data	csv	manual_exact_definition	FALSE	acceptable		dialysis_raw	esld_master_long_public.csv				F4	public_or_low_risk	yes		public_deposit	keep_public_deposit	F4	public	Public-deposit file after policy overrides.	public	public_deposit	keep_public_deposit	Parent file is public data and variable was marked keep_public=yes.	public			FALSE	FALSE	FALSE	FALSE	FALSE
encounter_id_public	02_workflows/F4_workflow_v01/data/01_source_loaded_harmonized/esld_master_long_public.csv	encounter_id_public	Public encounter pseudonym	Non-linkable public-release encounter pseudonym used for encounter-level grouping; not an original hospital encounter identifier.		See example_values and allowed_values.	character	E001181 | E000008 | E000041 | E000100 | E000126	E001181 | E000008 | E000041 | E000100 | E000126 | E000151 | E000157 | E000219 | E000289 | E000344	NA/blank as read by fread	67399	0	5045	public	derived_or_workflow_data	csv	exact_definition	FALSE	acceptable		encounter_id_public	esld_master_long_public.csv				F4	manual_review_indirect_identifier_risk	manual_review		public_deposit	keep_public_deposit	F4	manual_review	Public-deposit file after policy overrides.	manual_review	public_deposit	keep_public_deposit	Approved after public manual-variable review. Public release pseudonym, binary flag, or technical F1 identifier; not a raw patient identifier.	manual_review_public_data_variable	release_pseudonym_or_technical_identifier	Public release pseudonym, binary flag, or technical F1 identifier; not a raw patient identifier.	FALSE	FALSE	FALSE	FALSE	FALSE
etiology_source_current_flag	02_workflows/F4_workflow_v01/data/01_source_loaded_harmonized/esld_master_long_public.csv	etiology_source_current_flag	Current etiology source flag	Binary indicator identifying whether the etiology source is the current source used for the public row.		0 = no; 1 = yes.	integer	1		NA/blank as read by fread	67399	0	1	public	derived_or_workflow_data	csv	manual_precision_definition	FALSE	acceptable		etiology_source_current_flag	esld_master_long_public.csv				F4	public_or_low_risk	yes		public_deposit	keep_public_deposit	F4	public	Public-deposit file after policy overrides.	public	public_deposit	keep_public_deposit	Parent file is public data and variable was marked keep_public=yes.	public			FALSE	FALSE	FALSE	FALSE	FALSE
etiology_unclassified	02_workflows/F4_workflow_v01/data/01_source_loaded_harmonized/esld_master_long_public.csv	etiology_unclassified	Unclassified liver disease etiology flag	Binary etiology indicator identifying records without a classified liver disease etiology in the public ESLD cohort.		0 = no; 1 = yes.	integer	0		NA/blank as read by fread	67399	0	1	public	derived_or_workflow_data	csv	manual_exact_definition	FALSE	acceptable		etiology_unclassified	esld_master_long_public.csv				F4	public_or_low_risk	yes		public_deposit	keep_public_deposit	F4	public	Public-deposit file after policy overrides.	public	public_deposit	keep_public_deposit	Parent file is public data and variable was marked keep_public=yes.	public			FALSE	FALSE	FALSE	FALSE	FALSE
hbv	02_workflows/F4_workflow_v01/data/01_source_loaded_harmonized/esld_master_long_public.csv	hbv	Hepatitis B virus etiology flag	Binary etiology indicator for hepatitis B virus-related liver disease in the public ESLD cohort.		0 = no; 1 = yes.	integer	0 | 1		NA/blank as read by fread	67399	0	2	public	derived_or_workflow_data	csv	manual_exact_definition	FALSE	acceptable		hbv	esld_master_long_public.csv				F4	public_or_low_risk	yes		public_deposit	keep_public_deposit	F4	public	Public-deposit file after policy overrides.	public	public_deposit	keep_public_deposit	Parent file is public data and variable was marked keep_public=yes.	public			FALSE	FALSE	FALSE	FALSE	FALSE
hcv	02_workflows/F4_workflow_v01/data/01_source_loaded_harmonized/esld_master_long_public.csv	hcv	Hepatitis C virus etiology flag	Binary etiology indicator for hepatitis C virus-related liver disease in the public ESLD cohort.		0 = no; 1 = yes.	integer	0 | 1		NA/blank as read by fread	67399	0	2	public	derived_or_workflow_data	csv	manual_exact_definition	FALSE	acceptable		hcv	esld_master_long_public.csv				F4	public_or_low_risk	yes		public_deposit	keep_public_deposit	F4	public	Public-deposit file after policy overrides.	public	public_deposit	keep_public_deposit	Parent file is public data and variable was marked keep_public=yes.	public			FALSE	FALSE	FALSE	FALSE	FALSE
icd_source_present	02_workflows/F4_workflow_v01/data/01_source_loaded_harmonized/esld_master_long_public.csv	icd_source_present	ICD source present flag	Binary indicator showing whether an ICD-derived etiology source was present for the public row.		0 = no; 1 = yes.	integer	1 | 0		NA/blank as read by fread	67399	0	2	public	derived_or_workflow_data	csv	manual_precision_definition	FALSE	acceptable		icd_source_present	esld_master_long_public.csv				F4	public_or_low_risk	yes		public_deposit	keep_public_deposit	F4	public	Public-deposit file after policy overrides.	public	public_deposit	keep_public_deposit	Parent file is public data and variable was marked keep_public=yes.	public			FALSE	FALSE	FALSE	FALSE	FALSE
in_t1_cohort	02_workflows/F4_workflow_v01/data/01_source_loaded_harmonized/esld_master_long_public.csv	in_t1_cohort	Inclusion flag for Table 1 cohort	Binary indicator identifying records included in the public ESLD Table 1 baseline-characteristics cohort.		0 = not included; 1 = included.	integer	1		NA/blank as read by fread	67399	0	1	public	derived_or_workflow_data	csv	manual_exact_definition	FALSE	acceptable		in_t1_cohort	esld_master_long_public.csv				F4	public_or_low_risk	yes		public_deposit	keep_public_deposit	F4	public	Public-deposit file after policy overrides.	public	public_deposit	keep_public_deposit	Parent file is public data and variable was marked keep_public=yes.	public			FALSE	FALSE	FALSE	FALSE	FALSE
in_t3_anchor_model	02_workflows/F4_workflow_v01/data/01_source_loaded_harmonized/esld_master_long_public.csv	in_t3_anchor_model	Inclusion flag for Table 3 anchor-model cohort	Binary indicator identifying records included in the Table 3 anchor-model cohort used for creatinine-comparison analyses.		0 = not included; 1 = included.	integer	1 | 0		NA/blank as read by fread	67399	0	2	public	derived_or_workflow_data	csv	manual_exact_definition	FALSE	acceptable		in_t3_anchor_model	esld_master_long_public.csv				F4	public_or_low_risk	yes		public_deposit	keep_public_deposit	F4	public	Public-deposit file after policy overrides.	public	public_deposit	keep_public_deposit	Parent file is public data and variable was marked keep_public=yes.	public			FALSE	FALSE	FALSE	FALSE	FALSE
in_t4_prevalence_path	02_workflows/F4_workflow_v01/data/01_source_loaded_harmonized/esld_master_long_public.csv	in_t4_prevalence_path	Inclusion flag for Table 4 prevalence pathway	Binary indicator identifying records included in the Table 4 prevalence-analysis pathway.		0 = not included; 1 = included.	integer	1		NA/blank as read by fread	67399	0	1	public	derived_or_workflow_data	csv	manual_exact_definition	FALSE	acceptable		in_t4_prevalence_path	esld_master_long_public.csv				F4	public_or_low_risk	yes		public_deposit	keep_public_deposit	F4	public	Public-deposit file after policy overrides.	public	public_deposit	keep_public_deposit	Parent file is public data and variable was marked keep_public=yes.	public			FALSE	FALSE	FALSE	FALSE	FALSE
in_t4_survival_path	02_workflows/F4_workflow_v01/data/01_source_loaded_harmonized/esld_master_long_public.csv	in_t4_survival_path	Inclusion flag for Table 4 survival pathway	Binary indicator identifying records included in the Table 4 survival-analysis pathway.		0 = not included; 1 = included.	integer	0 | 1		NA/blank as read by fread	67399	0	2	public	derived_or_workflow_data	csv	manual_exact_definition	FALSE	acceptable		in_t4_survival_path	esld_master_long_public.csv				F4	public_or_low_risk	yes		public_deposit	keep_public_deposit	F4	public	Public-deposit file after policy overrides.	public	public_deposit	keep_public_deposit	Parent file is public data and variable was marked keep_public=yes.	public			FALSE	FALSE	FALSE	FALSE	FALSE
inr	02_workflows/F4_workflow_v01/data/01_source_loaded_harmonized/esld_master_long_public.csv	inr	International normalized ratio	International normalized ratio of prothrombin time used for MELD-related score calculation.	ratio	Numeric INR value.	numeric	1.14 | 0.91 | 1 | 1.04 | 0.98		NA/blank as read by fread	67399	0	786	public	derived_or_workflow_data	csv	manual_exact_definition	FALSE	acceptable		inr	esld_master_long_public.csv				F4	public_or_low_risk	yes		public_deposit	keep_public_deposit	F4	public	Public-deposit file after policy overrides.	public	public_deposit	keep_public_deposit	Parent file is public data and variable was marked keep_public=yes.	public			FALSE	FALSE	FALSE	FALSE	FALSE
mash	02_workflows/F4_workflow_v01/data/01_source_loaded_harmonized/esld_master_long_public.csv	mash	Metabolic dysfunction-associated steatohepatitis etiology flag	Binary etiology indicator for metabolic dysfunction-associated steatohepatitis in the public ESLD cohort.		0 = no; 1 = yes.	integer	0 | 1		NA/blank as read by fread	67399	0	2	public	derived_or_workflow_data	csv	manual_exact_definition	FALSE	acceptable		mash	esld_master_long_public.csv				F4	public_or_low_risk	yes		public_deposit	keep_public_deposit	F4	public	Public-deposit file after policy overrides.	public	public_deposit	keep_public_deposit	Parent file is public data and variable was marked keep_public=yes.	public			FALSE	FALSE	FALSE	FALSE	FALSE
model	02_workflows/F4_workflow_v01/data/01_source_loaded_harmonized/esld_master_long_public.csv	model	MELD model or score variant	Name of the MELD-related model or score variant represented by the row; expected values include MELD, MELD-Na, reMELD-Na, and MELD 3.0.		Categorical score/model label, for example MELD, MELD-Na, reMELD-Na, or MELD 3.0.	character	MELD | MELD-Na | reMELD-Na | MELD 3.0	MELD | MELD-Na | reMELD-Na | MELD 3.0	NA/blank as read by fread	67399	0	4	public	derived_or_workflow_data	csv	manual_exact_definition	FALSE	acceptable		model	esld_master_long_public.csv				F4	public_or_low_risk	yes		public_deposit	keep_public_deposit	F4	public	Public-deposit file after policy overrides.	public	public_deposit	keep_public_deposit	Parent file is public data and variable was marked keep_public=yes.	public			FALSE	FALSE	FALSE	FALSE	FALSE
other	02_workflows/F4_workflow_v01/data/01_source_loaded_harmonized/esld_master_long_public.csv	other	Other liver disease etiology flag	Binary etiology indicator for liver disease etiologies grouped as other in the public ESLD cohort.		0 = no; 1 = yes.	integer	1 | 0		NA/blank as read by fread	67399	0	2	public	derived_or_workflow_data	csv	manual_exact_definition	FALSE	acceptable		other	esld_master_long_public.csv				F4	public_or_low_risk	yes		public_deposit	keep_public_deposit	F4	public	Public-deposit file after policy overrides.	public	public_deposit	keep_public_deposit	Parent file is public data and variable was marked keep_public=yes.	public			FALSE	FALSE	FALSE	FALSE	FALSE
patient_id	02_workflows/F4_workflow_v01/data/01_source_loaded_harmonized/esld_master_long_public.csv	patient_id	Public patient pseudonym	Non-linkable public-release patient pseudonym used to preserve within-patient grouping in public ESLD data; not an original hospital patient identifier.		See example_values and allowed_values.	character	P000001 | P000002 | P000003 | P000004 | P000005	P000001 | P000002 | P000003 | P000004 | P000005 | P000006 | P000007 | P000008 | P000009 | P000010	NA/blank as read by fread	67399	0	1375	public	derived_or_workflow_data	csv	exact_definition	FALSE	acceptable		patient_id	esld_master_long_public.csv				F4	manual_review_indirect_identifier_risk	manual_review		public_deposit	keep_public_deposit	F4	manual_review	Public-deposit file after policy overrides.	manual_review	public_deposit	keep_public_deposit	Approved after public manual-variable review. Public release pseudonym, binary flag, or technical F1 identifier; not a raw patient identifier.	manual_review_public_data_variable	release_pseudonym_or_technical_identifier	Public release pseudonym, binary flag, or technical F1 identifier; not a raw patient identifier.	FALSE	FALSE	FALSE	FALSE	FALSE
pbc	02_workflows/F4_workflow_v01/data/01_source_loaded_harmonized/esld_master_long_public.csv	pbc	Primary biliary cholangitis etiology flag	Binary etiology indicator for primary biliary cholangitis in the public ESLD cohort.		0 = no; 1 = yes.	integer	0 | 1		NA/blank as read by fread	67399	0	2	public	derived_or_workflow_data	csv	manual_exact_definition	FALSE	acceptable		pbc	esld_master_long_public.csv				F4	public_or_low_risk	yes		public_deposit	keep_public_deposit	F4	public	Public-deposit file after policy overrides.	public	public_deposit	keep_public_deposit	Parent file is public data and variable was marked keep_public=yes.	public			FALSE	FALSE	FALSE	FALSE	FALSE
sample_day_from_first_sample	02_workflows/F4_workflow_v01/data/01_source_loaded_harmonized/esld_master_long_public.csv	sample_day_from_first_sample	Relative sample day	Relative day of the sample measured from the first sample for the public patient/sample sequence; not a calendar date.	relative days	Integer or numeric relative day count.	integer	0 | 42 | 91 | 118 | 133		NA/blank as read by fread	67399	0	3438	public	derived_or_workflow_data	csv	manual_precision_definition	FALSE	acceptable		sample_day_from_first_sample	esld_master_long_public.csv		relative days		F4	public_or_low_risk	yes		public_deposit	keep_public_deposit	F4	public	Public-deposit file after policy overrides.	public	public_deposit	keep_public_deposit	Parent file is public data and variable was marked keep_public=yes.	public			FALSE	FALSE	FALSE	FALSE	FALSE
sample_group_id_public	02_workflows/F4_workflow_v01/data/01_source_loaded_harmonized/esld_master_long_public.csv	sample_group_id_public	Public sample-group pseudonym	Non-linkable public-release sample-group pseudonym used to group samples within the released public data.		See example_values and allowed_values.	character	G0000001 | G0000002 | G0000003 | G0000004 | G0000005	G0000001 | G0000002 | G0000003 | G0000004 | G0000005 | G0000006 | G0000007 | G0000008 | G0000009 | G0000010	NA/blank as read by fread	67399	0	20359	public	derived_or_workflow_data	csv	exact_definition	FALSE	acceptable		sample_group_id_public	esld_master_long_public.csv				F4	manual_review_indirect_identifier_risk	manual_review		public_deposit	keep_public_deposit	F4	manual_review	Public-deposit file after policy overrides.	manual_review	public_deposit	keep_public_deposit	Approved after public manual-variable review. Public release pseudonym, binary flag, or technical F1 identifier; not a raw patient identifier.	manual_review_public_data_variable	release_pseudonym_or_technical_identifier	Public release pseudonym, binary flag, or technical F1 identifier; not a raw patient identifier.	FALSE	FALSE	FALSE	FALSE	FALSE
sample_id	02_workflows/F4_workflow_v01/data/01_source_loaded_harmonized/esld_master_long_public.csv	sample_id	Sample identifier	Identifier of a sample or experimental record within the released public data; not a personal identifier.		See example_values and allowed_values.	character	S0000001 | S0000002 | S0000003 | S0000004 | S0000005	S0000001 | S0000002 | S0000003 | S0000004 | S0000005 | S0000006 | S0000007 | S0000008 | S0000009 | S0000010	NA/blank as read by fread	67399	0	67399	public	derived_or_workflow_data	csv	exact_definition	FALSE	acceptable		sample_id	esld_master_long_public.csv				F4	manual_review_indirect_identifier_risk	manual_review		public_deposit	keep_public_deposit	F4	manual_review	Public-deposit file after policy overrides.	manual_review	public_deposit	keep_public_deposit	Approved after public manual-variable review. Public release pseudonym, binary flag, or technical F1 identifier; not a raw patient identifier.	manual_review_public_data_variable	release_pseudonym_or_technical_identifier	Public release pseudonym, binary flag, or technical F1 identifier; not a raw patient identifier.	FALSE	FALSE	FALSE	FALSE	FALSE
sample_month_index	02_workflows/F4_workflow_v01/data/01_source_loaded_harmonized/esld_master_long_public.csv	sample_month_index	Relative sample month index	Relative month index of the sample measured from the first sample for the public patient/sample sequence; not a calendar month.	relative months	Integer or numeric relative month index.	integer	0 | 1 | 2 | 3 | 4		NA/blank as read by fread	67399	0	177	public	derived_or_workflow_data	csv	manual_precision_definition	FALSE	acceptable		sample_month_index	esld_master_long_public.csv		relative months		F4	public_or_low_risk	yes		public_deposit	keep_public_deposit	F4	public	Public-deposit file after policy overrides.	public	public_deposit	keep_public_deposit	Parent file is public data and variable was marked keep_public=yes.	public			FALSE	FALSE	FALSE	FALSE	FALSE
score_corrected	02_workflows/F4_workflow_v01/data/01_source_loaded_harmonized/esld_master_long_public.csv	score_corrected	Corrected score	MELD-related score after creatinine correction or recalculation.	score points	Numeric score.	integer	14 | 19 | 16 | 10 | 13		NA/blank as read by fread	67399	0	40	public	derived_or_workflow_data	csv	manual_precision_definition	FALSE	acceptable		score_corrected	esld_master_long_public.csv				F4	public_or_low_risk	yes		public_deposit	keep_public_deposit	F4	public	Public-deposit file after policy overrides.	public	public_deposit	keep_public_deposit	Parent file is public data and variable was marked keep_public=yes.	public			FALSE	FALSE	FALSE	FALSE	FALSE
score_delta	02_workflows/F4_workflow_v01/data/01_source_loaded_harmonized/esld_master_long_public.csv	score_delta	Score difference	Difference between score variants or scoring approaches, expressed in score points.		See example_values and allowed_values.	integer	0 | 1 | -1 | -2		NA/blank as read by fread	67399	0	4	public	derived_or_workflow_data	csv	exact_definition	FALSE	acceptable		score_delta	esld_master_long_public.csv				F4	public_or_low_risk	yes		public_deposit	keep_public_deposit	F4	public	Public-deposit file after policy overrides.	public	public_deposit	keep_public_deposit	Parent file is public data and variable was marked keep_public=yes.	public			FALSE	FALSE	FALSE	FALSE	FALSE
score_original	02_workflows/F4_workflow_v01/data/01_source_loaded_harmonized/esld_master_long_public.csv	score_original	Original score	Original MELD-related score before creatinine correction or recalculation.		Numeric score.	integer	14 | 19 | 16 | 10 | 13		NA/blank as read by fread	67399	0	40	public	derived_or_workflow_data	csv	manual_precision_definition	FALSE	acceptable		score_original	esld_master_long_public.csv				F4	public_or_low_risk	yes		public_deposit	keep_public_deposit	F4	public	Public-deposit file after policy overrides.	public	public_deposit	keep_public_deposit	Parent file is public data and variable was marked keep_public=yes.	public			FALSE	FALSE	FALSE	FALSE	FALSE
sex	02_workflows/F4_workflow_v01/data/01_source_loaded_harmonized/esld_master_long_public.csv	sex	Sex	Sex category represented in the public ESLD data.		M = male; F = female.	character	M | F	M | F	NA/blank as read by fread	67399	0	2	public	derived_or_workflow_data	csv	manual_exact_definition	FALSE	acceptable		sex	esld_master_long_public.csv				F4	public_or_low_risk	yes		public_deposit	keep_public_deposit	F4	public	Public-deposit file after policy overrides.	public	public_deposit	keep_public_deposit	Parent file is public data and variable was marked keep_public=yes.	public			FALSE	FALSE	FALSE	FALSE	FALSE
sodium	02_workflows/F4_workflow_v01/data/01_source_loaded_harmonized/esld_master_long_public.csv	sodium	Serum sodium concentration	Serum sodium concentration used for MELD-Na, reMELD-Na, or MELD 3.0 score calculation.	mmol/L	Numeric concentration in mmol/L.	numeric	131 | 134 | 132 | 133 | 140		NA/blank as read by fread	67399	20359	188	public	derived_or_workflow_data	csv	manual_exact_definition	FALSE	acceptable		sodium	esld_master_long_public.csv				F4	public_or_low_risk	yes		public_deposit	keep_public_deposit	F4	public	Public-deposit file after policy overrides.	public	public_deposit	keep_public_deposit	Parent file is public data and variable was marked keep_public=yes.	public			FALSE	FALSE	FALSE	FALSE	FALSE
tbil	02_workflows/F4_workflow_v01/data/01_source_loaded_harmonized/esld_master_long_public.csv	tbil	Total bilirubin concentration	Total bilirubin concentration used in MELD-related score calculation in the public ESLD data.		Numeric concentration in mg/dL.	numeric	1 | 0.9 | 1.1 | 0.8 | 0.6		NA/blank as read by fread	67399	0	2029	public	derived_or_workflow_data	csv	manual_precision_definition	FALSE	acceptable		tbil	esld_master_long_public.csv				F4	public_or_low_risk	yes		public_deposit	keep_public_deposit	F4	public	Public-deposit file after policy overrides.	public	public_deposit	keep_public_deposit	Parent file is public data and variable was marked keep_public=yes.	public			FALSE	FALSE	FALSE	FALSE	FALSE
asterisk	02_workflows/F4_workflow_v01/data/02b_figure_content/esld_F4_survival_stats_public.csv	asterisk	Statistical-significance annotation	Text label used to annotate statistical significance in the rendered figure, for example n.s., *, **, ***, or ****.		Categorical display label such as n.s., *, **, ***, or ****.	character	n.s. | **** | ** | * | ***	n.s. | **** | ** | * | ***	NA/blank as read by fread	27	0	5	public	derived_or_workflow_data	csv	manual_precision_definition	FALSE	acceptable		asterisk	esld_F4_survival_stats_public.csv				F4	public_or_low_risk	yes		public_deposit	keep_public_deposit	F4	public	Public-deposit file after policy overrides.	public	public_deposit	keep_public_deposit	Parent file is public data and variable was marked keep_public=yes.	public			FALSE	FALSE	FALSE	FALSE	FALSE
median_m1	02_workflows/F4_workflow_v01/data/02b_figure_content/esld_F4_survival_stats_public.csv	median_m1	Median value for m1 group	Median row-specific value for the m1 group. m1 denotes the negative score-shift group. In class-level score-shift summaries it denotes the minus-one score-shift class; in grouped survival outputs it is the negative-shift comparison group used by the workflow.		Numeric summary value; scale depends on the row-specific F4 statistic.	numeric	125 | 74 | 33 | 17 | 10		NA/blank as read by fread	27	0	23	public	derived_or_workflow_data	csv	manual_precision_definition	FALSE	acceptable		median_m1	esld_F4_survival_stats_public.csv				F4	public_or_low_risk	yes		public_deposit	keep_public_deposit	F4	public	Public-deposit file after policy overrides.	public	public_deposit	keep_public_deposit	Parent file is public data and variable was marked keep_public=yes.	public			FALSE	FALSE	FALSE	FALSE	FALSE
median_pm2	02_workflows/F4_workflow_v01/data/02b_figure_content/esld_F4_survival_stats_public.csv	median_pm2	Median value for pm2 group	Median row-specific value for the pm2 group in F4 survival-statistics data. pm2 denotes the F4 comparator group used against m1 in the survival-statistics table; it should be interpreted as the F4 workflow's non-m1/reference comparator group.		Numeric summary value; scale depends on the row-specific F4 statistic.	numeric	126 | 26 | 15 | 9 | 7		NA/blank as read by fread	27	0	23	public	derived_or_workflow_data	csv	manual_precision_definition	FALSE	acceptable		median_pm2	esld_F4_survival_stats_public.csv				F4	public_or_low_risk	yes		public_deposit	keep_public_deposit	F4	public	Public-deposit file after policy overrides.	public	public_deposit	keep_public_deposit	Parent file is public data and variable was marked keep_public=yes.	public			FALSE	FALSE	FALSE	FALSE	FALSE
model	02_workflows/F4_workflow_v01/data/02b_figure_content/esld_F4_survival_stats_public.csv	model	MELD model or score variant	Name of the MELD-related model or score variant represented by the row; expected values include MELD, MELD-Na, reMELD-Na, and MELD 3.0.		Categorical score/model label, for example MELD, MELD-Na, reMELD-Na, or MELD 3.0.	character	MELD | MELD-Na | reMELD-Na | MELD 3.0	MELD | MELD-Na | reMELD-Na | MELD 3.0	NA/blank as read by fread	27	0	4	public	derived_or_workflow_data	csv	manual_exact_definition	FALSE	acceptable		model	esld_F4_survival_stats_public.csv				F4	public_or_low_risk	yes		public_deposit	keep_public_deposit	F4	public	Public-deposit file after policy overrides.	public	public_deposit	keep_public_deposit	Parent file is public data and variable was marked keep_public=yes.	public			FALSE	FALSE	FALSE	FALSE	FALSE
n_m1	02_workflows/F4_workflow_v01/data/02b_figure_content/esld_F4_survival_stats_public.csv	n_m1	Number of observations in m1 group	Count of observations in the m1 group for the row-specific stratum. m1 denotes the negative score-shift group. In class-level score-shift summaries it denotes the minus-one score-shift class; in grouped survival outputs it is the negative-shift comparison group used by the workflow.		Integer count.	integer	369 | 913 | 916 | 555 | 305		NA/blank as read by fread	27	0	26	public	derived_or_workflow_data	csv	manual_precision_definition	FALSE	acceptable		n_m1	esld_F4_survival_stats_public.csv				F4	public_or_low_risk	yes		public_deposit	keep_public_deposit	F4	public	Public-deposit file after policy overrides.	public	public_deposit	keep_public_deposit	Parent file is public data and variable was marked keep_public=yes.	public			FALSE	FALSE	FALSE	FALSE	FALSE
n_pm2	02_workflows/F4_workflow_v01/data/02b_figure_content/esld_F4_survival_stats_public.csv	n_pm2	Number of observations in pm2 group	Count of observations in the pm2 group for the row-specific F4 survival stratum. pm2 denotes the F4 comparator group used against m1 in the survival-statistics table; it should be interpreted as the F4 workflow's non-m1/reference comparator group.		Integer count.	integer	405 | 190 | 84 | 56 | 31		NA/blank as read by fread	27	0	26	public	derived_or_workflow_data	csv	manual_precision_definition	FALSE	acceptable		n_pm2	esld_F4_survival_stats_public.csv				F4	public_or_low_risk	yes		public_deposit	keep_public_deposit	F4	public	Public-deposit file after policy overrides.	public	public_deposit	keep_public_deposit	Parent file is public data and variable was marked keep_public=yes.	public			FALSE	FALSE	FALSE	FALSE	FALSE
p25_m1	02_workflows/F4_workflow_v01/data/02b_figure_content/esld_F4_survival_stats_public.csv	p25_m1	25th-percentile value for m1 group	25th percentile of the row-specific value for the m1 group. m1 denotes the negative score-shift group. In class-level score-shift summaries it denotes the minus-one score-shift class; in grouped survival outputs it is the negative-shift comparison group used by the workflow.		Numeric summary value; scale depends on the row-specific F4 statistic.	numeric	273 | 247 | 143.25 | 39 | 25		NA/blank as read by fread	27	0	26	public	derived_or_workflow_data	csv	manual_precision_definition	FALSE	acceptable		p25_m1	esld_F4_survival_stats_public.csv				F4	public_or_low_risk	yes		public_deposit	keep_public_deposit	F4	public	Public-deposit file after policy overrides.	public	public_deposit	keep_public_deposit	Parent file is public data and variable was marked keep_public=yes.	public			FALSE	FALSE	FALSE	FALSE	FALSE
p25_pm2	02_workflows/F4_workflow_v01/data/02b_figure_content/esld_F4_survival_stats_public.csv	p25_pm2	25th-percentile value for pm2 group	25th percentile of the row-specific value for the pm2 group in F4 survival-statistics data. pm2 denotes the F4 comparator group used against m1 in the survival-statistics table; it should be interpreted as the F4 workflow's non-m1/reference comparator group.		Numeric summary value; scale depends on the row-specific F4 statistic.	numeric	317 | 97.75 | 29.75 | 28.25 | 14.5		NA/blank as read by fread	27	0	26	public	derived_or_workflow_data	csv	manual_precision_definition	FALSE	acceptable		p25_pm2	esld_F4_survival_stats_public.csv				F4	public_or_low_risk	yes		public_deposit	keep_public_deposit	F4	public	Public-deposit file after policy overrides.	public	public_deposit	keep_public_deposit	Parent file is public data and variable was marked keep_public=yes.	public			FALSE	FALSE	FALSE	FALSE	FALSE
p75_m1	02_workflows/F4_workflow_v01/data/02b_figure_content/esld_F4_survival_stats_public.csv	p75_m1	75th-percentile value for m1 group	75th percentile of the row-specific value for the m1 group. m1 denotes the negative score-shift group. In class-level score-shift summaries it denotes the minus-one score-shift class; in grouped survival outputs it is the negative-shift comparison group used by the workflow.		Numeric summary value; scale depends on the row-specific F4 statistic.	numeric	50 | 26 | 12 | 7 | 4		NA/blank as read by fread	27	0	21	public	derived_or_workflow_data	csv	manual_precision_definition	FALSE	acceptable		p75_m1	esld_F4_survival_stats_public.csv				F4	public_or_low_risk	yes		public_deposit	keep_public_deposit	F4	public	Public-deposit file after policy overrides.	public	public_deposit	keep_public_deposit	Parent file is public data and variable was marked keep_public=yes.	public			FALSE	FALSE	FALSE	FALSE	FALSE
p75_pm2	02_workflows/F4_workflow_v01/data/02b_figure_content/esld_F4_survival_stats_public.csv	p75_pm2	75th-percentile value for pm2 group	75th percentile of the row-specific value for the pm2 group in F4 survival-statistics data. pm2 denotes the F4 comparator group used against m1 in the survival-statistics table; it should be interpreted as the F4 workflow's non-m1/reference comparator group.		Numeric summary value; scale depends on the row-specific F4 statistic.	numeric	31 | 12 | 3 | 2 | -0.25		NA/blank as read by fread	27	0	17	public	derived_or_workflow_data	csv	manual_precision_definition	FALSE	acceptable		p75_pm2	esld_F4_survival_stats_public.csv				F4	public_or_low_risk	yes		public_deposit	keep_public_deposit	F4	public	Public-deposit file after policy overrides.	public	public_deposit	keep_public_deposit	Parent file is public data and variable was marked keep_public=yes.	public			FALSE	FALSE	FALSE	FALSE	FALSE
p_value	02_workflows/F4_workflow_v01/data/02b_figure_content/esld_F4_survival_stats_public.csv	p_value	P value	P value from the statistical comparison represented by the row.	probability	Probability value from the corresponding statistical test.	numeric	0.787854614489014 | 9.15971812501929e-11 | 2.77788222236644e-07 | 0.00360653118106935 | 0.114275327333006		NA/blank as read by fread	27	0	27	public	derived_or_workflow_data	csv	exact_definition	FALSE	acceptable		p_value	esld_F4_survival_stats_public.csv		probability		F4	public_or_low_risk	yes		public_deposit	keep_public_deposit	F4	public	Public-deposit file after policy overrides.	public	public_deposit	keep_public_deposit	Parent file is public data and variable was marked keep_public=yes.	public			FALSE	FALSE	FALSE	FALSE	FALSE
score_class_label	02_workflows/F4_workflow_v01/data/02b_figure_content/esld_F4_survival_stats_public.csv	score_class_label	Displayed score-class label	Displayed score-class label for the figure/table stratum.	score points	Categorical score-class label.	character	≤10 | 11-15 | 16-20 | 21-25 | 26-30	≤10 | 11-15 | 16-20 | 21-25 | 26-30 | 31-35 | 36-40	NA/blank as read by fread	27	0	7	public	derived_or_workflow_data	csv	manual_precision_definition	FALSE	acceptable		score_class_label	esld_F4_survival_stats_public.csv				F4	public_or_low_risk	yes		public_deposit	keep_public_deposit	F4	public	Public-deposit file after policy overrides.	public	public_deposit	keep_public_deposit	Parent file is public data and variable was marked keep_public=yes.	public			FALSE	FALSE	FALSE	FALSE	FALSE
score_class_value	02_workflows/F4_workflow_v01/data/02b_figure_content/esld_F4_survival_stats_public.csv	score_class_value	Score-class upper value	Upper score value defining the displayed score class.	score points	Numeric score-class upper value.	integer	10 | 15 | 20 | 25 | 30		NA/blank as read by fread	27	0	7	public	derived_or_workflow_data	csv	manual_precision_definition	FALSE	acceptable		score_class_value	esld_F4_survival_stats_public.csv				F4	public_or_low_risk	yes		public_deposit	keep_public_deposit	F4	public	Public-deposit file after policy overrides.	public	public_deposit	keep_public_deposit	Parent file is public data and variable was marked keep_public=yes.	public			FALSE	FALSE	FALSE	FALSE	FALSE
y_ast	02_workflows/F4_workflow_v01/data/02b_figure_content/esld_F4_survival_stats_public.csv	y_ast	Y coordinate for significance annotation	Y-axis coordinate used to position the statistical-significance annotation in the F4 survival figure.	analysis-specific y-axis coordinate	Numeric y-axis coordinate for annotation placement.	numeric	131 | 79 | 38 | 22 | 15		NA/blank as read by fread	27	0	24	public	derived_or_workflow_data	csv	manual_precision_definition	FALSE	acceptable		y_ast	esld_F4_survival_stats_public.csv		analysis-specific y-axis coordinate		F4	public_or_low_risk	yes		public_deposit	keep_public_deposit	F4	public	Public-deposit file after policy overrides.	public	public_deposit	keep_public_deposit	Parent file is public data and variable was marked keep_public=yes.	public			FALSE	FALSE	FALSE	FALSE	FALSE
asterisk	02_workflows/F4_workflow_v01/submission_ready/public/data/esld_F4_survival_stats_public.csv	asterisk	Statistical-significance annotation	Text label used to annotate statistical significance in the rendered figure, for example n.s., *, **, ***, or ****.		Categorical display label such as n.s., *, **, ***, or ****.	character	n.s. | **** | ** | * | ***	n.s. | **** | ** | * | ***	NA/blank as read by fread	27	0	5	public	derived_or_workflow_data	csv	manual_precision_definition	FALSE	acceptable		asterisk	esld_F4_survival_stats_public.csv				F4	public_or_low_risk	yes		public_deposit	keep_public_deposit	F4	public	Public-deposit file after policy overrides.	public	public_deposit	keep_public_deposit	Parent file is public data and variable was marked keep_public=yes.	public			FALSE	FALSE	FALSE	FALSE	FALSE
median_m1	02_workflows/F4_workflow_v01/submission_ready/public/data/esld_F4_survival_stats_public.csv	median_m1	Median value for m1 group	Median row-specific value for the m1 group. m1 denotes the negative score-shift group. In class-level score-shift summaries it denotes the minus-one score-shift class; in grouped survival outputs it is the negative-shift comparison group used by the workflow.		Numeric summary value; scale depends on the row-specific F4 statistic.	numeric	125 | 74 | 33 | 17 | 10		NA/blank as read by fread	27	0	23	public	derived_or_workflow_data	csv	manual_precision_definition	FALSE	acceptable		median_m1	esld_F4_survival_stats_public.csv				F4	public_or_low_risk	yes		public_deposit	keep_public_deposit	F4	public	Public-deposit file after policy overrides.	public	public_deposit	keep_public_deposit	Parent file is public data and variable was marked keep_public=yes.	public			FALSE	FALSE	FALSE	FALSE	FALSE
median_pm2	02_workflows/F4_workflow_v01/submission_ready/public/data/esld_F4_survival_stats_public.csv	median_pm2	Median value for pm2 group	Median row-specific value for the pm2 group in F4 survival-statistics data. pm2 denotes the F4 comparator group used against m1 in the survival-statistics table; it should be interpreted as the F4 workflow's non-m1/reference comparator group.		Numeric summary value; scale depends on the row-specific F4 statistic.	numeric	126 | 26 | 15 | 9 | 7		NA/blank as read by fread	27	0	23	public	derived_or_workflow_data	csv	manual_precision_definition	FALSE	acceptable		median_pm2	esld_F4_survival_stats_public.csv				F4	public_or_low_risk	yes		public_deposit	keep_public_deposit	F4	public	Public-deposit file after policy overrides.	public	public_deposit	keep_public_deposit	Parent file is public data and variable was marked keep_public=yes.	public			FALSE	FALSE	FALSE	FALSE	FALSE
model	02_workflows/F4_workflow_v01/submission_ready/public/data/esld_F4_survival_stats_public.csv	model	MELD model or score variant	Name of the MELD-related model or score variant represented by the row; expected values include MELD, MELD-Na, reMELD-Na, and MELD 3.0.		Categorical score/model label, for example MELD, MELD-Na, reMELD-Na, or MELD 3.0.	character	MELD | MELD-Na | reMELD-Na | MELD 3.0	MELD | MELD-Na | reMELD-Na | MELD 3.0	NA/blank as read by fread	27	0	4	public	derived_or_workflow_data	csv	manual_exact_definition	FALSE	acceptable		model	esld_F4_survival_stats_public.csv				F4	public_or_low_risk	yes		public_deposit	keep_public_deposit	F4	public	Public-deposit file after policy overrides.	public	public_deposit	keep_public_deposit	Parent file is public data and variable was marked keep_public=yes.	public			FALSE	FALSE	FALSE	FALSE	FALSE
n_m1	02_workflows/F4_workflow_v01/submission_ready/public/data/esld_F4_survival_stats_public.csv	n_m1	Number of observations in m1 group	Count of observations in the m1 group for the row-specific stratum. m1 denotes the negative score-shift group. In class-level score-shift summaries it denotes the minus-one score-shift class; in grouped survival outputs it is the negative-shift comparison group used by the workflow.		Integer count.	integer	369 | 913 | 916 | 555 | 305		NA/blank as read by fread	27	0	26	public	derived_or_workflow_data	csv	manual_precision_definition	FALSE	acceptable		n_m1	esld_F4_survival_stats_public.csv				F4	public_or_low_risk	yes		public_deposit	keep_public_deposit	F4	public	Public-deposit file after policy overrides.	public	public_deposit	keep_public_deposit	Parent file is public data and variable was marked keep_public=yes.	public			FALSE	FALSE	FALSE	FALSE	FALSE
n_pm2	02_workflows/F4_workflow_v01/submission_ready/public/data/esld_F4_survival_stats_public.csv	n_pm2	Number of observations in pm2 group	Count of observations in the pm2 group for the row-specific F4 survival stratum. pm2 denotes the F4 comparator group used against m1 in the survival-statistics table; it should be interpreted as the F4 workflow's non-m1/reference comparator group.		Integer count.	integer	405 | 190 | 84 | 56 | 31		NA/blank as read by fread	27	0	26	public	derived_or_workflow_data	csv	manual_precision_definition	FALSE	acceptable		n_pm2	esld_F4_survival_stats_public.csv				F4	public_or_low_risk	yes		public_deposit	keep_public_deposit	F4	public	Public-deposit file after policy overrides.	public	public_deposit	keep_public_deposit	Parent file is public data and variable was marked keep_public=yes.	public			FALSE	FALSE	FALSE	FALSE	FALSE
p25_m1	02_workflows/F4_workflow_v01/submission_ready/public/data/esld_F4_survival_stats_public.csv	p25_m1	25th-percentile value for m1 group	25th percentile of the row-specific value for the m1 group. m1 denotes the negative score-shift group. In class-level score-shift summaries it denotes the minus-one score-shift class; in grouped survival outputs it is the negative-shift comparison group used by the workflow.		Numeric summary value; scale depends on the row-specific F4 statistic.	numeric	273 | 247 | 143.25 | 39 | 25		NA/blank as read by fread	27	0	26	public	derived_or_workflow_data	csv	manual_precision_definition	FALSE	acceptable		p25_m1	esld_F4_survival_stats_public.csv				F4	public_or_low_risk	yes		public_deposit	keep_public_deposit	F4	public	Public-deposit file after policy overrides.	public	public_deposit	keep_public_deposit	Parent file is public data and variable was marked keep_public=yes.	public			FALSE	FALSE	FALSE	FALSE	FALSE
p25_pm2	02_workflows/F4_workflow_v01/submission_ready/public/data/esld_F4_survival_stats_public.csv	p25_pm2	25th-percentile value for pm2 group	25th percentile of the row-specific value for the pm2 group in F4 survival-statistics data. pm2 denotes the F4 comparator group used against m1 in the survival-statistics table; it should be interpreted as the F4 workflow's non-m1/reference comparator group.		Numeric summary value; scale depends on the row-specific F4 statistic.	numeric	317 | 97.75 | 29.75 | 28.25 | 14.5		NA/blank as read by fread	27	0	26	public	derived_or_workflow_data	csv	manual_precision_definition	FALSE	acceptable		p25_pm2	esld_F4_survival_stats_public.csv				F4	public_or_low_risk	yes		public_deposit	keep_public_deposit	F4	public	Public-deposit file after policy overrides.	public	public_deposit	keep_public_deposit	Parent file is public data and variable was marked keep_public=yes.	public			FALSE	FALSE	FALSE	FALSE	FALSE
p75_m1	02_workflows/F4_workflow_v01/submission_ready/public/data/esld_F4_survival_stats_public.csv	p75_m1	75th-percentile value for m1 group	75th percentile of the row-specific value for the m1 group. m1 denotes the negative score-shift group. In class-level score-shift summaries it denotes the minus-one score-shift class; in grouped survival outputs it is the negative-shift comparison group used by the workflow.		Numeric summary value; scale depends on the row-specific F4 statistic.	numeric	50 | 26 | 12 | 7 | 4		NA/blank as read by fread	27	0	21	public	derived_or_workflow_data	csv	manual_precision_definition	FALSE	acceptable		p75_m1	esld_F4_survival_stats_public.csv				F4	public_or_low_risk	yes		public_deposit	keep_public_deposit	F4	public	Public-deposit file after policy overrides.	public	public_deposit	keep_public_deposit	Parent file is public data and variable was marked keep_public=yes.	public			FALSE	FALSE	FALSE	FALSE	FALSE
p75_pm2	02_workflows/F4_workflow_v01/submission_ready/public/data/esld_F4_survival_stats_public.csv	p75_pm2	75th-percentile value for pm2 group	75th percentile of the row-specific value for the pm2 group in F4 survival-statistics data. pm2 denotes the F4 comparator group used against m1 in the survival-statistics table; it should be interpreted as the F4 workflow's non-m1/reference comparator group.		Numeric summary value; scale depends on the row-specific F4 statistic.	numeric	31 | 12 | 3 | 2 | -0.25		NA/blank as read by fread	27	0	17	public	derived_or_workflow_data	csv	manual_precision_definition	FALSE	acceptable		p75_pm2	esld_F4_survival_stats_public.csv				F4	public_or_low_risk	yes		public_deposit	keep_public_deposit	F4	public	Public-deposit file after policy overrides.	public	public_deposit	keep_public_deposit	Parent file is public data and variable was marked keep_public=yes.	public			FALSE	FALSE	FALSE	FALSE	FALSE
p_value	02_workflows/F4_workflow_v01/submission_ready/public/data/esld_F4_survival_stats_public.csv	p_value	P value	P value from the statistical comparison represented by the row.	probability	Probability value from the corresponding statistical test.	numeric	0.787854614489014 | 9.15971812501929e-11 | 2.77788222236644e-07 | 0.00360653118106935 | 0.114275327333006		NA/blank as read by fread	27	0	27	public	derived_or_workflow_data	csv	exact_definition	FALSE	acceptable		p_value	esld_F4_survival_stats_public.csv		probability		F4	public_or_low_risk	yes		public_deposit	keep_public_deposit	F4	public	Public-deposit file after policy overrides.	public	public_deposit	keep_public_deposit	Parent file is public data and variable was marked keep_public=yes.	public			FALSE	FALSE	FALSE	FALSE	FALSE
score_class_label	02_workflows/F4_workflow_v01/submission_ready/public/data/esld_F4_survival_stats_public.csv	score_class_label	Displayed score-class label	Displayed score-class label for the figure/table stratum.	score points	Categorical score-class label.	character	≤10 | 11-15 | 16-20 | 21-25 | 26-30	≤10 | 11-15 | 16-20 | 21-25 | 26-30 | 31-35 | 36-40	NA/blank as read by fread	27	0	7	public	derived_or_workflow_data	csv	manual_precision_definition	FALSE	acceptable		score_class_label	esld_F4_survival_stats_public.csv				F4	public_or_low_risk	yes		public_deposit	keep_public_deposit	F4	public	Public-deposit file after policy overrides.	public	public_deposit	keep_public_deposit	Parent file is public data and variable was marked keep_public=yes.	public			FALSE	FALSE	FALSE	FALSE	FALSE
score_class_value	02_workflows/F4_workflow_v01/submission_ready/public/data/esld_F4_survival_stats_public.csv	score_class_value	Score-class upper value	Upper score value defining the displayed score class.	score points	Numeric score-class upper value.	integer	10 | 15 | 20 | 25 | 30		NA/blank as read by fread	27	0	7	public	derived_or_workflow_data	csv	manual_precision_definition	FALSE	acceptable		score_class_value	esld_F4_survival_stats_public.csv				F4	public_or_low_risk	yes		public_deposit	keep_public_deposit	F4	public	Public-deposit file after policy overrides.	public	public_deposit	keep_public_deposit	Parent file is public data and variable was marked keep_public=yes.	public			FALSE	FALSE	FALSE	FALSE	FALSE
y_ast	02_workflows/F4_workflow_v01/submission_ready/public/data/esld_F4_survival_stats_public.csv	y_ast	Y coordinate for significance annotation	Y-axis coordinate used to position the statistical-significance annotation in the F4 survival figure.	analysis-specific y-axis coordinate	Numeric y-axis coordinate for annotation placement.	numeric	131 | 79 | 38 | 22 | 15		NA/blank as read by fread	27	0	24	public	derived_or_workflow_data	csv	manual_precision_definition	FALSE	acceptable		y_ast	esld_F4_survival_stats_public.csv		analysis-specific y-axis coordinate		F4	public_or_low_risk	yes		public_deposit	keep_public_deposit	F4	public	Public-deposit file after policy overrides.	public	public_deposit	keep_public_deposit	Parent file is public data and variable was marked keep_public=yes.	public			FALSE	FALSE	FALSE	FALSE	FALSE
age_years_first_available	02_workflows/F5_workflow_v01/data/01_source_loaded_harmonized/esld_master_long_public.csv	age_years_first_available	Age at first available public record	Age in years at the first available public ESLD record for the patient or encounter represented in the released data.	years	Integer age in years.	integer	65 | 67 | 21 | 56 | 63		NA/blank as read by fread	67399	0	79	public	derived_or_workflow_data	csv	manual_exact_definition	FALSE	acceptable		age_years_first_available	esld_master_long_public.csv				F5	public_or_low_risk	yes		public_deposit	keep_public_deposit	F5	public	Public-deposit file after policy overrides.	public	public_deposit	keep_public_deposit	Parent file is public data and variable was marked keep_public=yes.	public			FALSE	FALSE	FALSE	FALSE	FALSE
age_years_sample	02_workflows/F5_workflow_v01/data/01_source_loaded_harmonized/esld_master_long_public.csv	age_years_sample	Age at sample	Age in years at the sample-level public ESLD record.	years	Integer age in years.	integer	65 | 66 | 67 | 68 | 69		NA/blank as read by fread	67399	0	84	public	derived_or_workflow_data	csv	manual_precision_definition	FALSE	acceptable		age_years_sample	esld_master_long_public.csv				F5	public_or_low_risk	yes		public_deposit	keep_public_deposit	F5	public	Public-deposit file after policy overrides.	public	public_deposit	keep_public_deposit	Parent file is public data and variable was marked keep_public=yes.	public			FALSE	FALSE	FALSE	FALSE	FALSE
albumin_g_dl	02_workflows/F5_workflow_v01/data/01_source_loaded_harmonized/esld_master_long_public.csv	albumin_g_dl	Serum albumin concentration	Serum albumin concentration in the public ESLD master data.	g/dL	Numeric concentration in g/dL.	numeric	3.3 | 6.15 | 3.14 | 2.8 | 3.26		NA/blank as read by fread	67399	58785	580	public	derived_or_workflow_data	csv	manual_precision_definition	FALSE	acceptable		albumin_g_dl	esld_master_long_public.csv				F5	public_or_low_risk	yes		public_deposit	keep_public_deposit	F5	public	Public-deposit file after policy overrides.	public	public_deposit	keep_public_deposit	Parent file is public data and variable was marked keep_public=yes.	public			FALSE	FALSE	FALSE	FALSE	FALSE
ald	02_workflows/F5_workflow_v01/data/01_source_loaded_harmonized/esld_master_long_public.csv	ald	Alcohol-related liver disease etiology flag	Binary etiology indicator for alcohol-related liver disease in the public ESLD cohort.		0 = no; 1 = yes.	integer	0 | 1		NA/blank as read by fread	67399	0	2	public	derived_or_workflow_data	csv	manual_exact_definition	FALSE	acceptable		ald	esld_master_long_public.csv				F5	public_or_low_risk	yes		public_deposit	keep_public_deposit	F5	public	Public-deposit file after policy overrides.	public	public_deposit	keep_public_deposit	Parent file is public data and variable was marked keep_public=yes.	public			FALSE	FALSE	FALSE	FALSE	FALSE
ald_hcv	02_workflows/F5_workflow_v01/data/01_source_loaded_harmonized/esld_master_long_public.csv	ald_hcv	Combined alcohol-related liver disease and hepatitis C etiology flag	Binary etiology indicator for combined alcohol-related liver disease and hepatitis C in the public ESLD cohort.		0 = no; 1 = yes.	integer	0 | 1		NA/blank as read by fread	67399	0	2	public	derived_or_workflow_data	csv	manual_exact_definition	FALSE	acceptable		ald_hcv	esld_master_long_public.csv				F5	public_or_low_risk	yes		public_deposit	keep_public_deposit	F5	public	Public-deposit file after policy overrides.	public	public_deposit	keep_public_deposit	Parent file is public data and variable was marked keep_public=yes.	public			FALSE	FALSE	FALSE	FALSE	FALSE
autoimmune	02_workflows/F5_workflow_v01/data/01_source_loaded_harmonized/esld_master_long_public.csv	autoimmune	Autoimmune liver disease etiology flag	Binary etiology indicator for autoimmune liver disease in the public ESLD cohort.		0 = no; 1 = yes.	integer	0 | 1		NA/blank as read by fread	67399	0	2	public	derived_or_workflow_data	csv	manual_exact_definition	FALSE	acceptable		autoimmune	esld_master_long_public.csv				F5	public_or_low_risk	yes		public_deposit	keep_public_deposit	F5	public	Public-deposit file after policy overrides.	public	public_deposit	keep_public_deposit	Parent file is public data and variable was marked keep_public=yes.	public			FALSE	FALSE	FALSE	FALSE	FALSE
crea	02_workflows/F5_workflow_v01/data/01_source_loaded_harmonized/esld_master_long_public.csv	crea	Creatinine concentration	Creatinine concentration used in MELD-related score calculation before applying the study-specific correction.	mg/dL	Numeric concentration in mg/dL.	numeric	1.91 | 1.42 | 1.31 | 1.3 | 1.28		NA/blank as read by fread	67399	0	975	public	derived_or_workflow_data	csv	manual_exact_definition	FALSE	acceptable		crea	esld_master_long_public.csv				F5	public_or_low_risk	yes		public_deposit	keep_public_deposit	F5	public	Public-deposit file after policy overrides.	public	public_deposit	keep_public_deposit	Parent file is public data and variable was marked keep_public=yes.	public			FALSE	FALSE	FALSE	FALSE	FALSE
crea_corrected	02_workflows/F5_workflow_v01/data/01_source_loaded_harmonized/esld_master_long_public.csv	crea_corrected	Corrected creatinine concentration	Creatinine concentration after applying the study-specific correction used for recalculated MELD-related scores.	mg/dL	Numeric concentration in mg/dL.	numeric	1.87705004446668 | 1.41586432303417 | 1.31039363454933 | 1.30192482788903 | 1.28150549768982		NA/blank as read by fread	67399	0	15868	public	derived_or_workflow_data	csv	manual_exact_definition	FALSE	acceptable		crea_corrected	esld_master_long_public.csv				F5	public_or_low_risk	yes		public_deposit	keep_public_deposit	F5	public	Public-deposit file after policy overrides.	public	public_deposit	keep_public_deposit	Parent file is public data and variable was marked keep_public=yes.	public			FALSE	FALSE	FALSE	FALSE	FALSE
date_count	02_workflows/F5_workflow_v01/data/01_source_loaded_harmonized/esld_master_long_public.csv	date_count	Relative day count	Relative day count used for time alignment; negative/positive values are relative to the analysis anchor and are not calendar dates.		See example_values and allowed_values.	integer	-3021 | -2833 | -2798 | -2793 | -2791		NA/blank as read by fread	67399	50970	1450	public	derived_or_workflow_data	csv	exact_definition	FALSE	acceptable		date_count	esld_master_long_public.csv				F5	manual_review_indirect_identifier_risk	manual_review		public_deposit	keep_public_deposit	F5	manual_review	Public-deposit file after policy overrides.	manual_review	public_deposit	keep_public_deposit	Approved after public manual-variable review. Relative/count-based time variable or binary outcome flag; no calendar date/time disclosed.	manual_review_public_data_variable	relative_time_or_public_outcome	Relative/count-based time variable or binary outcome flag; no calendar date/time disclosed.	FALSE	FALSE	FALSE	FALSE	FALSE
date_count_month	02_workflows/F5_workflow_v01/data/01_source_loaded_harmonized/esld_master_long_public.csv	date_count_month	Relative month count	Relative month count derived from the relative day count; this is not a calendar month.		See example_values and allowed_values.	integer	-99 | -93 | -92 | -91 | -87		NA/blank as read by fread	67399	50970	147	public	derived_or_workflow_data	csv	exact_definition	FALSE	acceptable		date_count_month	esld_master_long_public.csv				F5	manual_review_indirect_identifier_risk	manual_review		public_deposit	keep_public_deposit	F5	manual_review	Public-deposit file after policy overrides.	manual_review	public_deposit	keep_public_deposit	Approved after public manual-variable review. Relative/count-based time variable or binary outcome flag; no calendar date/time disclosed.	manual_review_public_data_variable	relative_time_or_public_outcome	Relative/count-based time variable or binary outcome flag; no calendar date/time disclosed.	FALSE	FALSE	FALSE	FALSE	FALSE
dead_sample_flag	02_workflows/F5_workflow_v01/data/01_source_loaded_harmonized/esld_master_long_public.csv	dead_sample_flag	Dead-sample flag	Binary indicator identifying public ESLD sample records assigned to the deceased-sample subset used in sample-level analyses.		0 = not assigned to deceased-sample subset; 1 = assigned to deceased-sample subset.	integer	0 | 1		NA/blank as read by fread	67399	0	2	public	derived_or_workflow_data	csv	manual_final_definition	FALSE	acceptable		dead_sample_flag	esld_master_long_public.csv				F5	public_or_low_risk	yes		public_deposit	keep_public_deposit	F5	public	Public-deposit file after policy overrides.	public	public_deposit	keep_public_deposit	Parent file is public data and variable was marked keep_public=yes.	public			FALSE	FALSE	FALSE	FALSE	FALSE
death_within_90d	02_workflows/F5_workflow_v01/data/01_source_loaded_harmonized/esld_master_long_public.csv	death_within_90d	Death within 90 days	Binary indicator for death within 90 days of the analysis anchor.		0 = no; 1 = yes	logical			NA/blank as read by fread	67399	67399	0	public	derived_or_workflow_data	csv	exact_definition	FALSE	acceptable		death_within_90d	esld_master_long_public.csv				F5	manual_review_indirect_identifier_risk	manual_review		public_deposit	keep_public_deposit	F5	manual_review	Public-deposit file after policy overrides.	manual_review	public_deposit	keep_public_deposit	Approved after public manual-variable review. Relative/count-based time variable or binary outcome flag; no calendar date/time disclosed.	manual_review_public_data_variable	relative_time_or_public_outcome	Relative/count-based time variable or binary outcome flag; no calendar date/time disclosed.	FALSE	FALSE	FALSE	FALSE	FALSE
deceased_patient_flag	02_workflows/F5_workflow_v01/data/01_source_loaded_harmonized/esld_master_long_public.csv	deceased_patient_flag	Deceased patient flag	Binary indicator identifying deceased patients within the released analysis context.		0 = no; 1 = yes	integer	0 | 1		NA/blank as read by fread	67399	0	2	public	derived_or_workflow_data	csv	exact_definition	FALSE	acceptable		deceased_patient_flag	esld_master_long_public.csv				F5	manual_review_indirect_identifier_risk	manual_review		public_deposit	keep_public_deposit	F5	manual_review	Public-deposit file after policy overrides.	manual_review	public_deposit	keep_public_deposit	Approved after public manual-variable review. Public release pseudonym, binary flag, or technical F1 identifier; not a raw patient identifier.	manual_review_public_data_variable	release_pseudonym_or_technical_identifier	Public release pseudonym, binary flag, or technical F1 identifier; not a raw patient identifier.	FALSE	FALSE	FALSE	FALSE	FALSE
delta_eq_0_flag	02_workflows/F5_workflow_v01/data/01_source_loaded_harmonized/esld_master_long_public.csv	delta_eq_0_flag	Zero score-delta flag	Binary indicator equal to 1 when the score delta is exactly zero.		0 = no; 1 = yes.	integer	1 | 0		NA/blank as read by fread	67399	0	2	public	derived_or_workflow_data	csv	manual_precision_definition	FALSE	acceptable		delta_eq_0_flag	esld_master_long_public.csv				F5	public_or_low_risk	yes		public_deposit	keep_public_deposit	F5	public	Public-deposit file after policy overrides.	public	public_deposit	keep_public_deposit	Parent file is public data and variable was marked keep_public=yes.	public			FALSE	FALSE	FALSE	FALSE	FALSE
delta_gt_0_flag	02_workflows/F5_workflow_v01/data/01_source_loaded_harmonized/esld_master_long_public.csv	delta_gt_0_flag	Positive score-delta flag	Binary indicator equal to 1 when the score delta is positive.		0 = no; 1 = yes.	integer	0 | 1		NA/blank as read by fread	67399	0	2	public	derived_or_workflow_data	csv	manual_precision_definition	FALSE	acceptable		delta_gt_0_flag	esld_master_long_public.csv				F5	public_or_low_risk	yes		public_deposit	keep_public_deposit	F5	public	Public-deposit file after policy overrides.	public	public_deposit	keep_public_deposit	Parent file is public data and variable was marked keep_public=yes.	public			FALSE	FALSE	FALSE	FALSE	FALSE
delta_le_minus1_flag	02_workflows/F5_workflow_v01/data/01_source_loaded_harmonized/esld_master_long_public.csv	delta_le_minus1_flag	Score-delta ≤ −1 flag	Binary indicator equal to 1 when the score delta is less than or equal to −1.		0 = no; 1 = yes.	integer	0 | 1		NA/blank as read by fread	67399	0	2	public	derived_or_workflow_data	csv	manual_precision_definition	FALSE	acceptable		delta_le_minus1_flag	esld_master_long_public.csv				F5	public_or_low_risk	yes		public_deposit	keep_public_deposit	F5	public	Public-deposit file after policy overrides.	public	public_deposit	keep_public_deposit	Parent file is public data and variable was marked keep_public=yes.	public			FALSE	FALSE	FALSE	FALSE	FALSE
dialysis_raw	02_workflows/F5_workflow_v01/data/01_source_loaded_harmonized/esld_master_long_public.csv	dialysis_raw	Dialysis indicator as recorded before score derivation	Binary indicator showing whether dialysis was recorded in the source field before score derivation.		0 = no dialysis recorded; 1 = dialysis recorded.	integer	0 | 1		NA/blank as read by fread	67399	27827	2	public	derived_or_workflow_data	csv	manual_exact_definition	FALSE	acceptable		dialysis_raw	esld_master_long_public.csv				F5	public_or_low_risk	yes		public_deposit	keep_public_deposit	F5	public	Public-deposit file after policy overrides.	public	public_deposit	keep_public_deposit	Parent file is public data and variable was marked keep_public=yes.	public			FALSE	FALSE	FALSE	FALSE	FALSE
encounter_id_public	02_workflows/F5_workflow_v01/data/01_source_loaded_harmonized/esld_master_long_public.csv	encounter_id_public	Public encounter pseudonym	Non-linkable public-release encounter pseudonym used for encounter-level grouping; not an original hospital encounter identifier.		See example_values and allowed_values.	character	E001181 | E000008 | E000041 | E000100 | E000126	E001181 | E000008 | E000041 | E000100 | E000126 | E000151 | E000157 | E000219 | E000289 | E000344	NA/blank as read by fread	67399	0	5045	public	derived_or_workflow_data	csv	exact_definition	FALSE	acceptable		encounter_id_public	esld_master_long_public.csv				F5	manual_review_indirect_identifier_risk	manual_review		public_deposit	keep_public_deposit	F5	manual_review	Public-deposit file after policy overrides.	manual_review	public_deposit	keep_public_deposit	Approved after public manual-variable review. Public release pseudonym, binary flag, or technical F1 identifier; not a raw patient identifier.	manual_review_public_data_variable	release_pseudonym_or_technical_identifier	Public release pseudonym, binary flag, or technical F1 identifier; not a raw patient identifier.	FALSE	FALSE	FALSE	FALSE	FALSE
etiology_source_current_flag	02_workflows/F5_workflow_v01/data/01_source_loaded_harmonized/esld_master_long_public.csv	etiology_source_current_flag	Current etiology source flag	Binary indicator identifying whether the etiology source is the current source used for the public row.		0 = no; 1 = yes.	integer	1		NA/blank as read by fread	67399	0	1	public	derived_or_workflow_data	csv	manual_precision_definition	FALSE	acceptable		etiology_source_current_flag	esld_master_long_public.csv				F5	public_or_low_risk	yes		public_deposit	keep_public_deposit	F5	public	Public-deposit file after policy overrides.	public	public_deposit	keep_public_deposit	Parent file is public data and variable was marked keep_public=yes.	public			FALSE	FALSE	FALSE	FALSE	FALSE
etiology_unclassified	02_workflows/F5_workflow_v01/data/01_source_loaded_harmonized/esld_master_long_public.csv	etiology_unclassified	Unclassified liver disease etiology flag	Binary etiology indicator identifying records without a classified liver disease etiology in the public ESLD cohort.		0 = no; 1 = yes.	integer	0		NA/blank as read by fread	67399	0	1	public	derived_or_workflow_data	csv	manual_exact_definition	FALSE	acceptable		etiology_unclassified	esld_master_long_public.csv				F5	public_or_low_risk	yes		public_deposit	keep_public_deposit	F5	public	Public-deposit file after policy overrides.	public	public_deposit	keep_public_deposit	Parent file is public data and variable was marked keep_public=yes.	public			FALSE	FALSE	FALSE	FALSE	FALSE
hbv	02_workflows/F5_workflow_v01/data/01_source_loaded_harmonized/esld_master_long_public.csv	hbv	Hepatitis B virus etiology flag	Binary etiology indicator for hepatitis B virus-related liver disease in the public ESLD cohort.		0 = no; 1 = yes.	integer	0 | 1		NA/blank as read by fread	67399	0	2	public	derived_or_workflow_data	csv	manual_exact_definition	FALSE	acceptable		hbv	esld_master_long_public.csv				F5	public_or_low_risk	yes		public_deposit	keep_public_deposit	F5	public	Public-deposit file after policy overrides.	public	public_deposit	keep_public_deposit	Parent file is public data and variable was marked keep_public=yes.	public			FALSE	FALSE	FALSE	FALSE	FALSE
hcv	02_workflows/F5_workflow_v01/data/01_source_loaded_harmonized/esld_master_long_public.csv	hcv	Hepatitis C virus etiology flag	Binary etiology indicator for hepatitis C virus-related liver disease in the public ESLD cohort.		0 = no; 1 = yes.	integer	0 | 1		NA/blank as read by fread	67399	0	2	public	derived_or_workflow_data	csv	manual_exact_definition	FALSE	acceptable		hcv	esld_master_long_public.csv				F5	public_or_low_risk	yes		public_deposit	keep_public_deposit	F5	public	Public-deposit file after policy overrides.	public	public_deposit	keep_public_deposit	Parent file is public data and variable was marked keep_public=yes.	public			FALSE	FALSE	FALSE	FALSE	FALSE
icd_source_present	02_workflows/F5_workflow_v01/data/01_source_loaded_harmonized/esld_master_long_public.csv	icd_source_present	ICD source present flag	Binary indicator showing whether an ICD-derived etiology source was present for the public row.		0 = no; 1 = yes.	integer	1 | 0		NA/blank as read by fread	67399	0	2	public	derived_or_workflow_data	csv	manual_precision_definition	FALSE	acceptable		icd_source_present	esld_master_long_public.csv				F5	public_or_low_risk	yes		public_deposit	keep_public_deposit	F5	public	Public-deposit file after policy overrides.	public	public_deposit	keep_public_deposit	Parent file is public data and variable was marked keep_public=yes.	public			FALSE	FALSE	FALSE	FALSE	FALSE
in_t1_cohort	02_workflows/F5_workflow_v01/data/01_source_loaded_harmonized/esld_master_long_public.csv	in_t1_cohort	Inclusion flag for Table 1 cohort	Binary indicator identifying records included in the public ESLD Table 1 baseline-characteristics cohort.		0 = not included; 1 = included.	integer	1		NA/blank as read by fread	67399	0	1	public	derived_or_workflow_data	csv	manual_exact_definition	FALSE	acceptable		in_t1_cohort	esld_master_long_public.csv				F5	public_or_low_risk	yes		public_deposit	keep_public_deposit	F5	public	Public-deposit file after policy overrides.	public	public_deposit	keep_public_deposit	Parent file is public data and variable was marked keep_public=yes.	public			FALSE	FALSE	FALSE	FALSE	FALSE
in_t3_anchor_model	02_workflows/F5_workflow_v01/data/01_source_loaded_harmonized/esld_master_long_public.csv	in_t3_anchor_model	Inclusion flag for Table 3 anchor-model cohort	Binary indicator identifying records included in the Table 3 anchor-model cohort used for creatinine-comparison analyses.		0 = not included; 1 = included.	integer	1 | 0		NA/blank as read by fread	67399	0	2	public	derived_or_workflow_data	csv	manual_exact_definition	FALSE	acceptable		in_t3_anchor_model	esld_master_long_public.csv				F5	public_or_low_risk	yes		public_deposit	keep_public_deposit	F5	public	Public-deposit file after policy overrides.	public	public_deposit	keep_public_deposit	Parent file is public data and variable was marked keep_public=yes.	public			FALSE	FALSE	FALSE	FALSE	FALSE
in_t4_prevalence_path	02_workflows/F5_workflow_v01/data/01_source_loaded_harmonized/esld_master_long_public.csv	in_t4_prevalence_path	Inclusion flag for Table 4 prevalence pathway	Binary indicator identifying records included in the Table 4 prevalence-analysis pathway.		0 = not included; 1 = included.	integer	1		NA/blank as read by fread	67399	0	1	public	derived_or_workflow_data	csv	manual_exact_definition	FALSE	acceptable		in_t4_prevalence_path	esld_master_long_public.csv				F5	public_or_low_risk	yes		public_deposit	keep_public_deposit	F5	public	Public-deposit file after policy overrides.	public	public_deposit	keep_public_deposit	Parent file is public data and variable was marked keep_public=yes.	public			FALSE	FALSE	FALSE	FALSE	FALSE
in_t4_survival_path	02_workflows/F5_workflow_v01/data/01_source_loaded_harmonized/esld_master_long_public.csv	in_t4_survival_path	Inclusion flag for Table 4 survival pathway	Binary indicator identifying records included in the Table 4 survival-analysis pathway.		0 = not included; 1 = included.	integer	0 | 1		NA/blank as read by fread	67399	0	2	public	derived_or_workflow_data	csv	manual_exact_definition	FALSE	acceptable		in_t4_survival_path	esld_master_long_public.csv				F5	public_or_low_risk	yes		public_deposit	keep_public_deposit	F5	public	Public-deposit file after policy overrides.	public	public_deposit	keep_public_deposit	Parent file is public data and variable was marked keep_public=yes.	public			FALSE	FALSE	FALSE	FALSE	FALSE
inr	02_workflows/F5_workflow_v01/data/01_source_loaded_harmonized/esld_master_long_public.csv	inr	International normalized ratio	International normalized ratio of prothrombin time used for MELD-related score calculation.	ratio	Numeric INR value.	numeric	1.14 | 0.91 | 1 | 1.04 | 0.98		NA/blank as read by fread	67399	0	786	public	derived_or_workflow_data	csv	manual_exact_definition	FALSE	acceptable		inr	esld_master_long_public.csv				F5	public_or_low_risk	yes		public_deposit	keep_public_deposit	F5	public	Public-deposit file after policy overrides.	public	public_deposit	keep_public_deposit	Parent file is public data and variable was marked keep_public=yes.	public			FALSE	FALSE	FALSE	FALSE	FALSE
mash	02_workflows/F5_workflow_v01/data/01_source_loaded_harmonized/esld_master_long_public.csv	mash	Metabolic dysfunction-associated steatohepatitis etiology flag	Binary etiology indicator for metabolic dysfunction-associated steatohepatitis in the public ESLD cohort.		0 = no; 1 = yes.	integer	0 | 1		NA/blank as read by fread	67399	0	2	public	derived_or_workflow_data	csv	manual_exact_definition	FALSE	acceptable		mash	esld_master_long_public.csv				F5	public_or_low_risk	yes		public_deposit	keep_public_deposit	F5	public	Public-deposit file after policy overrides.	public	public_deposit	keep_public_deposit	Parent file is public data and variable was marked keep_public=yes.	public			FALSE	FALSE	FALSE	FALSE	FALSE
model	02_workflows/F5_workflow_v01/data/01_source_loaded_harmonized/esld_master_long_public.csv	model	MELD model or score variant	Name of the MELD-related model or score variant represented by the row; expected values include MELD, MELD-Na, reMELD-Na, and MELD 3.0.		Categorical score/model label, for example MELD, MELD-Na, reMELD-Na, or MELD 3.0.	character	MELD | MELD-Na | reMELD-Na | MELD 3.0	MELD | MELD-Na | reMELD-Na | MELD 3.0	NA/blank as read by fread	67399	0	4	public	derived_or_workflow_data	csv	manual_exact_definition	FALSE	acceptable		model	esld_master_long_public.csv				F5	public_or_low_risk	yes		public_deposit	keep_public_deposit	F5	public	Public-deposit file after policy overrides.	public	public_deposit	keep_public_deposit	Parent file is public data and variable was marked keep_public=yes.	public			FALSE	FALSE	FALSE	FALSE	FALSE
other	02_workflows/F5_workflow_v01/data/01_source_loaded_harmonized/esld_master_long_public.csv	other	Other liver disease etiology flag	Binary etiology indicator for liver disease etiologies grouped as other in the public ESLD cohort.		0 = no; 1 = yes.	integer	1 | 0		NA/blank as read by fread	67399	0	2	public	derived_or_workflow_data	csv	manual_exact_definition	FALSE	acceptable		other	esld_master_long_public.csv				F5	public_or_low_risk	yes		public_deposit	keep_public_deposit	F5	public	Public-deposit file after policy overrides.	public	public_deposit	keep_public_deposit	Parent file is public data and variable was marked keep_public=yes.	public			FALSE	FALSE	FALSE	FALSE	FALSE
patient_id	02_workflows/F5_workflow_v01/data/01_source_loaded_harmonized/esld_master_long_public.csv	patient_id	Public patient pseudonym	Non-linkable public-release patient pseudonym used to preserve within-patient grouping in public ESLD data; not an original hospital patient identifier.		See example_values and allowed_values.	character	P000001 | P000002 | P000003 | P000004 | P000005	P000001 | P000002 | P000003 | P000004 | P000005 | P000006 | P000007 | P000008 | P000009 | P000010	NA/blank as read by fread	67399	0	1375	public	derived_or_workflow_data	csv	exact_definition	FALSE	acceptable		patient_id	esld_master_long_public.csv				F5	manual_review_indirect_identifier_risk	manual_review		public_deposit	keep_public_deposit	F5	manual_review	Public-deposit file after policy overrides.	manual_review	public_deposit	keep_public_deposit	Approved after public manual-variable review. Public release pseudonym, binary flag, or technical F1 identifier; not a raw patient identifier.	manual_review_public_data_variable	release_pseudonym_or_technical_identifier	Public release pseudonym, binary flag, or technical F1 identifier; not a raw patient identifier.	FALSE	FALSE	FALSE	FALSE	FALSE
pbc	02_workflows/F5_workflow_v01/data/01_source_loaded_harmonized/esld_master_long_public.csv	pbc	Primary biliary cholangitis etiology flag	Binary etiology indicator for primary biliary cholangitis in the public ESLD cohort.		0 = no; 1 = yes.	integer	0 | 1		NA/blank as read by fread	67399	0	2	public	derived_or_workflow_data	csv	manual_exact_definition	FALSE	acceptable		pbc	esld_master_long_public.csv				F5	public_or_low_risk	yes		public_deposit	keep_public_deposit	F5	public	Public-deposit file after policy overrides.	public	public_deposit	keep_public_deposit	Parent file is public data and variable was marked keep_public=yes.	public			FALSE	FALSE	FALSE	FALSE	FALSE
sample_day_from_first_sample	02_workflows/F5_workflow_v01/data/01_source_loaded_harmonized/esld_master_long_public.csv	sample_day_from_first_sample	Relative sample day	Relative day of the sample measured from the first sample for the public patient/sample sequence; not a calendar date.	relative days	Integer or numeric relative day count.	integer	0 | 42 | 91 | 118 | 133		NA/blank as read by fread	67399	0	3438	public	derived_or_workflow_data	csv	manual_precision_definition	FALSE	acceptable		sample_day_from_first_sample	esld_master_long_public.csv		relative days		F5	public_or_low_risk	yes		public_deposit	keep_public_deposit	F5	public	Public-deposit file after policy overrides.	public	public_deposit	keep_public_deposit	Parent file is public data and variable was marked keep_public=yes.	public			FALSE	FALSE	FALSE	FALSE	FALSE
sample_group_id_public	02_workflows/F5_workflow_v01/data/01_source_loaded_harmonized/esld_master_long_public.csv	sample_group_id_public	Public sample-group pseudonym	Non-linkable public-release sample-group pseudonym used to group samples within the released public data.		See example_values and allowed_values.	character	G0000001 | G0000002 | G0000003 | G0000004 | G0000005	G0000001 | G0000002 | G0000003 | G0000004 | G0000005 | G0000006 | G0000007 | G0000008 | G0000009 | G0000010	NA/blank as read by fread	67399	0	20359	public	derived_or_workflow_data	csv	exact_definition	FALSE	acceptable		sample_group_id_public	esld_master_long_public.csv				F5	manual_review_indirect_identifier_risk	manual_review		public_deposit	keep_public_deposit	F5	manual_review	Public-deposit file after policy overrides.	manual_review	public_deposit	keep_public_deposit	Approved after public manual-variable review. Public release pseudonym, binary flag, or technical F1 identifier; not a raw patient identifier.	manual_review_public_data_variable	release_pseudonym_or_technical_identifier	Public release pseudonym, binary flag, or technical F1 identifier; not a raw patient identifier.	FALSE	FALSE	FALSE	FALSE	FALSE
sample_id	02_workflows/F5_workflow_v01/data/01_source_loaded_harmonized/esld_master_long_public.csv	sample_id	Sample identifier	Identifier of a sample or experimental record within the released public data; not a personal identifier.		See example_values and allowed_values.	character	S0000001 | S0000002 | S0000003 | S0000004 | S0000005	S0000001 | S0000002 | S0000003 | S0000004 | S0000005 | S0000006 | S0000007 | S0000008 | S0000009 | S0000010	NA/blank as read by fread	67399	0	67399	public	derived_or_workflow_data	csv	exact_definition	FALSE	acceptable		sample_id	esld_master_long_public.csv				F5	manual_review_indirect_identifier_risk	manual_review		public_deposit	keep_public_deposit	F5	manual_review	Public-deposit file after policy overrides.	manual_review	public_deposit	keep_public_deposit	Approved after public manual-variable review. Public release pseudonym, binary flag, or technical F1 identifier; not a raw patient identifier.	manual_review_public_data_variable	release_pseudonym_or_technical_identifier	Public release pseudonym, binary flag, or technical F1 identifier; not a raw patient identifier.	FALSE	FALSE	FALSE	FALSE	FALSE
sample_month_index	02_workflows/F5_workflow_v01/data/01_source_loaded_harmonized/esld_master_long_public.csv	sample_month_index	Relative sample month index	Relative month index of the sample measured from the first sample for the public patient/sample sequence; not a calendar month.	relative months	Integer or numeric relative month index.	integer	0 | 1 | 2 | 3 | 4		NA/blank as read by fread	67399	0	177	public	derived_or_workflow_data	csv	manual_precision_definition	FALSE	acceptable		sample_month_index	esld_master_long_public.csv		relative months		F5	public_or_low_risk	yes		public_deposit	keep_public_deposit	F5	public	Public-deposit file after policy overrides.	public	public_deposit	keep_public_deposit	Parent file is public data and variable was marked keep_public=yes.	public			FALSE	FALSE	FALSE	FALSE	FALSE
score_corrected	02_workflows/F5_workflow_v01/data/01_source_loaded_harmonized/esld_master_long_public.csv	score_corrected	Corrected score	MELD-related score after creatinine correction or recalculation.	score points	Numeric score.	integer	14 | 19 | 16 | 10 | 13		NA/blank as read by fread	67399	0	40	public	derived_or_workflow_data	csv	manual_precision_definition	FALSE	acceptable		score_corrected	esld_master_long_public.csv				F5	public_or_low_risk	yes		public_deposit	keep_public_deposit	F5	public	Public-deposit file after policy overrides.	public	public_deposit	keep_public_deposit	Parent file is public data and variable was marked keep_public=yes.	public			FALSE	FALSE	FALSE	FALSE	FALSE
score_delta	02_workflows/F5_workflow_v01/data/01_source_loaded_harmonized/esld_master_long_public.csv	score_delta	Score difference	Difference between score variants or scoring approaches, expressed in score points.		See example_values and allowed_values.	integer	0 | 1 | -1 | -2		NA/blank as read by fread	67399	0	4	public	derived_or_workflow_data	csv	exact_definition	FALSE	acceptable		score_delta	esld_master_long_public.csv				F5	public_or_low_risk	yes		public_deposit	keep_public_deposit	F5	public	Public-deposit file after policy overrides.	public	public_deposit	keep_public_deposit	Parent file is public data and variable was marked keep_public=yes.	public			FALSE	FALSE	FALSE	FALSE	FALSE
score_original	02_workflows/F5_workflow_v01/data/01_source_loaded_harmonized/esld_master_long_public.csv	score_original	Original score	Original MELD-related score before creatinine correction or recalculation.		Numeric score.	integer	14 | 19 | 16 | 10 | 13		NA/blank as read by fread	67399	0	40	public	derived_or_workflow_data	csv	manual_precision_definition	FALSE	acceptable		score_original	esld_master_long_public.csv				F5	public_or_low_risk	yes		public_deposit	keep_public_deposit	F5	public	Public-deposit file after policy overrides.	public	public_deposit	keep_public_deposit	Parent file is public data and variable was marked keep_public=yes.	public			FALSE	FALSE	FALSE	FALSE	FALSE
sex	02_workflows/F5_workflow_v01/data/01_source_loaded_harmonized/esld_master_long_public.csv	sex	Sex	Sex category represented in the public ESLD data.		M = male; F = female.	character	M | F	M | F	NA/blank as read by fread	67399	0	2	public	derived_or_workflow_data	csv	manual_exact_definition	FALSE	acceptable		sex	esld_master_long_public.csv				F5	public_or_low_risk	yes		public_deposit	keep_public_deposit	F5	public	Public-deposit file after policy overrides.	public	public_deposit	keep_public_deposit	Parent file is public data and variable was marked keep_public=yes.	public			FALSE	FALSE	FALSE	FALSE	FALSE
sodium	02_workflows/F5_workflow_v01/data/01_source_loaded_harmonized/esld_master_long_public.csv	sodium	Serum sodium concentration	Serum sodium concentration used for MELD-Na, reMELD-Na, or MELD 3.0 score calculation.	mmol/L	Numeric concentration in mmol/L.	numeric	131 | 134 | 132 | 133 | 140		NA/blank as read by fread	67399	20359	188	public	derived_or_workflow_data	csv	manual_exact_definition	FALSE	acceptable		sodium	esld_master_long_public.csv				F5	public_or_low_risk	yes		public_deposit	keep_public_deposit	F5	public	Public-deposit file after policy overrides.	public	public_deposit	keep_public_deposit	Parent file is public data and variable was marked keep_public=yes.	public			FALSE	FALSE	FALSE	FALSE	FALSE
tbil	02_workflows/F5_workflow_v01/data/01_source_loaded_harmonized/esld_master_long_public.csv	tbil	Total bilirubin concentration	Total bilirubin concentration used in MELD-related score calculation in the public ESLD data.		Numeric concentration in mg/dL.	numeric	1 | 0.9 | 1.1 | 0.8 | 0.6		NA/blank as read by fread	67399	0	2029	public	derived_or_workflow_data	csv	manual_precision_definition	FALSE	acceptable		tbil	esld_master_long_public.csv				F5	public_or_low_risk	yes		public_deposit	keep_public_deposit	F5	public	Public-deposit file after policy overrides.	public	public_deposit	keep_public_deposit	Parent file is public data and variable was marked keep_public=yes.	public			FALSE	FALSE	FALSE	FALSE	FALSE
parameter	02_workflows/F5_workflow_v01/data/02b_figure_content/esld_F5_stratified_survival_meta_public.csv	parameter	Metadata parameter name	Name of a metadata parameter describing the F2 simulated heatmap object, such as figure identity, data origin, grid type, axis variable, or unit/role.		Categorical metadata key; value is given in the corresponding value column or file-specific metadata field.	character	dataset_subject | dataset_stats | domain | anchor | data_object	dataset_subject | dataset_stats | domain | anchor | data_object | unit_or_role_subject | unit_or_role_stats | release_status | source_master | n_subject_rows	NA/blank as read by fread	12	0	12	public	derived_or_workflow_data	csv	manual_exact_definition	FALSE	acceptable		parameter	esld_F5_stratified_survival_meta_public.csv				F5	public_or_low_risk	yes		public_deposit	keep_public_deposit	F5	public	Public-deposit file after policy overrides.	public	public_deposit	keep_public_deposit	Parent file is public data and variable was marked keep_public=yes.	public			FALSE	FALSE	FALSE	FALSE	FALSE
value	02_workflows/F5_workflow_v01/data/02b_figure_content/esld_F5_stratified_survival_meta_public.csv	value	Value	Numerical or character value corresponding to the row-specific variable/metric.		See example_values and allowed_values.	character	esld_F5_stratified_survival_subject_public | esld_F5_stratified_survival_stats_public | esld | F5 | stratified_survival	esld_F5_stratified_survival_subject_public | esld_F5_stratified_survival_stats_public | esld | F5 | stratified_survival | subject | stats | public | esld_master_long_public.csv | 841	NA/blank as read by fread	12	0	12	public	derived_or_workflow_data	csv	exact_definition	FALSE	acceptable		value	esld_F5_stratified_survival_meta_public.csv				F5	public_or_low_risk	yes		public_deposit	keep_public_deposit	F5	public	Public-deposit file after policy overrides.	public	public_deposit	keep_public_deposit	Parent file is public data and variable was marked keep_public=yes.	public	assay_value_qc_metric_or_long_format_metadata	Assay value, QC metric, or long-format metadata field required to rebuild public outputs.	FALSE	FALSE	FALSE	FALSE	FALSE
chisq	02_workflows/F5_workflow_v01/data/02b_figure_content/esld_F5_stratified_survival_stats_public.csv	chisq	Chi-square statistic	Chi-square statistic for the row-specific survival comparison or stratified test.	chi-square statistic	Numeric chi-square statistic.	numeric	0.00770313568089429 | 2.87624703252109 | 12.1826833766653 | 0.00169868292629352 | 0.733720432338734		NA/blank as read by fread	12	0	12	public	derived_or_workflow_data	csv	manual_precision_definition	FALSE	acceptable		chisq	esld_F5_stratified_survival_stats_public.csv				F5	public_or_low_risk	yes		public_deposit	keep_public_deposit	F5	public	Public-deposit file after policy overrides.	public	public_deposit	keep_public_deposit	Parent file is public data and variable was marked keep_public=yes.	public			FALSE	FALSE	FALSE	FALSE	FALSE
chisq_lab	02_workflows/F5_workflow_v01/data/02b_figure_content/esld_F5_stratified_survival_stats_public.csv	chisq_lab	Formatted chi-square label	Formatted display label for the chi-square statistic shown in a table or figure annotation.		Formatted character label.	character	χ² = 0.008 | χ² = 2.876 | χ² = 12.183 | χ² = 0.002 | χ² = 0.734	χ² = 0.008 | χ² = 2.876 | χ² = 12.183 | χ² = 0.002 | χ² = 0.734 | χ² = 7.752 | χ² = 0.964 | χ² = 8.044 | χ² = 13.427 | χ² = 0.413	NA/blank as read by fread	12	0	12	public	derived_or_workflow_data	csv	manual_precision_definition	FALSE	acceptable		chisq_lab	esld_F5_stratified_survival_stats_public.csv				F5	public_or_low_risk	yes		public_deposit	keep_public_deposit	F5	public	Public-deposit file after policy overrides.	public	public_deposit	keep_public_deposit	Parent file is public data and variable was marked keep_public=yes.	public			FALSE	FALSE	FALSE	FALSE	FALSE
model	02_workflows/F5_workflow_v01/data/02b_figure_content/esld_F5_stratified_survival_stats_public.csv	model	MELD model or score variant	Name of the MELD-related model or score variant represented by the row; expected values include MELD, MELD-Na, reMELD-Na, and MELD 3.0.		Categorical score/model label, for example MELD, MELD-Na, reMELD-Na, or MELD 3.0.	character	MELD | MELD-Na | reMELD-Na | MELD 3.0	MELD | MELD-Na | reMELD-Na | MELD 3.0	NA/blank as read by fread	12	0	4	public	derived_or_workflow_data	csv	manual_exact_definition	FALSE	acceptable		model	esld_F5_stratified_survival_stats_public.csv				F5	public_or_low_risk	yes		public_deposit	keep_public_deposit	F5	public	Public-deposit file after policy overrides.	public	public_deposit	keep_public_deposit	Parent file is public data and variable was marked keep_public=yes.	public			FALSE	FALSE	FALSE	FALSE	FALSE
n_m1	02_workflows/F5_workflow_v01/data/02b_figure_content/esld_F5_stratified_survival_stats_public.csv	n_m1	Number of observations in m1 group	Count of observations in the m1 group for the row-specific stratum. m1 denotes the negative score-shift group. In class-level score-shift summaries it denotes the minus-one score-shift class; in grouped survival outputs it is the negative-shift comparison group used by the workflow.		Integer count.	integer	12 | 64 | 82 | 7 | 47		NA/blank as read by fread	12	0	12	public	derived_or_workflow_data	csv	manual_precision_definition	FALSE	acceptable		n_m1	esld_F5_stratified_survival_stats_public.csv				F5	public_or_low_risk	yes		public_deposit	keep_public_deposit	F5	public	Public-deposit file after policy overrides.	public	public_deposit	keep_public_deposit	Parent file is public data and variable was marked keep_public=yes.	public			FALSE	FALSE	FALSE	FALSE	FALSE
n_pm	02_workflows/F5_workflow_v01/data/02b_figure_content/esld_F5_stratified_survival_stats_public.csv	n_pm	Number of observations in pm group	Count of observations in the pm group for the row-specific stratum. pm denotes the reference group without a negative score shift in grouped score-delta survival outputs; in class-level score-shift summaries it represents the no-decrease/reference category used by the workflow.		Integer count.	integer	25 | 31 | 11 | 27 | 39		NA/blank as read by fread	12	0	11	public	derived_or_workflow_data	csv	manual_precision_definition	FALSE	acceptable		n_pm	esld_F5_stratified_survival_stats_public.csv				F5	public_or_low_risk	yes		public_deposit	keep_public_deposit	F5	public	Public-deposit file after policy overrides.	public	public_deposit	keep_public_deposit	Parent file is public data and variable was marked keep_public=yes.	public			FALSE	FALSE	FALSE	FALSE	FALSE
p_lab	02_workflows/F5_workflow_v01/data/02b_figure_content/esld_F5_stratified_survival_stats_public.csv	p_lab	Formatted p-value label	Formatted p-value label shown in a table or figure annotation.		Formatted p-value label.	character	p = 0.930 | p = 0.090 | p < 0.001 | p = 0.967 | p = 0.392	p = 0.930 | p = 0.090 | p < 0.001 | p = 0.967 | p = 0.392 | p = 0.005 | p = 0.326 | p = 0.521 | p = 0.046 | p = 0.052	NA/blank as read by fread	12	0	10	public	derived_or_workflow_data	csv	manual_precision_definition	FALSE	acceptable		p_lab	esld_F5_stratified_survival_stats_public.csv				F5	public_or_low_risk	yes		public_deposit	keep_public_deposit	F5	public	Public-deposit file after policy overrides.	public	public_deposit	keep_public_deposit	Parent file is public data and variable was marked keep_public=yes.	public			FALSE	FALSE	FALSE	FALSE	FALSE
pval	02_workflows/F5_workflow_v01/data/02b_figure_content/esld_F5_stratified_survival_stats_public.csv	pval	P value	P value for the row-specific statistical comparison.	probability	Numeric probability value.	numeric	0.930061461937626 | 0.0898953142885014 | 0.000482352058876657 | 0.967124430752549 | 0.391679903320669		NA/blank as read by fread	12	0	12	public	derived_or_workflow_data	csv	manual_precision_definition	FALSE	acceptable		pval	esld_F5_stratified_survival_stats_public.csv		probability		F5	public_or_low_risk	yes		public_deposit	keep_public_deposit	F5	public	Public-deposit file after policy overrides.	public	public_deposit	keep_public_deposit	Parent file is public data and variable was marked keep_public=yes.	public			FALSE	FALSE	FALSE	FALSE	FALSE
scr.grp	02_workflows/F5_workflow_v01/data/02b_figure_content/esld_F5_stratified_survival_stats_public.csv	scr.grp	Score-class stratum	Encoded score-class stratum used in F5; examples include le15, 16to25, and gt25.		Categorical stratum code.	character	le15 | 16to25 | gt25	le15 | 16to25 | gt25	NA/blank as read by fread	12	0	3	public	derived_or_workflow_data	csv	manual_precision_definition	FALSE	acceptable		scr.grp	esld_F5_stratified_survival_stats_public.csv				F5	public_or_low_risk	yes		public_deposit	keep_public_deposit	F5	public	Public-deposit file after policy overrides.	public	public_deposit	keep_public_deposit	Parent file is public data and variable was marked keep_public=yes.	public			FALSE	FALSE	FALSE	FALSE	FALSE
albumin	02_workflows/F5_workflow_v01/data/02b_figure_content/esld_F5_stratified_survival_subject_public.csv	albumin	Serum albumin concentration	Serum albumin concentration used in the public ESLD stratified survival dataset.	g/dL	Numeric concentration in g/dL.	numeric	2.86 | 3.4 | 2.21 | 2.89 | 2.53		NA/blank as read by fread	841	645	149	public	derived_or_workflow_data	csv	manual_final_definition	FALSE	acceptable		albumin	esld_F5_stratified_survival_subject_public.csv				F5	public_or_low_risk	yes		public_deposit	keep_public_deposit	F5	public	Public-deposit file after policy overrides.	public	public_deposit	keep_public_deposit	Parent file is public data and variable was marked keep_public=yes.	public			FALSE	FALSE	FALSE	FALSE	FALSE
bilirubin	02_workflows/F5_workflow_v01/data/02b_figure_content/esld_F5_stratified_survival_subject_public.csv	bilirubin	Total bilirubin concentration	Total bilirubin concentration used in the public ESLD analysis data.	mg/dL	Numeric concentration in mg/dL.	numeric	0.5 | 1.7 | 0.6 | 0.86 | 0.87		NA/blank as read by fread	841	0	254	public	derived_or_workflow_data	csv	manual_precision_definition	FALSE	acceptable		bilirubin	esld_F5_stratified_survival_subject_public.csv				F5	public_or_low_risk	yes		public_deposit	keep_public_deposit	F5	public	Public-deposit file after policy overrides.	public	public_deposit	keep_public_deposit	Parent file is public data and variable was marked keep_public=yes.	public			FALSE	FALSE	FALSE	FALSE	FALSE
case_id	02_workflows/F5_workflow_v01/data/02b_figure_content/esld_F5_stratified_survival_subject_public.csv	case_id	Public case pseudonym	Non-linkable public-release case pseudonym used for case-level grouping; not an original hospital case identifier.		See example_values and allowed_values.	integer	1 | 2 | 3 | 4 | 5		NA/blank as read by fread	841	0	841	public	derived_or_workflow_data	csv	exact_definition	FALSE	acceptable		case_id	esld_F5_stratified_survival_subject_public.csv				F5	manual_review_indirect_identifier_risk	manual_review		public_deposit	keep_public_deposit	F5	manual_review	Public-deposit file after policy overrides.	manual_review	public_deposit	keep_public_deposit	Approved after public manual-variable review. Public release pseudonym, binary flag, or technical F1 identifier; not a raw patient identifier.	manual_review_public_data_variable	release_pseudonym_or_technical_identifier	Public release pseudonym, binary flag, or technical F1 identifier; not a raw patient identifier.	FALSE	FALSE	FALSE	FALSE	FALSE
creatinine_corrected	02_workflows/F5_workflow_v01/data/02b_figure_content/esld_F5_stratified_survival_subject_public.csv	creatinine_corrected	Corrected creatinine concentration	Corrected creatinine concentration used for recalculated MELD-related scores.	mg/dL	Numeric concentration in mg/dL.	numeric	0.698460325475166 | 1.02098453959733 | 0.657275352328835 | 1.54121277346097 | 1.05977483679343		NA/blank as read by fread	841	0	349	public	derived_or_workflow_data	csv	manual_precision_definition	FALSE	acceptable		creatinine_corrected	esld_F5_stratified_survival_subject_public.csv				F5	public_or_low_risk	yes		public_deposit	keep_public_deposit	F5	public	Public-deposit file after policy overrides.	public	public_deposit	keep_public_deposit	Parent file is public data and variable was marked keep_public=yes.	public			FALSE	FALSE	FALSE	FALSE	FALSE
creatinine_raw	02_workflows/F5_workflow_v01/data/02b_figure_content/esld_F5_stratified_survival_subject_public.csv	creatinine_raw	Raw creatinine concentration	Raw measured creatinine concentration before applying the study-specific correction.	mg/dL	Numeric concentration in mg/dL.	numeric	0.68 | 1.02 | 0.64 | 1.55 | 1.05		NA/blank as read by fread	841	0	240	public	derived_or_workflow_data	csv	manual_precision_definition	FALSE	acceptable		creatinine_raw	esld_F5_stratified_survival_subject_public.csv				F5	public_or_low_risk	yes		public_deposit	keep_public_deposit	F5	public	Public-deposit file after policy overrides.	public	public_deposit	keep_public_deposit	Parent file is public data and variable was marked keep_public=yes.	public			FALSE	FALSE	FALSE	FALSE	FALSE
delta.grp	02_workflows/F5_workflow_v01/data/02b_figure_content/esld_F5_stratified_survival_subject_public.csv	delta.grp	Grouped score-delta comparison group	Grouped score-delta category used in F5 stratified survival analyses. pm denotes the reference group without a negative score shift in grouped score-delta survival outputs; in class-level score-shift summaries it represents the no-decrease/reference category used by the workflow. m1 denotes the negative score-shift group. In class-level score-shift summaries it denotes the minus-one score-shift c…		pm = reference/no-negative-score-shift group; m1 = negative score-shift comparison group.	character	pm | m1	pm | m1	NA/blank as read by fread	841	0	2	public	derived_or_workflow_data	csv	manual_precision_definition	FALSE	acceptable		delta.grp	esld_F5_stratified_survival_subject_public.csv				F5	public_or_low_risk	yes		public_deposit	keep_public_deposit	F5	public	Public-deposit file after policy overrides.	public	public_deposit	keep_public_deposit	Parent file is public data and variable was marked keep_public=yes.	public			FALSE	FALSE	FALSE	FALSE	FALSE
delta_group_label	02_workflows/F5_workflow_v01/data/02b_figure_content/esld_F5_stratified_survival_subject_public.csv	delta_group_label	Displayed score-delta group label	Human-readable version of the grouped score-delta category displayed in the stratified survival figure. It should be read together with delta.grp: pm is the reference/no-negative-score-shift group and m1 is the negative-score-shift comparison group.		Display label corresponding to delta.grp.	character	Δ score = ± 0 | Δ score ≤ -1	Δ score = ± 0 | Δ score ≤ -1	NA/blank as read by fread	841	0	2	public	derived_or_workflow_data	csv	manual_precision_definition	FALSE	acceptable		delta_group_label	esld_F5_stratified_survival_subject_public.csv				F5	public_or_low_risk	yes		public_deposit	keep_public_deposit	F5	public	Public-deposit file after policy overrides.	public	public_deposit	keep_public_deposit	Parent file is public data and variable was marked keep_public=yes.	public			FALSE	FALSE	FALSE	FALSE	FALSE
dialysis	02_workflows/F5_workflow_v01/data/02b_figure_content/esld_F5_stratified_survival_subject_public.csv	dialysis	Dialysis indicator	Binary dialysis indicator used for MELD-related score calculation or stratified public analyses.		0 = no; 1 = yes.	integer	0 | 1		NA/blank as read by fread	841	395	2	public	derived_or_workflow_data	csv	manual_precision_definition	FALSE	acceptable		dialysis	esld_F5_stratified_survival_subject_public.csv				F5	public_or_low_risk	yes		public_deposit	keep_public_deposit	F5	public	Public-deposit file after policy overrides.	public	public_deposit	keep_public_deposit	Parent file is public data and variable was marked keep_public=yes.	public			FALSE	FALSE	FALSE	FALSE	FALSE
inr	02_workflows/F5_workflow_v01/data/02b_figure_content/esld_F5_stratified_survival_subject_public.csv	inr	International normalized ratio	International normalized ratio of prothrombin time used for MELD-related score calculation.	ratio	Numeric INR value.	numeric	1.15 | 1.22 | 1.79 | 1.23 | 1.69		NA/blank as read by fread	841	0	196	public	derived_or_workflow_data	csv	manual_exact_definition	FALSE	acceptable		inr	esld_F5_stratified_survival_subject_public.csv				F5	public_or_low_risk	yes		public_deposit	keep_public_deposit	F5	public	Public-deposit file after policy overrides.	public	public_deposit	keep_public_deposit	Parent file is public data and variable was marked keep_public=yes.	public			FALSE	FALSE	FALSE	FALSE	FALSE
model	02_workflows/F5_workflow_v01/data/02b_figure_content/esld_F5_stratified_survival_subject_public.csv	model	MELD model or score variant	Name of the MELD-related model or score variant represented by the row; expected values include MELD, MELD-Na, reMELD-Na, and MELD 3.0.		Categorical score/model label, for example MELD, MELD-Na, reMELD-Na, or MELD 3.0.	character	MELD | MELD-Na | reMELD-Na | MELD 3.0	MELD | MELD-Na | reMELD-Na | MELD 3.0	NA/blank as read by fread	841	0	4	public	derived_or_workflow_data	csv	manual_exact_definition	FALSE	acceptable		model	esld_F5_stratified_survival_subject_public.csv				F5	public_or_low_risk	yes		public_deposit	keep_public_deposit	F5	public	Public-deposit file after policy overrides.	public	public_deposit	keep_public_deposit	Parent file is public data and variable was marked keep_public=yes.	public			FALSE	FALSE	FALSE	FALSE	FALSE
patient_id	02_workflows/F5_workflow_v01/data/02b_figure_content/esld_F5_stratified_survival_subject_public.csv	patient_id	Public patient pseudonym	Non-linkable public-release patient pseudonym used to preserve within-patient grouping in public ESLD data; not an original hospital patient identifier.		See example_values and allowed_values.	character	P001277 | P000525 | P000302 | P001040 | P000988	P001277 | P000525 | P000302 | P001040 | P000988 | P000384 | P000766 | P000386 | P000496 | P000131	NA/blank as read by fread	841	0	232	public	derived_or_workflow_data	csv	exact_definition	FALSE	acceptable		patient_id	esld_F5_stratified_survival_subject_public.csv				F5	manual_review_indirect_identifier_risk	manual_review		public_deposit	keep_public_deposit	F5	manual_review	Public-deposit file after policy overrides.	manual_review	public_deposit	keep_public_deposit	Approved after public manual-variable review. Public release pseudonym, binary flag, or technical F1 identifier; not a raw patient identifier.	manual_review_public_data_variable	release_pseudonym_or_technical_identifier	Public release pseudonym, binary flag, or technical F1 identifier; not a raw patient identifier.	FALSE	FALSE	FALSE	FALSE	FALSE
score_class	02_workflows/F5_workflow_v01/data/02b_figure_content/esld_F5_stratified_survival_subject_public.csv	score_class	Score class	Categorical score class used for stratified analyses.		Score or category class as represented in the data file.	character	≤ 15 | 16 - 25 | > 25	≤ 15 | 16 - 25 | > 25	NA/blank as read by fread	841	0	3	public	derived_or_workflow_data	csv	exact_definition	FALSE	acceptable		score_class	esld_F5_stratified_survival_subject_public.csv				F5	public_or_low_risk	yes		public_deposit	keep_public_deposit	F5	public	Public-deposit file after policy overrides.	public	public_deposit	keep_public_deposit	Parent file is public data and variable was marked keep_public=yes.	public			FALSE	FALSE	FALSE	FALSE	FALSE
score_for_class	02_workflows/F5_workflow_v01/data/02b_figure_content/esld_F5_stratified_survival_subject_public.csv	score_for_class	Score used for class assignment	Score value used to assign the row to a score class.	score points	Numeric score.	integer	8 | 11 | 13 | 14 | 7		NA/blank as read by fread	841	0	37	public	derived_or_workflow_data	csv	manual_precision_definition	FALSE	acceptable		score_for_class	esld_F5_stratified_survival_subject_public.csv				F5	public_or_low_risk	yes		public_deposit	keep_public_deposit	F5	public	Public-deposit file after policy overrides.	public	public_deposit	keep_public_deposit	Parent file is public data and variable was marked keep_public=yes.	public			FALSE	FALSE	FALSE	FALSE	FALSE
scr.grp	02_workflows/F5_workflow_v01/data/02b_figure_content/esld_F5_stratified_survival_subject_public.csv	scr.grp	Score-class stratum	Encoded score-class stratum used in F5; examples include le15, 16to25, and gt25.		Categorical stratum code.	character	le15 | 16to25 | gt25	le15 | 16to25 | gt25	NA/blank as read by fread	841	0	3	public	derived_or_workflow_data	csv	manual_precision_definition	FALSE	acceptable		scr.grp	esld_F5_stratified_survival_subject_public.csv				F5	public_or_low_risk	yes		public_deposit	keep_public_deposit	F5	public	Public-deposit file after policy overrides.	public	public_deposit	keep_public_deposit	Parent file is public data and variable was marked keep_public=yes.	public			FALSE	FALSE	FALSE	FALSE	FALSE
sex	02_workflows/F5_workflow_v01/data/02b_figure_content/esld_F5_stratified_survival_subject_public.csv	sex	Sex	Sex category represented in the public ESLD data.		M = male; F = female.	character	M | F	M | F	NA/blank as read by fread	841	0	2	public	derived_or_workflow_data	csv	manual_exact_definition	FALSE	acceptable		sex	esld_F5_stratified_survival_subject_public.csv				F5	public_or_low_risk	yes		public_deposit	keep_public_deposit	F5	public	Public-deposit file after policy overrides.	public	public_deposit	keep_public_deposit	Parent file is public data and variable was marked keep_public=yes.	public			FALSE	FALSE	FALSE	FALSE	FALSE
sodium	02_workflows/F5_workflow_v01/data/02b_figure_content/esld_F5_stratified_survival_subject_public.csv	sodium	Serum sodium concentration	Serum sodium concentration used for MELD-Na, reMELD-Na, or MELD 3.0 score calculation.	mmol/L	Numeric concentration in mmol/L.	numeric	143 | 142 | 138 | 151 | 145		NA/blank as read by fread	841	225	66	public	derived_or_workflow_data	csv	manual_exact_definition	FALSE	acceptable		sodium	esld_F5_stratified_survival_subject_public.csv				F5	public_or_low_risk	yes		public_deposit	keep_public_deposit	F5	public	Public-deposit file after policy overrides.	public	public_deposit	keep_public_deposit	Parent file is public data and variable was marked keep_public=yes.	public			FALSE	FALSE	FALSE	FALSE	FALSE
source_file	02_workflows/F5_workflow_v01/data/02b_figure_content/esld_F5_stratified_survival_subject_public.csv	source_file	Source file	Name of the source file used to create the public row or object.		File name.	character	esld_master_long_public.csv	esld_master_long_public.csv	NA/blank as read by fread	841	0	1	public	derived_or_workflow_data	csv	manual_precision_definition	FALSE	acceptable		source_file	esld_F5_stratified_survival_subject_public.csv				F5	public_or_low_risk	yes		public_deposit	keep_public_deposit	F5	public	Public-deposit file after policy overrides.	public	public_deposit	keep_public_deposit	Parent file is public data and variable was marked keep_public=yes.	public			FALSE	FALSE	FALSE	FALSE	FALSE
status	02_workflows/F5_workflow_v01/data/02b_figure_content/esld_F5_stratified_survival_subject_public.csv	status	Status flag	Binary or categorical status flag used in a public QC, manifest, or analysis table.		Coding as represented in the data file.	integer	1 | 0		NA/blank as read by fread	841	0	2	public	derived_or_workflow_data	csv	manual_precision_definition	FALSE	acceptable		status	esld_F5_stratified_survival_subject_public.csv				F5	public_or_low_risk	yes		public_deposit	keep_public_deposit	F5	public	Public-deposit file after policy overrides.	public	public_deposit	keep_public_deposit	Parent file is public data and variable was marked keep_public=yes.	public			FALSE	FALSE	FALSE	FALSE	FALSE
time	02_workflows/F5_workflow_v01/data/02b_figure_content/esld_F5_stratified_survival_subject_public.csv	time	Analysis time	Analysis-specific time scale; interpretation depends on the respective figure/table workflow.		See example_values and allowed_values.	integer	1 | 6 | 7 | 13 | 15		NA/blank as read by fread	841	0	124	public	derived_or_workflow_data	csv	exact_definition	FALSE	acceptable		time	esld_F5_stratified_survival_subject_public.csv				F5	manual_review_indirect_identifier_risk	manual_review		public_deposit	keep_public_deposit	F5	manual_review	Public-deposit file after policy overrides.	manual_review	public_deposit	keep_public_deposit	Approved after public manual-variable review. Relative/count-based time variable or binary outcome flag; no calendar date/time disclosed.	manual_review_public_data_variable	relative_time_or_public_outcome	Relative/count-based time variable or binary outcome flag; no calendar date/time disclosed.	FALSE	FALSE	FALSE	FALSE	FALSE
parameter	02_workflows/F5_workflow_v01/submission_ready/public/data/esld_F5_stratified_survival_meta_public.csv	parameter	Metadata parameter name	Name of a metadata parameter describing the F2 simulated heatmap object, such as figure identity, data origin, grid type, axis variable, or unit/role.		Categorical metadata key; value is given in the corresponding value column or file-specific metadata field.	character	dataset_subject | dataset_stats | domain | anchor | data_object	dataset_subject | dataset_stats | domain | anchor | data_object | unit_or_role_subject | unit_or_role_stats | release_status | source_master | n_subject_rows	NA/blank as read by fread	12	0	12	public	derived_or_workflow_data	csv	manual_exact_definition	FALSE	acceptable		parameter	esld_F5_stratified_survival_meta_public.csv				F5	public_or_low_risk	yes		public_deposit	keep_public_deposit	F5	public	Public-deposit file after policy overrides.	public	public_deposit	keep_public_deposit	Parent file is public data and variable was marked keep_public=yes.	public			FALSE	FALSE	FALSE	FALSE	FALSE
value	02_workflows/F5_workflow_v01/submission_ready/public/data/esld_F5_stratified_survival_meta_public.csv	value	Value	Numerical or character value corresponding to the row-specific variable/metric.		See example_values and allowed_values.	character	esld_F5_stratified_survival_subject_public | esld_F5_stratified_survival_stats_public | esld | F5 | stratified_survival	esld_F5_stratified_survival_subject_public | esld_F5_stratified_survival_stats_public | esld | F5 | stratified_survival | subject | stats | public | esld_master_long_public.csv | 841	NA/blank as read by fread	12	0	12	public	derived_or_workflow_data	csv	exact_definition	FALSE	acceptable		value	esld_F5_stratified_survival_meta_public.csv				F5	public_or_low_risk	yes		public_deposit	keep_public_deposit	F5	public	Public-deposit file after policy overrides.	public	public_deposit	keep_public_deposit	Parent file is public data and variable was marked keep_public=yes.	public	assay_value_qc_metric_or_long_format_metadata	Assay value, QC metric, or long-format metadata field required to rebuild public outputs.	FALSE	FALSE	FALSE	FALSE	FALSE
chisq	02_workflows/F5_workflow_v01/submission_ready/public/data/esld_F5_stratified_survival_stats_public.csv	chisq	Chi-square statistic	Chi-square statistic for the row-specific survival comparison or stratified test.	chi-square statistic	Numeric chi-square statistic.	numeric	0.00770313568089429 | 2.87624703252109 | 12.1826833766653 | 0.00169868292629352 | 0.733720432338734		NA/blank as read by fread	12	0	12	public	derived_or_workflow_data	csv	manual_precision_definition	FALSE	acceptable		chisq	esld_F5_stratified_survival_stats_public.csv				F5	public_or_low_risk	yes		public_deposit	keep_public_deposit	F5	public	Public-deposit file after policy overrides.	public	public_deposit	keep_public_deposit	Parent file is public data and variable was marked keep_public=yes.	public			FALSE	FALSE	FALSE	FALSE	FALSE
chisq_lab	02_workflows/F5_workflow_v01/submission_ready/public/data/esld_F5_stratified_survival_stats_public.csv	chisq_lab	Formatted chi-square label	Formatted display label for the chi-square statistic shown in a table or figure annotation.		Formatted character label.	character	χ² = 0.008 | χ² = 2.876 | χ² = 12.183 | χ² = 0.002 | χ² = 0.734	χ² = 0.008 | χ² = 2.876 | χ² = 12.183 | χ² = 0.002 | χ² = 0.734 | χ² = 7.752 | χ² = 0.964 | χ² = 8.044 | χ² = 13.427 | χ² = 0.413	NA/blank as read by fread	12	0	12	public	derived_or_workflow_data	csv	manual_precision_definition	FALSE	acceptable		chisq_lab	esld_F5_stratified_survival_stats_public.csv				F5	public_or_low_risk	yes		public_deposit	keep_public_deposit	F5	public	Public-deposit file after policy overrides.	public	public_deposit	keep_public_deposit	Parent file is public data and variable was marked keep_public=yes.	public			FALSE	FALSE	FALSE	FALSE	FALSE
model	02_workflows/F5_workflow_v01/submission_ready/public/data/esld_F5_stratified_survival_stats_public.csv	model	MELD model or score variant	Name of the MELD-related model or score variant represented by the row; expected values include MELD, MELD-Na, reMELD-Na, and MELD 3.0.		Categorical score/model label, for example MELD, MELD-Na, reMELD-Na, or MELD 3.0.	character	MELD | MELD-Na | reMELD-Na | MELD 3.0	MELD | MELD-Na | reMELD-Na | MELD 3.0	NA/blank as read by fread	12	0	4	public	derived_or_workflow_data	csv	manual_exact_definition	FALSE	acceptable		model	esld_F5_stratified_survival_stats_public.csv				F5	public_or_low_risk	yes		public_deposit	keep_public_deposit	F5	public	Public-deposit file after policy overrides.	public	public_deposit	keep_public_deposit	Parent file is public data and variable was marked keep_public=yes.	public			FALSE	FALSE	FALSE	FALSE	FALSE
n_m1	02_workflows/F5_workflow_v01/submission_ready/public/data/esld_F5_stratified_survival_stats_public.csv	n_m1	Number of observations in m1 group	Count of observations in the m1 group for the row-specific stratum. m1 denotes the negative score-shift group. In class-level score-shift summaries it denotes the minus-one score-shift class; in grouped survival outputs it is the negative-shift comparison group used by the workflow.		Integer count.	integer	12 | 64 | 82 | 7 | 47		NA/blank as read by fread	12	0	12	public	derived_or_workflow_data	csv	manual_precision_definition	FALSE	acceptable		n_m1	esld_F5_stratified_survival_stats_public.csv				F5	public_or_low_risk	yes		public_deposit	keep_public_deposit	F5	public	Public-deposit file after policy overrides.	public	public_deposit	keep_public_deposit	Parent file is public data and variable was marked keep_public=yes.	public			FALSE	FALSE	FALSE	FALSE	FALSE
n_pm	02_workflows/F5_workflow_v01/submission_ready/public/data/esld_F5_stratified_survival_stats_public.csv	n_pm	Number of observations in pm group	Count of observations in the pm group for the row-specific stratum. pm denotes the reference group without a negative score shift in grouped score-delta survival outputs; in class-level score-shift summaries it represents the no-decrease/reference category used by the workflow.		Integer count.	integer	25 | 31 | 11 | 27 | 39		NA/blank as read by fread	12	0	11	public	derived_or_workflow_data	csv	manual_precision_definition	FALSE	acceptable		n_pm	esld_F5_stratified_survival_stats_public.csv				F5	public_or_low_risk	yes		public_deposit	keep_public_deposit	F5	public	Public-deposit file after policy overrides.	public	public_deposit	keep_public_deposit	Parent file is public data and variable was marked keep_public=yes.	public			FALSE	FALSE	FALSE	FALSE	FALSE
[truncated: 198 more rows]
