# Supplementary material for: Creatinine assay interferences compromises MELD accuracy and may bias liver allocation
Source: Nat Commun. 2026 Jul 23;17:7111. doi: 10.1038/s41467-026-75011-x (PMC13396164; doi:10.1038/s41467-026-75011-x)
Supplement: Supplementary file 4 — Source Data [file 41467_2026_75011_MOESM4_ESM.zip › figshare_package_FINAL_PUBLIC_DEPOSIT_V1_20260503_002637/00_release_manifests/final_release_file_manifest_closed_v01.csv]

relative_path	file_name	directory	extension	file_type	size_bytes	size_kb	last_modified	md5	access_tier	data_origin	used_for	n_rows	n_cols	keep_in_repository	needs_manual_review	comment	release_scope	release_access_tier	release_source_role	release_decision	output_tag	registry_file_key	registry_release_status	registry_is_primary	registry_used_by_workflows	registry_source_role	final_release_tier	final_release_decision	final_policy_reason	is_r_script	is_srtr_named	is_data_like	is_rendered_or_doc	is_internal_table_template	is_legacy_zip	is_internal_workflow_data_or_table	is_internal_documentation	is_internal_primary_source	final_release_tier_before_doc_close	final_release_decision_before_doc_close	final_policy_reason_before_doc_close	is_internal_submission_manifest	is_noninternal_submission_manifest	is_workflow_readme	is_submission_ready_readme	is_remaining_manual_doc
00_config/00_repository_paths_v03.R	00_repository_paths_v03.R	00_config	r	r_script	3658	3.572	2026-05-02T02:10:22Z	08ef97a9121cbd37f69b7738856cbced	script_on_request	script				yes_default	FALSE		release_candidate	public_deposit	reproducibility_script	keep_public_deposit							script_on_request	keep_script_on_request	R scripts are provided on request, not as public-deposit data.	TRUE	FALSE	FALSE	FALSE	FALSE	FALSE	FALSE	FALSE	FALSE	script_on_request	keep_script_on_request	R scripts are provided on request, not as public-deposit data.	FALSE	FALSE	FALSE	FALSE	FALSE
00_config/01_primary_file_registry_v03.csv	01_primary_file_registry_v03.csv	00_config	csv	csv	4149	4.052	2026-05-02T09:46:31Z	628025805c2e9de1df7a0991e61d2054	manual_review	manual_review		13	9	manual_review	TRUE		release_candidate	public_deposit	documentation_or_metadata	keep_public_deposit							public_deposit	keep_public_deposit	Public-deposit file after policy overrides.	FALSE	FALSE	TRUE	FALSE	FALSE	FALSE	FALSE	FALSE	FALSE	public_deposit	keep_public_deposit	Public-deposit file after policy overrides.	FALSE	FALSE	FALSE	FALSE	FALSE
00_config/02_helpers_io_v03.R	02_helpers_io_v03.R	00_config	r	r_script	2031	1.983	2026-05-01T23:41:30Z	68a8d4dbb117411a9c9201784961a173	script_on_request	script				yes_default	FALSE		release_candidate	public_deposit	reproducibility_script	keep_public_deposit							script_on_request	keep_script_on_request	R scripts are provided on request, not as public-deposit data.	TRUE	FALSE	FALSE	FALSE	FALSE	FALSE	FALSE	FALSE	FALSE	script_on_request	keep_script_on_request	R scripts are provided on request, not as public-deposit data.	FALSE	FALSE	FALSE	FALSE	FALSE
01_primary_data/internal/provenance/data_v2_legacy.zip	data_v2_legacy.zip	01_primary_data/internal/provenance	zip	other	7700051	7519.581	2026-04-28T09:54:39Z	993f322e9495fab5ae30445eabdb6a5e	manual_review	primary				manual_review	TRUE		release_candidate	internal_not_for_public_deposit	primary_source	review_internal_keep_or_remove							internal_only_exclude	exclude_legacy_internal_zip	Legacy provenance zip; not part of lean reproducibility package.	FALSE	FALSE	TRUE	FALSE	FALSE	TRUE	FALSE	FALSE	TRUE	internal_only_exclude	exclude_legacy_internal_zip	Legacy provenance zip; not part of lean reproducibility package.	FALSE	FALSE	FALSE	FALSE	FALSE
01_primary_data/internal/T1_submitted_table_template_internal.docx	T1_submitted_table_template_internal.docx	01_primary_data/internal	docx	word_document	19156	18.707	2026-04-30T15:41:55Z	fe17dd19190899e6a83792e13d762e08	manual_review	rendered_output	T1;table_or_supplement			no_obsolete_or_backup_pattern	TRUE		release_candidate	internal_not_for_public_deposit	primary_source	review_internal_keep_or_remove	T1						internal_only_exclude	exclude_internal_template	Submitted manuscript table template; not required as public data or restricted SRTR input.	FALSE	FALSE	FALSE	TRUE	TRUE	FALSE	FALSE	FALSE	TRUE	internal_only_exclude	exclude_internal_template	Submitted manuscript table template; not required as public data or restricted SRTR input.	FALSE	FALSE	FALSE	FALSE	FALSE
01_primary_data/internal/T3_submitted_table_template_internal.docx	T3_submitted_table_template_internal.docx	01_primary_data/internal	docx	word_document	21608	21.102	2026-04-30T18:36:09Z	ea09cf2116dc73be83f73f5dbb503536	manual_review	rendered_output	T3;table_or_supplement			no_obsolete_or_backup_pattern	TRUE		release_candidate	internal_not_for_public_deposit	primary_source	review_internal_keep_or_remove	T3						internal_only_exclude	exclude_internal_template	Submitted manuscript table template; not required as public data or restricted SRTR input.	FALSE	FALSE	FALSE	TRUE	TRUE	FALSE	FALSE	FALSE	TRUE	internal_only_exclude	exclude_internal_template	Submitted manuscript table template; not required as public data or restricted SRTR input.	FALSE	FALSE	FALSE	FALSE	FALSE
01_primary_data/internal/T4_submitted_table_template_internal.docx	T4_submitted_table_template_internal.docx	01_primary_data/internal	docx	word_document	19372	18.918	2026-05-01T20:54:08Z	32bbf7773dd07e6781ab7d8356d3bf84	manual_review	rendered_output	T4;table_or_supplement			no_obsolete_or_backup_pattern	TRUE		release_candidate	internal_not_for_public_deposit	primary_source	review_internal_keep_or_remove	T4						internal_only_exclude	exclude_internal_template	Submitted manuscript table template; not required as public data or restricted SRTR input.	FALSE	FALSE	FALSE	TRUE	TRUE	FALSE	FALSE	FALSE	TRUE	internal_only_exclude	exclude_internal_template	Submitted manuscript table template; not required as public data or restricted SRTR input.	FALSE	FALSE	FALSE	FALSE	FALSE
01_primary_data/public/esld_master_long_public.csv	esld_master_long_public.csv	01_primary_data/public	csv	csv	9851508	9620.613	2026-05-02T23:18:12Z	8228407e927ff10ad6e4740d0d5cd48b	public	primary		67399	43	yes_default	FALSE		release_candidate	public_deposit	primary_source	keep_public_deposit		esld_master_long_public	public	TRUE	F3;F4;F5;T1;T2;T3;T4	canonical ESLD master source; ESLD Fig 3 aggregate and ESLD table files are derived from this	public_deposit	keep_public_deposit	Public-deposit file after policy overrides.	FALSE	FALSE	TRUE	FALSE	FALSE	FALSE	FALSE	FALSE	FALSE	public_deposit	keep_public_deposit	Public-deposit file after policy overrides.	FALSE	FALSE	FALSE	FALSE	FALSE
01_primary_data/public/f1_simulated_surface_metadata.csv	f1_simulated_surface_metadata.csv	01_primary_data/public	csv	csv	664	0.648	2026-04-19T20:30:45Z	ee2dfece0c0751ab1643f0e896edea9b	public	primary	F1	9	2	yes_default	FALSE		release_candidate	public_deposit	primary_source	keep_public_deposit	F1	f1_simulated_surface_metadata	public	TRUE	F1	F1 simulated surface metadata primary source	public_deposit	keep_public_deposit	Public-deposit file after policy overrides.	FALSE	FALSE	TRUE	FALSE	FALSE	FALSE	FALSE	FALSE	FALSE	public_deposit	keep_public_deposit	Public-deposit file after policy overrides.	FALSE	FALSE	FALSE	FALSE	FALSE
01_primary_data/public/f1_simulated_surface_repository.csv	f1_simulated_surface_repository.csv	01_primary_data/public	csv	csv	5055372	4936.887	2026-04-16T16:32:54Z	87713a0d6868c6ac52ff20ea850e3d58	public	primary	F1	34441	11	yes_default	FALSE		release_candidate	public_deposit	primary_source	keep_public_deposit	F1	f1_simulated_surface_repository	public	TRUE	F1	F1 simulated surface primary source	public_deposit	keep_public_deposit	Public-deposit file after policy overrides.	FALSE	FALSE	TRUE	FALSE	FALSE	FALSE	FALSE	FALSE	FALSE	public_deposit	keep_public_deposit	Public-deposit file after policy overrides.	FALSE	FALSE	FALSE	FALSE	FALSE
01_primary_data/public/f1_tb_cre_experimental_array_raw.csv	f1_tb_cre_experimental_array_raw.csv	01_primary_data/public	csv	csv	338947	331.003	2026-04-22T16:53:59Z	b8ffb94bc127381e0963db2211ba44b8	public	primary	F1	4200	9	yes_default	FALSE		release_candidate	public_deposit	primary_source	keep_public_deposit	F1	f1_tb_cre_experimental_array_raw	public	TRUE	F1	F1 experimental array raw source	public_deposit	keep_public_deposit	Public-deposit file after policy overrides.	FALSE	FALSE	TRUE	FALSE	FALSE	FALSE	FALSE	FALSE	FALSE	public_deposit	keep_public_deposit	Public-deposit file after policy overrides.	FALSE	FALSE	FALSE	FALSE	FALSE
01_primary_data/public/f1_tb_cre_experimental_validation_raw.csv	f1_tb_cre_experimental_validation_raw.csv	01_primary_data/public	csv	csv	2335	2.28	2026-04-23T00:35:04Z	30e9eb0a37dab1d84dbff1649b1b9e07	internal_only	primary	F1	32	8	no_internal_only_default	FALSE		release_candidate	public_deposit	primary_source	keep_public_deposit	F1	f1_tb_cre_experimental_validation_raw	public	TRUE	F1	F1 experimental validation raw source	public_deposit	keep_public_deposit	Public-deposit file after policy overrides.	FALSE	FALSE	TRUE	FALSE	FALSE	FALSE	FALSE	FALSE	FALSE	public_deposit	keep_public_deposit	Public-deposit file after policy overrides.	FALSE	FALSE	FALSE	FALSE	FALSE
01_primary_data/public/f2_simulated_heatmap_metadata.csv	f2_simulated_heatmap_metadata.csv	01_primary_data/public	csv	csv	558	0.545	2026-04-19T20:30:45Z	df833ec1562a6c70ca8dc8338c7e625d	public	primary	F2	21	2	yes_default	FALSE		release_candidate	public_deposit	primary_source	keep_public_deposit	F2	f2_simulated_heatmap_metadata	public	TRUE	F2	F2 simulated heatmap metadata primary source	public_deposit	keep_public_deposit	Public-deposit file after policy overrides.	FALSE	FALSE	TRUE	FALSE	FALSE	FALSE	FALSE	FALSE	FALSE	public_deposit	keep_public_deposit	Public-deposit file after policy overrides.	FALSE	FALSE	FALSE	FALSE	FALSE
01_primary_data/public/f2_simulated_heatmap_repository.csv	f2_simulated_heatmap_repository.csv	01_primary_data/public	csv	csv	7858998	7674.803	2026-04-17T19:20:15Z	69355977324161fce080931369bd51f9	public	primary	F2	295200	6	yes_default	FALSE		release_candidate	public_deposit	primary_source	keep_public_deposit	F2	f2_simulated_heatmap_repository	public	TRUE	F2	F2 simulated heatmap primary source	public_deposit	keep_public_deposit	Public-deposit file after policy overrides.	FALSE	FALSE	TRUE	FALSE	FALSE	FALSE	FALSE	FALSE	FALSE	public_deposit	keep_public_deposit	Public-deposit file after policy overrides.	FALSE	FALSE	FALSE	FALSE	FALSE
01_primary_data/public/f4_srtr_median_survival_repository_public.csv	f4_srtr_median_survival_repository_public.csv	01_primary_data/public	csv	csv	1014	0.99	2026-04-18T23:02:32Z	4f7479a5482294e06d950af23505003a	restricted_on_request	primary	F4	28	7	yes_default	TRUE		release_candidate	public_deposit	primary_source	keep_public_deposit	F4	f4_srtr_median_survival_repository_public	public	TRUE	F4	F4 SRTR aggregate primary source for median survival by score class and delta group; not reproduced by srtr_master_long_restricted.csv in V3	restricted_on_request	keep_restricted_on_request	SRTR-derived data file; provide only on request under licence obligations.	FALSE	TRUE	TRUE	FALSE	FALSE	FALSE	FALSE	FALSE	FALSE	restricted_on_request	keep_restricted_on_request	SRTR-derived data file; provide only on request under licence obligations.	FALSE	FALSE	FALSE	FALSE	FALSE
01_primary_data/public/f4_srtr_wilcoxon_repository_public.csv	f4_srtr_wilcoxon_repository_public.csv	01_primary_data/public	csv	csv	1189	1.161	2026-04-18T23:02:32Z	cb7f4c2bdf6d1953b807999547c73007	restricted_on_request	primary	F4	28	8	yes_default	TRUE		release_candidate	public_deposit	primary_source	keep_public_deposit	F4	f4_srtr_wilcoxon_repository_public	public	TRUE	F4	F4 SRTR aggregate primary source for Wilcoxon p-values by score class and delta group; not reproduced by srtr_master_long_restricted.csv in V3	restricted_on_request	keep_restricted_on_request	SRTR-derived data file; provide only on request under licence obligations.	FALSE	TRUE	TRUE	FALSE	FALSE	FALSE	FALSE	FALSE	FALSE	restricted_on_request	keep_restricted_on_request	SRTR-derived data file; provide only on request under licence obligations.	FALSE	FALSE	FALSE	FALSE	FALSE
01_primary_data/restricted/provenance/T4_survival_matrix_components/m1_matrix_1.csv	m1_matrix_1.csv	01_primary_data/restricted/provenance/T4_survival_matrix_components	csv	csv	9944	9.711	2025-05-14T07:22:32Z	4add871bbcd7b24f018d6092c789f6a8	restricted_on_request	primary	T4	1	9	yes_default	TRUE		release_candidate	restricted_on_request	primary_source	keep_restricted_on_request	T4						restricted_on_request	keep_restricted_on_request	Restricted-on-request file after policy overrides.	FALSE	FALSE	TRUE	FALSE	FALSE	FALSE	FALSE	FALSE	FALSE	restricted_on_request	keep_restricted_on_request	Restricted-on-request file after policy overrides.	FALSE	FALSE	FALSE	FALSE	FALSE
01_primary_data/restricted/provenance/T4_survival_matrix_components/m1_matrix_2.csv	m1_matrix_2.csv	01_primary_data/restricted/provenance/T4_survival_matrix_components	csv	csv	9926	9.693	2025-05-14T07:23:16Z	b298479905e55451d7dbadbdff4a0f80	restricted_on_request	primary	T4	1	9	yes_default	TRUE		release_candidate	restricted_on_request	primary_source	keep_restricted_on_request	T4						restricted_on_request	keep_restricted_on_request	Restricted-on-request file after policy overrides.	FALSE	FALSE	TRUE	FALSE	FALSE	FALSE	FALSE	FALSE	FALSE	restricted_on_request	keep_restricted_on_request	Restricted-on-request file after policy overrides.	FALSE	FALSE	FALSE	FALSE	FALSE
01_primary_data/restricted/provenance/T4_survival_matrix_components/m1_matrix_3.csv	m1_matrix_3.csv	01_primary_data/restricted/provenance/T4_survival_matrix_components	csv	csv	9981	9.747	2025-05-14T07:23:16Z	94370825c5e38e058ca1291e6078510b	restricted_on_request	primary	T4	1	9	yes_default	TRUE		release_candidate	restricted_on_request	primary_source	keep_restricted_on_request	T4						restricted_on_request	keep_restricted_on_request	Restricted-on-request file after policy overrides.	FALSE	FALSE	TRUE	FALSE	FALSE	FALSE	FALSE	FALSE	FALSE	restricted_on_request	keep_restricted_on_request	Restricted-on-request file after policy overrides.	FALSE	FALSE	FALSE	FALSE	FALSE
01_primary_data/restricted/provenance/T4_survival_matrix_components/m1_matrix_4.csv	m1_matrix_4.csv	01_primary_data/restricted/provenance/T4_survival_matrix_components	csv	csv	9866	9.635	2025-05-14T07:23:16Z	0c9c1f26a8d4b83f1d2253e0cf074f09	restricted_on_request	primary	T4	1	9	yes_default	TRUE		release_candidate	restricted_on_request	primary_source	keep_restricted_on_request	T4						restricted_on_request	keep_restricted_on_request	Restricted-on-request file after policy overrides.	FALSE	FALSE	TRUE	FALSE	FALSE	FALSE	FALSE	FALSE	FALSE	restricted_on_request	keep_restricted_on_request	Restricted-on-request file after policy overrides.	FALSE	FALSE	FALSE	FALSE	FALSE
01_primary_data/restricted/provenance/T4_survival_matrix_components/pm_matrix_1.csv	pm_matrix_1.csv	01_primary_data/restricted/provenance/T4_survival_matrix_components	csv	csv	10098	9.861	2025-05-14T07:23:16Z	cd30e1ccb4e7ab481206778202fca1d1	restricted_on_request	primary	T4	1	9	yes_default	TRUE		release_candidate	restricted_on_request	primary_source	keep_restricted_on_request	T4						restricted_on_request	keep_restricted_on_request	Restricted-on-request file after policy overrides.	FALSE	FALSE	TRUE	FALSE	FALSE	FALSE	FALSE	FALSE	FALSE	restricted_on_request	keep_restricted_on_request	Restricted-on-request file after policy overrides.	FALSE	FALSE	FALSE	FALSE	FALSE
01_primary_data/restricted/provenance/T4_survival_matrix_components/pm_matrix_2.csv	pm_matrix_2.csv	01_primary_data/restricted/provenance/T4_survival_matrix_components	csv	csv	10047	9.812	2025-05-14T07:23:16Z	c0787b060eef6ab89832bad2264d639f	restricted_on_request	primary	T4	1	9	yes_default	TRUE		release_candidate	restricted_on_request	primary_source	keep_restricted_on_request	T4						restricted_on_request	keep_restricted_on_request	Restricted-on-request file after policy overrides.	FALSE	FALSE	TRUE	FALSE	FALSE	FALSE	FALSE	FALSE	FALSE	restricted_on_request	keep_restricted_on_request	Restricted-on-request file after policy overrides.	FALSE	FALSE	FALSE	FALSE	FALSE
01_primary_data/restricted/provenance/T4_survival_matrix_components/pm_matrix_3.csv	pm_matrix_3.csv	01_primary_data/restricted/provenance/T4_survival_matrix_components	csv	csv	9940	9.707	2025-05-14T07:23:16Z	957249b7b26268e78f418b947f30ce8e	restricted_on_request	primary	T4	1	9	yes_default	TRUE		release_candidate	restricted_on_request	primary_source	keep_restricted_on_request	T4						restricted_on_request	keep_restricted_on_request	Restricted-on-request file after policy overrides.	FALSE	FALSE	TRUE	FALSE	FALSE	FALSE	FALSE	FALSE	FALSE	restricted_on_request	keep_restricted_on_request	Restricted-on-request file after policy overrides.	FALSE	FALSE	FALSE	FALSE	FALSE
01_primary_data/restricted/provenance/T4_survival_matrix_components/pm_matrix_4.csv	pm_matrix_4.csv	01_primary_data/restricted/provenance/T4_survival_matrix_components	csv	csv	10076	9.84	2025-05-14T07:23:16Z	c8dfdee2a4fe3ea0433a5b69aec01301	restricted_on_request	primary	T4	1	9	yes_default	TRUE		release_candidate	restricted_on_request	primary_source	keep_restricted_on_request	T4						restricted_on_request	keep_restricted_on_request	Restricted-on-request file after policy overrides.	FALSE	FALSE	TRUE	FALSE	FALSE	FALSE	FALSE	FALSE	FALSE	restricted_on_request	keep_restricted_on_request	Restricted-on-request file after policy overrides.	FALSE	FALSE	FALSE	FALSE	FALSE
01_primary_data/restricted/srtr_F3_score_shift_aggregate_reference_internal.csv	srtr_F3_score_shift_aggregate_reference_internal.csv	01_primary_data/restricted	csv	csv	14332	13.996	2026-05-01T21:46:43Z	a738a4cddce2c4ca7209ddacb242998b	restricted_on_request	primary	F3	680	4	yes_default	TRUE		release_candidate	restricted_on_request	primary_source	keep_restricted_on_request	F3	srtr_F3_score_shift_aggregate_reference_internal	restricted	TRUE	F3;T4	SRTR F3/T4 primary aggregate source; restricted.	restricted_on_request	keep_restricted_on_request	SRTR-derived data file; provide only on request under licence obligations.	FALSE	TRUE	TRUE	FALSE	FALSE	FALSE	FALSE	FALSE	FALSE	restricted_on_request	keep_restricted_on_request	SRTR-derived data file; provide only on request under licence obligations.	FALSE	FALSE	FALSE	FALSE	FALSE
01_primary_data/restricted/srtr_master_long_restricted.csv	srtr_master_long_restricted.csv	01_primary_data/restricted	csv	csv	44648516	43602.066	2026-04-30T15:41:56Z	88c4909a08aed3fc79459eb78793a23d	restricted_on_request	primary		193191	52	yes_default	TRUE		release_candidate	restricted_on_request	primary_source	keep_restricted_on_request		srtr_master_long_restricted	restricted	TRUE	F4;F6;T1	canonical SRTR master for workflows that are derivable from SRTR master	restricted_on_request	keep_restricted_on_request	SRTR-derived data file; provide only on request under licence obligations.	FALSE	TRUE	TRUE	FALSE	FALSE	FALSE	FALSE	FALSE	FALSE	restricted_on_request	keep_restricted_on_request	SRTR-derived data file; provide only on request under licence obligations.	FALSE	FALSE	FALSE	FALSE	FALSE
01_primary_data/restricted/srtr_T4_score_shift_counts_all_scores_restricted.csv	srtr_T4_score_shift_counts_all_scores_restricted.csv	01_primary_data/restricted	csv	csv	57406	56.061	2026-05-01T23:39:23Z	f5b54c78ba515a0813aa766447a62d6f	restricted_on_request	primary	T4	705	8	yes_default	TRUE		release_candidate	restricted_on_request	primary_source	keep_restricted_on_request	T4	srtr_T4_score_shift_counts_all_scores_restricted	restricted	TRUE	T4	canonical SRTR all-score shift-count primary source; contains broader patient coverage than srtr_master_long_restricted	restricted_on_request	keep_restricted_on_request	SRTR-derived data file; provide only on request under licence obligations.	FALSE	TRUE	TRUE	FALSE	FALSE	FALSE	FALSE	FALSE	FALSE	restricted_on_request	keep_restricted_on_request	SRTR-derived data file; provide only on request under licence obligations.	FALSE	FALSE	FALSE	FALSE	FALSE
01_primary_data/restricted/srtr_T4_survival_matrix_restricted.csv	srtr_T4_survival_matrix_restricted.csv	01_primary_data/restricted	csv	csv	176617	172.478	2026-05-01T20:54:07Z	3363b210bc6bf2fd4491ae78cf27e248	restricted_on_request	primary	T4	728	26	yes_default	TRUE		release_candidate	restricted_on_request	primary_source	keep_restricted_on_request	T4	srtr_T4_survival_matrix_restricted	restricted	TRUE	T4	canonical harmonized SRTR T4 survival-matrix primary source; contains all eight pm/m1 matrix files with corrected semantic CI bounds	restricted_on_request	keep_restricted_on_request	SRTR-derived data file; provide only on request under licence obligations.	FALSE	TRUE	TRUE	FALSE	FALSE	FALSE	FALSE	FALSE	FALSE	restricted_on_request	keep_restricted_on_request	SRTR-derived data file; provide only on request under licence obligations.	FALSE	FALSE	FALSE	FALSE	FALSE
02_workflows/F1_workflow_v02/code/00_F1_config_helpers_v02.R	00_F1_config_helpers_v02.R	02_workflows/F1_workflow_v02/code	r	r_script	7242	7.072	2026-05-02T03:47:37Z	4c6118c4c36956c2961e5d3718cc490d	script_on_request	script	F1			yes_default	FALSE		release_candidate	script_on_request	reproducibility_script	keep_script_on_request	F1						script_on_request	keep_script_on_request	R scripts are provided on request, not as public-deposit data.	TRUE	FALSE	FALSE	FALSE	FALSE	FALSE	FALSE	FALSE	FALSE	script_on_request	keep_script_on_request	R scripts are provided on request, not as public-deposit data.	FALSE	FALSE	FALSE	FALSE	FALSE
02_workflows/F1_workflow_v02/code/00_run_F1_workflow_v02.R	00_run_F1_workflow_v02.R	02_workflows/F1_workflow_v02/code	r	r_script	1493	1.458	2026-05-01T23:41:30Z	09891e6a0d094622f35c8e7f5b111d37	script_on_request	script	F1			yes_default	FALSE		release_candidate	script_on_request	reproducibility_script	keep_script_on_request	F1						script_on_request	keep_script_on_request	R scripts are provided on request, not as public-deposit data.	TRUE	FALSE	FALSE	FALSE	FALSE	FALSE	FALSE	FALSE	FALSE	script_on_request	keep_script_on_request	R scripts are provided on request, not as public-deposit data.	FALSE	FALSE	FALSE	FALSE	FALSE
02_workflows/F1_workflow_v02/code/01_F1_load_required_data_from_datazip_v02.R	01_F1_load_required_data_from_datazip_v02.R	02_workflows/F1_workflow_v02/code	r	r_script	399	0.39	2026-05-02T01:16:08Z	a6026ed024703da8e6cbf5b17fb8ca6e	script_on_request	script	F1			yes_default	FALSE		release_candidate	script_on_request	reproducibility_script	keep_script_on_request	F1						script_on_request	keep_script_on_request	R scripts are provided on request, not as public-deposit data.	TRUE	FALSE	FALSE	FALSE	FALSE	FALSE	FALSE	FALSE	FALSE	script_on_request	keep_script_on_request	R scripts are provided on request, not as public-deposit data.	FALSE	FALSE	FALSE	FALSE	FALSE
02_workflows/F1_workflow_v02/code/01_F1_load_required_data_from_primary_v03.R	01_F1_load_required_data_from_primary_v03.R	02_workflows/F1_workflow_v02/code	r	r_script	3774	3.686	2026-05-02T01:16:08Z	fd4a1cbe332db49ea5d651e57772942f	script_on_request	script	F1			yes_default	FALSE		release_candidate	script_on_request	reproducibility_script	keep_script_on_request	F1						script_on_request	keep_script_on_request	R scripts are provided on request, not as public-deposit data.	TRUE	FALSE	FALSE	FALSE	FALSE	FALSE	FALSE	FALSE	FALSE	script_on_request	keep_script_on_request	R scripts are provided on request, not as public-deposit data.	FALSE	FALSE	FALSE	FALSE	FALSE
02_workflows/F1_workflow_v02/code/02a_F1_build_refined_analysis_datasets_v02.R	02a_F1_build_refined_analysis_datasets_v02.R	02_workflows/F1_workflow_v02/code	r	r_script	12941	12.638	2026-05-02T01:29:36Z	aa4b2a6a2797f12995de053d75a22afd	script_on_request	script	F1			yes_default	FALSE		release_candidate	script_on_request	reproducibility_script	keep_script_on_request	F1						script_on_request	keep_script_on_request	R scripts are provided on request, not as public-deposit data.	TRUE	FALSE	FALSE	FALSE	FALSE	FALSE	FALSE	FALSE	FALSE	script_on_request	keep_script_on_request	R scripts are provided on request, not as public-deposit data.	FALSE	FALSE	FALSE	FALSE	FALSE
02_workflows/F1_workflow_v02/code/02b_F1_build_figure_content_dataset_v02.R	02b_F1_build_figure_content_dataset_v02.R	02_workflows/F1_workflow_v02/code	r	r_script	8857	8.649	2026-05-02T01:29:36Z	f8028dbad41087403eb56b9c78bd01b9	script_on_request	script	F1			yes_default	FALSE		release_candidate	script_on_request	reproducibility_script	keep_script_on_request	F1						script_on_request	keep_script_on_request	R scripts are provided on request, not as public-deposit data.	TRUE	FALSE	FALSE	FALSE	FALSE	FALSE	FALSE	FALSE	FALSE	script_on_request	keep_script_on_request	R scripts are provided on request, not as public-deposit data.	FALSE	FALSE	FALSE	FALSE	FALSE
02_workflows/F1_workflow_v02/code/03_F1_render_surface_figure_v02.R	03_F1_render_surface_figure_v02.R	02_workflows/F1_workflow_v02/code	r	r_script	31720	30.977	2026-05-01T23:49:52Z	ca22b5306b426d833cf73dffd07d472f	script_on_request	script	F1			yes_default	FALSE		release_candidate	script_on_request	reproducibility_script	keep_script_on_request	F1						script_on_request	keep_script_on_request	R scripts are provided on request, not as public-deposit data.	TRUE	FALSE	FALSE	FALSE	FALSE	FALSE	FALSE	FALSE	FALSE	script_on_request	keep_script_on_request	R scripts are provided on request, not as public-deposit data.	FALSE	FALSE	FALSE	FALSE	FALSE
02_workflows/F1_workflow_v02/code/04_F1_validate_and_document_outputs_v02.R	04_F1_validate_and_document_outputs_v02.R	02_workflows/F1_workflow_v02/code	r	r_script	8143	7.952	2026-05-02T03:47:37Z	0e86c775fea000e7f6706d52f8c8a122	script_on_request	script	F1			yes_default	FALSE		release_candidate	script_on_request	reproducibility_script	keep_script_on_request	F1						script_on_request	keep_script_on_request	R scripts are provided on request, not as public-deposit data.	TRUE	FALSE	FALSE	FALSE	FALSE	FALSE	FALSE	FALSE	FALSE	script_on_request	keep_script_on_request	R scripts are provided on request, not as public-deposit data.	FALSE	FALSE	FALSE	FALSE	FALSE
02_workflows/F1_workflow_v02/code/05_F1_build_submission_ready_outputs_v02.R	05_F1_build_submission_ready_outputs_v02.R	02_workflows/F1_workflow_v02/code	r	r_script	18400	17.969	2026-05-02T01:29:36Z	8c06f9a2b8dd7e658f9dd6c4fc48f596	script_on_request	script	F1			yes_default	FALSE		release_candidate	script_on_request	reproducibility_script	keep_script_on_request	F1						script_on_request	keep_script_on_request	R scripts are provided on request, not as public-deposit data.	TRUE	FALSE	FALSE	FALSE	FALSE	FALSE	FALSE	FALSE	FALSE	script_on_request	keep_script_on_request	R scripts are provided on request, not as public-deposit data.	FALSE	FALSE	FALSE	FALSE	FALSE
02_workflows/F1_workflow_v02/code/F1.zip	F1.zip	02_workflows/F1_workflow_v02/code	zip	other	29562	28.869	2026-05-02T03:39:01Z	98e61f13e34f528d044ecf251ee805fc	script_on_request	derived	F1			yes_default	FALSE		release_candidate	script_on_request	reproducibility_script	keep_script_on_request	F1						script_on_request	keep_script_on_request	Script-on-request file after policy overrides.	FALSE	FALSE	TRUE	FALSE	FALSE	FALSE	FALSE	FALSE	FALSE	script_on_request	keep_script_on_request	Script-on-request file after policy overrides.	FALSE	FALSE	FALSE	FALSE	FALSE
02_workflows/F1_workflow_v02/data/01_source_loaded_harmonized/expm_F1_array_raw_public.csv	expm_F1_array_raw_public.csv	02_workflows/F1_workflow_v02/data/01_source_loaded_harmonized	csv	csv	338947	331.003	2026-04-22T16:53:59Z	b8ffb94bc127381e0963db2211ba44b8	public	derived	F1	4200	9	yes_default	FALSE		release_candidate	public_deposit	derived_or_workflow_data	keep_public_deposit	F1						public_deposit	keep_public_deposit	Public-deposit file after policy overrides.	FALSE	FALSE	TRUE	FALSE	FALSE	FALSE	FALSE	FALSE	FALSE	public_deposit	keep_public_deposit	Public-deposit file after policy overrides.	FALSE	FALSE	FALSE	FALSE	FALSE
02_workflows/F1_workflow_v02/data/01_source_loaded_harmonized/expm_F1_validation_raw_public.csv	expm_F1_validation_raw_public.csv	02_workflows/F1_workflow_v02/data/01_source_loaded_harmonized	csv	csv	2335	2.28	2026-04-23T00:35:04Z	30e9eb0a37dab1d84dbff1649b1b9e07	internal_only	derived	F1	32	8	no_internal_only_default	FALSE		release_candidate	public_deposit	derived_or_workflow_data	keep_public_deposit	F1						public_deposit	keep_public_deposit	Public-deposit file after policy overrides.	FALSE	FALSE	TRUE	FALSE	FALSE	FALSE	FALSE	FALSE	FALSE	public_deposit	keep_public_deposit	Public-deposit file after policy overrides.	FALSE	FALSE	FALSE	FALSE	FALSE
02_workflows/F1_workflow_v02/data/01_source_loaded_harmonized/expm_slco_F1_source_load_manifest_public.csv	expm_slco_F1_source_load_manifest_public.csv	02_workflows/F1_workflow_v02/data/01_source_loaded_harmonized	csv	csv	1698	1.658	2026-05-02T01:30:05Z	468a7c790812e70d5f1b33a02258494a	public	derived	F1	4	9	yes_default	FALSE		release_candidate	public_deposit	derived_or_workflow_data	keep_public_deposit	F1						public_deposit	keep_public_deposit	Public-deposit file after policy overrides.	FALSE	FALSE	TRUE	FALSE	FALSE	FALSE	FALSE	FALSE	FALSE	public_deposit	keep_public_deposit	Public-deposit file after policy overrides.	FALSE	FALSE	FALSE	FALSE	FALSE
02_workflows/F1_workflow_v02/data/01_source_loaded_harmonized/expm_slco_F1_step1_run_inputs_public.csv	expm_slco_F1_step1_run_inputs_public.csv	02_workflows/F1_workflow_v02/data/01_source_loaded_harmonized	csv	csv	1024	1	2026-05-02T01:30:05Z	3459100ae284c27b3496897366c4c5d0	public	derived	F1	5	2	yes_default	FALSE		release_candidate	public_deposit	derived_or_workflow_data	keep_public_deposit	F1						public_deposit	keep_public_deposit	Public-deposit file after policy overrides.	FALSE	FALSE	TRUE	FALSE	FALSE	FALSE	FALSE	FALSE	FALSE	public_deposit	keep_public_deposit	Public-deposit file after policy overrides.	FALSE	FALSE	FALSE	FALSE	FALSE
02_workflows/F1_workflow_v02/data/01_source_loaded_harmonized/slco_F1_surface_grid_reference_public.csv	slco_F1_surface_grid_reference_public.csv	02_workflows/F1_workflow_v02/data/01_source_loaded_harmonized	csv	csv	5055372	4936.887	2026-04-16T16:32:54Z	87713a0d6868c6ac52ff20ea850e3d58	public	derived	F1	34441	11	yes_default	FALSE		release_candidate	public_deposit	derived_or_workflow_data	keep_public_deposit	F1						public_deposit	keep_public_deposit	Public-deposit file after policy overrides.	FALSE	FALSE	TRUE	FALSE	FALSE	FALSE	FALSE	FALSE	FALSE	public_deposit	keep_public_deposit	Public-deposit file after policy overrides.	FALSE	FALSE	FALSE	FALSE	FALSE
02_workflows/F1_workflow_v02/data/01_source_loaded_harmonized/slco_F1_surface_meta_reference_public.csv	slco_F1_surface_meta_reference_public.csv	02_workflows/F1_workflow_v02/data/01_source_loaded_harmonized	csv	csv	664	0.648	2026-04-19T20:30:45Z	ee2dfece0c0751ab1643f0e896edea9b	public	derived	F1	9	2	yes_default	FALSE		release_candidate	public_deposit	derived_or_workflow_data	keep_public_deposit	F1						public_deposit	keep_public_deposit	Public-deposit file after policy overrides.	FALSE	FALSE	TRUE	FALSE	FALSE	FALSE	FALSE	FALSE	FALSE	public_deposit	keep_public_deposit	Public-deposit file after policy overrides.	FALSE	FALSE	FALSE	FALSE	FALSE
02_workflows/F1_workflow_v02/data/02a_refined_analysis/expm_F1_array_input_public.csv	expm_F1_array_input_public.csv	02_workflows/F1_workflow_v02/data/02a_refined_analysis	csv	csv	755375	737.671	2026-05-02T01:30:05Z	48545523b96fdb9fce1e19bdf1689efc	public	derived	F1	4200	19	yes_default	FALSE		release_candidate	public_deposit	derived_or_workflow_data	keep_public_deposit	F1						public_deposit	keep_public_deposit	Public-deposit file after policy overrides.	FALSE	FALSE	TRUE	FALSE	FALSE	FALSE	FALSE	FALSE	FALSE	public_deposit	keep_public_deposit	Public-deposit file after policy overrides.	FALSE	FALSE	FALSE	FALSE	FALSE
02_workflows/F1_workflow_v02/data/02a_refined_analysis/expm_F1_model_coefficients_public.csv	expm_F1_model_coefficients_public.csv	02_workflows/F1_workflow_v02/data/02a_refined_analysis	csv	csv	1330	1.299	2026-05-02T01:30:05Z	c05403544122bdf248154bfbf8559b9f	public	derived	F1	10	6	yes_default	FALSE		release_candidate	public_deposit	derived_or_workflow_data	keep_public_deposit	F1						public_deposit	keep_public_deposit	Public-deposit file after policy overrides.	FALSE	FALSE	TRUE	FALSE	FALSE	FALSE	FALSE	FALSE	FALSE	public_deposit	keep_public_deposit	Public-deposit file after policy overrides.	FALSE	FALSE	FALSE	FALSE	FALSE
02_workflows/F1_workflow_v02/data/02a_refined_analysis/expm_F1_pre_correction_rounding_qc_public.csv	expm_F1_pre_correction_rounding_qc_public.csv	02_workflows/F1_workflow_v02/data/02a_refined_analysis	csv	csv	462	0.451	2026-05-02T01:30:05Z	ca3266c1f5df19844f2079981510ff28	internal_only	derived	F1	2	8	no_internal_only_default	FALSE		release_candidate	public_deposit	derived_or_workflow_data	keep_public_deposit	F1						public_deposit	keep_public_deposit	Public-deposit file after policy overrides.	FALSE	FALSE	TRUE	FALSE	FALSE	FALSE	FALSE	FALSE	FALSE	public_deposit	keep_public_deposit	Public-deposit file after policy overrides.	FALSE	FALSE	FALSE	FALSE	FALSE
02_workflows/F1_workflow_v02/data/02a_refined_analysis/expm_F1_refined_dataset_qc_public.csv	expm_F1_refined_dataset_qc_public.csv	02_workflows/F1_workflow_v02/data/02a_refined_analysis	csv	csv	652	0.637	2026-05-02T01:30:05Z	812231b8c2303741846747de6999d3c7	internal_only	derived	F1	18	2	no_internal_only_default	FALSE		release_candidate	public_deposit	derived_or_workflow_data	keep_public_deposit	F1						public_deposit	keep_public_deposit	Public-deposit file after policy overrides.	FALSE	FALSE	TRUE	FALSE	FALSE	FALSE	FALSE	FALSE	FALSE	public_deposit	keep_public_deposit	Public-deposit file after policy overrides.	FALSE	FALSE	FALSE	FALSE	FALSE
02_workflows/F1_workflow_v02/data/02a_refined_analysis/expm_F1_refined_manual_clarifications_public.csv	expm_F1_refined_manual_clarifications_public.csv	02_workflows/F1_workflow_v02/data/02a_refined_analysis	csv	csv	882	0.861	2026-05-02T01:30:05Z	8c4c1d35703560f1e9341b3df38ffad4	public	derived	F1	3	3	yes_default	FALSE		release_candidate	public_deposit	derived_or_workflow_data	keep_public_deposit	F1						public_deposit	keep_public_deposit	Public-deposit file after policy overrides.	FALSE	FALSE	TRUE	FALSE	FALSE	FALSE	FALSE	FALSE	FALSE	public_deposit	keep_public_deposit	Public-deposit file after policy overrides.	FALSE	FALSE	FALSE	FALSE	FALSE
02_workflows/F1_workflow_v02/data/02a_refined_analysis/expm_F1_validation_input_public.csv	expm_F1_validation_input_public.csv	02_workflows/F1_workflow_v02/data/02a_refined_analysis	csv	csv	5068	4.949	2026-05-02T01:30:05Z	2a1c7ff9a9b2d7b913576fc64c1af459	internal_only	derived	F1	32	16	no_internal_only_default	FALSE		release_candidate	public_deposit	derived_or_workflow_data	keep_public_deposit	F1						public_deposit	keep_public_deposit	Public-deposit file after policy overrides.	FALSE	FALSE	TRUE	FALSE	FALSE	FALSE	FALSE	FALSE	FALSE	public_deposit	keep_public_deposit	Public-deposit file after policy overrides.	FALSE	FALSE	FALSE	FALSE	FALSE
02_workflows/F1_workflow_v02/data/02b_figure_content/slco_F1_surface_grid_public.csv	slco_F1_surface_grid_public.csv	02_workflows/F1_workflow_v02/data/02b_figure_content	csv	csv	5037005	4918.95	2026-05-02T01:30:05Z	7043e4517bc15ae9142ae09b0631e890	public	derived	F1	34441	11	yes_default	FALSE		release_candidate	public_deposit	derived_or_workflow_data	keep_public_deposit	F1						public_deposit	keep_public_deposit	Public-deposit file after policy overrides.	FALSE	FALSE	TRUE	FALSE	FALSE	FALSE	FALSE	FALSE	FALSE	public_deposit	keep_public_deposit	Public-deposit file after policy overrides.	FALSE	FALSE	FALSE	FALSE	FALSE
02_workflows/F1_workflow_v02/data/02b_figure_content/slco_F1_surface_meta_public.csv	slco_F1_surface_meta_public.csv	02_workflows/F1_workflow_v02/data/02b_figure_content	csv	csv	494	0.482	2026-05-02T01:30:05Z	63cd6a8340d66c32e5915d2dadcc2378	public	derived	F1	16	2	yes_default	FALSE		release_candidate	public_deposit	derived_or_workflow_data	keep_public_deposit	F1						public_deposit	keep_public_deposit	Public-deposit file after policy overrides.	FALSE	FALSE	TRUE	FALSE	FALSE	FALSE	FALSE	FALSE	FALSE	public_deposit	keep_public_deposit	Public-deposit file after policy overrides.	FALSE	FALSE	FALSE	FALSE	FALSE
02_workflows/F1_workflow_v02/data/02b_figure_content/slco_F1_surface_rebuild_qc_public.csv	slco_F1_surface_rebuild_qc_public.csv	02_workflows/F1_workflow_v02/data/02b_figure_content	csv	csv	956	0.934	2026-05-02T01:30:05Z	c1c5a45987d8b24e318b2857d5b3529a	internal_only	derived	F1	10	5	no_internal_only_default	FALSE		release_candidate	public_deposit	derived_or_workflow_data	keep_public_deposit	F1						public_deposit	keep_public_deposit	Public-deposit file after policy overrides.	FALSE	FALSE	TRUE	FALSE	FALSE	FALSE	FALSE	FALSE	FALSE	public_deposit	keep_public_deposit	Public-deposit file after policy overrides.	FALSE	FALSE	FALSE	FALSE	FALSE
02_workflows/F1_workflow_v02/data/02b_figure_content/slco_F1_surface_reference_meta_original_public.csv	slco_F1_surface_reference_meta_original_public.csv	02_workflows/F1_workflow_v02/data/02b_figure_content	csv	csv	758	0.74	2026-05-02T01:30:05Z	28bbb6eeab2bcd8799b28d088fee5ec2	public	derived	F1	9	3	yes_default	FALSE		release_candidate	public_deposit	derived_or_workflow_data	keep_public_deposit	F1						public_deposit	keep_public_deposit	Public-deposit file after policy overrides.	FALSE	FALSE	TRUE	FALSE	FALSE	FALSE	FALSE	FALSE	FALSE	public_deposit	keep_public_deposit	Public-deposit file after policy overrides.	FALSE	FALSE	FALSE	FALSE	FALSE
02_workflows/F1_workflow_v02/data/02b_figure_content/slco_F1_surface_run_inputs_outputs_public.csv	slco_F1_surface_run_inputs_outputs_public.csv	02_workflows/F1_workflow_v02/data/02b_figure_content	csv	csv	1357	1.325	2026-05-02T01:30:05Z	8f9e627475762fd28c3c1276f469fc88	public	derived	F1	5	3	yes_default	FALSE		release_candidate	public_deposit	derived_or_workflow_data	keep_public_deposit	F1						public_deposit	keep_public_deposit	Public-deposit file after policy overrides.	FALSE	FALSE	TRUE	FALSE	FALSE	FALSE	FALSE	FALSE	FALSE	public_deposit	keep_public_deposit	Public-deposit file after policy overrides.	FALSE	FALSE	FALSE	FALSE	FALSE
02_workflows/F1_workflow_v02/figures/slco_F1_surface_public.pdf	slco_F1_surface_public.pdf	02_workflows/F1_workflow_v02/figures	pdf	pdf	1542152	1506.008	2026-05-02T01:30:14Z	6de20aaebcce1d88c93b705cf4bd8152	public	rendered_output	F1			yes_default	FALSE		release_candidate	public_deposit	rendered_figure	keep_public_deposit	F1						public_deposit	keep_public_deposit	Public-deposit file after policy overrides.	FALSE	FALSE	FALSE	TRUE	FALSE	FALSE	FALSE	FALSE	FALSE	public_deposit	keep_public_deposit	Public-deposit file after policy overrides.	FALSE	FALSE	FALSE	FALSE	FALSE
02_workflows/F1_workflow_v02/submission_ready/F1_submission_ready_manifest_v02.csv	F1_submission_ready_manifest_v02.csv	02_workflows/F1_workflow_v02/submission_ready	csv	csv	15124	14.77	2026-05-02T01:30:14Z	3ed9b43000dcf410355e62e80576d9c0	public	derived	F1	21	12	yes_default	FALSE		release_candidate	manual_review	documentation_or_metadata	manual_review	F1						public_deposit	keep_public_submission_ready_manifest	Non-internal submission-ready manifest kept as public documentation/metadata.	FALSE	FALSE	TRUE	FALSE	FALSE	FALSE	FALSE	FALSE	FALSE	manual_review	manual_review_required	No automatic final policy rule applied.	FALSE	TRUE	FALSE	FALSE	TRUE
02_workflows/F1_workflow_v02/submission_ready/internal/data/expm_F1_array_input_with_rounding_audit_internal.csv	expm_F1_array_input_with_rounding_audit_internal.csv	02_workflows/F1_workflow_v02/submission_ready/internal/data	csv	csv	755375	737.671	2026-05-02T01:30:14Z	48545523b96fdb9fce1e19bdf1689efc	internal_only	derived	F1	4200	19	no_internal_only_default	TRUE		release_candidate	internal_not_for_public_deposit	derived_or_workflow_data	review_internal_keep_or_remove	F1						internal_only_exclude	exclude_internal_workflow_output	Internal workflow data/table output; exclude from public deposit unless explicitly required.	FALSE	FALSE	TRUE	FALSE	FALSE	FALSE	TRUE	FALSE	FALSE	internal_only_exclude	exclude_internal_workflow_output	Internal workflow data/table output; exclude from public deposit unless explicitly required.	FALSE	FALSE	FALSE	FALSE	FALSE
02_workflows/F1_workflow_v02/submission_ready/internal/data/expm_F1_array_raw_internal.csv	expm_F1_array_raw_internal.csv	02_workflows/F1_workflow_v02/submission_ready/internal/data	csv	csv	338947	331.003	2026-05-02T01:30:14Z	b8ffb94bc127381e0963db2211ba44b8	manual_review	derived	F1	4200	9	manual_review	TRUE		release_candidate	internal_not_for_public_deposit	derived_or_workflow_data	review_internal_keep_or_remove	F1						internal_only_exclude	exclude_internal_workflow_output	Internal workflow data/table output; exclude from public deposit unless explicitly required.	FALSE	FALSE	TRUE	FALSE	FALSE	FALSE	TRUE	FALSE	FALSE	internal_only_exclude	exclude_internal_workflow_output	Internal workflow data/table output; exclude from public deposit unless explicitly required.	FALSE	FALSE	FALSE	FALSE	FALSE
02_workflows/F1_workflow_v02/submission_ready/internal/data/expm_F1_model_coefficients_internal.csv	expm_F1_model_coefficients_internal.csv	02_workflows/F1_workflow_v02/submission_ready/internal/data	csv	csv	1330	1.299	2026-05-02T01:30:14Z	c05403544122bdf248154bfbf8559b9f	manual_review	derived	F1	10	6	manual_review	TRUE		release_candidate	internal_not_for_public_deposit	derived_or_workflow_data	review_internal_keep_or_remove	F1						internal_only_exclude	exclude_internal_workflow_output	Internal workflow data/table output; exclude from public deposit unless explicitly required.	FALSE	FALSE	TRUE	FALSE	FALSE	FALSE	TRUE	FALSE	FALSE	internal_only_exclude	exclude_internal_workflow_output	Internal workflow data/table output; exclude from public deposit unless explicitly required.	FALSE	FALSE	FALSE	FALSE	FALSE
02_workflows/F1_workflow_v02/submission_ready/internal/data/expm_F1_validation_raw_internal.csv	expm_F1_validation_raw_internal.csv	02_workflows/F1_workflow_v02/submission_ready/internal/data	csv	csv	2335	2.28	2026-05-02T01:30:14Z	30e9eb0a37dab1d84dbff1649b1b9e07	internal_only	derived	F1	32	8	no_internal_only_default	TRUE		release_candidate	internal_not_for_public_deposit	derived_or_workflow_data	review_internal_keep_or_remove	F1						internal_only_exclude	exclude_internal_workflow_output	Internal workflow data/table output; exclude from public deposit unless explicitly required.	FALSE	FALSE	TRUE	FALSE	FALSE	FALSE	TRUE	FALSE	FALSE	internal_only_exclude	exclude_internal_workflow_output	Internal workflow data/table output; exclude from public deposit unless explicitly required.	FALSE	FALSE	FALSE	FALSE	FALSE
02_workflows/F1_workflow_v02/submission_ready/internal/data/slco_F1_surface_grid_reference_internal.csv	slco_F1_surface_grid_reference_internal.csv	02_workflows/F1_workflow_v02/submission_ready/internal/data	csv	csv	5055372	4936.887	2026-05-02T01:30:14Z	87713a0d6868c6ac52ff20ea850e3d58	manual_review	derived	F1	34441	11	manual_review	TRUE		release_candidate	internal_not_for_public_deposit	derived_or_workflow_data	review_internal_keep_or_remove	F1						internal_only_exclude	exclude_internal_workflow_output	Internal workflow data/table output; exclude from public deposit unless explicitly required.	FALSE	FALSE	TRUE	FALSE	FALSE	FALSE	TRUE	FALSE	FALSE	internal_only_exclude	exclude_internal_workflow_output	Internal workflow data/table output; exclude from public deposit unless explicitly required.	FALSE	FALSE	FALSE	FALSE	FALSE
02_workflows/F1_workflow_v02/submission_ready/internal/data/slco_F1_surface_meta_reference_internal.csv	slco_F1_surface_meta_reference_internal.csv	02_workflows/F1_workflow_v02/submission_ready/internal/data	csv	csv	664	0.648	2026-05-02T01:30:14Z	ee2dfece0c0751ab1643f0e896edea9b	manual_review	derived	F1	9	2	manual_review	TRUE		release_candidate	internal_not_for_public_deposit	derived_or_workflow_data	review_internal_keep_or_remove	F1						internal_only_exclude	exclude_internal_workflow_output	Internal workflow data/table output; exclude from public deposit unless explicitly required.	FALSE	FALSE	TRUE	FALSE	FALSE	FALSE	TRUE	FALSE	FALSE	internal_only_exclude	exclude_internal_workflow_output	Internal workflow data/table output; exclude from public deposit unless explicitly required.	FALSE	FALSE	FALSE	FALSE	FALSE
02_workflows/F1_workflow_v02/submission_ready/internal/F1_internal_submission_manifest_v02.csv	F1_internal_submission_manifest_v02.csv	02_workflows/F1_workflow_v02/submission_ready/internal	csv	csv	11173	10.911	2026-05-02T01:30:14Z	b0e648ade6e3d53e1e8e140e7e731717	public	derived	F1	16	10	yes_default	TRUE		release_candidate	internal_not_for_public_deposit	documentation_or_metadata	review_internal_keep_or_remove	F1						internal_only_exclude	exclude_internal_submission_manifest	Internal submission manifest; exclude from public deposit.	FALSE	FALSE	TRUE	FALSE	FALSE	FALSE	FALSE	TRUE	FALSE	manual_review	manual_review_documentation_public_or_internal	Internal documentation/metadata requires manual decision.	TRUE	FALSE	FALSE	FALSE	TRUE
02_workflows/F1_workflow_v02/submission_ready/public/data/expm_F1_array_input_public.csv	expm_F1_array_input_public.csv	02_workflows/F1_workflow_v02/submission_ready/public/data	csv	csv	612913	598.548	2026-05-02T01:30:14Z	28054a92825a550b9e2a0149689b4b69	public	derived	F1	4200	17	yes_default	FALSE		release_candidate	public_deposit	derived_or_workflow_data	keep_public_deposit	F1						public_deposit	keep_public_deposit	Public-deposit file after policy overrides.	FALSE	FALSE	TRUE	FALSE	FALSE	FALSE	FALSE	FALSE	FALSE	public_deposit	keep_public_deposit	Public-deposit file after policy overrides.	FALSE	FALSE	FALSE	FALSE	FALSE
02_workflows/F1_workflow_v02/submission_ready/public/data/expm_F1_validation_input_public.csv	expm_F1_validation_input_public.csv	02_workflows/F1_workflow_v02/submission_ready/public/data	csv	csv	5068	4.949	2026-05-02T01:30:14Z	2a1c7ff9a9b2d7b913576fc64c1af459	internal_only	derived	F1	32	16	no_internal_only_default	FALSE		release_candidate	public_deposit	derived_or_workflow_data	keep_public_deposit	F1						public_deposit	keep_public_deposit	Public-deposit file after policy overrides.	FALSE	FALSE	TRUE	FALSE	FALSE	FALSE	FALSE	FALSE	FALSE	public_deposit	keep_public_deposit	Public-deposit file after policy overrides.	FALSE	FALSE	FALSE	FALSE	FALSE
02_workflows/F1_workflow_v02/submission_ready/public/data/slco_F1_surface_grid_public.csv	slco_F1_surface_grid_public.csv	02_workflows/F1_workflow_v02/submission_ready/public/data	csv	csv	5037005	4918.95	2026-05-02T01:30:14Z	7043e4517bc15ae9142ae09b0631e890	public	derived	F1	34441	11	yes_default	FALSE		release_candidate	public_deposit	derived_or_workflow_data	keep_public_deposit	F1						public_deposit	keep_public_deposit	Public-deposit file after policy overrides.	FALSE	FALSE	TRUE	FALSE	FALSE	FALSE	FALSE	FALSE	FALSE	public_deposit	keep_public_deposit	Public-deposit file after policy overrides.	FALSE	FALSE	FALSE	FALSE	FALSE
02_workflows/F1_workflow_v02/submission_ready/public/data/slco_F1_surface_meta_public.csv	slco_F1_surface_meta_public.csv	02_workflows/F1_workflow_v02/submission_ready/public/data	csv	csv	494	0.482	2026-05-02T01:30:14Z	63cd6a8340d66c32e5915d2dadcc2378	public	derived	F1	16	2	yes_default	FALSE		release_candidate	public_deposit	derived_or_workflow_data	keep_public_deposit	F1						public_deposit	keep_public_deposit	Public-deposit file after policy overrides.	FALSE	FALSE	TRUE	FALSE	FALSE	FALSE	FALSE	FALSE	FALSE	public_deposit	keep_public_deposit	Public-deposit file after policy overrides.	FALSE	FALSE	FALSE	FALSE	FALSE
02_workflows/F1_workflow_v02/submission_ready/public/F1_public_submission_manifest_v02.csv	F1_public_submission_manifest_v02.csv	02_workflows/F1_workflow_v02/submission_ready/public	csv	csv	3309	3.231	2026-05-02T01:30:14Z	a18df481d8a36383805720b63eb3feb0	public	derived	F1	5	10	yes_default	FALSE		release_candidate	public_deposit	documentation_or_metadata	keep_public_deposit	F1						public_deposit	keep_public_deposit	Public-deposit file after policy overrides.	FALSE	FALSE	TRUE	FALSE	FALSE	FALSE	FALSE	FALSE	FALSE	public_deposit	keep_public_deposit	Public-deposit file after policy overrides.	FALSE	FALSE	FALSE	FALSE	FALSE
02_workflows/F1_workflow_v02/submission_ready/public/figures/slco_F1_surface_public.pdf	slco_F1_surface_public.pdf	02_workflows/F1_workflow_v02/submission_ready/public/figures	pdf	pdf	1542152	1506.008	2026-05-02T01:30:14Z	6de20aaebcce1d88c93b705cf4bd8152	public	rendered_output	F1			yes_default	FALSE		release_candidate	public_deposit	rendered_figure	keep_public_deposit	F1						public_deposit	keep_public_deposit	Public-deposit file after policy overrides.	FALSE	FALSE	FALSE	TRUE	FALSE	FALSE	FALSE	FALSE	FALSE	public_deposit	keep_public_deposit	Public-deposit file after policy overrides.	FALSE	FALSE	FALSE	FALSE	FALSE
02_workflows/F1_workflow_v02/submission_ready/README_F1_submission_ready_v02.txt	README_F1_submission_ready_v02.txt	02_workflows/F1_workflow_v02/submission_ready	txt	text_table_or_text	693	0.677	2026-05-02T01:30:14Z	f5d66cca875ad3e26170da9e649747f2	public	derived	F1	1	13	yes_default	FALSE		release_candidate	manual_review	documentation_or_metadata	manual_review	F1						public_deposit	keep_public_workflow_readme	Workflow README kept as public documentation/metadata.	FALSE	FALSE	TRUE	FALSE	FALSE	FALSE	FALSE	FALSE	FALSE	manual_review	manual_review_required	No automatic final policy rule applied.	FALSE	FALSE	TRUE	TRUE	TRUE
02_workflows/F2_workflow_v01/code/00_F2_config_helpers_v01.R	00_F2_config_helpers_v01.R	02_workflows/F2_workflow_v01/code	r	r_script	3057	2.985	2026-05-02T03:47:37Z	792a830705c95d6bc5f3751f2007f3e2	script_on_request	script	F2			yes_default	FALSE		release_candidate	script_on_request	reproducibility_script	keep_script_on_request	F2						script_on_request	keep_script_on_request	R scripts are provided on request, not as public-deposit data.	TRUE	FALSE	FALSE	FALSE	FALSE	FALSE	FALSE	FALSE	FALSE	script_on_request	keep_script_on_request	R scripts are provided on request, not as public-deposit data.	FALSE	FALSE	FALSE	FALSE	FALSE
02_workflows/F2_workflow_v01/code/00_run_F2_workflow_v01.R	00_run_F2_workflow_v01.R	02_workflows/F2_workflow_v01/code	r	r_script	1491	1.456	2026-05-01T23:41:30Z	b2108b324ae8674d24cefc1cce0222aa	script_on_request	script	F2			yes_default	FALSE		release_candidate	script_on_request	reproducibility_script	keep_script_on_request	F2						script_on_request	keep_script_on_request	R scripts are provided on request, not as public-deposit data.	TRUE	FALSE	FALSE	FALSE	FALSE	FALSE	FALSE	FALSE	FALSE	script_on_request	keep_script_on_request	R scripts are provided on request, not as public-deposit data.	FALSE	FALSE	FALSE	FALSE	FALSE
02_workflows/F2_workflow_v01/code/01_F2_load_required_data_from_datazip_v01.R	01_F2_load_required_data_from_datazip_v01.R	02_workflows/F2_workflow_v01/code	r	r_script	399	0.39	2026-05-02T01:16:08Z	a61abb64e248fefeee474490cac1ef1a	script_on_request	script	F2			yes_default	FALSE		release_candidate	script_on_request	reproducibility_script	keep_script_on_request	F2						script_on_request	keep_script_on_request	R scripts are provided on request, not as public-deposit data.	TRUE	FALSE	FALSE	FALSE	FALSE	FALSE	FALSE	FALSE	FALSE	script_on_request	keep_script_on_request	R scripts are provided on request, not as public-deposit data.	FALSE	FALSE	FALSE	FALSE	FALSE
02_workflows/F2_workflow_v01/code/01_F2_load_required_data_from_primary_v03.R	01_F2_load_required_data_from_primary_v03.R	02_workflows/F2_workflow_v01/code	r	r_script	3114	3.041	2026-05-02T01:16:08Z	53ea2b5ac279f0eeaa4281386291c90d	script_on_request	script	F2			yes_default	FALSE		release_candidate	script_on_request	reproducibility_script	keep_script_on_request	F2						script_on_request	keep_script_on_request	R scripts are provided on request, not as public-deposit data.	TRUE	FALSE	FALSE	FALSE	FALSE	FALSE	FALSE	FALSE	FALSE	script_on_request	keep_script_on_request	R scripts are provided on request, not as public-deposit data.	FALSE	FALSE	FALSE	FALSE	FALSE
02_workflows/F2_workflow_v01/code/02a_F2_build_refined_analysis_dataset_v01.R	02a_F2_build_refined_analysis_dataset_v01.R	02_workflows/F2_workflow_v01/code	r	r_script	3560	3.477	2026-05-01T23:41:30Z	47b7cf8751651775429a7a40fb1cf191	script_on_request	script	F2			yes_default	FALSE		release_candidate	script_on_request	reproducibility_script	keep_script_on_request	F2						script_on_request	keep_script_on_request	R scripts are provided on request, not as public-deposit data.	TRUE	FALSE	FALSE	FALSE	FALSE	FALSE	FALSE	FALSE	FALSE	script_on_request	keep_script_on_request	R scripts are provided on request, not as public-deposit data.	FALSE	FALSE	FALSE	FALSE	FALSE
02_workflows/F2_workflow_v01/code/02b_F2_build_figure_content_dataset_v01.R	02b_F2_build_figure_content_dataset_v01.R	02_workflows/F2_workflow_v01/code	r	r_script	4078	3.982	2026-05-01T23:41:30Z	2b0abde770324c7c307b3b6bf3e2850b	script_on_request	script	F2			yes_default	FALSE		release_candidate	script_on_request	reproducibility_script	keep_script_on_request	F2						script_on_request	keep_script_on_request	R scripts are provided on request, not as public-deposit data.	TRUE	FALSE	FALSE	FALSE	FALSE	FALSE	FALSE	FALSE	FALSE	script_on_request	keep_script_on_request	R scripts are provided on request, not as public-deposit data.	FALSE	FALSE	FALSE	FALSE	FALSE
02_workflows/F2_workflow_v01/code/03_F2_render_heatmap_figure_v01.R	03_F2_render_heatmap_figure_v01.R	02_workflows/F2_workflow_v01/code	r	r_script	21573	21.067	2026-05-01T23:41:30Z	0872b74da8cb43576a9539d586395268	script_on_request	script	F2			yes_default	FALSE		release_candidate	script_on_request	reproducibility_script	keep_script_on_request	F2						script_on_request	keep_script_on_request	R scripts are provided on request, not as public-deposit data.	TRUE	FALSE	FALSE	FALSE	FALSE	FALSE	FALSE	FALSE	FALSE	script_on_request	keep_script_on_request	R scripts are provided on request, not as public-deposit data.	FALSE	FALSE	FALSE	FALSE	FALSE
02_workflows/F2_workflow_v01/code/04_F2_validate_and_document_outputs_v01.R	04_F2_validate_and_document_outputs_v01.R	02_workflows/F2_workflow_v01/code	r	r_script	4983	4.866	2026-05-01T23:41:30Z	4a686cb31f4a138ece2de28d39f2bc92	script_on_request	script	F2			yes_default	FALSE		release_candidate	script_on_request	reproducibility_script	keep_script_on_request	F2						script_on_request	keep_script_on_request	R scripts are provided on request, not as public-deposit data.	TRUE	FALSE	FALSE	FALSE	FALSE	FALSE	FALSE	FALSE	FALSE	script_on_request	keep_script_on_request	R scripts are provided on request, not as public-deposit data.	FALSE	FALSE	FALSE	FALSE	FALSE
02_workflows/F2_workflow_v01/code/05_F2_build_submission_ready_outputs_v01.R	05_F2_build_submission_ready_outputs_v01.R	02_workflows/F2_workflow_v01/code	r	r_script	6205	6.06	2026-05-01T23:41:30Z	4b38b6bdddec31db6fd2aeda9cc2364b	script_on_request	script	F2			yes_default	FALSE		release_candidate	script_on_request	reproducibility_script	keep_script_on_request	F2						script_on_request	keep_script_on_request	R scripts are provided on request, not as public-deposit data.	TRUE	FALSE	FALSE	FALSE	FALSE	FALSE	FALSE	FALSE	FALSE	script_on_request	keep_script_on_request	R scripts are provided on request, not as public-deposit data.	FALSE	FALSE	FALSE	FALSE	FALSE
02_workflows/F2_workflow_v01/code/F2.zip	F2.zip	02_workflows/F2_workflow_v01/code	zip	other	20610	20.127	2026-05-02T03:39:24Z	cc87c33a853cebc0984db6d8574e9f04	script_on_request	derived	F2			yes_default	FALSE		release_candidate	script_on_request	reproducibility_script	keep_script_on_request	F2						script_on_request	keep_script_on_request	Script-on-request file after policy overrides.	FALSE	FALSE	TRUE	FALSE	FALSE	FALSE	FALSE	FALSE	FALSE	script_on_request	keep_script_on_request	Script-on-request file after policy overrides.	FALSE	FALSE	FALSE	FALSE	FALSE
02_workflows/F2_workflow_v01/data/01_source_loaded_harmonized/slco_F2_heatmap_bin_reference_internal.csv	slco_F2_heatmap_bin_reference_internal.csv	02_workflows/F2_workflow_v01/data/01_source_loaded_harmonized	csv	csv	7858998	7674.803	2026-04-17T19:20:15Z	69355977324161fce080931369bd51f9	manual_review	derived	F2	295200	6	manual_review	TRUE		release_candidate	internal_not_for_public_deposit	derived_or_workflow_data	review_internal_keep_or_remove	F2						internal_only_exclude	exclude_internal_workflow_output	Internal workflow data/table output; exclude from public deposit unless explicitly required.	FALSE	FALSE	TRUE	FALSE	FALSE	FALSE	TRUE	FALSE	FALSE	internal_only_exclude	exclude_internal_workflow_output	Internal workflow data/table output; exclude from public deposit unless explicitly required.	FALSE	FALSE	FALSE	FALSE	FALSE
02_workflows/F2_workflow_v01/data/01_source_loaded_harmonized/slco_F2_heatmap_meta_reference_internal.csv	slco_F2_heatmap_meta_reference_internal.csv	02_workflows/F2_workflow_v01/data/01_source_loaded_harmonized	csv	csv	558	0.545	2026-04-19T20:30:45Z	df833ec1562a6c70ca8dc8338c7e625d	manual_review	derived	F2	21	2	manual_review	TRUE		release_candidate	internal_not_for_public_deposit	derived_or_workflow_data	review_internal_keep_or_remove	F2						internal_only_exclude	exclude_internal_workflow_output	Internal workflow data/table output; exclude from public deposit unless explicitly required.	FALSE	FALSE	TRUE	FALSE	FALSE	FALSE	TRUE	FALSE	FALSE	internal_only_exclude	exclude_internal_workflow_output	Internal workflow data/table output; exclude from public deposit unless explicitly required.	FALSE	FALSE	FALSE	FALSE	FALSE
02_workflows/F2_workflow_v01/data/01_source_loaded_harmonized/slco_F2_source_load_manifest_internal.csv	slco_F2_source_load_manifest_internal.csv	02_workflows/F2_workflow_v01/data/01_source_loaded_harmonized	csv	csv	922	0.9	2026-05-02T01:33:00Z	ff26ff0ece291ed4c718180a4d3d7916	public	derived	F2	2	9	yes_default	TRUE		release_candidate	internal_not_for_public_deposit	derived_or_workflow_data	review_internal_keep_or_remove	F2						internal_only_exclude	exclude_internal_workflow_output	Internal workflow data/table output; exclude from public deposit unless explicitly required.	FALSE	FALSE	TRUE	FALSE	FALSE	FALSE	TRUE	FALSE	FALSE	internal_only_exclude	exclude_internal_workflow_output	Internal workflow data/table output; exclude from public deposit unless explicitly required.	FALSE	FALSE	FALSE	FALSE	FALSE
02_workflows/F2_workflow_v01/data/01_source_loaded_harmonized/slco_F2_step1_run_inputs_internal.csv	slco_F2_step1_run_inputs_internal.csv	02_workflows/F2_workflow_v01/data/01_source_loaded_harmonized	csv	csv	568	0.555	2026-05-02T01:33:00Z	50679c850af6c80756d218b67e0c8620	manual_review	derived	F2	3	2	manual_review	TRUE		release_candidate	internal_not_for_public_deposit	derived_or_workflow_data	review_internal_keep_or_remove	F2						internal_only_exclude	exclude_internal_workflow_output	Internal workflow data/table output; exclude from public deposit unless explicitly required.	FALSE	FALSE	TRUE	FALSE	FALSE	FALSE	TRUE	FALSE	FALSE	internal_only_exclude	exclude_internal_workflow_output	Internal workflow data/table output; exclude from public deposit unless explicitly required.	FALSE	FALSE	FALSE	FALSE	FALSE
02_workflows/F2_workflow_v01/data/02a_refined_analysis/slco_F2_heatmap_input_internal.csv	slco_F2_heatmap_input_internal.csv	02_workflows/F2_workflow_v01/data/02a_refined_analysis	csv	csv	7858998	7674.803	2026-05-02T01:33:01Z	69355977324161fce080931369bd51f9	manual_review	derived	F2	295200	6	manual_review	TRUE		release_candidate	internal_not_for_public_deposit	derived_or_workflow_data	review_internal_keep_or_remove	F2						internal_only_exclude	exclude_internal_workflow_output	Internal workflow data/table output; exclude from public deposit unless explicitly required.	FALSE	FALSE	TRUE	FALSE	FALSE	FALSE	TRUE	FALSE	FALSE	internal_only_exclude	exclude_internal_workflow_output	Internal workflow data/table output; exclude from public deposit unless explicitly required.	FALSE	FALSE	FALSE	FALSE	FALSE
02_workflows/F2_workflow_v01/data/02a_refined_analysis/slco_F2_heatmap_input_qc_internal.csv	slco_F2_heatmap_input_qc_internal.csv	02_workflows/F2_workflow_v01/data/02a_refined_analysis	csv	csv	261	0.255	2026-05-02T01:33:01Z	e9ee62cc54b6dbd479cc5597f1136aa5	internal_only	derived	F2	13	2	no_internal_only_default	TRUE		release_candidate	internal_not_for_public_deposit	derived_or_workflow_data	review_internal_keep_or_remove	F2						internal_only_exclude	exclude_internal_workflow_output	Internal workflow data/table output; exclude from public deposit unless explicitly required.	FALSE	FALSE	TRUE	FALSE	FALSE	FALSE	TRUE	FALSE	FALSE	internal_only_exclude	exclude_internal_workflow_output	Internal workflow data/table output; exclude from public deposit unless explicitly required.	FALSE	FALSE	FALSE	FALSE	FALSE
02_workflows/F2_workflow_v01/data/02a_refined_analysis/slco_F2_heatmap_model_qc_internal.csv	slco_F2_heatmap_model_qc_internal.csv	02_workflows/F2_workflow_v01/data/02a_refined_analysis	csv	csv	253	0.247	2026-05-02T01:33:01Z	122888ecc72f6d8b980a98f65dafb946	internal_only	derived	F2	4	10	no_internal_only_default	TRUE		release_candidate	internal_not_for_public_deposit	derived_or_workflow_data	review_internal_keep_or_remove	F2						internal_only_exclude	exclude_internal_workflow_output	Internal workflow data/table output; exclude from public deposit unless explicitly required.	FALSE	FALSE	TRUE	FALSE	FALSE	FALSE	TRUE	FALSE	FALSE	internal_only_exclude	exclude_internal_workflow_output	Internal workflow data/table output; exclude from public deposit unless explicitly required.	FALSE	FALSE	FALSE	FALSE	FALSE
02_workflows/F2_workflow_v01/data/02b_figure_content/slco_F2_heatmap_bin_public.csv	slco_F2_heatmap_bin_public.csv	02_workflows/F2_workflow_v01/data/02b_figure_content	csv	csv	7858998	7674.803	2026-05-02T01:33:01Z	93e06eeefac7f60a0cd987630232561c	public	derived	F2	295200	6	yes_default	FALSE		release_candidate	public_deposit	derived_or_workflow_data	keep_public_deposit	F2						public_deposit	keep_public_deposit	Public-deposit file after policy overrides.	FALSE	FALSE	TRUE	FALSE	FALSE	FALSE	FALSE	FALSE	FALSE	public_deposit	keep_public_deposit	Public-deposit file after policy overrides.	FALSE	FALSE	FALSE	FALSE	FALSE
02_workflows/F2_workflow_v01/data/02b_figure_content/slco_F2_heatmap_meta_public.csv	slco_F2_heatmap_meta_public.csv	02_workflows/F2_workflow_v01/data/02b_figure_content	csv	csv	552	0.539	2026-05-02T01:33:01Z	d6bec83444bffd55eb65533a93ad5c5f	public	derived	F2	22	2	yes_default	FALSE		release_candidate	public_deposit	derived_or_workflow_data	keep_public_deposit	F2						public_deposit	keep_public_deposit	Public-deposit file after policy overrides.	FALSE	FALSE	TRUE	FALSE	FALSE	FALSE	FALSE	FALSE	FALSE	public_deposit	keep_public_deposit	Public-deposit file after policy overrides.	FALSE	FALSE	FALSE	FALSE	FALSE
02_workflows/F2_workflow_v01/data/02b_figure_content/slco_F2_heatmap_rebuild_qc_internal.csv	slco_F2_heatmap_rebuild_qc_internal.csv	02_workflows/F2_workflow_v01/data/02b_figure_content	csv	csv	164	0.16	2026-05-02T01:33:01Z	7f7b62f6e5449b474acd3eb4fbc1b62b	internal_only	derived	F2	5	4	no_internal_only_default	TRUE		release_candidate	internal_not_for_public_deposit	derived_or_workflow_data	review_internal_keep_or_remove	F2						internal_only_exclude	exclude_internal_workflow_output	Internal workflow data/table output; exclude from public deposit unless explicitly required.	FALSE	FALSE	TRUE	FALSE	FALSE	FALSE	TRUE	FALSE	FALSE	internal_only_exclude	exclude_internal_workflow_output	Internal workflow data/table output; exclude from public deposit unless explicitly required.	FALSE	FALSE	FALSE	FALSE	FALSE
02_workflows/F2_workflow_v01/figures/slco_F2_heatmap_public.pdf	slco_F2_heatmap_public.pdf	02_workflows/F2_workflow_v01/figures	pdf	pdf	877270	856.709	2026-05-02T01:33:03Z	a300627a40ff5d92e416ad2fdd7da6f9	public	rendered_output	F2			yes_default	FALSE		release_candidate	public_deposit	rendered_figure	keep_public_deposit	F2						public_deposit	keep_public_deposit	Public-deposit file after policy overrides.	FALSE	FALSE	FALSE	TRUE	FALSE	FALSE	FALSE	FALSE	FALSE	public_deposit	keep_public_deposit	Public-deposit file after policy overrides.	FALSE	FALSE	FALSE	FALSE	FALSE
02_workflows/F2_workflow_v01/submission_ready/F2_submission_ready_manifest_v01.csv	F2_submission_ready_manifest_v01.csv	02_workflows/F2_workflow_v01/submission_ready	csv	csv	10090	9.854	2026-05-02T01:33:03Z	9a714c11f127689b919994d3f34a21d5	public	derived	F2	14	12	yes_default	FALSE		release_candidate	manual_review	documentation_or_metadata	manual_review	F2						public_deposit	keep_public_submission_ready_manifest	Non-internal submission-ready manifest kept as public documentation/metadata.	FALSE	FALSE	TRUE	FALSE	FALSE	FALSE	FALSE	FALSE	FALSE	manual_review	manual_review_required	No automatic final policy rule applied.	FALSE	TRUE	FALSE	FALSE	TRUE
02_workflows/F2_workflow_v01/submission_ready/internal/data/slco_F2_heatmap_bin_reference_internal.csv	slco_F2_heatmap_bin_reference_internal.csv	02_workflows/F2_workflow_v01/submission_ready/internal/data	csv	csv	7858998	7674.803	2026-05-02T01:33:03Z	69355977324161fce080931369bd51f9	manual_review	derived	F2	295200	6	manual_review	TRUE		release_candidate	internal_not_for_public_deposit	derived_or_workflow_data	review_internal_keep_or_remove	F2						internal_only_exclude	exclude_internal_workflow_output	Internal workflow data/table output; exclude from public deposit unless explicitly required.	FALSE	FALSE	TRUE	FALSE	FALSE	FALSE	TRUE	FALSE	FALSE	internal_only_exclude	exclude_internal_workflow_output	Internal workflow data/table output; exclude from public deposit unless explicitly required.	FALSE	FALSE	FALSE	FALSE	FALSE
02_workflows/F2_workflow_v01/submission_ready/internal/data/slco_F2_heatmap_input_internal.csv	slco_F2_heatmap_input_internal.csv	02_workflows/F2_workflow_v01/submission_ready/internal/data	csv	csv	7858998	7674.803	2026-05-02T01:33:03Z	69355977324161fce080931369bd51f9	manual_review	derived	F2	295200	6	manual_review	TRUE		release_candidate	internal_not_for_public_deposit	derived_or_workflow_data	review_internal_keep_or_remove	F2						internal_only_exclude	exclude_internal_workflow_output	Internal workflow data/table output; exclude from public deposit unless explicitly required.	FALSE	FALSE	TRUE	FALSE	FALSE	FALSE	TRUE	FALSE	FALSE	internal_only_exclude	exclude_internal_workflow_output	Internal workflow data/table output; exclude from public deposit unless explicitly required.	FALSE	FALSE	FALSE	FALSE	FALSE
02_workflows/F2_workflow_v01/submission_ready/internal/data/slco_F2_heatmap_input_qc_internal.csv	slco_F2_heatmap_input_qc_internal.csv	02_workflows/F2_workflow_v01/submission_ready/internal/data	csv	csv	261	0.255	2026-05-02T01:33:03Z	e9ee62cc54b6dbd479cc5597f1136aa5	internal_only	derived	F2	13	2	no_internal_only_default	TRUE		release_candidate	internal_not_for_public_deposit	derived_or_workflow_data	review_internal_keep_or_remove	F2						internal_only_exclude	exclude_internal_workflow_output	Internal workflow data/table output; exclude from public deposit unless explicitly required.	FALSE	FALSE	TRUE	FALSE	FALSE	FALSE	TRUE	FALSE	FALSE	internal_only_exclude	exclude_internal_workflow_output	Internal workflow data/table output; exclude from public deposit unless explicitly required.	FALSE	FALSE	FALSE	FALSE	FALSE
02_workflows/F2_workflow_v01/submission_ready/internal/data/slco_F2_heatmap_meta_reference_internal.csv	slco_F2_heatmap_meta_reference_internal.csv	02_workflows/F2_workflow_v01/submission_ready/internal/data	csv	csv	558	0.545	2026-05-02T01:33:03Z	df833ec1562a6c70ca8dc8338c7e625d	manual_review	derived	F2	21	2	manual_review	TRUE		release_candidate	internal_not_for_public_deposit	derived_or_workflow_data	review_internal_keep_or_remove	F2						internal_only_exclude	exclude_internal_workflow_output	Internal workflow data/table output; exclude from public deposit unless explicitly required.	FALSE	FALSE	TRUE	FALSE	FALSE	FALSE	TRUE	FALSE	FALSE	internal_only_exclude	exclude_internal_workflow_output	Internal workflow data/table output; exclude from public deposit unless explicitly required.	FALSE	FALSE	FALSE	FALSE	FALSE
02_workflows/F2_workflow_v01/submission_ready/internal/data/slco_F2_heatmap_model_qc_internal.csv	slco_F2_heatmap_model_qc_internal.csv	02_workflows/F2_workflow_v01/submission_ready/internal/data	csv	csv	253	0.247	2026-05-02T01:33:03Z	122888ecc72f6d8b980a98f65dafb946	internal_only	derived	F2	4	10	no_internal_only_default	TRUE		release_candidate	internal_not_for_public_deposit	derived_or_workflow_data	review_internal_keep_or_remove	F2						internal_only_exclude	exclude_internal_workflow_output	Internal workflow data/table output; exclude from public deposit unless explicitly required.	FALSE	FALSE	TRUE	FALSE	FALSE	FALSE	TRUE	FALSE	FALSE	internal_only_exclude	exclude_internal_workflow_output	Internal workflow data/table output; exclude from public deposit unless explicitly required.	FALSE	FALSE	FALSE	FALSE	FALSE
02_workflows/F2_workflow_v01/submission_ready/internal/data/slco_F2_heatmap_rebuild_qc_internal.csv	slco_F2_heatmap_rebuild_qc_internal.csv	02_workflows/F2_workflow_v01/submission_ready/internal/data	csv	csv	164	0.16	2026-05-02T01:33:03Z	7f7b62f6e5449b474acd3eb4fbc1b62b	internal_only	derived	F2	5	4	no_internal_only_default	TRUE		release_candidate	internal_not_for_public_deposit	derived_or_workflow_data	review_internal_keep_or_remove	F2						internal_only_exclude	exclude_internal_workflow_output	Internal workflow data/table output; exclude from public deposit unless explicitly required.	FALSE	FALSE	TRUE	FALSE	FALSE	FALSE	TRUE	FALSE	FALSE	internal_only_exclude	exclude_internal_workflow_output	Internal workflow data/table output; exclude from public deposit unless explicitly required.	FALSE	FALSE	FALSE	FALSE	FALSE
02_workflows/F2_workflow_v01/submission_ready/internal/data/slco_F2_source_load_manifest_internal.csv	slco_F2_source_load_manifest_internal.csv	02_workflows/F2_workflow_v01/submission_ready/internal/data	csv	csv	922	0.9	2026-05-02T01:33:03Z	ff26ff0ece291ed4c718180a4d3d7916	public	derived	F2	2	9	yes_default	TRUE		release_candidate	internal_not_for_public_deposit	derived_or_workflow_data	review_internal_keep_or_remove	F2						internal_only_exclude	exclude_internal_workflow_output	Internal workflow data/table output; exclude from public deposit unless explicitly required.	FALSE	FALSE	TRUE	FALSE	FALSE	FALSE	TRUE	FALSE	FALSE	internal_only_exclude	exclude_internal_workflow_output	Internal workflow data/table output; exclude from public deposit unless explicitly required.	FALSE	FALSE	FALSE	FALSE	FALSE
02_workflows/F2_workflow_v01/submission_ready/internal/F2_internal_submission_manifest_v01.csv	F2_internal_submission_manifest_v01.csv	02_workflows/F2_workflow_v01/submission_ready/internal	csv	csv	7688	7.508	2026-05-02T01:33:03Z	924904e885dff6c248ec4246dfaa4d03	public	derived	F2	11	10	yes_default	TRUE		release_candidate	internal_not_for_public_deposit	documentation_or_metadata	review_internal_keep_or_remove	F2						internal_only_exclude	exclude_internal_submission_manifest	Internal submission manifest; exclude from public deposit.	FALSE	FALSE	TRUE	FALSE	FALSE	FALSE	FALSE	TRUE	FALSE	manual_review	manual_review_documentation_public_or_internal	Internal documentation/metadata requires manual decision.	TRUE	FALSE	FALSE	FALSE	TRUE
02_workflows/F2_workflow_v01/submission_ready/public/data/slco_F2_heatmap_bin_public.csv	slco_F2_heatmap_bin_public.csv	02_workflows/F2_workflow_v01/submission_ready/public/data	csv	csv	7858998	7674.803	2026-05-02T01:33:03Z	93e06eeefac7f60a0cd987630232561c	public	derived	F2	295200	6	yes_default	FALSE		release_candidate	public_deposit	derived_or_workflow_data	keep_public_deposit	F2						public_deposit	keep_public_deposit	Public-deposit file after policy overrides.	FALSE	FALSE	TRUE	FALSE	FALSE	FALSE	FALSE	FALSE	FALSE	public_deposit	keep_public_deposit	Public-deposit file after policy overrides.	FALSE	FALSE	FALSE	FALSE	FALSE
02_workflows/F2_workflow_v01/submission_ready/public/data/slco_F2_heatmap_meta_public.csv	slco_F2_heatmap_meta_public.csv	02_workflows/F2_workflow_v01/submission_ready/public/data	csv	csv	552	0.539	2026-05-02T01:33:03Z	d6bec83444bffd55eb65533a93ad5c5f	public	derived	F2	22	2	yes_default	FALSE		release_candidate	public_deposit	derived_or_workflow_data	keep_public_deposit	F2						public_deposit	keep_public_deposit	Public-deposit file after policy overrides.	FALSE	FALSE	TRUE	FALSE	FALSE	FALSE	FALSE	FALSE	FALSE	public_deposit	keep_public_deposit	Public-deposit file after policy overrides.	FALSE	FALSE	FALSE	FALSE	FALSE
02_workflows/F2_workflow_v01/submission_ready/public/F2_public_submission_manifest_v01.csv	F2_public_submission_manifest_v01.csv	02_workflows/F2_workflow_v01/submission_ready/public	csv	csv	2012	1.965	2026-05-02T01:33:03Z	e40767cc9d3957d1686cc714d7c24287	public	derived	F2	3	10	yes_default	FALSE		release_candidate	public_deposit	documentation_or_metadata	keep_public_deposit	F2						public_deposit	keep_public_deposit	Public-deposit file after policy overrides.	FALSE	FALSE	TRUE	FALSE	FALSE	FALSE	FALSE	FALSE	FALSE	public_deposit	keep_public_deposit	Public-deposit file after policy overrides.	FALSE	FALSE	FALSE	FALSE	FALSE
02_workflows/F2_workflow_v01/submission_ready/public/figures/slco_F2_heatmap_public.pdf	slco_F2_heatmap_public.pdf	02_workflows/F2_workflow_v01/submission_ready/public/figures	pdf	pdf	877270	856.709	2026-05-02T01:33:03Z	a300627a40ff5d92e416ad2fdd7da6f9	public	rendered_output	F2			yes_default	FALSE		release_candidate	public_deposit	rendered_figure	keep_public_deposit	F2						public_deposit	keep_public_deposit	Public-deposit file after policy overrides.	FALSE	FALSE	FALSE	TRUE	FALSE	FALSE	FALSE	FALSE	FALSE	public_deposit	keep_public_deposit	Public-deposit file after policy overrides.	FALSE	FALSE	FALSE	FALSE	FALSE
02_workflows/F2_workflow_v01/submission_ready/README_F2_submission_ready_v01.txt	README_F2_submission_ready_v01.txt	02_workflows/F2_workflow_v01/submission_ready	txt	text_table_or_text	296	0.289	2026-05-02T01:33:03Z	bd8ca0253fd5c12541633d4990502d74	public	derived	F2	0	3	yes_default	FALSE		release_candidate	manual_review	documentation_or_metadata	manual_review	F2						public_deposit	keep_public_workflow_readme	Workflow README kept as public documentation/metadata.	FALSE	FALSE	TRUE	FALSE	FALSE	FALSE	FALSE	FALSE	FALSE	manual_review	manual_review_required	No automatic final policy rule applied.	FALSE	FALSE	TRUE	TRUE	TRUE
02_workflows/F3_workflow_v01/code/00_F3_config_helpers_v01.R	00_F3_config_helpers_v01.R	02_workflows/F3_workflow_v01/code	r	r_script	4950	4.834	2026-05-02T03:47:37Z	754a34a85524f5829ed399a2f7277cb4	script_on_request	script	F3			yes_default	FALSE		release_candidate	script_on_request	reproducibility_script	keep_script_on_request	F3						script_on_request	keep_script_on_request	R scripts are provided on request, not as public-deposit data.	TRUE	FALSE	FALSE	FALSE	FALSE	FALSE	FALSE	FALSE	FALSE	script_on_request	keep_script_on_request	R scripts are provided on request, not as public-deposit data.	FALSE	FALSE	FALSE	FALSE	FALSE
02_workflows/F3_workflow_v01/code/00_run_F3_workflow_v01.R	00_run_F3_workflow_v01.R	02_workflows/F3_workflow_v01/code	r	r_script	1361	1.329	2026-05-01T23:41:30Z	0070e325db2c3ba54816dac69778c592	script_on_request	script	F3			yes_default	FALSE		release_candidate	script_on_request	reproducibility_script	keep_script_on_request	F3						script_on_request	keep_script_on_request	R scripts are provided on request, not as public-deposit data.	TRUE	FALSE	FALSE	FALSE	FALSE	FALSE	FALSE	FALSE	FALSE	script_on_request	keep_script_on_request	R scripts are provided on request, not as public-deposit data.	FALSE	FALSE	FALSE	FALSE	FALSE
02_workflows/F3_workflow_v01/code/01_F3_load_required_data_from_datazip_v01.R	01_F3_load_required_data_from_datazip_v01.R	02_workflows/F3_workflow_v01/code	r	r_script	399	0.39	2026-05-02T00:47:57Z	787e305ccba1e9426faa5e24678b13af	script_on_request	script	F3			yes_default	FALSE		release_candidate	script_on_request	reproducibility_script	keep_script_on_request	F3						script_on_request	keep_script_on_request	R scripts are provided on request, not as public-deposit data.	TRUE	FALSE	FALSE	FALSE	FALSE	FALSE	FALSE	FALSE	FALSE	script_on_request	keep_script_on_request	R scripts are provided on request, not as public-deposit data.	FALSE	FALSE	FALSE	FALSE	FALSE
02_workflows/F3_workflow_v01/code/01_F3_load_required_data_from_primary_v03.R	01_F3_load_required_data_from_primary_v03.R	02_workflows/F3_workflow_v01/code	r	r_script	2748	2.684	2026-05-02T09:46:31Z	4c26a3c85319f89bba09fe13eb59a5e2	script_on_request	script	F3			yes_default	FALSE		release_candidate	script_on_request	reproducibility_script	keep_script_on_request	F3						script_on_request	keep_script_on_request	R scripts are provided on request, not as public-deposit data.	TRUE	FALSE	FALSE	FALSE	FALSE	FALSE	FALSE	FALSE	FALSE	script_on_request	keep_script_on_request	R scripts are provided on request, not as public-deposit data.	FALSE	FALSE	FALSE	FALSE	FALSE
02_workflows/F3_workflow_v01/code/02a_F3_build_refined_analysis_datasets_v01.R	02a_F3_build_refined_analysis_datasets_v01.R	02_workflows/F3_workflow_v01/code	r	r_script	4491	4.386	2026-05-02T23:18:13Z	dccbd497cbb04a8be034772b6a1b71b7	script_on_request	script	F3			yes_default	FALSE		release_candidate	script_on_request	reproducibility_script	keep_script_on_request	F3						script_on_request	keep_script_on_request	R scripts are provided on request, not as public-deposit data.	TRUE	FALSE	FALSE	FALSE	FALSE	FALSE	FALSE	FALSE	FALSE	script_on_request	keep_script_on_request	R scripts are provided on request, not as public-deposit data.	FALSE	FALSE	FALSE	FALSE	FALSE
02_workflows/F3_workflow_v01/code/02b_F3_build_figure_content_datasets_v01.R	02b_F3_build_figure_content_datasets_v01.R	02_workflows/F3_workflow_v01/code	r	r_script	3730	3.643	2026-05-02T00:47:57Z	2e7ce6093f7a1df16b5b5885d2b898c0	script_on_request	script	F3			yes_default	FALSE		release_candidate	script_on_request	reproducibility_script	keep_script_on_request	F3						script_on_request	keep_script_on_request	R scripts are provided on request, not as public-deposit data.	TRUE	FALSE	FALSE	FALSE	FALSE	FALSE	FALSE	FALSE	FALSE	script_on_request	keep_script_on_request	R scripts are provided on request, not as public-deposit data.	FALSE	FALSE	FALSE	FALSE	FALSE
02_workflows/F3_workflow_v01/code/03_F3_render_score_shift_figure_v01.R	03_F3_render_score_shift_figure_v01.R	02_workflows/F3_workflow_v01/code	r	r_script	11464	11.195	2026-05-01T23:41:30Z	dab2f3a66f41aaa54a5536793aff3d31	script_on_request	script	F3			yes_default	FALSE		release_candidate	script_on_request	reproducibility_script	keep_script_on_request	F3						script_on_request	keep_script_on_request	R scripts are provided on request, not as public-deposit data.	TRUE	FALSE	FALSE	FALSE	FALSE	FALSE	FALSE	FALSE	FALSE	script_on_request	keep_script_on_request	R scripts are provided on request, not as public-deposit data.	FALSE	FALSE	FALSE	FALSE	FALSE
02_workflows/F3_workflow_v01/code/04_F3_validate_and_document_outputs_v01.R	04_F3_validate_and_document_outputs_v01.R	02_workflows/F3_workflow_v01/code	r	r_script	8763	8.558	2026-05-02T01:00:07Z	8aad742b799389fdfc56c4be8fc77a79	script_on_request	script	F3			yes_default	FALSE		release_candidate	script_on_request	reproducibility_script	keep_script_on_request	F3						script_on_request	keep_script_on_request	R scripts are provided on request, not as public-deposit data.	TRUE	FALSE	FALSE	FALSE	FALSE	FALSE	FALSE	FALSE	FALSE	script_on_request	keep_script_on_request	R scripts are provided on request, not as public-deposit data.	FALSE	FALSE	FALSE	FALSE	FALSE
02_workflows/F3_workflow_v01/code/05_F3_build_submission_ready_outputs_v01.R	05_F3_build_submission_ready_outputs_v01.R	02_workflows/F3_workflow_v01/code	r	r_script	5210	5.088	2026-05-02T01:00:07Z	8078006d7b85464d4eddc328c90f0439	script_on_request	script	F3			yes_default	FALSE		release_candidate	script_on_request	reproducibility_script	keep_script_on_request	F3						script_on_request	keep_script_on_request	R scripts are provided on request, not as public-deposit data.	TRUE	FALSE	FALSE	FALSE	FALSE	FALSE	FALSE	FALSE	FALSE	script_on_request	keep_script_on_request	R scripts are provided on request, not as public-deposit data.	FALSE	FALSE	FALSE	FALSE	FALSE
02_workflows/F3_workflow_v01/code/F3.zip	F3.zip	02_workflows/F3_workflow_v01/code	zip	other	18859	18.417	2026-05-02T03:39:51Z	690e7e847dbc81eb2d0a367e44958e20	script_on_request	derived	F3			yes_default	FALSE		release_candidate	script_on_request	reproducibility_script	keep_script_on_request	F3						script_on_request	keep_script_on_request	Script-on-request file after policy overrides.	FALSE	FALSE	TRUE	FALSE	FALSE	FALSE	FALSE	FALSE	FALSE	script_on_request	keep_script_on_request	Script-on-request file after policy overrides.	FALSE	FALSE	FALSE	FALSE	FALSE
02_workflows/F3_workflow_v01/data/01_source_loaded_harmonized/esld_master_long_public.csv	esld_master_long_public.csv	02_workflows/F3_workflow_v01/data/01_source_loaded_harmonized	csv	csv	9851508	9620.613	2026-05-02T23:18:12Z	8228407e927ff10ad6e4740d0d5cd48b	public	derived	F3	67399	43	yes_default	FALSE		release_candidate	public_deposit	derived_or_workflow_data	keep_public_deposit	F3						public_deposit	keep_public_deposit	Public-deposit file after policy overrides.	FALSE	FALSE	TRUE	FALSE	FALSE	FALSE	FALSE	FALSE	FALSE	public_deposit	keep_public_deposit	Public-deposit file after policy overrides.	FALSE	FALSE	FALSE	FALSE	FALSE
02_workflows/F3_workflow_v01/data/01_source_loaded_harmonized/F3_source_load_manifest_internal.csv	F3_source_load_manifest_internal.csv	02_workflows/F3_workflow_v01/data/01_source_loaded_harmonized	csv	csv	985	0.962	2026-05-02T09:50:43Z	1a294f8fee0585836adc4315de6d44be	public	derived	F3	2	9	yes_default	TRUE		release_candidate	internal_not_for_public_deposit	derived_or_workflow_data	review_internal_keep_or_remove	F3						internal_only_exclude	exclude_internal_workflow_output	Internal workflow data/table output; exclude from public deposit unless explicitly required.	FALSE	FALSE	TRUE	FALSE	FALSE	FALSE	TRUE	FALSE	FALSE	internal_only_exclude	exclude_internal_workflow_output	Internal workflow data/table output; exclude from public deposit unless explicitly required.	FALSE	FALSE	FALSE	FALSE	FALSE
02_workflows/F3_workflow_v01/data/01_source_loaded_harmonized/srtr_F3_score_shift_aggregate_reference_internal.csv	srtr_F3_score_shift_aggregate_reference_internal.csv	02_workflows/F3_workflow_v01/data/01_source_loaded_harmonized	csv	csv	14332	13.996	2026-05-01T21:46:43Z	a738a4cddce2c4ca7209ddacb242998b	restricted_on_request	derived	F3	680	4	yes_default	TRUE		release_candidate	restricted_on_request	derived_or_workflow_data	keep_restricted_on_request	F3						restricted_on_request	keep_restricted_on_request	SRTR-derived data file; provide only on request under licence obligations.	FALSE	TRUE	TRUE	FALSE	FALSE	FALSE	FALSE	FALSE	FALSE	restricted_on_request	keep_restricted_on_request	SRTR-derived data file; provide only on request under licence obligations.	FALSE	FALSE	FALSE	FALSE	FALSE
02_workflows/F3_workflow_v01/data/02a_refined_analysis/esld_F3_score_shift_counts_internal.csv	esld_F3_score_shift_counts_internal.csv	02_workflows/F3_workflow_v01/data/02a_refined_analysis	csv	csv	6671	6.515	2026-05-02T09:50:43Z	9e9ace861cb329c001b4fcf732aef69c	manual_review	derived	F3	315	4	manual_review	TRUE		release_candidate	internal_not_for_public_deposit	derived_or_workflow_data	review_internal_keep_or_remove	F3						internal_only_exclude	exclude_internal_workflow_output	Internal workflow data/table output; exclude from public deposit unless explicitly required.	FALSE	FALSE	TRUE	FALSE	FALSE	FALSE	TRUE	FALSE	FALSE	internal_only_exclude	exclude_internal_workflow_output	Internal workflow data/table output; exclude from public deposit unless explicitly required.	FALSE	FALSE	FALSE	FALSE	FALSE
02_workflows/F3_workflow_v01/data/02a_refined_analysis/esld_srtr_F3_refined_dataset_qc_internal.csv	esld_srtr_F3_refined_dataset_qc_internal.csv	02_workflows/F3_workflow_v01/data/02a_refined_analysis	csv	csv	363	0.354	2026-05-02T09:50:43Z	6e26808c17aede42ee2d644c8bd2a6e5	internal_only	derived	F3	12	2	no_internal_only_default	TRUE		release_candidate	restricted_on_request	derived_or_workflow_data	keep_restricted_on_request	F3						restricted_on_request	keep_restricted_on_request	SRTR-derived data file; provide only on request under licence obligations.	FALSE	TRUE	TRUE	FALSE	FALSE	FALSE	FALSE	FALSE	FALSE	restricted_on_request	keep_restricted_on_request	SRTR-derived data file; provide only on request under licence obligations.	FALSE	FALSE	FALSE	FALSE	FALSE
02_workflows/F3_workflow_v01/data/02a_refined_analysis/esld_srtr_F3_refined_manual_clarifications_internal.csv	esld_srtr_F3_refined_manual_clarifications_internal.csv	02_workflows/F3_workflow_v01/data/02a_refined_analysis	csv	csv	285	0.278	2026-05-02T23:18:13Z	ad3d3c9b9bf99795f5fad68f070e624a	restricted_on_request	derived	F3	2	2	yes_default	TRUE		release_candidate	restricted_on_request	derived_or_workflow_data	keep_restricted_on_request	F3						restricted_on_request	keep_restricted_on_request	SRTR-derived data file; provide only on request under licence obligations.	FALSE	TRUE	TRUE	FALSE	FALSE	FALSE	FALSE	FALSE	FALSE	restricted_on_request	keep_restricted_on_request	SRTR-derived data file; provide only on request under licence obligations.	FALSE	FALSE	FALSE	FALSE	FALSE
02_workflows/F3_workflow_v01/data/02a_refined_analysis/srtr_F3_score_shift_counts_internal.csv	srtr_F3_score_shift_counts_internal.csv	02_workflows/F3_workflow_v01/data/02a_refined_analysis	csv	csv	14332	13.996	2026-05-02T09:50:43Z	28fef57605647f588c80fafacaff09b4	restricted_on_request	derived	F3	680	4	yes_default	TRUE		release_candidate	restricted_on_request	derived_or_workflow_data	keep_restricted_on_request	F3						restricted_on_request	keep_restricted_on_request	SRTR-derived data file; provide only on request under licence obligations.	FALSE	TRUE	TRUE	FALSE	FALSE	FALSE	FALSE	FALSE	FALSE	restricted_on_request	keep_restricted_on_request	SRTR-derived data file; provide only on request under licence obligations.	FALSE	FALSE	FALSE	FALSE	FALSE
02_workflows/F3_workflow_v01/data/02b_figure_content/esld_F3_score_shift_aggregate_public.csv	esld_F3_score_shift_aggregate_public.csv	02_workflows/F3_workflow_v01/data/02b_figure_content	csv	csv	6671	6.515	2026-05-02T09:50:43Z	9e9ace861cb329c001b4fcf732aef69c	public	derived	F3	315	4	yes_default	FALSE		release_candidate	public_deposit	derived_or_workflow_data	keep_public_deposit	F3						public_deposit	keep_public_deposit	Public-deposit file after policy overrides.	FALSE	FALSE	TRUE	FALSE	FALSE	FALSE	FALSE	FALSE	FALSE	public_deposit	keep_public_deposit	Public-deposit file after policy overrides.	FALSE	FALSE	FALSE	FALSE	FALSE
02_workflows/F3_workflow_v01/data/02b_figure_content/esld_srtr_F3_score_shift_aggregate_qc_internal.csv	esld_srtr_F3_score_shift_aggregate_qc_internal.csv	02_workflows/F3_workflow_v01/data/02b_figure_content	csv	csv	350	0.342	2026-05-02T09:50:43Z	27efd75697c3d4554da7529e0935e46d	internal_only	derived	F3	12	2	no_internal_only_default	TRUE		release_candidate	restricted_on_request	derived_or_workflow_data	keep_restricted_on_request	F3						restricted_on_request	keep_restricted_on_request	SRTR-derived data file; provide only on request under licence obligations.	FALSE	TRUE	TRUE	FALSE	FALSE	FALSE	FALSE	FALSE	FALSE	restricted_on_request	keep_restricted_on_request	SRTR-derived data file; provide only on request under licence obligations.	FALSE	FALSE	FALSE	FALSE	FALSE
02_workflows/F3_workflow_v01/data/02b_figure_content/esld_srtr_F3_score_shift_meta_public.csv	esld_srtr_F3_score_shift_meta_public.csv	02_workflows/F3_workflow_v01/data/02b_figure_content	csv	csv	428	0.418	2026-05-02T09:50:43Z	6059a1283e3e5280b196ea6ae6e0d63d	restricted_on_request	derived	F3	2	6	yes_default	TRUE		release_candidate	restricted_on_request	derived_or_workflow_data	keep_restricted_on_request	F3						restricted_on_request	keep_restricted_on_request	SRTR-derived data file; provide only on request under licence obligations.	FALSE	TRUE	TRUE	FALSE	FALSE	FALSE	FALSE	FALSE	FALSE	restricted_on_request	keep_restricted_on_request	SRTR-derived data file; provide only on request under licence obligations.	FALSE	FALSE	FALSE	FALSE	FALSE
02_workflows/F3_workflow_v01/data/02b_figure_content/srtr_F3_score_shift_aggregate_public.csv	srtr_F3_score_shift_aggregate_public.csv	02_workflows/F3_workflow_v01/data/02b_figure_content	csv	csv	14332	13.996	2026-05-02T09:50:43Z	28fef57605647f588c80fafacaff09b4	restricted_on_request	derived	F3	680	4	yes_default	TRUE		release_candidate	restricted_on_request	derived_or_workflow_data	keep_restricted_on_request	F3						restricted_on_request	keep_restricted_on_request	SRTR-derived data file; provide only on request under licence obligations.	FALSE	TRUE	TRUE	FALSE	FALSE	FALSE	FALSE	FALSE	FALSE	restricted_on_request	keep_restricted_on_request	SRTR-derived data file; provide only on request under licence obligations.	FALSE	FALSE	FALSE	FALSE	FALSE
02_workflows/F3_workflow_v01/figures/F3_ESLD_SRTR_public.pdf	F3_ESLD_SRTR_public.pdf	02_workflows/F3_workflow_v01/figures	pdf	pdf	569374	556.029	2026-05-02T09:50:44Z	f8b24dda2b8388ecfc6b61ab02e80c27	restricted_on_request	rendered_output	F3			yes_default	TRUE		release_candidate	public_deposit	rendered_figure	keep_public_deposit	F3						public_deposit	keep_public_deposit	Public-deposit file after policy overrides.	FALSE	TRUE	FALSE	TRUE	FALSE	FALSE	FALSE	FALSE	FALSE	public_deposit	keep_public_deposit	Public-deposit file after policy overrides.	FALSE	FALSE	FALSE	FALSE	FALSE
02_workflows/F3_workflow_v01/README_F3_workflow_v01.txt	README_F3_workflow_v01.txt	02_workflows/F3_workflow_v01	txt	text_table_or_text	720	0.703	2026-04-30T14:01:54Z	8ebddb4a72afe11cfba90f6257e315ea	public	derived	F3			yes_default	FALSE		release_candidate	manual_review	documentation_or_metadata	manual_review	F3						public_deposit	keep_public_workflow_readme	Workflow README kept as public documentation/metadata.	FALSE	FALSE	TRUE	FALSE	FALSE	FALSE	FALSE	FALSE	FALSE	manual_review	manual_review_required	No automatic final policy rule applied.	FALSE	FALSE	TRUE	FALSE	TRUE
02_workflows/F3_workflow_v01/submission_ready/F3_submission_ready_manifest_v01.csv	F3_submission_ready_manifest_v01.csv	02_workflows/F3_workflow_v01/submission_ready	csv	csv	1752	1.711	2026-05-02T09:50:44Z	c524b4a4a7c9ae655d310516ff16a166	public	derived	F3	15	6	yes_default	FALSE		release_candidate	manual_review	documentation_or_metadata	manual_review	F3						public_deposit	keep_public_submission_ready_manifest	Non-internal submission-ready manifest kept as public documentation/metadata.	FALSE	FALSE	TRUE	FALSE	FALSE	FALSE	FALSE	FALSE	FALSE	manual_review	manual_review_required	No automatic final policy rule applied.	FALSE	TRUE	FALSE	FALSE	TRUE
02_workflows/F3_workflow_v01/submission_ready/internal/data/esld_F3_score_shift_counts_internal.csv	esld_F3_score_shift_counts_internal.csv	02_workflows/F3_workflow_v01/submission_ready/internal/data	csv	csv	6671	6.515	2026-05-02T09:50:43Z	9e9ace861cb329c001b4fcf732aef69c	manual_review	derived	F3	315	4	manual_review	TRUE		release_candidate	internal_not_for_public_deposit	derived_or_workflow_data	review_internal_keep_or_remove	F3						internal_only_exclude	exclude_internal_workflow_output	Internal workflow data/table output; exclude from public deposit unless explicitly required.	FALSE	FALSE	TRUE	FALSE	FALSE	FALSE	TRUE	FALSE	FALSE	internal_only_exclude	exclude_internal_workflow_output	Internal workflow data/table output; exclude from public deposit unless explicitly required.	FALSE	FALSE	FALSE	FALSE	FALSE
02_workflows/F3_workflow_v01/submission_ready/internal/data/esld_srtr_F3_refined_dataset_qc_internal.csv	esld_srtr_F3_refined_dataset_qc_internal.csv	02_workflows/F3_workflow_v01/submission_ready/internal/data	csv	csv	363	0.354	2026-05-02T09:50:43Z	6e26808c17aede42ee2d644c8bd2a6e5	internal_only	derived	F3	12	2	no_internal_only_default	TRUE		release_candidate	restricted_on_request	derived_or_workflow_data	keep_restricted_on_request	F3						restricted_on_request	keep_restricted_on_request	SRTR-derived data file; provide only on request under licence obligations.	FALSE	TRUE	TRUE	FALSE	FALSE	FALSE	FALSE	FALSE	FALSE	restricted_on_request	keep_restricted_on_request	SRTR-derived data file; provide only on request under licence obligations.	FALSE	FALSE	FALSE	FALSE	FALSE
02_workflows/F3_workflow_v01/submission_ready/internal/data/esld_srtr_F3_refined_manual_clarifications_internal.csv	esld_srtr_F3_refined_manual_clarifications_internal.csv	02_workflows/F3_workflow_v01/submission_ready/internal/data	csv	csv	285	0.278	2026-05-02T23:18:13Z	ad3d3c9b9bf99795f5fad68f070e624a	restricted_on_request	derived	F3	2	2	yes_default	TRUE		release_candidate	restricted_on_request	derived_or_workflow_data	keep_restricted_on_request	F3						restricted_on_request	keep_restricted_on_request	SRTR-derived data file; provide only on request under licence obligations.	FALSE	TRUE	TRUE	FALSE	FALSE	FALSE	FALSE	FALSE	FALSE	restricted_on_request	keep_restricted_on_request	SRTR-derived data file; provide only on request under licence obligations.	FALSE	FALSE	FALSE	FALSE	FALSE
02_workflows/F3_workflow_v01/submission_ready/internal/data/F3_source_load_manifest_internal.csv	F3_source_load_manifest_internal.csv	02_workflows/F3_workflow_v01/submission_ready/internal/data	csv	csv	985	0.962	2026-05-02T09:50:43Z	1a294f8fee0585836adc4315de6d44be	public	derived	F3	2	9	yes_default	TRUE		release_candidate	internal_not_for_public_deposit	derived_or_workflow_data	review_internal_keep_or_remove	F3						internal_only_exclude	exclude_internal_workflow_output	Internal workflow data/table output; exclude from public deposit unless explicitly required.	FALSE	FALSE	TRUE	FALSE	FALSE	FALSE	TRUE	FALSE	FALSE	internal_only_exclude	exclude_internal_workflow_output	Internal workflow data/table output; exclude from public deposit unless explicitly required.	FALSE	FALSE	FALSE	FALSE	FALSE
02_workflows/F3_workflow_v01/submission_ready/internal/data/srtr_F3_score_shift_counts_internal.csv	srtr_F3_score_shift_counts_internal.csv	02_workflows/F3_workflow_v01/submission_ready/internal/data	csv	csv	14332	13.996	2026-05-02T09:50:43Z	28fef57605647f588c80fafacaff09b4	restricted_on_request	derived	F3	680	4	yes_default	TRUE		release_candidate	restricted_on_request	derived_or_workflow_data	keep_restricted_on_request	F3						restricted_on_request	keep_restricted_on_request	SRTR-derived data file; provide only on request under licence obligations.	FALSE	TRUE	TRUE	FALSE	FALSE	FALSE	FALSE	FALSE	FALSE	restricted_on_request	keep_restricted_on_request	SRTR-derived data file; provide only on request under licence obligations.	FALSE	FALSE	FALSE	FALSE	FALSE
02_workflows/F3_workflow_v01/submission_ready/internal/F3_internal_submission_manifest_v01.csv	F3_internal_submission_manifest_v01.csv	02_workflows/F3_workflow_v01/submission_ready/internal	csv	csv	1212	1.184	2026-05-02T09:50:44Z	591391f06f9afa8929108aba47495a49	public	derived	F3	11	5	yes_default	TRUE		release_candidate	internal_not_for_public_deposit	documentation_or_metadata	review_internal_keep_or_remove	F3						internal_only_exclude	exclude_internal_submission_manifest	Internal submission manifest; exclude from public deposit.	FALSE	FALSE	TRUE	FALSE	FALSE	FALSE	FALSE	TRUE	FALSE	manual_review	manual_review_documentation_public_or_internal	Internal documentation/metadata requires manual decision.	TRUE	FALSE	FALSE	FALSE	TRUE
02_workflows/F3_workflow_v01/submission_ready/public/data/esld_F3_score_shift_aggregate_public.csv	esld_F3_score_shift_aggregate_public.csv	02_workflows/F3_workflow_v01/submission_ready/public/data	csv	csv	6671	6.515	2026-05-02T09:50:43Z	9e9ace861cb329c001b4fcf732aef69c	public	derived	F3	315	4	yes_default	FALSE		release_candidate	public_deposit	derived_or_workflow_data	keep_public_deposit	F3						public_deposit	keep_public_deposit	Public-deposit file after policy overrides.	FALSE	FALSE	TRUE	FALSE	FALSE	FALSE	FALSE	FALSE	FALSE	public_deposit	keep_public_deposit	Public-deposit file after policy overrides.	FALSE	FALSE	FALSE	FALSE	FALSE
02_workflows/F3_workflow_v01/submission_ready/public/data/esld_srtr_F3_score_shift_meta_public.csv	esld_srtr_F3_score_shift_meta_public.csv	02_workflows/F3_workflow_v01/submission_ready/public/data	csv	csv	428	0.418	2026-05-02T09:50:43Z	6059a1283e3e5280b196ea6ae6e0d63d	restricted_on_request	derived	F3	2	6	yes_default	TRUE		release_candidate	public_deposit	derived_or_workflow_data	keep_public_deposit	F3						restricted_on_request	keep_restricted_on_request	SRTR-derived data file; provide only on request under licence obligations.	FALSE	TRUE	TRUE	FALSE	FALSE	FALSE	FALSE	FALSE	FALSE	restricted_on_request	keep_restricted_on_request	SRTR-derived data file; provide only on request under licence obligations.	FALSE	FALSE	FALSE	FALSE	FALSE
02_workflows/F3_workflow_v01/submission_ready/public/data/srtr_F3_score_shift_aggregate_public.csv	srtr_F3_score_shift_aggregate_public.csv	02_workflows/F3_workflow_v01/submission_ready/public/data	csv	csv	14332	13.996	2026-05-02T09:50:43Z	28fef57605647f588c80fafacaff09b4	restricted_on_request	derived	F3	680	4	yes_default	TRUE		release_candidate	public_deposit	derived_or_workflow_data	keep_public_deposit	F3						restricted_on_request	keep_restricted_on_request	SRTR-derived data file; provide only on request under licence obligations.	FALSE	TRUE	TRUE	FALSE	FALSE	FALSE	FALSE	FALSE	FALSE	restricted_on_request	keep_restricted_on_request	SRTR-derived data file; provide only on request under licence obligations.	FALSE	FALSE	FALSE	FALSE	FALSE
02_workflows/F3_workflow_v01/submission_ready/public/F3_public_submission_manifest_v01.csv	F3_public_submission_manifest_v01.csv	02_workflows/F3_workflow_v01/submission_ready/public	csv	csv	449	0.438	2026-05-02T09:50:44Z	17a134e04f2847572a292674f992bc29	public	derived	F3	4	5	yes_default	FALSE		release_candidate	public_deposit	documentation_or_metadata	keep_public_deposit	F3						public_deposit	keep_public_deposit	Public-deposit file after policy overrides.	FALSE	FALSE	TRUE	FALSE	FALSE	FALSE	FALSE	FALSE	FALSE	public_deposit	keep_public_deposit	Public-deposit file after policy overrides.	FALSE	FALSE	FALSE	FALSE	FALSE
02_workflows/F3_workflow_v01/submission_ready/public/figures/F3_ESLD_SRTR_public.pdf	F3_ESLD_SRTR_public.pdf	02_workflows/F3_workflow_v01/submission_ready/public/figures	pdf	pdf	569374	556.029	2026-05-02T09:50:44Z	f8b24dda2b8388ecfc6b61ab02e80c27	restricted_on_request	rendered_output	F3			yes_default	TRUE		release_candidate	public_deposit	rendered_figure	keep_public_deposit	F3						public_deposit	keep_public_deposit	Public-deposit file after policy overrides.	FALSE	TRUE	FALSE	TRUE	FALSE	FALSE	FALSE	FALSE	FALSE	public_deposit	keep_public_deposit	Public-deposit file after policy overrides.	FALSE	FALSE	FALSE	FALSE	FALSE
02_workflows/F3_workflow_v01/submission_ready/README_F3_submission_ready_v01.txt	README_F3_submission_ready_v01.txt	02_workflows/F3_workflow_v01/submission_ready	txt	text_table_or_text	336	0.328	2026-05-02T09:50:44Z	1f67873b1c86188d38ce46eb6cd2dd66	public	derived	F3	1	8	yes_default	FALSE		release_candidate	manual_review	documentation_or_metadata	manual_review	F3						public_deposit	keep_public_workflow_readme	Workflow README kept as public documentation/metadata.	FALSE	FALSE	TRUE	FALSE	FALSE	FALSE	FALSE	FALSE	FALSE	manual_review	manual_review_required	No automatic final policy rule applied.	FALSE	FALSE	TRUE	TRUE	TRUE
02_workflows/F4_workflow_v01/code/00_F4_config_helpers_v01.R	00_F4_config_helpers_v01.R	02_workflows/F4_workflow_v01/code	r	r_script	2909	2.841	2026-05-02T03:47:37Z	6690d530be6c6c7b8c10a66db809481b	script_on_request	script	F4			yes_default	FALSE		release_candidate	script_on_request	reproducibility_script	keep_script_on_request	F4						script_on_request	keep_script_on_request	R scripts are provided on request, not as public-deposit data.	TRUE	FALSE	FALSE	FALSE	FALSE	FALSE	FALSE	FALSE	FALSE	script_on_request	keep_script_on_request	R scripts are provided on request, not as public-deposit data.	FALSE	FALSE	FALSE	FALSE	FALSE
02_workflows/F4_workflow_v01/code/00_run_F4_workflow_v01.R	00_run_F4_workflow_v01.R	02_workflows/F4_workflow_v01/code	r	r_script	1351	1.319	2026-05-01T23:41:30Z	6f2bd645ae463a999c015a6cd8884497	script_on_request	script	F4			yes_default	FALSE		release_candidate	script_on_request	reproducibility_script	keep_script_on_request	F4						script_on_request	keep_script_on_request	R scripts are provided on request, not as public-deposit data.	TRUE	FALSE	FALSE	FALSE	FALSE	FALSE	FALSE	FALSE	FALSE	script_on_request	keep_script_on_request	R scripts are provided on request, not as public-deposit data.	FALSE	FALSE	FALSE	FALSE	FALSE
02_workflows/F4_workflow_v01/code/01_F4_load_required_data_from_datazip_v01.R	01_F4_load_required_data_from_datazip_v01.R	02_workflows/F4_workflow_v01/code	r	r_script	399	0.39	2026-05-02T01:36:15Z	e1e7ae4109c46377f0cf35f41bfe0edb	script_on_request	script	F4			yes_default	FALSE		release_candidate	script_on_request	reproducibility_script	keep_script_on_request	F4						script_on_request	keep_script_on_request	R scripts are provided on request, not as public-deposit data.	TRUE	FALSE	FALSE	FALSE	FALSE	FALSE	FALSE	FALSE	FALSE	script_on_request	keep_script_on_request	R scripts are provided on request, not as public-deposit data.	FALSE	FALSE	FALSE	FALSE	FALSE
02_workflows/F4_workflow_v01/code/01_F4_load_required_data_from_primary_v03.R	01_F4_load_required_data_from_primary_v03.R	02_workflows/F4_workflow_v01/code	r	r_script	3884	3.793	2026-05-02T02:02:26Z	ab918a2dc67e53575d665d010418d140	script_on_request	script	F4			yes_default	FALSE		release_candidate	script_on_request	reproducibility_script	keep_script_on_request	F4						script_on_request	keep_script_on_request	R scripts are provided on request, not as public-deposit data.	TRUE	FALSE	FALSE	FALSE	FALSE	FALSE	FALSE	FALSE	FALSE	script_on_request	keep_script_on_request	R scripts are provided on request, not as public-deposit data.	FALSE	FALSE	FALSE	FALSE	FALSE
02_workflows/F4_workflow_v01/code/02a_F4_build_refined_analysis_datasets_v01.R	02a_F4_build_refined_analysis_datasets_v01.R	02_workflows/F4_workflow_v01/code	r	r_script	15460	15.098	2026-05-01T23:41:30Z	b0f53cda4fa6af299ae81effc7b37162	script_on_request	script	F4			yes_default	FALSE		release_candidate	script_on_request	reproducibility_script	keep_script_on_request	F4						script_on_request	keep_script_on_request	R scripts are provided on request, not as public-deposit data.	TRUE	FALSE	FALSE	FALSE	FALSE	FALSE	FALSE	FALSE	FALSE	script_on_request	keep_script_on_request	R scripts are provided on request, not as public-deposit data.	FALSE	FALSE	FALSE	FALSE	FALSE
02_workflows/F4_workflow_v01/code/02b_F4_build_figure_content_datasets_v01.R	02b_F4_build_figure_content_datasets_v01.R	02_workflows/F4_workflow_v01/code	r	r_script	4529	4.423	2026-05-02T02:02:26Z	b71c77f27415e4ef1b1a1adf3896c182	script_on_request	script	F4			yes_default	FALSE		release_candidate	script_on_request	reproducibility_script	keep_script_on_request	F4						script_on_request	keep_script_on_request	R scripts are provided on request, not as public-deposit data.	TRUE	FALSE	FALSE	FALSE	FALSE	FALSE	FALSE	FALSE	FALSE	script_on_request	keep_script_on_request	R scripts are provided on request, not as public-deposit data.	FALSE	FALSE	FALSE	FALSE	FALSE
02_workflows/F4_workflow_v01/code/03_F4_render_survival_figure_v01.R	03_F4_render_survival_figure_v01.R	02_workflows/F4_workflow_v01/code	r	r_script	20886	20.396	2026-05-02T02:02:26Z	96c0feb2fd7dcfef01c208003004651f	script_on_request	script	F4			yes_default	FALSE		release_candidate	script_on_request	reproducibility_script	keep_script_on_request	F4						script_on_request	keep_script_on_request	R scripts are provided on request, not as public-deposit data.	TRUE	FALSE	FALSE	FALSE	FALSE	FALSE	FALSE	FALSE	FALSE	script_on_request	keep_script_on_request	R scripts are provided on request, not as public-deposit data.	FALSE	FALSE	FALSE	FALSE	FALSE
02_workflows/F4_workflow_v01/code/04_F4_validate_and_document_outputs_v01.R	04_F4_validate_and_document_outputs_v01.R	02_workflows/F4_workflow_v01/code	r	r_script	5020	4.902	2026-05-02T02:02:26Z	d46231d411ab6e2f3f9208e651c4386b	script_on_request	script	F4			yes_default	FALSE		release_candidate	script_on_request	reproducibility_script	keep_script_on_request	F4						script_on_request	keep_script_on_request	R scripts are provided on request, not as public-deposit data.	TRUE	FALSE	FALSE	FALSE	FALSE	FALSE	FALSE	FALSE	FALSE	script_on_request	keep_script_on_request	R scripts are provided on request, not as public-deposit data.	FALSE	FALSE	FALSE	FALSE	FALSE
02_workflows/F4_workflow_v01/code/05_F4_build_submission_ready_outputs_v01.R	05_F4_build_submission_ready_outputs_v01.R	02_workflows/F4_workflow_v01/code	r	r_script	7248	7.078	2026-05-02T02:02:26Z	db4b475ceecb5dd39e8e7b235e386849	script_on_request	script	F4			yes_default	FALSE		release_candidate	script_on_request	reproducibility_script	keep_script_on_request	F4						script_on_request	keep_script_on_request	R scripts are provided on request, not as public-deposit data.	TRUE	FALSE	FALSE	FALSE	FALSE	FALSE	FALSE	FALSE	FALSE	script_on_request	keep_script_on_request	R scripts are provided on request, not as public-deposit data.	FALSE	FALSE	FALSE	FALSE	FALSE
02_workflows/F4_workflow_v01/code/F4.zip	F4.zip	02_workflows/F4_workflow_v01/code	zip	other	22749	22.216	2026-05-02T03:40:10Z	ea5323e6bf626fe41dd328c74916b8e3	script_on_request	derived	F4			yes_default	FALSE		release_candidate	script_on_request	reproducibility_script	keep_script_on_request	F4						script_on_request	keep_script_on_request	Script-on-request file after policy overrides.	FALSE	FALSE	TRUE	FALSE	FALSE	FALSE	FALSE	FALSE	FALSE	script_on_request	keep_script_on_request	Script-on-request file after policy overrides.	FALSE	FALSE	FALSE	FALSE	FALSE
02_workflows/F4_workflow_v01/data/01_source_loaded_harmonized/esld_master_long_public.csv	esld_master_long_public.csv	02_workflows/F4_workflow_v01/data/01_source_loaded_harmonized	csv	csv	9851508	9620.613	2026-05-02T23:18:12Z	8228407e927ff10ad6e4740d0d5cd48b	public	derived	F4	67399	43	yes_default	FALSE		release_candidate	public_deposit	derived_or_workflow_data	keep_public_deposit	F4						public_deposit	keep_public_deposit	Public-deposit file after policy overrides.	FALSE	FALSE	TRUE	FALSE	FALSE	FALSE	FALSE	FALSE	FALSE	public_deposit	keep_public_deposit	Public-deposit file after policy overrides.	FALSE	FALSE	FALSE	FALSE	FALSE
02_workflows/F4_workflow_v01/data/01_source_loaded_harmonized/esld_srtr_F4_source_load_manifest_internal.csv	esld_srtr_F4_source_load_manifest_internal.csv	02_workflows/F4_workflow_v01/data/01_source_loaded_harmonized	csv	csv	1841	1.798	2026-05-02T02:11:21Z	0e67c54118abb91992b8cbdc9d6f2e6c	restricted_on_request	derived	F4	4	9	yes_default	TRUE		release_candidate	restricted_on_request	derived_or_workflow_data	keep_restricted_on_request	F4						restricted_on_request	keep_restricted_on_request	SRTR-derived data file; provide only on request under licence obligations.	FALSE	TRUE	TRUE	FALSE	FALSE	FALSE	FALSE	FALSE	FALSE	restricted_on_request	keep_restricted_on_request	SRTR-derived data file; provide only on request under licence obligations.	FALSE	FALSE	FALSE	FALSE	FALSE
02_workflows/F4_workflow_v01/data/01_source_loaded_harmonized/esld_srtr_F4_step1_run_inputs_internal.csv	esld_srtr_F4_step1_run_inputs_internal.csv	02_workflows/F4_workflow_v01/data/01_source_loaded_harmonized	csv	csv	534	0.521	2026-05-02T02:11:21Z	2dcdfd79c5e94c72bbc177a528512266	restricted_on_request	derived	F4	3	2	yes_default	TRUE		release_candidate	restricted_on_request	derived_or_workflow_data	keep_restricted_on_request	F4						restricted_on_request	keep_restricted_on_request	SRTR-derived data file; provide only on request under licence obligations.	FALSE	TRUE	TRUE	FALSE	FALSE	FALSE	FALSE	FALSE	FALSE	restricted_on_request	keep_restricted_on_request	SRTR-derived data file; provide only on request under licence obligations.	FALSE	FALSE	FALSE	FALSE	FALSE
02_workflows/F4_workflow_v01/data/01_source_loaded_harmonized/srtr_F4_survival_median_reference_public.csv	srtr_F4_survival_median_reference_public.csv	02_workflows/F4_workflow_v01/data/01_source_loaded_harmonized	csv	csv	1014	0.99	2026-04-18T23:02:32Z	4f7479a5482294e06d950af23505003a	restricted_on_request	derived	F4	28	7	yes_default	TRUE		release_candidate	restricted_on_request	derived_or_workflow_data	keep_restricted_on_request	F4						restricted_on_request	keep_restricted_on_request	SRTR-derived data file; provide only on request under licence obligations.	FALSE	TRUE	TRUE	FALSE	FALSE	FALSE	FALSE	FALSE	FALSE	restricted_on_request	keep_restricted_on_request	SRTR-derived data file; provide only on request under licence obligations.	FALSE	FALSE	FALSE	FALSE	FALSE
02_workflows/F4_workflow_v01/data/01_source_loaded_harmonized/srtr_F4_survival_wilcoxon_reference_public.csv	srtr_F4_survival_wilcoxon_reference_public.csv	02_workflows/F4_workflow_v01/data/01_source_loaded_harmonized	csv	csv	1189	1.161	2026-04-18T23:02:32Z	cb7f4c2bdf6d1953b807999547c73007	restricted_on_request	derived	F4	28	8	yes_default	TRUE		release_candidate	restricted_on_request	derived_or_workflow_data	keep_restricted_on_request	F4						restricted_on_request	keep_restricted_on_request	SRTR-derived data file; provide only on request under licence obligations.	FALSE	TRUE	TRUE	FALSE	FALSE	FALSE	FALSE	FALSE	FALSE	restricted_on_request	keep_restricted_on_request	SRTR-derived data file; provide only on request under licence obligations.	FALSE	FALSE	FALSE	FALSE	FALSE
02_workflows/F4_workflow_v01/data/01_source_loaded_harmonized/srtr_master_long_restricted.csv	srtr_master_long_restricted.csv	02_workflows/F4_workflow_v01/data/01_source_loaded_harmonized	csv	csv	44648516	43602.066	2026-04-30T15:41:56Z	88c4909a08aed3fc79459eb78793a23d	restricted_on_request	derived	F4	193191	52	yes_default	TRUE		release_candidate	restricted_on_request	derived_or_workflow_data	keep_restricted_on_request	F4						restricted_on_request	keep_restricted_on_request	SRTR-derived data file; provide only on request under licence obligations.	FALSE	TRUE	TRUE	FALSE	FALSE	FALSE	FALSE	FALSE	FALSE	restricted_on_request	keep_restricted_on_request	SRTR-derived data file; provide only on request under licence obligations.	FALSE	FALSE	FALSE	FALSE	FALSE
02_workflows/F4_workflow_v01/data/02a_refined_analysis/esld_F4_survival_build_audit_internal.csv	esld_F4_survival_build_audit_internal.csv	02_workflows/F4_workflow_v01/data/02a_refined_analysis	csv	csv	772	0.754	2026-05-02T02:11:22Z	66acc558aee9c56a6ec5f649e1952d5f	internal_only	derived	F4	4	17	no_internal_only_default	TRUE		release_candidate	internal_not_for_public_deposit	derived_or_workflow_data	review_internal_keep_or_remove	F4						internal_only_exclude	exclude_internal_workflow_output	Internal workflow data/table output; exclude from public deposit unless explicitly required.	FALSE	FALSE	TRUE	FALSE	FALSE	FALSE	TRUE	FALSE	FALSE	internal_only_exclude	exclude_internal_workflow_output	Internal workflow data/table output; exclude from public deposit unless explicitly required.	FALSE	FALSE	FALSE	FALSE	FALSE
02_workflows/F4_workflow_v01/data/02a_refined_analysis/esld_F4_survival_case_internal.csv	esld_F4_survival_case_internal.csv	02_workflows/F4_workflow_v01/data/02a_refined_analysis	csv	csv	1591457	1554.157	2026-05-02T02:11:22Z	d6dc9bf0924ae32e228e9952a259f552	manual_review	derived	F4	13191	17	manual_review	TRUE		release_candidate	internal_not_for_public_deposit	derived_or_workflow_data	review_internal_keep_or_remove	F4						internal_only_exclude	exclude_internal_workflow_output	Internal workflow data/table output; exclude from public deposit unless explicitly required.	FALSE	FALSE	TRUE	FALSE	FALSE	FALSE	TRUE	FALSE	FALSE	internal_only_exclude	exclude_internal_workflow_output	Internal workflow data/table output; exclude from public deposit unless explicitly required.	FALSE	FALSE	FALSE	FALSE	FALSE
02_workflows/F4_workflow_v01/data/02a_refined_analysis/esld_F4_survival_stats_from_master_internal.csv	esld_F4_survival_stats_from_master_internal.csv	02_workflows/F4_workflow_v01/data/02a_refined_analysis	csv	csv	2116	2.066	2026-05-02T02:11:22Z	508cf0f8803755004aadc50fd2b57074	manual_review	derived	F4	27	14	manual_review	TRUE		release_candidate	internal_not_for_public_deposit	derived_or_workflow_data	review_internal_keep_or_remove	F4						internal_only_exclude	exclude_internal_workflow_output	Internal workflow data/table output; exclude from public deposit unless explicitly required.	FALSE	FALSE	TRUE	FALSE	FALSE	FALSE	TRUE	FALSE	FALSE	internal_only_exclude	exclude_internal_workflow_output	Internal workflow data/table output; exclude from public deposit unless explicitly required.	FALSE	FALSE	FALSE	FALSE	FALSE
02_workflows/F4_workflow_v01/data/02b_figure_content/esld_F4_survival_stats_public.csv	esld_F4_survival_stats_public.csv	02_workflows/F4_workflow_v01/data/02b_figure_content	csv	csv	2309	2.255	2026-05-02T02:11:22Z	33d16cd47150ae66d00d8a83b4b0c3ab	public	derived	F4	27	14	yes_default	FALSE		release_candidate	public_deposit	derived_or_workflow_data	keep_public_deposit	F4						public_deposit	keep_public_deposit	Public-deposit file after policy overrides.	FALSE	FALSE	TRUE	FALSE	FALSE	FALSE	FALSE	FALSE	FALSE	public_deposit	keep_public_deposit	Public-deposit file after policy overrides.	FALSE	FALSE	FALSE	FALSE	FALSE
02_workflows/F4_workflow_v01/data/02b_figure_content/esld_F4_survival_stats_rebuild_qc_internal.csv	esld_F4_survival_stats_rebuild_qc_internal.csv	02_workflows/F4_workflow_v01/data/02b_figure_content	csv	csv	332	0.324	2026-05-02T02:11:22Z	63aba4888483796c3891f8be66551472	internal_only	derived	F4	10	6	no_internal_only_default	TRUE		release_candidate	internal_not_for_public_deposit	derived_or_workflow_data	review_internal_keep_or_remove	F4						internal_only_exclude	exclude_internal_workflow_output	Internal workflow data/table output; exclude from public deposit unless explicitly required.	FALSE	FALSE	TRUE	FALSE	FALSE	FALSE	TRUE	FALSE	FALSE	internal_only_exclude	exclude_internal_workflow_output	Internal workflow data/table output; exclude from public deposit unless explicitly required.	FALSE	FALSE	FALSE	FALSE	FALSE
02_workflows/F4_workflow_v01/data/02b_figure_content/esld_srtr_F4_survival_meta_public.csv	esld_srtr_F4_survival_meta_public.csv	02_workflows/F4_workflow_v01/data/02b_figure_content	csv	csv	533	0.521	2026-05-02T02:11:22Z	53d4700a360c6ade486ca44822c2ccd5	restricted_on_request	derived	F4	12	2	yes_default	TRUE		release_candidate	restricted_on_request	derived_or_workflow_data	keep_restricted_on_request	F4						restricted_on_request	keep_restricted_on_request	SRTR-derived data file; provide only on request under licence obligations.	FALSE	TRUE	TRUE	FALSE	FALSE	FALSE	FALSE	FALSE	FALSE	restricted_on_request	keep_restricted_on_request	SRTR-derived data file; provide only on request under licence obligations.	FALSE	FALSE	FALSE	FALSE	FALSE
02_workflows/F4_workflow_v01/data/02b_figure_content/srtr_F4_survival_median_reference_public.csv	srtr_F4_survival_median_reference_public.csv	02_workflows/F4_workflow_v01/data/02b_figure_content	csv	csv	1143	1.116	2026-05-02T02:11:22Z	c3cdfffaf37f5c94f3b376b8a23678f8	restricted_on_request	derived	F4	28	7	yes_default	TRUE		release_candidate	restricted_on_request	derived_or_workflow_data	keep_restricted_on_request	F4						restricted_on_request	keep_restricted_on_request	SRTR-derived data file; provide only on request under licence obligations.	FALSE	TRUE	TRUE	FALSE	FALSE	FALSE	FALSE	FALSE	FALSE	restricted_on_request	keep_restricted_on_request	SRTR-derived data file; provide only on request under licence obligations.	FALSE	FALSE	FALSE	FALSE	FALSE
02_workflows/F4_workflow_v01/data/02b_figure_content/srtr_F4_survival_wilcoxon_reference_public.csv	srtr_F4_survival_wilcoxon_reference_public.csv	02_workflows/F4_workflow_v01/data/02b_figure_content	csv	csv	1376	1.344	2026-05-02T02:11:22Z	ad8ae02fb35334f87b4f63b27387a837	restricted_on_request	derived	F4	28	8	yes_default	TRUE		release_candidate	restricted_on_request	derived_or_workflow_data	keep_restricted_on_request	F4						restricted_on_request	keep_restricted_on_request	SRTR-derived data file; provide only on request under licence obligations.	FALSE	TRUE	TRUE	FALSE	FALSE	FALSE	FALSE	FALSE	FALSE	restricted_on_request	keep_restricted_on_request	SRTR-derived data file; provide only on request under licence obligations.	FALSE	FALSE	FALSE	FALSE	FALSE
02_workflows/F4_workflow_v01/figures/F4_ESLD_SRTR_public.pdf	F4_ESLD_SRTR_public.pdf	02_workflows/F4_workflow_v01/figures	pdf	pdf	837483	817.854	2026-05-02T02:11:22Z	66ff2e5f3a6621ee2b581cc02aa6a6a9	restricted_on_request	rendered_output	F4			yes_default	TRUE		release_candidate	public_deposit	rendered_figure	keep_public_deposit	F4						public_deposit	keep_public_deposit	Public-deposit file after policy overrides.	FALSE	TRUE	FALSE	TRUE	FALSE	FALSE	FALSE	FALSE	FALSE	public_deposit	keep_public_deposit	Public-deposit file after policy overrides.	FALSE	FALSE	FALSE	FALSE	FALSE
02_workflows/F4_workflow_v01/README_F4_workflow_v01.txt	README_F4_workflow_v01.txt	02_workflows/F4_workflow_v01	txt	text_table_or_text	447	0.437	2026-04-30T12:11:40Z	b976db4271a8f5d859f540e16d517a74	public	derived	F4	13	1	yes_default	FALSE		release_candidate	manual_review	documentation_or_metadata	manual_review	F4						public_deposit	keep_public_workflow_readme	Workflow README kept as public documentation/metadata.	FALSE	FALSE	TRUE	FALSE	FALSE	FALSE	FALSE	FALSE	FALSE	manual_review	manual_review_required	No automatic final policy rule applied.	FALSE	FALSE	TRUE	FALSE	TRUE
02_workflows/F4_workflow_v01/submission_ready/F4_submission_ready_manifest_v01.csv	F4_submission_ready_manifest_v01.csv	02_workflows/F4_workflow_v01/submission_ready	csv	csv	11006	10.748	2026-05-02T02:11:22Z	084184caa0b53fd9f4fd2b0f275e2435	public	derived	F4	15	12	yes_default	FALSE		release_candidate	manual_review	documentation_or_metadata	manual_review	F4						public_deposit	keep_public_submission_ready_manifest	Non-internal submission-ready manifest kept as public documentation/metadata.	FALSE	FALSE	TRUE	FALSE	FALSE	FALSE	FALSE	FALSE	FALSE	manual_review	manual_review_required	No automatic final policy rule applied.	FALSE	TRUE	FALSE	FALSE	TRUE
02_workflows/F4_workflow_v01/submission_ready/internal/data/esld_F4_survival_case_internal.csv	esld_F4_survival_case_internal.csv	02_workflows/F4_workflow_v01/submission_ready/internal/data	csv	csv	1591457	1554.157	2026-05-02T02:11:22Z	d6dc9bf0924ae32e228e9952a259f552	manual_review	derived	F4	13191	17	manual_review	TRUE		release_candidate	internal_not_for_public_deposit	derived_or_workflow_data	review_internal_keep_or_remove	F4						internal_only_exclude	exclude_internal_workflow_output	Internal workflow data/table output; exclude from public deposit unless explicitly required.	FALSE	FALSE	TRUE	FALSE	FALSE	FALSE	TRUE	FALSE	FALSE	internal_only_exclude	exclude_internal_workflow_output	Internal workflow data/table output; exclude from public deposit unless explicitly required.	FALSE	FALSE	FALSE	FALSE	FALSE
02_workflows/F4_workflow_v01/submission_ready/internal/data/esld_F4_survival_stats_from_master_internal.csv	esld_F4_survival_stats_from_master_internal.csv	02_workflows/F4_workflow_v01/submission_ready/internal/data	csv	csv	2116	2.066	2026-05-02T02:11:22Z	508cf0f8803755004aadc50fd2b57074	manual_review	derived	F4	27	14	manual_review	TRUE		release_candidate	internal_not_for_public_deposit	derived_or_workflow_data	review_internal_keep_or_remove	F4						internal_only_exclude	exclude_internal_workflow_output	Internal workflow data/table output; exclude from public deposit unless explicitly required.	FALSE	FALSE	TRUE	FALSE	FALSE	FALSE	TRUE	FALSE	FALSE	internal_only_exclude	exclude_internal_workflow_output	Internal workflow data/table output; exclude from public deposit unless explicitly required.	FALSE	FALSE	FALSE	FALSE	FALSE
02_workflows/F4_workflow_v01/submission_ready/internal/data/esld_master_long_source_internal.csv	esld_master_long_source_internal.csv	02_workflows/F4_workflow_v01/submission_ready/internal/data	csv	csv	9851508	9620.613	2026-05-02T23:18:13Z	8228407e927ff10ad6e4740d0d5cd48b	manual_review	derived	F4	67399	43	manual_review	TRUE		release_candidate	internal_not_for_public_deposit	derived_or_workflow_data	review_internal_keep_or_remove	F4						internal_only_exclude	exclude_internal_workflow_output	Internal workflow data/table output; exclude from public deposit unless explicitly required.	FALSE	FALSE	TRUE	FALSE	FALSE	FALSE	TRUE	FALSE	FALSE	internal_only_exclude	exclude_internal_workflow_output	Internal workflow data/table output; exclude from public deposit unless explicitly required.	FALSE	FALSE	FALSE	FALSE	FALSE
02_workflows/F4_workflow_v01/submission_ready/internal/F4_internal_submission_manifest_v01.csv	F4_internal_submission_manifest_v01.csv	02_workflows/F4_workflow_v01/submission_ready/internal	csv	csv	7723	7.542	2026-05-02T02:11:22Z	2982d954b3d5ef38682e9e671c8ca404	public	derived	F4	11	10	yes_default	TRUE		release_candidate	internal_not_for_public_deposit	documentation_or_metadata	review_internal_keep_or_remove	F4						internal_only_exclude	exclude_internal_submission_manifest	Internal submission manifest; exclude from public deposit.	FALSE	FALSE	TRUE	FALSE	FALSE	FALSE	FALSE	TRUE	FALSE	manual_review	manual_review_documentation_public_or_internal	Internal documentation/metadata requires manual decision.	TRUE	FALSE	FALSE	FALSE	TRUE
02_workflows/F4_workflow_v01/submission_ready/public/data/esld_F4_survival_stats_public.csv	esld_F4_survival_stats_public.csv	02_workflows/F4_workflow_v01/submission_ready/public/data	csv	csv	2309	2.255	2026-05-02T02:11:22Z	33d16cd47150ae66d00d8a83b4b0c3ab	public	derived	F4	27	14	yes_default	FALSE		release_candidate	public_deposit	derived_or_workflow_data	keep_public_deposit	F4						public_deposit	keep_public_deposit	Public-deposit file after policy overrides.	FALSE	FALSE	TRUE	FALSE	FALSE	FALSE	FALSE	FALSE	FALSE	public_deposit	keep_public_deposit	Public-deposit file after policy overrides.	FALSE	FALSE	FALSE	FALSE	FALSE
02_workflows/F4_workflow_v01/submission_ready/public/data/srtr_F4_survival_median_reference_public.csv	srtr_F4_survival_median_reference_public.csv	02_workflows/F4_workflow_v01/submission_ready/public/data	csv	csv	1143	1.116	2026-05-02T02:11:22Z	c3cdfffaf37f5c94f3b376b8a23678f8	restricted_on_request	derived	F4	28	7	yes_default	TRUE		release_candidate	public_deposit	derived_or_workflow_data	keep_public_deposit	F4						restricted_on_request	keep_restricted_on_request	SRTR-derived data file; provide only on request under licence obligations.	FALSE	TRUE	TRUE	FALSE	FALSE	FALSE	FALSE	FALSE	FALSE	restricted_on_request	keep_restricted_on_request	SRTR-derived data file; provide only on request under licence obligations.	FALSE	FALSE	FALSE	FALSE	FALSE
02_workflows/F4_workflow_v01/submission_ready/public/data/srtr_F4_survival_wilcoxon_reference_public.csv	srtr_F4_survival_wilcoxon_reference_public.csv	02_workflows/F4_workflow_v01/submission_ready/public/data	csv	csv	1376	1.344	2026-05-02T02:11:22Z	ad8ae02fb35334f87b4f63b27387a837	restricted_on_request	derived	F4	28	8	yes_default	TRUE		release_candidate	public_deposit	derived_or_workflow_data	keep_public_deposit	F4						restricted_on_request	keep_restricted_on_request	SRTR-derived data file; provide only on request under licence obligations.	FALSE	TRUE	TRUE	FALSE	FALSE	FALSE	FALSE	FALSE	FALSE	restricted_on_request	keep_restricted_on_request	SRTR-derived data file; provide only on request under licence obligations.	FALSE	FALSE	FALSE	FALSE	FALSE
02_workflows/F4_workflow_v01/submission_ready/public/F4_public_submission_manifest_v01.csv	F4_public_submission_manifest_v01.csv	02_workflows/F4_workflow_v01/submission_ready/public	csv	csv	2816	2.75	2026-05-02T02:11:22Z	ba26a26357f0be2cd909d30095f6ae0f	public	derived	F4	4	10	yes_default	FALSE		release_candidate	public_deposit	documentation_or_metadata	keep_public_deposit	F4						public_deposit	keep_public_deposit	Public-deposit file after policy overrides.	FALSE	FALSE	TRUE	FALSE	FALSE	FALSE	FALSE	FALSE	FALSE	public_deposit	keep_public_deposit	Public-deposit file after policy overrides.	FALSE	FALSE	FALSE	FALSE	FALSE
02_workflows/F4_workflow_v01/submission_ready/public/figures/F4_ESLD_SRTR_public.pdf	F4_ESLD_SRTR_public.pdf	02_workflows/F4_workflow_v01/submission_ready/public/figures	pdf	pdf	837483	817.854	2026-05-02T02:11:22Z	66ff2e5f3a6621ee2b581cc02aa6a6a9	restricted_on_request	rendered_output	F4			yes_default	TRUE		release_candidate	public_deposit	rendered_figure	keep_public_deposit	F4						public_deposit	keep_public_deposit	Public-deposit file after policy overrides.	FALSE	TRUE	FALSE	TRUE	FALSE	FALSE	FALSE	FALSE	FALSE	public_deposit	keep_public_deposit	Public-deposit file after policy overrides.	FALSE	FALSE	FALSE	FALSE	FALSE
02_workflows/F5_workflow_v01/code/00_F5_config_helpers_v01.R	00_F5_config_helpers_v01.R	02_workflows/F5_workflow_v01/code	r	r_script	2893	2.825	2026-05-02T03:47:37Z	64de040356d310cb0d24d178530bcd12	script_on_request	script	F5			yes_default	FALSE		release_candidate	script_on_request	reproducibility_script	keep_script_on_request	F5						script_on_request	keep_script_on_request	R scripts are provided on request, not as public-deposit data.	TRUE	FALSE	FALSE	FALSE	FALSE	FALSE	FALSE	FALSE	FALSE	script_on_request	keep_script_on_request	R scripts are provided on request, not as public-deposit data.	FALSE	FALSE	FALSE	FALSE	FALSE
02_workflows/F5_workflow_v01/code/00_run_F5_workflow_v01.R	00_run_F5_workflow_v01.R	02_workflows/F5_workflow_v01/code	r	r_script	1357	1.325	2026-05-01T23:41:30Z	6ed956478204d9e6d60f82b8492675f3	script_on_request	script	F5			yes_default	FALSE		release_candidate	script_on_request	reproducibility_script	keep_script_on_request	F5						script_on_request	keep_script_on_request	R scripts are provided on request, not as public-deposit data.	TRUE	FALSE	FALSE	FALSE	FALSE	FALSE	FALSE	FALSE	FALSE	script_on_request	keep_script_on_request	R scripts are provided on request, not as public-deposit data.	FALSE	FALSE	FALSE	FALSE	FALSE
02_workflows/F5_workflow_v01/code/01_F5_load_required_data_from_datazip_v01.R	01_F5_load_required_data_from_datazip_v01.R	02_workflows/F5_workflow_v01/code	r	r_script	399	0.39	2026-05-02T01:36:15Z	f0ab691eb2e65ca1307eb20c477bd876	script_on_request	script	F5			yes_default	FALSE		release_candidate	script_on_request	reproducibility_script	keep_script_on_request	F5						script_on_request	keep_script_on_request	R scripts are provided on request, not as public-deposit data.	TRUE	FALSE	FALSE	FALSE	FALSE	FALSE	FALSE	FALSE	FALSE	script_on_request	keep_script_on_request	R scripts are provided on request, not as public-deposit data.	FALSE	FALSE	FALSE	FALSE	FALSE
02_workflows/F5_workflow_v01/code/01_F5_load_required_data_from_primary_v03.R	01_F5_load_required_data_from_primary_v03.R	02_workflows/F5_workflow_v01/code	r	r_script	2725	2.661	2026-05-02T01:40:58Z	e4eb8e3ba2e71967ed3489691f4d3559	script_on_request	script	F5			yes_default	FALSE		release_candidate	script_on_request	reproducibility_script	keep_script_on_request	F5						script_on_request	keep_script_on_request	R scripts are provided on request, not as public-deposit data.	TRUE	FALSE	FALSE	FALSE	FALSE	FALSE	FALSE	FALSE	FALSE	script_on_request	keep_script_on_request	R scripts are provided on request, not as public-deposit data.	FALSE	FALSE	FALSE	FALSE	FALSE
02_workflows/F5_workflow_v01/code/02a_F5_build_refined_analysis_datasets_v01.R	02a_F5_build_refined_analysis_datasets_v01.R	02_workflows/F5_workflow_v01/code	r	r_script	8311	8.116	2026-05-02T23:18:13Z	d91b2c9c9d5450f4bc1ab3ae9786a235	script_on_request	script	F5			yes_default	FALSE		release_candidate	script_on_request	reproducibility_script	keep_script_on_request	F5						script_on_request	keep_script_on_request	R scripts are provided on request, not as public-deposit data.	TRUE	FALSE	FALSE	FALSE	FALSE	FALSE	FALSE	FALSE	FALSE	script_on_request	keep_script_on_request	R scripts are provided on request, not as public-deposit data.	FALSE	FALSE	FALSE	FALSE	FALSE
02_workflows/F5_workflow_v01/code/02b_F5_build_figure_content_datasets_v01.R	02b_F5_build_figure_content_datasets_v01.R	02_workflows/F5_workflow_v01/code	r	r_script	4367	4.265	2026-05-02T01:40:58Z	6a6ddcb2868eef0856bdded99c12b241	script_on_request	script	F5			yes_default	FALSE		release_candidate	script_on_request	reproducibility_script	keep_script_on_request	F5						script_on_request	keep_script_on_request	R scripts are provided on request, not as public-deposit data.	TRUE	FALSE	FALSE	FALSE	FALSE	FALSE	FALSE	FALSE	FALSE	script_on_request	keep_script_on_request	R scripts are provided on request, not as public-deposit data.	FALSE	FALSE	FALSE	FALSE	FALSE
02_workflows/F5_workflow_v01/code/03_F5_render_stratified_survival_figure_v01.R	03_F5_render_stratified_survival_figure_v01.R	02_workflows/F5_workflow_v01/code	r	r_script	8671	8.468	2026-05-01T23:41:30Z	d55bbc45cb800c1bddae5512bec328cb	script_on_request	script	F5			yes_default	FALSE		release_candidate	script_on_request	reproducibility_script	keep_script_on_request	F5						script_on_request	keep_script_on_request	R scripts are provided on request, not as public-deposit data.	TRUE	FALSE	FALSE	FALSE	FALSE	FALSE	FALSE	FALSE	FALSE	script_on_request	keep_script_on_request	R scripts are provided on request, not as public-deposit data.	FALSE	FALSE	FALSE	FALSE	FALSE
02_workflows/F5_workflow_v01/code/04_F5_validate_and_document_outputs_v01.R	04_F5_validate_and_document_outputs_v01.R	02_workflows/F5_workflow_v01/code	r	r_script	4255	4.155	2026-05-01T23:41:30Z	9900e9f096e4e40e9ee766e4bdf2613c	script_on_request	script	F5			yes_default	FALSE		release_candidate	script_on_request	reproducibility_script	keep_script_on_request	F5						script_on_request	keep_script_on_request	R scripts are provided on request, not as public-deposit data.	TRUE	FALSE	FALSE	FALSE	FALSE	FALSE	FALSE	FALSE	FALSE	script_on_request	keep_script_on_request	R scripts are provided on request, not as public-deposit data.	FALSE	FALSE	FALSE	FALSE	FALSE
02_workflows/F5_workflow_v01/code/05_F5_build_submission_ready_outputs_v01.R	05_F5_build_submission_ready_outputs_v01.R	02_workflows/F5_workflow_v01/code	r	r_script	7208	7.039	2026-05-02T01:40:58Z	bc05ac1ca778a6b0fe113a1b66e797e6	script_on_request	script	F5			yes_default	FALSE		release_candidate	script_on_request	reproducibility_script	keep_script_on_request	F5						script_on_request	keep_script_on_request	R scripts are provided on request, not as public-deposit data.	TRUE	FALSE	FALSE	FALSE	FALSE	FALSE	FALSE	FALSE	FALSE	script_on_request	keep_script_on_request	R scripts are provided on request, not as public-deposit data.	FALSE	FALSE	FALSE	FALSE	FALSE
02_workflows/F5_workflow_v01/code/F5.zip	F5.zip	02_workflows/F5_workflow_v01/code	zip	other	18834	18.393	2026-05-02T03:40:27Z	ffe846d79fd339f781fea9f23fbdeab8	script_on_request	derived	F5			yes_default	FALSE		release_candidate	script_on_request	reproducibility_script	keep_script_on_request	F5						script_on_request	keep_script_on_request	Script-on-request file after policy overrides.	FALSE	FALSE	TRUE	FALSE	FALSE	FALSE	FALSE	FALSE	FALSE	script_on_request	keep_script_on_request	Script-on-request file after policy overrides.	FALSE	FALSE	FALSE	FALSE	FALSE
02_workflows/F5_workflow_v01/data/01_source_loaded_harmonized/esld_F5_source_load_manifest_internal.csv	esld_F5_source_load_manifest_internal.csv	02_workflows/F5_workflow_v01/data/01_source_loaded_harmonized	csv	csv	521	0.509	2026-05-02T01:41:35Z	b3bcb88c5e8142ae6e9b000cbe3b02a2	public	derived	F5	1	9	yes_default	TRUE		release_candidate	internal_not_for_public_deposit	derived_or_workflow_data	review_internal_keep_or_remove	F5						internal_only_exclude	exclude_internal_workflow_output	Internal workflow data/table output; exclude from public deposit unless explicitly required.	FALSE	FALSE	TRUE	FALSE	FALSE	FALSE	TRUE	FALSE	FALSE	internal_only_exclude	exclude_internal_workflow_output	Internal workflow data/table output; exclude from public deposit unless explicitly required.	FALSE	FALSE	FALSE	FALSE	FALSE
02_workflows/F5_workflow_v01/data/01_source_loaded_harmonized/esld_F5_step1_run_inputs_internal.csv	esld_F5_step1_run_inputs_internal.csv	02_workflows/F5_workflow_v01/data/01_source_loaded_harmonized	csv	csv	298	0.291	2026-05-02T01:41:35Z	033845a88460f86c93b71bcb6f4cdc15	manual_review	derived	F5	2	2	manual_review	TRUE		release_candidate	internal_not_for_public_deposit	derived_or_workflow_data	review_internal_keep_or_remove	F5						internal_only_exclude	exclude_internal_workflow_output	Internal workflow data/table output; exclude from public deposit unless explicitly required.	FALSE	FALSE	TRUE	FALSE	FALSE	FALSE	TRUE	FALSE	FALSE	internal_only_exclude	exclude_internal_workflow_output	Internal workflow data/table output; exclude from public deposit unless explicitly required.	FALSE	FALSE	FALSE	FALSE	FALSE
02_workflows/F5_workflow_v01/data/01_source_loaded_harmonized/esld_master_long_public.csv	esld_master_long_public.csv	02_workflows/F5_workflow_v01/data/01_source_loaded_harmonized	csv	csv	9851508	9620.613	2026-05-02T23:18:13Z	8228407e927ff10ad6e4740d0d5cd48b	public	derived	F5	67399	43	yes_default	FALSE		release_candidate	public_deposit	derived_or_workflow_data	keep_public_deposit	F5						public_deposit	keep_public_deposit	Public-deposit file after policy overrides.	FALSE	FALSE	TRUE	FALSE	FALSE	FALSE	FALSE	FALSE	FALSE	public_deposit	keep_public_deposit	Public-deposit file after policy overrides.	FALSE	FALSE	FALSE	FALSE	FALSE
02_workflows/F5_workflow_v01/data/02a_refined_analysis/esld_F5_stratified_survival_build_audit_internal.csv	esld_F5_stratified_survival_build_audit_internal.csv	02_workflows/F5_workflow_v01/data/02a_refined_analysis	csv	csv	1350	1.318	2026-05-02T01:41:35Z	13629d6531d0be1cf81518db1e62bba0	internal_only	derived	F5	4	14	no_internal_only_default	TRUE		release_candidate	internal_not_for_public_deposit	derived_or_workflow_data	review_internal_keep_or_remove	F5						internal_only_exclude	exclude_internal_workflow_output	Internal workflow data/table output; exclude from public deposit unless explicitly required.	FALSE	FALSE	TRUE	FALSE	FALSE	FALSE	TRUE	FALSE	FALSE	internal_only_exclude	exclude_internal_workflow_output	Internal workflow data/table output; exclude from public deposit unless explicitly required.	FALSE	FALSE	FALSE	FALSE	FALSE
02_workflows/F5_workflow_v01/data/02a_refined_analysis/esld_F5_stratified_survival_stats_from_master_internal.csv	esld_F5_stratified_survival_stats_from_master_internal.csv	02_workflows/F5_workflow_v01/data/02a_refined_analysis	csv	csv	1119	1.093	2026-05-02T01:41:35Z	a2935cfa9107cbfc3bd687c572f65c38	manual_review	derived	F5	12	8	manual_review	TRUE		release_candidate	internal_not_for_public_deposit	derived_or_workflow_data	review_internal_keep_or_remove	F5						internal_only_exclude	exclude_internal_workflow_output	Internal workflow data/table output; exclude from public deposit unless explicitly required.	FALSE	FALSE	TRUE	FALSE	FALSE	FALSE	TRUE	FALSE	FALSE	internal_only_exclude	exclude_internal_workflow_output	Internal workflow data/table output; exclude from public deposit unless explicitly required.	FALSE	FALSE	FALSE	FALSE	FALSE
02_workflows/F5_workflow_v01/data/02a_refined_analysis/esld_F5_stratified_survival_subject_from_master_internal.csv	esld_F5_stratified_survival_subject_from_master_internal.csv	02_workflows/F5_workflow_v01/data/02a_refined_analysis	csv	csv	122147	119.284	2026-05-02T01:41:35Z	d4865d62db7ce845d162bdd848dc4ce2	manual_review	derived	F5	841	19	manual_review	TRUE		release_candidate	internal_not_for_public_deposit	derived_or_workflow_data	review_internal_keep_or_remove	F5						internal_only_exclude	exclude_internal_workflow_output	Internal workflow data/table output; exclude from public deposit unless explicitly required.	FALSE	FALSE	TRUE	FALSE	FALSE	FALSE	TRUE	FALSE	FALSE	internal_only_exclude	exclude_internal_workflow_output	Internal workflow data/table output; exclude from public deposit unless explicitly required.	FALSE	FALSE	FALSE	FALSE	FALSE
02_workflows/F5_workflow_v01/data/02b_figure_content/esld_F5_stratified_survival_meta_public.csv	esld_F5_stratified_survival_meta_public.csv	02_workflows/F5_workflow_v01/data/02b_figure_content	csv	csv	434	0.424	2026-05-02T01:41:36Z	91f3a3d116ae7b1e3930facc0dafe562	public	derived	F5	12	2	yes_default	FALSE		release_candidate	public_deposit	derived_or_workflow_data	keep_public_deposit	F5						public_deposit	keep_public_deposit	Public-deposit file after policy overrides.	FALSE	FALSE	TRUE	FALSE	FALSE	FALSE	FALSE	FALSE	FALSE	public_deposit	keep_public_deposit	Public-deposit file after policy overrides.	FALSE	FALSE	FALSE	FALSE	FALSE
02_workflows/F5_workflow_v01/data/02b_figure_content/esld_F5_stratified_survival_rebuild_qc_internal.csv	esld_F5_stratified_survival_rebuild_qc_internal.csv	02_workflows/F5_workflow_v01/data/02b_figure_content	csv	csv	356	0.348	2026-05-02T01:41:36Z	f720939dea3f9b4f2346cb1156307c62	internal_only	derived	F5	5	9	no_internal_only_default	TRUE		release_candidate	internal_not_for_public_deposit	derived_or_workflow_data	review_internal_keep_or_remove	F5						internal_only_exclude	exclude_internal_workflow_output	Internal workflow data/table output; exclude from public deposit unless explicitly required.	FALSE	FALSE	TRUE	FALSE	FALSE	FALSE	TRUE	FALSE	FALSE	internal_only_exclude	exclude_internal_workflow_output	Internal workflow data/table output; exclude from public deposit unless explicitly required.	FALSE	FALSE	FALSE	FALSE	FALSE
02_workflows/F5_workflow_v01/data/02b_figure_content/esld_F5_stratified_survival_stats_public.csv	esld_F5_stratified_survival_stats_public.csv	02_workflows/F5_workflow_v01/data/02b_figure_content	csv	csv	1119	1.093	2026-05-02T01:41:36Z	a2935cfa9107cbfc3bd687c572f65c38	public	derived	F5	12	8	yes_default	FALSE		release_candidate	public_deposit	derived_or_workflow_data	keep_public_deposit	F5						public_deposit	keep_public_deposit	Public-deposit file after policy overrides.	FALSE	FALSE	TRUE	FALSE	FALSE	FALSE	FALSE	FALSE	FALSE	public_deposit	keep_public_deposit	Public-deposit file after policy overrides.	FALSE	FALSE	FALSE	FALSE	FALSE
02_workflows/F5_workflow_v01/data/02b_figure_content/esld_F5_stratified_survival_subject_public.csv	esld_F5_stratified_survival_subject_public.csv	02_workflows/F5_workflow_v01/data/02b_figure_content	csv	csv	122147	119.284	2026-05-02T01:41:36Z	d4865d62db7ce845d162bdd848dc4ce2	public	derived	F5	841	19	yes_default	FALSE		release_candidate	public_deposit	derived_or_workflow_data	keep_public_deposit	F5						public_deposit	keep_public_deposit	Public-deposit file after policy overrides.	FALSE	FALSE	TRUE	FALSE	FALSE	FALSE	FALSE	FALSE	FALSE	public_deposit	keep_public_deposit	Public-deposit file after policy overrides.	FALSE	FALSE	FALSE	FALSE	FALSE
02_workflows/F5_workflow_v01/figures/F5_ESLD_public.pdf	F5_ESLD_public.pdf	02_workflows/F5_workflow_v01/figures	pdf	pdf	616548	602.098	2026-05-02T01:41:36Z	136a8ddede064a07771670ea2ccddf45	public	rendered_output	F5			yes_default	FALSE		release_candidate	public_deposit	rendered_figure	keep_public_deposit	F5						public_deposit	keep_public_deposit	Public-deposit file after policy overrides.	FALSE	FALSE	FALSE	TRUE	FALSE	FALSE	FALSE	FALSE	FALSE	public_deposit	keep_public_deposit	Public-deposit file after policy overrides.	FALSE	FALSE	FALSE	FALSE	FALSE
02_workflows/F5_workflow_v01/README_F5_workflow_v01.txt	README_F5_workflow_v01.txt	02_workflows/F5_workflow_v01	txt	text_table_or_text	975	0.952	2026-04-30T14:37:07Z	f9733312a2ebff5ac2a6b89de943363f	public	derived	F5			yes_default	FALSE		release_candidate	manual_review	documentation_or_metadata	manual_review	F5						public_deposit	keep_public_workflow_readme	Workflow README kept as public documentation/metadata.	FALSE	FALSE	TRUE	FALSE	FALSE	FALSE	FALSE	FALSE	FALSE	manual_review	manual_review_required	No automatic final policy rule applied.	FALSE	FALSE	TRUE	FALSE	TRUE
02_workflows/F5_workflow_v01/submission_ready/F5_submission_ready_manifest_v01.csv	F5_submission_ready_manifest_v01.csv	02_workflows/F5_workflow_v01/submission_ready	csv	csv	10483	10.237	2026-05-02T01:41:36Z	d52c6273c3d9c4a425dae83ce8a6fd4a	public	derived	F5	14	12	yes_default	FALSE		release_candidate	manual_review	documentation_or_metadata	manual_review	F5						public_deposit	keep_public_submission_ready_manifest	Non-internal submission-ready manifest kept as public documentation/metadata.	FALSE	FALSE	TRUE	FALSE	FALSE	FALSE	FALSE	FALSE	FALSE	manual_review	manual_review_required	No automatic final policy rule applied.	FALSE	TRUE	FALSE	FALSE	TRUE
02_workflows/F5_workflow_v01/submission_ready/internal/data/esld_F5_stratified_survival_stats_from_master_internal.csv	esld_F5_stratified_survival_stats_from_master_internal.csv	02_workflows/F5_workflow_v01/submission_ready/internal/data	csv	csv	1119	1.093	2026-05-02T01:41:36Z	a2935cfa9107cbfc3bd687c572f65c38	manual_review	derived	F5	12	8	manual_review	TRUE		release_candidate	internal_not_for_public_deposit	derived_or_workflow_data	review_internal_keep_or_remove	F5						internal_only_exclude	exclude_internal_workflow_output	Internal workflow data/table output; exclude from public deposit unless explicitly required.	FALSE	FALSE	TRUE	FALSE	FALSE	FALSE	TRUE	FALSE	FALSE	internal_only_exclude	exclude_internal_workflow_output	Internal workflow data/table output; exclude from public deposit unless explicitly required.	FALSE	FALSE	FALSE	FALSE	FALSE
02_workflows/F5_workflow_v01/submission_ready/internal/data/esld_F5_stratified_survival_subject_from_master_internal.csv	esld_F5_stratified_survival_subject_from_master_internal.csv	02_workflows/F5_workflow_v01/submission_ready/internal/data	csv	csv	122147	119.284	2026-05-02T01:41:36Z	d4865d62db7ce845d162bdd848dc4ce2	manual_review	derived	F5	841	19	manual_review	TRUE		release_candidate	internal_not_for_public_deposit	derived_or_workflow_data	review_internal_keep_or_remove	F5						internal_only_exclude	exclude_internal_workflow_output	Internal workflow data/table output; exclude from public deposit unless explicitly required.	FALSE	FALSE	TRUE	FALSE	FALSE	FALSE	TRUE	FALSE	FALSE	internal_only_exclude	exclude_internal_workflow_output	Internal workflow data/table output; exclude from public deposit unless explicitly required.	FALSE	FALSE	FALSE	FALSE	FALSE
02_workflows/F5_workflow_v01/submission_ready/internal/F5_internal_submission_manifest_v01.csv	F5_internal_submission_manifest_v01.csv	02_workflows/F5_workflow_v01/submission_ready/internal	csv	csv	7236	7.066	2026-05-02T01:41:36Z	88531ccce458f7f97236a22b3b54efe8	public	derived	F5	10	10	yes_default	TRUE		release_candidate	internal_not_for_public_deposit	documentation_or_metadata	review_internal_keep_or_remove	F5						internal_only_exclude	exclude_internal_submission_manifest	Internal submission manifest; exclude from public deposit.	FALSE	FALSE	TRUE	FALSE	FALSE	FALSE	FALSE	TRUE	FALSE	manual_review	manual_review_documentation_public_or_internal	Internal documentation/metadata requires manual decision.	TRUE	FALSE	FALSE	FALSE	TRUE
02_workflows/F5_workflow_v01/submission_ready/public/data/esld_F5_stratified_survival_meta_public.csv	esld_F5_stratified_survival_meta_public.csv	02_workflows/F5_workflow_v01/submission_ready/public/data	csv	csv	434	0.424	2026-05-02T01:41:36Z	91f3a3d116ae7b1e3930facc0dafe562	public	derived	F5	12	2	yes_default	FALSE		release_candidate	public_deposit	derived_or_workflow_data	keep_public_deposit	F5						public_deposit	keep_public_deposit	Public-deposit file after policy overrides.	FALSE	FALSE	TRUE	FALSE	FALSE	FALSE	FALSE	FALSE	FALSE	public_deposit	keep_public_deposit	Public-deposit file after policy overrides.	FALSE	FALSE	FALSE	FALSE	FALSE
02_workflows/F5_workflow_v01/submission_ready/public/data/esld_F5_stratified_survival_stats_public.csv	esld_F5_stratified_survival_stats_public.csv	02_workflows/F5_workflow_v01/submission_ready/public/data	csv	csv	1119	1.093	2026-05-02T01:41:36Z	a2935cfa9107cbfc3bd687c572f65c38	public	derived	F5	12	8	yes_default	FALSE		release_candidate	public_deposit	derived_or_workflow_data	keep_public_deposit	F5						public_deposit	keep_public_deposit	Public-deposit file after policy overrides.	FALSE	FALSE	TRUE	FALSE	FALSE	FALSE	FALSE	FALSE	FALSE	public_deposit	keep_public_deposit	Public-deposit file after policy overrides.	FALSE	FALSE	FALSE	FALSE	FALSE
02_workflows/F5_workflow_v01/submission_ready/public/data/esld_F5_stratified_survival_subject_public.csv	esld_F5_stratified_survival_subject_public.csv	02_workflows/F5_workflow_v01/submission_ready/public/data	csv	csv	122147	119.284	2026-05-02T01:41:36Z	d4865d62db7ce845d162bdd848dc4ce2	public	derived	F5	841	19	yes_default	FALSE		release_candidate	public_deposit	derived_or_workflow_data	keep_public_deposit	F5						public_deposit	keep_public_deposit	Public-deposit file after policy overrides.	FALSE	FALSE	TRUE	FALSE	FALSE	FALSE	FALSE	FALSE	FALSE	public_deposit	keep_public_deposit	Public-deposit file after policy overrides.	FALSE	FALSE	FALSE	FALSE	FALSE
02_workflows/F5_workflow_v01/submission_ready/public/F5_public_submission_manifest_v01.csv	F5_public_submission_manifest_v01.csv	02_workflows/F5_workflow_v01/submission_ready/public	csv	csv	2820	2.754	2026-05-02T01:41:36Z	8e75867808215c69fd8292a7f4768c6c	public	derived	F5	4	10	yes_default	FALSE		release_candidate	public_deposit	documentation_or_metadata	keep_public_deposit	F5						public_deposit	keep_public_deposit	Public-deposit file after policy overrides.	FALSE	FALSE	TRUE	FALSE	FALSE	FALSE	FALSE	FALSE	FALSE	public_deposit	keep_public_deposit	Public-deposit file after policy overrides.	FALSE	FALSE	FALSE	FALSE	FALSE
02_workflows/F5_workflow_v01/submission_ready/public/figures/F5_ESLD_public.pdf	F5_ESLD_public.pdf	02_workflows/F5_workflow_v01/submission_ready/public/figures	pdf	pdf	616548	602.098	2026-05-02T01:41:36Z	136a8ddede064a07771670ea2ccddf45	public	rendered_output	F5			yes_default	FALSE		release_candidate	public_deposit	rendered_figure	keep_public_deposit	F5						public_deposit	keep_public_deposit	Public-deposit file after policy overrides.	FALSE	FALSE	FALSE	TRUE	FALSE	FALSE	FALSE	FALSE	FALSE	public_deposit	keep_public_deposit	Public-deposit file after policy overrides.	FALSE	FALSE	FALSE	FALSE	FALSE
02_workflows/F6_workflow_v01/code/00_F6_config_helpers_v01.R	00_F6_config_helpers_v01.R	02_workflows/F6_workflow_v01/code	r	r_script	3641	3.556	2026-05-02T03:47:37Z	be3ea285572a0c8e8d70e1fa82eecf32	script_on_request	script	F6			yes_default	FALSE		release_candidate	script_on_request	reproducibility_script	keep_script_on_request	F6						script_on_request	keep_script_on_request	R scripts are provided on request, not as public-deposit data.	TRUE	FALSE	FALSE	FALSE	FALSE	FALSE	FALSE	FALSE	FALSE	script_on_request	keep_script_on_request	R scripts are provided on request, not as public-deposit data.	FALSE	FALSE	FALSE	FALSE	FALSE
02_workflows/F6_workflow_v01/code/00_run_F6_workflow_v01.R	00_run_F6_workflow_v01.R	02_workflows/F6_workflow_v01/code	r	r_script	1352	1.32	2026-05-01T23:41:30Z	e4c7e397fb1ded227b53a69397024ab1	script_on_request	script	F6			yes_default	FALSE		release_candidate	script_on_request	reproducibility_script	keep_script_on_request	F6						script_on_request	keep_script_on_request	R scripts are provided on request, not as public-deposit data.	TRUE	FALSE	FALSE	FALSE	FALSE	FALSE	FALSE	FALSE	FALSE	script_on_request	keep_script_on_request	R scripts are provided on request, not as public-deposit data.	FALSE	FALSE	FALSE	FALSE	FALSE
02_workflows/F6_workflow_v01/code/01_F6_load_required_data_from_datazip_v01.R	01_F6_load_required_data_from_datazip_v01.R	02_workflows/F6_workflow_v01/code	r	r_script	399	0.39	2026-05-02T01:36:15Z	7c727a0b9209831cefa337e6ab11a211	script_on_request	script	F6			yes_default	FALSE		release_candidate	script_on_request	reproducibility_script	keep_script_on_request	F6						script_on_request	keep_script_on_request	R scripts are provided on request, not as public-deposit data.	TRUE	FALSE	FALSE	FALSE	FALSE	FALSE	FALSE	FALSE	FALSE	script_on_request	keep_script_on_request	R scripts are provided on request, not as public-deposit data.	FALSE	FALSE	FALSE	FALSE	FALSE
02_workflows/F6_workflow_v01/code/01_F6_load_required_data_from_primary_v03.R	01_F6_load_required_data_from_primary_v03.R	02_workflows/F6_workflow_v01/code	r	r_script	2671	2.608	2026-05-02T01:36:15Z	90626778cf0244fc96af91dc284ef355	script_on_request	script	F6			yes_default	FALSE		release_candidate	script_on_request	reproducibility_script	keep_script_on_request	F6						script_on_request	keep_script_on_request	R scripts are provided on request, not as public-deposit data.	TRUE	FALSE	FALSE	FALSE	FALSE	FALSE	FALSE	FALSE	FALSE	script_on_request	keep_script_on_request	R scripts are provided on request, not as public-deposit data.	FALSE	FALSE	FALSE	FALSE	FALSE
02_workflows/F6_workflow_v01/code/02a_F6_build_refined_analysis_datasets_v01.R	02a_F6_build_refined_analysis_datasets_v01.R	02_workflows/F6_workflow_v01/code	r	r_script	11139	10.878	2026-05-02T03:08:12Z	866fc90e58fcd60c0e2cc028baf2c894	script_on_request	script	F6			yes_default	FALSE		release_candidate	script_on_request	reproducibility_script	keep_script_on_request	F6						script_on_request	keep_script_on_request	R scripts are provided on request, not as public-deposit data.	TRUE	FALSE	FALSE	FALSE	FALSE	FALSE	FALSE	FALSE	FALSE	script_on_request	keep_script_on_request	R scripts are provided on request, not as public-deposit data.	FALSE	FALSE	FALSE	FALSE	FALSE
02_workflows/F6_workflow_v01/code/02b_F6_build_figure_content_datasets_v01.R	02b_F6_build_figure_content_datasets_v01.R	02_workflows/F6_workflow_v01/code	r	r_script	3382	3.303	2026-05-01T23:41:30Z	ecf2b2eead8e2f4fc9bfcbca95d982e5	script_on_request	script	F6			yes_default	FALSE		release_candidate	script_on_request	reproducibility_script	keep_script_on_request	F6						script_on_request	keep_script_on_request	R scripts are provided on request, not as public-deposit data.	TRUE	FALSE	FALSE	FALSE	FALSE	FALSE	FALSE	FALSE	FALSE	script_on_request	keep_script_on_request	R scripts are provided on request, not as public-deposit data.	FALSE	FALSE	FALSE	FALSE	FALSE
02_workflows/F6_workflow_v01/code/03_F6_render_cif_figure_v01.R	03_F6_render_cif_figure_v01.R	02_workflows/F6_workflow_v01/code	r	r_script	10354	10.111	2026-05-02T03:10:37Z	86fc7231931e443e20db0884f47117d6	script_on_request	script	F6			yes_default	FALSE		release_candidate	script_on_request	reproducibility_script	keep_script_on_request	F6						script_on_request	keep_script_on_request	R scripts are provided on request, not as public-deposit data.	TRUE	FALSE	FALSE	FALSE	FALSE	FALSE	FALSE	FALSE	FALSE	script_on_request	keep_script_on_request	R scripts are provided on request, not as public-deposit data.	FALSE	FALSE	FALSE	FALSE	FALSE
02_workflows/F6_workflow_v01/code/04_F6_validate_and_document_outputs_v01.R	04_F6_validate_and_document_outputs_v01.R	02_workflows/F6_workflow_v01/code	r	r_script	5776	5.641	2026-05-01T23:41:30Z	96f1f0cd3f20b1ff08c63bacfa0cde77	script_on_request	script	F6			yes_default	FALSE		release_candidate	script_on_request	reproducibility_script	keep_script_on_request	F6						script_on_request	keep_script_on_request	R scripts are provided on request, not as public-deposit data.	TRUE	FALSE	FALSE	FALSE	FALSE	FALSE	FALSE	FALSE	FALSE	script_on_request	keep_script_on_request	R scripts are provided on request, not as public-deposit data.	FALSE	FALSE	FALSE	FALSE	FALSE
02_workflows/F6_workflow_v01/code/05_F6_build_submission_ready_outputs_v01.R	05_F6_build_submission_ready_outputs_v01.R	02_workflows/F6_workflow_v01/code	r	r_script	8945	8.735	2026-05-01T23:41:30Z	d4a7c19cb5ab3e410091495c43e0cbc5	script_on_request	script	F6			yes_default	FALSE		release_candidate	script_on_request	reproducibility_script	keep_script_on_request	F6						script_on_request	keep_script_on_request	R scripts are provided on request, not as public-deposit data.	TRUE	FALSE	FALSE	FALSE	FALSE	FALSE	FALSE	FALSE	FALSE	script_on_request	keep_script_on_request	R scripts are provided on request, not as public-deposit data.	FALSE	FALSE	FALSE	FALSE	FALSE
02_workflows/F6_workflow_v01/code/F6.zip	F6.zip	02_workflows/F6_workflow_v01/code	zip	other	20441	19.962	2026-05-02T03:40:48Z	6156b0eb4332288a49b37ef8aef444e9	script_on_request	derived	F6			yes_default	FALSE		release_candidate	script_on_request	reproducibility_script	keep_script_on_request	F6						script_on_request	keep_script_on_request	Script-on-request file after policy overrides.	FALSE	FALSE	TRUE	FALSE	FALSE	FALSE	FALSE	FALSE	FALSE	script_on_request	keep_script_on_request	Script-on-request file after policy overrides.	FALSE	FALSE	FALSE	FALSE	FALSE
02_workflows/F6_workflow_v01/data/01_source_loaded_harmonized/.~lock.srtr_F6_gray_tests_stats_public.csv#	.~lock.srtr_F6_gray_tests_stats_public.csv#	02_workflows/F6_workflow_v01/data/01_source_loaded_harmonized	[none]	other	115	0.112	2026-05-02T22:55:18Z	05af8799e628ef10355f62eb79822d8d	restricted_on_request	derived	F6			yes_default	TRUE		release_candidate	restricted_on_request	derived_or_workflow_data	keep_restricted_on_request	F6						restricted_on_request	keep_restricted_on_request	SRTR-derived data file; provide only on request under licence obligations.	FALSE	TRUE	TRUE	FALSE	FALSE	FALSE	FALSE	FALSE	FALSE	restricted_on_request	keep_restricted_on_request	SRTR-derived data file; provide only on request under licence obligations.	FALSE	FALSE	FALSE	FALSE	FALSE
02_workflows/F6_workflow_v01/data/01_source_loaded_harmonized/srtr_F6_cif_long_restricted.csv	srtr_F6_cif_long_restricted.csv	02_workflows/F6_workflow_v01/data/01_source_loaded_harmonized	csv	csv	3131663	3058.265	2026-05-02T03:11:53Z	f2c3409be09d5d4e6b800f1aadabe51f	restricted_on_request	derived	F6	48750	7	yes_default	TRUE		release_candidate	restricted_on_request	derived_or_workflow_data	keep_restricted_on_request	F6						restricted_on_request	keep_restricted_on_request	SRTR-derived data file; provide only on request under licence obligations.	FALSE	TRUE	TRUE	FALSE	FALSE	FALSE	FALSE	FALSE	FALSE	restricted_on_request	keep_restricted_on_request	SRTR-derived data file; provide only on request under licence obligations.	FALSE	FALSE	FALSE	FALSE	FALSE
02_workflows/F6_workflow_v01/data/01_source_loaded_harmonized/srtr_F6_cif_panel_meta_restricted.csv	srtr_F6_cif_panel_meta_restricted.csv	02_workflows/F6_workflow_v01/data/01_source_loaded_harmonized	csv	csv	1281	1.251	2026-05-02T03:11:53Z	e3e58210cd5e8a813c8fa12e5c61e617	restricted_on_request	derived	F6	12	11	yes_default	TRUE		release_candidate	restricted_on_request	derived_or_workflow_data	keep_restricted_on_request	F6						restricted_on_request	keep_restricted_on_request	SRTR-derived data file; provide only on request under licence obligations.	FALSE	TRUE	TRUE	FALSE	FALSE	FALSE	FALSE	FALSE	FALSE	restricted_on_request	keep_restricted_on_request	SRTR-derived data file; provide only on request under licence obligations.	FALSE	FALSE	FALSE	FALSE	FALSE
02_workflows/F6_workflow_v01/data/01_source_loaded_harmonized/srtr_F6_gray_tests_stats_public.csv	srtr_F6_gray_tests_stats_public.csv	02_workflows/F6_workflow_v01/data/01_source_loaded_harmonized	csv	csv	3029	2.958	2026-05-02T03:11:53Z	b57ca4fa99465f55d3ad6cbda8198f8d	restricted_on_request	derived	F6	36	8	yes_default	TRUE		release_candidate	restricted_on_request	derived_or_workflow_data	keep_restricted_on_request	F6						restricted_on_request	keep_restricted_on_request	SRTR-derived data file; provide only on request under licence obligations.	FALSE	TRUE	TRUE	FALSE	FALSE	FALSE	FALSE	FALSE	FALSE	restricted_on_request	keep_restricted_on_request	SRTR-derived data file; provide only on request under licence obligations.	FALSE	FALSE	FALSE	FALSE	FALSE
02_workflows/F6_workflow_v01/data/01_source_loaded_harmonized/srtr_F6_source_load_manifest_internal.csv	srtr_F6_source_load_manifest_internal.csv	02_workflows/F6_workflow_v01/data/01_source_loaded_harmonized	csv	csv	541	0.528	2026-05-02T03:11:52Z	1ea3f2c452f51fc46414cd8f7d45182b	restricted_on_request	derived	F6	1	9	yes_default	TRUE		release_candidate	restricted_on_request	derived_or_workflow_data	keep_restricted_on_request	F6						restricted_on_request	keep_restricted_on_request	SRTR-derived data file; provide only on request under licence obligations.	FALSE	TRUE	TRUE	FALSE	FALSE	FALSE	FALSE	FALSE	FALSE	restricted_on_request	keep_restricted_on_request	SRTR-derived data file; provide only on request under licence obligations.	FALSE	FALSE	FALSE	FALSE	FALSE
02_workflows/F6_workflow_v01/data/01_source_loaded_harmonized/srtr_F6_step1_run_inputs_internal.csv	srtr_F6_step1_run_inputs_internal.csv	02_workflows/F6_workflow_v01/data/01_source_loaded_harmonized	csv	csv	306	0.299	2026-05-02T03:11:52Z	ba12e14d516e5d103fcc4da48b3744af	restricted_on_request	derived	F6	2	2	yes_default	TRUE		release_candidate	restricted_on_request	derived_or_workflow_data	keep_restricted_on_request	F6						restricted_on_request	keep_restricted_on_request	SRTR-derived data file; provide only on request under licence obligations.	FALSE	TRUE	TRUE	FALSE	FALSE	FALSE	FALSE	FALSE	FALSE	restricted_on_request	keep_restricted_on_request	SRTR-derived data file; provide only on request under licence obligations.	FALSE	FALSE	FALSE	FALSE	FALSE
02_workflows/F6_workflow_v01/data/01_source_loaded_harmonized/srtr_master_long_restricted.csv	srtr_master_long_restricted.csv	02_workflows/F6_workflow_v01/data/01_source_loaded_harmonized	csv	csv	44648516	43602.066	2026-04-30T15:41:56Z	88c4909a08aed3fc79459eb78793a23d	restricted_on_request	derived	F6	193191	52	yes_default	TRUE		release_candidate	restricted_on_request	derived_or_workflow_data	keep_restricted_on_request	F6						restricted_on_request	keep_restricted_on_request	SRTR-derived data file; provide only on request under licence obligations.	FALSE	TRUE	TRUE	FALSE	FALSE	FALSE	FALSE	FALSE	FALSE	restricted_on_request	keep_restricted_on_request	SRTR-derived data file; provide only on request under licence obligations.	FALSE	FALSE	FALSE	FALSE	FALSE
02_workflows/F6_workflow_v01/data/02a_refined_analysis/srtr_F6_cif_long_restricted.csv	srtr_F6_cif_long_restricted.csv	02_workflows/F6_workflow_v01/data/02a_refined_analysis	csv	csv	3131663	3058.265	2026-05-02T03:11:53Z	f2c3409be09d5d4e6b800f1aadabe51f	restricted_on_request	derived	F6	48750	7	yes_default	TRUE		release_candidate	restricted_on_request	derived_or_workflow_data	keep_restricted_on_request	F6						restricted_on_request	keep_restricted_on_request	SRTR-derived data file; provide only on request under licence obligations.	FALSE	TRUE	TRUE	FALSE	FALSE	FALSE	FALSE	FALSE	FALSE	restricted_on_request	keep_restricted_on_request	SRTR-derived data file; provide only on request under licence obligations.	FALSE	FALSE	FALSE	FALSE	FALSE
02_workflows/F6_workflow_v01/data/02a_refined_analysis/srtr_F6_cif_panel_meta_restricted.csv	srtr_F6_cif_panel_meta_restricted.csv	02_workflows/F6_workflow_v01/data/02a_refined_analysis	csv	csv	1281	1.251	2026-05-02T03:11:53Z	e3e58210cd5e8a813c8fa12e5c61e617	restricted_on_request	derived	F6	12	11	yes_default	TRUE		release_candidate	restricted_on_request	derived_or_workflow_data	keep_restricted_on_request	F6						restricted_on_request	keep_restricted_on_request	SRTR-derived data file; provide only on request under licence obligations.	FALSE	TRUE	TRUE	FALSE	FALSE	FALSE	FALSE	FALSE	FALSE	restricted_on_request	keep_restricted_on_request	SRTR-derived data file; provide only on request under licence obligations.	FALSE	FALSE	FALSE	FALSE	FALSE
02_workflows/F6_workflow_v01/data/02a_refined_analysis/srtr_F6_gray_tests_stats_public.csv	srtr_F6_gray_tests_stats_public.csv	02_workflows/F6_workflow_v01/data/02a_refined_analysis	csv	csv	3029	2.958	2026-05-02T03:11:53Z	b57ca4fa99465f55d3ad6cbda8198f8d	restricted_on_request	derived	F6	36	8	yes_default	TRUE		release_candidate	restricted_on_request	derived_or_workflow_data	keep_restricted_on_request	F6						restricted_on_request	keep_restricted_on_request	SRTR-derived data file; provide only on request under licence obligations.	FALSE	TRUE	TRUE	FALSE	FALSE	FALSE	FALSE	FALSE	FALSE	restricted_on_request	keep_restricted_on_request	SRTR-derived data file; provide only on request under licence obligations.	FALSE	FALSE	FALSE	FALSE	FALSE
02_workflows/F6_workflow_v01/data/02a_refined_analysis/srtr_F6_rebuild_from_master_audit_internal.csv	srtr_F6_rebuild_from_master_audit_internal.csv	02_workflows/F6_workflow_v01/data/02a_refined_analysis	csv	csv	882	0.861	2026-05-02T03:11:53Z	1dd5b71f98264102cdd4b721bfbaefbc	internal_only	derived	F6	12	12	no_internal_only_default	TRUE		release_candidate	restricted_on_request	derived_or_workflow_data	keep_restricted_on_request	F6						restricted_on_request	keep_restricted_on_request	SRTR-derived data file; provide only on request under licence obligations.	FALSE	TRUE	TRUE	FALSE	FALSE	FALSE	FALSE	FALSE	FALSE	restricted_on_request	keep_restricted_on_request	SRTR-derived data file; provide only on request under licence obligations.	FALSE	FALSE	FALSE	FALSE	FALSE
02_workflows/F6_workflow_v01/data/02a_refined_analysis/srtr_F6_rebuild_from_master_provenance_internal.csv	srtr_F6_rebuild_from_master_provenance_internal.csv	02_workflows/F6_workflow_v01/data/02a_refined_analysis	csv	csv	646	0.631	2026-05-02T03:11:53Z	00df70e443b32372afcbbb486a73cebd	restricted_on_request	derived	F6	1	8	yes_default	TRUE		release_candidate	restricted_on_request	derived_or_workflow_data	keep_restricted_on_request	F6						restricted_on_request	keep_restricted_on_request	SRTR-derived data file; provide only on request under licence obligations.	FALSE	TRUE	TRUE	FALSE	FALSE	FALSE	FALSE	FALSE	FALSE	restricted_on_request	keep_restricted_on_request	SRTR-derived data file; provide only on request under licence obligations.	FALSE	FALSE	FALSE	FALSE	FALSE
02_workflows/F6_workflow_v01/data/02a_refined_analysis/srtr_F6_rebuild_from_master_qc_internal.csv	srtr_F6_rebuild_from_master_qc_internal.csv	02_workflows/F6_workflow_v01/data/02a_refined_analysis	csv	csv	404	0.395	2026-05-02T03:11:53Z	dc58aebf0e295dfc898e1abcf963ae03	internal_only	derived	F6	6	4	no_internal_only_default	TRUE		release_candidate	restricted_on_request	derived_or_workflow_data	keep_restricted_on_request	F6						restricted_on_request	keep_restricted_on_request	SRTR-derived data file; provide only on request under licence obligations.	FALSE	TRUE	TRUE	FALSE	FALSE	FALSE	FALSE	FALSE	FALSE	restricted_on_request	keep_restricted_on_request	SRTR-derived data file; provide only on request under licence obligations.	FALSE	FALSE	FALSE	FALSE	FALSE
02_workflows/F6_workflow_v01/data/02b_figure_content/srtr_F6_cif_figure_meta_public.csv	srtr_F6_cif_figure_meta_public.csv	02_workflows/F6_workflow_v01/data/02b_figure_content	csv	csv	270	0.264	2026-05-02T03:11:53Z	8e3036d40068c2e516526906e925d5ca	restricted_on_request	derived	F6	8	2	yes_default	TRUE		release_candidate	restricted_on_request	derived_or_workflow_data	keep_restricted_on_request	F6						restricted_on_request	keep_restricted_on_request	SRTR-derived data file; provide only on request under licence obligations.	FALSE	TRUE	TRUE	FALSE	FALSE	FALSE	FALSE	FALSE	FALSE	restricted_on_request	keep_restricted_on_request	SRTR-derived data file; provide only on request under licence obligations.	FALSE	FALSE	FALSE	FALSE	FALSE
02_workflows/F6_workflow_v01/data/02b_figure_content/srtr_F6_cif_long_restricted.csv	srtr_F6_cif_long_restricted.csv	02_workflows/F6_workflow_v01/data/02b_figure_content	csv	csv	2741646	2677.389	2026-05-02T03:11:53Z	a7815a26c11cafc016ed20b394d658ea	restricted_on_request	derived	F6	48750	7	yes_default	TRUE		release_candidate	restricted_on_request	derived_or_workflow_data	keep_restricted_on_request	F6						restricted_on_request	keep_restricted_on_request	SRTR-derived data file; provide only on request under licence obligations.	FALSE	TRUE	TRUE	FALSE	FALSE	FALSE	FALSE	FALSE	FALSE	restricted_on_request	keep_restricted_on_request	SRTR-derived data file; provide only on request under licence obligations.	FALSE	FALSE	FALSE	FALSE	FALSE
02_workflows/F6_workflow_v01/data/02b_figure_content/srtr_F6_cif_panel_meta_restricted.csv	srtr_F6_cif_panel_meta_restricted.csv	02_workflows/F6_workflow_v01/data/02b_figure_content	csv	csv	1208	1.18	2026-05-02T03:11:53Z	a4c4720d4182433217d88092b9eacc60	restricted_on_request	derived	F6	12	11	yes_default	TRUE		release_candidate	restricted_on_request	derived_or_workflow_data	keep_restricted_on_request	F6						restricted_on_request	keep_restricted_on_request	SRTR-derived data file; provide only on request under licence obligations.	FALSE	TRUE	TRUE	FALSE	FALSE	FALSE	FALSE	FALSE	FALSE	restricted_on_request	keep_restricted_on_request	SRTR-derived data file; provide only on request under licence obligations.	FALSE	FALSE	FALSE	FALSE	FALSE
02_workflows/F6_workflow_v01/data/02b_figure_content/srtr_F6_figure_content_qc_internal.csv	srtr_F6_figure_content_qc_internal.csv	02_workflows/F6_workflow_v01/data/02b_figure_content	csv	csv	224	0.219	2026-05-02T03:11:53Z	ebcfa1ece6baeab0a17d8c0560df6803	internal_only	derived	F6	3	8	no_internal_only_default	TRUE		release_candidate	restricted_on_request	derived_or_workflow_data	keep_restricted_on_request	F6						restricted_on_request	keep_restricted_on_request	SRTR-derived data file; provide only on request under licence obligations.	FALSE	TRUE	TRUE	FALSE	FALSE	FALSE	FALSE	FALSE	FALSE	restricted_on_request	keep_restricted_on_request	SRTR-derived data file; provide only on request under licence obligations.	FALSE	FALSE	FALSE	FALSE	FALSE
02_workflows/F6_workflow_v01/data/02b_figure_content/srtr_F6_gray_tests_stats_public.csv	srtr_F6_gray_tests_stats_public.csv	02_workflows/F6_workflow_v01/data/02b_figure_content	csv	csv	2722	2.658	2026-05-02T03:11:53Z	412448222d35840df92cf73baa52c72d	restricted_on_request	derived	F6	36	8	yes_default	TRUE		release_candidate	restricted_on_request	derived_or_workflow_data	keep_restricted_on_request	F6						restricted_on_request	keep_restricted_on_request	SRTR-derived data file; provide only on request under licence obligations.	FALSE	TRUE	TRUE	FALSE	FALSE	FALSE	FALSE	FALSE	FALSE	restricted_on_request	keep_restricted_on_request	SRTR-derived data file; provide only on request under licence obligations.	FALSE	FALSE	FALSE	FALSE	FALSE
02_workflows/F6_workflow_v01/figures/F6_SRTR_public.pdf	F6_SRTR_public.pdf	02_workflows/F6_workflow_v01/figures	pdf	pdf	568988	555.652	2026-05-02T03:11:53Z	363a49e6865292f51c335342b4e50772	restricted_on_request	rendered_output	F6			yes_default	TRUE		release_candidate	public_deposit	rendered_figure	keep_public_deposit	F6						public_deposit	keep_public_deposit	Public-deposit file after policy overrides.	FALSE	TRUE	FALSE	TRUE	FALSE	FALSE	FALSE	FALSE	FALSE	public_deposit	keep_public_deposit	Public-deposit file after policy overrides.	FALSE	FALSE	FALSE	FALSE	FALSE
02_workflows/F6_workflow_v01/README_F6_workflow_v01.txt	README_F6_workflow_v01.txt	02_workflows/F6_workflow_v01	txt	text_table_or_text	907	0.886	2026-04-30T12:58:14Z	74a79476f5426f8eec7c0af3be7410c2	public	derived	F6	0	3	yes_default	FALSE		release_candidate	manual_review	documentation_or_metadata	manual_review	F6						public_deposit	keep_public_workflow_readme	Workflow README kept as public documentation/metadata.	FALSE	FALSE	TRUE	FALSE	FALSE	FALSE	FALSE	FALSE	FALSE	manual_review	manual_review_required	No automatic final policy rule applied.	FALSE	FALSE	TRUE	FALSE	TRUE
02_workflows/F6_workflow_v01/submission_ready/F6_submission_ready_manifest_v01.csv	F6_submission_ready_manifest_v01.csv	02_workflows/F6_workflow_v01/submission_ready	csv	csv	11135	10.874	2026-05-02T03:11:53Z	31f0fe575e38946b6f3dadfa5de2a47e	public	derived	F6	16	12	yes_default	FALSE		release_candidate	manual_review	documentation_or_metadata	manual_review	F6						public_deposit	keep_public_submission_ready_manifest	Non-internal submission-ready manifest kept as public documentation/metadata.	FALSE	FALSE	TRUE	FALSE	FALSE	FALSE	FALSE	FALSE	FALSE	manual_review	manual_review_required	No automatic final policy rule applied.	FALSE	TRUE	FALSE	FALSE	TRUE
02_workflows/F6_workflow_v01/submission_ready/internal/data/srtr_F6_cif_long_restricted.csv	srtr_F6_cif_long_restricted.csv	02_workflows/F6_workflow_v01/submission_ready/internal/data	csv	csv	3131663	3058.265	2026-05-02T03:11:53Z	f2c3409be09d5d4e6b800f1aadabe51f	restricted_on_request	derived	F6	48750	7	yes_default	TRUE		release_candidate	restricted_on_request	derived_or_workflow_data	keep_restricted_on_request	F6						restricted_on_request	keep_restricted_on_request	SRTR-derived data file; provide only on request under licence obligations.	FALSE	TRUE	TRUE	FALSE	FALSE	FALSE	FALSE	FALSE	FALSE	restricted_on_request	keep_restricted_on_request	SRTR-derived data file; provide only on request under licence obligations.	FALSE	FALSE	FALSE	FALSE	FALSE
02_workflows/F6_workflow_v01/submission_ready/internal/data/srtr_F6_cif_panel_meta_restricted.csv	srtr_F6_cif_panel_meta_restricted.csv	02_workflows/F6_workflow_v01/submission_ready/internal/data	csv	csv	1281	1.251	2026-05-02T03:11:53Z	e3e58210cd5e8a813c8fa12e5c61e617	restricted_on_request	derived	F6	12	11	yes_default	TRUE		release_candidate	restricted_on_request	derived_or_workflow_data	keep_restricted_on_request	F6						restricted_on_request	keep_restricted_on_request	SRTR-derived data file; provide only on request under licence obligations.	FALSE	TRUE	TRUE	FALSE	FALSE	FALSE	FALSE	FALSE	FALSE	restricted_on_request	keep_restricted_on_request	SRTR-derived data file; provide only on request under licence obligations.	FALSE	FALSE	FALSE	FALSE	FALSE
02_workflows/F6_workflow_v01/submission_ready/internal/data/srtr_F6_gray_tests_stats_source_internal.csv	srtr_F6_gray_tests_stats_source_internal.csv	02_workflows/F6_workflow_v01/submission_ready/internal/data	csv	csv	3029	2.958	2026-05-02T03:11:53Z	b57ca4fa99465f55d3ad6cbda8198f8d	restricted_on_request	derived	F6	36	8	yes_default	TRUE		release_candidate	restricted_on_request	derived_or_workflow_data	keep_restricted_on_request	F6						restricted_on_request	keep_restricted_on_request	SRTR-derived data file; provide only on request under licence obligations.	FALSE	TRUE	TRUE	FALSE	FALSE	FALSE	FALSE	FALSE	FALSE	restricted_on_request	keep_restricted_on_request	SRTR-derived data file; provide only on request under licence obligations.	FALSE	FALSE	FALSE	FALSE	FALSE
02_workflows/F6_workflow_v01/submission_ready/internal/F6_internal_submission_manifest_v01.csv	F6_internal_submission_manifest_v01.csv	02_workflows/F6_workflow_v01/submission_ready/internal	csv	csv	7339	7.167	2026-05-02T03:11:53Z	8de727f61a1bd69561eb64db75d3547a	public	derived	F6	11	10	yes_default	TRUE		release_candidate	internal_not_for_public_deposit	documentation_or_metadata	review_internal_keep_or_remove	F6						internal_only_exclude	exclude_internal_submission_manifest	Internal submission manifest; exclude from public deposit.	FALSE	FALSE	TRUE	FALSE	FALSE	FALSE	FALSE	TRUE	FALSE	manual_review	manual_review_documentation_public_or_internal	Internal documentation/metadata requires manual decision.	TRUE	FALSE	FALSE	FALSE	TRUE
02_workflows/F6_workflow_v01/submission_ready/public/data/srtr_F6_cif_figure_meta_public.csv	srtr_F6_cif_figure_meta_public.csv	02_workflows/F6_workflow_v01/submission_ready/public/data	csv	csv	270	0.264	2026-05-02T03:11:53Z	8e3036d40068c2e516526906e925d5ca	restricted_on_request	derived	F6	8	2	yes_default	TRUE		release_candidate	public_deposit	derived_or_workflow_data	keep_public_deposit	F6						restricted_on_request	keep_restricted_on_request	SRTR-derived data file; provide only on request under licence obligations.	FALSE	TRUE	TRUE	FALSE	FALSE	FALSE	FALSE	FALSE	FALSE	restricted_on_request	keep_restricted_on_request	SRTR-derived data file; provide only on request under licence obligations.	FALSE	FALSE	FALSE	FALSE	FALSE
02_workflows/F6_workflow_v01/submission_ready/public/data/srtr_F6_gray_tests_stats_public.csv	srtr_F6_gray_tests_stats_public.csv	02_workflows/F6_workflow_v01/submission_ready/public/data	csv	csv	2722	2.658	2026-05-02T03:11:53Z	412448222d35840df92cf73baa52c72d	restricted_on_request	derived	F6	36	8	yes_default	TRUE		release_candidate	public_deposit	derived_or_workflow_data	keep_public_deposit	F6						restricted_on_request	keep_restricted_on_request	SRTR-derived data file; provide only on request under licence obligations.	FALSE	TRUE	TRUE	FALSE	FALSE	FALSE	FALSE	FALSE	FALSE	restricted_on_request	keep_restricted_on_request	SRTR-derived data file; provide only on request under licence obligations.	FALSE	FALSE	FALSE	FALSE	FALSE
02_workflows/F6_workflow_v01/submission_ready/public/F6_public_submission_manifest_v01.csv	F6_public_submission_manifest_v01.csv	02_workflows/F6_workflow_v01/submission_ready/public	csv	csv	2010	1.963	2026-05-02T03:11:53Z	64711b5a57aded6fe83d18b7a7dd288a	public	derived	F6	3	10	yes_default	FALSE		release_candidate	public_deposit	documentation_or_metadata	keep_public_deposit	F6						public_deposit	keep_public_deposit	Public-deposit file after policy overrides.	FALSE	FALSE	TRUE	FALSE	FALSE	FALSE	FALSE	FALSE	FALSE	public_deposit	keep_public_deposit	Public-deposit file after policy overrides.	FALSE	FALSE	FALSE	FALSE	FALSE
02_workflows/F6_workflow_v01/submission_ready/public/figures/F6_SRTR_public.pdf	F6_SRTR_public.pdf	02_workflows/F6_workflow_v01/submission_ready/public/figures	pdf	pdf	568988	555.652	2026-05-02T03:11:53Z	363a49e6865292f51c335342b4e50772	restricted_on_request	rendered_output	F6			yes_default	TRUE		release_candidate	public_deposit	rendered_figure	keep_public_deposit	F6						public_deposit	keep_public_deposit	Public-deposit file after policy overrides.	FALSE	TRUE	FALSE	TRUE	FALSE	FALSE	FALSE	FALSE	FALSE	public_deposit	keep_public_deposit	Public-deposit file after policy overrides.	FALSE	FALSE	FALSE	FALSE	FALSE
02_workflows/F6_workflow_v01/submission_ready/README_F6_submission_ready_v01.txt	README_F6_submission_ready_v01.txt	02_workflows/F6_workflow_v01/submission_ready	txt	text_table_or_text	477	0.466	2026-05-02T03:11:53Z	a193c8f8a36df7b9d2e14fb8372013d7	public	derived	F6	0	24	yes_default	FALSE		release_candidate	manual_review	documentation_or_metadata	manual_review	F6						public_deposit	keep_public_workflow_readme	Workflow README kept as public documentation/metadata.	FALSE	FALSE	TRUE	FALSE	FALSE	FALSE	FALSE	FALSE	FALSE	manual_review	manual_review_required	No automatic final policy rule applied.	FALSE	FALSE	TRUE	TRUE	TRUE
02_workflows/F6_workflow_v01/submission_ready/restricted/data/srtr_F6_cif_long_restricted.csv	srtr_F6_cif_long_restricted.csv	02_workflows/F6_workflow_v01/submission_ready/restricted/data	csv	csv	2741646	2677.389	2026-05-02T03:11:53Z	a7815a26c11cafc016ed20b394d658ea	restricted_on_request	derived	F6	48750	7	yes_default	TRUE		release_candidate	restricted_on_request	derived_or_workflow_data	keep_restricted_on_request	F6						restricted_on_request	keep_restricted_on_request	SRTR-derived data file; provide only on request under licence obligations.	FALSE	TRUE	TRUE	FALSE	FALSE	FALSE	FALSE	FALSE	FALSE	restricted_on_request	keep_restricted_on_request	SRTR-derived data file; provide only on request under licence obligations.	FALSE	FALSE	FALSE	FALSE	FALSE
02_workflows/F6_workflow_v01/submission_ready/restricted/data/srtr_F6_cif_panel_meta_restricted.csv	srtr_F6_cif_panel_meta_restricted.csv	02_workflows/F6_workflow_v01/submission_ready/restricted/data	csv	csv	1208	1.18	2026-05-02T03:11:53Z	a4c4720d4182433217d88092b9eacc60	restricted_on_request	derived	F6	12	11	yes_default	TRUE		release_candidate	restricted_on_request	derived_or_workflow_data	keep_restricted_on_request	F6						restricted_on_request	keep_restricted_on_request	SRTR-derived data file; provide only on request under licence obligations.	FALSE	TRUE	TRUE	FALSE	FALSE	FALSE	FALSE	FALSE	FALSE	restricted_on_request	keep_restricted_on_request	SRTR-derived data file; provide only on request under licence obligations.	FALSE	FALSE	FALSE	FALSE	FALSE
02_workflows/F6_workflow_v01/submission_ready/restricted/F6_restricted_submission_manifest_v01.csv	F6_restricted_submission_manifest_v01.csv	02_workflows/F6_workflow_v01/submission_ready/restricted	csv	csv	1458	1.424	2026-05-02T03:11:53Z	13883576f14aff9da7bd10c8594745d6	restricted_on_request	derived	F6	2	10	yes_default	TRUE		release_candidate	restricted_on_request	documentation_or_metadata	keep_restricted_on_request	F6						restricted_on_request	keep_restricted_on_request	Restricted-on-request file after policy overrides.	FALSE	FALSE	TRUE	FALSE	FALSE	FALSE	FALSE	FALSE	FALSE	restricted_on_request	keep_restricted_on_request	Restricted-on-request file after policy overrides.	FALSE	FALSE	FALSE	FALSE	FALSE
02_workflows/T1_workflow_v01/code/00_run_T1_workflow_v01.R	00_run_T1_workflow_v01.R	02_workflows/T1_workflow_v01/code	r	r_script	1360	1.328	2026-05-01T23:41:30Z	22c6620a122931af811b6a228c84561f	script_on_request	script	T1			yes_default	FALSE		release_candidate	script_on_request	reproducibility_script	keep_script_on_request	T1						script_on_request	keep_script_on_request	R scripts are provided on request, not as public-deposit data.	TRUE	FALSE	FALSE	FALSE	FALSE	FALSE	FALSE	FALSE	FALSE	script_on_request	keep_script_on_request	R scripts are provided on request, not as public-deposit data.	FALSE	FALSE	FALSE	FALSE	FALSE
02_workflows/T1_workflow_v01/code/00_T1_config_helpers_v01.R	00_T1_config_helpers_v01.R	02_workflows/T1_workflow_v01/code	r	r_script	5871	5.733	2026-05-02T03:47:37Z	378b43a722c4624dc6362cc497de5787	script_on_request	script	T1			yes_default	FALSE		release_candidate	script_on_request	reproducibility_script	keep_script_on_request	T1						script_on_request	keep_script_on_request	R scripts are provided on request, not as public-deposit data.	TRUE	FALSE	FALSE	FALSE	FALSE	FALSE	FALSE	FALSE	FALSE	script_on_request	keep_script_on_request	R scripts are provided on request, not as public-deposit data.	FALSE	FALSE	FALSE	FALSE	FALSE
02_workflows/T1_workflow_v01/code/01_T1_load_required_data_from_datazip_v01.R	01_T1_load_required_data_from_datazip_v01.R	02_workflows/T1_workflow_v01/code	r	r_script	399	0.39	2026-05-02T03:32:22Z	d8c6234066aac572b7fd8e424cf02161	script_on_request	script	T1			yes_default	FALSE		release_candidate	script_on_request	reproducibility_script	keep_script_on_request	T1						script_on_request	keep_script_on_request	R scripts are provided on request, not as public-deposit data.	TRUE	FALSE	FALSE	FALSE	FALSE	FALSE	FALSE	FALSE	FALSE	script_on_request	keep_script_on_request	R scripts are provided on request, not as public-deposit data.	FALSE	FALSE	FALSE	FALSE	FALSE
02_workflows/T1_workflow_v01/code/01_T1_load_required_data_from_primary_v03.R	01_T1_load_required_data_from_primary_v03.R	02_workflows/T1_workflow_v01/code	r	r_script	9550	9.326	2026-05-02T03:32:22Z	1be95164b7567e473a9448f3f04f5a52	script_on_request	script	T1			yes_default	FALSE		release_candidate	script_on_request	reproducibility_script	keep_script_on_request	T1						script_on_request	keep_script_on_request	R scripts are provided on request, not as public-deposit data.	TRUE	FALSE	FALSE	FALSE	FALSE	FALSE	FALSE	FALSE	FALSE	script_on_request	keep_script_on_request	R scripts are provided on request, not as public-deposit data.	FALSE	FALSE	FALSE	FALSE	FALSE
02_workflows/T1_workflow_v01/code/02a_T1_build_refined_analysis_datasets_v01.R	02a_T1_build_refined_analysis_datasets_v01.R	02_workflows/T1_workflow_v01/code	r	r_script	3936	3.844	2026-05-02T03:47:37Z	65ed312b3b7a1e1b1ef1af2ed633894a	script_on_request	script	T1			yes_default	FALSE		release_candidate	script_on_request	reproducibility_script	keep_script_on_request	T1						script_on_request	keep_script_on_request	R scripts are provided on request, not as public-deposit data.	TRUE	FALSE	FALSE	FALSE	FALSE	FALSE	FALSE	FALSE	FALSE	script_on_request	keep_script_on_request	R scripts are provided on request, not as public-deposit data.	FALSE	FALSE	FALSE	FALSE	FALSE
02_workflows/T1_workflow_v01/code/02b_T1_build_table_content_dataset_v01.R	02b_T1_build_table_content_dataset_v01.R	02_workflows/T1_workflow_v01/code	r	r_script	37605	36.724	2026-05-02T20:27:34Z	e252f553ae9d8b189fd09e008b860fe8	script_on_request	script	T1;table_or_supplement			yes_default	FALSE		release_candidate	script_on_request	reproducibility_script	keep_script_on_request	T1						script_on_request	keep_script_on_request	R scripts are provided on request, not as public-deposit data.	TRUE	FALSE	FALSE	FALSE	FALSE	FALSE	FALSE	FALSE	FALSE	script_on_request	keep_script_on_request	R scripts are provided on request, not as public-deposit data.	FALSE	FALSE	FALSE	FALSE	FALSE
02_workflows/T1_workflow_v01/code/03_T1_render_submitted_table_docx_v01.R	03_T1_render_submitted_table_docx_v01.R	02_workflows/T1_workflow_v01/code	r	r_script	5471	5.343	2026-05-01T23:41:30Z	d696b921f32674a4927497ec58da2e41	script_on_request	script	T1;table_or_supplement			yes_default	FALSE		release_candidate	script_on_request	reproducibility_script	keep_script_on_request	T1						script_on_request	keep_script_on_request	R scripts are provided on request, not as public-deposit data.	TRUE	FALSE	FALSE	FALSE	FALSE	FALSE	FALSE	FALSE	FALSE	script_on_request	keep_script_on_request	R scripts are provided on request, not as public-deposit data.	FALSE	FALSE	FALSE	FALSE	FALSE
02_workflows/T1_workflow_v01/code/04_T1_validate_and_document_outputs_v01.R	04_T1_validate_and_document_outputs_v01.R	02_workflows/T1_workflow_v01/code	r	r_script	6512	6.359	2026-05-01T23:41:30Z	d7d78618729a8357dc7faa583e30d6df	script_on_request	script	T1			yes_default	FALSE		release_candidate	script_on_request	reproducibility_script	keep_script_on_request	T1						script_on_request	keep_script_on_request	R scripts are provided on request, not as public-deposit data.	TRUE	FALSE	FALSE	FALSE	FALSE	FALSE	FALSE	FALSE	FALSE	script_on_request	keep_script_on_request	R scripts are provided on request, not as public-deposit data.	FALSE	FALSE	FALSE	FALSE	FALSE
02_workflows/T1_workflow_v01/code/05_T1_build_submission_ready_outputs_v01.R	05_T1_build_submission_ready_outputs_v01.R	02_workflows/T1_workflow_v01/code	r	r_script	8722	8.518	2026-05-01T23:41:30Z	ce076a3912d6aaf57ea4c0afd72cb1cd	script_on_request	script	T1			yes_default	FALSE		release_candidate	script_on_request	reproducibility_script	keep_script_on_request	T1						script_on_request	keep_script_on_request	R scripts are provided on request, not as public-deposit data.	TRUE	FALSE	FALSE	FALSE	FALSE	FALSE	FALSE	FALSE	FALSE	script_on_request	keep_script_on_request	R scripts are provided on request, not as public-deposit data.	FALSE	FALSE	FALSE	FALSE	FALSE
02_workflows/T1_workflow_v01/code/T1.zip	T1.zip	02_workflows/T1_workflow_v01/code	zip	other	21655	21.147	2026-05-02T03:41:09Z	c947b35348e6e0ee9b910620f7e8297a	script_on_request	derived	T1			yes_default	FALSE		release_candidate	script_on_request	reproducibility_script	keep_script_on_request	T1						script_on_request	keep_script_on_request	Script-on-request file after policy overrides.	FALSE	FALSE	TRUE	FALSE	FALSE	FALSE	FALSE	FALSE	FALSE	script_on_request	keep_script_on_request	Script-on-request file after policy overrides.	FALSE	FALSE	FALSE	FALSE	FALSE
02_workflows/T1_workflow_v01/data/01_source_loaded_harmonized/esld_master_long_public.csv	esld_master_long_public.csv	02_workflows/T1_workflow_v01/data/01_source_loaded_harmonized	csv	csv	9851508	9620.613	2026-05-02T23:18:13Z	8228407e927ff10ad6e4740d0d5cd48b	public	derived	T1	67399	43	yes_default	FALSE		release_candidate	public_deposit	derived_or_workflow_data	keep_public_deposit	T1						public_deposit	keep_public_deposit	Public-deposit file after policy overrides.	FALSE	FALSE	TRUE	FALSE	FALSE	FALSE	FALSE	FALSE	FALSE	public_deposit	keep_public_deposit	Public-deposit file after policy overrides.	FALSE	FALSE	FALSE	FALSE	FALSE
02_workflows/T1_workflow_v01/data/01_source_loaded_harmonized/esld_T1_baseline_patient_public_qc_internal.csv	esld_T1_baseline_patient_public_qc_internal.csv	02_workflows/T1_workflow_v01/data/01_source_loaded_harmonized	csv	csv	341	0.333	2026-05-02T20:27:46Z	bd45c5daa0513adb7c4a0806694d53f4	internal_only	derived	T1	13	2	no_internal_only_default	TRUE		release_candidate	internal_not_for_public_deposit	derived_or_workflow_data	review_internal_keep_or_remove	T1						internal_only_exclude	exclude_internal_workflow_output	Internal workflow data/table output; exclude from public deposit unless explicitly required.	FALSE	FALSE	TRUE	FALSE	FALSE	FALSE	TRUE	FALSE	FALSE	internal_only_exclude	exclude_internal_workflow_output	Internal workflow data/table output; exclude from public deposit unless explicitly required.	FALSE	FALSE	FALSE	FALSE	FALSE
02_workflows/T1_workflow_v01/data/01_source_loaded_harmonized/esld_T1_baseline_patient_public.csv	esld_T1_baseline_patient_public.csv	02_workflows/T1_workflow_v01/data/01_source_loaded_harmonized	csv	csv	69600	67.969	2026-05-02T20:27:46Z	5d5b1fa7a2a3845550ca78b467c41b7c	public	derived	T1	1375	19	yes_default	FALSE		release_candidate	public_deposit	derived_or_workflow_data	keep_public_deposit	T1						public_deposit	keep_public_deposit	Public-deposit file after policy overrides.	FALSE	FALSE	TRUE	FALSE	FALSE	FALSE	FALSE	FALSE	FALSE	public_deposit	keep_public_deposit	Public-deposit file after policy overrides.	FALSE	FALSE	FALSE	FALSE	FALSE
02_workflows/T1_workflow_v01/data/01_source_loaded_harmonized/srtr_master_long_restricted.csv	srtr_master_long_restricted.csv	02_workflows/T1_workflow_v01/data/01_source_loaded_harmonized	csv	csv	44648516	43602.066	2026-04-30T15:41:56Z	88c4909a08aed3fc79459eb78793a23d	restricted_on_request	derived	T1	193191	52	yes_default	TRUE		release_candidate	restricted_on_request	derived_or_workflow_data	keep_restricted_on_request	T1						restricted_on_request	keep_restricted_on_request	SRTR-derived data file; provide only on request under licence obligations.	FALSE	TRUE	TRUE	FALSE	FALSE	FALSE	FALSE	FALSE	FALSE	restricted_on_request	keep_restricted_on_request	SRTR-derived data file; provide only on request under licence obligations.	FALSE	FALSE	FALSE	FALSE	FALSE
02_workflows/T1_workflow_v01/data/01_source_loaded_harmonized/T1_source_load_manifest_internal.csv	T1_source_load_manifest_internal.csv	02_workflows/T1_workflow_v01/data/01_source_loaded_harmonized	csv	csv	1774	1.732	2026-05-02T20:27:46Z	55e8304d482144dbdf8025475cad429b	public	derived	T1	4	9	yes_default	TRUE		release_candidate	internal_not_for_public_deposit	derived_or_workflow_data	review_internal_keep_or_remove	T1						internal_only_exclude	exclude_internal_workflow_output	Internal workflow data/table output; exclude from public deposit unless explicitly required.	FALSE	FALSE	TRUE	FALSE	FALSE	FALSE	TRUE	FALSE	FALSE	internal_only_exclude	exclude_internal_workflow_output	Internal workflow data/table output; exclude from public deposit unless explicitly required.	FALSE	FALSE	FALSE	FALSE	FALSE
02_workflows/T1_workflow_v01/data/01_source_loaded_harmonized/T1_step1_run_inputs_internal.csv	T1_step1_run_inputs_internal.csv	02_workflows/T1_workflow_v01/data/01_source_loaded_harmonized	csv	csv	895	0.874	2026-05-02T20:27:46Z	7e691dcdc9f784669b090b90bc0156a4	manual_review	derived	T1	5	2	manual_review	TRUE		release_candidate	internal_not_for_public_deposit	derived_or_workflow_data	review_internal_keep_or_remove	T1						internal_only_exclude	exclude_internal_workflow_output	Internal workflow data/table output; exclude from public deposit unless explicitly required.	FALSE	FALSE	TRUE	FALSE	FALSE	FALSE	TRUE	FALSE	FALSE	internal_only_exclude	exclude_internal_workflow_output	Internal workflow data/table output; exclude from public deposit unless explicitly required.	FALSE	FALSE	FALSE	FALSE	FALSE
02_workflows/T1_workflow_v01/data/01_source_loaded_harmonized/T1_submitted_table_template_internal.docx	T1_submitted_table_template_internal.docx	02_workflows/T1_workflow_v01/data/01_source_loaded_harmonized	docx	word_document	19156	18.707	2026-04-30T15:41:55Z	fe17dd19190899e6a83792e13d762e08	manual_review	rendered_output	T1;table_or_supplement			no_obsolete_or_backup_pattern	TRUE		release_candidate	internal_not_for_public_deposit	derived_or_workflow_data	review_internal_keep_or_remove	T1						internal_only_exclude	exclude_internal_workflow_output	Internal workflow data/table output; exclude from public deposit unless explicitly required.	FALSE	FALSE	FALSE	TRUE	FALSE	FALSE	TRUE	FALSE	FALSE	internal_only_exclude	exclude_internal_workflow_output	Internal workflow data/table output; exclude from public deposit unless explicitly required.	FALSE	FALSE	FALSE	FALSE	FALSE
02_workflows/T1_workflow_v01/data/02a_refined_analysis/esld_srtr_T1_refined_dataset_qc_internal.csv	esld_srtr_T1_refined_dataset_qc_internal.csv	02_workflows/T1_workflow_v01/data/02a_refined_analysis	csv	csv	237	0.231	2026-05-02T20:27:47Z	75c156283cc38547f2a7f07e1efae97e	internal_only	derived	T1	6	2	no_internal_only_default	TRUE		release_candidate	restricted_on_request	derived_or_workflow_data	keep_restricted_on_request	T1						restricted_on_request	keep_restricted_on_request	SRTR-derived data file; provide only on request under licence obligations.	FALSE	TRUE	TRUE	FALSE	FALSE	FALSE	FALSE	FALSE	FALSE	restricted_on_request	keep_restricted_on_request	SRTR-derived data file; provide only on request under licence obligations.	FALSE	FALSE	FALSE	FALSE	FALSE
02_workflows/T1_workflow_v01/data/02a_refined_analysis/esld_T1_baseline_labs_scores_long_internal.csv	esld_T1_baseline_labs_scores_long_internal.csv	02_workflows/T1_workflow_v01/data/02a_refined_analysis	csv	csv	12749719	12450.897	2026-05-02T23:18:13Z	20b61b7d0cdfac9c3dc952e99b7859f9	manual_review	derived	T1	67399	48	manual_review	TRUE		release_candidate	internal_not_for_public_deposit	derived_or_workflow_data	review_internal_keep_or_remove	T1						internal_only_exclude	exclude_internal_workflow_output	Internal workflow data/table output; exclude from public deposit unless explicitly required.	FALSE	FALSE	TRUE	FALSE	FALSE	FALSE	TRUE	FALSE	FALSE	internal_only_exclude	exclude_internal_workflow_output	Internal workflow data/table output; exclude from public deposit unless explicitly required.	FALSE	FALSE	FALSE	FALSE	FALSE
02_workflows/T1_workflow_v01/data/02a_refined_analysis/esld_T1_baseline_patient_internal.csv	esld_T1_baseline_patient_internal.csv	02_workflows/T1_workflow_v01/data/02a_refined_analysis	csv	csv	130164	127.113	2026-05-02T20:27:47Z	63793b7d338080dc6220918d0e8f958c	manual_review	derived	T1	1375	24	manual_review	TRUE		release_candidate	internal_not_for_public_deposit	derived_or_workflow_data	review_internal_keep_or_remove	T1						internal_only_exclude	exclude_internal_workflow_output	Internal workflow data/table output; exclude from public deposit unless explicitly required.	FALSE	FALSE	TRUE	FALSE	FALSE	FALSE	TRUE	FALSE	FALSE	internal_only_exclude	exclude_internal_workflow_output	Internal workflow data/table output; exclude from public deposit unless explicitly required.	FALSE	FALSE	FALSE	FALSE	FALSE
02_workflows/T1_workflow_v01/data/02a_refined_analysis/srtr_T1_source_context_internal.csv	srtr_T1_source_context_internal.csv	02_workflows/T1_workflow_v01/data/02a_refined_analysis	csv	csv	946	0.924	2026-05-02T20:27:47Z	4a4875401deb5a259edd09e9b9e767b6	restricted_on_request	derived	T1	4	2	yes_default	TRUE		release_candidate	restricted_on_request	derived_or_workflow_data	keep_restricted_on_request	T1						restricted_on_request	keep_restricted_on_request	SRTR-derived data file; provide only on request under licence obligations.	FALSE	TRUE	TRUE	FALSE	FALSE	FALSE	FALSE	FALSE	FALSE	restricted_on_request	keep_restricted_on_request	SRTR-derived data file; provide only on request under licence obligations.	FALSE	FALSE	FALSE	FALSE	FALSE
02_workflows/T1_workflow_v01/data/02b_table_content/esld_srtr_T1_etiology_denominator_patch_audit_internal.csv	esld_srtr_T1_etiology_denominator_patch_audit_internal.csv	02_workflows/T1_workflow_v01/data/02b_table_content	csv	csv	2312	2.258	2026-05-02T20:27:47Z	4e0164895f653ecdf97474b8dbe46b64	internal_only	derived	T1;table_or_supplement	8	12	no_internal_only_default	TRUE		release_candidate	restricted_on_request	derived_or_workflow_data	keep_restricted_on_request	T1						restricted_on_request	keep_restricted_on_request	SRTR-derived data file; provide only on request under licence obligations.	FALSE	TRUE	TRUE	FALSE	FALSE	FALSE	FALSE	FALSE	FALSE	restricted_on_request	keep_restricted_on_request	SRTR-derived data file; provide only on request under licence obligations.	FALSE	FALSE	FALSE	FALSE	FALSE
02_workflows/T1_workflow_v01/data/02b_table_content/esld_srtr_T1_full_reference_table_override_internal.csv	esld_srtr_T1_full_reference_table_override_internal.csv	02_workflows/T1_workflow_v01/data/02b_table_content	csv	csv	4406	4.303	2026-05-02T20:27:47Z	6d71df8a593b4ebb696ea3e34ea4cb79	restricted_on_request	derived	T1;table_or_supplement	23	8	yes_default	TRUE		release_candidate	restricted_on_request	derived_or_workflow_data	keep_restricted_on_request	T1						restricted_on_request	keep_restricted_on_request	SRTR-derived data file; provide only on request under licence obligations.	FALSE	TRUE	TRUE	FALSE	FALSE	FALSE	FALSE	FALSE	FALSE	restricted_on_request	keep_restricted_on_request	SRTR-derived data file; provide only on request under licence obligations.	FALSE	FALSE	FALSE	FALSE	FALSE
02_workflows/T1_workflow_v01/data/02b_table_content/esld_srtr_T1_general_characteristics_build_qc_internal.csv	esld_srtr_T1_general_characteristics_build_qc_internal.csv	02_workflows/T1_workflow_v01/data/02b_table_content	csv	csv	1020	0.996	2026-05-02T20:27:47Z	ae390f026fb9bb64f88a4846eb1e22b7	internal_only	derived	T1;table_or_supplement	6	4	no_internal_only_default	TRUE		release_candidate	restricted_on_request	derived_or_workflow_data	keep_restricted_on_request	T1						restricted_on_request	keep_restricted_on_request	SRTR-derived data file; provide only on request under licence obligations.	FALSE	TRUE	TRUE	FALSE	FALSE	FALSE	FALSE	FALSE	FALSE	restricted_on_request	keep_restricted_on_request	SRTR-derived data file; provide only on request under licence obligations.	FALSE	FALSE	FALSE	FALSE	FALSE
02_workflows/T1_workflow_v01/data/02b_table_content/esld_srtr_T1_general_characteristics_compare_to_submitted_internal.csv	esld_srtr_T1_general_characteristics_compare_to_submitted_internal.csv	02_workflows/T1_workflow_v01/data/02b_table_content	csv	csv	5927	5.788	2026-05-02T20:27:47Z	4660692bfba7ca207fdcf35e4b7e188b	restricted_on_request	derived	T1;table_or_supplement	23	11	yes_default	TRUE		release_candidate	restricted_on_request	derived_or_workflow_data	keep_restricted_on_request	T1						restricted_on_request	keep_restricted_on_request	SRTR-derived data file; provide only on request under licence obligations.	FALSE	TRUE	TRUE	FALSE	FALSE	FALSE	FALSE	FALSE	FALSE	restricted_on_request	keep_restricted_on_request	SRTR-derived data file; provide only on request under licence obligations.	FALSE	FALSE	FALSE	FALSE	FALSE
02_workflows/T1_workflow_v01/data/02b_table_content/esld_srtr_T1_general_characteristics_meta_public.csv	esld_srtr_T1_general_characteristics_meta_public.csv	02_workflows/T1_workflow_v01/data/02b_table_content	csv	csv	647	0.632	2026-05-02T20:27:47Z	3f78b474a5a81e3fd94b7309e4eef48f	restricted_on_request	derived	T1;table_or_supplement	10	2	yes_default	TRUE		release_candidate	restricted_on_request	derived_or_workflow_data	keep_restricted_on_request	T1						restricted_on_request	keep_restricted_on_request	SRTR-derived data file; provide only on request under licence obligations.	FALSE	TRUE	TRUE	FALSE	FALSE	FALSE	FALSE	FALSE	FALSE	restricted_on_request	keep_restricted_on_request	SRTR-derived data file; provide only on request under licence obligations.	FALSE	FALSE	FALSE	FALSE	FALSE
02_workflows/T1_workflow_v01/data/02b_table_content/esld_srtr_T1_general_characteristics_public.csv	esld_srtr_T1_general_characteristics_public.csv	02_workflows/T1_workflow_v01/data/02b_table_content	csv	csv	2847	2.78	2026-05-02T20:27:47Z	4a9d4eef6746ef68594fd54333d9dd0c	restricted_on_request	derived	T1;table_or_supplement	23	9	yes_default	TRUE		release_candidate	restricted_on_request	derived_or_workflow_data	keep_restricted_on_request	T1						restricted_on_request	keep_restricted_on_request	SRTR-derived data file; provide only on request under licence obligations.	FALSE	TRUE	TRUE	FALSE	FALSE	FALSE	FALSE	FALSE	FALSE	restricted_on_request	keep_restricted_on_request	SRTR-derived data file; provide only on request under licence obligations.	FALSE	FALSE	FALSE	FALSE	FALSE
02_workflows/T1_workflow_v01/data/02b_table_content/esld_srtr_T1_general_characteristics_recalculated_internal.csv	esld_srtr_T1_general_characteristics_recalculated_internal.csv	02_workflows/T1_workflow_v01/data/02b_table_content	csv	csv	3378	3.299	2026-05-02T20:27:47Z	0c3593bff7d29b78d9685cb5598b7837	restricted_on_request	derived	T1;table_or_supplement	23	10	yes_default	TRUE		release_candidate	restricted_on_request	derived_or_workflow_data	keep_restricted_on_request	T1						restricted_on_request	keep_restricted_on_request	SRTR-derived data file; provide only on request under licence obligations.	FALSE	TRUE	TRUE	FALSE	FALSE	FALSE	FALSE	FALSE	FALSE	restricted_on_request	keep_restricted_on_request	SRTR-derived data file; provide only on request under licence obligations.	FALSE	FALSE	FALSE	FALSE	FALSE
02_workflows/T1_workflow_v01/data/02b_table_content/esld_srtr_T1_general_characteristics_recalculation_meta_internal.csv	esld_srtr_T1_general_characteristics_recalculation_meta_internal.csv	02_workflows/T1_workflow_v01/data/02b_table_content	csv	csv	662	0.646	2026-05-02T20:27:47Z	fe4cc8dfcce6ab4629e8a4befc1e7a2d	restricted_on_request	derived	T1;table_or_supplement	15	2	yes_default	TRUE		release_candidate	restricted_on_request	derived_or_workflow_data	keep_restricted_on_request	T1						restricted_on_request	keep_restricted_on_request	SRTR-derived data file; provide only on request under licence obligations.	FALSE	TRUE	TRUE	FALSE	FALSE	FALSE	FALSE	FALSE	FALSE	restricted_on_request	keep_restricted_on_request	SRTR-derived data file; provide only on request under licence obligations.	FALSE	FALSE	FALSE	FALSE	FALSE
02_workflows/T1_workflow_v01/data/02b_table_content/esld_srtr_T1_reference_value_corrections_internal.csv	esld_srtr_T1_reference_value_corrections_internal.csv	02_workflows/T1_workflow_v01/data/02b_table_content	csv	csv	1065	1.04	2026-05-02T19:05:19Z	3056cab6e6c0fcd7ad526cb1ceded376	restricted_on_request	derived	T1;table_or_supplement	2	11	yes_default	TRUE		release_candidate	restricted_on_request	derived_or_workflow_data	keep_restricted_on_request	T1						restricted_on_request	keep_restricted_on_request	SRTR-derived data file; provide only on request under licence obligations.	FALSE	TRUE	TRUE	FALSE	FALSE	FALSE	FALSE	FALSE	FALSE	restricted_on_request	keep_restricted_on_request	SRTR-derived data file; provide only on request under licence obligations.	FALSE	FALSE	FALSE	FALSE	FALSE
02_workflows/T1_workflow_v01/data/02b_table_content/esld_srtr_T1_sodium_albumin_recalc_patch_audit_internal.csv	esld_srtr_T1_sodium_albumin_recalc_patch_audit_internal.csv	02_workflows/T1_workflow_v01/data/02b_table_content	csv	csv	1093	1.067	2026-05-02T20:27:47Z	bbf0ebc7653faaa97885d99fab84561c	internal_only	derived	T1;table_or_supplement	2	10	no_internal_only_default	TRUE		release_candidate	restricted_on_request	derived_or_workflow_data	keep_restricted_on_request	T1						restricted_on_request	keep_restricted_on_request	SRTR-derived data file; provide only on request under licence obligations.	FALSE	TRUE	TRUE	FALSE	FALSE	FALSE	FALSE	FALSE	FALSE	restricted_on_request	keep_restricted_on_request	SRTR-derived data file; provide only on request under licence obligations.	FALSE	FALSE	FALSE	FALSE	FALSE
02_workflows/T1_workflow_v01/README_T1_workflow_v01.txt	README_T1_workflow_v01.txt	02_workflows/T1_workflow_v01	txt	text_table_or_text	1071	1.046	2026-04-30T15:33:29Z	20040f67e0c4ee67a7e491986c7f6024	public	derived	T1	1	3	yes_default	FALSE		release_candidate	manual_review	documentation_or_metadata	manual_review	T1						public_deposit	keep_public_workflow_readme	Workflow README kept as public documentation/metadata.	FALSE	FALSE	TRUE	FALSE	FALSE	FALSE	FALSE	FALSE	FALSE	manual_review	manual_review_required	No automatic final policy rule applied.	FALSE	FALSE	TRUE	FALSE	TRUE
02_workflows/T1_workflow_v01/submission_ready/internal/data/esld_srtr_T1_general_characteristics_compare_to_submitted_internal.csv	esld_srtr_T1_general_characteristics_compare_to_submitted_internal.csv	02_workflows/T1_workflow_v01/submission_ready/internal/data	csv	csv	5927	5.788	2026-05-02T20:27:48Z	4660692bfba7ca207fdcf35e4b7e188b	restricted_on_request	derived	T1	23	11	yes_default	TRUE		release_candidate	restricted_on_request	derived_or_workflow_data	keep_restricted_on_request	T1						restricted_on_request	keep_restricted_on_request	SRTR-derived data file; provide only on request under licence obligations.	FALSE	TRUE	TRUE	FALSE	FALSE	FALSE	FALSE	FALSE	FALSE	restricted_on_request	keep_restricted_on_request	SRTR-derived data file; provide only on request under licence obligations.	FALSE	FALSE	FALSE	FALSE	FALSE
02_workflows/T1_workflow_v01/submission_ready/internal/data/esld_srtr_T1_general_characteristics_recalculated_internal.csv	esld_srtr_T1_general_characteristics_recalculated_internal.csv	02_workflows/T1_workflow_v01/submission_ready/internal/data	csv	csv	3378	3.299	2026-05-02T20:27:48Z	0c3593bff7d29b78d9685cb5598b7837	restricted_on_request	derived	T1	23	10	yes_default	TRUE		release_candidate	restricted_on_request	derived_or_workflow_data	keep_restricted_on_request	T1						restricted_on_request	keep_restricted_on_request	SRTR-derived data file; provide only on request under licence obligations.	FALSE	TRUE	TRUE	FALSE	FALSE	FALSE	FALSE	FALSE	FALSE	restricted_on_request	keep_restricted_on_request	SRTR-derived data file; provide only on request under licence obligations.	FALSE	FALSE	FALSE	FALSE	FALSE
02_workflows/T1_workflow_v01/submission_ready/internal/data/esld_srtr_T1_general_characteristics_recalculation_meta_internal.csv	esld_srtr_T1_general_characteristics_recalculation_meta_internal.csv	02_workflows/T1_workflow_v01/submission_ready/internal/data	csv	csv	662	0.646	2026-05-02T20:27:48Z	fe4cc8dfcce6ab4629e8a4befc1e7a2d	restricted_on_request	derived	T1	15	2	yes_default	TRUE		release_candidate	restricted_on_request	derived_or_workflow_data	keep_restricted_on_request	T1						restricted_on_request	keep_restricted_on_request	SRTR-derived data file; provide only on request under licence obligations.	FALSE	TRUE	TRUE	FALSE	FALSE	FALSE	FALSE	FALSE	FALSE	restricted_on_request	keep_restricted_on_request	SRTR-derived data file; provide only on request under licence obligations.	FALSE	FALSE	FALSE	FALSE	FALSE
02_workflows/T1_workflow_v01/submission_ready/internal/T1_internal_submission_manifest_v01.csv	T1_internal_submission_manifest_v01.csv	02_workflows/T1_workflow_v01/submission_ready/internal	csv	csv	4675	4.565	2026-05-02T20:27:48Z	8b93876244741419d85747a95e1d212d	public	derived	T1	10	8	yes_default	TRUE		release_candidate	internal_not_for_public_deposit	documentation_or_metadata	review_internal_keep_or_remove	T1						internal_only_exclude	exclude_internal_submission_manifest	Internal submission manifest; exclude from public deposit.	FALSE	FALSE	TRUE	FALSE	FALSE	FALSE	FALSE	TRUE	FALSE	manual_review	manual_review_documentation_public_or_internal	Internal documentation/metadata requires manual decision.	TRUE	FALSE	FALSE	FALSE	TRUE
02_workflows/T1_workflow_v01/submission_ready/internal/tables/T1_general_characteristics_recalculated_internal.docx	T1_general_characteristics_recalculated_internal.docx	02_workflows/T1_workflow_v01/submission_ready/internal/tables	docx	word_document	14992	14.641	2026-05-02T20:27:48Z	a1c630d941594ad33e55cdc420710668	manual_review	rendered_output	T1;table_or_supplement			manual_review	TRUE		release_candidate	internal_not_for_public_deposit	rendered_table	review_internal_keep_or_remove	T1						internal_only_exclude	exclude_internal_workflow_output	Internal workflow data/table output; exclude from public deposit unless explicitly required.	FALSE	FALSE	FALSE	TRUE	FALSE	FALSE	TRUE	FALSE	FALSE	internal_only_exclude	exclude_internal_workflow_output	Internal workflow data/table output; exclude from public deposit unless explicitly required.	FALSE	FALSE	FALSE	FALSE	FALSE
02_workflows/T1_workflow_v01/submission_ready/internal/tables/T1_general_characteristics_submitted_values_internal.docx	T1_general_characteristics_submitted_values_internal.docx	02_workflows/T1_workflow_v01/submission_ready/internal/tables	docx	word_document	14998	14.646	2026-05-02T20:27:48Z	c3da29041eaa1586579f071430b1d9a5	manual_review	rendered_output	T1;table_or_supplement			manual_review	TRUE		release_candidate	internal_not_for_public_deposit	rendered_table	review_internal_keep_or_remove	T1						internal_only_exclude	exclude_internal_workflow_output	Internal workflow data/table output; exclude from public deposit unless explicitly required.	FALSE	FALSE	FALSE	TRUE	FALSE	FALSE	TRUE	FALSE	FALSE	internal_only_exclude	exclude_internal_workflow_output	Internal workflow data/table output; exclude from public deposit unless explicitly required.	FALSE	FALSE	FALSE	FALSE	FALSE
02_workflows/T1_workflow_v01/submission_ready/public/data/esld_srtr_T1_general_characteristics_meta_public.csv	esld_srtr_T1_general_characteristics_meta_public.csv	02_workflows/T1_workflow_v01/submission_ready/public/data	csv	csv	647	0.632	2026-05-02T20:27:48Z	3f78b474a5a81e3fd94b7309e4eef48f	restricted_on_request	derived	T1	10	2	yes_default	TRUE		release_candidate	public_deposit	derived_or_workflow_data	keep_public_deposit	T1						restricted_on_request	keep_restricted_on_request	SRTR-derived data file; provide only on request under licence obligations.	FALSE	TRUE	TRUE	FALSE	FALSE	FALSE	FALSE	FALSE	FALSE	restricted_on_request	keep_restricted_on_request	SRTR-derived data file; provide only on request under licence obligations.	FALSE	FALSE	FALSE	FALSE	FALSE
02_workflows/T1_workflow_v01/submission_ready/public/data/esld_srtr_T1_general_characteristics_public.csv	esld_srtr_T1_general_characteristics_public.csv	02_workflows/T1_workflow_v01/submission_ready/public/data	csv	csv	2847	2.78	2026-05-02T20:27:48Z	4a9d4eef6746ef68594fd54333d9dd0c	restricted_on_request	derived	T1	23	9	yes_default	TRUE		release_candidate	public_deposit	derived_or_workflow_data	keep_public_deposit	T1						restricted_on_request	keep_restricted_on_request	SRTR-derived data file; provide only on request under licence obligations.	FALSE	TRUE	TRUE	FALSE	FALSE	FALSE	FALSE	FALSE	FALSE	restricted_on_request	keep_restricted_on_request	SRTR-derived data file; provide only on request under licence obligations.	FALSE	FALSE	FALSE	FALSE	FALSE
02_workflows/T1_workflow_v01/submission_ready/public/T1_public_submission_manifest_v01.csv	T1_public_submission_manifest_v01.csv	02_workflows/T1_workflow_v01/submission_ready/public	csv	csv	1021	0.997	2026-05-02T20:27:48Z	50ceb725e1005aaef4026b224fd3e84d	public	derived	T1	2	8	yes_default	FALSE		release_candidate	public_deposit	documentation_or_metadata	keep_public_deposit	T1						public_deposit	keep_public_deposit	Public-deposit file after policy overrides.	FALSE	FALSE	TRUE	FALSE	FALSE	FALSE	FALSE	FALSE	FALSE	public_deposit	keep_public_deposit	Public-deposit file after policy overrides.	FALSE	FALSE	FALSE	FALSE	FALSE
02_workflows/T1_workflow_v01/submission_ready/README_T1_submission_ready_v01.txt	README_T1_submission_ready_v01.txt	02_workflows/T1_workflow_v01/submission_ready	txt	text_table_or_text	550	0.537	2026-05-02T20:27:48Z	5c48ce4c0a9f0c619123f99c97705e76	public	derived	T1	10	1	yes_default	FALSE		release_candidate	manual_review	documentation_or_metadata	manual_review	T1						public_deposit	keep_public_workflow_readme	Workflow README kept as public documentation/metadata.	FALSE	FALSE	TRUE	FALSE	FALSE	FALSE	FALSE	FALSE	FALSE	manual_review	manual_review_required	No automatic final policy rule applied.	FALSE	FALSE	TRUE	TRUE	TRUE
02_workflows/T1_workflow_v01/tables/T1_general_characteristics_recalculated_internal.docx	T1_general_characteristics_recalculated_internal.docx	02_workflows/T1_workflow_v01/tables	docx	word_document	14992	14.641	2026-05-02T20:27:48Z	a1c630d941594ad33e55cdc420710668	manual_review	rendered_output	T1;table_or_supplement			manual_review	TRUE		release_candidate	internal_not_for_public_deposit	rendered_table	review_internal_keep_or_remove	T1						internal_only_exclude	exclude_internal_workflow_output	Internal workflow data/table output; exclude from public deposit unless explicitly required.	FALSE	FALSE	FALSE	TRUE	FALSE	FALSE	TRUE	FALSE	FALSE	internal_only_exclude	exclude_internal_workflow_output	Internal workflow data/table output; exclude from public deposit unless explicitly required.	FALSE	FALSE	FALSE	FALSE	FALSE
02_workflows/T1_workflow_v01/tables/T1_general_characteristics_submitted_values_internal.docx	T1_general_characteristics_submitted_values_internal.docx	02_workflows/T1_workflow_v01/tables	docx	word_document	14998	14.646	2026-05-02T20:27:47Z	c3da29041eaa1586579f071430b1d9a5	manual_review	rendered_output	T1;table_or_supplement			manual_review	TRUE		release_candidate	internal_not_for_public_deposit	rendered_table	review_internal_keep_or_remove	T1						internal_only_exclude	exclude_internal_workflow_output	Internal workflow data/table output; exclude from public deposit unless explicitly required.	FALSE	FALSE	FALSE	TRUE	FALSE	FALSE	TRUE	FALSE	FALSE	internal_only_exclude	exclude_internal_workflow_output	Internal workflow data/table output; exclude from public deposit unless explicitly required.	FALSE	FALSE	FALSE	FALSE	FALSE
02_workflows/T3_workflow_v01/code/00_run_T3_workflow_v01.R	00_run_T3_workflow_v01.R	02_workflows/T3_workflow_v01/code	r	r_script	1483	1.448	2026-05-01T23:41:30Z	33fcac1a04dc4a1d857d8867aae96762	script_on_request	script	T3			yes_default	FALSE		release_candidate	script_on_request	reproducibility_script	keep_script_on_request	T3						script_on_request	keep_script_on_request	R scripts are provided on request, not as public-deposit data.	TRUE	FALSE	FALSE	FALSE	FALSE	FALSE	FALSE	FALSE	FALSE	script_on_request	keep_script_on_request	R scripts are provided on request, not as public-deposit data.	FALSE	FALSE	FALSE	FALSE	FALSE
02_workflows/T3_workflow_v01/code/00_T3_config_helpers_v01.R	00_T3_config_helpers_v01.R	02_workflows/T3_workflow_v01/code	r	r_script	6918	6.756	2026-05-02T03:47:37Z	c97bfc970a6c7b913897a5410315d5b1	script_on_request	script	T3			yes_default	FALSE		release_candidate	script_on_request	reproducibility_script	keep_script_on_request	T3						script_on_request	keep_script_on_request	R scripts are provided on request, not as public-deposit data.	TRUE	FALSE	FALSE	FALSE	FALSE	FALSE	FALSE	FALSE	FALSE	script_on_request	keep_script_on_request	R scripts are provided on request, not as public-deposit data.	FALSE	FALSE	FALSE	FALSE	FALSE
02_workflows/T3_workflow_v01/code/01_T3_load_required_data_from_datazip_v01.R	01_T3_load_required_data_from_datazip_v01.R	02_workflows/T3_workflow_v01/code	r	r_script	399	0.39	2026-05-02T03:23:58Z	a5426fa56a574173c85d3237eb42fa7b	script_on_request	script	T3			yes_default	FALSE		release_candidate	script_on_request	reproducibility_script	keep_script_on_request	T3						script_on_request	keep_script_on_request	R scripts are provided on request, not as public-deposit data.	TRUE	FALSE	FALSE	FALSE	FALSE	FALSE	FALSE	FALSE	FALSE	script_on_request	keep_script_on_request	R scripts are provided on request, not as public-deposit data.	FALSE	FALSE	FALSE	FALSE	FALSE
02_workflows/T3_workflow_v01/code/01_T3_load_required_data_from_primary_v03.R	01_T3_load_required_data_from_primary_v03.R	02_workflows/T3_workflow_v01/code	r	r_script	8547	8.347	2026-05-02T17:16:54Z	07ba42e1a4dadfdfab8f82b5b11d8f6d	script_on_request	script	T3			yes_default	FALSE		release_candidate	script_on_request	reproducibility_script	keep_script_on_request	T3						script_on_request	keep_script_on_request	R scripts are provided on request, not as public-deposit data.	TRUE	FALSE	FALSE	FALSE	FALSE	FALSE	FALSE	FALSE	FALSE	script_on_request	keep_script_on_request	R scripts are provided on request, not as public-deposit data.	FALSE	FALSE	FALSE	FALSE	FALSE
02_workflows/T3_workflow_v01/code/02a_T3_build_refined_analysis_datasets_v01.R	02a_T3_build_refined_analysis_datasets_v01.R	02_workflows/T3_workflow_v01/code	r	r_script	5553	5.423	2026-05-02T17:16:54Z	4882055adbedbf708c98408efd6e741a	script_on_request	script	T3			yes_default	FALSE		release_candidate	script_on_request	reproducibility_script	keep_script_on_request	T3						script_on_request	keep_script_on_request	R scripts are provided on request, not as public-deposit data.	TRUE	FALSE	FALSE	FALSE	FALSE	FALSE	FALSE	FALSE	FALSE	script_on_request	keep_script_on_request	R scripts are provided on request, not as public-deposit data.	FALSE	FALSE	FALSE	FALSE	FALSE
02_workflows/T3_workflow_v01/code/02b_T3_build_table_content_dataset_v01.R	02b_T3_build_table_content_dataset_v01.R	02_workflows/T3_workflow_v01/code	r	r_script	12890	12.588	2026-05-02T21:13:21Z	63c5c2dfbce5966dda5820f97adcd5d4	script_on_request	script	T3;table_or_supplement			yes_default	FALSE		release_candidate	script_on_request	reproducibility_script	keep_script_on_request	T3						script_on_request	keep_script_on_request	R scripts are provided on request, not as public-deposit data.	TRUE	FALSE	FALSE	FALSE	FALSE	FALSE	FALSE	FALSE	FALSE	script_on_request	keep_script_on_request	R scripts are provided on request, not as public-deposit data.	FALSE	FALSE	FALSE	FALSE	FALSE
02_workflows/T3_workflow_v01/code/03_T3_render_submitted_table_docx_v01.R	03_T3_render_submitted_table_docx_v01.R	02_workflows/T3_workflow_v01/code	r	r_script	4531	4.425	2026-05-01T23:41:30Z	9f6895fe13a3393217d92c62f7b3030f	script_on_request	script	T3;table_or_supplement			yes_default	FALSE		release_candidate	script_on_request	reproducibility_script	keep_script_on_request	T3						script_on_request	keep_script_on_request	R scripts are provided on request, not as public-deposit data.	TRUE	FALSE	FALSE	FALSE	FALSE	FALSE	FALSE	FALSE	FALSE	script_on_request	keep_script_on_request	R scripts are provided on request, not as public-deposit data.	FALSE	FALSE	FALSE	FALSE	FALSE
02_workflows/T3_workflow_v01/code/04_T3_validate_and_document_outputs_v01.R	04_T3_validate_and_document_outputs_v01.R	02_workflows/T3_workflow_v01/code	r	r_script	5708	5.574	2026-05-01T23:41:30Z	38d540a1ed8811aab26a20d0512a6211	script_on_request	script	T3			yes_default	FALSE		release_candidate	script_on_request	reproducibility_script	keep_script_on_request	T3						script_on_request	keep_script_on_request	R scripts are provided on request, not as public-deposit data.	TRUE	FALSE	FALSE	FALSE	FALSE	FALSE	FALSE	FALSE	FALSE	script_on_request	keep_script_on_request	R scripts are provided on request, not as public-deposit data.	FALSE	FALSE	FALSE	FALSE	FALSE
02_workflows/T3_workflow_v01/code/05_T3_build_submission_ready_outputs_v01.R	05_T3_build_submission_ready_outputs_v01.R	02_workflows/T3_workflow_v01/code	r	r_script	7750	7.568	2026-05-01T23:41:30Z	9977cd445a71ea491bfbd8afb0248892	script_on_request	script	T3			yes_default	FALSE		release_candidate	script_on_request	reproducibility_script	keep_script_on_request	T3						script_on_request	keep_script_on_request	R scripts are provided on request, not as public-deposit data.	TRUE	FALSE	FALSE	FALSE	FALSE	FALSE	FALSE	FALSE	FALSE	script_on_request	keep_script_on_request	R scripts are provided on request, not as public-deposit data.	FALSE	FALSE	FALSE	FALSE	FALSE
02_workflows/T3_workflow_v01/code/T3.zip	T3.zip	02_workflows/T3_workflow_v01/code	zip	other	21639	21.132	2026-05-02T03:41:38Z	8fadb725088a191f39cfc7d27f5f6cf5	script_on_request	derived	T3			yes_default	FALSE		release_candidate	script_on_request	reproducibility_script	keep_script_on_request	T3						script_on_request	keep_script_on_request	Script-on-request file after policy overrides.	FALSE	FALSE	TRUE	FALSE	FALSE	FALSE	FALSE	FALSE	FALSE	script_on_request	keep_script_on_request	Script-on-request file after policy overrides.	FALSE	FALSE	FALSE	FALSE	FALSE
02_workflows/T3_workflow_v01/data/01_source_loaded_harmonized/esld_master_long_public.csv	esld_master_long_public.csv	02_workflows/T3_workflow_v01/data/01_source_loaded_harmonized	csv	csv	9851508	9620.613	2026-05-02T23:18:13Z	8228407e927ff10ad6e4740d0d5cd48b	public	derived	T3	67399	43	yes_default	FALSE		release_candidate	public_deposit	derived_or_workflow_data	keep_public_deposit	T3						public_deposit	keep_public_deposit	Public-deposit file after policy overrides.	FALSE	FALSE	TRUE	FALSE	FALSE	FALSE	FALSE	FALSE	FALSE	public_deposit	keep_public_deposit	Public-deposit file after policy overrides.	FALSE	FALSE	FALSE	FALSE	FALSE
02_workflows/T3_workflow_v01/data/01_source_loaded_harmonized/esld_T3_creatinine_comparison_raw_source_internal.csv	esld_T3_creatinine_comparison_raw_source_internal.csv	02_workflows/T3_workflow_v01/data/01_source_loaded_harmonized	csv	csv	5129025	5008.813	2026-05-02T21:14:25Z	a3443a8489a9d0a4fda616c7749d64f2	manual_review	derived	T3	20359	34	manual_review	TRUE		release_candidate	internal_not_for_public_deposit	derived_or_workflow_data	review_internal_keep_or_remove	T3						internal_only_exclude	exclude_internal_workflow_output	Internal workflow data/table output; exclude from public deposit unless explicitly required.	FALSE	FALSE	TRUE	FALSE	FALSE	FALSE	TRUE	FALSE	FALSE	internal_only_exclude	exclude_internal_workflow_output	Internal workflow data/table output; exclude from public deposit unless explicitly required.	FALSE	FALSE	FALSE	FALSE	FALSE
02_workflows/T3_workflow_v01/data/01_source_loaded_harmonized/esld_T3_creatinine_comparison_raw_source_qc_internal.csv	esld_T3_creatinine_comparison_raw_source_qc_internal.csv	02_workflows/T3_workflow_v01/data/01_source_loaded_harmonized	csv	csv	284	0.277	2026-05-02T21:14:25Z	9a155c354a3db79884413d4e0f69b760	internal_only	derived	T3	9	2	no_internal_only_default	TRUE		release_candidate	internal_not_for_public_deposit	derived_or_workflow_data	review_internal_keep_or_remove	T3						internal_only_exclude	exclude_internal_workflow_output	Internal workflow data/table output; exclude from public deposit unless explicitly required.	FALSE	FALSE	TRUE	FALSE	FALSE	FALSE	TRUE	FALSE	FALSE	internal_only_exclude	exclude_internal_workflow_output	Internal workflow data/table output; exclude from public deposit unless explicitly required.	FALSE	FALSE	FALSE	FALSE	FALSE
02_workflows/T3_workflow_v01/data/01_source_loaded_harmonized/T3_source_load_manifest_internal.csv	T3_source_load_manifest_internal.csv	02_workflows/T3_workflow_v01/data/01_source_loaded_harmonized	csv	csv	1396	1.363	2026-05-02T21:14:25Z	972177af5e9e08145c39d9711fa921c9	public	derived	T3	3	9	yes_default	TRUE		release_candidate	internal_not_for_public_deposit	derived_or_workflow_data	review_internal_keep_or_remove	T3						internal_only_exclude	exclude_internal_workflow_output	Internal workflow data/table output; exclude from public deposit unless explicitly required.	FALSE	FALSE	TRUE	FALSE	FALSE	FALSE	TRUE	FALSE	FALSE	internal_only_exclude	exclude_internal_workflow_output	Internal workflow data/table output; exclude from public deposit unless explicitly required.	FALSE	FALSE	FALSE	FALSE	FALSE
02_workflows/T3_workflow_v01/data/01_source_loaded_harmonized/T3_step1_run_inputs_internal.csv	T3_step1_run_inputs_internal.csv	02_workflows/T3_workflow_v01/data/01_source_loaded_harmonized	csv	csv	671	0.655	2026-05-02T21:14:25Z	7e081ad4cda4b84db6c4e63d2bd64bbc	manual_review	derived	T3	4	2	manual_review	TRUE		release_candidate	internal_not_for_public_deposit	derived_or_workflow_data	review_internal_keep_or_remove	T3						internal_only_exclude	exclude_internal_workflow_output	Internal workflow data/table output; exclude from public deposit unless explicitly required.	FALSE	FALSE	TRUE	FALSE	FALSE	FALSE	TRUE	FALSE	FALSE	internal_only_exclude	exclude_internal_workflow_output	Internal workflow data/table output; exclude from public deposit unless explicitly required.	FALSE	FALSE	FALSE	FALSE	FALSE
02_workflows/T3_workflow_v01/data/01_source_loaded_harmonized/T3_submitted_table_template_internal.docx	T3_submitted_table_template_internal.docx	02_workflows/T3_workflow_v01/data/01_source_loaded_harmonized	docx	word_document	21608	21.102	2026-04-30T18:36:09Z	ea09cf2116dc73be83f73f5dbb503536	manual_review	rendered_output	T3;table_or_supplement			no_obsolete_or_backup_pattern	TRUE		release_candidate	internal_not_for_public_deposit	derived_or_workflow_data	review_internal_keep_or_remove	T3						internal_only_exclude	exclude_internal_workflow_output	Internal workflow data/table output; exclude from public deposit unless explicitly required.	FALSE	FALSE	FALSE	TRUE	FALSE	FALSE	TRUE	FALSE	FALSE	internal_only_exclude	exclude_internal_workflow_output	Internal workflow data/table output; exclude from public deposit unless explicitly required.	FALSE	FALSE	FALSE	FALSE	FALSE
02_workflows/T3_workflow_v01/data/02a_refined_analysis/esld_T3_creatinine_comparison_analysis_input_internal.csv	esld_T3_creatinine_comparison_analysis_input_internal.csv	02_workflows/T3_workflow_v01/data/02a_refined_analysis	csv	csv	9685142	9458.146	2026-05-02T21:14:25Z	04c2ea43a36c3e78a3a430719f7434b7	manual_review	derived	T3	20359	48	manual_review	TRUE		release_candidate	internal_not_for_public_deposit	derived_or_workflow_data	review_internal_keep_or_remove	T3						internal_only_exclude	exclude_internal_workflow_output	Internal workflow data/table output; exclude from public deposit unless explicitly required.	FALSE	FALSE	TRUE	FALSE	FALSE	FALSE	TRUE	FALSE	FALSE	internal_only_exclude	exclude_internal_workflow_output	Internal workflow data/table output; exclude from public deposit unless explicitly required.	FALSE	FALSE	FALSE	FALSE	FALSE
02_workflows/T3_workflow_v01/data/02a_refined_analysis/esld_T3_creatinine_comparison_column_map_internal.csv	esld_T3_creatinine_comparison_column_map_internal.csv	02_workflows/T3_workflow_v01/data/02a_refined_analysis	csv	csv	312	0.305	2026-05-02T21:14:25Z	40afe662fba6e6258a506402d31ad735	manual_review	derived	T3	5	3	manual_review	TRUE		release_candidate	internal_not_for_public_deposit	derived_or_workflow_data	review_internal_keep_or_remove	T3						internal_only_exclude	exclude_internal_workflow_output	Internal workflow data/table output; exclude from public deposit unless explicitly required.	FALSE	FALSE	TRUE	FALSE	FALSE	FALSE	TRUE	FALSE	FALSE	internal_only_exclude	exclude_internal_workflow_output	Internal workflow data/table output; exclude from public deposit unless explicitly required.	FALSE	FALSE	FALSE	FALSE	FALSE
02_workflows/T3_workflow_v01/data/02a_refined_analysis/esld_T3_creatinine_comparison_refined_qc_internal.csv	esld_T3_creatinine_comparison_refined_qc_internal.csv	02_workflows/T3_workflow_v01/data/02a_refined_analysis	csv	csv	374	0.365	2026-05-02T21:14:25Z	ebab19f6aa7f27932d4bb20b0834e83f	internal_only	derived	T3	12	2	no_internal_only_default	TRUE		release_candidate	internal_not_for_public_deposit	derived_or_workflow_data	review_internal_keep_or_remove	T3						internal_only_exclude	exclude_internal_workflow_output	Internal workflow data/table output; exclude from public deposit unless explicitly required.	FALSE	FALSE	TRUE	FALSE	FALSE	FALSE	TRUE	FALSE	FALSE	internal_only_exclude	exclude_internal_workflow_output	Internal workflow data/table output; exclude from public deposit unless explicitly required.	FALSE	FALSE	FALSE	FALSE	FALSE
02_workflows/T3_workflow_v01/data/02b_table_content/esld_srtr_T3_creatinine_comparison_build_qc_internal.csv	esld_srtr_T3_creatinine_comparison_build_qc_internal.csv	02_workflows/T3_workflow_v01/data/02b_table_content	csv	csv	1476	1.441	2026-05-02T21:14:25Z	5612dd3dafcbe725e9bca154c0a00960	internal_only	derived	T3;table_or_supplement	6	4	no_internal_only_default	TRUE		release_candidate	restricted_on_request	derived_or_workflow_data	keep_restricted_on_request	T3						restricted_on_request	keep_restricted_on_request	SRTR-derived data file; provide only on request under licence obligations.	FALSE	TRUE	TRUE	FALSE	FALSE	FALSE	FALSE	FALSE	FALSE	restricted_on_request	keep_restricted_on_request	SRTR-derived data file; provide only on request under licence obligations.	FALSE	FALSE	FALSE	FALSE	FALSE
02_workflows/T3_workflow_v01/data/02b_table_content/esld_srtr_T3_creatinine_comparison_meta_public.csv	esld_srtr_T3_creatinine_comparison_meta_public.csv	02_workflows/T3_workflow_v01/data/02b_table_content	csv	csv	1041	1.017	2026-05-02T21:14:25Z	980587f5b202b799ab283c9920f9a1ad	restricted_on_request	derived	T3;table_or_supplement	15	2	yes_default	TRUE		release_candidate	restricted_on_request	derived_or_workflow_data	keep_restricted_on_request	T3						restricted_on_request	keep_restricted_on_request	SRTR-derived data file; provide only on request under licence obligations.	FALSE	TRUE	TRUE	FALSE	FALSE	FALSE	FALSE	FALSE	FALSE	restricted_on_request	keep_restricted_on_request	SRTR-derived data file; provide only on request under licence obligations.	FALSE	FALSE	FALSE	FALSE	FALSE
02_workflows/T3_workflow_v01/data/02b_table_content/esld_srtr_T3_creatinine_comparison_table_public.csv	esld_srtr_T3_creatinine_comparison_table_public.csv	02_workflows/T3_workflow_v01/data/02b_table_content	csv	csv	5337	5.212	2026-05-02T21:14:25Z	5fe481717fafc7d2115b64a01112efbe	restricted_on_request	derived	T3;table_or_supplement	24	15	yes_default	TRUE		release_candidate	restricted_on_request	derived_or_workflow_data	keep_restricted_on_request	T3						restricted_on_request	keep_restricted_on_request	SRTR-derived data file; provide only on request under licence obligations.	FALSE	TRUE	TRUE	FALSE	FALSE	FALSE	FALSE	FALSE	FALSE	restricted_on_request	keep_restricted_on_request	SRTR-derived data file; provide only on request under licence obligations.	FALSE	FALSE	FALSE	FALSE	FALSE
02_workflows/T3_workflow_v01/data/02b_table_content/esld_T3_creatinine_comparison_compare_to_submitted_internal.csv	esld_T3_creatinine_comparison_compare_to_submitted_internal.csv	02_workflows/T3_workflow_v01/data/02b_table_content	csv	csv	4290	4.189	2026-05-02T21:14:25Z	c566142dc0cc6ce40caca04d9abddafa	manual_review	derived	T3;table_or_supplement	12	24	manual_review	TRUE		release_candidate	internal_not_for_public_deposit	derived_or_workflow_data	review_internal_keep_or_remove	T3						internal_only_exclude	exclude_internal_workflow_output	Internal workflow data/table output; exclude from public deposit unless explicitly required.	FALSE	FALSE	TRUE	FALSE	FALSE	FALSE	TRUE	FALSE	FALSE	internal_only_exclude	exclude_internal_workflow_output	Internal workflow data/table output; exclude from public deposit unless explicitly required.	FALSE	FALSE	FALSE	FALSE	FALSE
02_workflows/T3_workflow_v01/data/02b_table_content/esld_T3_creatinine_comparison_recalculated_internal.csv	esld_T3_creatinine_comparison_recalculated_internal.csv	02_workflows/T3_workflow_v01/data/02b_table_content	csv	csv	2913	2.845	2026-05-02T21:14:25Z	4cf199135e6ac1f8ce84efd48865c58c	manual_review	derived	T3;table_or_supplement	12	15	manual_review	TRUE		release_candidate	internal_not_for_public_deposit	derived_or_workflow_data	review_internal_keep_or_remove	T3						internal_only_exclude	exclude_internal_workflow_output	Internal workflow data/table output; exclude from public deposit unless explicitly required.	FALSE	FALSE	TRUE	FALSE	FALSE	FALSE	TRUE	FALSE	FALSE	internal_only_exclude	exclude_internal_workflow_output	Internal workflow data/table output; exclude from public deposit unless explicitly required.	FALSE	FALSE	FALSE	FALSE	FALSE
02_workflows/T3_workflow_v01/data/02b_table_content/esld_T3_creatinine_comparison_statistics_internal.csv	esld_T3_creatinine_comparison_statistics_internal.csv	02_workflows/T3_workflow_v01/data/02b_table_content	csv	csv	476	0.465	2026-05-02T21:14:25Z	137cb4c7883b911eaf6f6676e6d7f193	manual_review	derived	T3;table_or_supplement	3	5	manual_review	TRUE		release_candidate	internal_not_for_public_deposit	derived_or_workflow_data	review_internal_keep_or_remove	T3						internal_only_exclude	exclude_internal_workflow_output	Internal workflow data/table output; exclude from public deposit unless explicitly required.	FALSE	FALSE	TRUE	FALSE	FALSE	FALSE	TRUE	FALSE	FALSE	internal_only_exclude	exclude_internal_workflow_output	Internal workflow data/table output; exclude from public deposit unless explicitly required.	FALSE	FALSE	FALSE	FALSE	FALSE
02_workflows/T3_workflow_v01/submission_ready/internal/data/esld_T3_creatinine_comparison_analysis_input_internal.csv	esld_T3_creatinine_comparison_analysis_input_internal.csv	02_workflows/T3_workflow_v01/submission_ready/internal/data	csv	csv	9685142	9458.146	2026-05-02T21:14:25Z	04c2ea43a36c3e78a3a430719f7434b7	manual_review	derived	T3	20359	48	manual_review	TRUE		release_candidate	internal_not_for_public_deposit	derived_or_workflow_data	review_internal_keep_or_remove	T3						internal_only_exclude	exclude_internal_workflow_output	Internal workflow data/table output; exclude from public deposit unless explicitly required.	FALSE	FALSE	TRUE	FALSE	FALSE	FALSE	TRUE	FALSE	FALSE	internal_only_exclude	exclude_internal_workflow_output	Internal workflow data/table output; exclude from public deposit unless explicitly required.	FALSE	FALSE	FALSE	FALSE	FALSE
02_workflows/T3_workflow_v01/submission_ready/internal/data/esld_T3_creatinine_comparison_raw_source_internal.csv	esld_T3_creatinine_comparison_raw_source_internal.csv	02_workflows/T3_workflow_v01/submission_ready/internal/data	csv	csv	5129025	5008.813	2026-05-02T21:14:25Z	a3443a8489a9d0a4fda616c7749d64f2	manual_review	derived	T3	20359	34	manual_review	TRUE		release_candidate	internal_not_for_public_deposit	derived_or_workflow_data	review_internal_keep_or_remove	T3						internal_only_exclude	exclude_internal_workflow_output	Internal workflow data/table output; exclude from public deposit unless explicitly required.	FALSE	FALSE	TRUE	FALSE	FALSE	FALSE	TRUE	FALSE	FALSE	internal_only_exclude	exclude_internal_workflow_output	Internal workflow data/table output; exclude from public deposit unless explicitly required.	FALSE	FALSE	FALSE	FALSE	FALSE
02_workflows/T3_workflow_v01/submission_ready/internal/data/esld_T3_creatinine_comparison_recalculated_internal.csv	esld_T3_creatinine_comparison_recalculated_internal.csv	02_workflows/T3_workflow_v01/submission_ready/internal/data	csv	csv	2913	2.845	2026-05-02T21:14:25Z	4cf199135e6ac1f8ce84efd48865c58c	manual_review	derived	T3	12	15	manual_review	TRUE		release_candidate	internal_not_for_public_deposit	derived_or_workflow_data	review_internal_keep_or_remove	T3						internal_only_exclude	exclude_internal_workflow_output	Internal workflow data/table output; exclude from public deposit unless explicitly required.	FALSE	FALSE	TRUE	FALSE	FALSE	FALSE	TRUE	FALSE	FALSE	internal_only_exclude	exclude_internal_workflow_output	Internal workflow data/table output; exclude from public deposit unless explicitly required.	FALSE	FALSE	FALSE	FALSE	FALSE
02_workflows/T3_workflow_v01/submission_ready/internal/data/esld_T3_creatinine_comparison_statistics_internal.csv	esld_T3_creatinine_comparison_statistics_internal.csv	02_workflows/T3_workflow_v01/submission_ready/internal/data	csv	csv	476	0.465	2026-05-02T21:14:25Z	137cb4c7883b911eaf6f6676e6d7f193	manual_review	derived	T3	3	5	manual_review	TRUE		release_candidate	internal_not_for_public_deposit	derived_or_workflow_data	review_internal_keep_or_remove	T3						internal_only_exclude	exclude_internal_workflow_output	Internal workflow data/table output; exclude from public deposit unless explicitly required.	FALSE	FALSE	TRUE	FALSE	FALSE	FALSE	TRUE	FALSE	FALSE	internal_only_exclude	exclude_internal_workflow_output	Internal workflow data/table output; exclude from public deposit unless explicitly required.	FALSE	FALSE	FALSE	FALSE	FALSE
02_workflows/T3_workflow_v01/submission_ready/internal/T3_internal_submission_manifest_v01.csv	T3_internal_submission_manifest_v01.csv	02_workflows/T3_workflow_v01/submission_ready/internal	csv	csv	6868	6.707	2026-05-02T21:14:25Z	1a9b5f3b506f3d35e4749b0fc8e5b88f	public	derived	T3	15	8	yes_default	TRUE		release_candidate	internal_not_for_public_deposit	documentation_or_metadata	review_internal_keep_or_remove	T3						internal_only_exclude	exclude_internal_submission_manifest	Internal submission manifest; exclude from public deposit.	FALSE	FALSE	TRUE	FALSE	FALSE	FALSE	FALSE	TRUE	FALSE	manual_review	manual_review_documentation_public_or_internal	Internal documentation/metadata requires manual decision.	TRUE	FALSE	FALSE	FALSE	TRUE
02_workflows/T3_workflow_v01/submission_ready/internal/tables/T3_creatinine_comparison_recalculated_internal.docx	T3_creatinine_comparison_recalculated_internal.docx	02_workflows/T3_workflow_v01/submission_ready/internal/tables	docx	word_document	15130	14.775	2026-05-02T21:14:25Z	9bd3c43e5f15ca926105243b2db0e531	manual_review	rendered_output	T3;table_or_supplement			manual_review	TRUE		release_candidate	internal_not_for_public_deposit	rendered_table	review_internal_keep_or_remove	T3						internal_only_exclude	exclude_internal_workflow_output	Internal workflow data/table output; exclude from public deposit unless explicitly required.	FALSE	FALSE	FALSE	TRUE	FALSE	FALSE	TRUE	FALSE	FALSE	internal_only_exclude	exclude_internal_workflow_output	Internal workflow data/table output; exclude from public deposit unless explicitly required.	FALSE	FALSE	FALSE	FALSE	FALSE
02_workflows/T3_workflow_v01/submission_ready/internal/tables/T3_creatinine_comparison_submitted_values_internal.docx	T3_creatinine_comparison_submitted_values_internal.docx	02_workflows/T3_workflow_v01/submission_ready/internal/tables	docx	word_document	21608	21.102	2026-05-02T21:14:25Z	ea09cf2116dc73be83f73f5dbb503536	manual_review	rendered_output	T3;table_or_supplement			manual_review	TRUE		release_candidate	internal_not_for_public_deposit	rendered_table	review_internal_keep_or_remove	T3						internal_only_exclude	exclude_internal_workflow_output	Internal workflow data/table output; exclude from public deposit unless explicitly required.	FALSE	FALSE	FALSE	TRUE	FALSE	FALSE	TRUE	FALSE	FALSE	internal_only_exclude	exclude_internal_workflow_output	Internal workflow data/table output; exclude from public deposit unless explicitly required.	FALSE	FALSE	FALSE	FALSE	FALSE
02_workflows/T3_workflow_v01/submission_ready/internal/tables/T3_submitted_table_template_internal.docx	T3_submitted_table_template_internal.docx	02_workflows/T3_workflow_v01/submission_ready/internal/tables	docx	word_document	21608	21.102	2026-05-02T21:14:25Z	ea09cf2116dc73be83f73f5dbb503536	manual_review	rendered_output	T3;table_or_supplement			no_obsolete_or_backup_pattern	TRUE		release_candidate	internal_not_for_public_deposit	rendered_table	review_internal_keep_or_remove	T3						internal_only_exclude	exclude_internal_workflow_output	Internal workflow data/table output; exclude from public deposit unless explicitly required.	FALSE	FALSE	FALSE	TRUE	FALSE	FALSE	TRUE	FALSE	FALSE	internal_only_exclude	exclude_internal_workflow_output	Internal workflow data/table output; exclude from public deposit unless explicitly required.	FALSE	FALSE	FALSE	FALSE	FALSE
02_workflows/T3_workflow_v01/submission_ready/public/data/esld_srtr_T3_creatinine_comparison_meta_public.csv	esld_srtr_T3_creatinine_comparison_meta_public.csv	02_workflows/T3_workflow_v01/submission_ready/public/data	csv	csv	1041	1.017	2026-05-02T21:14:25Z	980587f5b202b799ab283c9920f9a1ad	restricted_on_request	derived	T3	15	2	yes_default	TRUE		release_candidate	public_deposit	derived_or_workflow_data	keep_public_deposit	T3						restricted_on_request	keep_restricted_on_request	SRTR-derived data file; provide only on request under licence obligations.	FALSE	TRUE	TRUE	FALSE	FALSE	FALSE	FALSE	FALSE	FALSE	restricted_on_request	keep_restricted_on_request	SRTR-derived data file; provide only on request under licence obligations.	FALSE	FALSE	FALSE	FALSE	FALSE
02_workflows/T3_workflow_v01/submission_ready/public/data/esld_srtr_T3_creatinine_comparison_table_public.csv	esld_srtr_T3_creatinine_comparison_table_public.csv	02_workflows/T3_workflow_v01/submission_ready/public/data	csv	csv	5337	5.212	2026-05-02T21:14:25Z	5fe481717fafc7d2115b64a01112efbe	restricted_on_request	derived	T3;table_or_supplement	24	15	yes_default	TRUE		release_candidate	public_deposit	derived_or_workflow_data	keep_public_deposit	T3						restricted_on_request	keep_restricted_on_request	SRTR-derived data file; provide only on request under licence obligations.	FALSE	TRUE	TRUE	FALSE	FALSE	FALSE	FALSE	FALSE	FALSE	restricted_on_request	keep_restricted_on_request	SRTR-derived data file; provide only on request under licence obligations.	FALSE	FALSE	FALSE	FALSE	FALSE
02_workflows/T3_workflow_v01/submission_ready/public/T3_public_submission_manifest_v01.csv	T3_public_submission_manifest_v01.csv	02_workflows/T3_workflow_v01/submission_ready/public	csv	csv	986	0.963	2026-05-02T21:14:25Z	5f44456d11292898dbf5ba9d4db9324e	public	derived	T3	2	8	yes_default	FALSE		release_candidate	public_deposit	documentation_or_metadata	keep_public_deposit	T3						public_deposit	keep_public_deposit	Public-deposit file after policy overrides.	FALSE	FALSE	TRUE	FALSE	FALSE	FALSE	FALSE	FALSE	FALSE	public_deposit	keep_public_deposit	Public-deposit file after policy overrides.	FALSE	FALSE	FALSE	FALSE	FALSE
02_workflows/T3_workflow_v01/submission_ready/README_T3_submission_ready_v01.txt	README_T3_submission_ready_v01.txt	02_workflows/T3_workflow_v01/submission_ready	txt	text_table_or_text	638	0.623	2026-05-02T21:14:25Z	896dfb22fbd13cdbe4049651bf404bfe	public	derived	T3	10	1	yes_default	FALSE		release_candidate	manual_review	documentation_or_metadata	manual_review	T3						public_deposit	keep_public_workflow_readme	Workflow README kept as public documentation/metadata.	FALSE	FALSE	TRUE	FALSE	FALSE	FALSE	FALSE	FALSE	FALSE	manual_review	manual_review_required	No automatic final policy rule applied.	FALSE	FALSE	TRUE	TRUE	TRUE
02_workflows/T3_workflow_v01/tables/T3_creatinine_comparison_recalculated_internal.docx	T3_creatinine_comparison_recalculated_internal.docx	02_workflows/T3_workflow_v01/tables	docx	word_document	15130	14.775	2026-05-02T21:14:25Z	9bd3c43e5f15ca926105243b2db0e531	manual_review	rendered_output	T3;table_or_supplement			manual_review	TRUE		release_candidate	internal_not_for_public_deposit	rendered_table	review_internal_keep_or_remove	T3						internal_only_exclude	exclude_internal_workflow_output	Internal workflow data/table output; exclude from public deposit unless explicitly required.	FALSE	FALSE	FALSE	TRUE	FALSE	FALSE	TRUE	FALSE	FALSE	internal_only_exclude	exclude_internal_workflow_output	Internal workflow data/table output; exclude from public deposit unless explicitly required.	FALSE	FALSE	FALSE	FALSE	FALSE
02_workflows/T3_workflow_v01/tables/T3_creatinine_comparison_submitted_values_internal.docx	T3_creatinine_comparison_submitted_values_internal.docx	02_workflows/T3_workflow_v01/tables	docx	word_document	21608	21.102	2026-05-02T21:14:25Z	ea09cf2116dc73be83f73f5dbb503536	manual_review	rendered_output	T3;table_or_supplement			manual_review	TRUE		release_candidate	internal_not_for_public_deposit	rendered_table	review_internal_keep_or_remove	T3						internal_only_exclude	exclude_internal_workflow_output	Internal workflow data/table output; exclude from public deposit unless explicitly required.	FALSE	FALSE	FALSE	TRUE	FALSE	FALSE	TRUE	FALSE	FALSE	internal_only_exclude	exclude_internal_workflow_output	Internal workflow data/table output; exclude from public deposit unless explicitly required.	FALSE	FALSE	FALSE	FALSE	FALSE
02_workflows/T4_workflow_v01/code/00_run_T4_workflow_v01.R	00_run_T4_workflow_v01.R	02_workflows/T4_workflow_v01/code	r	r_script	1543	1.507	2026-05-01T23:41:30Z	100eff90fb34bbf0abf02a6cfb945c20	script_on_request	script	T4			yes_default	FALSE		release_candidate	script_on_request	reproducibility_script	keep_script_on_request	T4						script_on_request	keep_script_on_request	R scripts are provided on request, not as public-deposit data.	TRUE	FALSE	FALSE	FALSE	FALSE	FALSE	FALSE	FALSE	FALSE	script_on_request	keep_script_on_request	R scripts are provided on request, not as public-deposit data.	FALSE	FALSE	FALSE	FALSE	FALSE
02_workflows/T4_workflow_v01/code/01_T4_load_required_data_from_datazip_v01.R	01_T4_load_required_data_from_datazip_v01.R	02_workflows/T4_workflow_v01/code	r	r_script	399	0.39	2026-05-02T00:04:10Z	7d9dcc6082956372862aac4196e00cc7	script_on_request	script	T4			yes_default	FALSE		release_candidate	script_on_request	reproducibility_script	keep_script_on_request	T4						script_on_request	keep_script_on_request	R scripts are provided on request, not as public-deposit data.	TRUE	FALSE	FALSE	FALSE	FALSE	FALSE	FALSE	FALSE	FALSE	script_on_request	keep_script_on_request	R scripts are provided on request, not as public-deposit data.	FALSE	FALSE	FALSE	FALSE	FALSE
02_workflows/T4_workflow_v01/code/01_T4_load_required_data_from_primary_v03.R	01_T4_load_required_data_from_primary_v03.R	02_workflows/T4_workflow_v01/code	r	r_script	4140	4.043	2026-05-02T00:04:10Z	9d7bf130fe008c313e45674a83a1748c	script_on_request	script	T4			yes_default	FALSE		release_candidate	script_on_request	reproducibility_script	keep_script_on_request	T4						script_on_request	keep_script_on_request	R scripts are provided on request, not as public-deposit data.	TRUE	FALSE	FALSE	FALSE	FALSE	FALSE	FALSE	FALSE	FALSE	script_on_request	keep_script_on_request	R scripts are provided on request, not as public-deposit data.	FALSE	FALSE	FALSE	FALSE	FALSE
02_workflows/T4_workflow_v01/code/02a_T4_build_refined_analysis_datasets_v01.R	02a_T4_build_refined_analysis_datasets_v01.R	02_workflows/T4_workflow_v01/code	r	r_script	4833	4.72	2026-05-01T23:41:30Z	dd920fef0bc1efc2f48c97be255bb9ed	script_on_request	script	T4			yes_default	FALSE		release_candidate	script_on_request	reproducibility_script	keep_script_on_request	T4						script_on_request	keep_script_on_request	R scripts are provided on request, not as public-deposit data.	TRUE	FALSE	FALSE	FALSE	FALSE	FALSE	FALSE	FALSE	FALSE	script_on_request	keep_script_on_request	R scripts are provided on request, not as public-deposit data.	FALSE	FALSE	FALSE	FALSE	FALSE
02_workflows/T4_workflow_v01/code/02b_T4_build_table_content_dataset_v01.R	02b_T4_build_table_content_dataset_v01.R	02_workflows/T4_workflow_v01/code	r	r_script	10626	10.377	2026-05-01T23:41:30Z	a0f19cc35b244da83bb3dfa6bf365831	script_on_request	script	T4;table_or_supplement			yes_default	FALSE		release_candidate	script_on_request	reproducibility_script	keep_script_on_request	T4						script_on_request	keep_script_on_request	R scripts are provided on request, not as public-deposit data.	TRUE	FALSE	FALSE	FALSE	FALSE	FALSE	FALSE	FALSE	FALSE	script_on_request	keep_script_on_request	R scripts are provided on request, not as public-deposit data.	FALSE	FALSE	FALSE	FALSE	FALSE
02_workflows/T4_workflow_v01/code/02c_T4_build_srtr_restricted_table_content_v01.R	02c_T4_build_srtr_restricted_table_content_v01.R	02_workflows/T4_workflow_v01/code	r	r_script	45032	43.977	2026-05-02T00:30:55Z	5cd8bdd69a5da62b1d7e014b742dd0d9	restricted_on_request	script	T4;table_or_supplement			yes_default	TRUE		release_candidate	restricted_on_request	reproducibility_script	keep_restricted_on_request	T4						script_on_request	keep_script_on_request	R scripts are provided on request, not as public-deposit data.	TRUE	TRUE	FALSE	FALSE	FALSE	FALSE	FALSE	FALSE	FALSE	script_on_request	keep_script_on_request	R scripts are provided on request, not as public-deposit data.	FALSE	FALSE	FALSE	FALSE	FALSE
02_workflows/T4_workflow_v01/code/03_T4_render_submitted_table_docx_v01.R	03_T4_render_submitted_table_docx_v01.R	02_workflows/T4_workflow_v01/code	r	r_script	4365	4.263	2026-05-01T23:41:30Z	88291251f4e38a85036e258a5d20e37d	script_on_request	script	T4;table_or_supplement			yes_default	FALSE		release_candidate	script_on_request	reproducibility_script	keep_script_on_request	T4						script_on_request	keep_script_on_request	R scripts are provided on request, not as public-deposit data.	TRUE	FALSE	FALSE	FALSE	FALSE	FALSE	FALSE	FALSE	FALSE	script_on_request	keep_script_on_request	R scripts are provided on request, not as public-deposit data.	FALSE	FALSE	FALSE	FALSE	FALSE
02_workflows/T4_workflow_v01/code/04_T4_validate_and_document_outputs_v01.R	04_T4_validate_and_document_outputs_v01.R	02_workflows/T4_workflow_v01/code	r	r_script	8506	8.307	2026-05-01T23:49:52Z	8ea0440a6882d3dfcca1c2913fbd160e	script_on_request	script	T4			yes_default	FALSE		release_candidate	script_on_request	reproducibility_script	keep_script_on_request	T4						script_on_request	keep_script_on_request	R scripts are provided on request, not as public-deposit data.	TRUE	FALSE	FALSE	FALSE	FALSE	FALSE	FALSE	FALSE	FALSE	script_on_request	keep_script_on_request	R scripts are provided on request, not as public-deposit data.	FALSE	FALSE	FALSE	FALSE	FALSE
02_workflows/T4_workflow_v01/code/05_T4_build_submission_ready_outputs_v01.R	05_T4_build_submission_ready_outputs_v01.R	02_workflows/T4_workflow_v01/code	r	r_script	11845	11.567	2026-05-01T23:49:52Z	8c0d3685524528e5fa14a3a58e0535ef	script_on_request	script	T4			yes_default	FALSE		release_candidate	script_on_request	reproducibility_script	keep_script_on_request	T4						script_on_request	keep_script_on_request	R scripts are provided on request, not as public-deposit data.	TRUE	FALSE	FALSE	FALSE	FALSE	FALSE	FALSE	FALSE	FALSE	script_on_request	keep_script_on_request	R scripts are provided on request, not as public-deposit data.	FALSE	FALSE	FALSE	FALSE	FALSE
02_workflows/T4_workflow_v01/code/99_verify_srtr_T4_survival_matrix_contains_8_sources_v02.R	99_verify_srtr_T4_survival_matrix_contains_8_sources_v02.R	02_workflows/T4_workflow_v01/code	r	r_script	12934	12.631	2026-05-01T23:41:30Z	20e8836b5bb63ef3abf5e184cac85019	restricted_on_request	script	T4			yes_default	TRUE		release_candidate	restricted_on_request	reproducibility_script	keep_restricted_on_request	T4						script_on_request	keep_script_on_request	R scripts are provided on request, not as public-deposit data.	TRUE	TRUE	FALSE	FALSE	FALSE	FALSE	FALSE	FALSE	FALSE	script_on_request	keep_script_on_request	R scripts are provided on request, not as public-deposit data.	FALSE	FALSE	FALSE	FALSE	FALSE
02_workflows/T4_workflow_v01/code/T4.zip	T4.zip	02_workflows/T4_workflow_v01/code	zip	other	34818	34.002	2026-05-02T03:41:58Z	59e0fd2a2d016731bb3c8d852e1f931c	script_on_request	derived	T4			yes_default	FALSE		release_candidate	script_on_request	reproducibility_script	keep_script_on_request	T4						script_on_request	keep_script_on_request	Script-on-request file after policy overrides.	FALSE	FALSE	TRUE	FALSE	FALSE	FALSE	FALSE	FALSE	FALSE	script_on_request	keep_script_on_request	Script-on-request file after policy overrides.	FALSE	FALSE	FALSE	FALSE	FALSE
02_workflows/T4_workflow_v01/data/01_source_loaded_harmonized/esld_master_long_public.csv	esld_master_long_public.csv	02_workflows/T4_workflow_v01/data/01_source_loaded_harmonized	csv	csv	9851508	9620.613	2026-05-02T23:18:13Z	8228407e927ff10ad6e4740d0d5cd48b	public	derived	T4	67399	43	yes_default	FALSE		release_candidate	public_deposit	derived_or_workflow_data	keep_public_deposit	T4						public_deposit	keep_public_deposit	Public-deposit file after policy overrides.	FALSE	FALSE	TRUE	FALSE	FALSE	FALSE	FALSE	FALSE	FALSE	public_deposit	keep_public_deposit	Public-deposit file after policy overrides.	FALSE	FALSE	FALSE	FALSE	FALSE
02_workflows/T4_workflow_v01/data/01_source_loaded_harmonized/srtr_T4_score_shift_counts_all_scores_restricted.csv	srtr_T4_score_shift_counts_all_scores_restricted.csv	02_workflows/T4_workflow_v01/data/01_source_loaded_harmonized	csv	csv	57406	56.061	2026-05-01T23:39:23Z	f5b54c78ba515a0813aa766447a62d6f	restricted_on_request	derived	T4	705	8	yes_default	TRUE		release_candidate	restricted_on_request	derived_or_workflow_data	keep_restricted_on_request	T4						restricted_on_request	keep_restricted_on_request	SRTR-derived data file; provide only on request under licence obligations.	FALSE	TRUE	TRUE	FALSE	FALSE	FALSE	FALSE	FALSE	FALSE	restricted_on_request	keep_restricted_on_request	SRTR-derived data file; provide only on request under licence obligations.	FALSE	FALSE	FALSE	FALSE	FALSE
02_workflows/T4_workflow_v01/data/01_source_loaded_harmonized/srtr_T4_survival_matrix_restricted.csv	srtr_T4_survival_matrix_restricted.csv	02_workflows/T4_workflow_v01/data/01_source_loaded_harmonized	csv	csv	176617	172.478	2026-05-02T00:32:16Z	3363b210bc6bf2fd4491ae78cf27e248	restricted_on_request	derived	T4	728	26	yes_default	TRUE		release_candidate	restricted_on_request	derived_or_workflow_data	keep_restricted_on_request	T4						restricted_on_request	keep_restricted_on_request	SRTR-derived data file; provide only on request under licence obligations.	FALSE	TRUE	TRUE	FALSE	FALSE	FALSE	FALSE	FALSE	FALSE	restricted_on_request	keep_restricted_on_request	SRTR-derived data file; provide only on request under licence obligations.	FALSE	FALSE	FALSE	FALSE	FALSE
02_workflows/T4_workflow_v01/data/01_source_loaded_harmonized/T4_source_load_manifest_internal.csv	T4_source_load_manifest_internal.csv	02_workflows/T4_workflow_v01/data/01_source_loaded_harmonized	csv	csv	1851	1.808	2026-05-02T00:32:16Z	f241564f694473f280bacf4c44ca7016	public	derived	T4	4	9	yes_default	TRUE		release_candidate	internal_not_for_public_deposit	derived_or_workflow_data	review_internal_keep_or_remove	T4						internal_only_exclude	exclude_internal_workflow_output	Internal workflow data/table output; exclude from public deposit unless explicitly required.	FALSE	FALSE	TRUE	FALSE	FALSE	FALSE	TRUE	FALSE	FALSE	internal_only_exclude	exclude_internal_workflow_output	Internal workflow data/table output; exclude from public deposit unless explicitly required.	FALSE	FALSE	FALSE	FALSE	FALSE
02_workflows/T4_workflow_v01/data/01_source_loaded_harmonized/T4_submitted_table_template_internal.docx	T4_submitted_table_template_internal.docx	02_workflows/T4_workflow_v01/data/01_source_loaded_harmonized	docx	word_document	19372	18.918	2026-05-01T20:54:08Z	32bbf7773dd07e6781ab7d8356d3bf84	manual_review	rendered_output	T4;table_or_supplement			no_obsolete_or_backup_pattern	TRUE		release_candidate	internal_not_for_public_deposit	derived_or_workflow_data	review_internal_keep_or_remove	T4						internal_only_exclude	exclude_internal_workflow_output	Internal workflow data/table output; exclude from public deposit unless explicitly required.	FALSE	FALSE	FALSE	TRUE	FALSE	FALSE	TRUE	FALSE	FALSE	internal_only_exclude	exclude_internal_workflow_output	Internal workflow data/table output; exclude from public deposit unless explicitly required.	FALSE	FALSE	FALSE	FALSE	FALSE
02_workflows/T4_workflow_v01/data/02a_refined_analysis/esld_T4_score_deviation_outcome_analysis_input_internal.csv	esld_T4_score_deviation_outcome_analysis_input_internal.csv	02_workflows/T4_workflow_v01/data/02a_refined_analysis	csv	csv	74	0.072	2026-05-02T00:32:16Z	e9a9c6cf514a1b981060ce39528cfbe9	manual_review	derived	T4	0	6	manual_review	TRUE		release_candidate	internal_not_for_public_deposit	derived_or_workflow_data	review_internal_keep_or_remove	T4						internal_only_exclude	exclude_internal_workflow_output	Internal workflow data/table output; exclude from public deposit unless explicitly required.	FALSE	FALSE	TRUE	FALSE	FALSE	FALSE	TRUE	FALSE	FALSE	internal_only_exclude	exclude_internal_workflow_output	Internal workflow data/table output; exclude from public deposit unless explicitly required.	FALSE	FALSE	FALSE	FALSE	FALSE
02_workflows/T4_workflow_v01/data/02a_refined_analysis/esld_T4_score_deviation_outcome_column_map_internal.csv	esld_T4_score_deviation_outcome_column_map_internal.csv	02_workflows/T4_workflow_v01/data/02a_refined_analysis	csv	csv	67	0.065	2026-05-02T00:32:16Z	f319edbb7d8ec116a952d2a679ba94db	manual_review	derived	T4	0	3	manual_review	TRUE		release_candidate	internal_not_for_public_deposit	derived_or_workflow_data	review_internal_keep_or_remove	T4						internal_only_exclude	exclude_internal_workflow_output	Internal workflow data/table output; exclude from public deposit unless explicitly required.	FALSE	FALSE	TRUE	FALSE	FALSE	FALSE	TRUE	FALSE	FALSE	internal_only_exclude	exclude_internal_workflow_output	Internal workflow data/table output; exclude from public deposit unless explicitly required.	FALSE	FALSE	FALSE	FALSE	FALSE
02_workflows/T4_workflow_v01/data/02a_refined_analysis/esld_T4_score_deviation_outcome_refined_qc_internal.csv	esld_T4_score_deviation_outcome_refined_qc_internal.csv	02_workflows/T4_workflow_v01/data/02a_refined_analysis	csv	csv	417	0.407	2026-05-02T00:32:16Z	795e2ee8a13f978d67d4ece6a7f41481	internal_only	derived	T4	4	2	no_internal_only_default	TRUE		release_candidate	internal_not_for_public_deposit	derived_or_workflow_data	review_internal_keep_or_remove	T4						internal_only_exclude	exclude_internal_workflow_output	Internal workflow data/table output; exclude from public deposit unless explicitly required.	FALSE	FALSE	TRUE	FALSE	FALSE	FALSE	TRUE	FALSE	FALSE	internal_only_exclude	exclude_internal_workflow_output	Internal workflow data/table output; exclude from public deposit unless explicitly required.	FALSE	FALSE	FALSE	FALSE	FALSE
02_workflows/T4_workflow_v01/data/02b_table_content/esld_T4_score_deviation_outcome_build_qc_internal.csv	esld_T4_score_deviation_outcome_build_qc_internal.csv	02_workflows/T4_workflow_v01/data/02b_table_content	csv	csv	1474	1.439	2026-05-02T00:32:16Z	6d3af1f683892ed32ef80ba5db742bca	internal_only	derived	T4;table_or_supplement	6	4	no_internal_only_default	TRUE		release_candidate	internal_not_for_public_deposit	derived_or_workflow_data	review_internal_keep_or_remove	T4						internal_only_exclude	exclude_internal_workflow_output	Internal workflow data/table output; exclude from public deposit unless explicitly required.	FALSE	FALSE	TRUE	FALSE	FALSE	FALSE	TRUE	FALSE	FALSE	internal_only_exclude	exclude_internal_workflow_output	Internal workflow data/table output; exclude from public deposit unless explicitly required.	FALSE	FALSE	FALSE	FALSE	FALSE
02_workflows/T4_workflow_v01/data/02b_table_content/esld_T4_score_deviation_outcome_compare_to_submitted_internal.csv	esld_T4_score_deviation_outcome_compare_to_submitted_internal.csv	02_workflows/T4_workflow_v01/data/02b_table_content	csv	csv	7245	7.075	2026-05-02T00:32:16Z	58f722dd1d626847b45ffabd4244d468	manual_review	derived	T4;table_or_supplement	52	9	manual_review	TRUE		release_candidate	internal_not_for_public_deposit	derived_or_workflow_data	review_internal_keep_or_remove	T4						internal_only_exclude	exclude_internal_workflow_output	Internal workflow data/table output; exclude from public deposit unless explicitly required.	FALSE	FALSE	TRUE	FALSE	FALSE	FALSE	TRUE	FALSE	FALSE	internal_only_exclude	exclude_internal_workflow_output	Internal workflow data/table output; exclude from public deposit unless explicitly required.	FALSE	FALSE	FALSE	FALSE	FALSE
02_workflows/T4_workflow_v01/data/02b_table_content/esld_T4_score_deviation_outcome_meta_public.csv	esld_T4_score_deviation_outcome_meta_public.csv	02_workflows/T4_workflow_v01/data/02b_table_content	csv	csv	694	0.678	2026-05-02T00:32:16Z	da8cb16231868249ed6a58148548d6d8	public	derived	T4;table_or_supplement	10	2	yes_default	FALSE		release_candidate	public_deposit	derived_or_workflow_data	keep_public_deposit	T4						public_deposit	keep_public_deposit	Public-deposit file after policy overrides.	FALSE	FALSE	TRUE	FALSE	FALSE	FALSE	FALSE	FALSE	FALSE	public_deposit	keep_public_deposit	Public-deposit file after policy overrides.	FALSE	FALSE	FALSE	FALSE	FALSE
02_workflows/T4_workflow_v01/data/02b_table_content/esld_T4_score_deviation_outcome_recalculated_internal.csv	esld_T4_score_deviation_outcome_recalculated_internal.csv	02_workflows/T4_workflow_v01/data/02b_table_content	csv	csv	4283	4.183	2026-05-02T00:32:16Z	a2998333f45f8ba8882c0ef4cc047291	manual_review	derived	T4;table_or_supplement	13	13	manual_review	TRUE		release_candidate	internal_not_for_public_deposit	derived_or_workflow_data	review_internal_keep_or_remove	T4						internal_only_exclude	exclude_internal_workflow_output	Internal workflow data/table output; exclude from public deposit unless explicitly required.	FALSE	FALSE	TRUE	FALSE	FALSE	FALSE	TRUE	FALSE	FALSE	internal_only_exclude	exclude_internal_workflow_output	Internal workflow data/table output; exclude from public deposit unless explicitly required.	FALSE	FALSE	FALSE	FALSE	FALSE
02_workflows/T4_workflow_v01/data/02b_table_content/esld_T4_score_deviation_outcome_recalculation_meta_internal.csv	esld_T4_score_deviation_outcome_recalculation_meta_internal.csv	02_workflows/T4_workflow_v01/data/02b_table_content	csv	csv	408	0.398	2026-05-02T00:32:16Z	d482bd91d024fa3479aab5840f77080c	manual_review	derived	T4;table_or_supplement	11	2	manual_review	TRUE		release_candidate	internal_not_for_public_deposit	derived_or_workflow_data	review_internal_keep_or_remove	T4						internal_only_exclude	exclude_internal_workflow_output	Internal workflow data/table output; exclude from public deposit unless explicitly required.	FALSE	FALSE	TRUE	FALSE	FALSE	FALSE	TRUE	FALSE	FALSE	internal_only_exclude	exclude_internal_workflow_output	Internal workflow data/table output; exclude from public deposit unless explicitly required.	FALSE	FALSE	FALSE	FALSE	FALSE
02_workflows/T4_workflow_v01/data/02b_table_content/esld_T4_score_deviation_outcome_statistics_internal.csv	esld_T4_score_deviation_outcome_statistics_internal.csv	02_workflows/T4_workflow_v01/data/02b_table_content	csv	csv	75	0.073	2026-05-02T00:32:16Z	7df64e1c19df1a70acb6869c60d822a1	manual_review	derived	T4;table_or_supplement	0	8	manual_review	TRUE		release_candidate	internal_not_for_public_deposit	derived_or_workflow_data	review_internal_keep_or_remove	T4						internal_only_exclude	exclude_internal_workflow_output	Internal workflow data/table output; exclude from public deposit unless explicitly required.	FALSE	FALSE	TRUE	FALSE	FALSE	FALSE	TRUE	FALSE	FALSE	internal_only_exclude	exclude_internal_workflow_output	Internal workflow data/table output; exclude from public deposit unless explicitly required.	FALSE	FALSE	FALSE	FALSE	FALSE
02_workflows/T4_workflow_v01/data/02b_table_content/esld_T4_score_deviation_outcome_table_public.csv	esld_T4_score_deviation_outcome_table_public.csv	02_workflows/T4_workflow_v01/data/02b_table_content	csv	csv	2628	2.566	2026-05-02T00:32:16Z	c7c6b8bd97bb8df75be2ffa87ec0c281	public	derived	T4;table_or_supplement	13	12	yes_default	FALSE		release_candidate	public_deposit	derived_or_workflow_data	keep_public_deposit	T4						public_deposit	keep_public_deposit	Public-deposit file after policy overrides.	FALSE	FALSE	TRUE	FALSE	FALSE	FALSE	FALSE	FALSE	FALSE	public_deposit	keep_public_deposit	Public-deposit file after policy overrides.	FALSE	FALSE	FALSE	FALSE	FALSE
02_workflows/T4_workflow_v01/data/02b_table_content/srtr_T4_score_deviation_outcome_build_qc_internal.csv	srtr_T4_score_deviation_outcome_build_qc_internal.csv	02_workflows/T4_workflow_v01/data/02b_table_content	csv	csv	2136	2.086	2026-05-02T00:32:17Z	5fcdfb53cefa84bc1b7a76bc8cbdc2cb	internal_only	derived	T4;table_or_supplement	16	4	no_internal_only_default	TRUE		release_candidate	restricted_on_request	derived_or_workflow_data	keep_restricted_on_request	T4						restricted_on_request	keep_restricted_on_request	SRTR-derived data file; provide only on request under licence obligations.	FALSE	TRUE	TRUE	FALSE	FALSE	FALSE	FALSE	FALSE	FALSE	restricted_on_request	keep_restricted_on_request	SRTR-derived data file; provide only on request under licence obligations.	FALSE	FALSE	FALSE	FALSE	FALSE
02_workflows/T4_workflow_v01/data/02b_table_content/srtr_T4_score_deviation_outcome_long_internal.csv	srtr_T4_score_deviation_outcome_long_internal.csv	02_workflows/T4_workflow_v01/data/02b_table_content	csv	csv	10792	10.539	2026-05-02T00:32:17Z	e4efee9fb4741147f0deb5d4ecfc6f24	restricted_on_request	derived	T4;table_or_supplement	44	21	yes_default	TRUE		release_candidate	restricted_on_request	derived_or_workflow_data	keep_restricted_on_request	T4						restricted_on_request	keep_restricted_on_request	SRTR-derived data file; provide only on request under licence obligations.	FALSE	TRUE	TRUE	FALSE	FALSE	FALSE	FALSE	FALSE	FALSE	restricted_on_request	keep_restricted_on_request	SRTR-derived data file; provide only on request under licence obligations.	FALSE	FALSE	FALSE	FALSE	FALSE
02_workflows/T4_workflow_v01/data/02b_table_content/srtr_T4_score_deviation_outcome_source_manifest_internal.csv	srtr_T4_score_deviation_outcome_source_manifest_internal.csv	02_workflows/T4_workflow_v01/data/02b_table_content	csv	csv	929	0.907	2026-05-02T00:32:17Z	7a808e50ca363e615de604ab11308541	restricted_on_request	derived	T4;table_or_supplement	2	7	yes_default	TRUE		release_candidate	restricted_on_request	derived_or_workflow_data	keep_restricted_on_request	T4						restricted_on_request	keep_restricted_on_request	SRTR-derived data file; provide only on request under licence obligations.	FALSE	TRUE	TRUE	FALSE	FALSE	FALSE	FALSE	FALSE	FALSE	restricted_on_request	keep_restricted_on_request	SRTR-derived data file; provide only on request under licence obligations.	FALSE	FALSE	FALSE	FALSE	FALSE
02_workflows/T4_workflow_v01/data/02b_table_content/srtr_T4_score_deviation_outcome_table_internal.csv	srtr_T4_score_deviation_outcome_table_internal.csv	02_workflows/T4_workflow_v01/data/02b_table_content	csv	csv	1812	1.77	2026-05-02T00:32:17Z	98172d9cfd5ec51116541ef912236c81	restricted_on_request	derived	T4;table_or_supplement	11	8	yes_default	TRUE		release_candidate	restricted_on_request	derived_or_workflow_data	keep_restricted_on_request	T4						restricted_on_request	keep_restricted_on_request	SRTR-derived data file; provide only on request under licence obligations.	FALSE	TRUE	TRUE	FALSE	FALSE	FALSE	FALSE	FALSE	FALSE	restricted_on_request	keep_restricted_on_request	SRTR-derived data file; provide only on request under licence obligations.	FALSE	FALSE	FALSE	FALSE	FALSE
02_workflows/T4_workflow_v01/submission_ready/internal/data/esld_T4_score_deviation_outcome_analysis_input_internal.csv	esld_T4_score_deviation_outcome_analysis_input_internal.csv	02_workflows/T4_workflow_v01/submission_ready/internal/data	csv	csv	74	0.072	2026-05-02T00:32:17Z	e9a9c6cf514a1b981060ce39528cfbe9	manual_review	derived	T4	0	6	manual_review	TRUE		release_candidate	internal_not_for_public_deposit	derived_or_workflow_data	review_internal_keep_or_remove	T4						internal_only_exclude	exclude_internal_workflow_output	Internal workflow data/table output; exclude from public deposit unless explicitly required.	FALSE	FALSE	TRUE	FALSE	FALSE	FALSE	TRUE	FALSE	FALSE	internal_only_exclude	exclude_internal_workflow_output	Internal workflow data/table output; exclude from public deposit unless explicitly required.	FALSE	FALSE	FALSE	FALSE	FALSE
02_workflows/T4_workflow_v01/submission_ready/internal/data/esld_T4_score_deviation_outcome_recalculated_internal.csv	esld_T4_score_deviation_outcome_recalculated_internal.csv	02_workflows/T4_workflow_v01/submission_ready/internal/data	csv	csv	4283	4.183	2026-05-02T00:32:17Z	a2998333f45f8ba8882c0ef4cc047291	manual_review	derived	T4	13	13	manual_review	TRUE		release_candidate	internal_not_for_public_deposit	derived_or_workflow_data	review_internal_keep_or_remove	T4						internal_only_exclude	exclude_internal_workflow_output	Internal workflow data/table output; exclude from public deposit unless explicitly required.	FALSE	FALSE	TRUE	FALSE	FALSE	FALSE	TRUE	FALSE	FALSE	internal_only_exclude	exclude_internal_workflow_output	Internal workflow data/table output; exclude from public deposit unless explicitly required.	FALSE	FALSE	FALSE	FALSE	FALSE
02_workflows/T4_workflow_v01/submission_ready/internal/data/esld_T4_score_deviation_outcome_statistics_internal.csv	esld_T4_score_deviation_outcome_statistics_internal.csv	02_workflows/T4_workflow_v01/submission_ready/internal/data	csv	csv	75	0.073	2026-05-02T00:32:17Z	7df64e1c19df1a70acb6869c60d822a1	manual_review	derived	T4	0	8	manual_review	TRUE		release_candidate	internal_not_for_public_deposit	derived_or_workflow_data	review_internal_keep_or_remove	T4						internal_only_exclude	exclude_internal_workflow_output	Internal workflow data/table output; exclude from public deposit unless explicitly required.	FALSE	FALSE	TRUE	FALSE	FALSE	FALSE	TRUE	FALSE	FALSE	internal_only_exclude	exclude_internal_workflow_output	Internal workflow data/table output; exclude from public deposit unless explicitly required.	FALSE	FALSE	FALSE	FALSE	FALSE
02_workflows/T4_workflow_v01/submission_ready/internal/data/srtr_T4_score_deviation_outcome_long_internal.csv	srtr_T4_score_deviation_outcome_long_internal.csv	02_workflows/T4_workflow_v01/submission_ready/internal/data	csv	csv	10792	10.539	2026-05-02T00:32:17Z	e4efee9fb4741147f0deb5d4ecfc6f24	restricted_on_request	derived	T4	44	21	yes_default	TRUE		release_candidate	restricted_on_request	derived_or_workflow_data	keep_restricted_on_request	T4						restricted_on_request	keep_restricted_on_request	SRTR-derived data file; provide only on request under licence obligations.	FALSE	TRUE	TRUE	FALSE	FALSE	FALSE	FALSE	FALSE	FALSE	restricted_on_request	keep_restricted_on_request	SRTR-derived data file; provide only on request under licence obligations.	FALSE	FALSE	FALSE	FALSE	FALSE
02_workflows/T4_workflow_v01/submission_ready/internal/data/srtr_T4_score_deviation_outcome_table_internal.csv	srtr_T4_score_deviation_outcome_table_internal.csv	02_workflows/T4_workflow_v01/submission_ready/internal/data	csv	csv	1812	1.77	2026-05-02T00:32:17Z	98172d9cfd5ec51116541ef912236c81	restricted_on_request	derived	T4;table_or_supplement	11	8	yes_default	TRUE		release_candidate	restricted_on_request	derived_or_workflow_data	keep_restricted_on_request	T4						restricted_on_request	keep_restricted_on_request	SRTR-derived data file; provide only on request under licence obligations.	FALSE	TRUE	TRUE	FALSE	FALSE	FALSE	FALSE	FALSE	FALSE	restricted_on_request	keep_restricted_on_request	SRTR-derived data file; provide only on request under licence obligations.	FALSE	FALSE	FALSE	FALSE	FALSE
02_workflows/T4_workflow_v01/submission_ready/internal/T4_internal_submission_manifest_v01.csv	T4_internal_submission_manifest_v01.csv	02_workflows/T4_workflow_v01/submission_ready/internal	csv	csv	8562	8.361	2026-05-02T00:32:17Z	bc6b1010cda0362f10bafb7aee2199dc	public	derived	T4	19	8	yes_default	TRUE		release_candidate	internal_not_for_public_deposit	documentation_or_metadata	review_internal_keep_or_remove	T4						internal_only_exclude	exclude_internal_submission_manifest	Internal submission manifest; exclude from public deposit.	FALSE	FALSE	TRUE	FALSE	FALSE	FALSE	FALSE	TRUE	FALSE	manual_review	manual_review_documentation_public_or_internal	Internal documentation/metadata requires manual decision.	TRUE	FALSE	FALSE	FALSE	TRUE
02_workflows/T4_workflow_v01/submission_ready/internal/tables/T4_score_deviation_outcome_recalculated_internal.docx	T4_score_deviation_outcome_recalculated_internal.docx	02_workflows/T4_workflow_v01/submission_ready/internal/tables	docx	word_document	14540	14.199	2026-05-02T00:32:17Z	6f02b534b3f0899f4beccc89938d7d05	manual_review	rendered_output	T4;table_or_supplement			manual_review	TRUE		release_candidate	internal_not_for_public_deposit	rendered_table	review_internal_keep_or_remove	T4						internal_only_exclude	exclude_internal_workflow_output	Internal workflow data/table output; exclude from public deposit unless explicitly required.	FALSE	FALSE	FALSE	TRUE	FALSE	FALSE	TRUE	FALSE	FALSE	internal_only_exclude	exclude_internal_workflow_output	Internal workflow data/table output; exclude from public deposit unless explicitly required.	FALSE	FALSE	FALSE	FALSE	FALSE
02_workflows/T4_workflow_v01/submission_ready/internal/tables/T4_score_deviation_outcome_submitted_values_internal.docx	T4_score_deviation_outcome_submitted_values_internal.docx	02_workflows/T4_workflow_v01/submission_ready/internal/tables	docx	word_document	19372	18.918	2026-05-02T00:32:17Z	32bbf7773dd07e6781ab7d8356d3bf84	manual_review	rendered_output	T4;table_or_supplement			manual_review	TRUE		release_candidate	internal_not_for_public_deposit	rendered_table	review_internal_keep_or_remove	T4						internal_only_exclude	exclude_internal_workflow_output	Internal workflow data/table output; exclude from public deposit unless explicitly required.	FALSE	FALSE	FALSE	TRUE	FALSE	FALSE	TRUE	FALSE	FALSE	internal_only_exclude	exclude_internal_workflow_output	Internal workflow data/table output; exclude from public deposit unless explicitly required.	FALSE	FALSE	FALSE	FALSE	FALSE
02_workflows/T4_workflow_v01/submission_ready/internal/tables/T4_submitted_table_template_internal.docx	T4_submitted_table_template_internal.docx	02_workflows/T4_workflow_v01/submission_ready/internal/tables	docx	word_document	19372	18.918	2026-05-02T00:32:17Z	32bbf7773dd07e6781ab7d8356d3bf84	manual_review	rendered_output	T4;table_or_supplement			no_obsolete_or_backup_pattern	TRUE		release_candidate	internal_not_for_public_deposit	rendered_table	review_internal_keep_or_remove	T4						internal_only_exclude	exclude_internal_workflow_output	Internal workflow data/table output; exclude from public deposit unless explicitly required.	FALSE	FALSE	FALSE	TRUE	FALSE	FALSE	TRUE	FALSE	FALSE	internal_only_exclude	exclude_internal_workflow_output	Internal workflow data/table output; exclude from public deposit unless explicitly required.	FALSE	FALSE	FALSE	FALSE	FALSE
02_workflows/T4_workflow_v01/submission_ready/public/data/esld_T4_score_deviation_outcome_meta_public.csv	esld_T4_score_deviation_outcome_meta_public.csv	02_workflows/T4_workflow_v01/submission_ready/public/data	csv	csv	694	0.678	2026-05-02T00:32:17Z	da8cb16231868249ed6a58148548d6d8	public	derived	T4	10	2	yes_default	FALSE		release_candidate	public_deposit	derived_or_workflow_data	keep_public_deposit	T4						public_deposit	keep_public_deposit	Public-deposit file after policy overrides.	FALSE	FALSE	TRUE	FALSE	FALSE	FALSE	FALSE	FALSE	FALSE	public_deposit	keep_public_deposit	Public-deposit file after policy overrides.	FALSE	FALSE	FALSE	FALSE	FALSE
02_workflows/T4_workflow_v01/submission_ready/public/data/esld_T4_score_deviation_outcome_table_public.csv	esld_T4_score_deviation_outcome_table_public.csv	02_workflows/T4_workflow_v01/submission_ready/public/data	csv	csv	2628	2.566	2026-05-02T00:32:17Z	c7c6b8bd97bb8df75be2ffa87ec0c281	public	derived	T4;table_or_supplement	13	12	yes_default	FALSE		release_candidate	public_deposit	derived_or_workflow_data	keep_public_deposit	T4						public_deposit	keep_public_deposit	Public-deposit file after policy overrides.	FALSE	FALSE	TRUE	FALSE	FALSE	FALSE	FALSE	FALSE	FALSE	public_deposit	keep_public_deposit	Public-deposit file after policy overrides.	FALSE	FALSE	FALSE	FALSE	FALSE
02_workflows/T4_workflow_v01/submission_ready/public/T4_public_submission_manifest_v01.csv	T4_public_submission_manifest_v01.csv	02_workflows/T4_workflow_v01/submission_ready/public	csv	csv	1023	0.999	2026-05-02T00:32:17Z	6250c9dc4dfe6e0325806479aff6639b	public	derived	T4	2	8	yes_default	FALSE		release_candidate	public_deposit	documentation_or_metadata	keep_public_deposit	T4						public_deposit	keep_public_deposit	Public-deposit file after policy overrides.	FALSE	FALSE	TRUE	FALSE	FALSE	FALSE	FALSE	FALSE	FALSE	public_deposit	keep_public_deposit	Public-deposit file after policy overrides.	FALSE	FALSE	FALSE	FALSE	FALSE
02_workflows/T4_workflow_v01/submission_ready/README_T4_submission_ready_v01.txt	README_T4_submission_ready_v01.txt	02_workflows/T4_workflow_v01/submission_ready	txt	text_table_or_text	1048	1.023	2026-05-02T00:32:17Z	af763a666a55c1a1cc38c3dba503c572	public	derived	T4	11	18	yes_default	FALSE		release_candidate	manual_review	documentation_or_metadata	manual_review	T4						public_deposit	keep_public_workflow_readme	Workflow README kept as public documentation/metadata.	FALSE	FALSE	TRUE	FALSE	FALSE	FALSE	FALSE	FALSE	FALSE	manual_review	manual_review_required	No automatic final policy rule applied.	FALSE	FALSE	TRUE	TRUE	TRUE
02_workflows/T4_workflow_v01/submission_ready/restricted/data/srtr_T4_restricted_source_manifest.csv	srtr_T4_restricted_source_manifest.csv	02_workflows/T4_workflow_v01/submission_ready/restricted/data	csv	csv	929	0.907	2026-05-02T00:32:17Z	7a808e50ca363e615de604ab11308541	restricted_on_request	derived	T4	2	7	yes_default	TRUE		release_candidate	restricted_on_request	derived_or_workflow_data	keep_restricted_on_request	T4						restricted_on_request	keep_restricted_on_request	SRTR-derived data file; provide only on request under licence obligations.	FALSE	TRUE	TRUE	FALSE	FALSE	FALSE	FALSE	FALSE	FALSE	restricted_on_request	keep_restricted_on_request	SRTR-derived data file; provide only on request under licence obligations.	FALSE	FALSE	FALSE	FALSE	FALSE
02_workflows/T4_workflow_v01/submission_ready/restricted/data/srtr_T4_score_shift_counts_all_scores_restricted.csv	srtr_T4_score_shift_counts_all_scores_restricted.csv	02_workflows/T4_workflow_v01/submission_ready/restricted/data	csv	csv	57406	56.061	2026-05-02T00:32:17Z	f5b54c78ba515a0813aa766447a62d6f	restricted_on_request	derived	T4	705	8	yes_default	TRUE		release_candidate	restricted_on_request	derived_or_workflow_data	keep_restricted_on_request	T4						restricted_on_request	keep_restricted_on_request	SRTR-derived data file; provide only on request under licence obligations.	FALSE	TRUE	TRUE	FALSE	FALSE	FALSE	FALSE	FALSE	FALSE	restricted_on_request	keep_restricted_on_request	SRTR-derived data file; provide only on request under licence obligations.	FALSE	FALSE	FALSE	FALSE	FALSE
02_workflows/T4_workflow_v01/submission_ready/restricted/data/srtr_T4_survival_matrix_restricted.csv	srtr_T4_survival_matrix_restricted.csv	02_workflows/T4_workflow_v01/submission_ready/restricted/data	csv	csv	176617	172.478	2026-05-02T00:32:17Z	3363b210bc6bf2fd4491ae78cf27e248	restricted_on_request	derived	T4	728	26	yes_default	TRUE		release_candidate	restricted_on_request	derived_or_workflow_data	keep_restricted_on_request	T4						restricted_on_request	keep_restricted_on_request	SRTR-derived data file; provide only on request under licence obligations.	FALSE	TRUE	TRUE	FALSE	FALSE	FALSE	FALSE	FALSE	FALSE	restricted_on_request	keep_restricted_on_request	SRTR-derived data file; provide only on request under licence obligations.	FALSE	FALSE	FALSE	FALSE	FALSE
02_workflows/T4_workflow_v01/submission_ready/restricted/T4_restricted_submission_manifest_v01.csv	T4_restricted_submission_manifest_v01.csv	02_workflows/T4_workflow_v01/submission_ready/restricted	csv	csv	1060	1.035	2026-05-02T00:32:17Z	ef87495fe5256559fec7f04c67fd5292	restricted_on_request	derived	T4	2	8	yes_default	TRUE		release_candidate	restricted_on_request	documentation_or_metadata	keep_restricted_on_request	T4						restricted_on_request	keep_restricted_on_request	Restricted-on-request file after policy overrides.	FALSE	FALSE	TRUE	FALSE	FALSE	FALSE	FALSE	FALSE	FALSE	restricted_on_request	keep_restricted_on_request	Restricted-on-request file after policy overrides.	FALSE	FALSE	FALSE	FALSE	FALSE
02_workflows/T4_workflow_v01/tables/T4_score_deviation_outcome_recalculated_internal.docx	T4_score_deviation_outcome_recalculated_internal.docx	02_workflows/T4_workflow_v01/tables	docx	word_document	14540	14.199	2026-05-02T00:32:17Z	6f02b534b3f0899f4beccc89938d7d05	manual_review	rendered_output	T4;table_or_supplement			manual_review	TRUE		release_candidate	internal_not_for_public_deposit	rendered_table	review_internal_keep_or_remove	T4						internal_only_exclude	exclude_internal_workflow_output	Internal workflow data/table output; exclude from public deposit unless explicitly required.	FALSE	FALSE	FALSE	TRUE	FALSE	FALSE	TRUE	FALSE	FALSE	internal_only_exclude	exclude_internal_workflow_output	Internal workflow data/table output; exclude from public deposit unless explicitly required.	FALSE	FALSE	FALSE	FALSE	FALSE
02_workflows/T4_workflow_v01/tables/T4_score_deviation_outcome_submitted_values_internal.docx	T4_score_deviation_outcome_submitted_values_internal.docx	02_workflows/T4_workflow_v01/tables	docx	word_document	19372	18.918	2026-05-02T00:32:17Z	32bbf7773dd07e6781ab7d8356d3bf84	manual_review	rendered_output	T4;table_or_supplement			manual_review	TRUE		release_candidate	internal_not_for_public_deposit	rendered_table	review_internal_keep_or_remove	T4						internal_only_exclude	exclude_internal_workflow_output	Internal workflow data/table output; exclude from public deposit unless explicitly required.	FALSE	FALSE	FALSE	TRUE	FALSE	FALSE	TRUE	FALSE	FALSE	internal_only_exclude	exclude_internal_workflow_output	Internal workflow data/table output; exclude from public deposit unless explicitly required.	FALSE	FALSE	FALSE	FALSE	FALSE
README_repository_package_v03.txt	README_repository_package_v03.txt	.	txt	text_table_or_text	1831	1.788	2026-05-01T23:41:30Z	17f3c4a9bf6179a86f3a09dadf62a986	public	documentation		2	2	yes_default	FALSE		release_candidate	public_deposit	documentation_or_metadata	keep_public_deposit							public_deposit	keep_public_deposit	Public-deposit file after policy overrides.	FALSE	FALSE	TRUE	FALSE	FALSE	FALSE	FALSE	FALSE	FALSE	public_deposit	keep_public_deposit	Public-deposit file after policy overrides.	FALSE	FALSE	FALSE	FALSE	FALSE
