# Supplementary material for: Creatinine assay interferences compromises MELD accuracy and may bias liver allocation
Source: Nat Commun. 2026 Jul 23;17:7111. doi: 10.1038/s41467-026-75011-x (PMC13396164; doi:10.1038/s41467-026-75011-x)
Supplement: Supplementary file 4 — Source Data [file 41467_2026_75011_MOESM4_ESM.zip › figshare_package_FINAL_PUBLIC_DEPOSIT_V1_20260503_002637/00_release_manifests/FINAL_PUBLIC_PACKAGE_FILE_LIST_by_top_folder_v01.csv]

top_folder	package_section	n_files	size_bytes	size_kb
00_config	other_public_package_content	1	4149	4.052
00_release_manifests	release_manifest_or_codebook	56	9191440	8976.016
01_primary_data	public_primary_data	7	23108382	22566.779
02_workflows	public_workflow_output_or_documentation	85	102101287	99708.288
[root]	other_public_package_content	2	13820	13.496
[root]	package_readme	2	3830	3.74
