# Supplementary material for: Creatinine assay interferences compromises MELD accuracy and may bias liver allocation
Source: Nat Commun. 2026 Jul 23;17:7111. doi: 10.1038/s41467-026-75011-x (PMC13396164; doi:10.1038/s41467-026-75011-x)
Supplement: Supplementary file 4 — Source Data [file 41467_2026_75011_MOESM4_ESM.zip › figshare_package_FINAL_PUBLIC_DEPOSIT_V1_20260503_002637/00_release_manifests/public_variable_dictionary_final_precision_audit_v01.txt]

Script: 28_finalize_precision_dictionary_and_sanitize_paths_v01.R
Run time: 2026-05-03 01:59:40
Public package: LOCAL_PATH_REMOVED
Manifest directory: 00_release_manifests

Summary:
                                    check
 1:                        public_package
 2:                public_variables_total
 3:                 sanitized_path_values
 4:      final_patch_variable_occurrences
 5:                generic_variable_names
 6:                    empty_descriptions
 7:        imprecise_pattern_descriptions
 8: variables_requiring_dictionary_review
 9: absolute_local_path_hits_public_files
10:     dead_sample_flag_definition_final
11:              albumin_definition_final
                                                                                                                                                                           value status
 1: LOCAL_PATH_REMOVED   info
 2:                                                                                                                                                                          661   info
 3:                                                                                                                                                                          202   info
 4:                                                                                                                                                                           11   info
 5:                                                                                                                                                                            0   pass
 6:                                                                                                                                                                            0   pass
 7:                                                                                                                                                                            0   pass
 8:                                                                                                                                                                            0   pass
 9:                                                                                                                                                                          280 review
10:                                                                                                                                                                         TRUE   pass
11:                                                                                                                                                                         TRUE   pass

Definitions by status/action:
            explanatory_status public_dictionary_action   N
1:            exact_definition               acceptable 236
2:     manual_exact_definition               acceptable 188
3:     manual_final_definition               acceptable   9
4: manual_precision_definition               acceptable 228

Sanitized path values:
                                                                                  relative_path      column row_number
  1:                                  00_release_manifests/public_deposit_file_copy_log_v01.csv source_path          1
  2:                                  00_release_manifests/public_deposit_file_copy_log_v01.csv source_path          2
  3:                                  00_release_manifests/public_deposit_file_copy_log_v01.csv source_path          3
  4:                                  00_release_manifests/public_deposit_file_copy_log_v01.csv source_path          4
  5:                                  00_release_manifests/public_deposit_file_copy_log_v01.csv source_path          5
 ---                                                                                                                  
198:         02_workflows/F6_workflow_v01/submission_ready/F6_submission_ready_manifest_v01.csv source_path         15
199:         02_workflows/F6_workflow_v01/submission_ready/F6_submission_ready_manifest_v01.csv source_path         16
200: 02_workflows/F6_workflow_v01/submission_ready/public/F6_public_submission_manifest_v01.csv source_path          1
201: 02_workflows/F6_workflow_v01/submission_ready/public/F6_public_submission_manifest_v01.csv source_path          2
202: 02_workflows/F6_workflow_v01/submission_ready/public/F6_public_submission_manifest_v01.csv source_path          3
                                                                                                                                                                                                                                                             old_value
  1:                                                              00_config/01_primary_file_registry_v03.csv
  2:                                                      01_primary_data/public/esld_master_long_public.csv
  3:                                                01_primary_data/public/f1_simulated_surface_metadata.csv
  4:                                              01_primary_data/public/f1_simulated_surface_repository.csv
  5:                                             01_primary_data/public/f1_tb_cre_experimental_array_raw.csv
 ---                                                                                                                                                                                                                                                                  
198:        02_workflows/F6_workflow_v01/validation/04_final_validation/F6_final_file_inventory_internal.csv
199: 02_workflows/F6_workflow_v01/validation/04_final_validation/F6_final_manual_clarifications_internal.csv
200:                02_workflows/F6_workflow_v01/data/02b_figure_content/srtr_F6_gray_tests_stats_public.csv
201:                 02_workflows/F6_workflow_v01/data/02b_figure_content/srtr_F6_cif_figure_meta_public.csv
202:                                                 02_workflows/F6_workflow_v01/figures/F6_SRTR_public.pdf
                                                                                                   new_value
  1:                                                              00_config/01_primary_file_registry_v03.csv
  2:                                                      01_primary_data/public/esld_master_long_public.csv
  3:                                                01_primary_data/public/f1_simulated_surface_metadata.csv
  4:                                              01_primary_data/public/f1_simulated_surface_repository.csv
  5:                                             01_primary_data/public/f1_tb_cre_experimental_array_raw.csv
 ---                                                                                                        
198:        02_workflows/F6_workflow_v01/validation/04_final_validation/F6_final_file_inventory_internal.csv
199: 02_workflows/F6_workflow_v01/validation/04_final_validation/F6_final_manual_clarifications_internal.csv
200:                02_workflows/F6_workflow_v01/data/02b_figure_content/srtr_F6_gray_tests_stats_public.csv
201:                 02_workflows/F6_workflow_v01/data/02b_figure_content/srtr_F6_cif_figure_meta_public.csv
202:                                                 02_workflows/F6_workflow_v01/figures/F6_SRTR_public.pdf

Remaining dictionary review items:
Empty data.table (0 rows and 9 cols): relative_path,variable_original,variable_label,variable_description,unit_detected,value_coding...

Absolute local path hits in public files:
                                                                                  relative_path line
  1:                            00_release_manifests/final_variable_dictionary_approved_v01.csv  287
  2:                            00_release_manifests/final_variable_dictionary_approved_v01.csv  296
  3:                            00_release_manifests/final_variable_dictionary_approved_v01.csv  386
  4:                            00_release_manifests/final_variable_dictionary_approved_v01.csv  391
  5:                            00_release_manifests/final_variable_dictionary_approved_v01.csv  392
 ---                                                                                                
276: 02_workflows/T4_workflow_v01/submission_ready/public/T4_public_submission_manifest_v01.csv    2
277: 02_workflows/T4_workflow_v01/submission_ready/public/T4_public_submission_manifest_v01.csv    3
278:           02_workflows/T4_workflow_v01/submission_ready/README_T4_submission_ready_v01.txt   16
279:           02_workflows/T4_workflow_v01/submission_ready/README_T4_submission_ready_v01.txt   19
280:                                                      README_PUBLIC_DEPOSIT_PACKAGE_v01.txt    5
                                                                                                                                                                                                                                                                                                                                                                                                                                                                                                            text_preview
  1: source_path,02_workflows/F1_workflow_v02/data/01_source_loaded_harmonized/expm_slco_F1_source_load_manifest_public.csv,expm_slco_F1_source_load_manifest_public.csv,,character,,,01_primary_data/public/f1_tb_cre_experimental_array_raw.csv | LOCAL_PATH_REMOVED,NA/blank as read by fread,4,0,4,LOCAL_PATH_REMOVED
  2: value,02_workflows/F1_workflow_v02/data/01_source_loaded_harmonized/expm_slco_F1_step1_run_inputs_public.csv,expm_slco_F1_step1_run_inputs_public.csv,,character,,,V3 central primary-data layer | 01_primary_data/public/f1_tb_cre_experimental_array_raw.csv | /...,NA/blank as read by fread,5,0,5,V3 central primary-data layer | LOCAL_PATH_REMOVED
  3:  path,02_workflows/F1_workflow_v02/data/02b_figure_content/slco_F1_surface_run_inputs_outputs_public.csv,slco_F1_surface_run_inputs_outputs_public.csv,,character,,,02_workflows/F1_workflow_v02/data/02a_refined_analysis/expm_F1_model_coefficients_public.csv | ...,NA/blank as read by fread,5,0,5,LOCAL_PATH_REMOVED
  4:  source_path,02_workflows/F1_workflow_v02/submission_ready/F1_submission_ready_manifest_v02.csv,F1_submission_ready_manifest_v02.csv,,character,,,02_workflows/F1_workflow_v02/data/02a_refined_analysis/expm_F1_array_input_public.csv | LOCAL_PATH_REMOVED,NA/blank as read by fread,21,0,20,LOCAL_PATH_REMOVED
  5:  submission_path,02_workflows/F1_workflow_v02/submission_ready/F1_submission_ready_manifest_v02.csv,F1_submission_ready_manifest_v02.csv,,character,,,02_workflows/F1_workflow_v02/submission_ready/public/data/expm_F1_array_input_public.csv | /Use...,NA/blank as read by fread,21,0,21,LOCAL_PATH_REMOVED
 ---                                                                                                                                                                                                                                                                                                                                                                                                                                                                                                                    
276:                                                       "data";"esld_T4_score_deviation_outcome_table_public.csv";"02_workflows/T4_workflow_v01/submission_ready/public/data/esld_T4_score_deviation_outcome_table_public.csv";TRUE;2628;"c7c6b8bd97bb8df75be2ffa87ec0c281";"public";"submitted ESLD Table 4 values preserved exactly as CSV table content"
277:                                                          "data";"esld_T4_score_deviation_outcome_meta_public.csv";"02_workflows/T4_workflow_v01/submission_ready/public/data/esld_T4_score_deviation_outcome_meta_public.csv";TRUE;694;"da8cb16231868249ed6a58148548d6d8";"public";"submitted ESLD Table 4 values preserved exactly as CSV table content"
278:                                                                                                                                                                                                                                                                                                 02_workflows/T4_workflow_v01/submission_ready/public/data
279:                                                                                                                                                                                                                                                                                             02_workflows/T4_workflow_v01/submission_ready/restricted/data
280:                                                                                                                                                                                                                                                                                                                                        Source repository: LOCAL_PATH_REMOVED
