# Supplementary material for: Creatinine assay interferences compromises MELD accuracy and may bias liver allocation
Source: Nat Commun. 2026 Jul 23;17:7111. doi: 10.1038/s41467-026-75011-x (PMC13396164; doi:10.1038/s41467-026-75011-x)
Supplement: Supplementary file 4 — Source Data [file 41467_2026_75011_MOESM4_ESM.zip › figshare_package_FINAL_PUBLIC_DEPOSIT_V1_20260503_002637/00_release_manifests/internal_excluded_file_manifest_v01.csv]

relative_path	file_name	directory	extension	file_type	size_bytes	size_kb	last_modified	md5	access_tier	data_origin	used_for	n_rows	n_cols	keep_in_repository	needs_manual_review	comment	release_scope	release_access_tier	release_source_role	release_decision	output_tag	registry_file_key	registry_release_status	registry_is_primary	registry_used_by_workflows	registry_source_role	final_release_tier	final_release_decision	final_policy_reason	is_r_script	is_srtr_named	is_data_like	is_rendered_or_doc	is_internal_table_template	is_legacy_zip	is_internal_workflow_data_or_table	is_internal_documentation	is_internal_primary_source	final_release_tier_before_doc_close	final_release_decision_before_doc_close	final_policy_reason_before_doc_close	is_internal_submission_manifest	is_noninternal_submission_manifest	is_workflow_readme	is_submission_ready_readme	is_remaining_manual_doc
01_primary_data/internal/T1_submitted_table_template_internal.docx	T1_submitted_table_template_internal.docx	01_primary_data/internal	docx	word_document	19156	18.707	2026-04-30T15:41:55Z	fe17dd19190899e6a83792e13d762e08	manual_review	rendered_output	T1;table_or_supplement			no_obsolete_or_backup_pattern	TRUE		release_candidate	internal_not_for_public_deposit	primary_source	review_internal_keep_or_remove	T1						internal_only_exclude	exclude_internal_template	Submitted manuscript table template; not required as public data or restricted SRTR input.	FALSE	FALSE	FALSE	TRUE	TRUE	FALSE	FALSE	FALSE	TRUE	internal_only_exclude	exclude_internal_template	Submitted manuscript table template; not required as public data or restricted SRTR input.	FALSE	FALSE	FALSE	FALSE	FALSE
01_primary_data/internal/T3_submitted_table_template_internal.docx	T3_submitted_table_template_internal.docx	01_primary_data/internal	docx	word_document	21608	21.102	2026-04-30T18:36:09Z	ea09cf2116dc73be83f73f5dbb503536	manual_review	rendered_output	T3;table_or_supplement			no_obsolete_or_backup_pattern	TRUE		release_candidate	internal_not_for_public_deposit	primary_source	review_internal_keep_or_remove	T3						internal_only_exclude	exclude_internal_template	Submitted manuscript table template; not required as public data or restricted SRTR input.	FALSE	FALSE	FALSE	TRUE	TRUE	FALSE	FALSE	FALSE	TRUE	internal_only_exclude	exclude_internal_template	Submitted manuscript table template; not required as public data or restricted SRTR input.	FALSE	FALSE	FALSE	FALSE	FALSE
01_primary_data/internal/T4_submitted_table_template_internal.docx	T4_submitted_table_template_internal.docx	01_primary_data/internal	docx	word_document	19372	18.918	2026-05-01T20:54:08Z	32bbf7773dd07e6781ab7d8356d3bf84	manual_review	rendered_output	T4;table_or_supplement			no_obsolete_or_backup_pattern	TRUE		release_candidate	internal_not_for_public_deposit	primary_source	review_internal_keep_or_remove	T4						internal_only_exclude	exclude_internal_template	Submitted manuscript table template; not required as public data or restricted SRTR input.	FALSE	FALSE	FALSE	TRUE	TRUE	FALSE	FALSE	FALSE	TRUE	internal_only_exclude	exclude_internal_template	Submitted manuscript table template; not required as public data or restricted SRTR input.	FALSE	FALSE	FALSE	FALSE	FALSE
01_primary_data/internal/provenance/data_v2_legacy.zip	data_v2_legacy.zip	01_primary_data/internal/provenance	zip	other	7700051	7519.581	2026-04-28T09:54:39Z	993f322e9495fab5ae30445eabdb6a5e	manual_review	primary				manual_review	TRUE		release_candidate	internal_not_for_public_deposit	primary_source	review_internal_keep_or_remove							internal_only_exclude	exclude_legacy_internal_zip	Legacy provenance zip; not part of lean reproducibility package.	FALSE	FALSE	TRUE	FALSE	FALSE	TRUE	FALSE	FALSE	TRUE	internal_only_exclude	exclude_legacy_internal_zip	Legacy provenance zip; not part of lean reproducibility package.	FALSE	FALSE	FALSE	FALSE	FALSE
02_workflows/F1_workflow_v02/submission_ready/internal/F1_internal_submission_manifest_v02.csv	F1_internal_submission_manifest_v02.csv	02_workflows/F1_workflow_v02/submission_ready/internal	csv	csv	11173	10.911	2026-05-02T01:30:14Z	b0e648ade6e3d53e1e8e140e7e731717	public	derived	F1	16	10	yes_default	TRUE		release_candidate	internal_not_for_public_deposit	documentation_or_metadata	review_internal_keep_or_remove	F1						internal_only_exclude	exclude_internal_submission_manifest	Internal submission manifest; exclude from public deposit.	FALSE	FALSE	TRUE	FALSE	FALSE	FALSE	FALSE	TRUE	FALSE	manual_review	manual_review_documentation_public_or_internal	Internal documentation/metadata requires manual decision.	TRUE	FALSE	FALSE	FALSE	TRUE
02_workflows/F1_workflow_v02/submission_ready/internal/data/expm_F1_array_input_with_rounding_audit_internal.csv	expm_F1_array_input_with_rounding_audit_internal.csv	02_workflows/F1_workflow_v02/submission_ready/internal/data	csv	csv	755375	737.671	2026-05-02T01:30:14Z	48545523b96fdb9fce1e19bdf1689efc	internal_only	derived	F1	4200	19	no_internal_only_default	TRUE		release_candidate	internal_not_for_public_deposit	derived_or_workflow_data	review_internal_keep_or_remove	F1						internal_only_exclude	exclude_internal_workflow_output	Internal workflow data/table output; exclude from public deposit unless explicitly required.	FALSE	FALSE	TRUE	FALSE	FALSE	FALSE	TRUE	FALSE	FALSE	internal_only_exclude	exclude_internal_workflow_output	Internal workflow data/table output; exclude from public deposit unless explicitly required.	FALSE	FALSE	FALSE	FALSE	FALSE
02_workflows/F1_workflow_v02/submission_ready/internal/data/expm_F1_array_raw_internal.csv	expm_F1_array_raw_internal.csv	02_workflows/F1_workflow_v02/submission_ready/internal/data	csv	csv	338947	331.003	2026-05-02T01:30:14Z	b8ffb94bc127381e0963db2211ba44b8	manual_review	derived	F1	4200	9	manual_review	TRUE		release_candidate	internal_not_for_public_deposit	derived_or_workflow_data	review_internal_keep_or_remove	F1						internal_only_exclude	exclude_internal_workflow_output	Internal workflow data/table output; exclude from public deposit unless explicitly required.	FALSE	FALSE	TRUE	FALSE	FALSE	FALSE	TRUE	FALSE	FALSE	internal_only_exclude	exclude_internal_workflow_output	Internal workflow data/table output; exclude from public deposit unless explicitly required.	FALSE	FALSE	FALSE	FALSE	FALSE
02_workflows/F1_workflow_v02/submission_ready/internal/data/expm_F1_model_coefficients_internal.csv	expm_F1_model_coefficients_internal.csv	02_workflows/F1_workflow_v02/submission_ready/internal/data	csv	csv	1330	1.299	2026-05-02T01:30:14Z	c05403544122bdf248154bfbf8559b9f	manual_review	derived	F1	10	6	manual_review	TRUE		release_candidate	internal_not_for_public_deposit	derived_or_workflow_data	review_internal_keep_or_remove	F1						internal_only_exclude	exclude_internal_workflow_output	Internal workflow data/table output; exclude from public deposit unless explicitly required.	FALSE	FALSE	TRUE	FALSE	FALSE	FALSE	TRUE	FALSE	FALSE	internal_only_exclude	exclude_internal_workflow_output	Internal workflow data/table output; exclude from public deposit unless explicitly required.	FALSE	FALSE	FALSE	FALSE	FALSE
02_workflows/F1_workflow_v02/submission_ready/internal/data/expm_F1_validation_raw_internal.csv	expm_F1_validation_raw_internal.csv	02_workflows/F1_workflow_v02/submission_ready/internal/data	csv	csv	2335	2.28	2026-05-02T01:30:14Z	30e9eb0a37dab1d84dbff1649b1b9e07	internal_only	derived	F1	32	8	no_internal_only_default	TRUE		release_candidate	internal_not_for_public_deposit	derived_or_workflow_data	review_internal_keep_or_remove	F1						internal_only_exclude	exclude_internal_workflow_output	Internal workflow data/table output; exclude from public deposit unless explicitly required.	FALSE	FALSE	TRUE	FALSE	FALSE	FALSE	TRUE	FALSE	FALSE	internal_only_exclude	exclude_internal_workflow_output	Internal workflow data/table output; exclude from public deposit unless explicitly required.	FALSE	FALSE	FALSE	FALSE	FALSE
02_workflows/F1_workflow_v02/submission_ready/internal/data/slco_F1_surface_grid_reference_internal.csv	slco_F1_surface_grid_reference_internal.csv	02_workflows/F1_workflow_v02/submission_ready/internal/data	csv	csv	5055372	4936.887	2026-05-02T01:30:14Z	87713a0d6868c6ac52ff20ea850e3d58	manual_review	derived	F1	34441	11	manual_review	TRUE		release_candidate	internal_not_for_public_deposit	derived_or_workflow_data	review_internal_keep_or_remove	F1						internal_only_exclude	exclude_internal_workflow_output	Internal workflow data/table output; exclude from public deposit unless explicitly required.	FALSE	FALSE	TRUE	FALSE	FALSE	FALSE	TRUE	FALSE	FALSE	internal_only_exclude	exclude_internal_workflow_output	Internal workflow data/table output; exclude from public deposit unless explicitly required.	FALSE	FALSE	FALSE	FALSE	FALSE
02_workflows/F1_workflow_v02/submission_ready/internal/data/slco_F1_surface_meta_reference_internal.csv	slco_F1_surface_meta_reference_internal.csv	02_workflows/F1_workflow_v02/submission_ready/internal/data	csv	csv	664	0.648	2026-05-02T01:30:14Z	ee2dfece0c0751ab1643f0e896edea9b	manual_review	derived	F1	9	2	manual_review	TRUE		release_candidate	internal_not_for_public_deposit	derived_or_workflow_data	review_internal_keep_or_remove	F1						internal_only_exclude	exclude_internal_workflow_output	Internal workflow data/table output; exclude from public deposit unless explicitly required.	FALSE	FALSE	TRUE	FALSE	FALSE	FALSE	TRUE	FALSE	FALSE	internal_only_exclude	exclude_internal_workflow_output	Internal workflow data/table output; exclude from public deposit unless explicitly required.	FALSE	FALSE	FALSE	FALSE	FALSE
02_workflows/F2_workflow_v01/data/01_source_loaded_harmonized/slco_F2_heatmap_bin_reference_internal.csv	slco_F2_heatmap_bin_reference_internal.csv	02_workflows/F2_workflow_v01/data/01_source_loaded_harmonized	csv	csv	7858998	7674.803	2026-04-17T19:20:15Z	69355977324161fce080931369bd51f9	manual_review	derived	F2	295200	6	manual_review	TRUE		release_candidate	internal_not_for_public_deposit	derived_or_workflow_data	review_internal_keep_or_remove	F2						internal_only_exclude	exclude_internal_workflow_output	Internal workflow data/table output; exclude from public deposit unless explicitly required.	FALSE	FALSE	TRUE	FALSE	FALSE	FALSE	TRUE	FALSE	FALSE	internal_only_exclude	exclude_internal_workflow_output	Internal workflow data/table output; exclude from public deposit unless explicitly required.	FALSE	FALSE	FALSE	FALSE	FALSE
02_workflows/F2_workflow_v01/data/01_source_loaded_harmonized/slco_F2_heatmap_meta_reference_internal.csv	slco_F2_heatmap_meta_reference_internal.csv	02_workflows/F2_workflow_v01/data/01_source_loaded_harmonized	csv	csv	558	0.545	2026-04-19T20:30:45Z	df833ec1562a6c70ca8dc8338c7e625d	manual_review	derived	F2	21	2	manual_review	TRUE		release_candidate	internal_not_for_public_deposit	derived_or_workflow_data	review_internal_keep_or_remove	F2						internal_only_exclude	exclude_internal_workflow_output	Internal workflow data/table output; exclude from public deposit unless explicitly required.	FALSE	FALSE	TRUE	FALSE	FALSE	FALSE	TRUE	FALSE	FALSE	internal_only_exclude	exclude_internal_workflow_output	Internal workflow data/table output; exclude from public deposit unless explicitly required.	FALSE	FALSE	FALSE	FALSE	FALSE
02_workflows/F2_workflow_v01/data/01_source_loaded_harmonized/slco_F2_source_load_manifest_internal.csv	slco_F2_source_load_manifest_internal.csv	02_workflows/F2_workflow_v01/data/01_source_loaded_harmonized	csv	csv	922	0.9	2026-05-02T01:33:00Z	ff26ff0ece291ed4c718180a4d3d7916	public	derived	F2	2	9	yes_default	TRUE		release_candidate	internal_not_for_public_deposit	derived_or_workflow_data	review_internal_keep_or_remove	F2						internal_only_exclude	exclude_internal_workflow_output	Internal workflow data/table output; exclude from public deposit unless explicitly required.	FALSE	FALSE	TRUE	FALSE	FALSE	FALSE	TRUE	FALSE	FALSE	internal_only_exclude	exclude_internal_workflow_output	Internal workflow data/table output; exclude from public deposit unless explicitly required.	FALSE	FALSE	FALSE	FALSE	FALSE
02_workflows/F2_workflow_v01/data/01_source_loaded_harmonized/slco_F2_step1_run_inputs_internal.csv	slco_F2_step1_run_inputs_internal.csv	02_workflows/F2_workflow_v01/data/01_source_loaded_harmonized	csv	csv	568	0.555	2026-05-02T01:33:00Z	50679c850af6c80756d218b67e0c8620	manual_review	derived	F2	3	2	manual_review	TRUE		release_candidate	internal_not_for_public_deposit	derived_or_workflow_data	review_internal_keep_or_remove	F2						internal_only_exclude	exclude_internal_workflow_output	Internal workflow data/table output; exclude from public deposit unless explicitly required.	FALSE	FALSE	TRUE	FALSE	FALSE	FALSE	TRUE	FALSE	FALSE	internal_only_exclude	exclude_internal_workflow_output	Internal workflow data/table output; exclude from public deposit unless explicitly required.	FALSE	FALSE	FALSE	FALSE	FALSE
02_workflows/F2_workflow_v01/data/02a_refined_analysis/slco_F2_heatmap_input_internal.csv	slco_F2_heatmap_input_internal.csv	02_workflows/F2_workflow_v01/data/02a_refined_analysis	csv	csv	7858998	7674.803	2026-05-02T01:33:01Z	69355977324161fce080931369bd51f9	manual_review	derived	F2	295200	6	manual_review	TRUE		release_candidate	internal_not_for_public_deposit	derived_or_workflow_data	review_internal_keep_or_remove	F2						internal_only_exclude	exclude_internal_workflow_output	Internal workflow data/table output; exclude from public deposit unless explicitly required.	FALSE	FALSE	TRUE	FALSE	FALSE	FALSE	TRUE	FALSE	FALSE	internal_only_exclude	exclude_internal_workflow_output	Internal workflow data/table output; exclude from public deposit unless explicitly required.	FALSE	FALSE	FALSE	FALSE	FALSE
02_workflows/F2_workflow_v01/data/02a_refined_analysis/slco_F2_heatmap_input_qc_internal.csv	slco_F2_heatmap_input_qc_internal.csv	02_workflows/F2_workflow_v01/data/02a_refined_analysis	csv	csv	261	0.255	2026-05-02T01:33:01Z	e9ee62cc54b6dbd479cc5597f1136aa5	internal_only	derived	F2	13	2	no_internal_only_default	TRUE		release_candidate	internal_not_for_public_deposit	derived_or_workflow_data	review_internal_keep_or_remove	F2						internal_only_exclude	exclude_internal_workflow_output	Internal workflow data/table output; exclude from public deposit unless explicitly required.	FALSE	FALSE	TRUE	FALSE	FALSE	FALSE	TRUE	FALSE	FALSE	internal_only_exclude	exclude_internal_workflow_output	Internal workflow data/table output; exclude from public deposit unless explicitly required.	FALSE	FALSE	FALSE	FALSE	FALSE
02_workflows/F2_workflow_v01/data/02a_refined_analysis/slco_F2_heatmap_model_qc_internal.csv	slco_F2_heatmap_model_qc_internal.csv	02_workflows/F2_workflow_v01/data/02a_refined_analysis	csv	csv	253	0.247	2026-05-02T01:33:01Z	122888ecc72f6d8b980a98f65dafb946	internal_only	derived	F2	4	10	no_internal_only_default	TRUE		release_candidate	internal_not_for_public_deposit	derived_or_workflow_data	review_internal_keep_or_remove	F2						internal_only_exclude	exclude_internal_workflow_output	Internal workflow data/table output; exclude from public deposit unless explicitly required.	FALSE	FALSE	TRUE	FALSE	FALSE	FALSE	TRUE	FALSE	FALSE	internal_only_exclude	exclude_internal_workflow_output	Internal workflow data/table output; exclude from public deposit unless explicitly required.	FALSE	FALSE	FALSE	FALSE	FALSE
02_workflows/F2_workflow_v01/data/02b_figure_content/slco_F2_heatmap_rebuild_qc_internal.csv	slco_F2_heatmap_rebuild_qc_internal.csv	02_workflows/F2_workflow_v01/data/02b_figure_content	csv	csv	164	0.16	2026-05-02T01:33:01Z	7f7b62f6e5449b474acd3eb4fbc1b62b	internal_only	derived	F2	5	4	no_internal_only_default	TRUE		release_candidate	internal_not_for_public_deposit	derived_or_workflow_data	review_internal_keep_or_remove	F2						internal_only_exclude	exclude_internal_workflow_output	Internal workflow data/table output; exclude from public deposit unless explicitly required.	FALSE	FALSE	TRUE	FALSE	FALSE	FALSE	TRUE	FALSE	FALSE	internal_only_exclude	exclude_internal_workflow_output	Internal workflow data/table output; exclude from public deposit unless explicitly required.	FALSE	FALSE	FALSE	FALSE	FALSE
02_workflows/F2_workflow_v01/submission_ready/internal/F2_internal_submission_manifest_v01.csv	F2_internal_submission_manifest_v01.csv	02_workflows/F2_workflow_v01/submission_ready/internal	csv	csv	7688	7.508	2026-05-02T01:33:03Z	924904e885dff6c248ec4246dfaa4d03	public	derived	F2	11	10	yes_default	TRUE		release_candidate	internal_not_for_public_deposit	documentation_or_metadata	review_internal_keep_or_remove	F2						internal_only_exclude	exclude_internal_submission_manifest	Internal submission manifest; exclude from public deposit.	FALSE	FALSE	TRUE	FALSE	FALSE	FALSE	FALSE	TRUE	FALSE	manual_review	manual_review_documentation_public_or_internal	Internal documentation/metadata requires manual decision.	TRUE	FALSE	FALSE	FALSE	TRUE
02_workflows/F2_workflow_v01/submission_ready/internal/data/slco_F2_heatmap_bin_reference_internal.csv	slco_F2_heatmap_bin_reference_internal.csv	02_workflows/F2_workflow_v01/submission_ready/internal/data	csv	csv	7858998	7674.803	2026-05-02T01:33:03Z	69355977324161fce080931369bd51f9	manual_review	derived	F2	295200	6	manual_review	TRUE		release_candidate	internal_not_for_public_deposit	derived_or_workflow_data	review_internal_keep_or_remove	F2						internal_only_exclude	exclude_internal_workflow_output	Internal workflow data/table output; exclude from public deposit unless explicitly required.	FALSE	FALSE	TRUE	FALSE	FALSE	FALSE	TRUE	FALSE	FALSE	internal_only_exclude	exclude_internal_workflow_output	Internal workflow data/table output; exclude from public deposit unless explicitly required.	FALSE	FALSE	FALSE	FALSE	FALSE
02_workflows/F2_workflow_v01/submission_ready/internal/data/slco_F2_heatmap_input_internal.csv	slco_F2_heatmap_input_internal.csv	02_workflows/F2_workflow_v01/submission_ready/internal/data	csv	csv	7858998	7674.803	2026-05-02T01:33:03Z	69355977324161fce080931369bd51f9	manual_review	derived	F2	295200	6	manual_review	TRUE		release_candidate	internal_not_for_public_deposit	derived_or_workflow_data	review_internal_keep_or_remove	F2						internal_only_exclude	exclude_internal_workflow_output	Internal workflow data/table output; exclude from public deposit unless explicitly required.	FALSE	FALSE	TRUE	FALSE	FALSE	FALSE	TRUE	FALSE	FALSE	internal_only_exclude	exclude_internal_workflow_output	Internal workflow data/table output; exclude from public deposit unless explicitly required.	FALSE	FALSE	FALSE	FALSE	FALSE
02_workflows/F2_workflow_v01/submission_ready/internal/data/slco_F2_heatmap_input_qc_internal.csv	slco_F2_heatmap_input_qc_internal.csv	02_workflows/F2_workflow_v01/submission_ready/internal/data	csv	csv	261	0.255	2026-05-02T01:33:03Z	e9ee62cc54b6dbd479cc5597f1136aa5	internal_only	derived	F2	13	2	no_internal_only_default	TRUE		release_candidate	internal_not_for_public_deposit	derived_or_workflow_data	review_internal_keep_or_remove	F2						internal_only_exclude	exclude_internal_workflow_output	Internal workflow data/table output; exclude from public deposit unless explicitly required.	FALSE	FALSE	TRUE	FALSE	FALSE	FALSE	TRUE	FALSE	FALSE	internal_only_exclude	exclude_internal_workflow_output	Internal workflow data/table output; exclude from public deposit unless explicitly required.	FALSE	FALSE	FALSE	FALSE	FALSE
02_workflows/F2_workflow_v01/submission_ready/internal/data/slco_F2_heatmap_meta_reference_internal.csv	slco_F2_heatmap_meta_reference_internal.csv	02_workflows/F2_workflow_v01/submission_ready/internal/data	csv	csv	558	0.545	2026-05-02T01:33:03Z	df833ec1562a6c70ca8dc8338c7e625d	manual_review	derived	F2	21	2	manual_review	TRUE		release_candidate	internal_not_for_public_deposit	derived_or_workflow_data	review_internal_keep_or_remove	F2						internal_only_exclude	exclude_internal_workflow_output	Internal workflow data/table output; exclude from public deposit unless explicitly required.	FALSE	FALSE	TRUE	FALSE	FALSE	FALSE	TRUE	FALSE	FALSE	internal_only_exclude	exclude_internal_workflow_output	Internal workflow data/table output; exclude from public deposit unless explicitly required.	FALSE	FALSE	FALSE	FALSE	FALSE
02_workflows/F2_workflow_v01/submission_ready/internal/data/slco_F2_heatmap_model_qc_internal.csv	slco_F2_heatmap_model_qc_internal.csv	02_workflows/F2_workflow_v01/submission_ready/internal/data	csv	csv	253	0.247	2026-05-02T01:33:03Z	122888ecc72f6d8b980a98f65dafb946	internal_only	derived	F2	4	10	no_internal_only_default	TRUE		release_candidate	internal_not_for_public_deposit	derived_or_workflow_data	review_internal_keep_or_remove	F2						internal_only_exclude	exclude_internal_workflow_output	Internal workflow data/table output; exclude from public deposit unless explicitly required.	FALSE	FALSE	TRUE	FALSE	FALSE	FALSE	TRUE	FALSE	FALSE	internal_only_exclude	exclude_internal_workflow_output	Internal workflow data/table output; exclude from public deposit unless explicitly required.	FALSE	FALSE	FALSE	FALSE	FALSE
02_workflows/F2_workflow_v01/submission_ready/internal/data/slco_F2_heatmap_rebuild_qc_internal.csv	slco_F2_heatmap_rebuild_qc_internal.csv	02_workflows/F2_workflow_v01/submission_ready/internal/data	csv	csv	164	0.16	2026-05-02T01:33:03Z	7f7b62f6e5449b474acd3eb4fbc1b62b	internal_only	derived	F2	5	4	no_internal_only_default	TRUE		release_candidate	internal_not_for_public_deposit	derived_or_workflow_data	review_internal_keep_or_remove	F2						internal_only_exclude	exclude_internal_workflow_output	Internal workflow data/table output; exclude from public deposit unless explicitly required.	FALSE	FALSE	TRUE	FALSE	FALSE	FALSE	TRUE	FALSE	FALSE	internal_only_exclude	exclude_internal_workflow_output	Internal workflow data/table output; exclude from public deposit unless explicitly required.	FALSE	FALSE	FALSE	FALSE	FALSE
02_workflows/F2_workflow_v01/submission_ready/internal/data/slco_F2_source_load_manifest_internal.csv	slco_F2_source_load_manifest_internal.csv	02_workflows/F2_workflow_v01/submission_ready/internal/data	csv	csv	922	0.9	2026-05-02T01:33:03Z	ff26ff0ece291ed4c718180a4d3d7916	public	derived	F2	2	9	yes_default	TRUE		release_candidate	internal_not_for_public_deposit	derived_or_workflow_data	review_internal_keep_or_remove	F2						internal_only_exclude	exclude_internal_workflow_output	Internal workflow data/table output; exclude from public deposit unless explicitly required.	FALSE	FALSE	TRUE	FALSE	FALSE	FALSE	TRUE	FALSE	FALSE	internal_only_exclude	exclude_internal_workflow_output	Internal workflow data/table output; exclude from public deposit unless explicitly required.	FALSE	FALSE	FALSE	FALSE	FALSE
02_workflows/F3_workflow_v01/data/01_source_loaded_harmonized/F3_source_load_manifest_internal.csv	F3_source_load_manifest_internal.csv	02_workflows/F3_workflow_v01/data/01_source_loaded_harmonized	csv	csv	985	0.962	2026-05-02T09:50:43Z	1a294f8fee0585836adc4315de6d44be	public	derived	F3	2	9	yes_default	TRUE		release_candidate	internal_not_for_public_deposit	derived_or_workflow_data	review_internal_keep_or_remove	F3						internal_only_exclude	exclude_internal_workflow_output	Internal workflow data/table output; exclude from public deposit unless explicitly required.	FALSE	FALSE	TRUE	FALSE	FALSE	FALSE	TRUE	FALSE	FALSE	internal_only_exclude	exclude_internal_workflow_output	Internal workflow data/table output; exclude from public deposit unless explicitly required.	FALSE	FALSE	FALSE	FALSE	FALSE
02_workflows/F3_workflow_v01/data/02a_refined_analysis/esld_F3_score_shift_counts_internal.csv	esld_F3_score_shift_counts_internal.csv	02_workflows/F3_workflow_v01/data/02a_refined_analysis	csv	csv	6671	6.515	2026-05-02T09:50:43Z	9e9ace861cb329c001b4fcf732aef69c	manual_review	derived	F3	315	4	manual_review	TRUE		release_candidate	internal_not_for_public_deposit	derived_or_workflow_data	review_internal_keep_or_remove	F3						internal_only_exclude	exclude_internal_workflow_output	Internal workflow data/table output; exclude from public deposit unless explicitly required.	FALSE	FALSE	TRUE	FALSE	FALSE	FALSE	TRUE	FALSE	FALSE	internal_only_exclude	exclude_internal_workflow_output	Internal workflow data/table output; exclude from public deposit unless explicitly required.	FALSE	FALSE	FALSE	FALSE	FALSE
02_workflows/F3_workflow_v01/submission_ready/internal/F3_internal_submission_manifest_v01.csv	F3_internal_submission_manifest_v01.csv	02_workflows/F3_workflow_v01/submission_ready/internal	csv	csv	1212	1.184	2026-05-02T09:50:44Z	591391f06f9afa8929108aba47495a49	public	derived	F3	11	5	yes_default	TRUE		release_candidate	internal_not_for_public_deposit	documentation_or_metadata	review_internal_keep_or_remove	F3						internal_only_exclude	exclude_internal_submission_manifest	Internal submission manifest; exclude from public deposit.	FALSE	FALSE	TRUE	FALSE	FALSE	FALSE	FALSE	TRUE	FALSE	manual_review	manual_review_documentation_public_or_internal	Internal documentation/metadata requires manual decision.	TRUE	FALSE	FALSE	FALSE	TRUE
02_workflows/F3_workflow_v01/submission_ready/internal/data/F3_source_load_manifest_internal.csv	F3_source_load_manifest_internal.csv	02_workflows/F3_workflow_v01/submission_ready/internal/data	csv	csv	985	0.962	2026-05-02T09:50:43Z	1a294f8fee0585836adc4315de6d44be	public	derived	F3	2	9	yes_default	TRUE		release_candidate	internal_not_for_public_deposit	derived_or_workflow_data	review_internal_keep_or_remove	F3						internal_only_exclude	exclude_internal_workflow_output	Internal workflow data/table output; exclude from public deposit unless explicitly required.	FALSE	FALSE	TRUE	FALSE	FALSE	FALSE	TRUE	FALSE	FALSE	internal_only_exclude	exclude_internal_workflow_output	Internal workflow data/table output; exclude from public deposit unless explicitly required.	FALSE	FALSE	FALSE	FALSE	FALSE
02_workflows/F3_workflow_v01/submission_ready/internal/data/esld_F3_score_shift_counts_internal.csv	esld_F3_score_shift_counts_internal.csv	02_workflows/F3_workflow_v01/submission_ready/internal/data	csv	csv	6671	6.515	2026-05-02T09:50:43Z	9e9ace861cb329c001b4fcf732aef69c	manual_review	derived	F3	315	4	manual_review	TRUE		release_candidate	internal_not_for_public_deposit	derived_or_workflow_data	review_internal_keep_or_remove	F3						internal_only_exclude	exclude_internal_workflow_output	Internal workflow data/table output; exclude from public deposit unless explicitly required.	FALSE	FALSE	TRUE	FALSE	FALSE	FALSE	TRUE	FALSE	FALSE	internal_only_exclude	exclude_internal_workflow_output	Internal workflow data/table output; exclude from public deposit unless explicitly required.	FALSE	FALSE	FALSE	FALSE	FALSE
02_workflows/F4_workflow_v01/data/02a_refined_analysis/esld_F4_survival_build_audit_internal.csv	esld_F4_survival_build_audit_internal.csv	02_workflows/F4_workflow_v01/data/02a_refined_analysis	csv	csv	772	0.754	2026-05-02T02:11:22Z	66acc558aee9c56a6ec5f649e1952d5f	internal_only	derived	F4	4	17	no_internal_only_default	TRUE		release_candidate	internal_not_for_public_deposit	derived_or_workflow_data	review_internal_keep_or_remove	F4						internal_only_exclude	exclude_internal_workflow_output	Internal workflow data/table output; exclude from public deposit unless explicitly required.	FALSE	FALSE	TRUE	FALSE	FALSE	FALSE	TRUE	FALSE	FALSE	internal_only_exclude	exclude_internal_workflow_output	Internal workflow data/table output; exclude from public deposit unless explicitly required.	FALSE	FALSE	FALSE	FALSE	FALSE
02_workflows/F4_workflow_v01/data/02a_refined_analysis/esld_F4_survival_case_internal.csv	esld_F4_survival_case_internal.csv	02_workflows/F4_workflow_v01/data/02a_refined_analysis	csv	csv	1591457	1554.157	2026-05-02T02:11:22Z	d6dc9bf0924ae32e228e9952a259f552	manual_review	derived	F4	13191	17	manual_review	TRUE		release_candidate	internal_not_for_public_deposit	derived_or_workflow_data	review_internal_keep_or_remove	F4						internal_only_exclude	exclude_internal_workflow_output	Internal workflow data/table output; exclude from public deposit unless explicitly required.	FALSE	FALSE	TRUE	FALSE	FALSE	FALSE	TRUE	FALSE	FALSE	internal_only_exclude	exclude_internal_workflow_output	Internal workflow data/table output; exclude from public deposit unless explicitly required.	FALSE	FALSE	FALSE	FALSE	FALSE
02_workflows/F4_workflow_v01/data/02a_refined_analysis/esld_F4_survival_stats_from_master_internal.csv	esld_F4_survival_stats_from_master_internal.csv	02_workflows/F4_workflow_v01/data/02a_refined_analysis	csv	csv	2116	2.066	2026-05-02T02:11:22Z	508cf0f8803755004aadc50fd2b57074	manual_review	derived	F4	27	14	manual_review	TRUE		release_candidate	internal_not_for_public_deposit	derived_or_workflow_data	review_internal_keep_or_remove	F4						internal_only_exclude	exclude_internal_workflow_output	Internal workflow data/table output; exclude from public deposit unless explicitly required.	FALSE	FALSE	TRUE	FALSE	FALSE	FALSE	TRUE	FALSE	FALSE	internal_only_exclude	exclude_internal_workflow_output	Internal workflow data/table output; exclude from public deposit unless explicitly required.	FALSE	FALSE	FALSE	FALSE	FALSE
02_workflows/F4_workflow_v01/data/02b_figure_content/esld_F4_survival_stats_rebuild_qc_internal.csv	esld_F4_survival_stats_rebuild_qc_internal.csv	02_workflows/F4_workflow_v01/data/02b_figure_content	csv	csv	332	0.324	2026-05-02T02:11:22Z	63aba4888483796c3891f8be66551472	internal_only	derived	F4	10	6	no_internal_only_default	TRUE		release_candidate	internal_not_for_public_deposit	derived_or_workflow_data	review_internal_keep_or_remove	F4						internal_only_exclude	exclude_internal_workflow_output	Internal workflow data/table output; exclude from public deposit unless explicitly required.	FALSE	FALSE	TRUE	FALSE	FALSE	FALSE	TRUE	FALSE	FALSE	internal_only_exclude	exclude_internal_workflow_output	Internal workflow data/table output; exclude from public deposit unless explicitly required.	FALSE	FALSE	FALSE	FALSE	FALSE
02_workflows/F4_workflow_v01/submission_ready/internal/F4_internal_submission_manifest_v01.csv	F4_internal_submission_manifest_v01.csv	02_workflows/F4_workflow_v01/submission_ready/internal	csv	csv	7723	7.542	2026-05-02T02:11:22Z	2982d954b3d5ef38682e9e671c8ca404	public	derived	F4	11	10	yes_default	TRUE		release_candidate	internal_not_for_public_deposit	documentation_or_metadata	review_internal_keep_or_remove	F4						internal_only_exclude	exclude_internal_submission_manifest	Internal submission manifest; exclude from public deposit.	FALSE	FALSE	TRUE	FALSE	FALSE	FALSE	FALSE	TRUE	FALSE	manual_review	manual_review_documentation_public_or_internal	Internal documentation/metadata requires manual decision.	TRUE	FALSE	FALSE	FALSE	TRUE
02_workflows/F4_workflow_v01/submission_ready/internal/data/esld_F4_survival_case_internal.csv	esld_F4_survival_case_internal.csv	02_workflows/F4_workflow_v01/submission_ready/internal/data	csv	csv	1591457	1554.157	2026-05-02T02:11:22Z	d6dc9bf0924ae32e228e9952a259f552	manual_review	derived	F4	13191	17	manual_review	TRUE		release_candidate	internal_not_for_public_deposit	derived_or_workflow_data	review_internal_keep_or_remove	F4						internal_only_exclude	exclude_internal_workflow_output	Internal workflow data/table output; exclude from public deposit unless explicitly required.	FALSE	FALSE	TRUE	FALSE	FALSE	FALSE	TRUE	FALSE	FALSE	internal_only_exclude	exclude_internal_workflow_output	Internal workflow data/table output; exclude from public deposit unless explicitly required.	FALSE	FALSE	FALSE	FALSE	FALSE
02_workflows/F4_workflow_v01/submission_ready/internal/data/esld_F4_survival_stats_from_master_internal.csv	esld_F4_survival_stats_from_master_internal.csv	02_workflows/F4_workflow_v01/submission_ready/internal/data	csv	csv	2116	2.066	2026-05-02T02:11:22Z	508cf0f8803755004aadc50fd2b57074	manual_review	derived	F4	27	14	manual_review	TRUE		release_candidate	internal_not_for_public_deposit	derived_or_workflow_data	review_internal_keep_or_remove	F4						internal_only_exclude	exclude_internal_workflow_output	Internal workflow data/table output; exclude from public deposit unless explicitly required.	FALSE	FALSE	TRUE	FALSE	FALSE	FALSE	TRUE	FALSE	FALSE	internal_only_exclude	exclude_internal_workflow_output	Internal workflow data/table output; exclude from public deposit unless explicitly required.	FALSE	FALSE	FALSE	FALSE	FALSE
02_workflows/F4_workflow_v01/submission_ready/internal/data/esld_master_long_source_internal.csv	esld_master_long_source_internal.csv	02_workflows/F4_workflow_v01/submission_ready/internal/data	csv	csv	9851508	9620.613	2026-05-02T23:18:13Z	8228407e927ff10ad6e4740d0d5cd48b	manual_review	derived	F4	67399	43	manual_review	TRUE		release_candidate	internal_not_for_public_deposit	derived_or_workflow_data	review_internal_keep_or_remove	F4						internal_only_exclude	exclude_internal_workflow_output	Internal workflow data/table output; exclude from public deposit unless explicitly required.	FALSE	FALSE	TRUE	FALSE	FALSE	FALSE	TRUE	FALSE	FALSE	internal_only_exclude	exclude_internal_workflow_output	Internal workflow data/table output; exclude from public deposit unless explicitly required.	FALSE	FALSE	FALSE	FALSE	FALSE
02_workflows/F5_workflow_v01/data/01_source_loaded_harmonized/esld_F5_source_load_manifest_internal.csv	esld_F5_source_load_manifest_internal.csv	02_workflows/F5_workflow_v01/data/01_source_loaded_harmonized	csv	csv	521	0.509	2026-05-02T01:41:35Z	b3bcb88c5e8142ae6e9b000cbe3b02a2	public	derived	F5	1	9	yes_default	TRUE		release_candidate	internal_not_for_public_deposit	derived_or_workflow_data	review_internal_keep_or_remove	F5						internal_only_exclude	exclude_internal_workflow_output	Internal workflow data/table output; exclude from public deposit unless explicitly required.	FALSE	FALSE	TRUE	FALSE	FALSE	FALSE	TRUE	FALSE	FALSE	internal_only_exclude	exclude_internal_workflow_output	Internal workflow data/table output; exclude from public deposit unless explicitly required.	FALSE	FALSE	FALSE	FALSE	FALSE
02_workflows/F5_workflow_v01/data/01_source_loaded_harmonized/esld_F5_step1_run_inputs_internal.csv	esld_F5_step1_run_inputs_internal.csv	02_workflows/F5_workflow_v01/data/01_source_loaded_harmonized	csv	csv	298	0.291	2026-05-02T01:41:35Z	033845a88460f86c93b71bcb6f4cdc15	manual_review	derived	F5	2	2	manual_review	TRUE		release_candidate	internal_not_for_public_deposit	derived_or_workflow_data	review_internal_keep_or_remove	F5						internal_only_exclude	exclude_internal_workflow_output	Internal workflow data/table output; exclude from public deposit unless explicitly required.	FALSE	FALSE	TRUE	FALSE	FALSE	FALSE	TRUE	FALSE	FALSE	internal_only_exclude	exclude_internal_workflow_output	Internal workflow data/table output; exclude from public deposit unless explicitly required.	FALSE	FALSE	FALSE	FALSE	FALSE
02_workflows/F5_workflow_v01/data/02a_refined_analysis/esld_F5_stratified_survival_build_audit_internal.csv	esld_F5_stratified_survival_build_audit_internal.csv	02_workflows/F5_workflow_v01/data/02a_refined_analysis	csv	csv	1350	1.318	2026-05-02T01:41:35Z	13629d6531d0be1cf81518db1e62bba0	internal_only	derived	F5	4	14	no_internal_only_default	TRUE		release_candidate	internal_not_for_public_deposit	derived_or_workflow_data	review_internal_keep_or_remove	F5						internal_only_exclude	exclude_internal_workflow_output	Internal workflow data/table output; exclude from public deposit unless explicitly required.	FALSE	FALSE	TRUE	FALSE	FALSE	FALSE	TRUE	FALSE	FALSE	internal_only_exclude	exclude_internal_workflow_output	Internal workflow data/table output; exclude from public deposit unless explicitly required.	FALSE	FALSE	FALSE	FALSE	FALSE
02_workflows/F5_workflow_v01/data/02a_refined_analysis/esld_F5_stratified_survival_stats_from_master_internal.csv	esld_F5_stratified_survival_stats_from_master_internal.csv	02_workflows/F5_workflow_v01/data/02a_refined_analysis	csv	csv	1119	1.093	2026-05-02T01:41:35Z	a2935cfa9107cbfc3bd687c572f65c38	manual_review	derived	F5	12	8	manual_review	TRUE		release_candidate	internal_not_for_public_deposit	derived_or_workflow_data	review_internal_keep_or_remove	F5						internal_only_exclude	exclude_internal_workflow_output	Internal workflow data/table output; exclude from public deposit unless explicitly required.	FALSE	FALSE	TRUE	FALSE	FALSE	FALSE	TRUE	FALSE	FALSE	internal_only_exclude	exclude_internal_workflow_output	Internal workflow data/table output; exclude from public deposit unless explicitly required.	FALSE	FALSE	FALSE	FALSE	FALSE
02_workflows/F5_workflow_v01/data/02a_refined_analysis/esld_F5_stratified_survival_subject_from_master_internal.csv	esld_F5_stratified_survival_subject_from_master_internal.csv	02_workflows/F5_workflow_v01/data/02a_refined_analysis	csv	csv	122147	119.284	2026-05-02T01:41:35Z	d4865d62db7ce845d162bdd848dc4ce2	manual_review	derived	F5	841	19	manual_review	TRUE		release_candidate	internal_not_for_public_deposit	derived_or_workflow_data	review_internal_keep_or_remove	F5						internal_only_exclude	exclude_internal_workflow_output	Internal workflow data/table output; exclude from public deposit unless explicitly required.	FALSE	FALSE	TRUE	FALSE	FALSE	FALSE	TRUE	FALSE	FALSE	internal_only_exclude	exclude_internal_workflow_output	Internal workflow data/table output; exclude from public deposit unless explicitly required.	FALSE	FALSE	FALSE	FALSE	FALSE
02_workflows/F5_workflow_v01/data/02b_figure_content/esld_F5_stratified_survival_rebuild_qc_internal.csv	esld_F5_stratified_survival_rebuild_qc_internal.csv	02_workflows/F5_workflow_v01/data/02b_figure_content	csv	csv	356	0.348	2026-05-02T01:41:36Z	f720939dea3f9b4f2346cb1156307c62	internal_only	derived	F5	5	9	no_internal_only_default	TRUE		release_candidate	internal_not_for_public_deposit	derived_or_workflow_data	review_internal_keep_or_remove	F5						internal_only_exclude	exclude_internal_workflow_output	Internal workflow data/table output; exclude from public deposit unless explicitly required.	FALSE	FALSE	TRUE	FALSE	FALSE	FALSE	TRUE	FALSE	FALSE	internal_only_exclude	exclude_internal_workflow_output	Internal workflow data/table output; exclude from public deposit unless explicitly required.	FALSE	FALSE	FALSE	FALSE	FALSE
02_workflows/F5_workflow_v01/submission_ready/internal/F5_internal_submission_manifest_v01.csv	F5_internal_submission_manifest_v01.csv	02_workflows/F5_workflow_v01/submission_ready/internal	csv	csv	7236	7.066	2026-05-02T01:41:36Z	88531ccce458f7f97236a22b3b54efe8	public	derived	F5	10	10	yes_default	TRUE		release_candidate	internal_not_for_public_deposit	documentation_or_metadata	review_internal_keep_or_remove	F5						internal_only_exclude	exclude_internal_submission_manifest	Internal submission manifest; exclude from public deposit.	FALSE	FALSE	TRUE	FALSE	FALSE	FALSE	FALSE	TRUE	FALSE	manual_review	manual_review_documentation_public_or_internal	Internal documentation/metadata requires manual decision.	TRUE	FALSE	FALSE	FALSE	TRUE
02_workflows/F5_workflow_v01/submission_ready/internal/data/esld_F5_stratified_survival_stats_from_master_internal.csv	esld_F5_stratified_survival_stats_from_master_internal.csv	02_workflows/F5_workflow_v01/submission_ready/internal/data	csv	csv	1119	1.093	2026-05-02T01:41:36Z	a2935cfa9107cbfc3bd687c572f65c38	manual_review	derived	F5	12	8	manual_review	TRUE		release_candidate	internal_not_for_public_deposit	derived_or_workflow_data	review_internal_keep_or_remove	F5						internal_only_exclude	exclude_internal_workflow_output	Internal workflow data/table output; exclude from public deposit unless explicitly required.	FALSE	FALSE	TRUE	FALSE	FALSE	FALSE	TRUE	FALSE	FALSE	internal_only_exclude	exclude_internal_workflow_output	Internal workflow data/table output; exclude from public deposit unless explicitly required.	FALSE	FALSE	FALSE	FALSE	FALSE
02_workflows/F5_workflow_v01/submission_ready/internal/data/esld_F5_stratified_survival_subject_from_master_internal.csv	esld_F5_stratified_survival_subject_from_master_internal.csv	02_workflows/F5_workflow_v01/submission_ready/internal/data	csv	csv	122147	119.284	2026-05-02T01:41:36Z	d4865d62db7ce845d162bdd848dc4ce2	manual_review	derived	F5	841	19	manual_review	TRUE		release_candidate	internal_not_for_public_deposit	derived_or_workflow_data	review_internal_keep_or_remove	F5						internal_only_exclude	exclude_internal_workflow_output	Internal workflow data/table output; exclude from public deposit unless explicitly required.	FALSE	FALSE	TRUE	FALSE	FALSE	FALSE	TRUE	FALSE	FALSE	internal_only_exclude	exclude_internal_workflow_output	Internal workflow data/table output; exclude from public deposit unless explicitly required.	FALSE	FALSE	FALSE	FALSE	FALSE
02_workflows/F6_workflow_v01/submission_ready/internal/F6_internal_submission_manifest_v01.csv	F6_internal_submission_manifest_v01.csv	02_workflows/F6_workflow_v01/submission_ready/internal	csv	csv	7339	7.167	2026-05-02T03:11:53Z	8de727f61a1bd69561eb64db75d3547a	public	derived	F6	11	10	yes_default	TRUE		release_candidate	internal_not_for_public_deposit	documentation_or_metadata	review_internal_keep_or_remove	F6						internal_only_exclude	exclude_internal_submission_manifest	Internal submission manifest; exclude from public deposit.	FALSE	FALSE	TRUE	FALSE	FALSE	FALSE	FALSE	TRUE	FALSE	manual_review	manual_review_documentation_public_or_internal	Internal documentation/metadata requires manual decision.	TRUE	FALSE	FALSE	FALSE	TRUE
02_workflows/T1_workflow_v01/data/01_source_loaded_harmonized/T1_source_load_manifest_internal.csv	T1_source_load_manifest_internal.csv	02_workflows/T1_workflow_v01/data/01_source_loaded_harmonized	csv	csv	1774	1.732	2026-05-02T20:27:46Z	55e8304d482144dbdf8025475cad429b	public	derived	T1	4	9	yes_default	TRUE		release_candidate	internal_not_for_public_deposit	derived_or_workflow_data	review_internal_keep_or_remove	T1						internal_only_exclude	exclude_internal_workflow_output	Internal workflow data/table output; exclude from public deposit unless explicitly required.	FALSE	FALSE	TRUE	FALSE	FALSE	FALSE	TRUE	FALSE	FALSE	internal_only_exclude	exclude_internal_workflow_output	Internal workflow data/table output; exclude from public deposit unless explicitly required.	FALSE	FALSE	FALSE	FALSE	FALSE
02_workflows/T1_workflow_v01/data/01_source_loaded_harmonized/T1_step1_run_inputs_internal.csv	T1_step1_run_inputs_internal.csv	02_workflows/T1_workflow_v01/data/01_source_loaded_harmonized	csv	csv	895	0.874	2026-05-02T20:27:46Z	7e691dcdc9f784669b090b90bc0156a4	manual_review	derived	T1	5	2	manual_review	TRUE		release_candidate	internal_not_for_public_deposit	derived_or_workflow_data	review_internal_keep_or_remove	T1						internal_only_exclude	exclude_internal_workflow_output	Internal workflow data/table output; exclude from public deposit unless explicitly required.	FALSE	FALSE	TRUE	FALSE	FALSE	FALSE	TRUE	FALSE	FALSE	internal_only_exclude	exclude_internal_workflow_output	Internal workflow data/table output; exclude from public deposit unless explicitly required.	FALSE	FALSE	FALSE	FALSE	FALSE
02_workflows/T1_workflow_v01/data/01_source_loaded_harmonized/T1_submitted_table_template_internal.docx	T1_submitted_table_template_internal.docx	02_workflows/T1_workflow_v01/data/01_source_loaded_harmonized	docx	word_document	19156	18.707	2026-04-30T15:41:55Z	fe17dd19190899e6a83792e13d762e08	manual_review	rendered_output	T1;table_or_supplement			no_obsolete_or_backup_pattern	TRUE		release_candidate	internal_not_for_public_deposit	derived_or_workflow_data	review_internal_keep_or_remove	T1						internal_only_exclude	exclude_internal_workflow_output	Internal workflow data/table output; exclude from public deposit unless explicitly required.	FALSE	FALSE	FALSE	TRUE	FALSE	FALSE	TRUE	FALSE	FALSE	internal_only_exclude	exclude_internal_workflow_output	Internal workflow data/table output; exclude from public deposit unless explicitly required.	FALSE	FALSE	FALSE	FALSE	FALSE
02_workflows/T1_workflow_v01/data/01_source_loaded_harmonized/esld_T1_baseline_patient_public_qc_internal.csv	esld_T1_baseline_patient_public_qc_internal.csv	02_workflows/T1_workflow_v01/data/01_source_loaded_harmonized	csv	csv	341	0.333	2026-05-02T20:27:46Z	bd45c5daa0513adb7c4a0806694d53f4	internal_only	derived	T1	13	2	no_internal_only_default	TRUE		release_candidate	internal_not_for_public_deposit	derived_or_workflow_data	review_internal_keep_or_remove	T1						internal_only_exclude	exclude_internal_workflow_output	Internal workflow data/table output; exclude from public deposit unless explicitly required.	FALSE	FALSE	TRUE	FALSE	FALSE	FALSE	TRUE	FALSE	FALSE	internal_only_exclude	exclude_internal_workflow_output	Internal workflow data/table output; exclude from public deposit unless explicitly required.	FALSE	FALSE	FALSE	FALSE	FALSE
02_workflows/T1_workflow_v01/data/02a_refined_analysis/esld_T1_baseline_labs_scores_long_internal.csv	esld_T1_baseline_labs_scores_long_internal.csv	02_workflows/T1_workflow_v01/data/02a_refined_analysis	csv	csv	12749719	12450.897	2026-05-02T23:18:13Z	20b61b7d0cdfac9c3dc952e99b7859f9	manual_review	derived	T1	67399	48	manual_review	TRUE		release_candidate	internal_not_for_public_deposit	derived_or_workflow_data	review_internal_keep_or_remove	T1						internal_only_exclude	exclude_internal_workflow_output	Internal workflow data/table output; exclude from public deposit unless explicitly required.	FALSE	FALSE	TRUE	FALSE	FALSE	FALSE	TRUE	FALSE	FALSE	internal_only_exclude	exclude_internal_workflow_output	Internal workflow data/table output; exclude from public deposit unless explicitly required.	FALSE	FALSE	FALSE	FALSE	FALSE
02_workflows/T1_workflow_v01/data/02a_refined_analysis/esld_T1_baseline_patient_internal.csv	esld_T1_baseline_patient_internal.csv	02_workflows/T1_workflow_v01/data/02a_refined_analysis	csv	csv	130164	127.113	2026-05-02T20:27:47Z	63793b7d338080dc6220918d0e8f958c	manual_review	derived	T1	1375	24	manual_review	TRUE		release_candidate	internal_not_for_public_deposit	derived_or_workflow_data	review_internal_keep_or_remove	T1						internal_only_exclude	exclude_internal_workflow_output	Internal workflow data/table output; exclude from public deposit unless explicitly required.	FALSE	FALSE	TRUE	FALSE	FALSE	FALSE	TRUE	FALSE	FALSE	internal_only_exclude	exclude_internal_workflow_output	Internal workflow data/table output; exclude from public deposit unless explicitly required.	FALSE	FALSE	FALSE	FALSE	FALSE
02_workflows/T1_workflow_v01/submission_ready/internal/T1_internal_submission_manifest_v01.csv	T1_internal_submission_manifest_v01.csv	02_workflows/T1_workflow_v01/submission_ready/internal	csv	csv	4675	4.565	2026-05-02T20:27:48Z	8b93876244741419d85747a95e1d212d	public	derived	T1	10	8	yes_default	TRUE		release_candidate	internal_not_for_public_deposit	documentation_or_metadata	review_internal_keep_or_remove	T1						internal_only_exclude	exclude_internal_submission_manifest	Internal submission manifest; exclude from public deposit.	FALSE	FALSE	TRUE	FALSE	FALSE	FALSE	FALSE	TRUE	FALSE	manual_review	manual_review_documentation_public_or_internal	Internal documentation/metadata requires manual decision.	TRUE	FALSE	FALSE	FALSE	TRUE
02_workflows/T1_workflow_v01/submission_ready/internal/tables/T1_general_characteristics_recalculated_internal.docx	T1_general_characteristics_recalculated_internal.docx	02_workflows/T1_workflow_v01/submission_ready/internal/tables	docx	word_document	14992	14.641	2026-05-02T20:27:48Z	a1c630d941594ad33e55cdc420710668	manual_review	rendered_output	T1;table_or_supplement			manual_review	TRUE		release_candidate	internal_not_for_public_deposit	rendered_table	review_internal_keep_or_remove	T1						internal_only_exclude	exclude_internal_workflow_output	Internal workflow data/table output; exclude from public deposit unless explicitly required.	FALSE	FALSE	FALSE	TRUE	FALSE	FALSE	TRUE	FALSE	FALSE	internal_only_exclude	exclude_internal_workflow_output	Internal workflow data/table output; exclude from public deposit unless explicitly required.	FALSE	FALSE	FALSE	FALSE	FALSE
02_workflows/T1_workflow_v01/submission_ready/internal/tables/T1_general_characteristics_submitted_values_internal.docx	T1_general_characteristics_submitted_values_internal.docx	02_workflows/T1_workflow_v01/submission_ready/internal/tables	docx	word_document	14998	14.646	2026-05-02T20:27:48Z	c3da29041eaa1586579f071430b1d9a5	manual_review	rendered_output	T1;table_or_supplement			manual_review	TRUE		release_candidate	internal_not_for_public_deposit	rendered_table	review_internal_keep_or_remove	T1						internal_only_exclude	exclude_internal_workflow_output	Internal workflow data/table output; exclude from public deposit unless explicitly required.	FALSE	FALSE	FALSE	TRUE	FALSE	FALSE	TRUE	FALSE	FALSE	internal_only_exclude	exclude_internal_workflow_output	Internal workflow data/table output; exclude from public deposit unless explicitly required.	FALSE	FALSE	FALSE	FALSE	FALSE
02_workflows/T1_workflow_v01/tables/T1_general_characteristics_recalculated_internal.docx	T1_general_characteristics_recalculated_internal.docx	02_workflows/T1_workflow_v01/tables	docx	word_document	14992	14.641	2026-05-02T20:27:48Z	a1c630d941594ad33e55cdc420710668	manual_review	rendered_output	T1;table_or_supplement			manual_review	TRUE		release_candidate	internal_not_for_public_deposit	rendered_table	review_internal_keep_or_remove	T1						internal_only_exclude	exclude_internal_workflow_output	Internal workflow data/table output; exclude from public deposit unless explicitly required.	FALSE	FALSE	FALSE	TRUE	FALSE	FALSE	TRUE	FALSE	FALSE	internal_only_exclude	exclude_internal_workflow_output	Internal workflow data/table output; exclude from public deposit unless explicitly required.	FALSE	FALSE	FALSE	FALSE	FALSE
02_workflows/T1_workflow_v01/tables/T1_general_characteristics_submitted_values_internal.docx	T1_general_characteristics_submitted_values_internal.docx	02_workflows/T1_workflow_v01/tables	docx	word_document	14998	14.646	2026-05-02T20:27:47Z	c3da29041eaa1586579f071430b1d9a5	manual_review	rendered_output	T1;table_or_supplement			manual_review	TRUE		release_candidate	internal_not_for_public_deposit	rendered_table	review_internal_keep_or_remove	T1						internal_only_exclude	exclude_internal_workflow_output	Internal workflow data/table output; exclude from public deposit unless explicitly required.	FALSE	FALSE	FALSE	TRUE	FALSE	FALSE	TRUE	FALSE	FALSE	internal_only_exclude	exclude_internal_workflow_output	Internal workflow data/table output; exclude from public deposit unless explicitly required.	FALSE	FALSE	FALSE	FALSE	FALSE
02_workflows/T3_workflow_v01/data/01_source_loaded_harmonized/T3_source_load_manifest_internal.csv	T3_source_load_manifest_internal.csv	02_workflows/T3_workflow_v01/data/01_source_loaded_harmonized	csv	csv	1396	1.363	2026-05-02T21:14:25Z	972177af5e9e08145c39d9711fa921c9	public	derived	T3	3	9	yes_default	TRUE		release_candidate	internal_not_for_public_deposit	derived_or_workflow_data	review_internal_keep_or_remove	T3						internal_only_exclude	exclude_internal_workflow_output	Internal workflow data/table output; exclude from public deposit unless explicitly required.	FALSE	FALSE	TRUE	FALSE	FALSE	FALSE	TRUE	FALSE	FALSE	internal_only_exclude	exclude_internal_workflow_output	Internal workflow data/table output; exclude from public deposit unless explicitly required.	FALSE	FALSE	FALSE	FALSE	FALSE
02_workflows/T3_workflow_v01/data/01_source_loaded_harmonized/T3_step1_run_inputs_internal.csv	T3_step1_run_inputs_internal.csv	02_workflows/T3_workflow_v01/data/01_source_loaded_harmonized	csv	csv	671	0.655	2026-05-02T21:14:25Z	7e081ad4cda4b84db6c4e63d2bd64bbc	manual_review	derived	T3	4	2	manual_review	TRUE		release_candidate	internal_not_for_public_deposit	derived_or_workflow_data	review_internal_keep_or_remove	T3						internal_only_exclude	exclude_internal_workflow_output	Internal workflow data/table output; exclude from public deposit unless explicitly required.	FALSE	FALSE	TRUE	FALSE	FALSE	FALSE	TRUE	FALSE	FALSE	internal_only_exclude	exclude_internal_workflow_output	Internal workflow data/table output; exclude from public deposit unless explicitly required.	FALSE	FALSE	FALSE	FALSE	FALSE
02_workflows/T3_workflow_v01/data/01_source_loaded_harmonized/T3_submitted_table_template_internal.docx	T3_submitted_table_template_internal.docx	02_workflows/T3_workflow_v01/data/01_source_loaded_harmonized	docx	word_document	21608	21.102	2026-04-30T18:36:09Z	ea09cf2116dc73be83f73f5dbb503536	manual_review	rendered_output	T3;table_or_supplement			no_obsolete_or_backup_pattern	TRUE		release_candidate	internal_not_for_public_deposit	derived_or_workflow_data	review_internal_keep_or_remove	T3						internal_only_exclude	exclude_internal_workflow_output	Internal workflow data/table output; exclude from public deposit unless explicitly required.	FALSE	FALSE	FALSE	TRUE	FALSE	FALSE	TRUE	FALSE	FALSE	internal_only_exclude	exclude_internal_workflow_output	Internal workflow data/table output; exclude from public deposit unless explicitly required.	FALSE	FALSE	FALSE	FALSE	FALSE
02_workflows/T3_workflow_v01/data/01_source_loaded_harmonized/esld_T3_creatinine_comparison_raw_source_internal.csv	esld_T3_creatinine_comparison_raw_source_internal.csv	02_workflows/T3_workflow_v01/data/01_source_loaded_harmonized	csv	csv	5129025	5008.813	2026-05-02T21:14:25Z	a3443a8489a9d0a4fda616c7749d64f2	manual_review	derived	T3	20359	34	manual_review	TRUE		release_candidate	internal_not_for_public_deposit	derived_or_workflow_data	review_internal_keep_or_remove	T3						internal_only_exclude	exclude_internal_workflow_output	Internal workflow data/table output; exclude from public deposit unless explicitly required.	FALSE	FALSE	TRUE	FALSE	FALSE	FALSE	TRUE	FALSE	FALSE	internal_only_exclude	exclude_internal_workflow_output	Internal workflow data/table output; exclude from public deposit unless explicitly required.	FALSE	FALSE	FALSE	FALSE	FALSE
02_workflows/T3_workflow_v01/data/01_source_loaded_harmonized/esld_T3_creatinine_comparison_raw_source_qc_internal.csv	esld_T3_creatinine_comparison_raw_source_qc_internal.csv	02_workflows/T3_workflow_v01/data/01_source_loaded_harmonized	csv	csv	284	0.277	2026-05-02T21:14:25Z	9a155c354a3db79884413d4e0f69b760	internal_only	derived	T3	9	2	no_internal_only_default	TRUE		release_candidate	internal_not_for_public_deposit	derived_or_workflow_data	review_internal_keep_or_remove	T3						internal_only_exclude	exclude_internal_workflow_output	Internal workflow data/table output; exclude from public deposit unless explicitly required.	FALSE	FALSE	TRUE	FALSE	FALSE	FALSE	TRUE	FALSE	FALSE	internal_only_exclude	exclude_internal_workflow_output	Internal workflow data/table output; exclude from public deposit unless explicitly required.	FALSE	FALSE	FALSE	FALSE	FALSE
02_workflows/T3_workflow_v01/data/02a_refined_analysis/esld_T3_creatinine_comparison_analysis_input_internal.csv	esld_T3_creatinine_comparison_analysis_input_internal.csv	02_workflows/T3_workflow_v01/data/02a_refined_analysis	csv	csv	9685142	9458.146	2026-05-02T21:14:25Z	04c2ea43a36c3e78a3a430719f7434b7	manual_review	derived	T3	20359	48	manual_review	TRUE		release_candidate	internal_not_for_public_deposit	derived_or_workflow_data	review_internal_keep_or_remove	T3						internal_only_exclude	exclude_internal_workflow_output	Internal workflow data/table output; exclude from public deposit unless explicitly required.	FALSE	FALSE	TRUE	FALSE	FALSE	FALSE	TRUE	FALSE	FALSE	internal_only_exclude	exclude_internal_workflow_output	Internal workflow data/table output; exclude from public deposit unless explicitly required.	FALSE	FALSE	FALSE	FALSE	FALSE
02_workflows/T3_workflow_v01/data/02a_refined_analysis/esld_T3_creatinine_comparison_column_map_internal.csv	esld_T3_creatinine_comparison_column_map_internal.csv	02_workflows/T3_workflow_v01/data/02a_refined_analysis	csv	csv	312	0.305	2026-05-02T21:14:25Z	40afe662fba6e6258a506402d31ad735	manual_review	derived	T3	5	3	manual_review	TRUE		release_candidate	internal_not_for_public_deposit	derived_or_workflow_data	review_internal_keep_or_remove	T3						internal_only_exclude	exclude_internal_workflow_output	Internal workflow data/table output; exclude from public deposit unless explicitly required.	FALSE	FALSE	TRUE	FALSE	FALSE	FALSE	TRUE	FALSE	FALSE	internal_only_exclude	exclude_internal_workflow_output	Internal workflow data/table output; exclude from public deposit unless explicitly required.	FALSE	FALSE	FALSE	FALSE	FALSE
02_workflows/T3_workflow_v01/data/02a_refined_analysis/esld_T3_creatinine_comparison_refined_qc_internal.csv	esld_T3_creatinine_comparison_refined_qc_internal.csv	02_workflows/T3_workflow_v01/data/02a_refined_analysis	csv	csv	374	0.365	2026-05-02T21:14:25Z	ebab19f6aa7f27932d4bb20b0834e83f	internal_only	derived	T3	12	2	no_internal_only_default	TRUE		release_candidate	internal_not_for_public_deposit	derived_or_workflow_data	review_internal_keep_or_remove	T3						internal_only_exclude	exclude_internal_workflow_output	Internal workflow data/table output; exclude from public deposit unless explicitly required.	FALSE	FALSE	TRUE	FALSE	FALSE	FALSE	TRUE	FALSE	FALSE	internal_only_exclude	exclude_internal_workflow_output	Internal workflow data/table output; exclude from public deposit unless explicitly required.	FALSE	FALSE	FALSE	FALSE	FALSE
02_workflows/T3_workflow_v01/data/02b_table_content/esld_T3_creatinine_comparison_compare_to_submitted_internal.csv	esld_T3_creatinine_comparison_compare_to_submitted_internal.csv	02_workflows/T3_workflow_v01/data/02b_table_content	csv	csv	4290	4.189	2026-05-02T21:14:25Z	c566142dc0cc6ce40caca04d9abddafa	manual_review	derived	T3;table_or_supplement	12	24	manual_review	TRUE		release_candidate	internal_not_for_public_deposit	derived_or_workflow_data	review_internal_keep_or_remove	T3						internal_only_exclude	exclude_internal_workflow_output	Internal workflow data/table output; exclude from public deposit unless explicitly required.	FALSE	FALSE	TRUE	FALSE	FALSE	FALSE	TRUE	FALSE	FALSE	internal_only_exclude	exclude_internal_workflow_output	Internal workflow data/table output; exclude from public deposit unless explicitly required.	FALSE	FALSE	FALSE	FALSE	FALSE
02_workflows/T3_workflow_v01/data/02b_table_content/esld_T3_creatinine_comparison_recalculated_internal.csv	esld_T3_creatinine_comparison_recalculated_internal.csv	02_workflows/T3_workflow_v01/data/02b_table_content	csv	csv	2913	2.845	2026-05-02T21:14:25Z	4cf199135e6ac1f8ce84efd48865c58c	manual_review	derived	T3;table_or_supplement	12	15	manual_review	TRUE		release_candidate	internal_not_for_public_deposit	derived_or_workflow_data	review_internal_keep_or_remove	T3						internal_only_exclude	exclude_internal_workflow_output	Internal workflow data/table output; exclude from public deposit unless explicitly required.	FALSE	FALSE	TRUE	FALSE	FALSE	FALSE	TRUE	FALSE	FALSE	internal_only_exclude	exclude_internal_workflow_output	Internal workflow data/table output; exclude from public deposit unless explicitly required.	FALSE	FALSE	FALSE	FALSE	FALSE
02_workflows/T3_workflow_v01/data/02b_table_content/esld_T3_creatinine_comparison_statistics_internal.csv	esld_T3_creatinine_comparison_statistics_internal.csv	02_workflows/T3_workflow_v01/data/02b_table_content	csv	csv	476	0.465	2026-05-02T21:14:25Z	137cb4c7883b911eaf6f6676e6d7f193	manual_review	derived	T3;table_or_supplement	3	5	manual_review	TRUE		release_candidate	internal_not_for_public_deposit	derived_or_workflow_data	review_internal_keep_or_remove	T3						internal_only_exclude	exclude_internal_workflow_output	Internal workflow data/table output; exclude from public deposit unless explicitly required.	FALSE	FALSE	TRUE	FALSE	FALSE	FALSE	TRUE	FALSE	FALSE	internal_only_exclude	exclude_internal_workflow_output	Internal workflow data/table output; exclude from public deposit unless explicitly required.	FALSE	FALSE	FALSE	FALSE	FALSE
02_workflows/T3_workflow_v01/submission_ready/internal/T3_internal_submission_manifest_v01.csv	T3_internal_submission_manifest_v01.csv	02_workflows/T3_workflow_v01/submission_ready/internal	csv	csv	6868	6.707	2026-05-02T21:14:25Z	1a9b5f3b506f3d35e4749b0fc8e5b88f	public	derived	T3	15	8	yes_default	TRUE		release_candidate	internal_not_for_public_deposit	documentation_or_metadata	review_internal_keep_or_remove	T3						internal_only_exclude	exclude_internal_submission_manifest	Internal submission manifest; exclude from public deposit.	FALSE	FALSE	TRUE	FALSE	FALSE	FALSE	FALSE	TRUE	FALSE	manual_review	manual_review_documentation_public_or_internal	Internal documentation/metadata requires manual decision.	TRUE	FALSE	FALSE	FALSE	TRUE
02_workflows/T3_workflow_v01/submission_ready/internal/data/esld_T3_creatinine_comparison_analysis_input_internal.csv	esld_T3_creatinine_comparison_analysis_input_internal.csv	02_workflows/T3_workflow_v01/submission_ready/internal/data	csv	csv	9685142	9458.146	2026-05-02T21:14:25Z	04c2ea43a36c3e78a3a430719f7434b7	manual_review	derived	T3	20359	48	manual_review	TRUE		release_candidate	internal_not_for_public_deposit	derived_or_workflow_data	review_internal_keep_or_remove	T3						internal_only_exclude	exclude_internal_workflow_output	Internal workflow data/table output; exclude from public deposit unless explicitly required.	FALSE	FALSE	TRUE	FALSE	FALSE	FALSE	TRUE	FALSE	FALSE	internal_only_exclude	exclude_internal_workflow_output	Internal workflow data/table output; exclude from public deposit unless explicitly required.	FALSE	FALSE	FALSE	FALSE	FALSE
02_workflows/T3_workflow_v01/submission_ready/internal/data/esld_T3_creatinine_comparison_raw_source_internal.csv	esld_T3_creatinine_comparison_raw_source_internal.csv	02_workflows/T3_workflow_v01/submission_ready/internal/data	csv	csv	5129025	5008.813	2026-05-02T21:14:25Z	a3443a8489a9d0a4fda616c7749d64f2	manual_review	derived	T3	20359	34	manual_review	TRUE		release_candidate	internal_not_for_public_deposit	derived_or_workflow_data	review_internal_keep_or_remove	T3						internal_only_exclude	exclude_internal_workflow_output	Internal workflow data/table output; exclude from public deposit unless explicitly required.	FALSE	FALSE	TRUE	FALSE	FALSE	FALSE	TRUE	FALSE	FALSE	internal_only_exclude	exclude_internal_workflow_output	Internal workflow data/table output; exclude from public deposit unless explicitly required.	FALSE	FALSE	FALSE	FALSE	FALSE
02_workflows/T3_workflow_v01/submission_ready/internal/data/esld_T3_creatinine_comparison_recalculated_internal.csv	esld_T3_creatinine_comparison_recalculated_internal.csv	02_workflows/T3_workflow_v01/submission_ready/internal/data	csv	csv	2913	2.845	2026-05-02T21:14:25Z	4cf199135e6ac1f8ce84efd48865c58c	manual_review	derived	T3	12	15	manual_review	TRUE		release_candidate	internal_not_for_public_deposit	derived_or_workflow_data	review_internal_keep_or_remove	T3						internal_only_exclude	exclude_internal_workflow_output	Internal workflow data/table output; exclude from public deposit unless explicitly required.	FALSE	FALSE	TRUE	FALSE	FALSE	FALSE	TRUE	FALSE	FALSE	internal_only_exclude	exclude_internal_workflow_output	Internal workflow data/table output; exclude from public deposit unless explicitly required.	FALSE	FALSE	FALSE	FALSE	FALSE
02_workflows/T3_workflow_v01/submission_ready/internal/data/esld_T3_creatinine_comparison_statistics_internal.csv	esld_T3_creatinine_comparison_statistics_internal.csv	02_workflows/T3_workflow_v01/submission_ready/internal/data	csv	csv	476	0.465	2026-05-02T21:14:25Z	137cb4c7883b911eaf6f6676e6d7f193	manual_review	derived	T3	3	5	manual_review	TRUE		release_candidate	internal_not_for_public_deposit	derived_or_workflow_data	review_internal_keep_or_remove	T3						internal_only_exclude	exclude_internal_workflow_output	Internal workflow data/table output; exclude from public deposit unless explicitly required.	FALSE	FALSE	TRUE	FALSE	FALSE	FALSE	TRUE	FALSE	FALSE	internal_only_exclude	exclude_internal_workflow_output	Internal workflow data/table output; exclude from public deposit unless explicitly required.	FALSE	FALSE	FALSE	FALSE	FALSE
02_workflows/T3_workflow_v01/submission_ready/internal/tables/T3_creatinine_comparison_recalculated_internal.docx	T3_creatinine_comparison_recalculated_internal.docx	02_workflows/T3_workflow_v01/submission_ready/internal/tables	docx	word_document	15130	14.775	2026-05-02T21:14:25Z	9bd3c43e5f15ca926105243b2db0e531	manual_review	rendered_output	T3;table_or_supplement			manual_review	TRUE		release_candidate	internal_not_for_public_deposit	rendered_table	review_internal_keep_or_remove	T3						internal_only_exclude	exclude_internal_workflow_output	Internal workflow data/table output; exclude from public deposit unless explicitly required.	FALSE	FALSE	FALSE	TRUE	FALSE	FALSE	TRUE	FALSE	FALSE	internal_only_exclude	exclude_internal_workflow_output	Internal workflow data/table output; exclude from public deposit unless explicitly required.	FALSE	FALSE	FALSE	FALSE	FALSE
02_workflows/T3_workflow_v01/submission_ready/internal/tables/T3_creatinine_comparison_submitted_values_internal.docx	T3_creatinine_comparison_submitted_values_internal.docx	02_workflows/T3_workflow_v01/submission_ready/internal/tables	docx	word_document	21608	21.102	2026-05-02T21:14:25Z	ea09cf2116dc73be83f73f5dbb503536	manual_review	rendered_output	T3;table_or_supplement			manual_review	TRUE		release_candidate	internal_not_for_public_deposit	rendered_table	review_internal_keep_or_remove	T3						internal_only_exclude	exclude_internal_workflow_output	Internal workflow data/table output; exclude from public deposit unless explicitly required.	FALSE	FALSE	FALSE	TRUE	FALSE	FALSE	TRUE	FALSE	FALSE	internal_only_exclude	exclude_internal_workflow_output	Internal workflow data/table output; exclude from public deposit unless explicitly required.	FALSE	FALSE	FALSE	FALSE	FALSE
02_workflows/T3_workflow_v01/submission_ready/internal/tables/T3_submitted_table_template_internal.docx	T3_submitted_table_template_internal.docx	02_workflows/T3_workflow_v01/submission_ready/internal/tables	docx	word_document	21608	21.102	2026-05-02T21:14:25Z	ea09cf2116dc73be83f73f5dbb503536	manual_review	rendered_output	T3;table_or_supplement			no_obsolete_or_backup_pattern	TRUE		release_candidate	internal_not_for_public_deposit	rendered_table	review_internal_keep_or_remove	T3						internal_only_exclude	exclude_internal_workflow_output	Internal workflow data/table output; exclude from public deposit unless explicitly required.	FALSE	FALSE	FALSE	TRUE	FALSE	FALSE	TRUE	FALSE	FALSE	internal_only_exclude	exclude_internal_workflow_output	Internal workflow data/table output; exclude from public deposit unless explicitly required.	FALSE	FALSE	FALSE	FALSE	FALSE
02_workflows/T3_workflow_v01/tables/T3_creatinine_comparison_recalculated_internal.docx	T3_creatinine_comparison_recalculated_internal.docx	02_workflows/T3_workflow_v01/tables	docx	word_document	15130	14.775	2026-05-02T21:14:25Z	9bd3c43e5f15ca926105243b2db0e531	manual_review	rendered_output	T3;table_or_supplement			manual_review	TRUE		release_candidate	internal_not_for_public_deposit	rendered_table	review_internal_keep_or_remove	T3						internal_only_exclude	exclude_internal_workflow_output	Internal workflow data/table output; exclude from public deposit unless explicitly required.	FALSE	FALSE	FALSE	TRUE	FALSE	FALSE	TRUE	FALSE	FALSE	internal_only_exclude	exclude_internal_workflow_output	Internal workflow data/table output; exclude from public deposit unless explicitly required.	FALSE	FALSE	FALSE	FALSE	FALSE
02_workflows/T3_workflow_v01/tables/T3_creatinine_comparison_submitted_values_internal.docx	T3_creatinine_comparison_submitted_values_internal.docx	02_workflows/T3_workflow_v01/tables	docx	word_document	21608	21.102	2026-05-02T21:14:25Z	ea09cf2116dc73be83f73f5dbb503536	manual_review	rendered_output	T3;table_or_supplement			manual_review	TRUE		release_candidate	internal_not_for_public_deposit	rendered_table	review_internal_keep_or_remove	T3						internal_only_exclude	exclude_internal_workflow_output	Internal workflow data/table output; exclude from public deposit unless explicitly required.	FALSE	FALSE	FALSE	TRUE	FALSE	FALSE	TRUE	FALSE	FALSE	internal_only_exclude	exclude_internal_workflow_output	Internal workflow data/table output; exclude from public deposit unless explicitly required.	FALSE	FALSE	FALSE	FALSE	FALSE
02_workflows/T4_workflow_v01/data/01_source_loaded_harmonized/T4_source_load_manifest_internal.csv	T4_source_load_manifest_internal.csv	02_workflows/T4_workflow_v01/data/01_source_loaded_harmonized	csv	csv	1851	1.808	2026-05-02T00:32:16Z	f241564f694473f280bacf4c44ca7016	public	derived	T4	4	9	yes_default	TRUE		release_candidate	internal_not_for_public_deposit	derived_or_workflow_data	review_internal_keep_or_remove	T4						internal_only_exclude	exclude_internal_workflow_output	Internal workflow data/table output; exclude from public deposit unless explicitly required.	FALSE	FALSE	TRUE	FALSE	FALSE	FALSE	TRUE	FALSE	FALSE	internal_only_exclude	exclude_internal_workflow_output	Internal workflow data/table output; exclude from public deposit unless explicitly required.	FALSE	FALSE	FALSE	FALSE	FALSE
02_workflows/T4_workflow_v01/data/01_source_loaded_harmonized/T4_submitted_table_template_internal.docx	T4_submitted_table_template_internal.docx	02_workflows/T4_workflow_v01/data/01_source_loaded_harmonized	docx	word_document	19372	18.918	2026-05-01T20:54:08Z	32bbf7773dd07e6781ab7d8356d3bf84	manual_review	rendered_output	T4;table_or_supplement			no_obsolete_or_backup_pattern	TRUE		release_candidate	internal_not_for_public_deposit	derived_or_workflow_data	review_internal_keep_or_remove	T4						internal_only_exclude	exclude_internal_workflow_output	Internal workflow data/table output; exclude from public deposit unless explicitly required.	FALSE	FALSE	FALSE	TRUE	FALSE	FALSE	TRUE	FALSE	FALSE	internal_only_exclude	exclude_internal_workflow_output	Internal workflow data/table output; exclude from public deposit unless explicitly required.	FALSE	FALSE	FALSE	FALSE	FALSE
02_workflows/T4_workflow_v01/data/02a_refined_analysis/esld_T4_score_deviation_outcome_analysis_input_internal.csv	esld_T4_score_deviation_outcome_analysis_input_internal.csv	02_workflows/T4_workflow_v01/data/02a_refined_analysis	csv	csv	74	0.072	2026-05-02T00:32:16Z	e9a9c6cf514a1b981060ce39528cfbe9	manual_review	derived	T4	0	6	manual_review	TRUE		release_candidate	internal_not_for_public_deposit	derived_or_workflow_data	review_internal_keep_or_remove	T4						internal_only_exclude	exclude_internal_workflow_output	Internal workflow data/table output; exclude from public deposit unless explicitly required.	FALSE	FALSE	TRUE	FALSE	FALSE	FALSE	TRUE	FALSE	FALSE	internal_only_exclude	exclude_internal_workflow_output	Internal workflow data/table output; exclude from public deposit unless explicitly required.	FALSE	FALSE	FALSE	FALSE	FALSE
02_workflows/T4_workflow_v01/data/02a_refined_analysis/esld_T4_score_deviation_outcome_column_map_internal.csv	esld_T4_score_deviation_outcome_column_map_internal.csv	02_workflows/T4_workflow_v01/data/02a_refined_analysis	csv	csv	67	0.065	2026-05-02T00:32:16Z	f319edbb7d8ec116a952d2a679ba94db	manual_review	derived	T4	0	3	manual_review	TRUE		release_candidate	internal_not_for_public_deposit	derived_or_workflow_data	review_internal_keep_or_remove	T4						internal_only_exclude	exclude_internal_workflow_output	Internal workflow data/table output; exclude from public deposit unless explicitly required.	FALSE	FALSE	TRUE	FALSE	FALSE	FALSE	TRUE	FALSE	FALSE	internal_only_exclude	exclude_internal_workflow_output	Internal workflow data/table output; exclude from public deposit unless explicitly required.	FALSE	FALSE	FALSE	FALSE	FALSE
02_workflows/T4_workflow_v01/data/02a_refined_analysis/esld_T4_score_deviation_outcome_refined_qc_internal.csv	esld_T4_score_deviation_outcome_refined_qc_internal.csv	02_workflows/T4_workflow_v01/data/02a_refined_analysis	csv	csv	417	0.407	2026-05-02T00:32:16Z	795e2ee8a13f978d67d4ece6a7f41481	internal_only	derived	T4	4	2	no_internal_only_default	TRUE		release_candidate	internal_not_for_public_deposit	derived_or_workflow_data	review_internal_keep_or_remove	T4						internal_only_exclude	exclude_internal_workflow_output	Internal workflow data/table output; exclude from public deposit unless explicitly required.	FALSE	FALSE	TRUE	FALSE	FALSE	FALSE	TRUE	FALSE	FALSE	internal_only_exclude	exclude_internal_workflow_output	Internal workflow data/table output; exclude from public deposit unless explicitly required.	FALSE	FALSE	FALSE	FALSE	FALSE
02_workflows/T4_workflow_v01/data/02b_table_content/esld_T4_score_deviation_outcome_build_qc_internal.csv	esld_T4_score_deviation_outcome_build_qc_internal.csv	02_workflows/T4_workflow_v01/data/02b_table_content	csv	csv	1474	1.439	2026-05-02T00:32:16Z	6d3af1f683892ed32ef80ba5db742bca	internal_only	derived	T4;table_or_supplement	6	4	no_internal_only_default	TRUE		release_candidate	internal_not_for_public_deposit	derived_or_workflow_data	review_internal_keep_or_remove	T4						internal_only_exclude	exclude_internal_workflow_output	Internal workflow data/table output; exclude from public deposit unless explicitly required.	FALSE	FALSE	TRUE	FALSE	FALSE	FALSE	TRUE	FALSE	FALSE	internal_only_exclude	exclude_internal_workflow_output	Internal workflow data/table output; exclude from public deposit unless explicitly required.	FALSE	FALSE	FALSE	FALSE	FALSE
02_workflows/T4_workflow_v01/data/02b_table_content/esld_T4_score_deviation_outcome_compare_to_submitted_internal.csv	esld_T4_score_deviation_outcome_compare_to_submitted_internal.csv	02_workflows/T4_workflow_v01/data/02b_table_content	csv	csv	7245	7.075	2026-05-02T00:32:16Z	58f722dd1d626847b45ffabd4244d468	manual_review	derived	T4;table_or_supplement	52	9	manual_review	TRUE		release_candidate	internal_not_for_public_deposit	derived_or_workflow_data	review_internal_keep_or_remove	T4						internal_only_exclude	exclude_internal_workflow_output	Internal workflow data/table output; exclude from public deposit unless explicitly required.	FALSE	FALSE	TRUE	FALSE	FALSE	FALSE	TRUE	FALSE	FALSE	internal_only_exclude	exclude_internal_workflow_output	Internal workflow data/table output; exclude from public deposit unless explicitly required.	FALSE	FALSE	FALSE	FALSE	FALSE
02_workflows/T4_workflow_v01/data/02b_table_content/esld_T4_score_deviation_outcome_recalculated_internal.csv	esld_T4_score_deviation_outcome_recalculated_internal.csv	02_workflows/T4_workflow_v01/data/02b_table_content	csv	csv	4283	4.183	2026-05-02T00:32:16Z	a2998333f45f8ba8882c0ef4cc047291	manual_review	derived	T4;table_or_supplement	13	13	manual_review	TRUE		release_candidate	internal_not_for_public_deposit	derived_or_workflow_data	review_internal_keep_or_remove	T4						internal_only_exclude	exclude_internal_workflow_output	Internal workflow data/table output; exclude from public deposit unless explicitly required.	FALSE	FALSE	TRUE	FALSE	FALSE	FALSE	TRUE	FALSE	FALSE	internal_only_exclude	exclude_internal_workflow_output	Internal workflow data/table output; exclude from public deposit unless explicitly required.	FALSE	FALSE	FALSE	FALSE	FALSE
02_workflows/T4_workflow_v01/data/02b_table_content/esld_T4_score_deviation_outcome_recalculation_meta_internal.csv	esld_T4_score_deviation_outcome_recalculation_meta_internal.csv	02_workflows/T4_workflow_v01/data/02b_table_content	csv	csv	408	0.398	2026-05-02T00:32:16Z	d482bd91d024fa3479aab5840f77080c	manual_review	derived	T4;table_or_supplement	11	2	manual_review	TRUE		release_candidate	internal_not_for_public_deposit	derived_or_workflow_data	review_internal_keep_or_remove	T4						internal_only_exclude	exclude_internal_workflow_output	Internal workflow data/table output; exclude from public deposit unless explicitly required.	FALSE	FALSE	TRUE	FALSE	FALSE	FALSE	TRUE	FALSE	FALSE	internal_only_exclude	exclude_internal_workflow_output	Internal workflow data/table output; exclude from public deposit unless explicitly required.	FALSE	FALSE	FALSE	FALSE	FALSE
02_workflows/T4_workflow_v01/data/02b_table_content/esld_T4_score_deviation_outcome_statistics_internal.csv	esld_T4_score_deviation_outcome_statistics_internal.csv	02_workflows/T4_workflow_v01/data/02b_table_content	csv	csv	75	0.073	2026-05-02T00:32:16Z	7df64e1c19df1a70acb6869c60d822a1	manual_review	derived	T4;table_or_supplement	0	8	manual_review	TRUE		release_candidate	internal_not_for_public_deposit	derived_or_workflow_data	review_internal_keep_or_remove	T4						internal_only_exclude	exclude_internal_workflow_output	Internal workflow data/table output; exclude from public deposit unless explicitly required.	FALSE	FALSE	TRUE	FALSE	FALSE	FALSE	TRUE	FALSE	FALSE	internal_only_exclude	exclude_internal_workflow_output	Internal workflow data/table output; exclude from public deposit unless explicitly required.	FALSE	FALSE	FALSE	FALSE	FALSE
02_workflows/T4_workflow_v01/submission_ready/internal/T4_internal_submission_manifest_v01.csv	T4_internal_submission_manifest_v01.csv	02_workflows/T4_workflow_v01/submission_ready/internal	csv	csv	8562	8.361	2026-05-02T00:32:17Z	bc6b1010cda0362f10bafb7aee2199dc	public	derived	T4	19	8	yes_default	TRUE		release_candidate	internal_not_for_public_deposit	documentation_or_metadata	review_internal_keep_or_remove	T4						internal_only_exclude	exclude_internal_submission_manifest	Internal submission manifest; exclude from public deposit.	FALSE	FALSE	TRUE	FALSE	FALSE	FALSE	FALSE	TRUE	FALSE	manual_review	manual_review_documentation_public_or_internal	Internal documentation/metadata requires manual decision.	TRUE	FALSE	FALSE	FALSE	TRUE
02_workflows/T4_workflow_v01/submission_ready/internal/data/esld_T4_score_deviation_outcome_analysis_input_internal.csv	esld_T4_score_deviation_outcome_analysis_input_internal.csv	02_workflows/T4_workflow_v01/submission_ready/internal/data	csv	csv	74	0.072	2026-05-02T00:32:17Z	e9a9c6cf514a1b981060ce39528cfbe9	manual_review	derived	T4	0	6	manual_review	TRUE		release_candidate	internal_not_for_public_deposit	derived_or_workflow_data	review_internal_keep_or_remove	T4						internal_only_exclude	exclude_internal_workflow_output	Internal workflow data/table output; exclude from public deposit unless explicitly required.	FALSE	FALSE	TRUE	FALSE	FALSE	FALSE	TRUE	FALSE	FALSE	internal_only_exclude	exclude_internal_workflow_output	Internal workflow data/table output; exclude from public deposit unless explicitly required.	FALSE	FALSE	FALSE	FALSE	FALSE
02_workflows/T4_workflow_v01/submission_ready/internal/data/esld_T4_score_deviation_outcome_recalculated_internal.csv	esld_T4_score_deviation_outcome_recalculated_internal.csv	02_workflows/T4_workflow_v01/submission_ready/internal/data	csv	csv	4283	4.183	2026-05-02T00:32:17Z	a2998333f45f8ba8882c0ef4cc047291	manual_review	derived	T4	13	13	manual_review	TRUE		release_candidate	internal_not_for_public_deposit	derived_or_workflow_data	review_internal_keep_or_remove	T4						internal_only_exclude	exclude_internal_workflow_output	Internal workflow data/table output; exclude from public deposit unless explicitly required.	FALSE	FALSE	TRUE	FALSE	FALSE	FALSE	TRUE	FALSE	FALSE	internal_only_exclude	exclude_internal_workflow_output	Internal workflow data/table output; exclude from public deposit unless explicitly required.	FALSE	FALSE	FALSE	FALSE	FALSE
02_workflows/T4_workflow_v01/submission_ready/internal/data/esld_T4_score_deviation_outcome_statistics_internal.csv	esld_T4_score_deviation_outcome_statistics_internal.csv	02_workflows/T4_workflow_v01/submission_ready/internal/data	csv	csv	75	0.073	2026-05-02T00:32:17Z	7df64e1c19df1a70acb6869c60d822a1	manual_review	derived	T4	0	8	manual_review	TRUE		release_candidate	internal_not_for_public_deposit	derived_or_workflow_data	review_internal_keep_or_remove	T4						internal_only_exclude	exclude_internal_workflow_output	Internal workflow data/table output; exclude from public deposit unless explicitly required.	FALSE	FALSE	TRUE	FALSE	FALSE	FALSE	TRUE	FALSE	FALSE	internal_only_exclude	exclude_internal_workflow_output	Internal workflow data/table output; exclude from public deposit unless explicitly required.	FALSE	FALSE	FALSE	FALSE	FALSE
02_workflows/T4_workflow_v01/submission_ready/internal/tables/T4_score_deviation_outcome_recalculated_internal.docx	T4_score_deviation_outcome_recalculated_internal.docx	02_workflows/T4_workflow_v01/submission_ready/internal/tables	docx	word_document	14540	14.199	2026-05-02T00:32:17Z	6f02b534b3f0899f4beccc89938d7d05	manual_review	rendered_output	T4;table_or_supplement			manual_review	TRUE		release_candidate	internal_not_for_public_deposit	rendered_table	review_internal_keep_or_remove	T4						internal_only_exclude	exclude_internal_workflow_output	Internal workflow data/table output; exclude from public deposit unless explicitly required.	FALSE	FALSE	FALSE	TRUE	FALSE	FALSE	TRUE	FALSE	FALSE	internal_only_exclude	exclude_internal_workflow_output	Internal workflow data/table output; exclude from public deposit unless explicitly required.	FALSE	FALSE	FALSE	FALSE	FALSE
02_workflows/T4_workflow_v01/submission_ready/internal/tables/T4_score_deviation_outcome_submitted_values_internal.docx	T4_score_deviation_outcome_submitted_values_internal.docx	02_workflows/T4_workflow_v01/submission_ready/internal/tables	docx	word_document	19372	18.918	2026-05-02T00:32:17Z	32bbf7773dd07e6781ab7d8356d3bf84	manual_review	rendered_output	T4;table_or_supplement			manual_review	TRUE		release_candidate	internal_not_for_public_deposit	rendered_table	review_internal_keep_or_remove	T4						internal_only_exclude	exclude_internal_workflow_output	Internal workflow data/table output; exclude from public deposit unless explicitly required.	FALSE	FALSE	FALSE	TRUE	FALSE	FALSE	TRUE	FALSE	FALSE	internal_only_exclude	exclude_internal_workflow_output	Internal workflow data/table output; exclude from public deposit unless explicitly required.	FALSE	FALSE	FALSE	FALSE	FALSE
02_workflows/T4_workflow_v01/submission_ready/internal/tables/T4_submitted_table_template_internal.docx	T4_submitted_table_template_internal.docx	02_workflows/T4_workflow_v01/submission_ready/internal/tables	docx	word_document	19372	18.918	2026-05-02T00:32:17Z	32bbf7773dd07e6781ab7d8356d3bf84	manual_review	rendered_output	T4;table_or_supplement			no_obsolete_or_backup_pattern	TRUE		release_candidate	internal_not_for_public_deposit	rendered_table	review_internal_keep_or_remove	T4						internal_only_exclude	exclude_internal_workflow_output	Internal workflow data/table output; exclude from public deposit unless explicitly required.	FALSE	FALSE	FALSE	TRUE	FALSE	FALSE	TRUE	FALSE	FALSE	internal_only_exclude	exclude_internal_workflow_output	Internal workflow data/table output; exclude from public deposit unless explicitly required.	FALSE	FALSE	FALSE	FALSE	FALSE
02_workflows/T4_workflow_v01/tables/T4_score_deviation_outcome_recalculated_internal.docx	T4_score_deviation_outcome_recalculated_internal.docx	02_workflows/T4_workflow_v01/tables	docx	word_document	14540	14.199	2026-05-02T00:32:17Z	6f02b534b3f0899f4beccc89938d7d05	manual_review	rendered_output	T4;table_or_supplement			manual_review	TRUE		release_candidate	internal_not_for_public_deposit	rendered_table	review_internal_keep_or_remove	T4						internal_only_exclude	exclude_internal_workflow_output	Internal workflow data/table output; exclude from public deposit unless explicitly required.	FALSE	FALSE	FALSE	TRUE	FALSE	FALSE	TRUE	FALSE	FALSE	internal_only_exclude	exclude_internal_workflow_output	Internal workflow data/table output; exclude from public deposit unless explicitly required.	FALSE	FALSE	FALSE	FALSE	FALSE
02_workflows/T4_workflow_v01/tables/T4_score_deviation_outcome_submitted_values_internal.docx	T4_score_deviation_outcome_submitted_values_internal.docx	02_workflows/T4_workflow_v01/tables	docx	word_document	19372	18.918	2026-05-02T00:32:17Z	32bbf7773dd07e6781ab7d8356d3bf84	manual_review	rendered_output	T4;table_or_supplement			manual_review	TRUE		release_candidate	internal_not_for_public_deposit	rendered_table	review_internal_keep_or_remove	T4						internal_only_exclude	exclude_internal_workflow_output	Internal workflow data/table output; exclude from public deposit unless explicitly required.	FALSE	FALSE	FALSE	TRUE	FALSE	FALSE	TRUE	FALSE	FALSE	internal_only_exclude	exclude_internal_workflow_output	Internal workflow data/table output; exclude from public deposit unless explicitly required.	FALSE	FALSE	FALSE	FALSE	FALSE
