# Supplementary material for: Creatinine assay interferences compromises MELD accuracy and may bias liver allocation
Source: Nat Commun. 2026 Jul 23;17:7111. doi: 10.1038/s41467-026-75011-x (PMC13396164; doi:10.1038/s41467-026-75011-x)
Supplement: Supplementary file 4 — Source Data [file 41467_2026_75011_MOESM4_ESM.zip › figshare_package_FINAL_PUBLIC_DEPOSIT_V1_20260503_002637/00_release_manifests/final_public_package_upload_readiness_summary_v01.csv]

check	value	status
public_package	/Users/mo/Library/CloudStorage/OneDrive-Persönlich/MO/Papers/MELD/02_programs/MELD_repository_release_v1/submission/figshare_package_FINAL_PUBLIC_DEPOSIT_V1_20260503_002637	info
text_files_scanned	127	info
absolute_local_path_hits_before	903	info
sanitized_text_lines	903	info
absolute_local_path_hits_after	0	pass
root_helper_R_scripts_removed	6	pass
remaining_root_R_scripts	0	pass
generic_variable_names_final	0	pass
empty_descriptions_final	0	pass
imprecise_pattern_descriptions_final	0	pass
variables_requiring_dictionary_review_final	0	pass
recommended_dictionary_exists	TRUE	pass
readme_exists	TRUE	pass
