# Supplementary material for: Creatinine assay interferences compromises MELD accuracy and may bias liver allocation
Source: Nat Commun. 2026 Jul 23;17:7111. doi: 10.1038/s41467-026-75011-x (PMC13396164; doi:10.1038/s41467-026-75011-x)
Supplement: Supplementary file 4 — Source Data [file 41467_2026_75011_MOESM4_ESM.zip › figshare_package_FINAL_PUBLIC_DEPOSIT_V1_20260503_002637/00_release_manifests/public_absolute_path_scan_v01.csv]

relative_path	line	text_preview
00_release_manifests/final_variable_dictionary_approved_v01.csv	287	source_path,02_workflows/F1_workflow_v02/data/01_source_loaded_harmonized/expm_slco_F1_source_load_manifest_public.csv,expm_slco_F1_source_load_manifest_public.csv,,character,,,01_primary_data/public/f1_tb_cre_experimental_array_raw.csv | LOCAL_PATH_REMOVED,NA/blank as read by fread,4,0,4,LOCAL_PATH_REMOVED
00_release_manifests/final_variable_dictionary_approved_v01.csv	296	value,02_workflows/F1_workflow_v02/data/01_source_loaded_harmonized/expm_slco_F1_step1_run_inputs_public.csv,expm_slco_F1_step1_run_inputs_public.csv,,character,,,V3 central primary-data layer | 01_primary_data/public/f1_tb_cre_experimental_array_raw.csv | /...,NA/blank as read by fread,5,0,5,V3 central primary-data layer | LOCAL_PATH_REMOVED
00_release_manifests/final_variable_dictionary_approved_v01.csv	386	path,02_workflows/F1_workflow_v02/data/02b_figure_content/slco_F1_surface_run_inputs_outputs_public.csv,slco_F1_surface_run_inputs_outputs_public.csv,,character,,,02_workflows/F1_workflow_v02/data/02a_refined_analysis/expm_F1_model_coefficients_public.csv | ...,NA/blank as read by fread,5,0,5,LOCAL_PATH_REMOVED
00_release_manifests/final_variable_dictionary_approved_v01.csv	391	source_path,02_workflows/F1_workflow_v02/submission_ready/F1_submission_ready_manifest_v02.csv,F1_submission_ready_manifest_v02.csv,,character,,,02_workflows/F1_workflow_v02/data/02a_refined_analysis/expm_F1_array_input_public.csv | LOCAL_PATH_REMOVED,NA/blank as read by fread,21,0,20,LOCAL_PATH_REMOVED
00_release_manifests/final_variable_dictionary_approved_v01.csv	392	submission_path,02_workflows/F1_workflow_v02/submission_ready/F1_submission_ready_manifest_v02.csv,F1_submission_ready_manifest_v02.csv,,character,,,02_workflows/F1_workflow_v02/submission_ready/public/data/expm_F1_array_input_public.csv | /Use...,NA/blank as read by fread,21,0,21,LOCAL_PATH_REMOVED
00_release_manifests/final_variable_dictionary_approved_v01.csv	458	source_path,02_workflows/F1_workflow_v02/submission_ready/internal/F1_internal_submission_manifest_v02.csv,F1_internal_submission_manifest_v02.csv,,character,,,02_workflows/F1_workflow_v02/data/02a_refined_analysis/expm_F1_array_input_public.csv | LOCAL_PATH_REMOVED,NA/blank as read by fread,16,0,16,LOCAL_PATH_REMOVED
00_release_manifests/final_variable_dictionary_approved_v01.csv	459	submission_path,02_workflows/F1_workflow_v02/submission_ready/internal/F1_internal_submission_manifest_v02.csv,F1_internal_submission_manifest_v02.csv,,character,,,02_workflows/F1_workflow_v02/submission_ready/internal/data/expm_F1_array_input_with_rounding_a...,NA/blank as read by fread,16,0,16,LOCAL_PATH_REMOVED
00_release_manifests/final_variable_dictionary_approved_v01.csv	514	source_path,02_workflows/F1_workflow_v02/submission_ready/public/F1_public_submission_manifest_v02.csv,F1_public_submission_manifest_v02.csv,,character,,,02_workflows/F1_workflow_v02/data/02a_refined_analysis/expm_F1_array_input_public.csv | LOCAL_PATH_REMOVED,NA/blank as read by fread,5,0,5,LOCAL_PATH_REMOVED
00_release_manifests/final_variable_dictionary_approved_v01.csv	515	submission_path,02_workflows/F1_workflow_v02/submission_ready/public/F1_public_submission_manifest_v02.csv,F1_public_submission_manifest_v02.csv,,character,,,02_workflows/F1_workflow_v02/submission_ready/public/data/expm_F1_array_input_public.csv | /Use...,NA/blank as read by fread,5,0,5,LOCAL_PATH_REMOVED
00_release_manifests/final_variable_dictionary_approved_v01.csv	543	source_path,02_workflows/F2_workflow_v01/data/01_source_loaded_harmonized/slco_F2_source_load_manifest_internal.csv,slco_F2_source_load_manifest_internal.csv,,character,,,01_primary_data/public/f2_simulated_heatmap_repository.csv | LOCAL_PATH_REMOVED,NA/blank as read by fread,2,0,2,LOCAL_PATH_REMOVED
00_release_manifests/final_variable_dictionary_approved_v01.csv	552	value,02_workflows/F2_workflow_v01/data/01_source_loaded_harmonized/slco_F2_step1_run_inputs_internal.csv,slco_F2_step1_run_inputs_internal.csv,,character,,,V3 central primary-data layer | 01_primary_data/public/f2_simulated_heatmap_repository.csv | /U...,NA/blank as read by fread,3,0,3,V3 central primary-data layer | LOCAL_PATH_REMOVED
00_release_manifests/final_variable_dictionary_approved_v01.csv	586	source_path,02_workflows/F2_workflow_v01/submission_ready/F2_submission_ready_manifest_v01.csv,F2_submission_ready_manifest_v01.csv,,character,,,02_workflows/F2_workflow_v01/data/02b_figure_content/slco_F2_heatmap_bin_public.csv | LOCAL_PATH_REMOVED,NA/blank as read by fread,14,0,14,LOCAL_PATH_REMOVED
00_release_manifests/final_variable_dictionary_approved_v01.csv	587	submission_path,02_workflows/F2_workflow_v01/submission_ready/F2_submission_ready_manifest_v01.csv,F2_submission_ready_manifest_v01.csv,,character,,,02_workflows/F2_workflow_v01/submission_ready/public/data/slco_F2_heatmap_bin_public.csv | /Use...,NA/blank as read by fread,14,0,14,LOCAL_PATH_REMOVED
00_release_manifests/final_variable_dictionary_approved_v01.csv	626	source_path,02_workflows/F2_workflow_v01/submission_ready/internal/data/slco_F2_source_load_manifest_internal.csv,slco_F2_source_load_manifest_internal.csv,,character,,,01_primary_data/public/f2_simulated_heatmap_repository.csv | LOCAL_PATH_REMOVED,NA/blank as read by fread,2,0,2,LOCAL_PATH_REMOVED
00_release_manifests/final_variable_dictionary_approved_v01.csv	637	source_path,02_workflows/F2_workflow_v01/submission_ready/internal/F2_internal_submission_manifest_v01.csv,F2_internal_submission_manifest_v01.csv,,character,,,02_workflows/F2_workflow_v01/data/01_source_loaded_harmonized/slco_F2_heatmap_bin_reference_int...,NA/blank as read by fread,11,0,11,LOCAL_PATH_REMOVED
00_release_manifests/final_variable_dictionary_approved_v01.csv	638	submission_path,02_workflows/F2_workflow_v01/submission_ready/internal/F2_internal_submission_manifest_v01.csv,F2_internal_submission_manifest_v01.csv,,character,,,02_workflows/F2_workflow_v01/submission_ready/internal/data/slco_F2_heatmap_bin_reference_inter...,NA/blank as read by fread,11,0,11,LOCAL_PATH_REMOVED
00_release_manifests/final_variable_dictionary_approved_v01.csv	655	source_path,02_workflows/F2_workflow_v01/submission_ready/public/F2_public_submission_manifest_v01.csv,F2_public_submission_manifest_v01.csv,,character,,,02_workflows/F2_workflow_v01/data/02b_figure_content/slco_F2_heatmap_bin_public.csv | LOCAL_PATH_REMOVED,NA/blank as read by fread,3,0,3,LOCAL_PATH_REMOVED
00_release_manifests/final_variable_dictionary_approved_v01.csv	656	submission_path,02_workflows/F2_workflow_v01/submission_ready/public/F2_public_submission_manifest_v01.csv,F2_public_submission_manifest_v01.csv,,character,,,02_workflows/F2_workflow_v01/submission_ready/public/data/slco_F2_heatmap_bin_public.csv | /Use...,NA/blank as read by fread,3,0,3,LOCAL_PATH_REMOVED
00_release_manifests/final_variable_dictionary_approved_v01.csv	709	source_path,02_workflows/F3_workflow_v01/data/01_source_loaded_harmonized/F3_source_load_manifest_internal.csv,F3_source_load_manifest_internal.csv,,character,,,01_primary_data/public/esld_master_long_public.csv | LOCAL_PATH_REMOVED,NA/blank as read by fread,2,0,2,LOCAL_PATH_REMOVED
00_release_manifests/final_variable_dictionary_approved_v01.csv	765	source_path,02_workflows/F3_workflow_v01/submission_ready/internal/data/F3_source_load_manifest_internal.csv,F3_source_load_manifest_internal.csv,,character,,,01_primary_data/public/esld_master_long_public.csv | LOCAL_PATH_REMOVED,NA/blank as read by fread,2,0,2,LOCAL_PATH_REMOVED
00_release_manifests/final_variable_dictionary_approved_v01.csv	853	source_path,02_workflows/F4_workflow_v01/data/01_source_loaded_harmonized/esld_srtr_F4_source_load_manifest_internal.csv,esld_srtr_F4_source_load_manifest_internal.csv,,character,,,01_primary_data/public/esld_master_long_public.csv | LOCAL_PATH_REMOVED,NA/blank as read by fread,4,0,4,LOCAL_PATH_REMOVED
00_release_manifests/final_variable_dictionary_approved_v01.csv	862	value,02_workflows/F4_workflow_v01/data/01_source_loaded_harmonized/esld_srtr_F4_step1_run_inputs_internal.csv,esld_srtr_F4_step1_run_inputs_internal.csv,,character,,,V3 central primary-data layer | 01_primary_data/public/esld_master_long_public.csv | LOCAL_PATH_REMOVED,NA/blank as read by fread,3,0,3,V3 central primary-data layer | LOCAL_PATH_REMOVED
00_release_manifests/final_variable_dictionary_approved_v01.csv	1019	source_path,02_workflows/F4_workflow_v01/submission_ready/F4_submission_ready_manifest_v01.csv,F4_submission_ready_manifest_v01.csv,,character,,,02_workflows/F4_workflow_v01/data/02b_figure_content/esld_F4_survival_stats_public.csv | /Users...,NA/blank as read by fread,15,0,13,LOCAL_PATH_REMOVED
00_release_manifests/final_variable_dictionary_approved_v01.csv	1020	submission_path,02_workflows/F4_workflow_v01/submission_ready/F4_submission_ready_manifest_v01.csv,F4_submission_ready_manifest_v01.csv,,character,,,02_workflows/F4_workflow_v01/submission_ready/public/data/esld_F4_survival_stats_public.csv | /...,NA/blank as read by fread,15,0,13,LOCAL_PATH_REMOVED
00_release_manifests/final_variable_dictionary_approved_v01.csv	1105	source_path,02_workflows/F4_workflow_v01/submission_ready/internal/F4_internal_submission_manifest_v01.csv,F4_internal_submission_manifest_v01.csv,,character,,,02_workflows/F4_workflow_v01/data/01_source_loaded_harmonized/esld_master_long_public.csv | /Us...,NA/blank as read by fread,11,0,9,LOCAL_PATH_REMOVED
00_release_manifests/final_variable_dictionary_approved_v01.csv	1106	submission_path,02_workflows/F4_workflow_v01/submission_ready/internal/F4_internal_submission_manifest_v01.csv,F4_internal_submission_manifest_v01.csv,,character,,,02_workflows/F4_workflow_v01/submission_ready/internal/data/esld_master_long_source_internal.cs...,NA/blank as read by fread,11,0,9,LOCAL_PATH_REMOVED
00_release_manifests/final_variable_dictionary_approved_v01.csv	1144	source_path,02_workflows/F4_workflow_v01/submission_ready/public/F4_public_submission_manifest_v01.csv,F4_public_submission_manifest_v01.csv,,character,,,02_workflows/F4_workflow_v01/data/02b_figure_content/esld_F4_survival_stats_public.csv | /Users...,NA/blank as read by fread,4,0,4,LOCAL_PATH_REMOVED
00_release_manifests/final_variable_dictionary_approved_v01.csv	1145	submission_path,02_workflows/F4_workflow_v01/submission_ready/public/F4_public_submission_manifest_v01.csv,F4_public_submission_manifest_v01.csv,,character,,,02_workflows/F4_workflow_v01/submission_ready/public/data/esld_F4_survival_stats_public.csv | /...,NA/blank as read by fread,4,0,4,LOCAL_PATH_REMOVED
00_release_manifests/final_variable_dictionary_approved_v01.csv	1152	source_path,02_workflows/F5_workflow_v01/data/01_source_loaded_harmonized/esld_F5_source_load_manifest_internal.csv,esld_F5_source_load_manifest_internal.csv,,character,,,01_primary_data/public/esld_master_long_public.csv,NA/blank as read by fread,1,0,1,LOCAL_PATH_REMOVED
00_release_manifests/final_variable_dictionary_approved_v01.csv	1161	value,02_workflows/F5_workflow_v01/data/01_source_loaded_harmonized/esld_F5_step1_run_inputs_internal.csv,esld_F5_step1_run_inputs_internal.csv,,character,,,V3 central primary-data layer | 01_primary_data/public/esld_master_long_public.csv,NA/blank as read by fread,2,0,2,V3 central primary-data layer | LOCAL_PATH_REMOVED
00_release_manifests/final_variable_dictionary_approved_v01.csv	1288	source_path,02_workflows/F5_workflow_v01/submission_ready/F5_submission_ready_manifest_v01.csv,F5_submission_ready_manifest_v01.csv,,character,,,02_workflows/F5_workflow_v01/data/02b_figure_content/esld_F5_stratified_survival_subject_public...,NA/blank as read by fread,14,0,12,LOCAL_PATH_REMOVED
00_release_manifests/final_variable_dictionary_approved_v01.csv	1289	submission_path,02_workflows/F5_workflow_v01/submission_ready/F5_submission_ready_manifest_v01.csv,F5_submission_ready_manifest_v01.csv,,character,,,02_workflows/F5_workflow_v01/submission_ready/public/data/esld_F5_stratified_survival_subject_p...,NA/blank as read by fread,14,0,12,LOCAL_PATH_REMOVED
00_release_manifests/final_variable_dictionary_approved_v01.csv	1327	source_path,02_workflows/F5_workflow_v01/submission_ready/internal/F5_internal_submission_manifest_v01.csv,F5_internal_submission_manifest_v01.csv,,character,,,02_workflows/F5_workflow_v01/data/02a_refined_analysis/esld_F5_stratified_survival_subject_from...,NA/blank as read by fread,10,0,8,LOCAL_PATH_REMOVED
00_release_manifests/final_variable_dictionary_approved_v01.csv	1328	submission_path,02_workflows/F5_workflow_v01/submission_ready/internal/F5_internal_submission_manifest_v01.csv,F5_internal_submission_manifest_v01.csv,,character,,,02_workflows/F5_workflow_v01/submission_ready/internal/data/esld_F5_stratified_survival_subject...,NA/blank as read by fread,10,0,8,LOCAL_PATH_REMOVED
00_release_manifests/final_variable_dictionary_approved_v01.csv	1366	source_path,02_workflows/F5_workflow_v01/submission_ready/public/F5_public_submission_manifest_v01.csv,F5_public_submission_manifest_v01.csv,,character,,,02_workflows/F5_workflow_v01/data/02b_figure_content/esld_F5_stratified_survival_subject_public...,NA/blank as read by fread,4,0,4,LOCAL_PATH_REMOVED
00_release_manifests/final_variable_dictionary_approved_v01.csv	1367	submission_path,02_workflows/F5_workflow_v01/submission_ready/public/F5_public_submission_manifest_v01.csv,F5_public_submission_manifest_v01.csv,,character,,,02_workflows/F5_workflow_v01/submission_ready/public/data/esld_F5_stratified_survival_subject_p...,NA/blank as read by fread,4,0,4,LOCAL_PATH_REMOVED
00_release_manifests/final_variable_dictionary_approved_v01.csv	1400	source_path,02_workflows/F6_workflow_v01/data/01_source_loaded_harmonized/srtr_F6_source_load_manifest_internal.csv,srtr_F6_source_load_manifest_internal.csv,,character,,,01_primary_data/restricted/srtr_master_long_restricted.csv,NA/blank as read by fread,1,0,1,LOCAL_PATH_REMOVED
00_release_manifests/final_variable_dictionary_approved_v01.csv	1409	value,02_workflows/F6_workflow_v01/data/01_source_loaded_harmonized/srtr_F6_step1_run_inputs_internal.csv,srtr_F6_step1_run_inputs_internal.csv,,character,,,V3 central primary-data layer | 01_primary_data/restricted/srtr_master_long_restricted.csv,NA/blank as read by fread,2,0,2,V3 central primary-data layer | LOCAL_PATH_REMOVED
00_release_manifests/final_variable_dictionary_approved_v01.csv	1500	source_file,02_workflows/F6_workflow_v01/data/02a_refined_analysis/srtr_F6_rebuild_from_master_provenance_internal.csv,srtr_F6_rebuild_from_master_provenance_internal.csv,,character,,,02_workflows/F6_workflow_v01/data/01_source_loaded_harmonized/srtr_master_long_restricted.csv,NA/blank as read by fread,1,0,1,LOCAL_PATH_REMOVED
00_release_manifests/final_variable_dictionary_approved_v01.csv	1550	LOCAL_PATH_REMOVED,02_workflows/F6_workflow_v01/README_F6_workflow_v01.txt,README_F6_workflow_v01.txt,,logical,,,"",NA/blank as read by fread,0,0,0,"",F6,public_or_low_risk,yes,"",manual_review,manual_review,F6,manual_review,Workflow README kept as public documentation/metadata.,public,text_table_or_text,documentation_or_metadata,public_deposit,keep_public_workf
00_release_manifests/final_variable_dictionary_approved_v01.csv	1554	source_path,02_workflows/F6_workflow_v01/submission_ready/F6_submission_ready_manifest_v01.csv,F6_submission_ready_manifest_v01.csv,,character,,,02_workflows/F6_workflow_v01/data/02b_figure_content/srtr_F6_gray_tests_stats_public.csv | /Use...,NA/blank as read by fread,16,0,16,LOCAL_PATH_REMOVED
00_release_manifests/final_variable_dictionary_approved_v01.csv	1555	submission_path,02_workflows/F6_workflow_v01/submission_ready/F6_submission_ready_manifest_v01.csv,F6_submission_ready_manifest_v01.csv,,character,,,02_workflows/F6_workflow_v01/submission_ready/public/data/srtr_F6_gray_tests_stats_public.csv |...,NA/blank as read by fread,16,0,16,LOCAL_PATH_REMOVED
00_release_manifests/final_variable_dictionary_approved_v01.csv	1592	source_path,02_workflows/F6_workflow_v01/submission_ready/internal/F6_internal_submission_manifest_v01.csv,F6_internal_submission_manifest_v01.csv,,character,,,02_workflows/F6_workflow_v01/data/01_source_loaded_harmonized/srtr_F6_cif_long_restricted.csv |...,NA/blank as read by fread,11,0,11,LOCAL_PATH_REMOVED
00_release_manifests/final_variable_dictionary_approved_v01.csv	1593	submission_path,02_workflows/F6_workflow_v01/submission_ready/internal/F6_internal_submission_manifest_v01.csv,F6_internal_submission_manifest_v01.csv,,character,,,02_workflows/F6_workflow_v01/submission_ready/internal/data/srtr_F6_cif_long_restricted.csv | /...,NA/blank as read by fread,11,0,11,LOCAL_PATH_REMOVED
00_release_manifests/final_variable_dictionary_approved_v01.csv	1612	source_path,02_workflows/F6_workflow_v01/submission_ready/public/F6_public_submission_manifest_v01.csv,F6_public_submission_manifest_v01.csv,,character,,,02_workflows/F6_workflow_v01/data/02b_figure_content/srtr_F6_gray_tests_stats_public.csv | /Use...,NA/blank as read by fread,3,0,3,LOCAL_PATH_REMOVED
00_release_manifests/final_variable_dictionary_approved_v01.csv	1613	submission_path,02_workflows/F6_workflow_v01/submission_ready/public/F6_public_submission_manifest_v01.csv,F6_public_submission_manifest_v01.csv,,character,,,02_workflows/F6_workflow_v01/submission_ready/public/data/srtr_F6_gray_tests_stats_public.csv |...,NA/blank as read by fread,3,0,3,LOCAL_PATH_REMOVED
00_release_manifests/final_variable_dictionary_approved_v01.csv	1664	source_path,02_workflows/F6_workflow_v01/submission_ready/restricted/F6_restricted_submission_manifest_v01.csv,F6_restricted_submission_manifest_v01.csv,,character,,,02_workflows/F6_workflow_v01/data/02b_figure_content/srtr_F6_cif_long_restricted.csv | LOCAL_PATH_REMOVED,NA/blank as read by fread,2,0,2,LOCAL_PATH_REMOVED
00_release_manifests/final_variable_dictionary_approved_v01.csv	1665	submission_path,02_workflows/F6_workflow_v01/submission_ready/restricted/F6_restricted_submission_manifest_v01.csv,F6_restricted_submission_manifest_v01.csv,,character,,,02_workflows/F6_workflow_v01/submission_ready/restricted/data/srtr_F6_cif_long_restricted.csv |...,NA/blank as read by fread,2,0,2,LOCAL_PATH_REMOVED
00_release_manifests/final_variable_dictionary_approved_v01.csv	1788	source_path,02_workflows/T1_workflow_v01/data/01_source_loaded_harmonized/T1_source_load_manifest_internal.csv,T1_source_load_manifest_internal.csv,,character,,,01_primary_data/public/esld_master_long_public.csv | LOCAL_PATH_REMOVED,NA/blank as read by fread,4,0,4,LOCAL_PATH_REMOVED
00_release_manifests/final_variable_dictionary_approved_v01.csv	1797	value,02_workflows/T1_workflow_v01/data/01_source_loaded_harmonized/T1_step1_run_inputs_internal.csv,T1_step1_run_inputs_internal.csv,,character,,,V3 central primary-data layer | 01_primary_data/public/esld_master_long_public.csv | LOCAL_PATH_REMOVED,NA/blank as read by fread,5,0,5,V3 central primary-data layer | LOCAL_PATH_REMOVED
00_release_manifests/final_variable_dictionary_approved_v01.csv	1896	detail,02_workflows/T1_workflow_v01/data/02b_table_content/esld_srtr_T1_general_characteristics_build_qc_internal.csv,esld_srtr_T1_general_characteristics_build_qc_internal.csv,,character,,,rows=23 | Public T1 uses submitted values exactly; recalculation does not control public table. | LOCAL_PATH_REMOVED,NA/blank as read by fread,6,0,6,rows=23 | Public T1 uses
00_release_manifests/final_variable_dictionary_approved_v01.csv	1950	source_file,02_workflows/T1_workflow_v01/data/02b_table_content/esld_srtr_T1_sodium_albumin_recalc_patch_audit_internal.csv,esld_srtr_T1_sodium_albumin_recalc_patch_audit_internal.csv,,character,,,02_workflows/T1_workflow_v01/data/02a_refined_analysis/esld_T1_baseline_labs_scores_long_intern...,NA/blank as read by fread,2,0,1,LOCAL_PATH_REMOVED
00_release_manifests/final_variable_dictionary_approved_v01.csv	1955	V3,02_workflows/T1_workflow_v01/README_T1_workflow_v01.txt,README_T1_workflow_v01.txt,,character,,,"""""""""""""""""""""""""""""""""""""""""""""""""""""""""""""""""LOCAL_PATH_REMOVED""""""""""""""""""""""""""""""""""""""""""""""""""""""""""""""""",NA/blank as read by fread,1,0,1,"""""""""""""""""""""""""""""""""""""""""""""""""""""""""""""""""LOCAL_PATH_REMOVED
00_release_manifests/final_variable_dictionary_approved_v01.csv	1981	submission_path,02_workflows/T1_workflow_v01/submission_ready/internal/T1_internal_submission_manifest_v01.csv,T1_internal_submission_manifest_v01.csv,,character,,,02_workflows/T1_workflow_v01/submission_ready/internal/data/esld_srtr_T1_general_characteristic...,NA/blank as read by fread,10,0,10,LOCAL_PATH_REMOVED
00_release_manifests/final_variable_dictionary_approved_v01.csv	2000	submission_path,02_workflows/T1_workflow_v01/submission_ready/public/T1_public_submission_manifest_v01.csv,T1_public_submission_manifest_v01.csv,,character,,,02_workflows/T1_workflow_v01/submission_ready/public/data/esld_srtr_T1_general_characteristics_...,NA/blank as read by fread,2,0,2,LOCAL_PATH_REMOVED
00_release_manifests/final_variable_dictionary_approved_v01.csv	2087	source_path,02_workflows/T3_workflow_v01/data/01_source_loaded_harmonized/T3_source_load_manifest_internal.csv,T3_source_load_manifest_internal.csv,,character,,,01_primary_data/public/esld_master_long_public.csv | LOCAL_PATH_REMOVED,NA/blank as read by fread,3,0,3,LOCAL_PATH_REMOVED
00_release_manifests/final_variable_dictionary_approved_v01.csv	2096	value,02_workflows/T3_workflow_v01/data/01_source_loaded_harmonized/T3_step1_run_inputs_internal.csv,T3_step1_run_inputs_internal.csv,,character,,,V3 central primary-data layer | 01_primary_data/public/esld_master_long_public.csv | LOCAL_PATH_REMOVED,NA/blank as read by fread,4,0,4,V3 central primary-data layer | LOCAL_PATH_REMOVED
00_release_manifests/final_variable_dictionary_approved_v01.csv	2152	detail,02_workflows/T3_workflow_v01/data/02b_table_content/esld_srtr_T3_creatinine_comparison_build_qc_internal.csv,esld_srtr_T3_creatinine_comparison_build_qc_internal.csv,,character,,,rows=24 | Public T3 uses submitted DOCX values exactly; recalculation does not control public table. | LOCAL_PATH_REMOVED,NA/blank as read by fread,6,0,6,rows=24 | Public T3 uses sub
00_release_manifests/final_variable_dictionary_approved_v01.csv	2419	submission_path,02_workflows/T3_workflow_v01/submission_ready/internal/T3_internal_submission_manifest_v01.csv,T3_internal_submission_manifest_v01.csv,,character,,,02_workflows/T3_workflow_v01/submission_ready/internal/data/esld_T3_creatinine_comparison_raw_s...,NA/blank as read by fread,15,0,15,LOCAL_PATH_REMOVED
00_release_manifests/final_variable_dictionary_approved_v01.csv	2464	submission_path,02_workflows/T3_workflow_v01/submission_ready/public/T3_public_submission_manifest_v01.csv,T3_public_submission_manifest_v01.csv,,character,,,02_workflows/T3_workflow_v01/submission_ready/public/data/esld_srtr_T3_creatinine_comparison_ta...,NA/blank as read by fread,2,0,2,LOCAL_PATH_REMOVED
00_release_manifests/final_variable_dictionary_approved_v01.csv	2549	source_path,02_workflows/T4_workflow_v01/data/01_source_loaded_harmonized/T4_source_load_manifest_internal.csv,T4_source_load_manifest_internal.csv,,character,,,01_primary_data/restricted/srtr_T4_score_shift_counts_all_scores_restricted.csv | LOCAL_PATH_REMOVED,NA/blank as read by fread,4,0,4,LOCAL_PATH_REMOVED
00_release_manifests/final_variable_dictionary_approved_v01.csv	2567	value,02_workflows/T4_workflow_v01/data/02a_refined_analysis/esld_T4_score_deviation_outcome_refined_qc_internal.csv,esld_T4_score_deviation_outcome_refined_qc_internal.csv,,character,,,FALSE | 0 | submitted DOCX values | 02_workflows/T4_workflow_v01/data/01_source_loaded_harmoniz...,NA/blank as read by fread,4,0,4,FALSE | 0 | submitted DOCX v
00_release_manifests/final_variable_dictionary_approved_v01.csv	2570	detail,02_workflows/T4_workflow_v01/data/02b_table_content/esld_T4_score_deviation_outcome_build_qc_internal.csv,esld_T4_score_deviation_outcome_build_qc_internal.csv,,character,,,rows=13 | Public T4 uses submitted DOCX values exactly; recalculation does not control public table. | LOCAL_PATH_REMOVED,NA/blank as read by fread,6,0,6,rows=13 | Public T4 uses submitted
00_release_manifests/final_variable_dictionary_approved_v01.csv	2620	detail,02_workflows/T4_workflow_v01/data/02b_table_content/srtr_T4_score_deviation_outcome_build_qc_internal.csv,srtr_T4_score_deviation_outcome_build_qc_internal.csv,,character,,,02_workflows/T4_workflow_v01/data/01_source_loaded_harmonized/srtr_T4_score_shift_counts_all_sc...,NA/blank as read by fread,16,0,16,LOCAL_PATH_REMOVED
00_release_manifests/final_variable_dictionary_approved_v01.csv	2645	source_path,02_workflows/T4_workflow_v01/data/02b_table_content/srtr_T4_score_deviation_outcome_source_manifest_internal.csv,srtr_T4_score_deviation_outcome_source_manifest_internal.csv,,character,,,02_workflows/T4_workflow_v01/data/01_source_loaded_harmonized/srtr_T4_score_shift_counts_all_sc...,NA/blank as read by fread,2,0,2,LOCAL_PATH_REMOVED
00_release_manifests/final_variable_dictionary_approved_v01.csv	2716	submission_path,02_workflows/T4_workflow_v01/submission_ready/internal/T4_internal_submission_manifest_v01.csv,T4_internal_submission_manifest_v01.csv,,character,,,02_workflows/T4_workflow_v01/submission_ready/internal/data/esld_T4_score_deviation_outcome_ana...,NA/blank as read by fread,19,0,19,LOCAL_PATH_REMOVED
00_release_manifests/final_variable_dictionary_approved_v01.csv	2738	submission_path,02_workflows/T4_workflow_v01/submission_ready/public/T4_public_submission_manifest_v01.csv,T4_public_submission_manifest_v01.csv,,character,,,02_workflows/T4_workflow_v01/submission_ready/public/data/esld_T4_score_deviation_outcome_table...,NA/blank as read by fread,2,0,2,LOCAL_PATH_REMOVED
00_release_manifests/final_variable_dictionary_approved_v01.csv	2744	The,02_workflows/T4_workflow_v01/submission_ready/README_T4_submission_ready_v01.txt,README_T4_submission_ready_v01.txt,,character,,,- | | Internal | The | Use | 02_workflows/T4_workflow_v01/submission_ready/public/data | /User...,NA/blank as read by fread,11,0,7,- | | Internal | The | Use,T4,public_or_low_risk,yes,"",manual_review,manual_re
00_release_manifests/final_variable_dictionary_approved_v01.csv	2764	source_path,02_workflows/T4_workflow_v01/submission_ready/restricted/data/srtr_T4_restricted_source_manifest.csv,srtr_T4_restricted_source_manifest.csv,,character,,,02_workflows/T4_workflow_v01/data/01_source_loaded_harmonized/srtr_T4_score_shift_counts_all_sc...,NA/blank as read by fread,2,0,2,LOCAL_PATH_REMOVED
00_release_manifests/final_variable_dictionary_approved_v01.csv	2805	submission_path,02_workflows/T4_workflow_v01/submission_ready/restricted/T4_restricted_submission_manifest_v01.csv,T4_restricted_submission_manifest_v01.csv,,character,,,02_workflows/T4_workflow_v01/submission_ready/restricted/data/srtr_T4_score_shift_counts_all_sc...,NA/blank as read by fread,2,0,2,LOCAL_PATH_REMOVED
00_release_manifests/not_public_variable_dictionary_v01.csv	18	source_path,02_workflows/F1_workflow_v02/submission_ready/F1_submission_ready_manifest_v02.csv,F1_submission_ready_manifest_v02.csv,,character,,,02_workflows/F1_workflow_v02/data/02a_refined_analysis/expm_F1_array_input_public.csv | LOCAL_PATH_REMOVED,NA/blank as read by fread,21,0,20,LOCAL_PATH_REMOVED
00_release_manifests/not_public_variable_dictionary_v01.csv	21	submission_path,02_workflows/F1_workflow_v02/submission_ready/F1_submission_ready_manifest_v02.csv,F1_submission_ready_manifest_v02.csv,,character,,,02_workflows/F1_workflow_v02/submission_ready/public/data/expm_F1_array_input_public.csv | /Use...,NA/blank as read by fread,21,0,21,LOCAL_PATH_REMOVED
00_release_manifests/not_public_variable_dictionary_v01.csv	42	source_path,02_workflows/F1_workflow_v02/submission_ready/internal/F1_internal_submission_manifest_v02.csv,F1_internal_submission_manifest_v02.csv,,character,,,02_workflows/F1_workflow_v02/data/02a_refined_analysis/expm_F1_array_input_public.csv | LOCAL_PATH_REMOVED,NA/blank as read by fread,16,0,16,LOCAL_PATH_REMOVED
00_release_manifests/not_public_variable_dictionary_v01.csv	45	submission_path,02_workflows/F1_workflow_v02/submission_ready/internal/F1_internal_submission_manifest_v02.csv,F1_internal_submission_manifest_v02.csv,,character,,,02_workflows/F1_workflow_v02/submission_ready/internal/data/expm_F1_array_input_with_rounding_a...,NA/blank as read by fread,16,0,16,LOCAL_PATH_REMOVED
00_release_manifests/not_public_variable_dictionary_v01.csv	107	source_path,02_workflows/F1_workflow_v02/submission_ready/public/F1_public_submission_manifest_v02.csv,F1_public_submission_manifest_v02.csv,,character,,,02_workflows/F1_workflow_v02/data/02a_refined_analysis/expm_F1_array_input_public.csv | LOCAL_PATH_REMOVED,NA/blank as read by fread,5,0,5,LOCAL_PATH_REMOVED
00_release_manifests/not_public_variable_dictionary_v01.csv	110	submission_path,02_workflows/F1_workflow_v02/submission_ready/public/F1_public_submission_manifest_v02.csv,F1_public_submission_manifest_v02.csv,,character,,,02_workflows/F1_workflow_v02/submission_ready/public/data/expm_F1_array_input_public.csv | /Use...,NA/blank as read by fread,5,0,5,LOCAL_PATH_REMOVED
00_release_manifests/not_public_variable_dictionary_v01.csv	126	source_path,02_workflows/F2_workflow_v01/data/01_source_loaded_harmonized/slco_F2_source_load_manifest_internal.csv,slco_F2_source_load_manifest_internal.csv,,character,,,01_primary_data/public/f2_simulated_heatmap_repository.csv | LOCAL_PATH_REMOVED,NA/blank as read by fread,2,0,2,LOCAL_PATH_REMOVED
00_release_manifests/not_public_variable_dictionary_v01.csv	129	value,02_workflows/F2_workflow_v01/data/01_source_loaded_harmonized/slco_F2_step1_run_inputs_internal.csv,slco_F2_step1_run_inputs_internal.csv,,character,,,V3 central primary-data layer | 01_primary_data/public/f2_simulated_heatmap_repository.csv | /U...,NA/blank as read by fread,3,0,3,V3 central primary-data layer | LOCAL_PATH_REMOVED
00_release_manifests/not_public_variable_dictionary_v01.csv	159	source_path,02_workflows/F2_workflow_v01/submission_ready/F2_submission_ready_manifest_v01.csv,F2_submission_ready_manifest_v01.csv,,character,,,02_workflows/F2_workflow_v01/data/02b_figure_content/slco_F2_heatmap_bin_public.csv | LOCAL_PATH_REMOVED,NA/blank as read by fread,14,0,14,LOCAL_PATH_REMOVED
00_release_manifests/not_public_variable_dictionary_v01.csv	162	submission_path,02_workflows/F2_workflow_v01/submission_ready/F2_submission_ready_manifest_v01.csv,F2_submission_ready_manifest_v01.csv,,character,,,02_workflows/F2_workflow_v01/submission_ready/public/data/slco_F2_heatmap_bin_public.csv | /Use...,NA/blank as read by fread,14,0,14,LOCAL_PATH_REMOVED
00_release_manifests/not_public_variable_dictionary_v01.csv	173	source_path,02_workflows/F2_workflow_v01/submission_ready/internal/F2_internal_submission_manifest_v01.csv,F2_internal_submission_manifest_v01.csv,,character,,,02_workflows/F2_workflow_v01/data/01_source_loaded_harmonized/slco_F2_heatmap_bin_reference_int...,NA/blank as read by fread,11,0,11,LOCAL_PATH_REMOVED
00_release_manifests/not_public_variable_dictionary_v01.csv	176	submission_path,02_workflows/F2_workflow_v01/submission_ready/internal/F2_internal_submission_manifest_v01.csv,F2_internal_submission_manifest_v01.csv,,character,,,02_workflows/F2_workflow_v01/submission_ready/internal/data/slco_F2_heatmap_bin_reference_inter...,NA/blank as read by fread,11,0,11,LOCAL_PATH_REMOVED
00_release_manifests/not_public_variable_dictionary_v01.csv	214	source_path,02_workflows/F2_workflow_v01/submission_ready/internal/data/slco_F2_source_load_manifest_internal.csv,slco_F2_source_load_manifest_internal.csv,,character,,,01_primary_data/public/f2_simulated_heatmap_repository.csv | LOCAL_PATH_REMOVED,NA/blank as read by fread,2,0,2,LOCAL_PATH_REMOVED
00_release_manifests/not_public_variable_dictionary_v01.csv	222	source_path,02_workflows/F2_workflow_v01/submission_ready/public/F2_public_submission_manifest_v01.csv,F2_public_submission_manifest_v01.csv,,character,,,02_workflows/F2_workflow_v01/data/02b_figure_content/slco_F2_heatmap_bin_public.csv | LOCAL_PATH_REMOVED,NA/blank as read by fread,3,0,3,LOCAL_PATH_REMOVED
00_release_manifests/not_public_variable_dictionary_v01.csv	225	submission_path,02_workflows/F2_workflow_v01/submission_ready/public/F2_public_submission_manifest_v01.csv,F2_public_submission_manifest_v01.csv,,character,,,02_workflows/F2_workflow_v01/submission_ready/public/data/slco_F2_heatmap_bin_public.csv | /Use...,NA/blank as read by fread,3,0,3,LOCAL_PATH_REMOVED
00_release_manifests/not_public_variable_dictionary_v01.csv	234	source_path,02_workflows/F3_workflow_v01/data/01_source_loaded_harmonized/F3_source_load_manifest_internal.csv,F3_source_load_manifest_internal.csv,,character,,,01_primary_data/public/esld_master_long_public.csv | LOCAL_PATH_REMOVED,NA/blank as read by fread,2,0,2,LOCAL_PATH_REMOVED
00_release_manifests/not_public_variable_dictionary_v01.csv	266	source_path,02_workflows/F3_workflow_v01/submission_ready/internal/data/F3_source_load_manifest_internal.csv,F3_source_load_manifest_internal.csv,,character,,,01_primary_data/public/esld_master_long_public.csv | LOCAL_PATH_REMOVED,NA/blank as read by fread,2,0,2,LOCAL_PATH_REMOVED
00_release_manifests/not_public_variable_dictionary_v01.csv	339	source_path,02_workflows/F4_workflow_v01/submission_ready/F4_submission_ready_manifest_v01.csv,F4_submission_ready_manifest_v01.csv,,character,,,02_workflows/F4_workflow_v01/data/02b_figure_content/esld_F4_survival_stats_public.csv | /Users...,NA/blank as read by fread,15,0,13,LOCAL_PATH_REMOVED
00_release_manifests/not_public_variable_dictionary_v01.csv	342	submission_path,02_workflows/F4_workflow_v01/submission_ready/F4_submission_ready_manifest_v01.csv,F4_submission_ready_manifest_v01.csv,,character,,,02_workflows/F4_workflow_v01/submission_ready/public/data/esld_F4_survival_stats_public.csv | /...,NA/blank as read by fread,15,0,13,LOCAL_PATH_REMOVED
00_release_manifests/not_public_variable_dictionary_v01.csv	350	source_path,02_workflows/F4_workflow_v01/submission_ready/internal/F4_internal_submission_manifest_v01.csv,F4_internal_submission_manifest_v01.csv,,character,,,02_workflows/F4_workflow_v01/data/01_source_loaded_harmonized/esld_master_long_public.csv | /Us...,NA/blank as read by fread,11,0,9,LOCAL_PATH_REMOVED
00_release_manifests/not_public_variable_dictionary_v01.csv	353	submission_path,02_workflows/F4_workflow_v01/submission_ready/internal/F4_internal_submission_manifest_v01.csv,F4_internal_submission_manifest_v01.csv,,character,,,02_workflows/F4_workflow_v01/submission_ready/internal/data/esld_master_long_source_internal.cs...,NA/blank as read by fread,11,0,9,LOCAL_PATH_REMOVED
00_release_manifests/not_public_variable_dictionary_v01.csv	434	source_path,02_workflows/F4_workflow_v01/submission_ready/public/F4_public_submission_manifest_v01.csv,F4_public_submission_manifest_v01.csv,,character,,,02_workflows/F4_workflow_v01/data/02b_figure_content/esld_F4_survival_stats_public.csv | /Users...,NA/blank as read by fread,4,0,4,LOCAL_PATH_REMOVED
00_release_manifests/not_public_variable_dictionary_v01.csv	437	submission_path,02_workflows/F4_workflow_v01/submission_ready/public/F4_public_submission_manifest_v01.csv,F4_public_submission_manifest_v01.csv,,character,,,02_workflows/F4_workflow_v01/submission_ready/public/data/esld_F4_survival_stats_public.csv | /...,NA/blank as read by fread,4,0,4,LOCAL_PATH_REMOVED
00_release_manifests/not_public_variable_dictionary_v01.csv	446	source_path,02_workflows/F5_workflow_v01/data/01_source_loaded_harmonized/esld_F5_source_load_manifest_internal.csv,esld_F5_source_load_manifest_internal.csv,,character,,,01_primary_data/public/esld_master_long_public.csv,NA/blank as read by fread,1,0,1,LOCAL_PATH_REMOVED
00_release_manifests/not_public_variable_dictionary_v01.csv	449	value,02_workflows/F5_workflow_v01/data/01_source_loaded_harmonized/esld_F5_step1_run_inputs_internal.csv,esld_F5_step1_run_inputs_internal.csv,,character,,,V3 central primary-data layer | 01_primary_data/public/esld_master_long_public.csv,NA/blank as read by fread,2,0,2,V3 central primary-data layer | LOCAL_PATH_REMOVED
00_release_manifests/not_public_variable_dictionary_v01.csv	507	source_path,02_workflows/F5_workflow_v01/submission_ready/F5_submission_ready_manifest_v01.csv,F5_submission_ready_manifest_v01.csv,,character,,,02_workflows/F5_workflow_v01/data/02b_figure_content/esld_F5_stratified_survival_subject_public...,NA/blank as read by fread,14,0,12,LOCAL_PATH_REMOVED
00_release_manifests/not_public_variable_dictionary_v01.csv	510	submission_path,02_workflows/F5_workflow_v01/submission_ready/F5_submission_ready_manifest_v01.csv,F5_submission_ready_manifest_v01.csv,,character,,,02_workflows/F5_workflow_v01/submission_ready/public/data/esld_F5_stratified_survival_subject_p...,NA/blank as read by fread,14,0,12,LOCAL_PATH_REMOVED
00_release_manifests/not_public_variable_dictionary_v01.csv	518	source_path,02_workflows/F5_workflow_v01/submission_ready/internal/F5_internal_submission_manifest_v01.csv,F5_internal_submission_manifest_v01.csv,,character,,,02_workflows/F5_workflow_v01/data/02a_refined_analysis/esld_F5_stratified_survival_subject_from...,NA/blank as read by fread,10,0,8,LOCAL_PATH_REMOVED
00_release_manifests/not_public_variable_dictionary_v01.csv	521	submission_path,02_workflows/F5_workflow_v01/submission_ready/internal/F5_internal_submission_manifest_v01.csv,F5_internal_submission_manifest_v01.csv,,character,,,02_workflows/F5_workflow_v01/submission_ready/internal/data/esld_F5_stratified_survival_subject...,NA/blank as read by fread,10,0,8,LOCAL_PATH_REMOVED
00_release_manifests/not_public_variable_dictionary_v01.csv	555	source_path,02_workflows/F5_workflow_v01/submission_ready/public/F5_public_submission_manifest_v01.csv,F5_public_submission_manifest_v01.csv,,character,,,02_workflows/F5_workflow_v01/data/02b_figure_content/esld_F5_stratified_survival_subject_public...,NA/blank as read by fread,4,0,4,LOCAL_PATH_REMOVED
00_release_manifests/not_public_variable_dictionary_v01.csv	558	submission_path,02_workflows/F5_workflow_v01/submission_ready/public/F5_public_submission_manifest_v01.csv,F5_public_submission_manifest_v01.csv,,character,,,02_workflows/F5_workflow_v01/submission_ready/public/data/esld_F5_stratified_survival_subject_p...,NA/blank as read by fread,4,0,4,LOCAL_PATH_REMOVED
00_release_manifests/not_public_variable_dictionary_v01.csv	559	LOCAL_PATH_REMOVED,02_workflows/F6_workflow_v01/README_F6_workflow_v01.txt,README_F6_workflow_v01.txt,,logical,,,"",NA/blank as read by fread,0,0,0,"",F6,public_or_low_risk,yes,"",manual_review,manual_review,F6,manual_review,Workflow README kept as public documentation/metadata.,public,text_table_or_text,documentation_or_metadata,public_deposit,keep_public_workf
00_release_manifests/not_public_variable_dictionary_v01.csv	569	source_path,02_workflows/F6_workflow_v01/submission_ready/F6_submission_ready_manifest_v01.csv,F6_submission_ready_manifest_v01.csv,,character,,,02_workflows/F6_workflow_v01/data/02b_figure_content/srtr_F6_gray_tests_stats_public.csv | /Use...,NA/blank as read by fread,16,0,16,LOCAL_PATH_REMOVED
00_release_manifests/not_public_variable_dictionary_v01.csv	572	submission_path,02_workflows/F6_workflow_v01/submission_ready/F6_submission_ready_manifest_v01.csv,F6_submission_ready_manifest_v01.csv,,character,,,02_workflows/F6_workflow_v01/submission_ready/public/data/srtr_F6_gray_tests_stats_public.csv |...,NA/blank as read by fread,16,0,16,LOCAL_PATH_REMOVED
00_release_manifests/not_public_variable_dictionary_v01.csv	604	source_path,02_workflows/F6_workflow_v01/submission_ready/internal/F6_internal_submission_manifest_v01.csv,F6_internal_submission_manifest_v01.csv,,character,,,02_workflows/F6_workflow_v01/data/01_source_loaded_harmonized/srtr_F6_cif_long_restricted.csv |...,NA/blank as read by fread,11,0,11,LOCAL_PATH_REMOVED
00_release_manifests/not_public_variable_dictionary_v01.csv	607	submission_path,02_workflows/F6_workflow_v01/submission_ready/internal/F6_internal_submission_manifest_v01.csv,F6_internal_submission_manifest_v01.csv,,character,,,02_workflows/F6_workflow_v01/submission_ready/internal/data/srtr_F6_cif_long_restricted.csv | /...,NA/blank as read by fread,11,0,11,LOCAL_PATH_REMOVED
00_release_manifests/not_public_variable_dictionary_v01.csv	614	source_path,02_workflows/F6_workflow_v01/submission_ready/public/F6_public_submission_manifest_v01.csv,F6_public_submission_manifest_v01.csv,,character,,,02_workflows/F6_workflow_v01/data/02b_figure_content/srtr_F6_gray_tests_stats_public.csv | /Use...,NA/blank as read by fread,3,0,3,LOCAL_PATH_REMOVED
00_release_manifests/not_public_variable_dictionary_v01.csv	617	submission_path,02_workflows/F6_workflow_v01/submission_ready/public/F6_public_submission_manifest_v01.csv,F6_public_submission_manifest_v01.csv,,character,,,02_workflows/F6_workflow_v01/submission_ready/public/data/srtr_F6_gray_tests_stats_public.csv |...,NA/blank as read by fread,3,0,3,LOCAL_PATH_REMOVED
00_release_manifests/not_public_variable_dictionary_v01.csv	620	V3,02_workflows/T1_workflow_v01/README_T1_workflow_v01.txt,README_T1_workflow_v01.txt,,character,,,"""""""""""""""""""""""""""""""""""""""""""""""""""""""""""""""""""""""""""""""""""""""""""""""""""""""""""""""""""""""""""""""""LOCAL_PATH_REMOVED""""""""""""""""""""""""""""""""""""""""""""""""""""""""""""""""""""""""""""""""""""""""""""""""""""""""""""""""""""""
00_release_manifests/not_public_variable_dictionary_v01.csv	628	source_path,02_workflows/T1_workflow_v01/data/01_source_loaded_harmonized/T1_source_load_manifest_internal.csv,T1_source_load_manifest_internal.csv,,character,,,01_primary_data/public/esld_master_long_public.csv | LOCAL_PATH_REMOVED,NA/blank as read by fread,4,0,4,LOCAL_PATH_REMOVED
00_release_manifests/not_public_variable_dictionary_v01.csv	631	value,02_workflows/T1_workflow_v01/data/01_source_loaded_harmonized/T1_step1_run_inputs_internal.csv,T1_step1_run_inputs_internal.csv,,character,,,V3 central primary-data layer | 01_primary_data/public/esld_master_long_public.csv | LOCAL_PATH_REMOVED,NA/blank as read by fread,5,0,5,V3 central primary-data layer | LOCAL_PATH_REMOVED
00_release_manifests/not_public_variable_dictionary_v01.csv	714	submission_path,02_workflows/T1_workflow_v01/submission_ready/internal/T1_internal_submission_manifest_v01.csv,T1_internal_submission_manifest_v01.csv,,character,,,02_workflows/T1_workflow_v01/submission_ready/internal/data/esld_srtr_T1_general_characteristic...,NA/blank as read by fread,10,0,10,LOCAL_PATH_REMOVED
00_release_manifests/not_public_variable_dictionary_v01.csv	722	submission_path,02_workflows/T1_workflow_v01/submission_ready/public/T1_public_submission_manifest_v01.csv,T1_public_submission_manifest_v01.csv,,character,,,02_workflows/T1_workflow_v01/submission_ready/public/data/esld_srtr_T1_general_characteristics_...,NA/blank as read by fread,2,0,2,LOCAL_PATH_REMOVED
00_release_manifests/not_public_variable_dictionary_v01.csv	730	source_path,02_workflows/T3_workflow_v01/data/01_source_loaded_harmonized/T3_source_load_manifest_internal.csv,T3_source_load_manifest_internal.csv,,character,,,01_primary_data/public/esld_master_long_public.csv | LOCAL_PATH_REMOVED,NA/blank as read by fread,3,0,3,LOCAL_PATH_REMOVED
00_release_manifests/not_public_variable_dictionary_v01.csv	733	value,02_workflows/T3_workflow_v01/data/01_source_loaded_harmonized/T3_step1_run_inputs_internal.csv,T3_step1_run_inputs_internal.csv,,character,,,V3 central primary-data layer | 01_primary_data/public/esld_master_long_public.csv | LOCAL_PATH_REMOVED,NA/blank as read by fread,4,0,4,V3 central primary-data layer | LOCAL_PATH_REMOVED
00_release_manifests/not_public_variable_dictionary_v01.csv	935	submission_path,02_workflows/T3_workflow_v01/submission_ready/internal/T3_internal_submission_manifest_v01.csv,T3_internal_submission_manifest_v01.csv,,character,,,02_workflows/T3_workflow_v01/submission_ready/internal/data/esld_T3_creatinine_comparison_raw_s...,NA/blank as read by fread,15,0,15,LOCAL_PATH_REMOVED
00_release_manifests/not_public_variable_dictionary_v01.csv	1065	submission_path,02_workflows/T3_workflow_v01/submission_ready/public/T3_public_submission_manifest_v01.csv,T3_public_submission_manifest_v01.csv,,character,,,02_workflows/T3_workflow_v01/submission_ready/public/data/esld_srtr_T3_creatinine_comparison_ta...,NA/blank as read by fread,2,0,2,LOCAL_PATH_REMOVED
00_release_manifests/not_public_variable_dictionary_v01.csv	1073	source_path,02_workflows/T4_workflow_v01/data/01_source_loaded_harmonized/T4_source_load_manifest_internal.csv,T4_source_load_manifest_internal.csv,,character,,,01_primary_data/restricted/srtr_T4_score_shift_counts_all_scores_restricted.csv | LOCAL_PATH_REMOVED,NA/blank as read by fread,4,0,4,LOCAL_PATH_REMOVED
00_release_manifests/not_public_variable_dictionary_v01.csv	1085	value,02_workflows/T4_workflow_v01/data/02a_refined_analysis/esld_T4_score_deviation_outcome_refined_qc_internal.csv,esld_T4_score_deviation_outcome_refined_qc_internal.csv,,character,,,FALSE | 0 | submitted DOCX values | 02_workflows/T4_workflow_v01/data/01_source_loaded_harmoniz...,NA/blank as read by fread,4,0,4,FALSE | 0 | submitted DOCX v
00_release_manifests/not_public_variable_dictionary_v01.csv	1087	detail,02_workflows/T4_workflow_v01/data/02b_table_content/esld_T4_score_deviation_outcome_build_qc_internal.csv,esld_T4_score_deviation_outcome_build_qc_internal.csv,,character,,,rows=13 | Public T4 uses submitted DOCX values exactly; recalculation does not control public table. | LOCAL_PATH_REMOVED,NA/blank as read by fread,6,0,6,rows=13 | Public T4 uses submitted
00_release_manifests/not_public_variable_dictionary_v01.csv	1128	The,02_workflows/T4_workflow_v01/submission_ready/README_T4_submission_ready_v01.txt,README_T4_submission_ready_v01.txt,,character,,,- | | Internal | The | Use | 02_workflows/T4_workflow_v01/submission_ready/public/data | /User...,NA/blank as read by fread,11,0,7,- | | Internal | The | Use,T4,public_or_low_risk,yes,"",manual_review,manual_re
00_release_manifests/not_public_variable_dictionary_v01.csv	1147	submission_path,02_workflows/T4_workflow_v01/submission_ready/internal/T4_internal_submission_manifest_v01.csv,T4_internal_submission_manifest_v01.csv,,character,,,02_workflows/T4_workflow_v01/submission_ready/internal/data/esld_T4_score_deviation_outcome_ana...,NA/blank as read by fread,19,0,19,LOCAL_PATH_REMOVED
00_release_manifests/not_public_variable_dictionary_v01.csv	1182	submission_path,02_workflows/T4_workflow_v01/submission_ready/public/T4_public_submission_manifest_v01.csv,T4_public_submission_manifest_v01.csv,,character,,,02_workflows/T4_workflow_v01/submission_ready/public/data/esld_T4_score_deviation_outcome_table...,NA/blank as read by fread,2,0,2,LOCAL_PATH_REMOVED
00_release_manifests/public_deposit_package_build_summary_v01.csv	2	source_repository,LOCAL_PATH_REMOVED,info
00_release_manifests/public_deposit_package_build_summary_v01.csv	3	package_directory,LOCAL_PATH_REMOVED,info
00_release_manifests/public_variable_dictionary_explanatory_v01.csv	107	02_workflows/F1_workflow_v02/data/01_source_loaded_harmonized/expm_slco_F1_source_load_manifest_public.csv,source_path,source_path,Source path,"Descriptor or long-format metadata field identifying the metric, variable, workflow object, unit, or source represented by the row.",,See example_values and allowed_values.,character,LOCAL_PATH_REMOVED,LOCAL_PATH_REMOVED
00_release_manifests/public_variable_dictionary_explanatory_v01.csv	110	02_workflows/F1_workflow_v02/data/01_source_loaded_harmonized/expm_slco_F1_step1_run_inputs_public.csv,value,value,Value,Numerical or character value corresponding to the row-specific variable/metric.,,See example_values and allowed_values.,character,V3 central primary-data layer | LOCAL_PATH_REMOVED,V3 central primary-data layer | LOCAL_PATH_REMOVED
00_release_manifests/public_variable_dictionary_explanatory_v01.csv	201	02_workflows/F1_workflow_v02/data/02b_figure_content/slco_F1_surface_run_inputs_outputs_public.csv,path,path,Path,F1 public data variable used for the creatinine/bilirubin interference surface or associated validation workflow.,,See example_values and allowed_values.,character,LOCAL_PATH_REMOVED,LOCAL_PATH_REMOVED
00_release_manifests/public_variable_dictionary_explanatory_v02.csv	107	source_path,02_workflows/F1_workflow_v02/data/01_source_loaded_harmonized/expm_slco_F1_source_load_manifest_public.csv,source_path,Source path,"Descriptor or long-format metadata field identifying the metric, variable, workflow object, unit, or source represented by the row.","",See example_values and allowed_values.,character,LOCAL_PATH_REMOVED,LOCAL_PATH_REMOVED
00_release_manifests/public_variable_dictionary_explanatory_v02.csv	110	value,02_workflows/F1_workflow_v02/data/01_source_loaded_harmonized/expm_slco_F1_step1_run_inputs_public.csv,value,Value,Numerical or character value corresponding to the row-specific variable/metric.,"",See example_values and allowed_values.,character,V3 central primary-data layer | LOCAL_PATH_REMOVED,V3 central primary-data layer | LOCAL_PATH_REMOVED
00_release_manifests/public_variable_dictionary_explanatory_v02.csv	201	path,02_workflows/F1_workflow_v02/data/02b_figure_content/slco_F1_surface_run_inputs_outputs_public.csv,path,Path,F1 public data variable used for the creatinine/bilirubin interference surface or associated validation workflow.,"",See example_values and allowed_values.,character,LOCAL_PATH_REMOVED,LOCAL_PATH_REMOVED
00_release_manifests/public_variable_dictionary_explanatory_v03.csv	107	source_path,02_workflows/F1_workflow_v02/data/01_source_loaded_harmonized/expm_slco_F1_source_load_manifest_public.csv,source_path,Source path,Source path recorded by the workflow. For public release this should be package-relative or sanitized if the original value was an absolute local path.,"",Path string; prefer package-relative or sanitized values in the public package.,character,LOCAL_PATH_…
00_release_manifests/public_variable_dictionary_explanatory_v03.csv	110	value,02_workflows/F1_workflow_v02/data/01_source_loaded_harmonized/expm_slco_F1_step1_run_inputs_public.csv,value,Value,Numerical or character value corresponding to the row-specific variable/metric.,"",See example_values and allowed_values.,character,V3 central primary-data layer | LOCAL_PATH_REMOVED,V3 central primary-data layer | LOCAL_PATH_REMOVED
00_release_manifests/public_variable_dictionary_explanatory_v03.csv	201	path,02_workflows/F1_workflow_v02/data/02b_figure_content/slco_F1_surface_run_inputs_outputs_public.csv,path,Workflow path,Workflow path recorded in a manifest or audit table. For public release this should refer to a package-relative or otherwise non-sensitive path.,%,Path string; prefer package-relative or sanitized values in the public package.,character,LOCAL_PATH_REMOVED,LOCAL_PATH_REMOVED
00_release_manifests/public_variable_dictionary_precision_review_v01.csv	2	02_workflows/F1_workflow_v02/data/01_source_loaded_harmonized/expm_slco_F1_source_load_manifest_public.csv,source_path,Source path,Source path recorded by the workflow. For public release this should be package-relative or sanitized if the original value was an absolute local path.,"",Path string; prefer package-relative or sanitized values in the public package.,manual_precision_definition,FALSE…
00_release_manifests/public_variable_dictionary_precision_review_v01.csv	3	02_workflows/F1_workflow_v02/data/02b_figure_content/slco_F1_surface_run_inputs_outputs_public.csv,path,Workflow path,Workflow path recorded in a manifest or audit table. For public release this should refer to a package-relative or otherwise non-sensitive path.,%,Path string; prefer package-relative or sanitized values in the public package.,manual_precision_definition,FALSE,acceptable_dictionar…
00_release_manifests/public_variable_dictionary_precision_summary_v01.csv	2	public_package,LOCAL_PATH_REMOVED,info
00_release_manifests/public_variable_dictionary_RECOMMENDED.csv	107	source_path,02_workflows/F1_workflow_v02/data/01_source_loaded_harmonized/expm_slco_F1_source_load_manifest_public.csv,source_path,Source path,Source path recorded by the workflow. For public release this should be package-relative or sanitized if the original value was an absolute local path.,"",Path string; prefer package-relative or sanitized values in the public package.,character,LOCAL_PATH_…
00_release_manifests/public_variable_dictionary_RECOMMENDED.csv	110	value,02_workflows/F1_workflow_v02/data/01_source_loaded_harmonized/expm_slco_F1_step1_run_inputs_public.csv,value,Value,Numerical or character value corresponding to the row-specific variable/metric.,"",See example_values and allowed_values.,character,V3 central primary-data layer | LOCAL_PATH_REMOVED,V3 central primary-data layer | LOCAL_PATH_REMOVED
00_release_manifests/public_variable_dictionary_RECOMMENDED.csv	201	path,02_workflows/F1_workflow_v02/data/02b_figure_content/slco_F1_surface_run_inputs_outputs_public.csv,path,Workflow path,Workflow path recorded in a manifest or audit table. For public release this should refer to a package-relative or otherwise non-sensitive path.,%,Path string; prefer package-relative or sanitized values in the public package.,character,LOCAL_PATH_REMOVED,LOCAL_PATH_REMOVED
00_release_manifests/public_variable_dictionary_summary_explanatory_v01.csv	2	public_package,LOCAL_PATH_REMOVED,info
00_release_manifests/public_variable_dictionary_summary_explanatory_v02.csv	2	public_package,LOCAL_PATH_REMOVED,info
00_release_manifests/public_variable_dictionary_v01.csv	107	source_path,02_workflows/F1_workflow_v02/data/01_source_loaded_harmonized/expm_slco_F1_source_load_manifest_public.csv,expm_slco_F1_source_load_manifest_public.csv,,character,,,01_primary_data/public/f1_tb_cre_experimental_array_raw.csv | LOCAL_PATH_REMOVED,NA/blank as read by fread,4,0,4,LOCAL_PATH_REMOVED
00_release_manifests/public_variable_dictionary_v01.csv	110	value,02_workflows/F1_workflow_v02/data/01_source_loaded_harmonized/expm_slco_F1_step1_run_inputs_public.csv,expm_slco_F1_step1_run_inputs_public.csv,,character,,,V3 central primary-data layer | 01_primary_data/public/f1_tb_cre_experimental_array_raw.csv | /...,NA/blank as read by fread,5,0,5,V3 central primary-data layer | LOCAL_PATH_REMOVED
00_release_manifests/public_variable_dictionary_v01.csv	201	path,02_workflows/F1_workflow_v02/data/02b_figure_content/slco_F1_surface_run_inputs_outputs_public.csv,slco_F1_surface_run_inputs_outputs_public.csv,,character,,,02_workflows/F1_workflow_v02/data/02a_refined_analysis/expm_F1_model_coefficients_public.csv | ...,NA/blank as read by fread,5,0,5,LOCAL_PATH_REMOVED
00_release_manifests/restricted_on_request_variable_dictionary_v01.csv	228	source_path,02_workflows/F4_workflow_v01/data/01_source_loaded_harmonized/esld_srtr_F4_source_load_manifest_internal.csv,esld_srtr_F4_source_load_manifest_internal.csv,,character,,,01_primary_data/public/esld_master_long_public.csv | LOCAL_PATH_REMOVED,NA/blank as read by fread,4,0,4,LOCAL_PATH_REMOVED
00_release_manifests/restricted_on_request_variable_dictionary_v01.csv	231	value,02_workflows/F4_workflow_v01/data/01_source_loaded_harmonized/esld_srtr_F4_step1_run_inputs_internal.csv,esld_srtr_F4_step1_run_inputs_internal.csv,,character,,,V3 central primary-data layer | 01_primary_data/public/esld_master_long_public.csv | LOCAL_PATH_REMOVED,NA/blank as read by fread,3,0,3,V3 central primary-data layer | LOCAL_PATH_REMOVED
00_release_manifests/restricted_on_request_variable_dictionary_v01.csv	364	source_path,02_workflows/F6_workflow_v01/data/01_source_loaded_harmonized/srtr_F6_source_load_manifest_internal.csv,srtr_F6_source_load_manifest_internal.csv,,character,,,01_primary_data/restricted/srtr_master_long_restricted.csv,NA/blank as read by fread,1,0,1,LOCAL_PATH_REMOVED
00_release_manifests/restricted_on_request_variable_dictionary_v01.csv	367	value,02_workflows/F6_workflow_v01/data/01_source_loaded_harmonized/srtr_F6_step1_run_inputs_internal.csv,srtr_F6_step1_run_inputs_internal.csv,,character,,,V3 central primary-data layer | 01_primary_data/restricted/srtr_master_long_restricted.csv,NA/blank as read by fread,2,0,2,V3 central primary-data layer | LOCAL_PATH_REMOVED
00_release_manifests/restricted_on_request_variable_dictionary_v01.csv	464	source_file,02_workflows/F6_workflow_v01/data/02a_refined_analysis/srtr_F6_rebuild_from_master_provenance_internal.csv,srtr_F6_rebuild_from_master_provenance_internal.csv,,character,,,02_workflows/F6_workflow_v01/data/01_source_loaded_harmonized/srtr_master_long_restricted.csv,NA/blank as read by fread,1,0,1,LOCAL_PATH_REMOVED
00_release_manifests/restricted_on_request_variable_dictionary_v01.csv	548	source_path,02_workflows/F6_workflow_v01/submission_ready/restricted/F6_restricted_submission_manifest_v01.csv,F6_restricted_submission_manifest_v01.csv,,character,,,02_workflows/F6_workflow_v01/data/02b_figure_content/srtr_F6_cif_long_restricted.csv | LOCAL_PATH_REMOVED,NA/blank as read by fread,2,0,2,LOCAL_PATH_REMOVED
00_release_manifests/restricted_on_request_variable_dictionary_v01.csv	551	submission_path,02_workflows/F6_workflow_v01/submission_ready/restricted/F6_restricted_submission_manifest_v01.csv,F6_restricted_submission_manifest_v01.csv,,character,,,02_workflows/F6_workflow_v01/submission_ready/restricted/data/srtr_F6_cif_long_restricted.csv |...,NA/blank as read by fread,2,0,2,LOCAL_PATH_REMOVED
00_release_manifests/restricted_on_request_variable_dictionary_v01.csv	647	detail,02_workflows/T1_workflow_v01/data/02b_table_content/esld_srtr_T1_general_characteristics_build_qc_internal.csv,esld_srtr_T1_general_characteristics_build_qc_internal.csv,,character,,,rows=23 | Public T1 uses submitted values exactly; recalculation does not control public table. | LOCAL_PATH_REMOVED,NA/blank as read by fread,6,0,6,rows=23 | Public T1 uses
00_release_manifests/restricted_on_request_variable_dictionary_v01.csv	703	source_file,02_workflows/T1_workflow_v01/data/02b_table_content/esld_srtr_T1_sodium_albumin_recalc_patch_audit_internal.csv,esld_srtr_T1_sodium_albumin_recalc_patch_audit_internal.csv,,character,,,02_workflows/T1_workflow_v01/data/02a_refined_analysis/esld_T1_baseline_labs_scores_long_intern...,NA/blank as read by fread,2,0,1,LOCAL_PATH_REMOVED
00_release_manifests/restricted_on_request_variable_dictionary_v01.csv	740	detail,02_workflows/T3_workflow_v01/data/02b_table_content/esld_srtr_T3_creatinine_comparison_build_qc_internal.csv,esld_srtr_T3_creatinine_comparison_build_qc_internal.csv,,character,,,rows=24 | Public T3 uses submitted DOCX values exactly; recalculation does not control public table. | LOCAL_PATH_REMOVED,NA/blank as read by fread,6,0,6,rows=24 | Public T3 uses sub
00_release_manifests/restricted_on_request_variable_dictionary_v01.csv	852	detail,02_workflows/T4_workflow_v01/data/02b_table_content/srtr_T4_score_deviation_outcome_build_qc_internal.csv,srtr_T4_score_deviation_outcome_build_qc_internal.csv,,character,,,02_workflows/T4_workflow_v01/data/01_source_loaded_harmonized/srtr_T4_score_shift_counts_all_sc...,NA/blank as read by fread,16,0,16,LOCAL_PATH_REMOVED
00_release_manifests/restricted_on_request_variable_dictionary_v01.csv	881	source_path,02_workflows/T4_workflow_v01/data/02b_table_content/srtr_T4_score_deviation_outcome_source_manifest_internal.csv,srtr_T4_score_deviation_outcome_source_manifest_internal.csv,,character,,,02_workflows/T4_workflow_v01/data/01_source_loaded_harmonized/srtr_T4_score_shift_counts_all_sc...,NA/blank as read by fread,2,0,2,LOCAL_PATH_REMOVED
00_release_manifests/restricted_on_request_variable_dictionary_v01.csv	927	submission_path,02_workflows/T4_workflow_v01/submission_ready/restricted/T4_restricted_submission_manifest_v01.csv,T4_restricted_submission_manifest_v01.csv,,character,,,02_workflows/T4_workflow_v01/submission_ready/restricted/data/srtr_T4_score_shift_counts_all_sc...,NA/blank as read by fread,2,0,2,LOCAL_PATH_REMOVED
00_release_manifests/restricted_on_request_variable_dictionary_v01.csv	933	source_path,02_workflows/T4_workflow_v01/submission_ready/restricted/data/srtr_T4_restricted_source_manifest.csv,srtr_T4_restricted_source_manifest.csv,,character,,,02_workflows/T4_workflow_v01/data/01_source_loaded_harmonized/srtr_T4_score_shift_counts_all_sc...,NA/blank as read by fread,2,0,2,LOCAL_PATH_REMOVED
02_workflows/F1_workflow_v02/data/01_source_loaded_harmonized/expm_slco_F1_step1_run_inputs_public.csv	3	"f1_array_raw";"01_primary_data/public/f1_tb_cre_experimental_array_raw.csv"
02_workflows/F1_workflow_v02/data/01_source_loaded_harmonized/expm_slco_F1_step1_run_inputs_public.csv	4	"f1_validation_raw";"01_primary_data/public/f1_tb_cre_experimental_validation_raw.csv"
02_workflows/F1_workflow_v02/data/01_source_loaded_harmonized/expm_slco_F1_step1_run_inputs_public.csv	5	"f1_surface_repository";"01_primary_data/public/f1_simulated_surface_repository.csv"
02_workflows/F1_workflow_v02/data/01_source_loaded_harmonized/expm_slco_F1_step1_run_inputs_public.csv	6	"f1_surface_metadata";"01_primary_data/public/f1_simulated_surface_metadata.csv"
02_workflows/F1_workflow_v02/submission_ready/F1_submission_ready_manifest_v02.csv	2	data,public,Curated public experimental array dataset; rounded trial-display values only; unrounded audit columns removed.,02_workflows/F1_workflow_v02/data/02a_refined_analysis/expm_F1_array_input_public.csv,02_workflows/F1_workflow_v02/submission_ready/public/data/expm_F1_array_input_public.csv,expm_F1_array_input_public.csv,TRUE,TRUE,612913
02_workflows/F1_workflow_v02/submission_ready/F1_submission_ready_manifest_v02.csv	3	data,public,Curated public validation dataset.,02_workflows/F1_workflow_v02/data/02a_refined_analysis/expm_F1_validation_input_public.csv,02_workflows/F1_workflow_v02/submission_ready/public/data/expm_F1_validation_input_public.csv,expm_F1_validation_input_public.csv,TRUE,TRUE,5068,2a1c7ff9a9b2d7b913576fc64c1af459,F1_workflow_v02,2026-05-02T01
02_workflows/F1_workflow_v02/submission_ready/F1_submission_ready_manifest_v02.csv	4	data,public,Final Figure 1 surface grid used to render the submitted figure.,02_workflows/F1_workflow_v02/data/02b_figure_content/slco_F1_surface_grid_public.csv,02_workflows/F1_workflow_v02/submission_ready/public/data/slco_F1_surface_grid_public.csv,slco_F1_surface_grid_public.csv,TRUE,TRUE,5037005,7043e4517bc15ae9142ae09b0631e890,F1_workflo
02_workflows/F1_workflow_v02/submission_ready/F1_submission_ready_manifest_v02.csv	5	data,public,Metadata for final Figure 1 surface grid.,02_workflows/F1_workflow_v02/data/02b_figure_content/slco_F1_surface_meta_public.csv,02_workflows/F1_workflow_v02/submission_ready/public/data/slco_F1_surface_meta_public.csv,slco_F1_surface_meta_public.csv,TRUE,TRUE,494,63cd6a8340d66c32e5915d2dadcc2378,F1_workflow_v02,2026-05-02T01:30:14Z
02_workflows/F1_workflow_v02/submission_ready/F1_submission_ready_manifest_v02.csv	6	figure,public,Submission-ready Figure 1 PDF.,02_workflows/F1_workflow_v02/figures/slco_F1_surface_public.pdf,02_workflows/F1_workflow_v02/submission_ready/public/figures/slco_F1_surface_public.pdf,slco_F1_surface_public.pdf,TRUE,TRUE,1542152,6de20aaebcce1d88c93b705cf4bd8152,F1_workflow_v02,2026-05-02T01:30:14Z
02_workflows/F1_workflow_v02/submission_ready/F1_submission_ready_manifest_v02.csv	7	data,internal,Internal refined array dataset retaining unrounded audit columns.,02_workflows/F1_workflow_v02/data/02a_refined_analysis/expm_F1_array_input_public.csv,02_workflows/F1_workflow_v02/submission_ready/internal/data/expm_F1_array_input_with_rounding_audit_internal.csv,expm_F1_array_input_with_rounding_audit_internal.csv,TRUE,TRUE,755
02_workflows/F1_workflow_v02/submission_ready/F1_submission_ready_manifest_v02.csv	8	data,internal,Unrounded raw import copy retained for internal traceability only.,02_workflows/F1_workflow_v02/data/01_source_loaded_harmonized/expm_F1_array_raw_public.csv,02_workflows/F1_workflow_v02/submission_ready/internal/data/expm_F1_array_raw_internal.csv,expm_F1_array_raw_internal.csv,TRUE,TRUE,338947,b8ffb94bc127381e0963db2211ba44b8,F
02_workflows/F1_workflow_v02/submission_ready/F1_submission_ready_manifest_v02.csv	9	data,internal,Raw validation import copy retained for internal traceability only.,02_workflows/F1_workflow_v02/data/01_source_loaded_harmonized/expm_F1_validation_raw_public.csv,02_workflows/F1_workflow_v02/submission_ready/internal/data/expm_F1_validation_raw_internal.csv,expm_F1_validation_raw_internal.csv,TRUE,TRUE,2335,30e9eb0a37dab1d84dbf
02_workflows/F1_workflow_v02/submission_ready/F1_submission_ready_manifest_v02.csv	10	data,internal,Reference copy from legacy repository package used for internal rebuild comparison.,02_workflows/F1_workflow_v02/data/01_source_loaded_harmonized/slco_F1_surface_grid_reference_public.csv,02_workflows/F1_workflow_v02/submission_ready/internal/data/slco_F1_surface_grid_reference_internal.csv,slco_F1_surface_grid_reference_internal
02_workflows/F1_workflow_v02/submission_ready/F1_submission_ready_manifest_v02.csv	11	data,internal,Reference metadata copy from legacy repository package.,02_workflows/F1_workflow_v02/data/01_source_loaded_harmonized/slco_F1_surface_meta_reference_public.csv,02_workflows/F1_workflow_v02/submission_ready/internal/data/slco_F1_surface_meta_reference_internal.csv,slco_F1_surface_meta_reference_internal.csv,TRUE,TRUE,664,ee2dfece0
02_workflows/F1_workflow_v02/submission_ready/F1_submission_ready_manifest_v02.csv	12	data,internal,Fixed model coefficients used internally to rebuild the public surface grid.,02_workflows/F1_workflow_v02/data/02a_refined_analysis/expm_F1_model_coefficients_public.csv,02_workflows/F1_workflow_v02/submission_ready/internal/data/expm_F1_model_coefficients_internal.csv,expm_F1_model_coefficients_internal.csv,TRUE,TRUE,1330,c05403
02_workflows/F1_workflow_v02/submission_ready/F1_submission_ready_manifest_v02.csv	13	validation,internal,QC documenting two-decimal rounding before correction/model processing.,02_workflows/F1_workflow_v02/data/02a_refined_analysis/expm_F1_pre_correction_rounding_qc_public.csv,02_workflows/F1_workflow_v02/submission_ready/internal/validation/expm_F1_pre_correction_rounding_qc_internal.csv,expm_F1_pre_correction_rounding_qc_int
02_workflows/F1_workflow_v02/submission_ready/F1_submission_ready_manifest_v02.csv	14	validation,internal,Internal refined-dataset QC.,02_workflows/F1_workflow_v02/data/02a_refined_analysis/expm_F1_refined_dataset_qc_public.csv,02_workflows/F1_workflow_v02/submission_ready/internal/validation/expm_F1_refined_dataset_qc_internal.csv,expm_F1_refined_dataset_qc_internal.csv,TRUE,TRUE,652,812231b8c2303741846747de6999d3c7,F1_workflo
02_workflows/F1_workflow_v02/submission_ready/F1_submission_ready_manifest_v02.csv	15	validation,internal,Internal manual clarification log.,02_workflows/F1_workflow_v02/data/02a_refined_analysis/expm_F1_refined_manual_clarifications_public.csv,02_workflows/F1_workflow_v02/submission_ready/internal/validation/expm_F1_refined_manual_clarifications_internal.csv,expm_F1_refined_manual_clarifications_internal.csv,TRUE,TRUE,882,8c4c
02_workflows/F1_workflow_v02/submission_ready/F1_submission_ready_manifest_v02.csv	16	validation,internal,Internal QC comparing rebuilt surface to legacy reference surface.,02_workflows/F1_workflow_v02/data/02b_figure_content/slco_F1_surface_rebuild_qc_public.csv,02_workflows/F1_workflow_v02/submission_ready/internal/validation/slco_F1_surface_rebuild_qc_internal.csv,slco_F1_surface_rebuild_qc_internal.csv,TRUE,TRUE,956,c1c5a45
02_workflows/F1_workflow_v02/submission_ready/F1_submission_ready_manifest_v02.csv	17	validation,internal,Internal render manifest for Figure 1 PDF.,02_workflows/F1_workflow_v02/validation/03_render/slco_F1_surface_render_manifest_public.csv,02_workflows/F1_workflow_v02/submission_ready/internal/validation/slco_F1_surface_render_manifest_internal.csv,slco_F1_surface_render_manifest_internal.csv,TRUE,TRUE,1011,93e8289ec66216295e
02_workflows/F1_workflow_v02/submission_ready/F1_submission_ready_manifest_v02.csv	18	validation,internal,Internal release check confirming public rounded array dataset has two-decimal trial-display values and no unrounded audit columns.,02_workflows/F1_workflow_v02/submission_ready/internal/validation/expm_F1_public_array_rounding_release_check_internal.csv,02_workflows/F1_workflow_v02/submission_ready/internal/validation/expm
02_workflows/F1_workflow_v02/submission_ready/F1_submission_ready_manifest_v02.csv	19	validation,internal,Internal final validation/documentation output from step 4.,02_workflows/F1_workflow_v02/validation/04_final_validation/F1_final_column_dictionary_public.csv,02_workflows/F1_workflow_v02/submission_ready/internal/validation/F1_final_column_dictionary_public.csv,F1_final_column_dictionary_public.csv,TRUE,TRUE,5086,b8590eab4a
02_workflows/F1_workflow_v02/submission_ready/F1_submission_ready_manifest_v02.csv	20	validation,internal,Internal final validation/documentation output from step 4.,02_workflows/F1_workflow_v02/validation/04_final_validation/F1_final_dataset_qc_summary_public.csv,02_workflows/F1_workflow_v02/submission_ready/internal/validation/F1_final_dataset_qc_summary_public.csv,F1_final_dataset_qc_summary_public.csv,TRUE,TRUE,1016,a53e208
02_workflows/F1_workflow_v02/submission_ready/F1_submission_ready_manifest_v02.csv	21	validation,internal,Internal final validation/documentation output from step 4.,02_workflows/F1_workflow_v02/validation/04_final_validation/F1_final_file_inventory_public.csv,02_workflows/F1_workflow_v02/submission_ready/internal/validation/F1_final_file_inventory_public.csv,F1_final_file_inventory_public.csv,TRUE,TRUE,4823,8a41f5056a4ca283c13
02_workflows/F1_workflow_v02/submission_ready/F1_submission_ready_manifest_v02.csv	22	validation,internal,Internal final validation/documentation output from step 4.,02_workflows/F1_workflow_v02/validation/04_final_validation/F1_final_manual_clarifications_public.csv,02_workflows/F1_workflow_v02/submission_ready/internal/validation/F1_final_manual_clarifications_public.csv,F1_final_manual_clarifications_public.csv,TRUE,TRUE,882
02_workflows/F1_workflow_v02/submission_ready/public/F1_public_submission_manifest_v02.csv	2	data,public,Curated public experimental array dataset; rounded trial-display values only; unrounded audit columns removed.,02_workflows/F1_workflow_v02/data/02a_refined_analysis/expm_F1_array_input_public.csv,02_workflows/F1_workflow_v02/submission_ready/public/data/expm_F1_array_input_public.csv,expm_F1_array_input_public.csv,TRUE,TRUE,612913
02_workflows/F1_workflow_v02/submission_ready/public/F1_public_submission_manifest_v02.csv	3	data,public,Curated public validation dataset.,02_workflows/F1_workflow_v02/data/02a_refined_analysis/expm_F1_validation_input_public.csv,02_workflows/F1_workflow_v02/submission_ready/public/data/expm_F1_validation_input_public.csv,expm_F1_validation_input_public.csv,TRUE,TRUE,5068,2a1c7ff9a9b2d7b913576fc64c1af459
02_workflows/F1_workflow_v02/submission_ready/public/F1_public_submission_manifest_v02.csv	4	data,public,Final Figure 1 surface grid used to render the submitted figure.,02_workflows/F1_workflow_v02/data/02b_figure_content/slco_F1_surface_grid_public.csv,02_workflows/F1_workflow_v02/submission_ready/public/data/slco_F1_surface_grid_public.csv,slco_F1_surface_grid_public.csv,TRUE,TRUE,5037005,7043e4517bc15ae9142ae09b0631e890
02_workflows/F1_workflow_v02/submission_ready/public/F1_public_submission_manifest_v02.csv	5	data,public,Metadata for final Figure 1 surface grid.,02_workflows/F1_workflow_v02/data/02b_figure_content/slco_F1_surface_meta_public.csv,02_workflows/F1_workflow_v02/submission_ready/public/data/slco_F1_surface_meta_public.csv,slco_F1_surface_meta_public.csv,TRUE,TRUE,494,63cd6a8340d66c32e5915d2dadcc2378
02_workflows/F1_workflow_v02/submission_ready/public/F1_public_submission_manifest_v02.csv	6	figure,public,Submission-ready Figure 1 PDF.,02_workflows/F1_workflow_v02/figures/slco_F1_surface_public.pdf,02_workflows/F1_workflow_v02/submission_ready/public/figures/slco_F1_surface_public.pdf,slco_F1_surface_public.pdf,TRUE,TRUE,1542152,6de20aaebcce1d88c93b705cf4bd8152
02_workflows/F2_workflow_v01/submission_ready/F2_submission_ready_manifest_v01.csv	2	data,public,Final public Figure 2 heatmap bin dataset used to render the submitted figure.,02_workflows/F2_workflow_v01/data/02b_figure_content/slco_F2_heatmap_bin_public.csv,02_workflows/F2_workflow_v01/submission_ready/public/data/slco_F2_heatmap_bin_public.csv,slco_F2_heatmap_bin_public.csv,TRUE,TRUE,7858998,93e06eeefac7f60a0cd987630232561c
02_workflows/F2_workflow_v01/submission_ready/F2_submission_ready_manifest_v01.csv	3	data,public,Public metadata for final Figure 2 heatmap bin dataset.,02_workflows/F2_workflow_v01/data/02b_figure_content/slco_F2_heatmap_meta_public.csv,02_workflows/F2_workflow_v01/submission_ready/public/data/slco_F2_heatmap_meta_public.csv,slco_F2_heatmap_meta_public.csv,TRUE,TRUE,552,d6bec83444bffd55eb65533a93ad5c5f,F2_workflow_v01,2026-05
02_workflows/F2_workflow_v01/submission_ready/F2_submission_ready_manifest_v01.csv	4	figure,public,Submission-ready Figure 2 PDF.,02_workflows/F2_workflow_v01/figures/slco_F2_heatmap_public.pdf,02_workflows/F2_workflow_v01/submission_ready/public/figures/slco_F2_heatmap_public.pdf,slco_F2_heatmap_public.pdf,TRUE,TRUE,877270,a300627a40ff5d92e416ad2fdd7da6f9,F2_workflow_v01,2026-05-02T01:33:03Z
02_workflows/F2_workflow_v01/submission_ready/F2_submission_ready_manifest_v01.csv	5	data,internal,"Internal F2 workflow traceability, QC, reference, or validation file.",02_workflows/F2_workflow_v01/data/01_source_loaded_harmonized/slco_F2_heatmap_bin_reference_internal.csv,02_workflows/F2_workflow_v01/submission_ready/internal/data/slco_F2_heatmap_bin_reference_internal.csv,slco_F2_heatmap_bin_reference_internal.csv,TRUE,TRU
02_workflows/F2_workflow_v01/submission_ready/F2_submission_ready_manifest_v01.csv	6	data,internal,"Internal F2 workflow traceability, QC, reference, or validation file.",02_workflows/F2_workflow_v01/data/01_source_loaded_harmonized/slco_F2_heatmap_meta_reference_internal.csv,02_workflows/F2_workflow_v01/submission_ready/internal/data/slco_F2_heatmap_meta_reference_internal.csv,slco_F2_heatmap_meta_reference_internal.csv,TRUE,
02_workflows/F2_workflow_v01/submission_ready/F2_submission_ready_manifest_v01.csv	7	data,internal,"Internal F2 workflow traceability, QC, reference, or validation file.",02_workflows/F2_workflow_v01/data/01_source_loaded_harmonized/slco_F2_source_load_manifest_internal.csv,02_workflows/F2_workflow_v01/submission_ready/internal/data/slco_F2_source_load_manifest_internal.csv,slco_F2_source_load_manifest_internal.csv,TRUE,TRUE,9
02_workflows/F2_workflow_v01/submission_ready/F2_submission_ready_manifest_v01.csv	8	data,internal,"Internal F2 workflow traceability, QC, reference, or validation file.",02_workflows/F2_workflow_v01/data/02a_refined_analysis/slco_F2_heatmap_input_internal.csv,02_workflows/F2_workflow_v01/submission_ready/internal/data/slco_F2_heatmap_input_internal.csv,slco_F2_heatmap_input_internal.csv,TRUE,TRUE,7858998,69355977324161fce0809
02_workflows/F2_workflow_v01/submission_ready/F2_submission_ready_manifest_v01.csv	9	data,internal,"Internal F2 workflow traceability, QC, reference, or validation file.",02_workflows/F2_workflow_v01/data/02a_refined_analysis/slco_F2_heatmap_input_qc_internal.csv,02_workflows/F2_workflow_v01/submission_ready/internal/data/slco_F2_heatmap_input_qc_internal.csv,slco_F2_heatmap_input_qc_internal.csv,TRUE,TRUE,261,e9ee62cc54b6dbd4
02_workflows/F2_workflow_v01/submission_ready/F2_submission_ready_manifest_v01.csv	10	data,internal,"Internal F2 workflow traceability, QC, reference, or validation file.",02_workflows/F2_workflow_v01/data/02a_refined_analysis/slco_F2_heatmap_model_qc_internal.csv,02_workflows/F2_workflow_v01/submission_ready/internal/data/slco_F2_heatmap_model_qc_internal.csv,slco_F2_heatmap_model_qc_internal.csv,TRUE,TRUE,253,122888ecc72f6d8b
02_workflows/F2_workflow_v01/submission_ready/F2_submission_ready_manifest_v01.csv	11	data,internal,"Internal F2 workflow traceability, QC, reference, or validation file.",02_workflows/F2_workflow_v01/data/02b_figure_content/slco_F2_heatmap_rebuild_qc_internal.csv,02_workflows/F2_workflow_v01/submission_ready/internal/data/slco_F2_heatmap_rebuild_qc_internal.csv,slco_F2_heatmap_rebuild_qc_internal.csv,TRUE,TRUE,164,7f7b62f6e544
02_workflows/F2_workflow_v01/submission_ready/F2_submission_ready_manifest_v01.csv	12	validation,internal,"Internal F2 workflow traceability, QC, reference, or validation file.",02_workflows/F2_workflow_v01/validation/03_render/slco_F2_heatmap_render_manifest_internal.csv,02_workflows/F2_workflow_v01/submission_ready/internal/validation/slco_F2_heatmap_render_manifest_internal.csv,slco_F2_heatmap_render_manifest_internal.csv,TR
02_workflows/F2_workflow_v01/submission_ready/F2_submission_ready_manifest_v01.csv	13	validation,internal,"Internal F2 workflow traceability, QC, reference, or validation file.",02_workflows/F2_workflow_v01/validation/04_final_validation/F2_final_column_dictionary_internal.csv,02_workflows/F2_workflow_v01/submission_ready/internal/validation/F2_final_column_dictionary_internal.csv,F2_final_column_dictionary_internal.csv,TRUE,TR
02_workflows/F2_workflow_v01/submission_ready/F2_submission_ready_manifest_v01.csv	14	validation,internal,"Internal F2 workflow traceability, QC, reference, or validation file.",02_workflows/F2_workflow_v01/validation/04_final_validation/F2_final_dataset_qc_summary_internal.csv,02_workflows/F2_workflow_v01/submission_ready/internal/validation/F2_final_dataset_qc_summary_internal.csv,F2_final_dataset_qc_summary_internal.csv,TRUE
02_workflows/F2_workflow_v01/submission_ready/F2_submission_ready_manifest_v01.csv	15	validation,internal,"Internal F2 workflow traceability, QC, reference, or validation file.",02_workflows/F2_workflow_v01/validation/04_final_validation/F2_final_file_inventory_internal.csv,02_workflows/F2_workflow_v01/submission_ready/internal/validation/F2_final_file_inventory_internal.csv,F2_final_file_inventory_internal.csv,TRUE,TRUE,2958,b
02_workflows/F2_workflow_v01/submission_ready/public/F2_public_submission_manifest_v01.csv	2	data,public,Final public Figure 2 heatmap bin dataset used to render the submitted figure.,02_workflows/F2_workflow_v01/data/02b_figure_content/slco_F2_heatmap_bin_public.csv,02_workflows/F2_workflow_v01/submission_ready/public/data/slco_F2_heatmap_bin_public.csv,slco_F2_heatmap_bin_public.csv,TRUE,TRUE,7858998,93e06eeefac7f60a0cd987630232561c
02_workflows/F2_workflow_v01/submission_ready/public/F2_public_submission_manifest_v01.csv	3	data,public,Public metadata for final Figure 2 heatmap bin dataset.,02_workflows/F2_workflow_v01/data/02b_figure_content/slco_F2_heatmap_meta_public.csv,02_workflows/F2_workflow_v01/submission_ready/public/data/slco_F2_heatmap_meta_public.csv,slco_F2_heatmap_meta_public.csv,TRUE,TRUE,552,d6bec83444bffd55eb65533a93ad5c5f
02_workflows/F2_workflow_v01/submission_ready/public/F2_public_submission_manifest_v01.csv	4	figure,public,Submission-ready Figure 2 PDF.,02_workflows/F2_workflow_v01/figures/slco_F2_heatmap_public.pdf,02_workflows/F2_workflow_v01/submission_ready/public/figures/slco_F2_heatmap_public.pdf,slco_F2_heatmap_public.pdf,TRUE,TRUE,877270,a300627a40ff5d92e416ad2fdd7da6f9
02_workflows/F3_workflow_v01/README_F3_workflow_v01.txt	4	LOCAL_PATH_REMOVED
02_workflows/F3_workflow_v01/README_F3_workflow_v01.txt	11	"LOCAL_PATH_REMOVED",
02_workflows/F4_workflow_v01/submission_ready/F4_submission_ready_manifest_v01.csv	2	data,public,Final ESLD aggregate dataset used to render Figure 4.,02_workflows/F4_workflow_v01/data/02b_figure_content/esld_F4_survival_stats_public.csv,02_workflows/F4_workflow_v01/submission_ready/public/data/esld_F4_survival_stats_public.csv,esld_F4_survival_stats_public.csv,TRUE,TRUE,2309,33d16cd47150ae66d00d8a83b4b0c3ab,F4_workflow_v01,20
02_workflows/F4_workflow_v01/submission_ready/F4_submission_ready_manifest_v01.csv	3	data,public,Final SRTR median-survival aggregate dataset used to render Figure 4.,02_workflows/F4_workflow_v01/data/02b_figure_content/srtr_F4_survival_median_reference_public.csv,02_workflows/F4_workflow_v01/submission_ready/public/data/srtr_F4_survival_median_reference_public.csv,srtr_F4_survival_median_reference_public.csv,TRUE,TRUE,1143,c3
02_workflows/F4_workflow_v01/submission_ready/F4_submission_ready_manifest_v01.csv	4	data,public,Final SRTR Wilcoxon/statistical aggregate dataset used to render Figure 4.,02_workflows/F4_workflow_v01/data/02b_figure_content/srtr_F4_survival_wilcoxon_reference_public.csv,02_workflows/F4_workflow_v01/submission_ready/public/data/srtr_F4_survival_wilcoxon_reference_public.csv,srtr_F4_survival_wilcoxon_reference_public.csv,TRUE,T
02_workflows/F4_workflow_v01/submission_ready/F4_submission_ready_manifest_v01.csv	5	figure,public,Submission-ready Figure 4 PDF.,02_workflows/F4_workflow_v01/figures/F4_ESLD_SRTR_public.pdf,02_workflows/F4_workflow_v01/submission_ready/public/figures/F4_ESLD_SRTR_public.pdf,F4_ESLD_SRTR_public.pdf,TRUE,TRUE,837483,66ff2e5f3a6621ee2b581cc02aa6a6a9,F4_workflow_v01,2026-05-02T02:11:22Z
02_workflows/F4_workflow_v01/submission_ready/F4_submission_ready_manifest_v01.csv	6	data,internal,Internal source copy of public ESLD master used for F4 rebuild.,02_workflows/F4_workflow_v01/data/01_source_loaded_harmonized/esld_master_long_public.csv,02_workflows/F4_workflow_v01/submission_ready/internal/data/esld_master_long_source_internal.csv,esld_master_long_source_internal.csv,TRUE,TRUE,9986324,e6392b3796a0329b94391b69e
02_workflows/F4_workflow_v01/submission_ready/F4_submission_ready_manifest_v01.csv	7	data,internal,Internal ESLD case-level survival dataset rebuilt from master.,02_workflows/F4_workflow_v01/data/02a_refined_analysis/esld_F4_survival_case_internal.csv,02_workflows/F4_workflow_v01/submission_ready/internal/data/esld_F4_survival_case_internal.csv,esld_F4_survival_case_internal.csv,TRUE,TRUE,1591457,d6dc9bf0924ae32e228e9952a259f5
02_workflows/F4_workflow_v01/submission_ready/F4_submission_ready_manifest_v01.csv	8	data,internal,Internal ESLD aggregate rebuilt from master before public figure-content copy.,02_workflows/F4_workflow_v01/data/02a_refined_analysis/esld_F4_survival_stats_from_master_internal.csv,02_workflows/F4_workflow_v01/submission_ready/internal/data/esld_F4_survival_stats_from_master_internal.csv,esld_F4_survival_stats_from_master_intern
02_workflows/F4_workflow_v01/submission_ready/F4_submission_ready_manifest_v01.csv	9	data,internal,Legacy reference case-level dataset for internal comparison.,02_workflows/F4_workflow_v01/data/02a_refined_analysis/esld_F4_survival_case_internal.csv,02_workflows/F4_workflow_v01/submission_ready/internal/data/esld_F4_survival_case_internal.csv,esld_F4_survival_case_internal.csv,TRUE,TRUE,1591457,d6dc9bf0924ae32e228e9952a259f552
02_workflows/F4_workflow_v01/submission_ready/F4_submission_ready_manifest_v01.csv	10	data,internal,Legacy reference aggregate dataset for internal comparison.,02_workflows/F4_workflow_v01/data/02a_refined_analysis/esld_F4_survival_stats_from_master_internal.csv,02_workflows/F4_workflow_v01/submission_ready/internal/data/esld_F4_survival_stats_from_master_internal.csv,esld_F4_survival_stats_from_master_internal.csv,TRUE,TRUE,21
02_workflows/F4_workflow_v01/submission_ready/F4_submission_ready_manifest_v01.csv	11	validation,internal,Internal ESLD rebuild QC.,02_workflows/F4_workflow_v01/data/02b_figure_content/esld_F4_survival_stats_rebuild_qc_internal.csv,02_workflows/F4_workflow_v01/submission_ready/internal/validation/esld_F4_survival_stats_rebuild_qc_internal.csv,esld_F4_survival_stats_rebuild_qc_internal.csv,TRUE,TRUE,332,63aba4888483796c3891f8be6
02_workflows/F4_workflow_v01/submission_ready/F4_submission_ready_manifest_v01.csv	12	validation,internal,Internal F4 build audit.,02_workflows/F4_workflow_v01/data/02a_refined_analysis/esld_F4_survival_build_audit_internal.csv,02_workflows/F4_workflow_v01/submission_ready/internal/validation/esld_F4_survival_build_audit_internal.csv,esld_F4_survival_build_audit_internal.csv,TRUE,TRUE,772,66acc558aee9c56a6ec5f649e1952d5f,F4_wor
02_workflows/F4_workflow_v01/submission_ready/F4_submission_ready_manifest_v01.csv	13	validation,internal,Internal Figure 4 render manifest.,02_workflows/F4_workflow_v01/validation/03_render/F4_ESLD_SRTR_render_manifest_internal.csv,02_workflows/F4_workflow_v01/submission_ready/internal/validation/F4_ESLD_SRTR_render_manifest_internal.csv,F4_ESLD_SRTR_render_manifest_internal.csv,TRUE,TRUE,1701,85f6d6c79e6f03473b9cf63caba797e7,
02_workflows/F4_workflow_v01/submission_ready/F4_submission_ready_manifest_v01.csv	14	validation,internal,Internal final validation/documentation output from step 4.,02_workflows/F4_workflow_v01/validation/04_final_validation/F4_final_column_dictionary_internal.csv,02_workflows/F4_workflow_v01/submission_ready/internal/validation/F4_final_column_dictionary_internal.csv,F4_final_column_dictionary_internal.csv,TRUE,TRUE,2524,eebd
02_workflows/F4_workflow_v01/submission_ready/F4_submission_ready_manifest_v01.csv	15	validation,internal,Internal final validation/documentation output from step 4.,02_workflows/F4_workflow_v01/validation/04_final_validation/F4_final_dataset_qc_summary_internal.csv,02_workflows/F4_workflow_v01/submission_ready/internal/validation/F4_final_dataset_qc_summary_internal.csv,F4_final_dataset_qc_summary_internal.csv,TRUE,TRUE,991,31
02_workflows/F4_workflow_v01/submission_ready/F4_submission_ready_manifest_v01.csv	16	validation,internal,Internal final validation/documentation output from step 4.,02_workflows/F4_workflow_v01/validation/04_final_validation/F4_final_file_inventory_internal.csv,02_workflows/F4_workflow_v01/submission_ready/internal/validation/F4_final_file_inventory_internal.csv,F4_final_file_inventory_internal.csv,TRUE,TRUE,3087,8df21f704cdca
02_workflows/F4_workflow_v01/submission_ready/public/F4_public_submission_manifest_v01.csv	2	data,public,Final ESLD aggregate dataset used to render Figure 4.,02_workflows/F4_workflow_v01/data/02b_figure_content/esld_F4_survival_stats_public.csv,02_workflows/F4_workflow_v01/submission_ready/public/data/esld_F4_survival_stats_public.csv,esld_F4_survival_stats_public.csv,TRUE,TRUE,2309,33d16cd47150ae66d00d8a83b4b0c3ab
02_workflows/F4_workflow_v01/submission_ready/public/F4_public_submission_manifest_v01.csv	3	data,public,Final SRTR median-survival aggregate dataset used to render Figure 4.,02_workflows/F4_workflow_v01/data/02b_figure_content/srtr_F4_survival_median_reference_public.csv,02_workflows/F4_workflow_v01/submission_ready/public/data/srtr_F4_survival_median_reference_public.csv,srtr_F4_survival_median_reference_public.csv,TRUE,TRUE,1143,c3
02_workflows/F4_workflow_v01/submission_ready/public/F4_public_submission_manifest_v01.csv	4	data,public,Final SRTR Wilcoxon/statistical aggregate dataset used to render Figure 4.,02_workflows/F4_workflow_v01/data/02b_figure_content/srtr_F4_survival_wilcoxon_reference_public.csv,02_workflows/F4_workflow_v01/submission_ready/public/data/srtr_F4_survival_wilcoxon_reference_public.csv,srtr_F4_survival_wilcoxon_reference_public.csv,TRUE,T
02_workflows/F4_workflow_v01/submission_ready/public/F4_public_submission_manifest_v01.csv	5	figure,public,Submission-ready Figure 4 PDF.,02_workflows/F4_workflow_v01/figures/F4_ESLD_SRTR_public.pdf,02_workflows/F4_workflow_v01/submission_ready/public/figures/F4_ESLD_SRTR_public.pdf,F4_ESLD_SRTR_public.pdf,TRUE,TRUE,837483,66ff2e5f3a6621ee2b581cc02aa6a6a9
02_workflows/F5_workflow_v01/README_F5_workflow_v01.txt	5	LOCAL_PATH_REMOVED
02_workflows/F5_workflow_v01/README_F5_workflow_v01.txt	9	"LOCAL_PATH_REMOVED",
02_workflows/F5_workflow_v01/submission_ready/F5_submission_ready_manifest_v01.csv	2	data,public,Final subject-level Figure 5 content dataset required to render Kaplan-Meier panels.,02_workflows/F5_workflow_v01/data/02b_figure_content/esld_F5_stratified_survival_subject_public.csv,02_workflows/F5_workflow_v01/submission_ready/public/data/esld_F5_stratified_survival_subject_public.csv,esld_F5_stratified_survival_subject_public.
02_workflows/F5_workflow_v01/submission_ready/F5_submission_ready_manifest_v01.csv	3	data,public,Final panel-stat dataset required to annotate Figure 5.,02_workflows/F5_workflow_v01/data/02b_figure_content/esld_F5_stratified_survival_stats_public.csv,02_workflows/F5_workflow_v01/submission_ready/public/data/esld_F5_stratified_survival_stats_public.csv,esld_F5_stratified_survival_stats_public.csv,TRUE,TRUE,1119,a2935cfa9107cbfc
02_workflows/F5_workflow_v01/submission_ready/F5_submission_ready_manifest_v01.csv	4	data,public,Metadata for final Figure 5 content datasets.,02_workflows/F5_workflow_v01/data/02b_figure_content/esld_F5_stratified_survival_meta_public.csv,02_workflows/F5_workflow_v01/submission_ready/public/data/esld_F5_stratified_survival_meta_public.csv,esld_F5_stratified_survival_meta_public.csv,TRUE,TRUE,434,91f3a3d116ae7b1e3930facc0dafe5
02_workflows/F5_workflow_v01/submission_ready/F5_submission_ready_manifest_v01.csv	5	figure,public,Submission-ready Figure 5 PDF.,02_workflows/F5_workflow_v01/figures/F5_ESLD_public.pdf,02_workflows/F5_workflow_v01/submission_ready/public/figures/F5_ESLD_public.pdf,F5_ESLD_public.pdf,TRUE,TRUE,616548,136a8ddede064a07771670ea2ccddf45,F5_workflow_v01,2026-05-02T01:41:36Z
02_workflows/F5_workflow_v01/submission_ready/F5_submission_ready_manifest_v01.csv	6	data,internal,Legacy subject-level reference for rebuild QC.,02_workflows/F5_workflow_v01/data/02a_refined_analysis/esld_F5_stratified_survival_subject_from_master_internal.csv,02_workflows/F5_workflow_v01/submission_ready/internal/data/esld_F5_stratified_survival_subject_from_master_internal.csv,esld_F5_stratified_survival_subject_from_master
02_workflows/F5_workflow_v01/submission_ready/F5_submission_ready_manifest_v01.csv	7	data,internal,Legacy panel-stat reference for rebuild QC.,02_workflows/F5_workflow_v01/data/02a_refined_analysis/esld_F5_stratified_survival_stats_from_master_internal.csv,02_workflows/F5_workflow_v01/submission_ready/internal/data/esld_F5_stratified_survival_stats_from_master_internal.csv,esld_F5_stratified_survival_stats_from_master_internal
02_workflows/F5_workflow_v01/submission_ready/F5_submission_ready_manifest_v01.csv	8	data,internal,Rebuilt subject-level dataset from public master.,02_workflows/F5_workflow_v01/data/02a_refined_analysis/esld_F5_stratified_survival_subject_from_master_internal.csv,02_workflows/F5_workflow_v01/submission_ready/internal/data/esld_F5_stratified_survival_subject_from_master_internal.csv,esld_F5_stratified_survival_subject_from_mas
02_workflows/F5_workflow_v01/submission_ready/F5_submission_ready_manifest_v01.csv	9	data,internal,Rebuilt panel stats from public master.,02_workflows/F5_workflow_v01/data/02a_refined_analysis/esld_F5_stratified_survival_stats_from_master_internal.csv,02_workflows/F5_workflow_v01/submission_ready/internal/data/esld_F5_stratified_survival_stats_from_master_internal.csv,esld_F5_stratified_survival_stats_from_master_internal.csv
02_workflows/F5_workflow_v01/submission_ready/F5_submission_ready_manifest_v01.csv	10	validation,internal,Build audit from step 2a.,02_workflows/F5_workflow_v01/data/02a_refined_analysis/esld_F5_stratified_survival_build_audit_internal.csv,02_workflows/F5_workflow_v01/submission_ready/internal/validation/esld_F5_stratified_survival_build_audit_internal.csv,esld_F5_stratified_survival_build_audit_internal.csv,TRUE,TRUE,1350,1362
02_workflows/F5_workflow_v01/submission_ready/F5_submission_ready_manifest_v01.csv	11	validation,internal,Rebuild comparison against legacy references.,02_workflows/F5_workflow_v01/data/02b_figure_content/esld_F5_stratified_survival_rebuild_qc_internal.csv,02_workflows/F5_workflow_v01/submission_ready/internal/validation/esld_F5_stratified_survival_rebuild_qc_internal.csv,esld_F5_stratified_survival_rebuild_qc_internal.csv,TRUE
02_workflows/F5_workflow_v01/submission_ready/F5_submission_ready_manifest_v01.csv	12	validation,internal,Render manifest for Figure 5 PDF.,02_workflows/F5_workflow_v01/validation/03_render/F5_ESLD_render_manifest_internal.csv,02_workflows/F5_workflow_v01/submission_ready/internal/validation/F5_ESLD_render_manifest_internal.csv,F5_ESLD_render_manifest_internal.csv,TRUE,TRUE,1415,34f2d880821a120a9982dc039277bf1c,F5_workflow_v01,
02_workflows/F5_workflow_v01/submission_ready/F5_submission_ready_manifest_v01.csv	13	validation,internal,Internal final validation/documentation output from step 4.,02_workflows/F5_workflow_v01/validation/04_final_validation/F5_final_column_dictionary_internal.csv,02_workflows/F5_workflow_v01/submission_ready/internal/validation/F5_final_column_dictionary_internal.csv,F5_final_column_dictionary_internal.csv,TRUE,TRUE,2850,3509
02_workflows/F5_workflow_v01/submission_ready/F5_submission_ready_manifest_v01.csv	14	validation,internal,Internal final validation/documentation output from step 4.,02_workflows/F5_workflow_v01/validation/04_final_validation/F5_final_dataset_qc_summary_internal.csv,02_workflows/F5_workflow_v01/submission_ready/internal/validation/F5_final_dataset_qc_summary_internal.csv,F5_final_dataset_qc_summary_internal.csv,TRUE,TRUE,964,e8
02_workflows/F5_workflow_v01/submission_ready/F5_submission_ready_manifest_v01.csv	15	validation,internal,Internal final validation/documentation output from step 4.,02_workflows/F5_workflow_v01/validation/04_final_validation/F5_final_file_inventory_internal.csv,02_workflows/F5_workflow_v01/submission_ready/internal/validation/F5_final_file_inventory_internal.csv,F5_final_file_inventory_internal.csv,TRUE,TRUE,2461,150d365de326a
02_workflows/F5_workflow_v01/submission_ready/public/F5_public_submission_manifest_v01.csv	2	data,public,Final subject-level Figure 5 content dataset required to render Kaplan-Meier panels.,02_workflows/F5_workflow_v01/data/02b_figure_content/esld_F5_stratified_survival_subject_public.csv,02_workflows/F5_workflow_v01/submission_ready/public/data/esld_F5_stratified_survival_subject_public.csv,esld_F5_stratified_survival_subject_public.
02_workflows/F5_workflow_v01/submission_ready/public/F5_public_submission_manifest_v01.csv	3	data,public,Final panel-stat dataset required to annotate Figure 5.,02_workflows/F5_workflow_v01/data/02b_figure_content/esld_F5_stratified_survival_stats_public.csv,02_workflows/F5_workflow_v01/submission_ready/public/data/esld_F5_stratified_survival_stats_public.csv,esld_F5_stratified_survival_stats_public.csv,TRUE,TRUE,1119,a2935cfa9107cbfc
02_workflows/F5_workflow_v01/submission_ready/public/F5_public_submission_manifest_v01.csv	4	data,public,Metadata for final Figure 5 content datasets.,02_workflows/F5_workflow_v01/data/02b_figure_content/esld_F5_stratified_survival_meta_public.csv,02_workflows/F5_workflow_v01/submission_ready/public/data/esld_F5_stratified_survival_meta_public.csv,esld_F5_stratified_survival_meta_public.csv,TRUE,TRUE,434,91f3a3d116ae7b1e3930facc0dafe5
02_workflows/F5_workflow_v01/submission_ready/public/F5_public_submission_manifest_v01.csv	5	figure,public,Submission-ready Figure 5 PDF.,02_workflows/F5_workflow_v01/figures/F5_ESLD_public.pdf,02_workflows/F5_workflow_v01/submission_ready/public/figures/F5_ESLD_public.pdf,F5_ESLD_public.pdf,TRUE,TRUE,616548,136a8ddede064a07771670ea2ccddf45
02_workflows/F6_workflow_v01/README_F6_workflow_v01.txt	5	LOCAL_PATH_REMOVED
02_workflows/F6_workflow_v01/README_F6_workflow_v01.txt	9	ROOT_DIR <- "LOCAL_PATH_REMOVED"
02_workflows/F6_workflow_v01/submission_ready/F6_submission_ready_manifest_v01.csv	2	data,public,Public aggregate Gray-test summary for Figure 6.,02_workflows/F6_workflow_v01/data/02b_figure_content/srtr_F6_gray_tests_stats_public.csv,02_workflows/F6_workflow_v01/submission_ready/public/data/srtr_F6_gray_tests_stats_public.csv,srtr_F6_gray_tests_stats_public.csv,TRUE,TRUE,2722,412448222d35840df92cf73baa52c72d,F6_workflow_v01,2
02_workflows/F6_workflow_v01/submission_ready/F6_submission_ready_manifest_v01.csv	3	data,public,Public metadata describing Figure 6 data availability and restricted rendering inputs.,02_workflows/F6_workflow_v01/data/02b_figure_content/srtr_F6_cif_figure_meta_public.csv,02_workflows/F6_workflow_v01/submission_ready/public/data/srtr_F6_cif_figure_meta_public.csv,srtr_F6_cif_figure_meta_public.csv,TRUE,TRUE,270,8e3036d40068c2e5
02_workflows/F6_workflow_v01/submission_ready/F6_submission_ready_manifest_v01.csv	4	figure,public,Submission-ready Figure 6 PDF.,02_workflows/F6_workflow_v01/figures/F6_SRTR_public.pdf,02_workflows/F6_workflow_v01/submission_ready/public/figures/F6_SRTR_public.pdf,F6_SRTR_public.pdf,TRUE,TRUE,568988,363a49e6865292f51c335342b4e50772,F6_workflow_v01,2026-05-02T03:11:53Z
02_workflows/F6_workflow_v01/submission_ready/F6_submission_ready_manifest_v01.csv	5	data,restricted,Restricted SRTR-derived CIF long dataset required to render Figure 6.,02_workflows/F6_workflow_v01/data/02b_figure_content/srtr_F6_cif_long_restricted.csv,02_workflows/F6_workflow_v01/submission_ready/restricted/data/srtr_F6_cif_long_restricted.csv,srtr_F6_cif_long_restricted.csv,TRUE,TRUE,2741646,a7815a26c11cafc016ed20b394d658
02_workflows/F6_workflow_v01/submission_ready/F6_submission_ready_manifest_v01.csv	6	data,restricted,Restricted SRTR-derived panel metadata and support counts.,02_workflows/F6_workflow_v01/data/02b_figure_content/srtr_F6_cif_panel_meta_restricted.csv,02_workflows/F6_workflow_v01/submission_ready/restricted/data/srtr_F6_cif_panel_meta_restricted.csv,srtr_F6_cif_panel_meta_restricted.csv,TRUE,TRUE,1208,a4c4720d4182433217d88092b9
02_workflows/F6_workflow_v01/submission_ready/F6_submission_ready_manifest_v01.csv	7	data,internal,Loaded restricted source copy retained internally.,02_workflows/F6_workflow_v01/data/01_source_loaded_harmonized/srtr_F6_cif_long_restricted.csv,02_workflows/F6_workflow_v01/submission_ready/internal/data/srtr_F6_cif_long_restricted.csv,srtr_F6_cif_long_restricted.csv,TRUE,TRUE,3131663,f2c3409be09d5d4e6b800f1aadabe51f,F6_workflow
02_workflows/F6_workflow_v01/submission_ready/F6_submission_ready_manifest_v01.csv	8	data,internal,Loaded Gray-test source copy retained internally.,02_workflows/F6_workflow_v01/data/01_source_loaded_harmonized/srtr_F6_gray_tests_stats_public.csv,02_workflows/F6_workflow_v01/submission_ready/internal/data/srtr_F6_gray_tests_stats_source_internal.csv,srtr_F6_gray_tests_stats_source_internal.csv,TRUE,TRUE,3029,b57ca4fa99465f55d3
02_workflows/F6_workflow_v01/submission_ready/F6_submission_ready_manifest_v01.csv	9	data,internal,Loaded restricted panel-meta source copy retained internally.,02_workflows/F6_workflow_v01/data/01_source_loaded_harmonized/srtr_F6_cif_panel_meta_restricted.csv,02_workflows/F6_workflow_v01/submission_ready/internal/data/srtr_F6_cif_panel_meta_restricted.csv,srtr_F6_cif_panel_meta_restricted.csv,TRUE,TRUE,1281,e3e58210cd5e8a813c
02_workflows/F6_workflow_v01/submission_ready/F6_submission_ready_manifest_v01.csv	10	validation,internal,Internal F6 render manifest.,02_workflows/F6_workflow_v01/validation/03_render/F6_SRTR_render_manifest_internal.csv,02_workflows/F6_workflow_v01/submission_ready/internal/validation/F6_SRTR_render_manifest_internal.csv,F6_SRTR_render_manifest_internal.csv,TRUE,TRUE,1736,6d11f096988e1497d5db8baa3f617a72,F6_workflow_v01,2026-
02_workflows/F6_workflow_v01/submission_ready/F6_submission_ready_manifest_v01.csv	11	validation,internal,Internal F6 figure-content QC.,02_workflows/F6_workflow_v01/data/02b_figure_content/srtr_F6_figure_content_qc_internal.csv,02_workflows/F6_workflow_v01/submission_ready/internal/validation/srtr_F6_figure_content_qc_internal.csv,srtr_F6_figure_content_qc_internal.csv,TRUE,TRUE,224,ebcfa1ece6baeab0a17d8c0560df6803,F6_workflow
02_workflows/F6_workflow_v01/submission_ready/F6_submission_ready_manifest_v01.csv	12	validation,internal,Internal F6 refined dataset QC.,02_workflows/F6_workflow_v01/data/02a_refined_analysis/srtr_F6_refined_dataset_qc_internal.csv,02_workflows/F6_workflow_v01/submission_ready/internal/validation/srtr_F6_refined_dataset_qc_internal.csv,srtr_F6_refined_dataset_qc_internal.csv,FALSE,FALSE,,"",F6_workflow_v01,2026-05-02T03:11:53Z
02_workflows/F6_workflow_v01/submission_ready/F6_submission_ready_manifest_v01.csv	13	validation,internal,Internal F6 manual clarification log.,02_workflows/F6_workflow_v01/data/02a_refined_analysis/srtr_F6_refined_manual_clarifications_internal.csv,02_workflows/F6_workflow_v01/submission_ready/internal/validation/srtr_F6_refined_manual_clarifications_internal.csv,srtr_F6_refined_manual_clarifications_internal.csv,FALSE,FALSE,,
02_workflows/F6_workflow_v01/submission_ready/F6_submission_ready_manifest_v01.csv	14	validation,internal,Internal F6 final validation output.,02_workflows/F6_workflow_v01/validation/04_final_validation/F6_final_column_dictionary_internal.csv,02_workflows/F6_workflow_v01/submission_ready/internal/validation/F6_final_column_dictionary_internal.csv,F6_final_column_dictionary_internal.csv,TRUE,TRUE,1268,06ff1c9a6f21e0398c9bf730438
02_workflows/F6_workflow_v01/submission_ready/F6_submission_ready_manifest_v01.csv	15	validation,internal,Internal F6 final validation output.,02_workflows/F6_workflow_v01/validation/04_final_validation/F6_final_dataset_qc_summary_internal.csv,02_workflows/F6_workflow_v01/submission_ready/internal/validation/F6_final_dataset_qc_summary_internal.csv,F6_final_dataset_qc_summary_internal.csv,TRUE,TRUE,997,f2e6aa27d2f0e2ee0c30a0fcb
02_workflows/F6_workflow_v01/submission_ready/F6_submission_ready_manifest_v01.csv	16	validation,internal,Internal F6 final validation output.,02_workflows/F6_workflow_v01/validation/04_final_validation/F6_final_file_inventory_internal.csv,02_workflows/F6_workflow_v01/submission_ready/internal/validation/F6_final_file_inventory_internal.csv,F6_final_file_inventory_internal.csv,TRUE,TRUE,1800,631149d43c2eef866d18a97e14e0116d,F6_
02_workflows/F6_workflow_v01/submission_ready/F6_submission_ready_manifest_v01.csv	17	validation,internal,Internal F6 final validation output.,02_workflows/F6_workflow_v01/validation/04_final_validation/F6_final_manual_clarifications_internal.csv,02_workflows/F6_workflow_v01/submission_ready/internal/validation/F6_final_manual_clarifications_internal.csv,F6_final_manual_clarifications_internal.csv,TRUE,TRUE,503,c74bf17ab4120125
02_workflows/F6_workflow_v01/submission_ready/public/F6_public_submission_manifest_v01.csv	2	data,public,Public aggregate Gray-test summary for Figure 6.,02_workflows/F6_workflow_v01/data/02b_figure_content/srtr_F6_gray_tests_stats_public.csv,02_workflows/F6_workflow_v01/submission_ready/public/data/srtr_F6_gray_tests_stats_public.csv,srtr_F6_gray_tests_stats_public.csv,TRUE,TRUE,2722,412448222d35840df92cf73baa52c72d
02_workflows/F6_workflow_v01/submission_ready/public/F6_public_submission_manifest_v01.csv	3	data,public,Public metadata describing Figure 6 data availability and restricted rendering inputs.,02_workflows/F6_workflow_v01/data/02b_figure_content/srtr_F6_cif_figure_meta_public.csv,02_workflows/F6_workflow_v01/submission_ready/public/data/srtr_F6_cif_figure_meta_public.csv,srtr_F6_cif_figure_meta_public.csv,TRUE,TRUE,270,8e3036d40068c2e5
02_workflows/F6_workflow_v01/submission_ready/public/F6_public_submission_manifest_v01.csv	4	figure,public,Submission-ready Figure 6 PDF.,02_workflows/F6_workflow_v01/figures/F6_SRTR_public.pdf,02_workflows/F6_workflow_v01/submission_ready/public/figures/F6_SRTR_public.pdf,F6_SRTR_public.pdf,TRUE,TRUE,568988,363a49e6865292f51c335342b4e50772
02_workflows/T1_workflow_v01/README_T1_workflow_v01.txt	11	ROOT_DIR <- "LOCAL_PATH_REMOVED"
02_workflows/T1_workflow_v01/submission_ready/public/T1_public_submission_manifest_v01.csv	2	"data";"esld_srtr_T1_general_characteristics_public.csv";"02_workflows/T1_workflow_v01/submission_ready/public/data/esld_srtr_T1_general_characteristics_public.csv";TRUE;2847;"4a9d4eef6746ef68594fd54333d9dd0c";"public";"submitted Table 1 values preserved exactly as CSV table content"
02_workflows/T1_workflow_v01/submission_ready/public/T1_public_submission_manifest_v01.csv	3	"data";"esld_srtr_T1_general_characteristics_meta_public.csv";"02_workflows/T1_workflow_v01/submission_ready/public/data/esld_srtr_T1_general_characteristics_meta_public.csv";TRUE;647;"3f78b474a5a81e3fd94b7309e4eef48f";"public";"submitted Table 1 values preserved exactly as CSV table content"
02_workflows/T1_workflow_v01/submission_ready/README_T1_submission_ready_v01.txt	11	02_workflows/T1_workflow_v01/submission_ready/public/data
02_workflows/T3_workflow_v01/submission_ready/public/T3_public_submission_manifest_v01.csv	2	"data";"esld_srtr_T3_creatinine_comparison_table_public.csv";"02_workflows/T3_workflow_v01/submission_ready/public/data/esld_srtr_T3_creatinine_comparison_table_public.csv";TRUE;5337;"5fe481717fafc7d2115b64a01112efbe";"public";"submitted Table 3 values preserved exactly as CSV table content"
02_workflows/T3_workflow_v01/submission_ready/public/T3_public_submission_manifest_v01.csv	3	"data";"esld_srtr_T3_creatinine_comparison_meta_public.csv";"02_workflows/T3_workflow_v01/submission_ready/public/data/esld_srtr_T3_creatinine_comparison_meta_public.csv";TRUE;1041;"980587f5b202b799ab283c9920f9a1ad";"public";"public Table 3 metadata"
02_workflows/T3_workflow_v01/submission_ready/README_T3_submission_ready_v01.txt	11	02_workflows/T3_workflow_v01/submission_ready/public/data
02_workflows/T4_workflow_v01/submission_ready/public/T4_public_submission_manifest_v01.csv	2	"data";"esld_T4_score_deviation_outcome_table_public.csv";"02_workflows/T4_workflow_v01/submission_ready/public/data/esld_T4_score_deviation_outcome_table_public.csv";TRUE;2628;"c7c6b8bd97bb8df75be2ffa87ec0c281";"public";"submitted ESLD Table 4 values preserved exactly as CSV table content"
02_workflows/T4_workflow_v01/submission_ready/public/T4_public_submission_manifest_v01.csv	3	"data";"esld_T4_score_deviation_outcome_meta_public.csv";"02_workflows/T4_workflow_v01/submission_ready/public/data/esld_T4_score_deviation_outcome_meta_public.csv";TRUE;694;"da8cb16231868249ed6a58148548d6d8";"public";"submitted ESLD Table 4 values preserved exactly as CSV table content"
02_workflows/T4_workflow_v01/submission_ready/README_T4_submission_ready_v01.txt	16	02_workflows/T4_workflow_v01/submission_ready/public/data
02_workflows/T4_workflow_v01/submission_ready/README_T4_submission_ready_v01.txt	19	02_workflows/T4_workflow_v01/submission_ready/restricted/data
README_PUBLIC_DEPOSIT_PACKAGE_v01.txt	5	Source repository: LOCAL_PATH_REMOVED
