# Supplementary material for: Creatinine assay interferences compromises MELD accuracy and may bias liver allocation
Source: Nat Commun. 2026 Jul 23;17:7111. doi: 10.1038/s41467-026-75011-x (PMC13396164; doi:10.1038/s41467-026-75011-x)
Supplement: Supplementary file 4 — Source Data [file 41467_2026_75011_MOESM4_ESM.zip › figshare_package_FINAL_PUBLIC_DEPOSIT_V1_20260503_002637/00_release_manifests/END_USER_NAVIGATOR_v05_group_variable_definitions.csv]

file	variable_name	recommended_public_variable_name	variable_label	variable_description	unit	value_coding	data_type	example_values	allowed_values	missing_value_coding	n_rows	n_missing	n_unique	release_status	file_release_tier	file_role	file_type	definition_status	unit_detected	class
02_workflows/F3_workflow_v01/data/02b_figure_content/esld_F3_score_shift_aggregate_public.csv	delta_class	delta_class	Score-delta class	Encoded score-shift class used in F3 score-shift summaries. p1 denotes a one-point positive score shift; pm denotes the reference/no-decrease category used by the workflow; m1 denotes the minus-one score-shift class; m2 denotes the minus-two score-shift class.		p1 = +1 score point; pm = workflow reference/no-decrease class; m1 = −1 score point; m2 = −2 score points.	character	pm | p1 | m1 | m2	pm | p1 | m1 | m2	NA/blank as read by fread	315	0	4	public	public_deposit	derived_or_workflow_data	csv	manual_precision_definition
02_workflows/F3_workflow_v01/submission_ready/public/data/esld_F3_score_shift_aggregate_public.csv	delta_class	delta_class	Score-delta class	Encoded score-shift class used in F3 score-shift summaries. p1 denotes a one-point positive score shift; pm denotes the reference/no-decrease category used by the workflow; m1 denotes the minus-one score-shift class; m2 denotes the minus-two score-shift class.		p1 = +1 score point; pm = workflow reference/no-decrease class; m1 = −1 score point; m2 = −2 score points.	character	pm | p1 | m1 | m2	pm | p1 | m1 | m2	NA/blank as read by fread	315	0	4	public	public_deposit	derived_or_workflow_data	csv	manual_precision_definition
02_workflows/F4_workflow_v01/data/02b_figure_content/esld_F4_survival_stats_public.csv	median_m1	median_m1	Median value for m1 group	Median row-specific value for the m1 group. m1 denotes the negative score-shift group. In class-level score-shift summaries it denotes the minus-one score-shift class; in grouped survival outputs it is the negative-shift comparison group used by the workflow.	analysis-specific scale	Numeric summary value; scale depends on the row-specific F4 statistic.	numeric	125 | 74 | 33 | 17 | 10		NA/blank as read by fread	27	0	23	public	public_deposit	derived_or_workflow_data	csv	manual_precision_definition	analysis-specific scale
02_workflows/F4_workflow_v01/data/02b_figure_content/esld_F4_survival_stats_public.csv	median_pm2	median_pm2	Median value for pm2 group	Median row-specific value for the pm2 group in F4 survival-statistics data. pm2 denotes the F4 comparator group used against m1 in the survival-statistics table; it should be interpreted as the F4 workflow's non-m1/reference comparator group.	analysis-specific scale	Numeric summary value; scale depends on the row-specific F4 statistic.	numeric	126 | 26 | 15 | 9 | 7		NA/blank as read by fread	27	0	23	public	public_deposit	derived_or_workflow_data	csv	manual_precision_definition	analysis-specific scale
02_workflows/F4_workflow_v01/data/02b_figure_content/esld_F4_survival_stats_public.csv	n_m1	n_m1	Number of observations in m1 group	Count of observations in the m1 group for the row-specific stratum. m1 denotes the negative score-shift group. In class-level score-shift summaries it denotes the minus-one score-shift class; in grouped survival outputs it is the negative-shift comparison group used by the workflow.	count	Integer count.	integer	369 | 913 | 916 | 555 | 305		NA/blank as read by fread	27	0	26	public	public_deposit	derived_or_workflow_data	csv	manual_precision_definition	count
02_workflows/F4_workflow_v01/data/02b_figure_content/esld_F4_survival_stats_public.csv	n_pm2	n_pm2	Number of observations in pm2 group	Count of observations in the pm2 group for the row-specific F4 survival stratum. pm2 denotes the F4 comparator group used against m1 in the survival-statistics table; it should be interpreted as the F4 workflow's non-m1/reference comparator group.	count	Integer count.	integer	405 | 190 | 84 | 56 | 31		NA/blank as read by fread	27	0	26	public	public_deposit	derived_or_workflow_data	csv	manual_precision_definition	count
02_workflows/F4_workflow_v01/data/02b_figure_content/esld_F4_survival_stats_public.csv	p25_m1	p25_m1	25th-percentile value for m1 group	25th percentile of the row-specific value for the m1 group. m1 denotes the negative score-shift group. In class-level score-shift summaries it denotes the minus-one score-shift class; in grouped survival outputs it is the negative-shift comparison group used by the workflow.	analysis-specific scale	Numeric summary value; scale depends on the row-specific F4 statistic.	numeric	273 | 247 | 143.25 | 39 | 25		NA/blank as read by fread	27	0	26	public	public_deposit	derived_or_workflow_data	csv	manual_precision_definition	analysis-specific scale
02_workflows/F4_workflow_v01/data/02b_figure_content/esld_F4_survival_stats_public.csv	p25_pm2	p25_pm2	25th-percentile value for pm2 group	25th percentile of the row-specific value for the pm2 group in F4 survival-statistics data. pm2 denotes the F4 comparator group used against m1 in the survival-statistics table; it should be interpreted as the F4 workflow's non-m1/reference comparator group.	analysis-specific scale	Numeric summary value; scale depends on the row-specific F4 statistic.	numeric	317 | 97.75 | 29.75 | 28.25 | 14.5		NA/blank as read by fread	27	0	26	public	public_deposit	derived_or_workflow_data	csv	manual_precision_definition	analysis-specific scale
02_workflows/F4_workflow_v01/data/02b_figure_content/esld_F4_survival_stats_public.csv	p75_m1	p75_m1	75th-percentile value for m1 group	75th percentile of the row-specific value for the m1 group. m1 denotes the negative score-shift group. In class-level score-shift summaries it denotes the minus-one score-shift class; in grouped survival outputs it is the negative-shift comparison group used by the workflow.	analysis-specific scale	Numeric summary value; scale depends on the row-specific F4 statistic.	numeric	50 | 26 | 12 | 7 | 4		NA/blank as read by fread	27	0	21	public	public_deposit	derived_or_workflow_data	csv	manual_precision_definition	analysis-specific scale
02_workflows/F4_workflow_v01/data/02b_figure_content/esld_F4_survival_stats_public.csv	p75_pm2	p75_pm2	75th-percentile value for pm2 group	75th percentile of the row-specific value for the pm2 group in F4 survival-statistics data. pm2 denotes the F4 comparator group used against m1 in the survival-statistics table; it should be interpreted as the F4 workflow's non-m1/reference comparator group.	analysis-specific scale	Numeric summary value; scale depends on the row-specific F4 statistic.	numeric	31 | 12 | 3 | 2 | -0.25		NA/blank as read by fread	27	0	17	public	public_deposit	derived_or_workflow_data	csv	manual_precision_definition	analysis-specific scale
02_workflows/F4_workflow_v01/submission_ready/public/data/esld_F4_survival_stats_public.csv	median_m1	median_m1	Median value for m1 group	Median row-specific value for the m1 group. m1 denotes the negative score-shift group. In class-level score-shift summaries it denotes the minus-one score-shift class; in grouped survival outputs it is the negative-shift comparison group used by the workflow.	analysis-specific scale	Numeric summary value; scale depends on the row-specific F4 statistic.	numeric	125 | 74 | 33 | 17 | 10		NA/blank as read by fread	27	0	23	public	public_deposit	derived_or_workflow_data	csv	manual_precision_definition	analysis-specific scale
02_workflows/F4_workflow_v01/submission_ready/public/data/esld_F4_survival_stats_public.csv	median_pm2	median_pm2	Median value for pm2 group	Median row-specific value for the pm2 group in F4 survival-statistics data. pm2 denotes the F4 comparator group used against m1 in the survival-statistics table; it should be interpreted as the F4 workflow's non-m1/reference comparator group.	analysis-specific scale	Numeric summary value; scale depends on the row-specific F4 statistic.	numeric	126 | 26 | 15 | 9 | 7		NA/blank as read by fread	27	0	23	public	public_deposit	derived_or_workflow_data	csv	manual_precision_definition	analysis-specific scale
02_workflows/F4_workflow_v01/submission_ready/public/data/esld_F4_survival_stats_public.csv	n_m1	n_m1	Number of observations in m1 group	Count of observations in the m1 group for the row-specific stratum. m1 denotes the negative score-shift group. In class-level score-shift summaries it denotes the minus-one score-shift class; in grouped survival outputs it is the negative-shift comparison group used by the workflow.	count	Integer count.	integer	369 | 913 | 916 | 555 | 305		NA/blank as read by fread	27	0	26	public	public_deposit	derived_or_workflow_data	csv	manual_precision_definition	count
02_workflows/F4_workflow_v01/submission_ready/public/data/esld_F4_survival_stats_public.csv	n_pm2	n_pm2	Number of observations in pm2 group	Count of observations in the pm2 group for the row-specific F4 survival stratum. pm2 denotes the F4 comparator group used against m1 in the survival-statistics table; it should be interpreted as the F4 workflow's non-m1/reference comparator group.	count	Integer count.	integer	405 | 190 | 84 | 56 | 31		NA/blank as read by fread	27	0	26	public	public_deposit	derived_or_workflow_data	csv	manual_precision_definition	count
02_workflows/F4_workflow_v01/submission_ready/public/data/esld_F4_survival_stats_public.csv	p25_m1	p25_m1	25th-percentile value for m1 group	25th percentile of the row-specific value for the m1 group. m1 denotes the negative score-shift group. In class-level score-shift summaries it denotes the minus-one score-shift class; in grouped survival outputs it is the negative-shift comparison group used by the workflow.	analysis-specific scale	Numeric summary value; scale depends on the row-specific F4 statistic.	numeric	273 | 247 | 143.25 | 39 | 25		NA/blank as read by fread	27	0	26	public	public_deposit	derived_or_workflow_data	csv	manual_precision_definition	analysis-specific scale
02_workflows/F4_workflow_v01/submission_ready/public/data/esld_F4_survival_stats_public.csv	p25_pm2	p25_pm2	25th-percentile value for pm2 group	25th percentile of the row-specific value for the pm2 group in F4 survival-statistics data. pm2 denotes the F4 comparator group used against m1 in the survival-statistics table; it should be interpreted as the F4 workflow's non-m1/reference comparator group.	analysis-specific scale	Numeric summary value; scale depends on the row-specific F4 statistic.	numeric	317 | 97.75 | 29.75 | 28.25 | 14.5		NA/blank as read by fread	27	0	26	public	public_deposit	derived_or_workflow_data	csv	manual_precision_definition	analysis-specific scale
02_workflows/F4_workflow_v01/submission_ready/public/data/esld_F4_survival_stats_public.csv	p75_m1	p75_m1	75th-percentile value for m1 group	75th percentile of the row-specific value for the m1 group. m1 denotes the negative score-shift group. In class-level score-shift summaries it denotes the minus-one score-shift class; in grouped survival outputs it is the negative-shift comparison group used by the workflow.	analysis-specific scale	Numeric summary value; scale depends on the row-specific F4 statistic.	numeric	50 | 26 | 12 | 7 | 4		NA/blank as read by fread	27	0	21	public	public_deposit	derived_or_workflow_data	csv	manual_precision_definition	analysis-specific scale
02_workflows/F4_workflow_v01/submission_ready/public/data/esld_F4_survival_stats_public.csv	p75_pm2	p75_pm2	75th-percentile value for pm2 group	75th percentile of the row-specific value for the pm2 group in F4 survival-statistics data. pm2 denotes the F4 comparator group used against m1 in the survival-statistics table; it should be interpreted as the F4 workflow's non-m1/reference comparator group.	analysis-specific scale	Numeric summary value; scale depends on the row-specific F4 statistic.	numeric	31 | 12 | 3 | 2 | -0.25		NA/blank as read by fread	27	0	17	public	public_deposit	derived_or_workflow_data	csv	manual_precision_definition	analysis-specific scale
02_workflows/F5_workflow_v01/data/02b_figure_content/esld_F5_stratified_survival_stats_public.csv	n_m1	n_m1	Number of observations in m1 group	Count of observations in the m1 group for the row-specific stratum. m1 denotes the negative score-shift group. In class-level score-shift summaries it denotes the minus-one score-shift class; in grouped survival outputs it is the negative-shift comparison group used by the workflow.	count	Integer count.	integer	12 | 64 | 82 | 7 | 47		NA/blank as read by fread	12	0	12	public	public_deposit	derived_or_workflow_data	csv	manual_precision_definition	count
02_workflows/F5_workflow_v01/data/02b_figure_content/esld_F5_stratified_survival_stats_public.csv	n_pm	n_pm	Number of observations in pm group	Count of observations in the pm group for the row-specific stratum. pm denotes the reference group without a negative score shift in grouped score-delta survival outputs; in class-level score-shift summaries it represents the no-decrease/reference category used by the workflow.	count	Integer count.	integer	25 | 31 | 11 | 27 | 39		NA/blank as read by fread	12	0	11	public	public_deposit	derived_or_workflow_data	csv	manual_precision_definition	count
02_workflows/F5_workflow_v01/data/02b_figure_content/esld_F5_stratified_survival_subject_public.csv	delta.grp	delta.grp	Grouped score-delta comparison group	Grouped score-delta category used in F5 stratified survival analyses. pm denotes the reference group without a negative score shift in grouped score-delta survival outputs; in class-level score-shift summaries it represents the no-decrease/reference category used by the workflow. m1 denotes the negative score-shift group. In class-level score-shift summaries it denotes the minus-one score-shift c…		pm = reference/no-negative-score-shift group; m1 = negative score-shift comparison group.	character	pm | m1	pm | m1	NA/blank as read by fread	841	0	2	public	public_deposit	derived_or_workflow_data	csv	manual_precision_definition
02_workflows/F5_workflow_v01/data/02b_figure_content/esld_F5_stratified_survival_subject_public.csv	delta_group_label	delta_group_label	Displayed score-delta group label	Human-readable version of the grouped score-delta category displayed in the stratified survival figure. It should be read together with delta.grp: pm is the reference/no-negative-score-shift group and m1 is the negative-score-shift comparison group.		Display label corresponding to delta.grp.	character	Δ score = ± 0 | Δ score ≤ -1	Δ score = ± 0 | Δ score ≤ -1	NA/blank as read by fread	841	0	2	public	public_deposit	derived_or_workflow_data	csv	manual_precision_definition
02_workflows/F5_workflow_v01/submission_ready/public/data/esld_F5_stratified_survival_stats_public.csv	n_m1	n_m1	Number of observations in m1 group	Count of observations in the m1 group for the row-specific stratum. m1 denotes the negative score-shift group. In class-level score-shift summaries it denotes the minus-one score-shift class; in grouped survival outputs it is the negative-shift comparison group used by the workflow.	count	Integer count.	integer	12 | 64 | 82 | 7 | 47		NA/blank as read by fread	12	0	12	public	public_deposit	derived_or_workflow_data	csv	manual_precision_definition	count
02_workflows/F5_workflow_v01/submission_ready/public/data/esld_F5_stratified_survival_stats_public.csv	n_pm	n_pm	Number of observations in pm group	Count of observations in the pm group for the row-specific stratum. pm denotes the reference group without a negative score shift in grouped score-delta survival outputs; in class-level score-shift summaries it represents the no-decrease/reference category used by the workflow.	count	Integer count.	integer	25 | 31 | 11 | 27 | 39		NA/blank as read by fread	12	0	11	public	public_deposit	derived_or_workflow_data	csv	manual_precision_definition	count
02_workflows/F5_workflow_v01/submission_ready/public/data/esld_F5_stratified_survival_subject_public.csv	delta.grp	delta.grp	Grouped score-delta comparison group	Grouped score-delta category used in F5 stratified survival analyses. pm denotes the reference group without a negative score shift in grouped score-delta survival outputs; in class-level score-shift summaries it represents the no-decrease/reference category used by the workflow. m1 denotes the negative score-shift group. In class-level score-shift summaries it denotes the minus-one score-shift c…		pm = reference/no-negative-score-shift group; m1 = negative score-shift comparison group.	character	pm | m1	pm | m1	NA/blank as read by fread	841	0	2	public	public_deposit	derived_or_workflow_data	csv	manual_precision_definition
02_workflows/F5_workflow_v01/submission_ready/public/data/esld_F5_stratified_survival_subject_public.csv	delta_group_label	delta_group_label	Displayed score-delta group label	Human-readable version of the grouped score-delta category displayed in the stratified survival figure. It should be read together with delta.grp: pm is the reference/no-negative-score-shift group and m1 is the negative-score-shift comparison group.		Display label corresponding to delta.grp.	character	Δ score = ± 0 | Δ score ≤ -1	Δ score = ± 0 | Δ score ≤ -1	NA/blank as read by fread	841	0	2	public	public_deposit	derived_or_workflow_data	csv	manual_precision_definition
