# Supplementary material for: Creatinine assay interferences compromises MELD accuracy and may bias liver allocation
Source: Nat Commun. 2026 Jul 23;17:7111. doi: 10.1038/s41467-026-75011-x (PMC13396164; doi:10.1038/s41467-026-75011-x)
Supplement: Supplementary file 4 — Source Data [file 41467_2026_75011_MOESM4_ESM.zip › figshare_package_FINAL_PUBLIC_DEPOSIT_V1_20260503_002637/00_release_manifests/public_variable_dictionary_FINAL_CODEBOOK_audit.txt]

Script: 31_create_final_public_facing_codebook_v01.R
Run time: 2026-05-03 09:48:19
Public package: /Users/mo/Library/CloudStorage/OneDrive-Persönlich/MO/Papers/MELD/02_programs/MELD_repository_release_v1/submission/figshare_package_FINAL_PUBLIC_DEPOSIT_V1_20260503_002637
Manifest directory: /Users/mo/Library/CloudStorage/OneDrive-Persönlich/MO/Papers/MELD/02_programs/MELD_repository_release_v1/submission/figshare_package_FINAL_PUBLIC_DEPOSIT_V1_20260503_002637/00_release_manifests

Summary:
                                          check
 1:                              public_package
 2:                 recommended_dictionary_rows
 3:                         final_codebook_rows
 4:                       nonpublic_status_rows
 5:                         nonpublic_tier_rows
 6:       restricted_internal_or_srtr_path_rows
 8:                    absolute_local_path_rows
 9:                  generic_variable_name_rows
10:                      empty_description_rows
11:                  imprecise_description_rows
12: public_dictionary_action_nonacceptable_rows
13:                           final_review_rows
                                                                                                                                                                           value status
 1: /Users/mo/Library/CloudStorage/OneDrive-Persönlich/MO/Papers/MELD/02_programs/MELD_repository_release_v1/submission/figshare_package_FINAL_PUBLIC_DEPOSIT_V1_20260503_002637   info
 2:                                                                                                                                                                          661   info
 3:                                                                                                                                                                          661   info
 4:                                                                                                                                                                            0   pass
 5:                                                                                                                                                                            0   pass
 6:                                                                                                                                                                            0   pass
 7:                                                                                                                                                                            0   pass
 8:                                                                                                                                                                            0   pass
 9:                                                                                                                                                                            0   pass
10:                                                                                                                                                                            0   pass
11:                                                                                                                                                                            0   pass
12:                                                                                                                                                                            0   pass
13:                                                                                                                                                                            0   pass

Review rows:
Empty data.table (0 rows and 6 cols): relative_path,variable_original,final_variable_release_status_v02,final_release_tier,public_dictionary_action,variable_description
