# Supplementary material for: Creatinine assay interferences compromises MELD accuracy and may bias liver allocation
Source: Nat Commun. 2026 Jul 23;17:7111. doi: 10.1038/s41467-026-75011-x (PMC13396164; doi:10.1038/s41467-026-75011-x)
Supplement: Supplementary file 4 — Source Data [file 41467_2026_75011_MOESM4_ESM.zip › figshare_package_FINAL_PUBLIC_DEPOSIT_V1_20260503_002637/00_release_manifests/FINAL_PUBLIC_PACKAGE_HTML_VIEWS_manifest_v01.csv]

relative_path	file_name	top_folder	directory	extension	size_bytes	size_kb	last_modified	md5	package_section	n_variables	view_file	view_relative_path	original_relative_path
.DS_Store	.DS_Store	[root]	.	[none]	8196	8.004	2026-05-03 01:48:32	84042dda2b5af761cfd0ece46d9e2d1f	other_public_package_content	0	view_0001_.html	00_html_file_views/view_0001_.html	.DS_Store
00_config/01_primary_file_registry_v03.csv	01_primary_file_registry_v03.csv	00_config	00_config	csv	4149	4.052	2026-05-02 09:46:31	628025805c2e9de1df7a0991e61d2054	other_public_package_content	0	view_0002_01_primary_file_registry_v03.html	00_html_file_views/view_0002_01_primary_file_registry_v03.html	00_config/01_primary_file_registry_v03.csv
README_PUBLIC_DEPOSIT_PACKAGE_v01.txt	README_PUBLIC_DEPOSIT_PACKAGE_v01.txt	[root]	.	txt	1999	1.952	2026-05-03 02:03:16	3a04cf12c7723019a3e0ec303cafc579	package_readme	0	view_0003_README_PUBLIC_DEPOSIT_PACKAGE_v01.html	00_html_file_views/view_0003_README_PUBLIC_DEPOSIT_PACKAGE_v01.html	README_PUBLIC_DEPOSIT_PACKAGE_v01.txt
README_repository_package_v03.txt	README_repository_package_v03.txt	[root]	.	txt	1831	1.788	2026-05-01 23:41:30	17f3c4a9bf6179a86f3a09dadf62a986	package_readme	0	view_0004_README_repository_package_v03.html	00_html_file_views/view_0004_README_repository_package_v03.html	README_repository_package_v03.txt
01_primary_data/public/esld_master_long_public.csv	esld_master_long_public.csv	01_primary_data	01_primary_data/public	csv	9851508	9620.613	2026-05-02 23:18:12	8228407e927ff10ad6e4740d0d5cd48b	public_primary_data	43	view_0005_esld_master_long_public.html	00_html_file_views/view_0005_esld_master_long_public.html	01_primary_data/public/esld_master_long_public.csv
01_primary_data/public/f1_simulated_surface_metadata.csv	f1_simulated_surface_metadata.csv	01_primary_data	01_primary_data/public	csv	664	0.648	2026-04-19 20:30:45	ee2dfece0c0751ab1643f0e896edea9b	public_primary_data	2	view_0006_f1_simulated_surface_metadata.html	00_html_file_views/view_0006_f1_simulated_surface_metadata.html	01_primary_data/public/f1_simulated_surface_metadata.csv
01_primary_data/public/f1_simulated_surface_repository.csv	f1_simulated_surface_repository.csv	01_primary_data	01_primary_data/public	csv	5055372	4936.887	2026-04-16 16:32:54	87713a0d6868c6ac52ff20ea850e3d58	public_primary_data	11	view_0007_f1_simulated_surface_repository.html	00_html_file_views/view_0007_f1_simulated_surface_repository.html	01_primary_data/public/f1_simulated_surface_repository.csv
01_primary_data/public/f1_tb_cre_experimental_array_raw.csv	f1_tb_cre_experimental_array_raw.csv	01_primary_data	01_primary_data/public	csv	338947	331.003	2026-04-22 16:53:59	b8ffb94bc127381e0963db2211ba44b8	public_primary_data	9	view_0008_f1_tb_cre_experimental_array_raw.html	00_html_file_views/view_0008_f1_tb_cre_experimental_array_raw.html	01_primary_data/public/f1_tb_cre_experimental_array_raw.csv
01_primary_data/public/f1_tb_cre_experimental_validation_raw.csv	f1_tb_cre_experimental_validation_raw.csv	01_primary_data	01_primary_data/public	csv	2335	2.28	2026-04-23 00:35:04	30e9eb0a37dab1d84dbff1649b1b9e07	public_primary_data	8	view_0009_f1_tb_cre_experimental_validation_raw.html	00_html_file_views/view_0009_f1_tb_cre_experimental_validation_raw.html	01_primary_data/public/f1_tb_cre_experimental_validation_raw.csv
01_primary_data/public/f2_simulated_heatmap_metadata.csv	f2_simulated_heatmap_metadata.csv	01_primary_data	01_primary_data/public	csv	558	0.545	2026-04-19 20:30:45	df833ec1562a6c70ca8dc8338c7e625d	public_primary_data	2	view_0010_f2_simulated_heatmap_metadata.html	00_html_file_views/view_0010_f2_simulated_heatmap_metadata.html	01_primary_data/public/f2_simulated_heatmap_metadata.csv
01_primary_data/public/f2_simulated_heatmap_repository.csv	f2_simulated_heatmap_repository.csv	01_primary_data	01_primary_data/public	csv	7858998	7674.803	2026-04-17 19:20:15	69355977324161fce080931369bd51f9	public_primary_data	6	view_0011_f2_simulated_heatmap_repository.html	00_html_file_views/view_0011_f2_simulated_heatmap_repository.html	01_primary_data/public/f2_simulated_heatmap_repository.csv
02_workflows/F1_workflow_v02/data/01_source_loaded_harmonized/expm_F1_array_raw_public.csv	expm_F1_array_raw_public.csv	02_workflows	02_workflows/F1_workflow_v02/data/01_source_loaded_harmonized	csv	338947	331.003	2026-04-22 16:53:59	b8ffb94bc127381e0963db2211ba44b8	public_workflow_output_or_documentation	9	view_0012_expm_F1_array_raw_public.html	00_html_file_views/view_0012_expm_F1_array_raw_public.html	02_workflows/F1_workflow_v02/data/01_source_loaded_harmonized/expm_F1_array_raw_public.csv
02_workflows/F1_workflow_v02/data/01_source_loaded_harmonized/expm_F1_validation_raw_public.csv	expm_F1_validation_raw_public.csv	02_workflows	02_workflows/F1_workflow_v02/data/01_source_loaded_harmonized	csv	2335	2.28	2026-04-23 00:35:04	30e9eb0a37dab1d84dbff1649b1b9e07	public_workflow_output_or_documentation	8	view_0013_expm_F1_validation_raw_public.html	00_html_file_views/view_0013_expm_F1_validation_raw_public.html	02_workflows/F1_workflow_v02/data/01_source_loaded_harmonized/expm_F1_validation_raw_public.csv
02_workflows/F1_workflow_v02/data/01_source_loaded_harmonized/expm_slco_F1_source_load_manifest_public.csv	expm_slco_F1_source_load_manifest_public.csv	02_workflows	02_workflows/F1_workflow_v02/data/01_source_loaded_harmonized	csv	1005	0.981	2026-05-03 01:59:36	68a1686231833acdbc4fd95965648281	public_workflow_output_or_documentation	9	view_0014_expm_slco_F1_source_load_manifest_public.html	00_html_file_views/view_0014_expm_slco_F1_source_load_manifest_public.html	02_workflows/F1_workflow_v02/data/01_source_loaded_harmonized/expm_slco_F1_source_load_manifest_public.csv
02_workflows/F1_workflow_v02/data/01_source_loaded_harmonized/expm_slco_F1_step1_run_inputs_public.csv	expm_slco_F1_step1_run_inputs_public.csv	02_workflows	02_workflows/F1_workflow_v02/data/01_source_loaded_harmonized	csv	397	0.388	2026-05-03 02:01:58	4c7e7ed723c1f6ad29616256e07323fc	public_workflow_output_or_documentation	2	view_0015_expm_slco_F1_step1_run_inputs_public.html	00_html_file_views/view_0015_expm_slco_F1_step1_run_inputs_public.html	02_workflows/F1_workflow_v02/data/01_source_loaded_harmonized/expm_slco_F1_step1_run_inputs_public.csv
02_workflows/F1_workflow_v02/data/01_source_loaded_harmonized/slco_F1_surface_grid_reference_public.csv	slco_F1_surface_grid_reference_public.csv	02_workflows	02_workflows/F1_workflow_v02/data/01_source_loaded_harmonized	csv	5055372	4936.887	2026-04-16 16:32:54	87713a0d6868c6ac52ff20ea850e3d58	public_workflow_output_or_documentation	11	view_0016_slco_F1_surface_grid_reference_public.html	00_html_file_views/view_0016_slco_F1_surface_grid_reference_public.html	02_workflows/F1_workflow_v02/data/01_source_loaded_harmonized/slco_F1_surface_grid_reference_public.csv
02_workflows/F1_workflow_v02/data/01_source_loaded_harmonized/slco_F1_surface_meta_reference_public.csv	slco_F1_surface_meta_reference_public.csv	02_workflows	02_workflows/F1_workflow_v02/data/01_source_loaded_harmonized	csv	664	0.648	2026-04-19 20:30:45	ee2dfece0c0751ab1643f0e896edea9b	public_workflow_output_or_documentation	2	view_0017_slco_F1_surface_meta_reference_public.html	00_html_file_views/view_0017_slco_F1_surface_meta_reference_public.html	02_workflows/F1_workflow_v02/data/01_source_loaded_harmonized/slco_F1_surface_meta_reference_public.csv
02_workflows/F1_workflow_v02/data/02a_refined_analysis/expm_F1_array_input_public.csv	expm_F1_array_input_public.csv	02_workflows	02_workflows/F1_workflow_v02/data/02a_refined_analysis	csv	755375	737.671	2026-05-02 01:30:05	48545523b96fdb9fce1e19bdf1689efc	public_workflow_output_or_documentation	19	view_0018_expm_F1_array_input_public.html	00_html_file_views/view_0018_expm_F1_array_input_public.html	02_workflows/F1_workflow_v02/data/02a_refined_analysis/expm_F1_array_input_public.csv
02_workflows/F1_workflow_v02/data/02a_refined_analysis/expm_F1_model_coefficients_public.csv	expm_F1_model_coefficients_public.csv	02_workflows	02_workflows/F1_workflow_v02/data/02a_refined_analysis	csv	1330	1.299	2026-05-02 01:30:05	c05403544122bdf248154bfbf8559b9f	public_workflow_output_or_documentation	6	view_0019_expm_F1_model_coefficients_public.html	00_html_file_views/view_0019_expm_F1_model_coefficients_public.html	02_workflows/F1_workflow_v02/data/02a_refined_analysis/expm_F1_model_coefficients_public.csv
02_workflows/F1_workflow_v02/data/02a_refined_analysis/expm_F1_pre_correction_rounding_qc_public.csv	expm_F1_pre_correction_rounding_qc_public.csv	02_workflows	02_workflows/F1_workflow_v02/data/02a_refined_analysis	csv	462	0.451	2026-05-02 01:30:05	ca3266c1f5df19844f2079981510ff28	public_workflow_output_or_documentation	8	view_0020_expm_F1_pre_correction_rounding_qc_public.html	00_html_file_views/view_0020_expm_F1_pre_correction_rounding_qc_public.html	02_workflows/F1_workflow_v02/data/02a_refined_analysis/expm_F1_pre_correction_rounding_qc_public.csv
02_workflows/F1_workflow_v02/data/02a_refined_analysis/expm_F1_refined_dataset_qc_public.csv	expm_F1_refined_dataset_qc_public.csv	02_workflows	02_workflows/F1_workflow_v02/data/02a_refined_analysis	csv	652	0.637	2026-05-02 01:30:05	812231b8c2303741846747de6999d3c7	public_workflow_output_or_documentation	2	view_0021_expm_F1_refined_dataset_qc_public.html	00_html_file_views/view_0021_expm_F1_refined_dataset_qc_public.html	02_workflows/F1_workflow_v02/data/02a_refined_analysis/expm_F1_refined_dataset_qc_public.csv
02_workflows/F1_workflow_v02/data/02a_refined_analysis/expm_F1_refined_manual_clarifications_public.csv	expm_F1_refined_manual_clarifications_public.csv	02_workflows	02_workflows/F1_workflow_v02/data/02a_refined_analysis	csv	882	0.861	2026-05-02 01:30:05	8c4c1d35703560f1e9341b3df38ffad4	public_workflow_output_or_documentation	3	view_0022_expm_F1_refined_manual_clarifications_public.html	00_html_file_views/view_0022_expm_F1_refined_manual_clarifications_public.html	02_workflows/F1_workflow_v02/data/02a_refined_analysis/expm_F1_refined_manual_clarifications_public.csv
02_workflows/F1_workflow_v02/data/02a_refined_analysis/expm_F1_validation_input_public.csv	expm_F1_validation_input_public.csv	02_workflows	02_workflows/F1_workflow_v02/data/02a_refined_analysis	csv	5068	4.949	2026-05-02 01:30:05	2a1c7ff9a9b2d7b913576fc64c1af459	public_workflow_output_or_documentation	16	view_0023_expm_F1_validation_input_public.html	00_html_file_views/view_0023_expm_F1_validation_input_public.html	02_workflows/F1_workflow_v02/data/02a_refined_analysis/expm_F1_validation_input_public.csv
02_workflows/F1_workflow_v02/data/02b_figure_content/slco_F1_surface_grid_public.csv	slco_F1_surface_grid_public.csv	02_workflows	02_workflows/F1_workflow_v02/data/02b_figure_content	csv	5037005	4918.95	2026-05-02 01:30:05	7043e4517bc15ae9142ae09b0631e890	public_workflow_output_or_documentation	11	view_0024_slco_F1_surface_grid_public.html	00_html_file_views/view_0024_slco_F1_surface_grid_public.html	02_workflows/F1_workflow_v02/data/02b_figure_content/slco_F1_surface_grid_public.csv
02_workflows/F1_workflow_v02/data/02b_figure_content/slco_F1_surface_meta_public.csv	slco_F1_surface_meta_public.csv	02_workflows	02_workflows/F1_workflow_v02/data/02b_figure_content	csv	494	0.482	2026-05-02 01:30:05	63cd6a8340d66c32e5915d2dadcc2378	public_workflow_output_or_documentation	2	view_0025_slco_F1_surface_meta_public.html	00_html_file_views/view_0025_slco_F1_surface_meta_public.html	02_workflows/F1_workflow_v02/data/02b_figure_content/slco_F1_surface_meta_public.csv
02_workflows/F1_workflow_v02/data/02b_figure_content/slco_F1_surface_rebuild_qc_public.csv	slco_F1_surface_rebuild_qc_public.csv	02_workflows	02_workflows/F1_workflow_v02/data/02b_figure_content	csv	956	0.934	2026-05-02 01:30:05	c1c5a45987d8b24e318b2857d5b3529a	public_workflow_output_or_documentation	5	view_0026_slco_F1_surface_rebuild_qc_public.html	00_html_file_views/view_0026_slco_F1_surface_rebuild_qc_public.html	02_workflows/F1_workflow_v02/data/02b_figure_content/slco_F1_surface_rebuild_qc_public.csv
02_workflows/F1_workflow_v02/data/02b_figure_content/slco_F1_surface_reference_meta_original_public.csv	slco_F1_surface_reference_meta_original_public.csv	02_workflows	02_workflows/F1_workflow_v02/data/02b_figure_content	csv	758	0.74	2026-05-02 01:30:05	28bbb6eeab2bcd8799b28d088fee5ec2	public_workflow_output_or_documentation	3	view_0027_slco_F1_surface_reference_meta_original_public.html	00_html_file_views/view_0027_slco_F1_surface_reference_meta_original_public.html	02_workflows/F1_workflow_v02/data/02b_figure_content/slco_F1_surface_reference_meta_original_public.csv
02_workflows/F1_workflow_v02/data/02b_figure_content/slco_F1_surface_run_inputs_outputs_public.csv	slco_F1_surface_run_inputs_outputs_public.csv	02_workflows	02_workflows/F1_workflow_v02/data/02b_figure_content	csv	577	0.563	2026-05-03 01:59:36	960195fb64df37593cc1af1c29e793a1	public_workflow_output_or_documentation	3	view_0028_slco_F1_surface_run_inputs_outputs_public.html	00_html_file_views/view_0028_slco_F1_surface_run_inputs_outputs_public.html	02_workflows/F1_workflow_v02/data/02b_figure_content/slco_F1_surface_run_inputs_outputs_public.csv
02_workflows/F1_workflow_v02/figures/slco_F1_surface_public.pdf	slco_F1_surface_public.pdf	02_workflows	02_workflows/F1_workflow_v02/figures	pdf	1542152	1506.008	2026-05-02 01:30:14	6de20aaebcce1d88c93b705cf4bd8152	public_workflow_output_or_documentation	0	view_0029_slco_F1_surface_public.html	00_html_file_views/view_0029_slco_F1_surface_public.html	02_workflows/F1_workflow_v02/figures/slco_F1_surface_public.pdf
02_workflows/F1_workflow_v02/submission_ready/F1_submission_ready_manifest_v02.csv	F1_submission_ready_manifest_v02.csv	02_workflows	02_workflows/F1_workflow_v02/submission_ready	csv	8591	8.39	2026-05-03 02:02:03	e4086d397409f8893f974735f8652773	public_workflow_output_or_documentation	0	view_0030_F1_submission_ready_manifest_v02.html	00_html_file_views/view_0030_F1_submission_ready_manifest_v02.html	02_workflows/F1_workflow_v02/submission_ready/F1_submission_ready_manifest_v02.csv
02_workflows/F1_workflow_v02/submission_ready/README_F1_submission_ready_v02.txt	README_F1_submission_ready_v02.txt	02_workflows	02_workflows/F1_workflow_v02/submission_ready	txt	693	0.677	2026-05-02 01:30:14	f5d66cca875ad3e26170da9e649747f2	public_workflow_output_or_documentation	0	view_0031_README_F1_submission_ready_v02.html	00_html_file_views/view_0031_README_F1_submission_ready_v02.html	02_workflows/F1_workflow_v02/submission_ready/README_F1_submission_ready_v02.txt
02_workflows/F1_workflow_v02/submission_ready/public/data/expm_F1_array_input_public.csv	expm_F1_array_input_public.csv	02_workflows	02_workflows/F1_workflow_v02/submission_ready/public/data	csv	612913	598.548	2026-05-02 01:30:14	28054a92825a550b9e2a0149689b4b69	public_workflow_output_or_documentation	17	view_0033_expm_F1_array_input_public.html	00_html_file_views/view_0033_expm_F1_array_input_public.html	02_workflows/F1_workflow_v02/submission_ready/public/data/expm_F1_array_input_public.csv
02_workflows/F1_workflow_v02/submission_ready/public/data/expm_F1_validation_input_public.csv	expm_F1_validation_input_public.csv	02_workflows	02_workflows/F1_workflow_v02/submission_ready/public/data	csv	5068	4.949	2026-05-02 01:30:14	2a1c7ff9a9b2d7b913576fc64c1af459	public_workflow_output_or_documentation	16	view_0034_expm_F1_validation_input_public.html	00_html_file_views/view_0034_expm_F1_validation_input_public.html	02_workflows/F1_workflow_v02/submission_ready/public/data/expm_F1_validation_input_public.csv
02_workflows/F1_workflow_v02/submission_ready/public/data/slco_F1_surface_grid_public.csv	slco_F1_surface_grid_public.csv	02_workflows	02_workflows/F1_workflow_v02/submission_ready/public/data	csv	5037005	4918.95	2026-05-02 01:30:14	7043e4517bc15ae9142ae09b0631e890	public_workflow_output_or_documentation	11	view_0035_slco_F1_surface_grid_public.html	00_html_file_views/view_0035_slco_F1_surface_grid_public.html	02_workflows/F1_workflow_v02/submission_ready/public/data/slco_F1_surface_grid_public.csv
02_workflows/F1_workflow_v02/submission_ready/public/data/slco_F1_surface_meta_public.csv	slco_F1_surface_meta_public.csv	02_workflows	02_workflows/F1_workflow_v02/submission_ready/public/data	csv	494	0.482	2026-05-02 01:30:14	63cd6a8340d66c32e5915d2dadcc2378	public_workflow_output_or_documentation	2	view_0036_slco_F1_surface_meta_public.html	00_html_file_views/view_0036_slco_F1_surface_meta_public.html	02_workflows/F1_workflow_v02/submission_ready/public/data/slco_F1_surface_meta_public.csv
02_workflows/F1_workflow_v02/submission_ready/public/figures/slco_F1_surface_public.pdf	slco_F1_surface_public.pdf	02_workflows	02_workflows/F1_workflow_v02/submission_ready/public/figures	pdf	1542152	1506.008	2026-05-02 01:30:14	6de20aaebcce1d88c93b705cf4bd8152	public_workflow_output_or_documentation	0	view_0037_slco_F1_surface_public.html	00_html_file_views/view_0037_slco_F1_surface_public.html	02_workflows/F1_workflow_v02/submission_ready/public/figures/slco_F1_surface_public.pdf
02_workflows/F2_workflow_v01/data/02b_figure_content/slco_F2_heatmap_bin_public.csv	slco_F2_heatmap_bin_public.csv	02_workflows	02_workflows/F2_workflow_v01/data/02b_figure_content	csv	7858998	7674.803	2026-05-02 01:33:01	93e06eeefac7f60a0cd987630232561c	public_workflow_output_or_documentation	6	view_0038_slco_F2_heatmap_bin_public.html	00_html_file_views/view_0038_slco_F2_heatmap_bin_public.html	02_workflows/F2_workflow_v01/data/02b_figure_content/slco_F2_heatmap_bin_public.csv
02_workflows/F2_workflow_v01/data/02b_figure_content/slco_F2_heatmap_meta_public.csv	slco_F2_heatmap_meta_public.csv	02_workflows	02_workflows/F2_workflow_v01/data/02b_figure_content	csv	552	0.539	2026-05-02 01:33:01	d6bec83444bffd55eb65533a93ad5c5f	public_workflow_output_or_documentation	2	view_0039_slco_F2_heatmap_meta_public.html	00_html_file_views/view_0039_slco_F2_heatmap_meta_public.html	02_workflows/F2_workflow_v01/data/02b_figure_content/slco_F2_heatmap_meta_public.csv
02_workflows/F2_workflow_v01/figures/slco_F2_heatmap_public.pdf	slco_F2_heatmap_public.pdf	02_workflows	02_workflows/F2_workflow_v01/figures	pdf	877270	856.709	2026-05-02 01:33:03	a300627a40ff5d92e416ad2fdd7da6f9	public_workflow_output_or_documentation	0	view_0040_slco_F2_heatmap_public.html	00_html_file_views/view_0040_slco_F2_heatmap_public.html	02_workflows/F2_workflow_v01/figures/slco_F2_heatmap_public.pdf
02_workflows/F2_workflow_v01/submission_ready/F2_submission_ready_manifest_v01.csv	F2_submission_ready_manifest_v01.csv	02_workflows	02_workflows/F2_workflow_v01/submission_ready	csv	5758	5.623	2026-05-03 02:02:27	017ed86553baf44bc67fbbdea726f157	public_workflow_output_or_documentation	0	view_0041_F2_submission_ready_manifest_v01.html	00_html_file_views/view_0041_F2_submission_ready_manifest_v01.html	02_workflows/F2_workflow_v01/submission_ready/F2_submission_ready_manifest_v01.csv
02_workflows/F2_workflow_v01/submission_ready/README_F2_submission_ready_v01.txt	README_F2_submission_ready_v01.txt	02_workflows	02_workflows/F2_workflow_v01/submission_ready	txt	296	0.289	2026-05-02 01:33:03	bd8ca0253fd5c12541633d4990502d74	public_workflow_output_or_documentation	0	view_0042_README_F2_submission_ready_v01.html	00_html_file_views/view_0042_README_F2_submission_ready_v01.html	02_workflows/F2_workflow_v01/submission_ready/README_F2_submission_ready_v01.txt
02_workflows/F2_workflow_v01/submission_ready/public/F2_public_submission_manifest_v01.csv	F2_public_submission_manifest_v01.csv	02_workflows	02_workflows/F2_workflow_v01/submission_ready/public	csv	1076	1.051	2026-05-03 02:02:47	371fe08bba06b58bdce3fcfbf727418f	public_workflow_output_or_documentation	0	view_0043_F2_public_submission_manifest_v01.html	00_html_file_views/view_0043_F2_public_submission_manifest_v01.html	02_workflows/F2_workflow_v01/submission_ready/public/F2_public_submission_manifest_v01.csv
02_workflows/F2_workflow_v01/submission_ready/public/data/slco_F2_heatmap_bin_public.csv	slco_F2_heatmap_bin_public.csv	02_workflows	02_workflows/F2_workflow_v01/submission_ready/public/data	csv	7858998	7674.803	2026-05-02 01:33:03	93e06eeefac7f60a0cd987630232561c	public_workflow_output_or_documentation	6	view_0044_slco_F2_heatmap_bin_public.html	00_html_file_views/view_0044_slco_F2_heatmap_bin_public.html	02_workflows/F2_workflow_v01/submission_ready/public/data/slco_F2_heatmap_bin_public.csv
02_workflows/F2_workflow_v01/submission_ready/public/data/slco_F2_heatmap_meta_public.csv	slco_F2_heatmap_meta_public.csv	02_workflows	02_workflows/F2_workflow_v01/submission_ready/public/data	csv	552	0.539	2026-05-02 01:33:03	d6bec83444bffd55eb65533a93ad5c5f	public_workflow_output_or_documentation	2	view_0045_slco_F2_heatmap_meta_public.html	00_html_file_views/view_0045_slco_F2_heatmap_meta_public.html	02_workflows/F2_workflow_v01/submission_ready/public/data/slco_F2_heatmap_meta_public.csv
02_workflows/F2_workflow_v01/submission_ready/public/figures/slco_F2_heatmap_public.pdf	slco_F2_heatmap_public.pdf	02_workflows	02_workflows/F2_workflow_v01/submission_ready/public/figures	pdf	877270	856.709	2026-05-02 01:33:03	a300627a40ff5d92e416ad2fdd7da6f9	public_workflow_output_or_documentation	0	view_0046_slco_F2_heatmap_public.html	00_html_file_views/view_0046_slco_F2_heatmap_public.html	02_workflows/F2_workflow_v01/submission_ready/public/figures/slco_F2_heatmap_public.pdf
02_workflows/F3_workflow_v01/README_F3_workflow_v01.txt	README_F3_workflow_v01.txt	02_workflows	02_workflows/F3_workflow_v01	txt	446	0.436	2026-05-03 02:02:52	b3a9fd1cb5f13f91342f645acd133b87	public_workflow_output_or_documentation	0	view_0047_README_F3_workflow_v01.html	00_html_file_views/view_0047_README_F3_workflow_v01.html	02_workflows/F3_workflow_v01/README_F3_workflow_v01.txt
02_workflows/F3_workflow_v01/data/01_source_loaded_harmonized/esld_master_long_public.csv	esld_master_long_public.csv	02_workflows	02_workflows/F3_workflow_v01/data/01_source_loaded_harmonized	csv	9851508	9620.613	2026-05-02 23:18:12	8228407e927ff10ad6e4740d0d5cd48b	public_workflow_output_or_documentation	43	view_0048_esld_master_long_public.html	00_html_file_views/view_0048_esld_master_long_public.html	02_workflows/F3_workflow_v01/data/01_source_loaded_harmonized/esld_master_long_public.csv
02_workflows/F3_workflow_v01/data/02b_figure_content/esld_F3_score_shift_aggregate_public.csv	esld_F3_score_shift_aggregate_public.csv	02_workflows	02_workflows/F3_workflow_v01/data/02b_figure_content	csv	6671	6.515	2026-05-02 09:50:43	9e9ace861cb329c001b4fcf732aef69c	public_workflow_output_or_documentation	4	view_0049_esld_F3_score_shift_aggregate_public.html	00_html_file_views/view_0049_esld_F3_score_shift_aggregate_public.html	02_workflows/F3_workflow_v01/data/02b_figure_content/esld_F3_score_shift_aggregate_public.csv
02_workflows/F3_workflow_v01/figures/F3_ESLD_SRTR_public.pdf	F3_ESLD_SRTR_public.pdf	02_workflows	02_workflows/F3_workflow_v01/figures	pdf	569374	556.029	2026-05-02 09:50:44	f8b24dda2b8388ecfc6b61ab02e80c27	public_workflow_output_or_documentation	0	view_0050_F3_ESLD_SRTR_public.html	00_html_file_views/view_0050_F3_ESLD_SRTR_public.html	02_workflows/F3_workflow_v01/figures/F3_ESLD_SRTR_public.pdf
02_workflows/F3_workflow_v01/submission_ready/F3_submission_ready_manifest_v01.csv	F3_submission_ready_manifest_v01.csv	02_workflows	02_workflows/F3_workflow_v01/submission_ready	csv	1752	1.711	2026-05-02 09:50:44	c524b4a4a7c9ae655d310516ff16a166	public_workflow_output_or_documentation	0	view_0051_F3_submission_ready_manifest_v01.html	00_html_file_views/view_0051_F3_submission_ready_manifest_v01.html	02_workflows/F3_workflow_v01/submission_ready/F3_submission_ready_manifest_v01.csv
02_workflows/F3_workflow_v01/submission_ready/README_F3_submission_ready_v01.txt	README_F3_submission_ready_v01.txt	02_workflows	02_workflows/F3_workflow_v01/submission_ready	txt	336	0.328	2026-05-02 09:50:44	1f67873b1c86188d38ce46eb6cd2dd66	public_workflow_output_or_documentation	0	view_0052_README_F3_submission_ready_v01.html	00_html_file_views/view_0052_README_F3_submission_ready_v01.html	02_workflows/F3_workflow_v01/submission_ready/README_F3_submission_ready_v01.txt
02_workflows/F3_workflow_v01/submission_ready/public/F3_public_submission_manifest_v01.csv	F3_public_submission_manifest_v01.csv	02_workflows	02_workflows/F3_workflow_v01/submission_ready/public	csv	449	0.438	2026-05-02 09:50:44	17a134e04f2847572a292674f992bc29	public_workflow_output_or_documentation	0	view_0053_F3_public_submission_manifest_v01.html	00_html_file_views/view_0053_F3_public_submission_manifest_v01.html	02_workflows/F3_workflow_v01/submission_ready/public/F3_public_submission_manifest_v01.csv
02_workflows/F3_workflow_v01/submission_ready/public/data/esld_F3_score_shift_aggregate_public.csv	esld_F3_score_shift_aggregate_public.csv	02_workflows	02_workflows/F3_workflow_v01/submission_ready/public/data	csv	6671	6.515	2026-05-02 09:50:43	9e9ace861cb329c001b4fcf732aef69c	public_workflow_output_or_documentation	4	view_0054_esld_F3_score_shift_aggregate_public.html	00_html_file_views/view_0054_esld_F3_score_shift_aggregate_public.html	02_workflows/F3_workflow_v01/submission_ready/public/data/esld_F3_score_shift_aggregate_public.csv
02_workflows/F3_workflow_v01/submission_ready/public/figures/F3_ESLD_SRTR_public.pdf	F3_ESLD_SRTR_public.pdf	02_workflows	02_workflows/F3_workflow_v01/submission_ready/public/figures	pdf	569374	556.029	2026-05-02 09:50:44	f8b24dda2b8388ecfc6b61ab02e80c27	public_workflow_output_or_documentation	0	view_0055_F3_ESLD_SRTR_public.html	00_html_file_views/view_0055_F3_ESLD_SRTR_public.html	02_workflows/F3_workflow_v01/submission_ready/public/figures/F3_ESLD_SRTR_public.pdf
02_workflows/F4_workflow_v01/README_F4_workflow_v01.txt	README_F4_workflow_v01.txt	02_workflows	02_workflows/F4_workflow_v01	txt	447	0.437	2026-04-30 12:11:40	b976db4271a8f5d859f540e16d517a74	public_workflow_output_or_documentation	0	view_0056_README_F4_workflow_v01.html	00_html_file_views/view_0056_README_F4_workflow_v01.html	02_workflows/F4_workflow_v01/README_F4_workflow_v01.txt
02_workflows/F4_workflow_v01/data/01_source_loaded_harmonized/esld_master_long_public.csv	esld_master_long_public.csv	02_workflows	02_workflows/F4_workflow_v01/data/01_source_loaded_harmonized	csv	9851508	9620.613	2026-05-02 23:18:12	8228407e927ff10ad6e4740d0d5cd48b	public_workflow_output_or_documentation	43	view_0057_esld_master_long_public.html	00_html_file_views/view_0057_esld_master_long_public.html	02_workflows/F4_workflow_v01/data/01_source_loaded_harmonized/esld_master_long_public.csv
02_workflows/F4_workflow_v01/data/02b_figure_content/esld_F4_survival_stats_public.csv	esld_F4_survival_stats_public.csv	02_workflows	02_workflows/F4_workflow_v01/data/02b_figure_content	csv	2309	2.255	2026-05-02 02:11:22	33d16cd47150ae66d00d8a83b4b0c3ab	public_workflow_output_or_documentation	14	view_0058_esld_F4_survival_stats_public.html	00_html_file_views/view_0058_esld_F4_survival_stats_public.html	02_workflows/F4_workflow_v01/data/02b_figure_content/esld_F4_survival_stats_public.csv
02_workflows/F4_workflow_v01/figures/F4_ESLD_SRTR_public.pdf	F4_ESLD_SRTR_public.pdf	02_workflows	02_workflows/F4_workflow_v01/figures	pdf	837483	817.854	2026-05-02 02:11:22	66ff2e5f3a6621ee2b581cc02aa6a6a9	public_workflow_output_or_documentation	0	view_0059_F4_ESLD_SRTR_public.html	00_html_file_views/view_0059_F4_ESLD_SRTR_public.html	02_workflows/F4_workflow_v01/figures/F4_ESLD_SRTR_public.pdf
02_workflows/F4_workflow_v01/submission_ready/F4_submission_ready_manifest_v01.csv	F4_submission_ready_manifest_v01.csv	02_workflows	02_workflows/F4_workflow_v01/submission_ready	csv	6044	5.902	2026-05-03 02:02:57	4c6a84eda2bf24b137e6953a1e742eb4	public_workflow_output_or_documentation	0	view_0060_F4_submission_ready_manifest_v01.html	00_html_file_views/view_0060_F4_submission_ready_manifest_v01.html	02_workflows/F4_workflow_v01/submission_ready/F4_submission_ready_manifest_v01.csv
02_workflows/F4_workflow_v01/submission_ready/public/F4_public_submission_manifest_v01.csv	F4_public_submission_manifest_v01.csv	02_workflows	02_workflows/F4_workflow_v01/submission_ready/public	csv	1489	1.454	2026-05-03 02:02:57	9329f622689f84814eb381fbc9db82f0	public_workflow_output_or_documentation	0	view_0061_F4_public_submission_manifest_v01.html	00_html_file_views/view_0061_F4_public_submission_manifest_v01.html	02_workflows/F4_workflow_v01/submission_ready/public/F4_public_submission_manifest_v01.csv
02_workflows/F4_workflow_v01/submission_ready/public/data/esld_F4_survival_stats_public.csv	esld_F4_survival_stats_public.csv	02_workflows	02_workflows/F4_workflow_v01/submission_ready/public/data	csv	2309	2.255	2026-05-02 02:11:22	33d16cd47150ae66d00d8a83b4b0c3ab	public_workflow_output_or_documentation	14	view_0062_esld_F4_survival_stats_public.html	00_html_file_views/view_0062_esld_F4_survival_stats_public.html	02_workflows/F4_workflow_v01/submission_ready/public/data/esld_F4_survival_stats_public.csv
02_workflows/F4_workflow_v01/submission_ready/public/figures/F4_ESLD_SRTR_public.pdf	F4_ESLD_SRTR_public.pdf	02_workflows	02_workflows/F4_workflow_v01/submission_ready/public/figures	pdf	837483	817.854	2026-05-02 02:11:22	66ff2e5f3a6621ee2b581cc02aa6a6a9	public_workflow_output_or_documentation	0	view_0063_F4_ESLD_SRTR_public.html	00_html_file_views/view_0063_F4_ESLD_SRTR_public.html	02_workflows/F4_workflow_v01/submission_ready/public/figures/F4_ESLD_SRTR_public.pdf
02_workflows/F5_workflow_v01/README_F5_workflow_v01.txt	README_F5_workflow_v01.txt	02_workflows	02_workflows/F5_workflow_v01	txt	701	0.685	2026-05-03 02:03:01	e0bd3d490b3abe68c9dc9f2b787efdd0	public_workflow_output_or_documentation	0	view_0064_README_F5_workflow_v01.html	00_html_file_views/view_0064_README_F5_workflow_v01.html	02_workflows/F5_workflow_v01/README_F5_workflow_v01.txt
02_workflows/F5_workflow_v01/data/01_source_loaded_harmonized/esld_master_long_public.csv	esld_master_long_public.csv	02_workflows	02_workflows/F5_workflow_v01/data/01_source_loaded_harmonized	csv	9851508	9620.613	2026-05-02 23:18:13	8228407e927ff10ad6e4740d0d5cd48b	public_workflow_output_or_documentation	43	view_0065_esld_master_long_public.html	00_html_file_views/view_0065_esld_master_long_public.html	02_workflows/F5_workflow_v01/data/01_source_loaded_harmonized/esld_master_long_public.csv
02_workflows/F5_workflow_v01/data/02b_figure_content/esld_F5_stratified_survival_meta_public.csv	esld_F5_stratified_survival_meta_public.csv	02_workflows	02_workflows/F5_workflow_v01/data/02b_figure_content	csv	434	0.424	2026-05-02 01:41:36	91f3a3d116ae7b1e3930facc0dafe562	public_workflow_output_or_documentation	2	view_0066_esld_F5_stratified_survival_meta_public.html	00_html_file_views/view_0066_esld_F5_stratified_survival_meta_public.html	02_workflows/F5_workflow_v01/data/02b_figure_content/esld_F5_stratified_survival_meta_public.csv
02_workflows/F5_workflow_v01/data/02b_figure_content/esld_F5_stratified_survival_stats_public.csv	esld_F5_stratified_survival_stats_public.csv	02_workflows	02_workflows/F5_workflow_v01/data/02b_figure_content	csv	1119	1.093	2026-05-02 01:41:36	a2935cfa9107cbfc3bd687c572f65c38	public_workflow_output_or_documentation	8	view_0067_esld_F5_stratified_survival_stats_public.html	00_html_file_views/view_0067_esld_F5_stratified_survival_stats_public.html	02_workflows/F5_workflow_v01/data/02b_figure_content/esld_F5_stratified_survival_stats_public.csv
02_workflows/F5_workflow_v01/data/02b_figure_content/esld_F5_stratified_survival_subject_public.csv	esld_F5_stratified_survival_subject_public.csv	02_workflows	02_workflows/F5_workflow_v01/data/02b_figure_content	csv	122147	119.284	2026-05-02 01:41:36	d4865d62db7ce845d162bdd848dc4ce2	public_workflow_output_or_documentation	19	view_0068_esld_F5_stratified_survival_subject_public.html	00_html_file_views/view_0068_esld_F5_stratified_survival_subject_public.html	02_workflows/F5_workflow_v01/data/02b_figure_content/esld_F5_stratified_survival_subject_public.csv
02_workflows/F5_workflow_v01/figures/F5_ESLD_public.pdf	F5_ESLD_public.pdf	02_workflows	02_workflows/F5_workflow_v01/figures	pdf	616548	602.098	2026-05-02 01:41:36	136a8ddede064a07771670ea2ccddf45	public_workflow_output_or_documentation	0	view_0069_F5_ESLD_public.html	00_html_file_views/view_0069_F5_ESLD_public.html	02_workflows/F5_workflow_v01/figures/F5_ESLD_public.pdf
02_workflows/F5_workflow_v01/submission_ready/F5_submission_ready_manifest_v01.csv	F5_submission_ready_manifest_v01.csv	02_workflows	02_workflows/F5_workflow_v01/submission_ready	csv	5850	5.713	2026-05-03 02:03:01	4bc75000400ff5794a20aa2839c2911d	public_workflow_output_or_documentation	0	view_0070_F5_submission_ready_manifest_v01.html	00_html_file_views/view_0070_F5_submission_ready_manifest_v01.html	02_workflows/F5_workflow_v01/submission_ready/F5_submission_ready_manifest_v01.csv
02_workflows/F5_workflow_v01/submission_ready/public/F5_public_submission_manifest_v01.csv	F5_public_submission_manifest_v01.csv	02_workflows	02_workflows/F5_workflow_v01/submission_ready/public	csv	1493	1.458	2026-05-03 02:03:02	729f3f0fe8c82c66559e6a4fcac1661b	public_workflow_output_or_documentation	0	view_0071_F5_public_submission_manifest_v01.html	00_html_file_views/view_0071_F5_public_submission_manifest_v01.html	02_workflows/F5_workflow_v01/submission_ready/public/F5_public_submission_manifest_v01.csv
02_workflows/F5_workflow_v01/submission_ready/public/data/esld_F5_stratified_survival_meta_public.csv	esld_F5_stratified_survival_meta_public.csv	02_workflows	02_workflows/F5_workflow_v01/submission_ready/public/data	csv	434	0.424	2026-05-02 01:41:36	91f3a3d116ae7b1e3930facc0dafe562	public_workflow_output_or_documentation	2	view_0072_esld_F5_stratified_survival_meta_public.html	00_html_file_views/view_0072_esld_F5_stratified_survival_meta_public.html	02_workflows/F5_workflow_v01/submission_ready/public/data/esld_F5_stratified_survival_meta_public.csv
02_workflows/F5_workflow_v01/submission_ready/public/data/esld_F5_stratified_survival_stats_public.csv	esld_F5_stratified_survival_stats_public.csv	02_workflows	02_workflows/F5_workflow_v01/submission_ready/public/data	csv	1119	1.093	2026-05-02 01:41:36	a2935cfa9107cbfc3bd687c572f65c38	public_workflow_output_or_documentation	8	view_0073_esld_F5_stratified_survival_stats_public.html	00_html_file_views/view_0073_esld_F5_stratified_survival_stats_public.html	02_workflows/F5_workflow_v01/submission_ready/public/data/esld_F5_stratified_survival_stats_public.csv
02_workflows/F5_workflow_v01/submission_ready/public/data/esld_F5_stratified_survival_subject_public.csv	esld_F5_stratified_survival_subject_public.csv	02_workflows	02_workflows/F5_workflow_v01/submission_ready/public/data	csv	122147	119.284	2026-05-02 01:41:36	d4865d62db7ce845d162bdd848dc4ce2	public_workflow_output_or_documentation	19	view_0074_esld_F5_stratified_survival_subject_public.html	00_html_file_views/view_0074_esld_F5_stratified_survival_subject_public.html	02_workflows/F5_workflow_v01/submission_ready/public/data/esld_F5_stratified_survival_subject_public.csv
02_workflows/F5_workflow_v01/submission_ready/public/figures/F5_ESLD_public.pdf	F5_ESLD_public.pdf	02_workflows	02_workflows/F5_workflow_v01/submission_ready/public/figures	pdf	616548	602.098	2026-05-02 01:41:36	136a8ddede064a07771670ea2ccddf45	public_workflow_output_or_documentation	0	view_0075_F5_ESLD_public.html	00_html_file_views/view_0075_F5_ESLD_public.html	02_workflows/F5_workflow_v01/submission_ready/public/figures/F5_ESLD_public.pdf
02_workflows/F6_workflow_v01/README_F6_workflow_v01.txt	README_F6_workflow_v01.txt	02_workflows	02_workflows/F6_workflow_v01	txt	633	0.618	2026-05-03 02:03:02	e8ed745bfee80fe3e4ad741db1f743b3	public_workflow_output_or_documentation	0	view_0076_README_F6_workflow_v01.html	00_html_file_views/view_0076_README_F6_workflow_v01.html	02_workflows/F6_workflow_v01/README_F6_workflow_v01.txt
02_workflows/F6_workflow_v01/figures/F6_SRTR_public.pdf	F6_SRTR_public.pdf	02_workflows	02_workflows/F6_workflow_v01/figures	pdf	568988	555.652	2026-05-02 03:11:53	363a49e6865292f51c335342b4e50772	public_workflow_output_or_documentation	0	view_0077_F6_SRTR_public.html	00_html_file_views/view_0077_F6_SRTR_public.html	02_workflows/F6_workflow_v01/figures/F6_SRTR_public.pdf
02_workflows/F6_workflow_v01/submission_ready/F6_submission_ready_manifest_v01.csv	F6_submission_ready_manifest_v01.csv	02_workflows	02_workflows/F6_workflow_v01/submission_ready	csv	6163	6.019	2026-05-03 02:03:02	6b44b4eff55f55d223e929fddea85caa	public_workflow_output_or_documentation	0	view_0078_F6_submission_ready_manifest_v01.html	00_html_file_views/view_0078_F6_submission_ready_manifest_v01.html	02_workflows/F6_workflow_v01/submission_ready/F6_submission_ready_manifest_v01.csv
02_workflows/F6_workflow_v01/submission_ready/README_F6_submission_ready_v01.txt	README_F6_submission_ready_v01.txt	02_workflows	02_workflows/F6_workflow_v01/submission_ready	txt	477	0.466	2026-05-02 03:11:53	a193c8f8a36df7b9d2e14fb8372013d7	public_workflow_output_or_documentation	0	view_0079_README_F6_submission_ready_v01.html	00_html_file_views/view_0079_README_F6_submission_ready_v01.html	02_workflows/F6_workflow_v01/submission_ready/README_F6_submission_ready_v01.txt
02_workflows/F6_workflow_v01/submission_ready/public/F6_public_submission_manifest_v01.csv	F6_public_submission_manifest_v01.csv	02_workflows	02_workflows/F6_workflow_v01/submission_ready/public	csv	1074	1.049	2026-05-03 02:03:02	7829901750447160109c71b246f41a75	public_workflow_output_or_documentation	0	view_0080_F6_public_submission_manifest_v01.html	00_html_file_views/view_0080_F6_public_submission_manifest_v01.html	02_workflows/F6_workflow_v01/submission_ready/public/F6_public_submission_manifest_v01.csv
02_workflows/F6_workflow_v01/submission_ready/public/figures/F6_SRTR_public.pdf	F6_SRTR_public.pdf	02_workflows	02_workflows/F6_workflow_v01/submission_ready/public/figures	pdf	568988	555.652	2026-05-02 03:11:53	363a49e6865292f51c335342b4e50772	public_workflow_output_or_documentation	0	view_0081_F6_SRTR_public.html	00_html_file_views/view_0081_F6_SRTR_public.html	02_workflows/F6_workflow_v01/submission_ready/public/figures/F6_SRTR_public.pdf
02_workflows/T1_workflow_v01/README_T1_workflow_v01.txt	README_T1_workflow_v01.txt	02_workflows	02_workflows/T1_workflow_v01	txt	934	0.912	2026-05-03 02:03:06	e9f276de625615b50531fbbff3c76ee3	public_workflow_output_or_documentation	0	view_0082_README_T1_workflow_v01.html	00_html_file_views/view_0082_README_T1_workflow_v01.html	02_workflows/T1_workflow_v01/README_T1_workflow_v01.txt
02_workflows/T1_workflow_v01/data/01_source_loaded_harmonized/esld_T1_baseline_patient_public.csv	esld_T1_baseline_patient_public.csv	02_workflows	02_workflows/T1_workflow_v01/data/01_source_loaded_harmonized	csv	69600	67.969	2026-05-02 20:27:46	5d5b1fa7a2a3845550ca78b467c41b7c	public_workflow_output_or_documentation	19	view_0083_esld_T1_baseline_patient_public.html	00_html_file_views/view_0083_esld_T1_baseline_patient_public.html	02_workflows/T1_workflow_v01/data/01_source_loaded_harmonized/esld_T1_baseline_patient_public.csv
02_workflows/T1_workflow_v01/data/01_source_loaded_harmonized/esld_master_long_public.csv	esld_master_long_public.csv	02_workflows	02_workflows/T1_workflow_v01/data/01_source_loaded_harmonized	csv	9851508	9620.613	2026-05-02 23:18:13	8228407e927ff10ad6e4740d0d5cd48b	public_workflow_output_or_documentation	43	view_0084_esld_master_long_public.html	00_html_file_views/view_0084_esld_master_long_public.html	02_workflows/T1_workflow_v01/data/01_source_loaded_harmonized/esld_master_long_public.csv
02_workflows/T1_workflow_v01/submission_ready/README_T1_submission_ready_v01.txt	README_T1_submission_ready_v01.txt	02_workflows	02_workflows/T1_workflow_v01/submission_ready	txt	394	0.385	2026-05-03 02:03:06	57936d05a6cfd63bddc49c8b1394ba6c	public_workflow_output_or_documentation	0	view_0085_README_T1_submission_ready_v01.html	00_html_file_views/view_0085_README_T1_submission_ready_v01.html	02_workflows/T1_workflow_v01/submission_ready/README_T1_submission_ready_v01.txt
02_workflows/T1_workflow_v01/submission_ready/public/T1_public_submission_manifest_v01.csv	T1_public_submission_manifest_v01.csv	02_workflows	02_workflows/T1_workflow_v01/submission_ready/public	csv	706	0.689	2026-05-03 02:03:06	ea3042f1b950b0575a01c0f098c7b00d	public_workflow_output_or_documentation	0	view_0086_T1_public_submission_manifest_v01.html	00_html_file_views/view_0086_T1_public_submission_manifest_v01.html	02_workflows/T1_workflow_v01/submission_ready/public/T1_public_submission_manifest_v01.csv
02_workflows/T3_workflow_v01/data/01_source_loaded_harmonized/esld_master_long_public.csv	esld_master_long_public.csv	02_workflows	02_workflows/T3_workflow_v01/data/01_source_loaded_harmonized	csv	9851508	9620.613	2026-05-02 23:18:13	8228407e927ff10ad6e4740d0d5cd48b	public_workflow_output_or_documentation	43	view_0087_esld_master_long_public.html	00_html_file_views/view_0087_esld_master_long_public.html	02_workflows/T3_workflow_v01/data/01_source_loaded_harmonized/esld_master_long_public.csv
02_workflows/T3_workflow_v01/submission_ready/README_T3_submission_ready_v01.txt	README_T3_submission_ready_v01.txt	02_workflows	02_workflows/T3_workflow_v01/submission_ready	txt	482	0.471	2026-05-03 02:03:11	09cb40ad6bf172aeb6faca7a3f38cb59	public_workflow_output_or_documentation	0	view_0088_README_T3_submission_ready_v01.html	00_html_file_views/view_0088_README_T3_submission_ready_v01.html	02_workflows/T3_workflow_v01/submission_ready/README_T3_submission_ready_v01.txt
02_workflows/T3_workflow_v01/submission_ready/public/T3_public_submission_manifest_v01.csv	T3_public_submission_manifest_v01.csv	02_workflows	02_workflows/T3_workflow_v01/submission_ready/public	csv	671	0.655	2026-05-03 02:03:11	b7f01899cd334092e745ec6a99723853	public_workflow_output_or_documentation	0	view_0089_T3_public_submission_manifest_v01.html	00_html_file_views/view_0089_T3_public_submission_manifest_v01.html	02_workflows/T3_workflow_v01/submission_ready/public/T3_public_submission_manifest_v01.csv
02_workflows/T4_workflow_v01/data/01_source_loaded_harmonized/esld_master_long_public.csv	esld_master_long_public.csv	02_workflows	02_workflows/T4_workflow_v01/data/01_source_loaded_harmonized	csv	9851508	9620.613	2026-05-02 23:18:13	8228407e927ff10ad6e4740d0d5cd48b	public_workflow_output_or_documentation	43	view_0090_esld_master_long_public.html	00_html_file_views/view_0090_esld_master_long_public.html	02_workflows/T4_workflow_v01/data/01_source_loaded_harmonized/esld_master_long_public.csv
02_workflows/T4_workflow_v01/data/02b_table_content/esld_T4_score_deviation_outcome_meta_public.csv	esld_T4_score_deviation_outcome_meta_public.csv	02_workflows	02_workflows/T4_workflow_v01/data/02b_table_content	csv	694	0.678	2026-05-02 00:32:16	da8cb16231868249ed6a58148548d6d8	public_workflow_output_or_documentation	2	view_0091_esld_T4_score_deviation_outcome_meta_public.html	00_html_file_views/view_0091_esld_T4_score_deviation_outcome_meta_public.html	02_workflows/T4_workflow_v01/data/02b_table_content/esld_T4_score_deviation_outcome_meta_public.csv
02_workflows/T4_workflow_v01/data/02b_table_content/esld_T4_score_deviation_outcome_table_public.csv	esld_T4_score_deviation_outcome_table_public.csv	02_workflows	02_workflows/T4_workflow_v01/data/02b_table_content	csv	2628	2.566	2026-05-02 00:32:16	c7c6b8bd97bb8df75be2ffa87ec0c281	public_workflow_output_or_documentation	12	view_0092_esld_T4_score_deviation_outcome_table_public.html	00_html_file_views/view_0092_esld_T4_score_deviation_outcome_table_public.html	02_workflows/T4_workflow_v01/data/02b_table_content/esld_T4_score_deviation_outcome_table_public.csv
02_workflows/T4_workflow_v01/submission_ready/README_T4_submission_ready_v01.txt	README_T4_submission_ready_v01.txt	02_workflows	02_workflows/T4_workflow_v01/submission_ready	txt	736	0.719	2026-05-03 02:03:16	dabc0dfce5571c27a02b2265df4c5f66	public_workflow_output_or_documentation	0	view_0093_README_T4_submission_ready_v01.html	00_html_file_views/view_0093_README_T4_submission_ready_v01.html	02_workflows/T4_workflow_v01/submission_ready/README_T4_submission_ready_v01.txt
02_workflows/T4_workflow_v01/submission_ready/public/T4_public_submission_manifest_v01.csv	T4_public_submission_manifest_v01.csv	02_workflows	02_workflows/T4_workflow_v01/submission_ready/public	csv	708	0.691	2026-05-03 02:03:16	37698cb9743c533b96988553cb8c29a2	public_workflow_output_or_documentation	0	view_0094_T4_public_submission_manifest_v01.html	00_html_file_views/view_0094_T4_public_submission_manifest_v01.html	02_workflows/T4_workflow_v01/submission_ready/public/T4_public_submission_manifest_v01.csv
02_workflows/T4_workflow_v01/submission_ready/public/data/esld_T4_score_deviation_outcome_meta_public.csv	esld_T4_score_deviation_outcome_meta_public.csv	02_workflows	02_workflows/T4_workflow_v01/submission_ready/public/data	csv	694	0.678	2026-05-02 00:32:17	da8cb16231868249ed6a58148548d6d8	public_workflow_output_or_documentation	2	view_0095_esld_T4_score_deviation_outcome_meta_public.html	00_html_file_views/view_0095_esld_T4_score_deviation_outcome_meta_public.html	02_workflows/T4_workflow_v01/submission_ready/public/data/esld_T4_score_deviation_outcome_meta_public.csv
02_workflows/T4_workflow_v01/submission_ready/public/data/esld_T4_score_deviation_outcome_table_public.csv	esld_T4_score_deviation_outcome_table_public.csv	02_workflows	02_workflows/T4_workflow_v01/submission_ready/public/data	csv	2628	2.566	2026-05-02 00:32:17	c7c6b8bd97bb8df75be2ffa87ec0c281	public_workflow_output_or_documentation	12	view_0096_esld_T4_score_deviation_outcome_table_public.html	00_html_file_views/view_0096_esld_T4_score_deviation_outcome_table_public.html	02_workflows/T4_workflow_v01/submission_ready/public/data/esld_T4_score_deviation_outcome_table_public.csv
00_release_manifests/failed_public_file_copies_v01.csv	failed_public_file_copies_v01.csv	00_release_manifests	00_release_manifests	csv	921	0.899	2026-05-03 00:26:37	c9b759622702f225885033e3774e46b1	release_manifest_or_codebook	0	view_0097_failed_public_file_copies_v01.html	00_html_file_views/view_0097_failed_public_file_copies_v01.html	00_release_manifests/failed_public_file_copies_v01.csv
00_release_manifests/final_dictionary_remaining_review_after_global_sanitize_v01.csv	final_dictionary_remaining_review_after_global_sanitize_v01.csv	00_release_manifests	00_release_manifests	csv	995	0.972	2026-05-03 02:03:19	248695a5a2734a817cf0d6384d51dfe2	release_manifest_or_codebook	0	view_0098_final_dictionary_remaining_review_after_global_sanitize_v01.html	00_html_file_views/view_0098_final_dictionary_remaining_review_after_global_sanitize_v01.html	00_release_manifests/final_dictionary_remaining_review_after_global_sanitize_v01.csv
00_release_manifests/final_global_absolute_path_scan_before_v01.csv	final_global_absolute_path_scan_before_v01.csv	00_release_manifests	00_release_manifests	csv	477919	466.718	2026-05-03 02:03:19	b4ba8ea1589b9367b698049e8b4563e8	release_manifest_or_codebook	0	view_0099_final_global_absolute_path_scan_before_v01.html	00_html_file_views/view_0099_final_global_absolute_path_scan_before_v01.html	00_release_manifests/final_global_absolute_path_scan_before_v01.csv
00_release_manifests/final_global_absolute_path_scan_v01.csv	final_global_absolute_path_scan_v01.csv	00_release_manifests	00_release_manifests	csv	32	0.031	2026-05-03 02:03:19	7263f19145b829d45776a54755d7e281	release_manifest_or_codebook	0	view_0100_final_global_absolute_path_scan_v01.html	00_html_file_views/view_0100_final_global_absolute_path_scan_v01.html	00_release_manifests/final_global_absolute_path_scan_v01.csv
00_release_manifests/final_global_path_sanitization_log_v01.csv	final_global_path_sanitization_log_v01.csv	00_release_manifests	00_release_manifests	csv	815315	796.206	2026-05-03 02:03:19	b1bd0753f25ef8c8ff8d03fe15720295	release_manifest_or_codebook	0	view_0101_final_global_path_sanitization_log_v01.html	00_html_file_views/view_0101_final_global_path_sanitization_log_v01.html	00_release_manifests/final_global_path_sanitization_log_v01.csv
00_release_manifests/final_public_package_upload_readiness_audit_v01.txt	final_public_package_upload_readiness_audit_v01.txt	00_release_manifests	00_release_manifests	txt	5846	5.709	2026-05-03 02:03:19	2d5669e3dc7f37c956eeac7cc307295c	release_manifest_or_codebook	0	view_0102_final_public_package_upload_readiness_audit_v01.html	00_html_file_views/view_0102_final_public_package_upload_readiness_audit_v01.html	00_release_manifests/final_public_package_upload_readiness_audit_v01.txt
00_release_manifests/final_public_package_upload_readiness_summary_v01.csv	final_public_package_upload_readiness_summary_v01.csv	00_release_manifests	00_release_manifests	csv	647	0.632	2026-05-03 02:03:19	6fdbb9d3ca7880510b2e0b067f4da2df	release_manifest_or_codebook	0	view_0103_final_public_package_upload_readiness_summary_v01.html	00_html_file_views/view_0103_final_public_package_upload_readiness_summary_v01.html	00_release_manifests/final_public_package_upload_readiness_summary_v01.csv
00_release_manifests/final_release_file_manifest_closed_v01.csv	final_release_file_manifest_closed_v01.csv	00_release_manifests	00_release_manifests	csv	280986	274.4	2026-05-03 00:26:37	c4576a7f18289c5098f064bce89076b6	release_manifest_or_codebook	0	view_0104_final_release_file_manifest_closed_v01.html	00_html_file_views/view_0104_final_release_file_manifest_closed_v01.html	00_release_manifests/final_release_file_manifest_closed_v01.csv
00_release_manifests/final_remaining_root_R_scripts_v01.csv	final_remaining_root_R_scripts_v01.csv	00_release_manifests	00_release_manifests	csv	24	0.023	2026-05-03 02:03:19	5931700348139d13d6eba3c1b5f2203d	release_manifest_or_codebook	0	view_0105_final_remaining_root_R_scripts_v01.html	00_html_file_views/view_0105_final_remaining_root_R_scripts_v01.html	00_release_manifests/final_remaining_root_R_scripts_v01.csv
00_release_manifests/final_removed_root_helper_R_scripts_v01.csv	final_removed_root_helper_R_scripts_v01.csv	00_release_manifests	00_release_manifests	csv	1433	1.399	2026-05-03 02:03:19	db509e02d607c6b20d721c17a6cb9ce9	release_manifest_or_codebook	0	view_0106_final_removed_root_helper_R_scripts_v01.html	00_html_file_views/view_0106_final_removed_root_helper_R_scripts_v01.html	00_release_manifests/final_removed_root_helper_R_scripts_v01.csv
00_release_manifests/final_variable_dictionary_approved_v01.csv	final_variable_dictionary_approved_v01.csv	00_release_manifests	00_release_manifests	csv	1738309	1697.567	2026-05-03 02:01:28	d01e8f414a6f3745b0085d862ebe5b13	release_manifest_or_codebook	0	view_0107_final_variable_dictionary_approved_v01.html	00_html_file_views/view_0107_final_variable_dictionary_approved_v01.html	00_release_manifests/final_variable_dictionary_approved_v01.csv
00_release_manifests/internal_excluded_file_manifest_v01.csv	internal_excluded_file_manifest_v01.csv	00_release_manifests	00_release_manifests	csv	84833	82.845	2026-05-03 00:26:37	3277cb18f6d32885cc4ee8dde001aaea	release_manifest_or_codebook	0	view_0108_internal_excluded_file_manifest_v01.html	00_html_file_views/view_0108_internal_excluded_file_manifest_v01.html	00_release_manifests/internal_excluded_file_manifest_v01.csv
00_release_manifests/missing_public_source_files_v01.csv	missing_public_source_files_v01.csv	00_release_manifests	00_release_manifests	csv	921	0.899	2026-05-03 00:26:37	c9b759622702f225885033e3774e46b1	release_manifest_or_codebook	0	view_0109_missing_public_source_files_v01.html	00_html_file_views/view_0109_missing_public_source_files_v01.html	00_release_manifests/missing_public_source_files_v01.csv
00_release_manifests/not_public_variable_dictionary_v01.csv	not_public_variable_dictionary_v01.csv	00_release_manifests	00_release_manifests	csv	778994	760.736	2026-05-03 02:01:29	d3b878eb603e910ea3367c3f97d236ff	release_manifest_or_codebook	0	view_0110_not_public_variable_dictionary_v01.html	00_html_file_views/view_0110_not_public_variable_dictionary_v01.html	00_release_manifests/not_public_variable_dictionary_v01.csv
00_release_manifests/public_absolute_path_scan_v01.csv	public_absolute_path_scan_v01.csv	00_release_manifests	00_release_manifests	csv	108175	105.64	2026-05-03 02:01:29	c53ebd957ea5894b2c62dd18f144f221	release_manifest_or_codebook	0	view_0111_public_absolute_path_scan_v01.html	00_html_file_views/view_0111_public_absolute_path_scan_v01.html	00_release_manifests/public_absolute_path_scan_v01.csv
00_release_manifests/public_deposit_file_copy_log_v01.csv	public_deposit_file_copy_log_v01.csv	00_release_manifests	00_release_manifests	csv	77252	75.441	2026-05-03 02:01:29	4ee604086002c1c7bdc1c912e456fe26	release_manifest_or_codebook	0	view_0112_public_deposit_file_copy_log_v01.html	00_html_file_views/view_0112_public_deposit_file_copy_log_v01.html	00_release_manifests/public_deposit_file_copy_log_v01.csv
00_release_manifests/public_deposit_file_manifest_v01.csv	public_deposit_file_manifest_v01.csv	00_release_manifests	00_release_manifests	csv	60479	59.062	2026-05-03 00:26:37	d9b9d7b5412a55082d0cd4ff5a7fc8be	release_manifest_or_codebook	0	view_0113_public_deposit_file_manifest_v01.html	00_html_file_views/view_0113_public_deposit_file_manifest_v01.html	00_release_manifests/public_deposit_file_manifest_v01.csv
00_release_manifests/public_deposit_package_build_audit_v01.txt	public_deposit_package_build_audit_v01.txt	00_release_manifests	00_release_manifests	txt	3989	3.896	2026-05-03 02:01:29	51b7f8ea4b9c5804c7c31c5e77ad39af	release_manifest_or_codebook	0	view_0114_public_deposit_package_build_audit_v01.html	00_html_file_views/view_0114_public_deposit_package_build_audit_v01.html	00_release_manifests/public_deposit_package_build_audit_v01.txt
00_release_manifests/public_deposit_package_build_summary_v01.csv	public_deposit_package_build_summary_v01.csv	00_release_manifests	00_release_manifests	csv	499	0.487	2026-05-03 02:01:29	6ec3c5776930552ebef14a899f1b03af	release_manifest_or_codebook	0	view_0115_public_deposit_package_build_summary_v01.html	00_html_file_views/view_0115_public_deposit_package_build_summary_v01.html	00_release_manifests/public_deposit_package_build_summary_v01.csv
00_release_manifests/public_generic_column_names_requiring_mapping_v01.csv	public_generic_column_names_requiring_mapping_v01.csv	00_release_manifests	00_release_manifests	csv	795	0.776	2026-05-03 01:20:22	fd48670b3cced3540e884462c85157c9	release_manifest_or_codebook	0	view_0116_public_generic_column_names_requiring_mapping_v01.html	00_html_file_views/view_0116_public_generic_column_names_requiring_mapping_v01.html	00_release_manifests/public_generic_column_names_requiring_mapping_v01.csv
00_release_manifests/public_path_sanitization_log_v01.csv	public_path_sanitization_log_v01.csv	00_release_manifests	00_release_manifests	csv	53233	51.985	2026-05-03 02:01:29	fcfab0404f88bbd19d100259f58d481f	release_manifest_or_codebook	0	view_0117_public_path_sanitization_log_v01.html	00_html_file_views/view_0117_public_path_sanitization_log_v01.html	00_release_manifests/public_path_sanitization_log_v01.csv
00_release_manifests/public_variable_dictionary_FINAL_CODEBOOK.csv	public_variable_dictionary_FINAL_CODEBOOK.csv	00_release_manifests	00_release_manifests	csv	348109	339.95	2026-05-03 09:48:19	387dbd82bd4fd7288c436a890d165326	release_manifest_or_codebook	0	view_0118_public_variable_dictionary_FINAL_CODEBOOK.html	00_html_file_views/view_0118_public_variable_dictionary_FINAL_CODEBOOK.html	00_release_manifests/public_variable_dictionary_FINAL_CODEBOOK.csv
00_release_manifests/public_variable_dictionary_FINAL_CODEBOOK_audit.txt	public_variable_dictionary_FINAL_CODEBOOK_audit.txt	00_release_manifests	00_release_manifests	txt	3933	3.841	2026-05-03 09:48:19	0ccfcb4b09d856fed50667c193e9aeca	release_manifest_or_codebook	0	view_0119_public_variable_dictionary_FINAL_CODEBOOK_audit.html	00_html_file_views/view_0119_public_variable_dictionary_FINAL_CODEBOOK_audit.html	00_release_manifests/public_variable_dictionary_FINAL_CODEBOOK_audit.txt
00_release_manifests/public_variable_dictionary_FINAL_CODEBOOK_review_rows.csv	public_variable_dictionary_FINAL_CODEBOOK_review_rows.csv	00_release_manifests	00_release_manifests	csv	1069	1.044	2026-05-03 09:48:19	992c0b97fc0db2d59ef19b56f8ee9a78	release_manifest_or_codebook	0	view_0120_public_variable_dictionary_FINAL_CODEBOOK_review_rows.html	00_html_file_views/view_0120_public_variable_dictionary_FINAL_CODEBOOK_review_rows.html	00_release_manifests/public_variable_dictionary_FINAL_CODEBOOK_review_rows.csv
00_release_manifests/public_variable_dictionary_FINAL_CODEBOOK_summary.csv	public_variable_dictionary_FINAL_CODEBOOK_summary.csv	00_release_manifests	00_release_manifests	csv	612	0.598	2026-05-03 09:48:19	c3600f4a261d7f4d7daf42a21e4f7519	release_manifest_or_codebook	0	view_0121_public_variable_dictionary_FINAL_CODEBOOK_summary.html	00_html_file_views/view_0121_public_variable_dictionary_FINAL_CODEBOOK_summary.html	00_release_manifests/public_variable_dictionary_FINAL_CODEBOOK_summary.csv
00_release_manifests/public_variable_dictionary_RECOMMENDED.csv	public_variable_dictionary_RECOMMENDED.csv	00_release_manifests	00_release_manifests	csv	586300	572.559	2026-05-03 02:01:29	a7e4cac9b02294cc78c627768254e0cf	release_manifest_or_codebook	0	view_0122_public_variable_dictionary_RECOMMENDED.html	00_html_file_views/view_0122_public_variable_dictionary_RECOMMENDED.html	00_release_manifests/public_variable_dictionary_RECOMMENDED.csv
00_release_manifests/public_variable_dictionary_explanatory_audit_v01.txt	public_variable_dictionary_explanatory_audit_v01.txt	00_release_manifests	00_release_manifests	txt	3824	3.734	2026-05-03 02:01:29	479e38593e50bd1970dd5d3ad0b35fef	release_manifest_or_codebook	0	view_0123_public_variable_dictionary_explanatory_audit_v01.html	00_html_file_views/view_0123_public_variable_dictionary_explanatory_audit_v01.html	00_release_manifests/public_variable_dictionary_explanatory_audit_v01.txt
00_release_manifests/public_variable_dictionary_explanatory_by_status_v01.csv	public_variable_dictionary_explanatory_by_status_v01.csv	00_release_manifests	00_release_manifests	csv	177	0.173	2026-05-03 01:20:22	b2295997b5e0b04740d14ea0a9368a3e	release_manifest_or_codebook	0	view_0124_public_variable_dictionary_explanatory_by_status_v01.html	00_html_file_views/view_0124_public_variable_dictionary_explanatory_by_status_v01.html	00_release_manifests/public_variable_dictionary_explanatory_by_status_v01.csv
00_release_manifests/public_variable_dictionary_explanatory_by_status_v02.csv	public_variable_dictionary_explanatory_by_status_v02.csv	00_release_manifests	00_release_manifests	csv	152	0.148	2026-05-03 01:30:09	44ce42ac4b43f55e739ede4f1ede77ae	release_manifest_or_codebook	0	view_0125_public_variable_dictionary_explanatory_by_status_v02.html	00_html_file_views/view_0125_public_variable_dictionary_explanatory_by_status_v02.html	00_release_manifests/public_variable_dictionary_explanatory_by_status_v02.csv
00_release_manifests/public_variable_dictionary_explanatory_patch_audit_v01.txt	public_variable_dictionary_explanatory_patch_audit_v01.txt	00_release_manifests	00_release_manifests	txt	8403	8.206	2026-05-03 02:01:29	609874efd1b1c244b69c8555384fad3a	release_manifest_or_codebook	0	view_0126_public_variable_dictionary_explanatory_patch_audit_v01.html	00_html_file_views/view_0126_public_variable_dictionary_explanatory_patch_audit_v01.html	00_release_manifests/public_variable_dictionary_explanatory_patch_audit_v01.txt
00_release_manifests/public_variable_dictionary_explanatory_patch_audit_v02.txt	public_variable_dictionary_explanatory_patch_audit_v02.txt	00_release_manifests	00_release_manifests	txt	8873	8.665	2026-05-03 02:01:29	1837d24aba83f22d5c065a611c105e14	release_manifest_or_codebook	0	view_0127_public_variable_dictionary_explanatory_patch_audit_v02.html	00_html_file_views/view_0127_public_variable_dictionary_explanatory_patch_audit_v02.html	00_release_manifests/public_variable_dictionary_explanatory_patch_audit_v02.txt
00_release_manifests/public_variable_dictionary_explanatory_v01.csv	public_variable_dictionary_explanatory_v01.csv	00_release_manifests	00_release_manifests	csv	543416	530.68	2026-05-03 02:01:29	be305db6e914186adb3f714ada2234ce	release_manifest_or_codebook	0	view_0128_public_variable_dictionary_explanatory_v01.html	00_html_file_views/view_0128_public_variable_dictionary_explanatory_v01.html	00_release_manifests/public_variable_dictionary_explanatory_v01.csv
00_release_manifests/public_variable_dictionary_explanatory_v02.csv	public_variable_dictionary_explanatory_v02.csv	00_release_manifests	00_release_manifests	csv	559712	546.594	2026-05-03 02:01:29	3c50f3fb0d71979cb93e4c7c8c4bb140	release_manifest_or_codebook	0	view_0129_public_variable_dictionary_explanatory_v02.html	00_html_file_views/view_0129_public_variable_dictionary_explanatory_v02.html	00_release_manifests/public_variable_dictionary_explanatory_v02.csv
00_release_manifests/public_variable_dictionary_explanatory_v03.csv	public_variable_dictionary_explanatory_v03.csv	00_release_manifests	00_release_manifests	csv	573420	559.98	2026-05-03 02:01:29	da3f02f93b8a53174c54b6879291ec38	release_manifest_or_codebook	0	view_0130_public_variable_dictionary_explanatory_v03.html	00_html_file_views/view_0130_public_variable_dictionary_explanatory_v03.html	00_release_manifests/public_variable_dictionary_explanatory_v03.csv
00_release_manifests/public_variable_dictionary_explanatory_v04.csv	public_variable_dictionary_explanatory_v04.csv	00_release_manifests	00_release_manifests	csv	586300	572.559	2026-05-03 02:01:29	a7e4cac9b02294cc78c627768254e0cf	release_manifest_or_codebook	0	view_0131_public_variable_dictionary_explanatory_v04.html	00_html_file_views/view_0131_public_variable_dictionary_explanatory_v04.html	00_release_manifests/public_variable_dictionary_explanatory_v04.csv
00_release_manifests/public_variable_dictionary_final_precision_audit_v01.txt	public_variable_dictionary_final_precision_audit_v01.txt	00_release_manifests	00_release_manifests	txt	13259	12.948	2026-05-03 02:01:29	76d80f99407691739cc1a6c1734b061d	release_manifest_or_codebook	0	view_0132_public_variable_dictionary_final_precision_audit_v01.html	00_html_file_views/view_0132_public_variable_dictionary_final_precision_audit_v01.html	00_release_manifests/public_variable_dictionary_final_precision_audit_v01.txt
00_release_manifests/public_variable_dictionary_final_precision_by_status_v01.csv	public_variable_dictionary_final_precision_by_status_v01.csv	00_release_manifests	00_release_manifests	csv	197	0.192	2026-05-03 01:59:40	437e4dcf0da51e33a2f8109cff77ac17	release_manifest_or_codebook	0	view_0133_public_variable_dictionary_final_precision_by_status_v01.html	00_html_file_views/view_0133_public_variable_dictionary_final_precision_by_status_v01.html	00_release_manifests/public_variable_dictionary_final_precision_by_status_v01.csv
00_release_manifests/public_variable_dictionary_final_precision_changes_v01.csv	public_variable_dictionary_final_precision_changes_v01.csv	00_release_manifests	00_release_manifests	csv	7901	7.716	2026-05-03 02:01:29	bef7351a8b38261ec140cd7834af8553	release_manifest_or_codebook	0	view_0134_public_variable_dictionary_final_precision_changes_v01.html	00_html_file_views/view_0134_public_variable_dictionary_final_precision_changes_v01.html	00_release_manifests/public_variable_dictionary_final_precision_changes_v01.csv
00_release_manifests/public_variable_dictionary_final_precision_review_v01.csv	public_variable_dictionary_final_precision_review_v01.csv	00_release_manifests	00_release_manifests	csv	154	0.15	2026-05-03 01:59:40	7a59f4898872f36fb499a2433d98663d	release_manifest_or_codebook	0	view_0135_public_variable_dictionary_final_precision_review_v01.html	00_html_file_views/view_0135_public_variable_dictionary_final_precision_review_v01.html	00_release_manifests/public_variable_dictionary_final_precision_review_v01.csv
00_release_manifests/public_variable_dictionary_final_precision_summary_v01.csv	public_variable_dictionary_final_precision_summary_v01.csv	00_release_manifests	00_release_manifests	csv	429	0.419	2026-05-03 02:01:29	73b5b054bd8e664e5ad0e25e9f03fa69	release_manifest_or_codebook	0	view_0136_public_variable_dictionary_final_precision_summary_v01.html	00_html_file_views/view_0136_public_variable_dictionary_final_precision_summary_v01.html	00_release_manifests/public_variable_dictionary_final_precision_summary_v01.csv
00_release_manifests/public_variable_dictionary_patch_changes_v01.csv	public_variable_dictionary_patch_changes_v01.csv	00_release_manifests	00_release_manifests	csv	91142	89.006	2026-05-03 01:24:44	6aa3e11db5505ab3074d0649ebe2c2c6	release_manifest_or_codebook	0	view_0137_public_variable_dictionary_patch_changes_v01.html	00_html_file_views/view_0137_public_variable_dictionary_patch_changes_v01.html	00_release_manifests/public_variable_dictionary_patch_changes_v01.csv
00_release_manifests/public_variable_dictionary_patch_changes_v02.csv	public_variable_dictionary_patch_changes_v02.csv	00_release_manifests	00_release_manifests	csv	92023	89.866	2026-05-03 01:30:09	54371296aace3a20a18ca18397481130	release_manifest_or_codebook	0	view_0138_public_variable_dictionary_patch_changes_v02.html	00_html_file_views/view_0138_public_variable_dictionary_patch_changes_v02.html	00_release_manifests/public_variable_dictionary_patch_changes_v02.csv
00_release_manifests/public_variable_dictionary_precision_by_status_v01.csv	public_variable_dictionary_precision_by_status_v01.csv	00_release_manifests	00_release_manifests	csv	313	0.306	2026-05-03 01:56:40	61eac49f2b1345126892902e10b5895e	release_manifest_or_codebook	0	view_0139_public_variable_dictionary_precision_by_status_v01.html	00_html_file_views/view_0139_public_variable_dictionary_precision_by_status_v01.html	00_release_manifests/public_variable_dictionary_precision_by_status_v01.csv
00_release_manifests/public_variable_dictionary_precision_patch_audit_v01.txt	public_variable_dictionary_precision_patch_audit_v01.txt	00_release_manifests	00_release_manifests	txt	13311	12.999	2026-05-03 02:01:29	3c5319ac4c1943b60491a9aaebd2ad76	release_manifest_or_codebook	0	view_0140_public_variable_dictionary_precision_patch_audit_v01.html	00_html_file_views/view_0140_public_variable_dictionary_precision_patch_audit_v01.html	00_release_manifests/public_variable_dictionary_precision_patch_audit_v01.txt
00_release_manifests/public_variable_dictionary_precision_patch_changes_v01.csv	public_variable_dictionary_precision_patch_changes_v01.csv	00_release_manifests	00_release_manifests	csv	117759	114.999	2026-05-03 01:56:40	aefc39306e1a3a94eff0fd21f42ca24f	release_manifest_or_codebook	0	view_0141_public_variable_dictionary_precision_patch_changes_v01.html	00_html_file_views/view_0141_public_variable_dictionary_precision_patch_changes_v01.html	00_release_manifests/public_variable_dictionary_precision_patch_changes_v01.csv
00_release_manifests/public_variable_dictionary_precision_review_v01.csv	public_variable_dictionary_precision_review_v01.csv	00_release_manifests	00_release_manifests	csv	4686	4.576	2026-05-03 02:01:29	5595e2266499258082deade2510f7e42	release_manifest_or_codebook	0	view_0142_public_variable_dictionary_precision_review_v01.html	00_html_file_views/view_0142_public_variable_dictionary_precision_review_v01.html	00_release_manifests/public_variable_dictionary_precision_review_v01.csv
00_release_manifests/public_variable_dictionary_precision_summary_v01.csv	public_variable_dictionary_precision_summary_v01.csv	00_release_manifests	00_release_manifests	csv	445	0.435	2026-05-03 02:01:29	3b769195bbe656c1523f7d0edeb50982	release_manifest_or_codebook	0	view_0143_public_variable_dictionary_precision_summary_v01.html	00_html_file_views/view_0143_public_variable_dictionary_precision_summary_v01.html	00_release_manifests/public_variable_dictionary_precision_summary_v01.csv
00_release_manifests/public_variable_dictionary_summary_explanatory_v01.csv	public_variable_dictionary_summary_explanatory_v01.csv	00_release_manifests	00_release_manifests	csv	302	0.295	2026-05-03 02:01:29	27b10702f4ea6e193de53bec74aef84e	release_manifest_or_codebook	0	view_0144_public_variable_dictionary_summary_explanatory_v01.html	00_html_file_views/view_0144_public_variable_dictionary_summary_explanatory_v01.html	00_release_manifests/public_variable_dictionary_summary_explanatory_v01.csv
00_release_manifests/public_variable_dictionary_summary_explanatory_v02.csv	public_variable_dictionary_summary_explanatory_v02.csv	00_release_manifests	00_release_manifests	csv	373	0.364	2026-05-03 02:01:29	1bb6ba3f7e43fe103872622d2ac6f5d7	release_manifest_or_codebook	0	view_0145_public_variable_dictionary_summary_explanatory_v02.html	00_html_file_views/view_0145_public_variable_dictionary_summary_explanatory_v02.html	00_release_manifests/public_variable_dictionary_summary_explanatory_v02.csv
00_release_manifests/public_variable_dictionary_unresolved_by_file_v01.csv	public_variable_dictionary_unresolved_by_file_v01.csv	00_release_manifests	00_release_manifests	csv	788	0.77	2026-05-03 01:20:22	a7aa8a7941c0d4cd2a3c60657ff82304	release_manifest_or_codebook	0	view_0146_public_variable_dictionary_unresolved_by_file_v01.html	00_html_file_views/view_0146_public_variable_dictionary_unresolved_by_file_v01.html	00_release_manifests/public_variable_dictionary_unresolved_by_file_v01.csv
00_release_manifests/public_variable_dictionary_unresolved_v01.csv	public_variable_dictionary_unresolved_v01.csv	00_release_manifests	00_release_manifests	csv	22527	21.999	2026-05-03 01:20:22	cb1b7898a2c26af0af7ee8f028de8cbb	release_manifest_or_codebook	0	view_0147_public_variable_dictionary_unresolved_v01.html	00_html_file_views/view_0147_public_variable_dictionary_unresolved_v01.html	00_release_manifests/public_variable_dictionary_unresolved_v01.csv
00_release_manifests/public_variable_dictionary_unresolved_v02.csv	public_variable_dictionary_unresolved_v02.csv	00_release_manifests	00_release_manifests	csv	1107	1.081	2026-05-03 01:30:09	f69120bf7299c678f926f10160b1f9bd	release_manifest_or_codebook	0	view_0148_public_variable_dictionary_unresolved_v02.html	00_html_file_views/view_0148_public_variable_dictionary_unresolved_v02.html	00_release_manifests/public_variable_dictionary_unresolved_v02.csv
00_release_manifests/public_variable_dictionary_v01.csv	public_variable_dictionary_v01.csv	00_release_manifests	00_release_manifests	csv	385505	376.47	2026-05-03 02:01:29	46926c0df8bcd34f26c7c2b840644e38	release_manifest_or_codebook	0	view_0149_public_variable_dictionary_v01.html	00_html_file_views/view_0149_public_variable_dictionary_v01.html	00_release_manifests/public_variable_dictionary_v01.csv
00_release_manifests/restricted_on_request_file_manifest_v01.csv	restricted_on_request_file_manifest_v01.csv	00_release_manifests	00_release_manifests	csv	75863	74.085	2026-05-03 00:26:37	19d7dfd5b86069a125d540dfa558fd53	release_manifest_or_codebook	0	view_0150_restricted_on_request_file_manifest_v01.html	00_html_file_views/view_0150_restricted_on_request_file_manifest_v01.html	00_release_manifests/restricted_on_request_file_manifest_v01.csv
00_release_manifests/restricted_on_request_variable_dictionary_v01.csv	restricted_on_request_variable_dictionary_v01.csv	00_release_manifests	00_release_manifests	csv	585020	571.309	2026-05-03 02:01:29	bf4aee2716ec59fd45b95169c7237a67	release_manifest_or_codebook	0	view_0151_restricted_on_request_variable_dictionary_v01.html	00_html_file_views/view_0151_restricted_on_request_variable_dictionary_v01.html	00_release_manifests/restricted_on_request_variable_dictionary_v01.csv
00_release_manifests/script_on_request_file_manifest_v01.csv	script_on_request_file_manifest_v01.csv	00_release_manifests	00_release_manifests	csv	62439	60.976	2026-05-03 00:26:37	9c8a314ffb45aa3dfcab5ace607369b1	release_manifest_or_codebook	0	view_0152_script_on_request_file_manifest_v01.html	00_html_file_views/view_0152_script_on_request_file_manifest_v01.html	00_release_manifests/script_on_request_file_manifest_v01.csv
