# Supplementary material for: Creatinine assay interferences compromises MELD accuracy and may bias liver allocation
Source: Nat Commun. 2026 Jul 23;17:7111. doi: 10.1038/s41467-026-75011-x (PMC13396164; doi:10.1038/s41467-026-75011-x)
Supplement: Supplementary file 4 — Source Data [file 41467_2026_75011_MOESM4_ESM.zip › figshare_package_FINAL_PUBLIC_DEPOSIT_V1_20260503_002637/00_release_manifests/public_variable_dictionary_explanatory_v01.csv]

relative_path	variable_original	recommended_public_variable_name	variable_label	variable_description	unit_detected	value_coding	class	example_values	allowed_values	missing_code	n_rows	n_missing	n_unique	final_variable_release_status_v02	release_source_role	file_type	explanatory_status	requires_dictionary_review	public_dictionary_action	unresolved_issue	variable	file_name	sheet	unit	description	used_for	sensitivity	keep_public	comment	release_access_tier	release_decision	output_tag	final_variable_publication_status	final_policy_reason	final_variable_release_status	final_release_tier	final_release_decision	variable_policy_reason	final_variable_release_status_before_approval	approval_category	approval_reason	variable_name_is_generic	description_is_empty	description_is_generic_unresolved
01_primary_data/public/esld_master_long_public.csv	age_years_first_available	age_years_first_available	Age years first available	Public data variable used to rebuild the corresponding released figure or table; requires final manual wording if this generic fallback is insufficient.		See example_values and allowed_values.	integer	65 | 67 | 21 | 56 | 63		NA/blank as read by fread	67399	0	79	public	primary_source	csv	fallback_needs_wording_review	TRUE	review_and_improve_description	description_generated_by_generic_fallback	age_years_first_available	esld_master_long_public.csv					public_or_low_risk	yes		public_deposit	keep_public_deposit		public	Public-deposit file after policy overrides.	public	public_deposit	keep_public_deposit	Parent file is public data and variable was marked keep_public=yes.	public			FALSE	FALSE	TRUE
01_primary_data/public/esld_master_long_public.csv	age_years_sample	age_years_sample	Age years sample	Public-release pseudonym or technical identifier used for grouping, joining, or reconstructing the released analysis object; not an original clinical identifier unless explicitly stated otherwise.		See example_values and allowed_values.	integer	65 | 66 | 67 | 68 | 69		NA/blank as read by fread	67399	0	84	public	primary_source	csv	pattern_or_fallback	FALSE	acceptable		age_years_sample	esld_master_long_public.csv					public_or_low_risk	yes		public_deposit	keep_public_deposit		public	Public-deposit file after policy overrides.	public	public_deposit	keep_public_deposit	Parent file is public data and variable was marked keep_public=yes.	public			FALSE	FALSE	FALSE
01_primary_data/public/esld_master_long_public.csv	albumin_g_dl	albumin_g_dl	Albumin g dl	Quality-control, difference, rounding, or summary metric used to verify reconstruction of a public output.		See example_values and allowed_values.	numeric	3.3 | 6.15 | 3.14 | 2.8 | 3.26		NA/blank as read by fread	67399	58785	580	public	primary_source	csv	pattern_or_fallback	FALSE	acceptable		albumin_g_dl	esld_master_long_public.csv					public_or_low_risk	yes		public_deposit	keep_public_deposit		public	Public-deposit file after policy overrides.	public	public_deposit	keep_public_deposit	Parent file is public data and variable was marked keep_public=yes.	public			FALSE	FALSE	FALSE
01_primary_data/public/esld_master_long_public.csv	ald	ald	Ald	Public data variable used to rebuild the corresponding released figure or table; requires final manual wording if this generic fallback is insufficient.		See example_values and allowed_values.	integer	0 | 1		NA/blank as read by fread	67399	0	2	public	primary_source	csv	fallback_needs_wording_review	TRUE	review_and_improve_description	description_generated_by_generic_fallback	ald	esld_master_long_public.csv					public_or_low_risk	yes		public_deposit	keep_public_deposit		public	Public-deposit file after policy overrides.	public	public_deposit	keep_public_deposit	Parent file is public data and variable was marked keep_public=yes.	public			FALSE	FALSE	TRUE
01_primary_data/public/esld_master_long_public.csv	ald_hcv	ald_hcv	Ald hcv	Public data variable used to rebuild the corresponding released figure or table; requires final manual wording if this generic fallback is insufficient.		See example_values and allowed_values.	integer	0 | 1		NA/blank as read by fread	67399	0	2	public	primary_source	csv	fallback_needs_wording_review	TRUE	review_and_improve_description	description_generated_by_generic_fallback	ald_hcv	esld_master_long_public.csv					public_or_low_risk	yes		public_deposit	keep_public_deposit		public	Public-deposit file after policy overrides.	public	public_deposit	keep_public_deposit	Parent file is public data and variable was marked keep_public=yes.	public			FALSE	FALSE	TRUE
01_primary_data/public/esld_master_long_public.csv	autoimmune	autoimmune	Autoimmune	Public data variable used to rebuild the corresponding released figure or table; requires final manual wording if this generic fallback is insufficient.		See example_values and allowed_values.	integer	0 | 1		NA/blank as read by fread	67399	0	2	public	primary_source	csv	fallback_needs_wording_review	TRUE	review_and_improve_description	description_generated_by_generic_fallback	autoimmune	esld_master_long_public.csv					public_or_low_risk	yes		public_deposit	keep_public_deposit		public	Public-deposit file after policy overrides.	public	public_deposit	keep_public_deposit	Parent file is public data and variable was marked keep_public=yes.	public			FALSE	FALSE	TRUE
01_primary_data/public/esld_master_long_public.csv	crea	crea	Crea	Public data variable used to rebuild the corresponding released figure or table; requires final manual wording if this generic fallback is insufficient.		See example_values and allowed_values.	numeric	1.91 | 1.42 | 1.31 | 1.3 | 1.28		NA/blank as read by fread	67399	0	975	public	primary_source	csv	fallback_needs_wording_review	TRUE	review_and_improve_description	description_generated_by_generic_fallback	crea	esld_master_long_public.csv					public_or_low_risk	yes		public_deposit	keep_public_deposit		public	Public-deposit file after policy overrides.	public	public_deposit	keep_public_deposit	Parent file is public data and variable was marked keep_public=yes.	public			FALSE	FALSE	TRUE
01_primary_data/public/esld_master_long_public.csv	crea_corrected	crea_corrected	Crea corrected	Public data variable used to rebuild the corresponding released figure or table; requires final manual wording if this generic fallback is insufficient.		See example_values and allowed_values.	numeric	1.87705004446668 | 1.41586432303417 | 1.31039363454933 | 1.30192482788903 | 1.28150549768982		NA/blank as read by fread	67399	0	15868	public	primary_source	csv	fallback_needs_wording_review	TRUE	review_and_improve_description	description_generated_by_generic_fallback	crea_corrected	esld_master_long_public.csv					public_or_low_risk	yes		public_deposit	keep_public_deposit		public	Public-deposit file after policy overrides.	public	public_deposit	keep_public_deposit	Parent file is public data and variable was marked keep_public=yes.	public			FALSE	FALSE	TRUE
01_primary_data/public/esld_master_long_public.csv	date_count	date_count	Relative day count	Relative day count used for time alignment; negative/positive values are relative to the analysis anchor and are not calendar dates.		See example_values and allowed_values.	integer	-3021 | -2833 | -2798 | -2793 | -2791		NA/blank as read by fread	67399	50970	1450	public	primary_source	csv	exact_definition	FALSE	acceptable		date_count	esld_master_long_public.csv					manual_review_indirect_identifier_risk	manual_review		public_deposit	keep_public_deposit		manual_review	Public-deposit file after policy overrides.	manual_review	public_deposit	keep_public_deposit	Approved after public manual-variable review. Relative/count-based time variable or binary outcome flag; no calendar date/time disclosed.	manual_review_public_data_variable	relative_time_or_public_outcome	Relative/count-based time variable or binary outcome flag; no calendar date/time disclosed.	FALSE	FALSE	FALSE
01_primary_data/public/esld_master_long_public.csv	date_count_month	date_count_month	Relative month count	Relative month count derived from the relative day count; this is not a calendar month.		See example_values and allowed_values.	integer	-99 | -93 | -92 | -91 | -87		NA/blank as read by fread	67399	50970	147	public	primary_source	csv	exact_definition	FALSE	acceptable		date_count_month	esld_master_long_public.csv					manual_review_indirect_identifier_risk	manual_review		public_deposit	keep_public_deposit		manual_review	Public-deposit file after policy overrides.	manual_review	public_deposit	keep_public_deposit	Approved after public manual-variable review. Relative/count-based time variable or binary outcome flag; no calendar date/time disclosed.	manual_review_public_data_variable	relative_time_or_public_outcome	Relative/count-based time variable or binary outcome flag; no calendar date/time disclosed.	FALSE	FALSE	FALSE
01_primary_data/public/esld_master_long_public.csv	dead_sample_flag	dead_sample_flag	Dead sample flag	Public-release pseudonym or technical identifier used for grouping, joining, or reconstructing the released analysis object; not an original clinical identifier unless explicitly stated otherwise.		See example_values and allowed_values.	integer	0 | 1		NA/blank as read by fread	67399	0	2	public	primary_source	csv	pattern_or_fallback	FALSE	acceptable		dead_sample_flag	esld_master_long_public.csv					public_or_low_risk	yes		public_deposit	keep_public_deposit		public	Public-deposit file after policy overrides.	public	public_deposit	keep_public_deposit	Parent file is public data and variable was marked keep_public=yes.	public			FALSE	FALSE	FALSE
01_primary_data/public/esld_master_long_public.csv	death_within_90d	death_within_90d	Death within 90 days	Binary indicator for death within 90 days of the analysis anchor.		0 = no; 1 = yes	logical			NA/blank as read by fread	67399	67399	0	public	primary_source	csv	exact_definition	FALSE	acceptable		death_within_90d	esld_master_long_public.csv					manual_review_indirect_identifier_risk	manual_review		public_deposit	keep_public_deposit		manual_review	Public-deposit file after policy overrides.	manual_review	public_deposit	keep_public_deposit	Approved after public manual-variable review. Relative/count-based time variable or binary outcome flag; no calendar date/time disclosed.	manual_review_public_data_variable	relative_time_or_public_outcome	Relative/count-based time variable or binary outcome flag; no calendar date/time disclosed.	FALSE	FALSE	FALSE
01_primary_data/public/esld_master_long_public.csv	deceased_patient_flag	deceased_patient_flag	Deceased patient flag	Binary indicator identifying deceased patients within the released analysis context.		0 = no; 1 = yes	integer	0 | 1		NA/blank as read by fread	67399	0	2	public	primary_source	csv	exact_definition	FALSE	acceptable		deceased_patient_flag	esld_master_long_public.csv					manual_review_indirect_identifier_risk	manual_review		public_deposit	keep_public_deposit		manual_review	Public-deposit file after policy overrides.	manual_review	public_deposit	keep_public_deposit	Approved after public manual-variable review. Public release pseudonym, binary flag, or technical F1 identifier; not a raw patient identifier.	manual_review_public_data_variable	release_pseudonym_or_technical_identifier	Public release pseudonym, binary flag, or technical F1 identifier; not a raw patient identifier.	FALSE	FALSE	FALSE
01_primary_data/public/esld_master_long_public.csv	delta_eq_0_flag	delta_eq_0_flag	Delta eq 0 flag	Binary or categorical status indicator used in the corresponding analysis.		See example_values and allowed_values.	integer	1 | 0		NA/blank as read by fread	67399	0	2	public	primary_source	csv	pattern_or_fallback	FALSE	acceptable		delta_eq_0_flag	esld_master_long_public.csv					public_or_low_risk	yes		public_deposit	keep_public_deposit		public	Public-deposit file after policy overrides.	public	public_deposit	keep_public_deposit	Parent file is public data and variable was marked keep_public=yes.	public			FALSE	FALSE	FALSE
01_primary_data/public/esld_master_long_public.csv	delta_gt_0_flag	delta_gt_0_flag	Delta gt 0 flag	Binary or categorical status indicator used in the corresponding analysis.		See example_values and allowed_values.	integer	0 | 1		NA/blank as read by fread	67399	0	2	public	primary_source	csv	pattern_or_fallback	FALSE	acceptable		delta_gt_0_flag	esld_master_long_public.csv					public_or_low_risk	yes		public_deposit	keep_public_deposit		public	Public-deposit file after policy overrides.	public	public_deposit	keep_public_deposit	Parent file is public data and variable was marked keep_public=yes.	public			FALSE	FALSE	FALSE
01_primary_data/public/esld_master_long_public.csv	delta_le_minus1_flag	delta_le_minus1_flag	Delta le minus1 flag	Binary or categorical status indicator used in the corresponding analysis.		See example_values and allowed_values.	integer	0 | 1		NA/blank as read by fread	67399	0	2	public	primary_source	csv	pattern_or_fallback	FALSE	acceptable		delta_le_minus1_flag	esld_master_long_public.csv					public_or_low_risk	yes		public_deposit	keep_public_deposit		public	Public-deposit file after policy overrides.	public	public_deposit	keep_public_deposit	Parent file is public data and variable was marked keep_public=yes.	public			FALSE	FALSE	FALSE
01_primary_data/public/esld_master_long_public.csv	dialysis_raw	dialysis_raw	Dialysis raw	Public data variable used to rebuild the corresponding released figure or table; requires final manual wording if this generic fallback is insufficient.		See example_values and allowed_values.	integer	0 | 1		NA/blank as read by fread	67399	27827	2	public	primary_source	csv	fallback_needs_wording_review	TRUE	review_and_improve_description	description_generated_by_generic_fallback	dialysis_raw	esld_master_long_public.csv					public_or_low_risk	yes		public_deposit	keep_public_deposit		public	Public-deposit file after policy overrides.	public	public_deposit	keep_public_deposit	Parent file is public data and variable was marked keep_public=yes.	public			FALSE	FALSE	TRUE
01_primary_data/public/esld_master_long_public.csv	encounter_id_public	encounter_id_public	Public encounter pseudonym	Non-linkable public-release encounter pseudonym used for encounter-level grouping; not an original hospital encounter identifier.		See example_values and allowed_values.	character	E001181 | E000008 | E000041 | E000100 | E000126	E001181 | E000008 | E000041 | E000100 | E000126 | E000151 | E000157 | E000219 | E000289 | E000344	NA/blank as read by fread	67399	0	5045	public	primary_source	csv	exact_definition	FALSE	acceptable		encounter_id_public	esld_master_long_public.csv					manual_review_indirect_identifier_risk	manual_review		public_deposit	keep_public_deposit		manual_review	Public-deposit file after policy overrides.	manual_review	public_deposit	keep_public_deposit	Approved after public manual-variable review. Public release pseudonym, binary flag, or technical F1 identifier; not a raw patient identifier.	manual_review_public_data_variable	release_pseudonym_or_technical_identifier	Public release pseudonym, binary flag, or technical F1 identifier; not a raw patient identifier.	FALSE	FALSE	FALSE
01_primary_data/public/esld_master_long_public.csv	etiology_source_current_flag	etiology_source_current_flag	Etiology source current flag	Binary or categorical status indicator used in the corresponding analysis.		See example_values and allowed_values.	integer	1		NA/blank as read by fread	67399	0	1	public	primary_source	csv	pattern_or_fallback	FALSE	acceptable		etiology_source_current_flag	esld_master_long_public.csv					public_or_low_risk	yes		public_deposit	keep_public_deposit		public	Public-deposit file after policy overrides.	public	public_deposit	keep_public_deposit	Parent file is public data and variable was marked keep_public=yes.	public			FALSE	FALSE	FALSE
01_primary_data/public/esld_master_long_public.csv	etiology_unclassified	etiology_unclassified	Etiology unclassified	Public data variable used to rebuild the corresponding released figure or table; requires final manual wording if this generic fallback is insufficient.		Score or category class as represented in the data file.	integer	0		NA/blank as read by fread	67399	0	1	public	primary_source	csv	fallback_needs_wording_review	TRUE	review_and_improve_description	description_generated_by_generic_fallback	etiology_unclassified	esld_master_long_public.csv					public_or_low_risk	yes		public_deposit	keep_public_deposit		public	Public-deposit file after policy overrides.	public	public_deposit	keep_public_deposit	Parent file is public data and variable was marked keep_public=yes.	public			FALSE	FALSE	TRUE
01_primary_data/public/esld_master_long_public.csv	hbv	hbv	Hbv	Public data variable used to rebuild the corresponding released figure or table; requires final manual wording if this generic fallback is insufficient.		See example_values and allowed_values.	integer	0 | 1		NA/blank as read by fread	67399	0	2	public	primary_source	csv	fallback_needs_wording_review	TRUE	review_and_improve_description	description_generated_by_generic_fallback	hbv	esld_master_long_public.csv					public_or_low_risk	yes		public_deposit	keep_public_deposit		public	Public-deposit file after policy overrides.	public	public_deposit	keep_public_deposit	Parent file is public data and variable was marked keep_public=yes.	public			FALSE	FALSE	TRUE
01_primary_data/public/esld_master_long_public.csv	hcv	hcv	Hcv	Public data variable used to rebuild the corresponding released figure or table; requires final manual wording if this generic fallback is insufficient.		See example_values and allowed_values.	integer	0 | 1		NA/blank as read by fread	67399	0	2	public	primary_source	csv	fallback_needs_wording_review	TRUE	review_and_improve_description	description_generated_by_generic_fallback	hcv	esld_master_long_public.csv					public_or_low_risk	yes		public_deposit	keep_public_deposit		public	Public-deposit file after policy overrides.	public	public_deposit	keep_public_deposit	Parent file is public data and variable was marked keep_public=yes.	public			FALSE	FALSE	TRUE
01_primary_data/public/esld_master_long_public.csv	icd_source_present	icd_source_present	Icd source present	Descriptor or long-format metadata field identifying the metric, variable, workflow object, unit, or source represented by the row.		See example_values and allowed_values.	integer	1 | 0		NA/blank as read by fread	67399	0	2	public	primary_source	csv	pattern_or_fallback	FALSE	acceptable		icd_source_present	esld_master_long_public.csv					public_or_low_risk	yes		public_deposit	keep_public_deposit		public	Public-deposit file after policy overrides.	public	public_deposit	keep_public_deposit	Parent file is public data and variable was marked keep_public=yes.	public			FALSE	FALSE	FALSE
01_primary_data/public/esld_master_long_public.csv	in_t1_cohort	in_t1_cohort	In t1 cohort	Public data variable used to rebuild the corresponding released figure or table; requires final manual wording if this generic fallback is insufficient.		See example_values and allowed_values.	integer	1		NA/blank as read by fread	67399	0	1	public	primary_source	csv	fallback_needs_wording_review	TRUE	review_and_improve_description	description_generated_by_generic_fallback	in_t1_cohort	esld_master_long_public.csv					public_or_low_risk	yes		public_deposit	keep_public_deposit		public	Public-deposit file after policy overrides.	public	public_deposit	keep_public_deposit	Parent file is public data and variable was marked keep_public=yes.	public			FALSE	FALSE	TRUE
01_primary_data/public/esld_master_long_public.csv	in_t3_anchor_model	in_t3_anchor_model	In t3 anchor model	Public data variable used to rebuild the corresponding released figure or table; requires final manual wording if this generic fallback is insufficient.		See example_values and allowed_values.	integer	1 | 0		NA/blank as read by fread	67399	0	2	public	primary_source	csv	fallback_needs_wording_review	TRUE	review_and_improve_description	description_generated_by_generic_fallback	in_t3_anchor_model	esld_master_long_public.csv					public_or_low_risk	yes		public_deposit	keep_public_deposit		public	Public-deposit file after policy overrides.	public	public_deposit	keep_public_deposit	Parent file is public data and variable was marked keep_public=yes.	public			FALSE	FALSE	TRUE
01_primary_data/public/esld_master_long_public.csv	in_t4_prevalence_path	in_t4_prevalence_path	In t4 prevalence path	Public data variable used to rebuild the corresponding released figure or table; requires final manual wording if this generic fallback is insufficient.		See example_values and allowed_values.	integer	1		NA/blank as read by fread	67399	0	1	public	primary_source	csv	fallback_needs_wording_review	TRUE	review_and_improve_description	description_generated_by_generic_fallback	in_t4_prevalence_path	esld_master_long_public.csv					public_or_low_risk	yes		public_deposit	keep_public_deposit		public	Public-deposit file after policy overrides.	public	public_deposit	keep_public_deposit	Parent file is public data and variable was marked keep_public=yes.	public			FALSE	FALSE	TRUE
01_primary_data/public/esld_master_long_public.csv	in_t4_survival_path	in_t4_survival_path	In t4 survival path	Public data variable used to rebuild the corresponding released figure or table; requires final manual wording if this generic fallback is insufficient.		See example_values and allowed_values.	integer	0 | 1		NA/blank as read by fread	67399	0	2	public	primary_source	csv	fallback_needs_wording_review	TRUE	review_and_improve_description	description_generated_by_generic_fallback	in_t4_survival_path	esld_master_long_public.csv					public_or_low_risk	yes		public_deposit	keep_public_deposit		public	Public-deposit file after policy overrides.	public	public_deposit	keep_public_deposit	Parent file is public data and variable was marked keep_public=yes.	public			FALSE	FALSE	TRUE
01_primary_data/public/esld_master_long_public.csv	inr	inr	Inr	Public data variable used to rebuild the corresponding released figure or table; requires final manual wording if this generic fallback is insufficient.		See example_values and allowed_values.	numeric	1.14 | 0.91 | 1 | 1.04 | 0.98		NA/blank as read by fread	67399	0	786	public	primary_source	csv	fallback_needs_wording_review	TRUE	review_and_improve_description	description_generated_by_generic_fallback	inr	esld_master_long_public.csv					public_or_low_risk	yes		public_deposit	keep_public_deposit		public	Public-deposit file after policy overrides.	public	public_deposit	keep_public_deposit	Parent file is public data and variable was marked keep_public=yes.	public			FALSE	FALSE	TRUE
01_primary_data/public/esld_master_long_public.csv	mash	mash	Mash	Public data variable used to rebuild the corresponding released figure or table; requires final manual wording if this generic fallback is insufficient.		See example_values and allowed_values.	integer	0 | 1		NA/blank as read by fread	67399	0	2	public	primary_source	csv	fallback_needs_wording_review	TRUE	review_and_improve_description	description_generated_by_generic_fallback	mash	esld_master_long_public.csv					public_or_low_risk	yes		public_deposit	keep_public_deposit		public	Public-deposit file after policy overrides.	public	public_deposit	keep_public_deposit	Parent file is public data and variable was marked keep_public=yes.	public			FALSE	FALSE	TRUE
01_primary_data/public/esld_master_long_public.csv	model	model	Model	Public data variable used to rebuild the corresponding released figure or table; requires final manual wording if this generic fallback is insufficient.		See example_values and allowed_values.	character	MELD | MELD-Na | reMELD-Na | MELD 3.0	MELD | MELD-Na | reMELD-Na | MELD 3.0	NA/blank as read by fread	67399	0	4	public	primary_source	csv	fallback_needs_wording_review	TRUE	review_and_improve_description	description_generated_by_generic_fallback	model	esld_master_long_public.csv					public_or_low_risk	yes		public_deposit	keep_public_deposit		public	Public-deposit file after policy overrides.	public	public_deposit	keep_public_deposit	Parent file is public data and variable was marked keep_public=yes.	public			FALSE	FALSE	TRUE
01_primary_data/public/esld_master_long_public.csv	other	other	Other	Public data variable used to rebuild the corresponding released figure or table; requires final manual wording if this generic fallback is insufficient.		See example_values and allowed_values.	integer	1 | 0		NA/blank as read by fread	67399	0	2	public	primary_source	csv	fallback_needs_wording_review	TRUE	review_and_improve_description	description_generated_by_generic_fallback	other	esld_master_long_public.csv					public_or_low_risk	yes		public_deposit	keep_public_deposit		public	Public-deposit file after policy overrides.	public	public_deposit	keep_public_deposit	Parent file is public data and variable was marked keep_public=yes.	public			FALSE	FALSE	TRUE
01_primary_data/public/esld_master_long_public.csv	patient_id	patient_id	Public patient pseudonym	Non-linkable public-release patient pseudonym used to preserve within-patient grouping in public ESLD data; not an original hospital patient identifier.		See example_values and allowed_values.	character	P000001 | P000002 | P000003 | P000004 | P000005	P000001 | P000002 | P000003 | P000004 | P000005 | P000006 | P000007 | P000008 | P000009 | P000010	NA/blank as read by fread	67399	0	1375	public	primary_source	csv	exact_definition	FALSE	acceptable		patient_id	esld_master_long_public.csv					manual_review_indirect_identifier_risk	manual_review		public_deposit	keep_public_deposit		manual_review	Public-deposit file after policy overrides.	manual_review	public_deposit	keep_public_deposit	Approved after public manual-variable review. Public release pseudonym, binary flag, or technical F1 identifier; not a raw patient identifier.	manual_review_public_data_variable	release_pseudonym_or_technical_identifier	Public release pseudonym, binary flag, or technical F1 identifier; not a raw patient identifier.	FALSE	FALSE	FALSE
01_primary_data/public/esld_master_long_public.csv	pbc	pbc	Pbc	Public data variable used to rebuild the corresponding released figure or table; requires final manual wording if this generic fallback is insufficient.		See example_values and allowed_values.	integer	0 | 1		NA/blank as read by fread	67399	0	2	public	primary_source	csv	fallback_needs_wording_review	TRUE	review_and_improve_description	description_generated_by_generic_fallback	pbc	esld_master_long_public.csv					public_or_low_risk	yes		public_deposit	keep_public_deposit		public	Public-deposit file after policy overrides.	public	public_deposit	keep_public_deposit	Parent file is public data and variable was marked keep_public=yes.	public			FALSE	FALSE	TRUE
01_primary_data/public/esld_master_long_public.csv	sample_day_from_first_sample	sample_day_from_first_sample	Sample day from first sample	Public-release pseudonym or technical identifier used for grouping, joining, or reconstructing the released analysis object; not an original clinical identifier unless explicitly stated otherwise.		See example_values and allowed_values.	integer	0 | 42 | 91 | 118 | 133		NA/blank as read by fread	67399	0	3438	public	primary_source	csv	pattern_or_fallback	FALSE	acceptable		sample_day_from_first_sample	esld_master_long_public.csv					public_or_low_risk	yes		public_deposit	keep_public_deposit		public	Public-deposit file after policy overrides.	public	public_deposit	keep_public_deposit	Parent file is public data and variable was marked keep_public=yes.	public			FALSE	FALSE	FALSE
01_primary_data/public/esld_master_long_public.csv	sample_group_id_public	sample_group_id_public	Public sample-group pseudonym	Non-linkable public-release sample-group pseudonym used to group samples within the released public data.		See example_values and allowed_values.	character	G0000001 | G0000002 | G0000003 | G0000004 | G0000005	G0000001 | G0000002 | G0000003 | G0000004 | G0000005 | G0000006 | G0000007 | G0000008 | G0000009 | G0000010	NA/blank as read by fread	67399	0	20359	public	primary_source	csv	exact_definition	FALSE	acceptable		sample_group_id_public	esld_master_long_public.csv					manual_review_indirect_identifier_risk	manual_review		public_deposit	keep_public_deposit		manual_review	Public-deposit file after policy overrides.	manual_review	public_deposit	keep_public_deposit	Approved after public manual-variable review. Public release pseudonym, binary flag, or technical F1 identifier; not a raw patient identifier.	manual_review_public_data_variable	release_pseudonym_or_technical_identifier	Public release pseudonym, binary flag, or technical F1 identifier; not a raw patient identifier.	FALSE	FALSE	FALSE
01_primary_data/public/esld_master_long_public.csv	sample_id	sample_id	Sample identifier	Identifier of a sample or experimental record within the released public data; not a personal identifier.		See example_values and allowed_values.	character	S0000001 | S0000002 | S0000003 | S0000004 | S0000005	S0000001 | S0000002 | S0000003 | S0000004 | S0000005 | S0000006 | S0000007 | S0000008 | S0000009 | S0000010	NA/blank as read by fread	67399	0	67399	public	primary_source	csv	exact_definition	FALSE	acceptable		sample_id	esld_master_long_public.csv					manual_review_indirect_identifier_risk	manual_review		public_deposit	keep_public_deposit		manual_review	Public-deposit file after policy overrides.	manual_review	public_deposit	keep_public_deposit	Approved after public manual-variable review. Public release pseudonym, binary flag, or technical F1 identifier; not a raw patient identifier.	manual_review_public_data_variable	release_pseudonym_or_technical_identifier	Public release pseudonym, binary flag, or technical F1 identifier; not a raw patient identifier.	FALSE	FALSE	FALSE
01_primary_data/public/esld_master_long_public.csv	sample_month_index	sample_month_index	Sample month index	Public-release pseudonym or technical identifier used for grouping, joining, or reconstructing the released analysis object; not an original clinical identifier unless explicitly stated otherwise.		See example_values and allowed_values.	integer	0 | 1 | 2 | 3 | 4		NA/blank as read by fread	67399	0	177	public	primary_source	csv	pattern_or_fallback	FALSE	acceptable		sample_month_index	esld_master_long_public.csv					public_or_low_risk	yes		public_deposit	keep_public_deposit		public	Public-deposit file after policy overrides.	public	public_deposit	keep_public_deposit	Parent file is public data and variable was marked keep_public=yes.	public			FALSE	FALSE	FALSE
01_primary_data/public/esld_master_long_public.csv	score_corrected	score_corrected	Score corrected	MELD-related score, score variant, score class, or score difference used in the corresponding analysis.		See example_values and allowed_values.	integer	14 | 19 | 16 | 10 | 13		NA/blank as read by fread	67399	0	40	public	primary_source	csv	pattern_or_fallback	FALSE	acceptable		score_corrected	esld_master_long_public.csv					public_or_low_risk	yes		public_deposit	keep_public_deposit		public	Public-deposit file after policy overrides.	public	public_deposit	keep_public_deposit	Parent file is public data and variable was marked keep_public=yes.	public			FALSE	FALSE	FALSE
01_primary_data/public/esld_master_long_public.csv	score_delta	score_delta	Score difference	Difference between score variants or scoring approaches, expressed in score points.		See example_values and allowed_values.	integer	0 | 1 | -1 | -2		NA/blank as read by fread	67399	0	4	public	primary_source	csv	exact_definition	FALSE	acceptable		score_delta	esld_master_long_public.csv					public_or_low_risk	yes		public_deposit	keep_public_deposit		public	Public-deposit file after policy overrides.	public	public_deposit	keep_public_deposit	Parent file is public data and variable was marked keep_public=yes.	public			FALSE	FALSE	FALSE
01_primary_data/public/esld_master_long_public.csv	score_original	score_original	Score original	MELD-related score, score variant, score class, or score difference used in the corresponding analysis.		See example_values and allowed_values.	integer	14 | 19 | 16 | 10 | 13		NA/blank as read by fread	67399	0	40	public	primary_source	csv	pattern_or_fallback	FALSE	acceptable		score_original	esld_master_long_public.csv					public_or_low_risk	yes		public_deposit	keep_public_deposit		public	Public-deposit file after policy overrides.	public	public_deposit	keep_public_deposit	Parent file is public data and variable was marked keep_public=yes.	public			FALSE	FALSE	FALSE
01_primary_data/public/esld_master_long_public.csv	sex	sex	Sex	Public data variable used to rebuild the corresponding released figure or table; requires final manual wording if this generic fallback is insufficient.		Coding as represented in the data file; see allowed/example values.	character	M | F	M | F	NA/blank as read by fread	67399	0	2	public	primary_source	csv	fallback_needs_wording_review	TRUE	review_and_improve_description	description_generated_by_generic_fallback	sex	esld_master_long_public.csv					public_or_low_risk	yes		public_deposit	keep_public_deposit		public	Public-deposit file after policy overrides.	public	public_deposit	keep_public_deposit	Parent file is public data and variable was marked keep_public=yes.	public			FALSE	FALSE	TRUE
01_primary_data/public/esld_master_long_public.csv	sodium	sodium	Sodium	Public data variable used to rebuild the corresponding released figure or table; requires final manual wording if this generic fallback is insufficient.		See example_values and allowed_values.	numeric	131 | 134 | 132 | 133 | 140		NA/blank as read by fread	67399	20359	188	public	primary_source	csv	fallback_needs_wording_review	TRUE	review_and_improve_description	description_generated_by_generic_fallback	sodium	esld_master_long_public.csv					public_or_low_risk	yes		public_deposit	keep_public_deposit		public	Public-deposit file after policy overrides.	public	public_deposit	keep_public_deposit	Parent file is public data and variable was marked keep_public=yes.	public			FALSE	FALSE	TRUE
01_primary_data/public/esld_master_long_public.csv	tbil	tbil	Tbil	Bilirubin-related concentration or metric used in the corresponding analysis.		See example_values and allowed_values.	numeric	1 | 0.9 | 1.1 | 0.8 | 0.6		NA/blank as read by fread	67399	0	2029	public	primary_source	csv	pattern_or_fallback	FALSE	acceptable		tbil	esld_master_long_public.csv					public_or_low_risk	yes		public_deposit	keep_public_deposit		public	Public-deposit file after policy overrides.	public	public_deposit	keep_public_deposit	Parent file is public data and variable was marked keep_public=yes.	public			FALSE	FALSE	FALSE
01_primary_data/public/f1_simulated_surface_metadata.csv	parameter	parameter	Parameter	F1 public data variable used for the creatinine/bilirubin interference surface or associated validation workflow.		See example_values and allowed_values.	character	dataset_name | cohort | data_type | """"""""""""""""""""""""""""""""""""""""""""""""""""""""""""""""""""""""""""""""""""""""""""""""""""""""""""""""""""""""""""""""row_definition | tb_range_mg_dL	dataset_name | cohort | data_type | """"""""""""""""""""""""""""""""""""""""""""""""""""""""""""""""""""""""""""""""""""""""""""""""""""""""""""""""""""""""""""""""row_definition | tb_range_mg_dL | cre_true_range_mg_dL | tb_step_mg_dL | cre_step_mg_dL | delta_definition	NA/blank as read by fread	9	0	9	public	primary_source	csv	pattern_or_fallback	FALSE	acceptable		parameter	f1_simulated_surface_metadata.csv				F1	public_or_low_risk	yes		public_deposit	keep_public_deposit	F1	public	Public-deposit file after policy overrides.	public	public_deposit	keep_public_deposit	Parent file is public data and variable was marked keep_public=yes.	public			FALSE	FALSE	FALSE
01_primary_data/public/f1_simulated_surface_metadata.csv	value	value	Value	Numerical or character value corresponding to the row-specific variable/metric.		See example_values and allowed_values.	character	f1_simulated_surface_repository | SIMULATED | in_silico surface grid | One row = one equation-defined grid point (tb_mg_...	f1_simulated_surface_repository | SIMULATED | in_silico surface grid | One row = one equation-defined grid point (tb_mg_dL, cre_true_mg_dL)"""""""""""""""""""""""""""""""""""""""""""""""""""""""""""""""""""""""""""""""""""""""""""""""""""""""""""""""""""""""""""""""" | 1 to 35 | 1 to 6 | 0.1 | 0.05 | delta = cre_true_mg_dL - predicted measured creatinine	NA/blank as read by fread	9	0	9	public	primary_source	csv	exact_definition	FALSE	acceptable		value	f1_simulated_surface_metadata.csv				F1	public_or_low_risk	yes		public_deposit	keep_public_deposit	F1	public	Public-deposit file after policy overrides.	public	public_deposit	keep_public_deposit	Parent file is public data and variable was marked keep_public=yes.	public	assay_value_qc_metric_or_long_format_metadata	Assay value, QC metric, or long-format metadata field required to rebuild public outputs.	FALSE	FALSE	FALSE
01_primary_data/public/f1_simulated_surface_repository.csv	cre_true_mg_dL	cre_true_mg_dL	True creatinine concentration	True creatinine concentration used as the gravimetric/reference concentration in F1.		See example_values and allowed_values.	numeric	1 | 1.05 | 1.1 | 1.15 | 1.2		NA/blank as read by fread	34441	0	101	public	primary_source	csv	exact_definition	FALSE	acceptable		cre_true_mg_dL	f1_simulated_surface_repository.csv				F1	public_or_low_risk	yes		public_deposit	keep_public_deposit	F1	public	Public-deposit file after policy overrides.	public	public_deposit	keep_public_deposit	Parent file is public data and variable was marked keep_public=yes.	public			FALSE	FALSE	FALSE
01_primary_data/public/f1_simulated_surface_repository.csv	cree_measured_pred_mg_dL	cree_measured_pred_mg_dL	Predicted measured enzymatic creatinine concentration	Predicted measured enzymatic creatinine concentration derived from the interference model.		See example_values and allowed_values.	numeric	0.902064914425904 | 0.957189139835594 | 1.01231537541398 | 1.06744362138108 | 1.12257387795652		NA/blank as read by fread	34441	0	34441	public	primary_source	csv	exact_definition	FALSE	acceptable		cree_measured_pred_mg_dL	f1_simulated_surface_repository.csv				F1	public_or_low_risk	yes		public_deposit	keep_public_deposit	F1	public	Public-deposit file after policy overrides.	public	public_deposit	keep_public_deposit	Parent file is public data and variable was marked keep_public=yes.	public			FALSE	FALSE	FALSE
01_primary_data/public/f1_simulated_surface_repository.csv	cree_true_recalc_error	cree_true_recalc_error	Recalculation error for enzymatic creatinine	Numerical difference between recalculated and expected true enzymatic creatinine values.		See example_values and allowed_values.	numeric	-7.7715611723761e-16 | -4.06341627012807e-14 | -5.97299987248334e-14 | 1.79856129989275e-14 | -1.03916875104915e-13		NA/blank as read by fread	34441	0	1240	public	primary_source	csv	exact_definition	FALSE	acceptable		cree_true_recalc_error	f1_simulated_surface_repository.csv				F1	public_or_low_risk	yes		public_deposit	keep_public_deposit	F1	public	Public-deposit file after policy overrides.	public	public_deposit	keep_public_deposit	Parent file is public data and variable was marked keep_public=yes.	public			FALSE	FALSE	FALSE
01_primary_data/public/f1_simulated_surface_repository.csv	cree_true_recalc_mg_dL	cree_true_recalc_mg_dL	Recalculated true enzymatic creatinine concentration	True enzymatic creatinine concentration recalculated from the model.		See example_values and allowed_values.	numeric	1 | 1.04999999999996 | 1.09999999999994 | 1.15000000000002 | 1.1999999999999		NA/blank as read by fread	34441	0	2657	public	primary_source	csv	exact_definition	FALSE	acceptable		cree_true_recalc_mg_dL	f1_simulated_surface_repository.csv				F1	public_or_low_risk	yes		public_deposit	keep_public_deposit	F1	public	Public-deposit file after policy overrides.	public	public_deposit	keep_public_deposit	Parent file is public data and variable was marked keep_public=yes.	public			FALSE	FALSE	FALSE
01_primary_data/public/f1_simulated_surface_repository.csv	crej_measured_pred_mg_dL	crej_measured_pred_mg_dL	Predicted measured Jaffe creatinine concentration	Predicted measured Jaffe creatinine concentration derived from the interference model.		See example_values and allowed_values.	numeric	0.990463857965053 | 1.04152284217999 | 1.09273908981855 | 1.14411406302484 | 1.19564924674134		NA/blank as read by fread	34441	0	22885	public	primary_source	csv	exact_definition	FALSE	acceptable		crej_measured_pred_mg_dL	f1_simulated_surface_repository.csv				F1	public_or_low_risk	yes		public_deposit	keep_public_deposit	F1	public	Public-deposit file after policy overrides.	public	public_deposit	keep_public_deposit	Parent file is public data and variable was marked keep_public=yes.	public			FALSE	FALSE	FALSE
01_primary_data/public/f1_simulated_surface_repository.csv	crej_true_recalc_error	crej_true_recalc_error	Recalculation error for Jaffe creatinine	Numerical difference between recalculated and expected true Jaffe creatinine values.		See example_values and allowed_values.	numeric	6.66133814775094e-16 | 1.55431223447522e-15 | 2.22044604925031e-16 | 1.33226762955019e-15 | 0		NA/blank as read by fread	34441	0	23	public	primary_source	csv	exact_definition	FALSE	acceptable		crej_true_recalc_error	f1_simulated_surface_repository.csv				F1	public_or_low_risk	yes		public_deposit	keep_public_deposit	F1	public	Public-deposit file after policy overrides.	public	public_deposit	keep_public_deposit	Parent file is public data and variable was marked keep_public=yes.	public			FALSE	FALSE	FALSE
01_primary_data/public/f1_simulated_surface_repository.csv	crej_true_recalc_mg_dL	crej_true_recalc_mg_dL	Recalculated true Jaffe creatinine concentration	True Jaffe creatinine concentration recalculated from the model.		See example_values and allowed_values.	numeric	1 | 1.05 | 1.1 | 1.15 | 1.2		NA/blank as read by fread	34441	0	101	public	primary_source	csv	exact_definition	FALSE	acceptable		crej_true_recalc_mg_dL	f1_simulated_surface_repository.csv				F1	public_or_low_risk	yes		public_deposit	keep_public_deposit	F1	public	Public-deposit file after policy overrides.	public	public_deposit	keep_public_deposit	Parent file is public data and variable was marked keep_public=yes.	public			FALSE	FALSE	FALSE
01_primary_data/public/f1_simulated_surface_repository.csv	delta_cree_to_gravimetry_mg_dL	delta_cree_to_gravimetry_mg_dL	Enzymatic creatinine deviation from gravimetry	Difference between enzymatic creatinine and the gravimetric/reference value.		See example_values and allowed_values.	numeric	0.0979350855740958 | 0.092810860164406 | 0.0876846245860179 | 0.0825563786189223 | 0.0774261220434804		NA/blank as read by fread	34441	0	34441	public	primary_source	csv	exact_definition	FALSE	acceptable		delta_cree_to_gravimetry_mg_dL	f1_simulated_surface_repository.csv				F1	public_or_low_risk	yes		public_deposit	keep_public_deposit	F1	public	Public-deposit file after policy overrides.	public	public_deposit	keep_public_deposit	Parent file is public data and variable was marked keep_public=yes.	public			FALSE	FALSE	FALSE
01_primary_data/public/f1_simulated_surface_repository.csv	delta_crej_to_gravimetry_mg_dL	delta_crej_to_gravimetry_mg_dL	Jaffe creatinine deviation from gravimetry	Difference between Jaffe creatinine and the gravimetric/reference value.		See example_values and allowed_values.	numeric	0.00953614203494679 | 0.00847715782000691 | 0.00726091018144937 | 0.00588593697515871 | 0.00435075325865664		NA/blank as read by fread	34441	0	23475	public	primary_source	csv	exact_definition	FALSE	acceptable		delta_crej_to_gravimetry_mg_dL	f1_simulated_surface_repository.csv				F1	public_or_low_risk	yes		public_deposit	keep_public_deposit	F1	public	Public-deposit file after policy overrides.	public	public_deposit	keep_public_deposit	Parent file is public data and variable was marked keep_public=yes.	public			FALSE	FALSE	FALSE
01_primary_data/public/f1_simulated_surface_repository.csv	grid_id	grid_id	Surface-grid identifier	Identifier of a grid point in the F1 simulated or reconstructed surface data.		See example_values and allowed_values.	integer	1 | 2 | 3 | 4 | 5		NA/blank as read by fread	34441	0	34441	public	primary_source	csv	exact_definition	FALSE	acceptable		grid_id	f1_simulated_surface_repository.csv				F1	manual_review_indirect_identifier_risk	manual_review		public_deposit	keep_public_deposit	F1	manual_review	Public-deposit file after policy overrides.	manual_review	public_deposit	keep_public_deposit	Approved after public manual-variable review. Public release pseudonym, binary flag, or technical F1 identifier; not a raw patient identifier.	manual_review_public_data_variable	release_pseudonym_or_technical_identifier	Public release pseudonym, binary flag, or technical F1 identifier; not a raw patient identifier.	FALSE	FALSE	FALSE
01_primary_data/public/f1_simulated_surface_repository.csv	tb_mg_dL	tb_mg_dL	Total bilirubin concentration	Total bilirubin concentration used in the creatinine/bilirubin interference model or figure data.		See example_values and allowed_values.	numeric	1 | 1.1 | 1.2 | 1.3 | 1.4		NA/blank as read by fread	34441	0	341	public	primary_source	csv	exact_definition	FALSE	acceptable		tb_mg_dL	f1_simulated_surface_repository.csv				F1	public_or_low_risk	yes		public_deposit	keep_public_deposit	F1	public	Public-deposit file after policy overrides.	public	public_deposit	keep_public_deposit	Parent file is public data and variable was marked keep_public=yes.	public			FALSE	FALSE	FALSE
01_primary_data/public/f1_tb_cre_experimental_array_raw.csv	Cre_nominal_grav_mg_dL	Cre_nominal_grav_mg_dL	Cre nominal grav mg dL	Creatinine-related concentration, correction, prediction, or validation metric used in the corresponding analysis.		See example_values and allowed_values.	numeric	3 | 1.5 | 3.5 | 2 | 0.5		NA/blank as read by fread	4200	0	10	public	primary_source	csv	pattern_or_fallback	FALSE	acceptable		Cre_nominal_grav_mg_dL	f1_tb_cre_experimental_array_raw.csv				F1	public_or_low_risk	yes		public_deposit	keep_public_deposit	F1	public	Public-deposit file after policy overrides.	public	public_deposit	keep_public_deposit	Parent file is public data and variable was marked keep_public=yes.	public			FALSE	FALSE	FALSE
01_primary_data/public/f1_tb_cre_experimental_array_raw.csv	TB_nominal_grav_mg_dL	TB_nominal_grav_mg_dL	TB nominal grav mg dL	Bilirubin-related concentration or metric used in the corresponding analysis.		See example_values and allowed_values.	integer	27 | 14 | 28 | 15 | 29		NA/blank as read by fread	4200	0	35	public	primary_source	csv	pattern_or_fallback	FALSE	acceptable		TB_nominal_grav_mg_dL	f1_tb_cre_experimental_array_raw.csv				F1	public_or_low_risk	yes		public_deposit	keep_public_deposit	F1	public	Public-deposit file after policy overrides.	public	public_deposit	keep_public_deposit	Parent file is public data and variable was marked keep_public=yes.	public			FALSE	FALSE	FALSE
01_primary_data/public/f1_tb_cre_experimental_array_raw.csv	TB_trial_M_mg_dL	TB_trial_M_mg_dL	TB trial M mg dL	Bilirubin-related concentration or metric used in the corresponding analysis.		See example_values and allowed_values.	numeric	27.2227640681025 | 27.1297714113581 | 27.2238964489877 | 27.1309037922433 | 26.9427373034614		NA/blank as read by fread	4200	0	4200	public	primary_source	csv	pattern_or_fallback	FALSE	acceptable		TB_trial_M_mg_dL	f1_tb_cre_experimental_array_raw.csv				F1	public_or_low_risk	yes		public_deposit	keep_public_deposit	F1	public	Public-deposit file after policy overrides.	public	public_deposit	keep_public_deposit	Parent file is public data and variable was marked keep_public=yes.	public			FALSE	FALSE	FALSE
01_primary_data/public/f1_tb_cre_experimental_array_raw.csv	array_id	array_id	Experimental array identifier	Identifier of the experimental array used in the F1 creatinine/bilirubin interference data.		See example_values and allowed_values.	character	Array_1 | Array_2 | Array_3	Array_1 | Array_2 | Array_3	NA/blank as read by fread	4200	0	3	public	primary_source	csv	exact_definition	FALSE	acceptable		array_id	f1_tb_cre_experimental_array_raw.csv				F1	manual_review_indirect_identifier_risk	manual_review		public_deposit	keep_public_deposit	F1	manual_review	Public-deposit file after policy overrides.	manual_review	public_deposit	keep_public_deposit	Approved after public manual-variable review. Public release pseudonym, binary flag, or technical F1 identifier; not a raw patient identifier.	manual_review_public_data_variable	release_pseudonym_or_technical_identifier	Public release pseudonym, binary flag, or technical F1 identifier; not a raw patient identifier.	FALSE	FALSE	FALSE
01_primary_data/public/f1_tb_cre_experimental_array_raw.csv	assay	assay	Assay	Descriptor or long-format metadata field identifying the metric, variable, workflow object, unit, or source represented by the row.		Categorical descriptor; see allowed/example values.	character	CreE | CreJ	CreE | CreJ	NA/blank as read by fread	4200	0	2	public	primary_source	csv	pattern_or_fallback	FALSE	acceptable		assay	f1_tb_cre_experimental_array_raw.csv				F1	public_or_low_risk	yes		public_deposit	keep_public_deposit	F1	public	Public-deposit file after policy overrides.	public	public_deposit	keep_public_deposit	Parent file is public data and variable was marked keep_public=yes.	public			FALSE	FALSE	FALSE
01_primary_data/public/f1_tb_cre_experimental_array_raw.csv	plot_correction_mg_dL	plot_correction_mg_dL	Plot correction mg dL	F1 public data variable used for the creatinine/bilirubin interference surface or associated validation workflow.		See example_values and allowed_values.	numeric	-0.541120525715191 | -0.480865451714561 | -0.386578220459593 | -0.317061468810564 | -0.458450885953881		NA/blank as read by fread	4200	0	4200	public	primary_source	csv	pattern_or_fallback	FALSE	acceptable		plot_correction_mg_dL	f1_tb_cre_experimental_array_raw.csv				F1	public_or_low_risk	yes		public_deposit	keep_public_deposit	F1	public	Public-deposit file after policy overrides.	public	public_deposit	keep_public_deposit	Parent file is public data and variable was marked keep_public=yes.	public			FALSE	FALSE	FALSE
01_primary_data/public/f1_tb_cre_experimental_array_raw.csv	preparer_id	preparer_id	Experimental preparer identifier	Identifier of the experimental preparer in F1 raw/validation data, represented as a public technical code.		See example_values and allowed_values.	character	Prep_A | Prep_B	Prep_A | Prep_B	NA/blank as read by fread	4200	0	2	public	primary_source	csv	exact_definition	FALSE	acceptable		preparer_id	f1_tb_cre_experimental_array_raw.csv				F1	manual_review_indirect_identifier_risk	manual_review		public_deposit	keep_public_deposit	F1	manual_review	Public-deposit file after policy overrides.	manual_review	public_deposit	keep_public_deposit	Approved after public manual-variable review. Public release pseudonym, binary flag, or technical F1 identifier; not a raw patient identifier.	manual_review_public_data_variable	release_pseudonym_or_technical_identifier	Public release pseudonym, binary flag, or technical F1 identifier; not a raw patient identifier.	FALSE	FALSE	FALSE
01_primary_data/public/f1_tb_cre_experimental_array_raw.csv	replicate	replicate	Replicate	F1 public data variable used for the creatinine/bilirubin interference surface or associated validation workflow.		See example_values and allowed_values.	integer	2 | 1		NA/blank as read by fread	4200	0	2	public	primary_source	csv	pattern_or_fallback	FALSE	acceptable		replicate	f1_tb_cre_experimental_array_raw.csv				F1	public_or_low_risk	yes		public_deposit	keep_public_deposit	F1	public	Public-deposit file after policy overrides.	public	public_deposit	keep_public_deposit	Parent file is public data and variable was marked keep_public=yes.	public			FALSE	FALSE	FALSE
01_primary_data/public/f1_tb_cre_experimental_array_raw.csv	trial_display_Cre_M_mg_dL	trial_display_Cre_M_mg_dL	Trial display Cre M mg dL	Creatinine-related concentration, correction, prediction, or validation metric used in the corresponding analysis.		See example_values and allowed_values.	numeric	3.54112052571519 | 3.48086545171456 | 3.38657822045959 | 3.31706146881056 | 3.45845088595388		NA/blank as read by fread	4200	0	4200	public	primary_source	csv	pattern_or_fallback	FALSE	acceptable		trial_display_Cre_M_mg_dL	f1_tb_cre_experimental_array_raw.csv				F1	public_or_low_risk	yes		public_deposit	keep_public_deposit	F1	public	Public-deposit file after policy overrides.	public	public_deposit	keep_public_deposit	Parent file is public data and variable was marked keep_public=yes.	public			FALSE	FALSE	FALSE
01_primary_data/public/f1_tb_cre_experimental_validation_raw.csv	cre_true_gcidms_mg_dL	cre_true_gcidms_mg_dL	GC-IDMS reference creatinine concentration	Creatinine concentration measured by GC-IDMS reference method in the validation data.		See example_values and allowed_values.	numeric	0.82 | 0.86 | 0.63 | 0.94 | 0.9		NA/blank as read by fread	32	0	30	public	primary_source	csv	exact_definition	FALSE	acceptable		cre_true_gcidms_mg_dL	f1_tb_cre_experimental_validation_raw.csv				F1	internal_only	no		public_deposit	keep_public_deposit	F1	not_public	Public-deposit file after policy overrides.	manual_review	public_deposit	keep_public_deposit	Approved after public manual-variable review. Assay value, QC metric, or long-format metadata field required to rebuild public outputs.	manual_review_public_data_variable	assay_value_qc_metric_or_long_format_metadata	Assay value, QC metric, or long-format metadata field required to rebuild public outputs.	FALSE	FALSE	FALSE
01_primary_data/public/f1_tb_cre_experimental_validation_raw.csv	cree_corrected_mg_dL	cree_corrected_mg_dL	Corrected enzymatic creatinine concentration	Creatinine concentration after applying the enzymatic correction model.		See example_values and allowed_values.	numeric	0.68240141154 | 0.81680053664 | 0.35207418306 | 0.93410841026 | 0.6516394885		NA/blank as read by fread	32	0	32	public	primary_source	csv	exact_definition	FALSE	acceptable		cree_corrected_mg_dL	f1_tb_cre_experimental_validation_raw.csv				F1	internal_only	no		public_deposit	keep_public_deposit	F1	not_public	Public-deposit file after policy overrides.	manual_review	public_deposit	keep_public_deposit	Approved after public manual-variable review. Assay value, QC metric, or long-format metadata field required to rebuild public outputs.	manual_review_public_data_variable	assay_value_qc_metric_or_long_format_metadata	Assay value, QC metric, or long-format metadata field required to rebuild public outputs.	FALSE	FALSE	FALSE
01_primary_data/public/f1_tb_cre_experimental_validation_raw.csv	cree_measured_mg_dL	cree_measured_mg_dL	Measured enzymatic creatinine concentration	Measured creatinine concentration using the enzymatic assay.		See example_values and allowed_values.	numeric	0.75 | 0.78 | 0.52 | 0.89 | 0.8		NA/blank as read by fread	32	0	32	public	primary_source	csv	exact_definition	FALSE	acceptable		cree_measured_mg_dL	f1_tb_cre_experimental_validation_raw.csv				F1	internal_only	no		public_deposit	keep_public_deposit	F1	not_public	Public-deposit file after policy overrides.	manual_review	public_deposit	keep_public_deposit	Approved after public manual-variable review. Assay value, QC metric, or long-format metadata field required to rebuild public outputs.	manual_review_public_data_variable	assay_value_qc_metric_or_long_format_metadata	Assay value, QC metric, or long-format metadata field required to rebuild public outputs.	FALSE	FALSE	FALSE
01_primary_data/public/f1_tb_cre_experimental_validation_raw.csv	crej_corrected_mg_dL	crej_corrected_mg_dL	Corrected Jaffe creatinine concentration	Creatinine concentration after applying the Jaffe correction model.		See example_values and allowed_values.	numeric	0.8822513 | 0.9490736 | 0.6756628 | 0.8942763 | 0.9588407		NA/blank as read by fread	32	0	32	public	primary_source	csv	exact_definition	FALSE	acceptable		crej_corrected_mg_dL	f1_tb_cre_experimental_validation_raw.csv				F1	internal_only	no		public_deposit	keep_public_deposit	F1	not_public	Public-deposit file after policy overrides.	manual_review	public_deposit	keep_public_deposit	Approved after public manual-variable review. Assay value, QC metric, or long-format metadata field required to rebuild public outputs.	manual_review_public_data_variable	assay_value_qc_metric_or_long_format_metadata	Assay value, QC metric, or long-format metadata field required to rebuild public outputs.	FALSE	FALSE	FALSE
01_primary_data/public/f1_tb_cre_experimental_validation_raw.csv	crej_measured_mg_dL	crej_measured_mg_dL	Measured Jaffe creatinine concentration	Measured creatinine concentration using the Jaffe assay.		See example_values and allowed_values.	numeric	0.95 | 0.98 | 0.78 | 0.92 | 1.06		NA/blank as read by fread	32	0	31	public	primary_source	csv	exact_definition	FALSE	acceptable		crej_measured_mg_dL	f1_tb_cre_experimental_validation_raw.csv				F1	internal_only	no		public_deposit	keep_public_deposit	F1	not_public	Public-deposit file after policy overrides.	manual_review	public_deposit	keep_public_deposit	Approved after public manual-variable review. Assay value, QC metric, or long-format metadata field required to rebuild public outputs.	manual_review_public_data_variable	assay_value_qc_metric_or_long_format_metadata	Assay value, QC metric, or long-format metadata field required to rebuild public outputs.	FALSE	FALSE	FALSE
01_primary_data/public/f1_tb_cre_experimental_validation_raw.csv	db_measured_mg_dL	db_measured_mg_dL	Direct bilirubin concentration	Direct bilirubin concentration measured in the experimental or validation data.		See example_values and allowed_values.	numeric	7.411 | 3.874 | 13.015 | 3.245 | 11.224		NA/blank as read by fread	32	0	32	public	primary_source	csv	exact_definition	FALSE	acceptable		db_measured_mg_dL	f1_tb_cre_experimental_validation_raw.csv				F1	internal_only	no		public_deposit	keep_public_deposit	F1	not_public	Public-deposit file after policy overrides.	manual_review	public_deposit	keep_public_deposit	Approved after public manual-variable review. Assay value, QC metric, or long-format metadata field required to rebuild public outputs.	manual_review_public_data_variable	assay_value_qc_metric_or_long_format_metadata	Assay value, QC metric, or long-format metadata field required to rebuild public outputs.	FALSE	FALSE	FALSE
01_primary_data/public/f1_tb_cre_experimental_validation_raw.csv	sample_id	sample_id	Sample identifier	Identifier of a sample or experimental record within the released public data; not a personal identifier.		See example_values and allowed_values.	integer	1 | 2 | 3 | 4 | 5		NA/blank as read by fread	32	0	32	public	primary_source	csv	exact_definition	FALSE	acceptable		sample_id	f1_tb_cre_experimental_validation_raw.csv				F1	internal_only	no		public_deposit	keep_public_deposit	F1	not_public	Public-deposit file after policy overrides.	manual_review	public_deposit	keep_public_deposit	Approved after public manual-variable review. Public release pseudonym, binary flag, or technical F1 identifier; not a raw patient identifier.	manual_review_public_data_variable	release_pseudonym_or_technical_identifier	Public release pseudonym, binary flag, or technical F1 identifier; not a raw patient identifier.	FALSE	FALSE	FALSE
01_primary_data/public/f1_tb_cre_experimental_validation_raw.csv	tb_measured_mg_dL	tb_measured_mg_dL	Measured total bilirubin concentration	Measured total bilirubin concentration in the experimental F1 data.		See example_values and allowed_values.	numeric	9.263 | 4.852 | 16.121 | 4.419 | 14.415		NA/blank as read by fread	32	0	32	public	primary_source	csv	exact_definition	FALSE	acceptable		tb_measured_mg_dL	f1_tb_cre_experimental_validation_raw.csv				F1	internal_only	no		public_deposit	keep_public_deposit	F1	not_public	Public-deposit file after policy overrides.	manual_review	public_deposit	keep_public_deposit	Approved after public manual-variable review. Assay value, QC metric, or long-format metadata field required to rebuild public outputs.	manual_review_public_data_variable	assay_value_qc_metric_or_long_format_metadata	Assay value, QC metric, or long-format metadata field required to rebuild public outputs.	FALSE	FALSE	FALSE
01_primary_data/public/f2_simulated_heatmap_metadata.csv	parameter	parameter	Parameter	Public data variable used to rebuild the corresponding released figure or table; requires final manual wording if this generic fallback is insufficient.		See example_values and allowed_values.	character	figure | data_origin | grid_type | x_axis_variable | x_start	figure | data_origin | grid_type | x_axis_variable | x_start | x_end | x_step | y_axis_variable | y_start | y_end	NA/blank as read by fread	21	0	21	public	primary_source	csv	fallback_needs_wording_review	TRUE	review_and_improve_description	description_generated_by_generic_fallback	parameter	f2_simulated_heatmap_metadata.csv				F2	public_or_low_risk	yes		public_deposit	keep_public_deposit	F2	public	Public-deposit file after policy overrides.	public	public_deposit	keep_public_deposit	Parent file is public data and variable was marked keep_public=yes.	public			FALSE	FALSE	TRUE
01_primary_data/public/f2_simulated_heatmap_metadata.csv	value	value	Value	Numerical or character value corresponding to the row-specific variable/metric.		See example_values and allowed_values.	character	Figure 2 | in silico simulation | uniform subpoint grid within bins | Creatinine (mg/dL) | 0.1	Figure 2 | in silico simulation | uniform subpoint grid within bins | Creatinine (mg/dL) | 0.1 | 5.0 | 0.02 | Bilirubin (mg/dL) | 30.0 | 1000	NA/blank as read by fread	21	0	18	public	primary_source	csv	exact_definition	FALSE	acceptable		value	f2_simulated_heatmap_metadata.csv				F2	public_or_low_risk	yes		public_deposit	keep_public_deposit	F2	public	Public-deposit file after policy overrides.	public	public_deposit	keep_public_deposit	Parent file is public data and variable was marked keep_public=yes.	public	assay_value_qc_metric_or_long_format_metadata	Assay value, QC metric, or long-format metadata field required to rebuild public outputs.	FALSE	FALSE	FALSE
01_primary_data/public/f2_simulated_heatmap_repository.csv	count_negative	count_negative	Count negative	Count or denominator value used in the corresponding summary, figure, or table.		See example_values and allowed_values.	integer	0 | 1 | 17 | 20 | 4		NA/blank as read by fread	295200	0	101	public	primary_source	csv	pattern_or_fallback	FALSE	acceptable		count_negative	f2_simulated_heatmap_repository.csv				F2	public_or_low_risk	yes		public_deposit	keep_public_deposit	F2	public	Public-deposit file after policy overrides.	public	public_deposit	keep_public_deposit	Parent file is public data and variable was marked keep_public=yes.	public			FALSE	FALSE	FALSE
01_primary_data/public/f2_simulated_heatmap_repository.csv	model	model	Model	Public data variable used to rebuild the corresponding released figure or table; requires final manual wording if this generic fallback is insufficient.		See example_values and allowed_values.	character	MELD | MELD-Na | reMELD-Na | MELD 3.0	MELD | MELD-Na | reMELD-Na | MELD 3.0	NA/blank as read by fread	295200	0	4	public	primary_source	csv	fallback_needs_wording_review	TRUE	review_and_improve_description	description_generated_by_generic_fallback	model	f2_simulated_heatmap_repository.csv				F2	public_or_low_risk	yes		public_deposit	keep_public_deposit	F2	public	Public-deposit file after policy overrides.	public	public_deposit	keep_public_deposit	Parent file is public data and variable was marked keep_public=yes.	public			FALSE	FALSE	TRUE
01_primary_data/public/f2_simulated_heatmap_repository.csv	n_sub	n_sub	N sub	Count or denominator value used in the corresponding summary, figure, or table.		See example_values and allowed_values.	integer	100		NA/blank as read by fread	295200	0	1	public	primary_source	csv	pattern_or_fallback	FALSE	acceptable		n_sub	f2_simulated_heatmap_repository.csv				F2	public_or_low_risk	yes		public_deposit	keep_public_deposit	F2	public	Public-deposit file after policy overrides.	public	public_deposit	keep_public_deposit	Parent file is public data and variable was marked keep_public=yes.	public			FALSE	FALSE	FALSE
01_primary_data/public/f2_simulated_heatmap_repository.csv	pct_negative	pct_negative	Pct negative	Percentage, proportion, rate, or fraction used in the corresponding summary, figure, or table.		See example_values and allowed_values.	integer	0 | 1 | 17 | 20 | 4		NA/blank as read by fread	295200	0	101	public	primary_source	csv	pattern_or_fallback	FALSE	acceptable		pct_negative	f2_simulated_heatmap_repository.csv				F2	public_or_low_risk	yes		public_deposit	keep_public_deposit	F2	public	Public-deposit file after policy overrides.	public	public_deposit	keep_public_deposit	Parent file is public data and variable was marked keep_public=yes.	public			FALSE	FALSE	FALSE
01_primary_data/public/f2_simulated_heatmap_repository.csv	x_value	x_value	X value	Descriptor or long-format metadata field identifying the metric, variable, workflow object, unit, or source represented by the row.		See example_values and allowed_values.	numeric	0.1 | 0.12 | 0.14 | 0.16 | 0.18		NA/blank as read by fread	295200	0	246	public	primary_source	csv	pattern_or_fallback	FALSE	acceptable		x_value	f2_simulated_heatmap_repository.csv				F2	public_or_low_risk	yes		public_deposit	keep_public_deposit	F2	public	Public-deposit file after policy overrides.	public	public_deposit	keep_public_deposit	Parent file is public data and variable was marked keep_public=yes.	public			FALSE	FALSE	FALSE
01_primary_data/public/f2_simulated_heatmap_repository.csv	y_value	y_value	Y value	Descriptor or long-format metadata field identifying the metric, variable, workflow object, unit, or source represented by the row.		See example_values and allowed_values.	numeric	0.1 | 0.2 | 0.3 | 0.4 | 0.5		NA/blank as read by fread	295200	0	300	public	primary_source	csv	pattern_or_fallback	FALSE	acceptable		y_value	f2_simulated_heatmap_repository.csv				F2	public_or_low_risk	yes		public_deposit	keep_public_deposit	F2	public	Public-deposit file after policy overrides.	public	public_deposit	keep_public_deposit	Parent file is public data and variable was marked keep_public=yes.	public			FALSE	FALSE	FALSE
02_workflows/F1_workflow_v02/data/01_source_loaded_harmonized/expm_F1_array_raw_public.csv	Cre_nominal_grav_mg_dL	Cre_nominal_grav_mg_dL	Cre nominal grav mg dL	Creatinine-related concentration, correction, prediction, or validation metric used in the corresponding analysis.		See example_values and allowed_values.	numeric	3 | 1.5 | 3.5 | 2 | 0.5		NA/blank as read by fread	4200	0	10	public	derived_or_workflow_data	csv	pattern_or_fallback	FALSE	acceptable		Cre_nominal_grav_mg_dL	expm_F1_array_raw_public.csv				F1	public_or_low_risk	yes		public_deposit	keep_public_deposit	F1	public	Public-deposit file after policy overrides.	public	public_deposit	keep_public_deposit	Parent file is public data and variable was marked keep_public=yes.	public			FALSE	FALSE	FALSE
02_workflows/F1_workflow_v02/data/01_source_loaded_harmonized/expm_F1_array_raw_public.csv	TB_nominal_grav_mg_dL	TB_nominal_grav_mg_dL	TB nominal grav mg dL	Bilirubin-related concentration or metric used in the corresponding analysis.		See example_values and allowed_values.	integer	27 | 14 | 28 | 15 | 29		NA/blank as read by fread	4200	0	35	public	derived_or_workflow_data	csv	pattern_or_fallback	FALSE	acceptable		TB_nominal_grav_mg_dL	expm_F1_array_raw_public.csv				F1	public_or_low_risk	yes		public_deposit	keep_public_deposit	F1	public	Public-deposit file after policy overrides.	public	public_deposit	keep_public_deposit	Parent file is public data and variable was marked keep_public=yes.	public			FALSE	FALSE	FALSE
02_workflows/F1_workflow_v02/data/01_source_loaded_harmonized/expm_F1_array_raw_public.csv	TB_trial_M_mg_dL	TB_trial_M_mg_dL	TB trial M mg dL	Bilirubin-related concentration or metric used in the corresponding analysis.		See example_values and allowed_values.	numeric	27.2227640681025 | 27.1297714113581 | 27.2238964489877 | 27.1309037922433 | 26.9427373034614		NA/blank as read by fread	4200	0	4200	public	derived_or_workflow_data	csv	pattern_or_fallback	FALSE	acceptable		TB_trial_M_mg_dL	expm_F1_array_raw_public.csv				F1	public_or_low_risk	yes		public_deposit	keep_public_deposit	F1	public	Public-deposit file after policy overrides.	public	public_deposit	keep_public_deposit	Parent file is public data and variable was marked keep_public=yes.	public			FALSE	FALSE	FALSE
02_workflows/F1_workflow_v02/data/01_source_loaded_harmonized/expm_F1_array_raw_public.csv	array_id	array_id	Experimental array identifier	Identifier of the experimental array used in the F1 creatinine/bilirubin interference data.		See example_values and allowed_values.	character	Array_1 | Array_2 | Array_3	Array_1 | Array_2 | Array_3	NA/blank as read by fread	4200	0	3	public	derived_or_workflow_data	csv	exact_definition	FALSE	acceptable		array_id	expm_F1_array_raw_public.csv				F1	manual_review_indirect_identifier_risk	manual_review		public_deposit	keep_public_deposit	F1	manual_review	Public-deposit file after policy overrides.	manual_review	public_deposit	keep_public_deposit	Approved after public manual-variable review. Public release pseudonym, binary flag, or technical F1 identifier; not a raw patient identifier.	manual_review_public_data_variable	release_pseudonym_or_technical_identifier	Public release pseudonym, binary flag, or technical F1 identifier; not a raw patient identifier.	FALSE	FALSE	FALSE
02_workflows/F1_workflow_v02/data/01_source_loaded_harmonized/expm_F1_array_raw_public.csv	assay	assay	Assay	Descriptor or long-format metadata field identifying the metric, variable, workflow object, unit, or source represented by the row.		Categorical descriptor; see allowed/example values.	character	CreE | CreJ	CreE | CreJ	NA/blank as read by fread	4200	0	2	public	derived_or_workflow_data	csv	pattern_or_fallback	FALSE	acceptable		assay	expm_F1_array_raw_public.csv				F1	public_or_low_risk	yes		public_deposit	keep_public_deposit	F1	public	Public-deposit file after policy overrides.	public	public_deposit	keep_public_deposit	Parent file is public data and variable was marked keep_public=yes.	public			FALSE	FALSE	FALSE
02_workflows/F1_workflow_v02/data/01_source_loaded_harmonized/expm_F1_array_raw_public.csv	plot_correction_mg_dL	plot_correction_mg_dL	Plot correction mg dL	F1 public data variable used for the creatinine/bilirubin interference surface or associated validation workflow.		See example_values and allowed_values.	numeric	-0.541120525715191 | -0.480865451714561 | -0.386578220459593 | -0.317061468810564 | -0.458450885953881		NA/blank as read by fread	4200	0	4200	public	derived_or_workflow_data	csv	pattern_or_fallback	FALSE	acceptable		plot_correction_mg_dL	expm_F1_array_raw_public.csv				F1	public_or_low_risk	yes		public_deposit	keep_public_deposit	F1	public	Public-deposit file after policy overrides.	public	public_deposit	keep_public_deposit	Parent file is public data and variable was marked keep_public=yes.	public			FALSE	FALSE	FALSE
02_workflows/F1_workflow_v02/data/01_source_loaded_harmonized/expm_F1_array_raw_public.csv	preparer_id	preparer_id	Experimental preparer identifier	Identifier of the experimental preparer in F1 raw/validation data, represented as a public technical code.		See example_values and allowed_values.	character	Prep_A | Prep_B	Prep_A | Prep_B	NA/blank as read by fread	4200	0	2	public	derived_or_workflow_data	csv	exact_definition	FALSE	acceptable		preparer_id	expm_F1_array_raw_public.csv				F1	manual_review_indirect_identifier_risk	manual_review		public_deposit	keep_public_deposit	F1	manual_review	Public-deposit file after policy overrides.	manual_review	public_deposit	keep_public_deposit	Approved after public manual-variable review. Public release pseudonym, binary flag, or technical F1 identifier; not a raw patient identifier.	manual_review_public_data_variable	release_pseudonym_or_technical_identifier	Public release pseudonym, binary flag, or technical F1 identifier; not a raw patient identifier.	FALSE	FALSE	FALSE
02_workflows/F1_workflow_v02/data/01_source_loaded_harmonized/expm_F1_array_raw_public.csv	replicate	replicate	Replicate	F1 public data variable used for the creatinine/bilirubin interference surface or associated validation workflow.		See example_values and allowed_values.	integer	2 | 1		NA/blank as read by fread	4200	0	2	public	derived_or_workflow_data	csv	pattern_or_fallback	FALSE	acceptable		replicate	expm_F1_array_raw_public.csv				F1	public_or_low_risk	yes		public_deposit	keep_public_deposit	F1	public	Public-deposit file after policy overrides.	public	public_deposit	keep_public_deposit	Parent file is public data and variable was marked keep_public=yes.	public			FALSE	FALSE	FALSE
02_workflows/F1_workflow_v02/data/01_source_loaded_harmonized/expm_F1_array_raw_public.csv	trial_display_Cre_M_mg_dL	trial_display_Cre_M_mg_dL	Trial display Cre M mg dL	Creatinine-related concentration, correction, prediction, or validation metric used in the corresponding analysis.		See example_values and allowed_values.	numeric	3.54112052571519 | 3.48086545171456 | 3.38657822045959 | 3.31706146881056 | 3.45845088595388		NA/blank as read by fread	4200	0	4200	public	derived_or_workflow_data	csv	pattern_or_fallback	FALSE	acceptable		trial_display_Cre_M_mg_dL	expm_F1_array_raw_public.csv				F1	public_or_low_risk	yes		public_deposit	keep_public_deposit	F1	public	Public-deposit file after policy overrides.	public	public_deposit	keep_public_deposit	Parent file is public data and variable was marked keep_public=yes.	public			FALSE	FALSE	FALSE
02_workflows/F1_workflow_v02/data/01_source_loaded_harmonized/expm_F1_validation_raw_public.csv	cre_true_gcidms_mg_dL	cre_true_gcidms_mg_dL	GC-IDMS reference creatinine concentration	Creatinine concentration measured by GC-IDMS reference method in the validation data.		See example_values and allowed_values.	numeric	0.82 | 0.86 | 0.63 | 0.94 | 0.9		NA/blank as read by fread	32	0	30	public	derived_or_workflow_data	csv	exact_definition	FALSE	acceptable		cre_true_gcidms_mg_dL	expm_F1_validation_raw_public.csv				F1	internal_only	no		public_deposit	keep_public_deposit	F1	not_public	Public-deposit file after policy overrides.	manual_review	public_deposit	keep_public_deposit	Approved after public manual-variable review. Assay value, QC metric, or long-format metadata field required to rebuild public outputs.	manual_review_public_data_variable	assay_value_qc_metric_or_long_format_metadata	Assay value, QC metric, or long-format metadata field required to rebuild public outputs.	FALSE	FALSE	FALSE
02_workflows/F1_workflow_v02/data/01_source_loaded_harmonized/expm_F1_validation_raw_public.csv	cree_corrected_mg_dL	cree_corrected_mg_dL	Corrected enzymatic creatinine concentration	Creatinine concentration after applying the enzymatic correction model.		See example_values and allowed_values.	numeric	0.68240141154 | 0.81680053664 | 0.35207418306 | 0.93410841026 | 0.6516394885		NA/blank as read by fread	32	0	32	public	derived_or_workflow_data	csv	exact_definition	FALSE	acceptable		cree_corrected_mg_dL	expm_F1_validation_raw_public.csv				F1	internal_only	no		public_deposit	keep_public_deposit	F1	not_public	Public-deposit file after policy overrides.	manual_review	public_deposit	keep_public_deposit	Approved after public manual-variable review. Assay value, QC metric, or long-format metadata field required to rebuild public outputs.	manual_review_public_data_variable	assay_value_qc_metric_or_long_format_metadata	Assay value, QC metric, or long-format metadata field required to rebuild public outputs.	FALSE	FALSE	FALSE
02_workflows/F1_workflow_v02/data/01_source_loaded_harmonized/expm_F1_validation_raw_public.csv	cree_measured_mg_dL	cree_measured_mg_dL	Measured enzymatic creatinine concentration	Measured creatinine concentration using the enzymatic assay.		See example_values and allowed_values.	numeric	0.75 | 0.78 | 0.52 | 0.89 | 0.8		NA/blank as read by fread	32	0	32	public	derived_or_workflow_data	csv	exact_definition	FALSE	acceptable		cree_measured_mg_dL	expm_F1_validation_raw_public.csv				F1	internal_only	no		public_deposit	keep_public_deposit	F1	not_public	Public-deposit file after policy overrides.	manual_review	public_deposit	keep_public_deposit	Approved after public manual-variable review. Assay value, QC metric, or long-format metadata field required to rebuild public outputs.	manual_review_public_data_variable	assay_value_qc_metric_or_long_format_metadata	Assay value, QC metric, or long-format metadata field required to rebuild public outputs.	FALSE	FALSE	FALSE
02_workflows/F1_workflow_v02/data/01_source_loaded_harmonized/expm_F1_validation_raw_public.csv	crej_corrected_mg_dL	crej_corrected_mg_dL	Corrected Jaffe creatinine concentration	Creatinine concentration after applying the Jaffe correction model.		See example_values and allowed_values.	numeric	0.8822513 | 0.9490736 | 0.6756628 | 0.8942763 | 0.9588407		NA/blank as read by fread	32	0	32	public	derived_or_workflow_data	csv	exact_definition	FALSE	acceptable		crej_corrected_mg_dL	expm_F1_validation_raw_public.csv				F1	internal_only	no		public_deposit	keep_public_deposit	F1	not_public	Public-deposit file after policy overrides.	manual_review	public_deposit	keep_public_deposit	Approved after public manual-variable review. Assay value, QC metric, or long-format metadata field required to rebuild public outputs.	manual_review_public_data_variable	assay_value_qc_metric_or_long_format_metadata	Assay value, QC metric, or long-format metadata field required to rebuild public outputs.	FALSE	FALSE	FALSE
02_workflows/F1_workflow_v02/data/01_source_loaded_harmonized/expm_F1_validation_raw_public.csv	crej_measured_mg_dL	crej_measured_mg_dL	Measured Jaffe creatinine concentration	Measured creatinine concentration using the Jaffe assay.		See example_values and allowed_values.	numeric	0.95 | 0.98 | 0.78 | 0.92 | 1.06		NA/blank as read by fread	32	0	31	public	derived_or_workflow_data	csv	exact_definition	FALSE	acceptable		crej_measured_mg_dL	expm_F1_validation_raw_public.csv				F1	internal_only	no		public_deposit	keep_public_deposit	F1	not_public	Public-deposit file after policy overrides.	manual_review	public_deposit	keep_public_deposit	Approved after public manual-variable review. Assay value, QC metric, or long-format metadata field required to rebuild public outputs.	manual_review_public_data_variable	assay_value_qc_metric_or_long_format_metadata	Assay value, QC metric, or long-format metadata field required to rebuild public outputs.	FALSE	FALSE	FALSE
02_workflows/F1_workflow_v02/data/01_source_loaded_harmonized/expm_F1_validation_raw_public.csv	db_measured_mg_dL	db_measured_mg_dL	Direct bilirubin concentration	Direct bilirubin concentration measured in the experimental or validation data.		See example_values and allowed_values.	numeric	7.411 | 3.874 | 13.015 | 3.245 | 11.224		NA/blank as read by fread	32	0	32	public	derived_or_workflow_data	csv	exact_definition	FALSE	acceptable		db_measured_mg_dL	expm_F1_validation_raw_public.csv				F1	internal_only	no		public_deposit	keep_public_deposit	F1	not_public	Public-deposit file after policy overrides.	manual_review	public_deposit	keep_public_deposit	Approved after public manual-variable review. Assay value, QC metric, or long-format metadata field required to rebuild public outputs.	manual_review_public_data_variable	assay_value_qc_metric_or_long_format_metadata	Assay value, QC metric, or long-format metadata field required to rebuild public outputs.	FALSE	FALSE	FALSE
02_workflows/F1_workflow_v02/data/01_source_loaded_harmonized/expm_F1_validation_raw_public.csv	sample_id	sample_id	Sample identifier	Identifier of a sample or experimental record within the released public data; not a personal identifier.		See example_values and allowed_values.	integer	1 | 2 | 3 | 4 | 5		NA/blank as read by fread	32	0	32	public	derived_or_workflow_data	csv	exact_definition	FALSE	acceptable		sample_id	expm_F1_validation_raw_public.csv				F1	internal_only	no		public_deposit	keep_public_deposit	F1	not_public	Public-deposit file after policy overrides.	manual_review	public_deposit	keep_public_deposit	Approved after public manual-variable review. Public release pseudonym, binary flag, or technical F1 identifier; not a raw patient identifier.	manual_review_public_data_variable	release_pseudonym_or_technical_identifier	Public release pseudonym, binary flag, or technical F1 identifier; not a raw patient identifier.	FALSE	FALSE	FALSE
02_workflows/F1_workflow_v02/data/01_source_loaded_harmonized/expm_F1_validation_raw_public.csv	tb_measured_mg_dL	tb_measured_mg_dL	Measured total bilirubin concentration	Measured total bilirubin concentration in the experimental F1 data.		See example_values and allowed_values.	numeric	9.263 | 4.852 | 16.121 | 4.419 | 14.415		NA/blank as read by fread	32	0	32	public	derived_or_workflow_data	csv	exact_definition	FALSE	acceptable		tb_measured_mg_dL	expm_F1_validation_raw_public.csv				F1	internal_only	no		public_deposit	keep_public_deposit	F1	not_public	Public-deposit file after policy overrides.	manual_review	public_deposit	keep_public_deposit	Approved after public manual-variable review. Assay value, QC metric, or long-format metadata field required to rebuild public outputs.	manual_review_public_data_variable	assay_value_qc_metric_or_long_format_metadata	Assay value, QC metric, or long-format metadata field required to rebuild public outputs.	FALSE	FALSE	FALSE
02_workflows/F1_workflow_v02/data/01_source_loaded_harmonized/expm_slco_F1_source_load_manifest_public.csv	file_key	file_key	File key	F1 public data variable used for the creatinine/bilirubin interference surface or associated validation workflow.		See example_values and allowed_values.	character	f1_tb_cre_experimental_array_raw | f1_tb_cre_experimental_validation_raw | f1_simulated_surface_repository | f1_simulate...	f1_tb_cre_experimental_array_raw | f1_tb_cre_experimental_validation_raw | f1_simulated_surface_repository | f1_simulated_surface_metadata	NA/blank as read by fread	4	0	4	public	derived_or_workflow_data	csv	pattern_or_fallback	FALSE	acceptable		file_key	expm_slco_F1_source_load_manifest_public.csv				F1	public_or_low_risk	yes		public_deposit	keep_public_deposit	F1	public	Public-deposit file after policy overrides.	public	public_deposit	keep_public_deposit	Parent file is public data and variable was marked keep_public=yes.	public			FALSE	FALSE	FALSE
02_workflows/F1_workflow_v02/data/01_source_loaded_harmonized/expm_slco_F1_source_load_manifest_public.csv	harmonized_loaded_file_name	harmonized_loaded_file_name	Harmonized loaded file name	F1 public data variable used for the creatinine/bilirubin interference surface or associated validation workflow.		See example_values and allowed_values.	character	expm_F1_array_raw_public.csv | expm_F1_validation_raw_public.csv | slco_F1_surface_grid_reference_public.csv | slco_F1_s...	expm_F1_array_raw_public.csv | expm_F1_validation_raw_public.csv | slco_F1_surface_grid_reference_public.csv | slco_F1_surface_meta_reference_public.csv	NA/blank as read by fread	4	0	4	public	derived_or_workflow_data	csv	pattern_or_fallback	FALSE	acceptable		harmonized_loaded_file_name	expm_slco_F1_source_load_manifest_public.csv				F1	public_or_low_risk	yes		public_deposit	keep_public_deposit	F1	public	Public-deposit file after policy overrides.	public	public_deposit	keep_public_deposit	Parent file is public data and variable was marked keep_public=yes.	public			FALSE	FALSE	FALSE
02_workflows/F1_workflow_v02/data/01_source_loaded_harmonized/expm_slco_F1_source_load_manifest_public.csv	md5	md5	Md5	F1 public data variable used for the creatinine/bilirubin interference surface or associated validation workflow.		See example_values and allowed_values.	character	b8ffb94bc127381e0963db2211ba44b8 | 30e9eb0a37dab1d84dbff1649b1b9e07 | 87713a0d6868c6ac52ff20ea850e3d58 | ee2dfece0c0751a...	b8ffb94bc127381e0963db2211ba44b8 | 30e9eb0a37dab1d84dbff1649b1b9e07 | 87713a0d6868c6ac52ff20ea850e3d58 | ee2dfece0c0751ab1643f0e896edea9b	NA/blank as read by fread	4	0	4	public	derived_or_workflow_data	csv	pattern_or_fallback	FALSE	acceptable		md5	expm_slco_F1_source_load_manifest_public.csv				F1	public_or_low_risk	yes		public_deposit	keep_public_deposit	F1	public	Public-deposit file after policy overrides.	public	public_deposit	keep_public_deposit	Parent file is public data and variable was marked keep_public=yes.	public			FALSE	FALSE	FALSE
02_workflows/F1_workflow_v02/data/01_source_loaded_harmonized/expm_slco_F1_source_load_manifest_public.csv	n_columns	n_columns	N columns	Count or denominator value used in the corresponding summary, figure, or table.		See example_values and allowed_values.	integer	9 | 8 | 11 | 2		NA/blank as read by fread	4	0	4	public	derived_or_workflow_data	csv	pattern_or_fallback	FALSE	acceptable		n_columns	expm_slco_F1_source_load_manifest_public.csv				F1	public_or_low_risk	yes		public_deposit	keep_public_deposit	F1	public	Public-deposit file after policy overrides.	public	public_deposit	keep_public_deposit	Parent file is public data and variable was marked keep_public=yes.	public			FALSE	FALSE	FALSE
02_workflows/F1_workflow_v02/data/01_source_loaded_harmonized/expm_slco_F1_source_load_manifest_public.csv	n_rows	n_rows	N rows	Count or denominator value used in the corresponding summary, figure, or table.		See example_values and allowed_values.	integer	4200 | 32 | 34441 | 9		NA/blank as read by fread	4	0	4	public	derived_or_workflow_data	csv	pattern_or_fallback	FALSE	acceptable		n_rows	expm_slco_F1_source_load_manifest_public.csv				F1	public_or_low_risk	yes		public_deposit	keep_public_deposit	F1	public	Public-deposit file after policy overrides.	public	public_deposit	keep_public_deposit	Parent file is public data and variable was marked keep_public=yes.	public			FALSE	FALSE	FALSE
02_workflows/F1_workflow_v02/data/01_source_loaded_harmonized/expm_slco_F1_source_load_manifest_public.csv	output_exists	output_exists	Output exists	F1 public data variable used for the creatinine/bilirubin interference surface or associated validation workflow.		See example_values and allowed_values.	logical	TRUE	TRUE	NA/blank as read by fread	4	0	1	public	derived_or_workflow_data	csv	pattern_or_fallback	FALSE	acceptable		output_exists	expm_slco_F1_source_load_manifest_public.csv				F1	public_or_low_risk	yes		public_deposit	keep_public_deposit	F1	public	Public-deposit file after policy overrides.	public	public_deposit	keep_public_deposit	Parent file is public data and variable was marked keep_public=yes.	public			FALSE	FALSE	FALSE
02_workflows/F1_workflow_v02/data/01_source_loaded_harmonized/expm_slco_F1_source_load_manifest_public.csv	release_status	release_status	Release status	Release-status label indicating the publication status of the row or file object.		Release status of the row/object, for example public.	character	public	public	NA/blank as read by fread	4	0	1	public	derived_or_workflow_data	csv	exact_definition	FALSE	acceptable		release_status	expm_slco_F1_source_load_manifest_public.csv				F1	public_or_low_risk	yes		public_deposit	keep_public_deposit	F1	public	Public-deposit file after policy overrides.	public	public_deposit	keep_public_deposit	Parent file is public data and variable was marked keep_public=yes.	public	non_disclosive_release_or_grouping_status	Non-disclosive release/grouping status required for release documentation or data filtering.	FALSE	FALSE	FALSE
02_workflows/F1_workflow_v02/data/01_source_loaded_harmonized/expm_slco_F1_source_load_manifest_public.csv	source_path	source_path	Source path	Descriptor or long-format metadata field identifying the metric, variable, workflow object, unit, or source represented by the row.		See example_values and allowed_values.	character	LOCAL_PATH_REMOVED	01_primary_data/public/f1_tb_cre_experimental_array_raw.csv | LOCAL_PATH_REMOVED	NA/blank as read by fread	4	0	4	public	derived_or_workflow_data	csv	pattern_or_fallback	FALSE	acceptable		source_path	expm_slco_F1_source_load_manifest_public.csv				F1	public_or_low_risk	yes		public_deposit	keep_public_deposit	F1	public	Public-deposit file after policy overrides.	public	public_deposit	keep_public_deposit	Parent file is public data and variable was marked keep_public=yes.	public			FALSE	FALSE	FALSE
02_workflows/F1_workflow_v02/data/01_source_loaded_harmonized/expm_slco_F1_source_load_manifest_public.csv	source_role	source_role	Source role	Descriptor or long-format metadata field identifying the metric, variable, workflow object, unit, or source represented by the row.		See example_values and allowed_values.	character	F1 experimental array raw primary source | F1 experimental validation raw primary source | F1 simulated surface primary ...	F1 experimental array raw primary source | F1 experimental validation raw primary source | F1 simulated surface primary source | F1 simulated surface metadata primary source	NA/blank as read by fread	4	0	4	public	derived_or_workflow_data	csv	pattern_or_fallback	FALSE	acceptable		source_role	expm_slco_F1_source_load_manifest_public.csv				F1	public_or_low_risk	yes		public_deposit	keep_public_deposit	F1	public	Public-deposit file after policy overrides.	public	public_deposit	keep_public_deposit	Parent file is public data and variable was marked keep_public=yes.	public			FALSE	FALSE	FALSE
02_workflows/F1_workflow_v02/data/01_source_loaded_harmonized/expm_slco_F1_step1_run_inputs_public.csv	parameter	parameter	Parameter	F1 public data variable used for the creatinine/bilirubin interference surface or associated validation workflow.		See example_values and allowed_values.	character	source_layer | f1_array_raw | f1_validation_raw | f1_surface_repository | f1_surface_metadata	source_layer | f1_array_raw | f1_validation_raw | f1_surface_repository | f1_surface_metadata	NA/blank as read by fread	5	0	5	public	derived_or_workflow_data	csv	pattern_or_fallback	FALSE	acceptable		parameter	expm_slco_F1_step1_run_inputs_public.csv				F1	public_or_low_risk	yes		public_deposit	keep_public_deposit	F1	public	Public-deposit file after policy overrides.	public	public_deposit	keep_public_deposit	Parent file is public data and variable was marked keep_public=yes.	public			FALSE	FALSE	FALSE
02_workflows/F1_workflow_v02/data/01_source_loaded_harmonized/expm_slco_F1_step1_run_inputs_public.csv	value	value	Value	Numerical or character value corresponding to the row-specific variable/metric.		See example_values and allowed_values.	character	V3 central primary-data layer | LOCAL_PATH_REMOVED	V3 central primary-data layer | 01_primary_data/public/f1_tb_cre_experimental_array_raw.csv | /...	NA/blank as read by fread	5	0	5	public	derived_or_workflow_data	csv	exact_definition	FALSE	acceptable		value	expm_slco_F1_step1_run_inputs_public.csv				F1	public_or_low_risk	yes		public_deposit	keep_public_deposit	F1	public	Public-deposit file after policy overrides.	public	public_deposit	keep_public_deposit	Parent file is public data and variable was marked keep_public=yes.	public	assay_value_qc_metric_or_long_format_metadata	Assay value, QC metric, or long-format metadata field required to rebuild public outputs.	FALSE	FALSE	FALSE
02_workflows/F1_workflow_v02/data/01_source_loaded_harmonized/slco_F1_surface_grid_reference_public.csv	cre_true_mg_dL	cre_true_mg_dL	True creatinine concentration	True creatinine concentration used as the gravimetric/reference concentration in F1.		See example_values and allowed_values.	numeric	1 | 1.05 | 1.1 | 1.15 | 1.2		NA/blank as read by fread	34441	0	101	public	derived_or_workflow_data	csv	exact_definition	FALSE	acceptable		cre_true_mg_dL	slco_F1_surface_grid_reference_public.csv				F1	public_or_low_risk	yes		public_deposit	keep_public_deposit	F1	public	Public-deposit file after policy overrides.	public	public_deposit	keep_public_deposit	Parent file is public data and variable was marked keep_public=yes.	public			FALSE	FALSE	FALSE
02_workflows/F1_workflow_v02/data/01_source_loaded_harmonized/slco_F1_surface_grid_reference_public.csv	cree_measured_pred_mg_dL	cree_measured_pred_mg_dL	Predicted measured enzymatic creatinine concentration	Predicted measured enzymatic creatinine concentration derived from the interference model.		See example_values and allowed_values.	numeric	0.902064914425904 | 0.957189139835594 | 1.01231537541398 | 1.06744362138108 | 1.12257387795652		NA/blank as read by fread	34441	0	34441	public	derived_or_workflow_data	csv	exact_definition	FALSE	acceptable		cree_measured_pred_mg_dL	slco_F1_surface_grid_reference_public.csv				F1	public_or_low_risk	yes		public_deposit	keep_public_deposit	F1	public	Public-deposit file after policy overrides.	public	public_deposit	keep_public_deposit	Parent file is public data and variable was marked keep_public=yes.	public			FALSE	FALSE	FALSE
02_workflows/F1_workflow_v02/data/01_source_loaded_harmonized/slco_F1_surface_grid_reference_public.csv	cree_true_recalc_error	cree_true_recalc_error	Recalculation error for enzymatic creatinine	Numerical difference between recalculated and expected true enzymatic creatinine values.		See example_values and allowed_values.	numeric	-7.7715611723761e-16 | -4.06341627012807e-14 | -5.97299987248334e-14 | 1.79856129989275e-14 | -1.03916875104915e-13		NA/blank as read by fread	34441	0	1240	public	derived_or_workflow_data	csv	exact_definition	FALSE	acceptable		cree_true_recalc_error	slco_F1_surface_grid_reference_public.csv				F1	public_or_low_risk	yes		public_deposit	keep_public_deposit	F1	public	Public-deposit file after policy overrides.	public	public_deposit	keep_public_deposit	Parent file is public data and variable was marked keep_public=yes.	public			FALSE	FALSE	FALSE
02_workflows/F1_workflow_v02/data/01_source_loaded_harmonized/slco_F1_surface_grid_reference_public.csv	cree_true_recalc_mg_dL	cree_true_recalc_mg_dL	Recalculated true enzymatic creatinine concentration	True enzymatic creatinine concentration recalculated from the model.		See example_values and allowed_values.	numeric	1 | 1.04999999999996 | 1.09999999999994 | 1.15000000000002 | 1.1999999999999		NA/blank as read by fread	34441	0	2657	public	derived_or_workflow_data	csv	exact_definition	FALSE	acceptable		cree_true_recalc_mg_dL	slco_F1_surface_grid_reference_public.csv				F1	public_or_low_risk	yes		public_deposit	keep_public_deposit	F1	public	Public-deposit file after policy overrides.	public	public_deposit	keep_public_deposit	Parent file is public data and variable was marked keep_public=yes.	public			FALSE	FALSE	FALSE
02_workflows/F1_workflow_v02/data/01_source_loaded_harmonized/slco_F1_surface_grid_reference_public.csv	crej_measured_pred_mg_dL	crej_measured_pred_mg_dL	Predicted measured Jaffe creatinine concentration	Predicted measured Jaffe creatinine concentration derived from the interference model.		See example_values and allowed_values.	numeric	0.990463857965053 | 1.04152284217999 | 1.09273908981855 | 1.14411406302484 | 1.19564924674134		NA/blank as read by fread	34441	0	22885	public	derived_or_workflow_data	csv	exact_definition	FALSE	acceptable		crej_measured_pred_mg_dL	slco_F1_surface_grid_reference_public.csv				F1	public_or_low_risk	yes		public_deposit	keep_public_deposit	F1	public	Public-deposit file after policy overrides.	public	public_deposit	keep_public_deposit	Parent file is public data and variable was marked keep_public=yes.	public			FALSE	FALSE	FALSE
02_workflows/F1_workflow_v02/data/01_source_loaded_harmonized/slco_F1_surface_grid_reference_public.csv	crej_true_recalc_error	crej_true_recalc_error	Recalculation error for Jaffe creatinine	Numerical difference between recalculated and expected true Jaffe creatinine values.		See example_values and allowed_values.	numeric	6.66133814775094e-16 | 1.55431223447522e-15 | 2.22044604925031e-16 | 1.33226762955019e-15 | 0		NA/blank as read by fread	34441	0	23	public	derived_or_workflow_data	csv	exact_definition	FALSE	acceptable		crej_true_recalc_error	slco_F1_surface_grid_reference_public.csv				F1	public_or_low_risk	yes		public_deposit	keep_public_deposit	F1	public	Public-deposit file after policy overrides.	public	public_deposit	keep_public_deposit	Parent file is public data and variable was marked keep_public=yes.	public			FALSE	FALSE	FALSE
02_workflows/F1_workflow_v02/data/01_source_loaded_harmonized/slco_F1_surface_grid_reference_public.csv	crej_true_recalc_mg_dL	crej_true_recalc_mg_dL	Recalculated true Jaffe creatinine concentration	True Jaffe creatinine concentration recalculated from the model.		See example_values and allowed_values.	numeric	1 | 1.05 | 1.1 | 1.15 | 1.2		NA/blank as read by fread	34441	0	101	public	derived_or_workflow_data	csv	exact_definition	FALSE	acceptable		crej_true_recalc_mg_dL	slco_F1_surface_grid_reference_public.csv				F1	public_or_low_risk	yes		public_deposit	keep_public_deposit	F1	public	Public-deposit file after policy overrides.	public	public_deposit	keep_public_deposit	Parent file is public data and variable was marked keep_public=yes.	public			FALSE	FALSE	FALSE
02_workflows/F1_workflow_v02/data/01_source_loaded_harmonized/slco_F1_surface_grid_reference_public.csv	delta_cree_to_gravimetry_mg_dL	delta_cree_to_gravimetry_mg_dL	Enzymatic creatinine deviation from gravimetry	Difference between enzymatic creatinine and the gravimetric/reference value.		See example_values and allowed_values.	numeric	0.0979350855740958 | 0.092810860164406 | 0.0876846245860179 | 0.0825563786189223 | 0.0774261220434804		NA/blank as read by fread	34441	0	34441	public	derived_or_workflow_data	csv	exact_definition	FALSE	acceptable		delta_cree_to_gravimetry_mg_dL	slco_F1_surface_grid_reference_public.csv				F1	public_or_low_risk	yes		public_deposit	keep_public_deposit	F1	public	Public-deposit file after policy overrides.	public	public_deposit	keep_public_deposit	Parent file is public data and variable was marked keep_public=yes.	public			FALSE	FALSE	FALSE
02_workflows/F1_workflow_v02/data/01_source_loaded_harmonized/slco_F1_surface_grid_reference_public.csv	delta_crej_to_gravimetry_mg_dL	delta_crej_to_gravimetry_mg_dL	Jaffe creatinine deviation from gravimetry	Difference between Jaffe creatinine and the gravimetric/reference value.		See example_values and allowed_values.	numeric	0.00953614203494679 | 0.00847715782000691 | 0.00726091018144937 | 0.00588593697515871 | 0.00435075325865664		NA/blank as read by fread	34441	0	23475	public	derived_or_workflow_data	csv	exact_definition	FALSE	acceptable		delta_crej_to_gravimetry_mg_dL	slco_F1_surface_grid_reference_public.csv				F1	public_or_low_risk	yes		public_deposit	keep_public_deposit	F1	public	Public-deposit file after policy overrides.	public	public_deposit	keep_public_deposit	Parent file is public data and variable was marked keep_public=yes.	public			FALSE	FALSE	FALSE
02_workflows/F1_workflow_v02/data/01_source_loaded_harmonized/slco_F1_surface_grid_reference_public.csv	grid_id	grid_id	Surface-grid identifier	Identifier of a grid point in the F1 simulated or reconstructed surface data.		See example_values and allowed_values.	integer	1 | 2 | 3 | 4 | 5		NA/blank as read by fread	34441	0	34441	public	derived_or_workflow_data	csv	exact_definition	FALSE	acceptable		grid_id	slco_F1_surface_grid_reference_public.csv				F1	manual_review_indirect_identifier_risk	manual_review		public_deposit	keep_public_deposit	F1	manual_review	Public-deposit file after policy overrides.	manual_review	public_deposit	keep_public_deposit	Approved after public manual-variable review. Public release pseudonym, binary flag, or technical F1 identifier; not a raw patient identifier.	manual_review_public_data_variable	release_pseudonym_or_technical_identifier	Public release pseudonym, binary flag, or technical F1 identifier; not a raw patient identifier.	FALSE	FALSE	FALSE
02_workflows/F1_workflow_v02/data/01_source_loaded_harmonized/slco_F1_surface_grid_reference_public.csv	tb_mg_dL	tb_mg_dL	Total bilirubin concentration	Total bilirubin concentration used in the creatinine/bilirubin interference model or figure data.		See example_values and allowed_values.	numeric	1 | 1.1 | 1.2 | 1.3 | 1.4		NA/blank as read by fread	34441	0	341	public	derived_or_workflow_data	csv	exact_definition	FALSE	acceptable		tb_mg_dL	slco_F1_surface_grid_reference_public.csv				F1	public_or_low_risk	yes		public_deposit	keep_public_deposit	F1	public	Public-deposit file after policy overrides.	public	public_deposit	keep_public_deposit	Parent file is public data and variable was marked keep_public=yes.	public			FALSE	FALSE	FALSE
02_workflows/F1_workflow_v02/data/01_source_loaded_harmonized/slco_F1_surface_meta_reference_public.csv	parameter	parameter	Parameter	F1 public data variable used for the creatinine/bilirubin interference surface or associated validation workflow.		See example_values and allowed_values.	character	dataset_name | cohort | data_type | """"""""""""""""""""""""""""""""""""""""""""""""""""""""""""""""""""""""""""""""""""""""""""""""""""""""""""""""""""""""""""""""row_definition | tb_range_mg_dL	dataset_name | cohort | data_type | """"""""""""""""""""""""""""""""""""""""""""""""""""""""""""""""""""""""""""""""""""""""""""""""""""""""""""""""""""""""""""""""row_definition | tb_range_mg_dL | cre_true_range_mg_dL | tb_step_mg_dL | cre_step_mg_dL | delta_definition	NA/blank as read by fread	9	0	9	public	derived_or_workflow_data	csv	pattern_or_fallback	FALSE	acceptable		parameter	slco_F1_surface_meta_reference_public.csv				F1	public_or_low_risk	yes		public_deposit	keep_public_deposit	F1	public	Public-deposit file after policy overrides.	public	public_deposit	keep_public_deposit	Parent file is public data and variable was marked keep_public=yes.	public			FALSE	FALSE	FALSE
02_workflows/F1_workflow_v02/data/01_source_loaded_harmonized/slco_F1_surface_meta_reference_public.csv	value	value	Value	Numerical or character value corresponding to the row-specific variable/metric.		See example_values and allowed_values.	character	f1_simulated_surface_repository | SIMULATED | in_silico surface grid | One row = one equation-defined grid point (tb_mg_...	f1_simulated_surface_repository | SIMULATED | in_silico surface grid | One row = one equation-defined grid point (tb_mg_dL, cre_true_mg_dL)"""""""""""""""""""""""""""""""""""""""""""""""""""""""""""""""""""""""""""""""""""""""""""""""""""""""""""""""""""""""""""""""" | 1 to 35 | 1 to 6 | 0.1 | 0.05 | delta = cre_true_mg_dL - predicted measured creatinine	NA/blank as read by fread	9	0	9	public	derived_or_workflow_data	csv	exact_definition	FALSE	acceptable		value	slco_F1_surface_meta_reference_public.csv				F1	public_or_low_risk	yes		public_deposit	keep_public_deposit	F1	public	Public-deposit file after policy overrides.	public	public_deposit	keep_public_deposit	Parent file is public data and variable was marked keep_public=yes.	public	assay_value_qc_metric_or_long_format_metadata	Assay value, QC metric, or long-format metadata field required to rebuild public outputs.	FALSE	FALSE	FALSE
02_workflows/F1_workflow_v02/data/02a_refined_analysis/expm_F1_array_input_public.csv	Cre_nominal_grav_mg_dL	Cre_nominal_grav_mg_dL	Cre nominal grav mg dL	Creatinine-related concentration, correction, prediction, or validation metric used in the corresponding analysis.		See example_values and allowed_values.	numeric	3 | 1.5 | 3.5 | 2 | 0.5		NA/blank as read by fread	4200	0	10	public	derived_or_workflow_data	csv	pattern_or_fallback	FALSE	acceptable		Cre_nominal_grav_mg_dL	expm_F1_array_input_public.csv				F1	public_or_low_risk	yes		public_deposit	keep_public_deposit	F1	public	Public-deposit file after policy overrides.	public	public_deposit	keep_public_deposit	Parent file is public data and variable was marked keep_public=yes.	public			FALSE	FALSE	FALSE
02_workflows/F1_workflow_v02/data/02a_refined_analysis/expm_F1_array_input_public.csv	TB_nominal_grav_mg_dL	TB_nominal_grav_mg_dL	TB nominal grav mg dL	Bilirubin-related concentration or metric used in the corresponding analysis.		See example_values and allowed_values.	integer	27 | 14 | 28 | 15 | 29		NA/blank as read by fread	4200	0	35	public	derived_or_workflow_data	csv	pattern_or_fallback	FALSE	acceptable		TB_nominal_grav_mg_dL	expm_F1_array_input_public.csv				F1	public_or_low_risk	yes		public_deposit	keep_public_deposit	F1	public	Public-deposit file after policy overrides.	public	public_deposit	keep_public_deposit	Parent file is public data and variable was marked keep_public=yes.	public			FALSE	FALSE	FALSE
02_workflows/F1_workflow_v02/data/02a_refined_analysis/expm_F1_array_input_public.csv	TB_trial_M_mg_dL	TB_trial_M_mg_dL	TB trial M mg dL	Bilirubin-related concentration or metric used in the corresponding analysis.		See example_values and allowed_values.	numeric	27.22 | 27.13 | 26.94 | 27.09 | 14.04		NA/blank as read by fread	4200	0	1104	public	derived_or_workflow_data	csv	pattern_or_fallback	FALSE	acceptable		TB_trial_M_mg_dL	expm_F1_array_input_public.csv				F1	public_or_low_risk	yes		public_deposit	keep_public_deposit	F1	public	Public-deposit file after policy overrides.	public	public_deposit	keep_public_deposit	Parent file is public data and variable was marked keep_public=yes.	public			FALSE	FALSE	FALSE
02_workflows/F1_workflow_v02/data/02a_refined_analysis/expm_F1_array_input_public.csv	TB_trial_M_mg_dL_unrounded	TB_trial_M_mg_dL_unrounded	TB trial M mg dL unrounded	Bilirubin-related concentration or metric used in the corresponding analysis.		See example_values and allowed_values.	numeric	27.2227640681025 | 27.1297714113581 | 27.2238964489877 | 27.1309037922433 | 26.9427373034614		NA/blank as read by fread	4200	0	4200	public	derived_or_workflow_data	csv	pattern_or_fallback	FALSE	acceptable		TB_trial_M_mg_dL_unrounded	expm_F1_array_input_public.csv				F1	public_or_low_risk	yes		public_deposit	keep_public_deposit	F1	public	Public-deposit file after policy overrides.	public	public_deposit	keep_public_deposit	Parent file is public data and variable was marked keep_public=yes.	public			FALSE	FALSE	FALSE
02_workflows/F1_workflow_v02/data/02a_refined_analysis/expm_F1_array_input_public.csv	anchor	anchor	Anchor/output group	Anchor or output grouping label used by the workflow to identify a specific public output component.		See example_values and allowed_values.	character	F1	F1	NA/blank as read by fread	4200	0	1	public	derived_or_workflow_data	csv	exact_definition	FALSE	acceptable		anchor	expm_F1_array_input_public.csv				F1	public_or_low_risk	yes		public_deposit	keep_public_deposit	F1	public	Public-deposit file after policy overrides.	public	public_deposit	keep_public_deposit	Parent file is public data and variable was marked keep_public=yes.	public	assay_value_qc_metric_or_long_format_metadata	Assay value, QC metric, or long-format metadata field required to rebuild public outputs.	FALSE	FALSE	FALSE
02_workflows/F1_workflow_v02/data/02a_refined_analysis/expm_F1_array_input_public.csv	array_id	array_id	Experimental array identifier	Identifier of the experimental array used in the F1 creatinine/bilirubin interference data.		See example_values and allowed_values.	character	Array_1 | Array_2 | Array_3	Array_1 | Array_2 | Array_3	NA/blank as read by fread	4200	0	3	public	derived_or_workflow_data	csv	exact_definition	FALSE	acceptable		array_id	expm_F1_array_input_public.csv				F1	manual_review_indirect_identifier_risk	manual_review		public_deposit	keep_public_deposit	F1	manual_review	Public-deposit file after policy overrides.	manual_review	public_deposit	keep_public_deposit	Approved after public manual-variable review. Public release pseudonym, binary flag, or technical F1 identifier; not a raw patient identifier.	manual_review_public_data_variable	release_pseudonym_or_technical_identifier	Public release pseudonym, binary flag, or technical F1 identifier; not a raw patient identifier.	FALSE	FALSE	FALSE
02_workflows/F1_workflow_v02/data/02a_refined_analysis/expm_F1_array_input_public.csv	assay	assay	Assay	Descriptor or long-format metadata field identifying the metric, variable, workflow object, unit, or source represented by the row.		Categorical descriptor; see allowed/example values.	character	CreE | CreJ	CreE | CreJ	NA/blank as read by fread	4200	0	2	public	derived_or_workflow_data	csv	pattern_or_fallback	FALSE	acceptable		assay	expm_F1_array_input_public.csv				F1	public_or_low_risk	yes		public_deposit	keep_public_deposit	F1	public	Public-deposit file after policy overrides.	public	public_deposit	keep_public_deposit	Parent file is public data and variable was marked keep_public=yes.	public			FALSE	FALSE	FALSE
02_workflows/F1_workflow_v02/data/02a_refined_analysis/expm_F1_array_input_public.csv	data_object	data_object	Data object	Name of the data object represented by the row.		Categorical descriptor; see allowed/example values.	character	array	array	NA/blank as read by fread	4200	0	1	public	derived_or_workflow_data	csv	exact_definition	FALSE	acceptable		data_object	expm_F1_array_input_public.csv				F1	public_or_low_risk	yes		public_deposit	keep_public_deposit	F1	public	Public-deposit file after policy overrides.	public	public_deposit	keep_public_deposit	Parent file is public data and variable was marked keep_public=yes.	public	assay_value_qc_metric_or_long_format_metadata	Assay value, QC metric, or long-format metadata field required to rebuild public outputs.	FALSE	FALSE	FALSE
02_workflows/F1_workflow_v02/data/02a_refined_analysis/expm_F1_array_input_public.csv	domain	domain	Data domain	Workflow or data domain represented by the row.		Categorical descriptor; see allowed/example values.	character	expm	expm	NA/blank as read by fread	4200	0	1	public	derived_or_workflow_data	csv	exact_definition	FALSE	acceptable		domain	expm_F1_array_input_public.csv				F1	public_or_low_risk	yes		public_deposit	keep_public_deposit	F1	public	Public-deposit file after policy overrides.	public	public_deposit	keep_public_deposit	Parent file is public data and variable was marked keep_public=yes.	public	assay_value_qc_metric_or_long_format_metadata	Assay value, QC metric, or long-format metadata field required to rebuild public outputs.	FALSE	FALSE	FALSE
02_workflows/F1_workflow_v02/data/02a_refined_analysis/expm_F1_array_input_public.csv	expm_F1_array_row_id	expm_F1_array_row_id	Experimental array row identifier	Row identifier within the released F1 experimental array table.		See example_values and allowed_values.	integer	1 | 2 | 3 | 4 | 5		NA/blank as read by fread	4200	0	4200	public	derived_or_workflow_data	csv	exact_definition	FALSE	acceptable		expm_F1_array_row_id	expm_F1_array_input_public.csv				F1	manual_review_indirect_identifier_risk	manual_review		public_deposit	keep_public_deposit	F1	manual_review	Public-deposit file after policy overrides.	manual_review	public_deposit	keep_public_deposit	Approved after public manual-variable review. Public release pseudonym, binary flag, or technical F1 identifier; not a raw patient identifier.	manual_review_public_data_variable	release_pseudonym_or_technical_identifier	Public release pseudonym, binary flag, or technical F1 identifier; not a raw patient identifier.	FALSE	FALSE	FALSE
02_workflows/F1_workflow_v02/data/02a_refined_analysis/expm_F1_array_input_public.csv	plot_correction_mg_dL	plot_correction_mg_dL	Plot correction mg dL	F1 public data variable used for the creatinine/bilirubin interference surface or associated validation workflow.		See example_values and allowed_values.	numeric	-0.541120525715191 | -0.480865451714561 | -0.386578220459593 | -0.317061468810564 | -0.458450885953881		NA/blank as read by fread	4200	0	4200	public	derived_or_workflow_data	csv	pattern_or_fallback	FALSE	acceptable		plot_correction_mg_dL	expm_F1_array_input_public.csv				F1	public_or_low_risk	yes		public_deposit	keep_public_deposit	F1	public	Public-deposit file after policy overrides.	public	public_deposit	keep_public_deposit	Parent file is public data and variable was marked keep_public=yes.	public			FALSE	FALSE	FALSE
02_workflows/F1_workflow_v02/data/02a_refined_analysis/expm_F1_array_input_public.csv	preparer_id	preparer_id	Experimental preparer identifier	Identifier of the experimental preparer in F1 raw/validation data, represented as a public technical code.		See example_values and allowed_values.	character	Prep_A | Prep_B	Prep_A | Prep_B	NA/blank as read by fread	4200	0	2	public	derived_or_workflow_data	csv	exact_definition	FALSE	acceptable		preparer_id	expm_F1_array_input_public.csv				F1	manual_review_indirect_identifier_risk	manual_review		public_deposit	keep_public_deposit	F1	manual_review	Public-deposit file after policy overrides.	manual_review	public_deposit	keep_public_deposit	Approved after public manual-variable review. Public release pseudonym, binary flag, or technical F1 identifier; not a raw patient identifier.	manual_review_public_data_variable	release_pseudonym_or_technical_identifier	Public release pseudonym, binary flag, or technical F1 identifier; not a raw patient identifier.	FALSE	FALSE	FALSE
02_workflows/F1_workflow_v02/data/02a_refined_analysis/expm_F1_array_input_public.csv	release_status	release_status	Release status	Release-status label indicating the publication status of the row or file object.		Release status of the row/object, for example public.	character	public	public	NA/blank as read by fread	4200	0	1	public	derived_or_workflow_data	csv	exact_definition	FALSE	acceptable		release_status	expm_F1_array_input_public.csv				F1	public_or_low_risk	yes		public_deposit	keep_public_deposit	F1	public	Public-deposit file after policy overrides.	public	public_deposit	keep_public_deposit	Parent file is public data and variable was marked keep_public=yes.	public	non_disclosive_release_or_grouping_status	Non-disclosive release/grouping status required for release documentation or data filtering.	FALSE	FALSE	FALSE
02_workflows/F1_workflow_v02/data/02a_refined_analysis/expm_F1_array_input_public.csv	replicate	replicate	Replicate	F1 public data variable used for the creatinine/bilirubin interference surface or associated validation workflow.		See example_values and allowed_values.	integer	2 | 1		NA/blank as read by fread	4200	0	2	public	derived_or_workflow_data	csv	pattern_or_fallback	FALSE	acceptable		replicate	expm_F1_array_input_public.csv				F1	public_or_low_risk	yes		public_deposit	keep_public_deposit	F1	public	Public-deposit file after policy overrides.	public	public_deposit	keep_public_deposit	Parent file is public data and variable was marked keep_public=yes.	public			FALSE	FALSE	FALSE
02_workflows/F1_workflow_v02/data/02a_refined_analysis/expm_F1_array_input_public.csv	source_harmonized_file_name	source_harmonized_file_name	Source harmonized file name	Name of the harmonized source file used to build the released object.		See example_values and allowed_values.	character	expm_F1_array_raw_public.csv	expm_F1_array_raw_public.csv	NA/blank as read by fread	4200	0	1	public	derived_or_workflow_data	csv	exact_definition	FALSE	acceptable		source_harmonized_file_name	expm_F1_array_input_public.csv				F1	public_or_low_risk	yes		public_deposit	keep_public_deposit	F1	public	Public-deposit file after policy overrides.	public	public_deposit	keep_public_deposit	Parent file is public data and variable was marked keep_public=yes.	public	assay_value_qc_metric_or_long_format_metadata	Assay value, QC metric, or long-format metadata field required to rebuild public outputs.	FALSE	FALSE	FALSE
02_workflows/F1_workflow_v02/data/02a_refined_analysis/expm_F1_array_input_public.csv	trial_display_Cre_M_mg_dL	trial_display_Cre_M_mg_dL	Trial display Cre M mg dL	Creatinine-related concentration, correction, prediction, or validation metric used in the corresponding analysis.		See example_values and allowed_values.	numeric	3.54 | 3.48 | 3.39 | 3.32 | 3.46		NA/blank as read by fread	4200	0	540	public	derived_or_workflow_data	csv	pattern_or_fallback	FALSE	acceptable		trial_display_Cre_M_mg_dL	expm_F1_array_input_public.csv				F1	public_or_low_risk	yes		public_deposit	keep_public_deposit	F1	public	Public-deposit file after policy overrides.	public	public_deposit	keep_public_deposit	Parent file is public data and variable was marked keep_public=yes.	public			FALSE	FALSE	FALSE
02_workflows/F1_workflow_v02/data/02a_refined_analysis/expm_F1_array_input_public.csv	trial_display_Cre_M_mg_dL_unrounded	trial_display_Cre_M_mg_dL_unrounded	Trial display Cre M mg dL unrounded	Creatinine-related concentration, correction, prediction, or validation metric used in the corresponding analysis.		See example_values and allowed_values.	numeric	3.54112052571519 | 3.48086545171456 | 3.38657822045959 | 3.31706146881056 | 3.45845088595388		NA/blank as read by fread	4200	0	4200	public	derived_or_workflow_data	csv	pattern_or_fallback	FALSE	acceptable		trial_display_Cre_M_mg_dL_unrounded	expm_F1_array_input_public.csv				F1	public_or_low_risk	yes		public_deposit	keep_public_deposit	F1	public	Public-deposit file after policy overrides.	public	public_deposit	keep_public_deposit	Parent file is public data and variable was marked keep_public=yes.	public			FALSE	FALSE	FALSE
02_workflows/F1_workflow_v02/data/02a_refined_analysis/expm_F1_array_input_public.csv	unit_or_role	unit_or_role	Unit or semantic role	Unit, role, or semantic type corresponding to the row-specific variable/metric.		Categorical descriptor; see allowed/example values.	character	input	input	NA/blank as read by fread	4200	0	1	public	derived_or_workflow_data	csv	exact_definition	FALSE	acceptable		unit_or_role	expm_F1_array_input_public.csv				F1	public_or_low_risk	yes		public_deposit	keep_public_deposit	F1	public	Public-deposit file after policy overrides.	public	public_deposit	keep_public_deposit	Parent file is public data and variable was marked keep_public=yes.	public	assay_value_qc_metric_or_long_format_metadata	Assay value, QC metric, or long-format metadata field required to rebuild public outputs.	FALSE	FALSE	FALSE
02_workflows/F1_workflow_v02/data/02a_refined_analysis/expm_F1_array_input_public.csv	workflow_step	workflow_step	Workflow step	Workflow step that produced or used the row/object.		Categorical descriptor; see allowed/example values.	character	2a_refined_analysis_dataset	2a_refined_analysis_dataset	NA/blank as read by fread	4200	0	1	public	derived_or_workflow_data	csv	exact_definition	FALSE	acceptable		workflow_step	expm_F1_array_input_public.csv				F1	public_or_low_risk	yes		public_deposit	keep_public_deposit	F1	public	Public-deposit file after policy overrides.	public	public_deposit	keep_public_deposit	Parent file is public data and variable was marked keep_public=yes.	public	assay_value_qc_metric_or_long_format_metadata	Assay value, QC metric, or long-format metadata field required to rebuild public outputs.	FALSE	FALSE	FALSE
02_workflows/F1_workflow_v02/data/02a_refined_analysis/expm_F1_model_coefficients_public.csv	assay	assay	Assay	Descriptor or long-format metadata field identifying the metric, variable, workflow object, unit, or source represented by the row.		Categorical descriptor; see allowed/example values.	character	CreJ | CreE	CreJ | CreE	NA/blank as read by fread	10	0	2	public	derived_or_workflow_data	csv	pattern_or_fallback	FALSE	acceptable		assay	expm_F1_model_coefficients_public.csv				F1	public_or_low_risk	yes		public_deposit	keep_public_deposit	F1	public	Public-deposit file after policy overrides.	public	public_deposit	keep_public_deposit	Parent file is public data and variable was marked keep_public=yes.	public			FALSE	FALSE	FALSE
02_workflows/F1_workflow_v02/data/02a_refined_analysis/expm_F1_model_coefficients_public.csv	coefficient	coefficient	Coefficient	F1 public data variable used for the creatinine/bilirubin interference surface or associated validation workflow.		See example_values and allowed_values.	numeric	0.0115 | -0.012 | 0.00025 | 1.039 | -0.0294		NA/blank as read by fread	10	0	10	public	derived_or_workflow_data	csv	pattern_or_fallback	FALSE	acceptable		coefficient	expm_F1_model_coefficients_public.csv				F1	public_or_low_risk	yes		public_deposit	keep_public_deposit	F1	public	Public-deposit file after policy overrides.	public	public_deposit	keep_public_deposit	Parent file is public data and variable was marked keep_public=yes.	public			FALSE	FALSE	FALSE
02_workflows/F1_workflow_v02/data/02a_refined_analysis/expm_F1_model_coefficients_public.csv	equation_role	equation_role	Equation role	Descriptor or long-format metadata field identifying the metric, variable, workflow object, unit, or source represented by the row.		See example_values and allowed_values.	character	true_creatinine_from_measured_creatinine_and_total_bilirubin	true_creatinine_from_measured_creatinine_and_total_bilirubin	NA/blank as read by fread	10	0	1	public	derived_or_workflow_data	csv	pattern_or_fallback	FALSE	acceptable		equation_role	expm_F1_model_coefficients_public.csv				F1	public_or_low_risk	yes		public_deposit	keep_public_deposit	F1	public	Public-deposit file after policy overrides.	public	public_deposit	keep_public_deposit	Parent file is public data and variable was marked keep_public=yes.	public			FALSE	FALSE	FALSE
02_workflows/F1_workflow_v02/data/02a_refined_analysis/expm_F1_model_coefficients_public.csv	release_status	release_status	Release status	Release-status label indicating the publication status of the row or file object.		Release status of the row/object, for example public.	character	public	public	NA/blank as read by fread	10	0	1	public	derived_or_workflow_data	csv	exact_definition	FALSE	acceptable		release_status	expm_F1_model_coefficients_public.csv				F1	public_or_low_risk	yes		public_deposit	keep_public_deposit	F1	public	Public-deposit file after policy overrides.	public	public_deposit	keep_public_deposit	Parent file is public data and variable was marked keep_public=yes.	public	non_disclosive_release_or_grouping_status	Non-disclosive release/grouping status required for release documentation or data filtering.	FALSE	FALSE	FALSE
02_workflows/F1_workflow_v02/data/02a_refined_analysis/expm_F1_model_coefficients_public.csv	term	term	Term	F1 public data variable used for the creatinine/bilirubin interference surface or associated validation workflow.		See example_values and allowed_values.	character	intercept | tb_mg_dL | tb_mg_dL_squared | cre_measured_mg_dL | cre_measured_mg_dL_squared	intercept | tb_mg_dL | tb_mg_dL_squared | cre_measured_mg_dL | cre_measured_mg_dL_squared	NA/blank as read by fread	10	0	5	public	derived_or_workflow_data	csv	pattern_or_fallback	FALSE	acceptable		term	expm_F1_model_coefficients_public.csv				F1	public_or_low_risk	yes		public_deposit	keep_public_deposit	F1	public	Public-deposit file after policy overrides.	public	public_deposit	keep_public_deposit	Parent file is public data and variable was marked keep_public=yes.	public			FALSE	FALSE	FALSE
02_workflows/F1_workflow_v02/data/02a_refined_analysis/expm_F1_model_coefficients_public.csv	workflow_step	workflow_step	Workflow step	Workflow step that produced or used the row/object.		Categorical descriptor; see allowed/example values.	character	2a_refined_model_coefficients	2a_refined_model_coefficients	NA/blank as read by fread	10	0	1	public	derived_or_workflow_data	csv	exact_definition	FALSE	acceptable		workflow_step	expm_F1_model_coefficients_public.csv				F1	public_or_low_risk	yes		public_deposit	keep_public_deposit	F1	public	Public-deposit file after policy overrides.	public	public_deposit	keep_public_deposit	Parent file is public data and variable was marked keep_public=yes.	public	assay_value_qc_metric_or_long_format_metadata	Assay value, QC metric, or long-format metadata field required to rebuild public outputs.	FALSE	FALSE	FALSE
02_workflows/F1_workflow_v02/data/02a_refined_analysis/expm_F1_pre_correction_rounding_qc_public.csv	max_abs_rounding_difference	max_abs_rounding_difference	Maximum absolute rounding difference	Maximum absolute difference caused by rounding.		See example_values and allowed_values.	numeric	0.00499893919266015 | 0.00499854811828993		NA/blank as read by fread	2	0	2	public	derived_or_workflow_data	csv	exact_definition	FALSE	acceptable		max_abs_rounding_difference	expm_F1_pre_correction_rounding_qc_public.csv				F1	internal_only	no		public_deposit	keep_public_deposit	F1	not_public	Public-deposit file after policy overrides.	manual_review	public_deposit	keep_public_deposit	Approved after public manual-variable review. Assay value, QC metric, or long-format metadata field required to rebuild public outputs.	manual_review_public_data_variable	assay_value_qc_metric_or_long_format_metadata	Assay value, QC metric, or long-format metadata field required to rebuild public outputs.	FALSE	FALSE	FALSE
02_workflows/F1_workflow_v02/data/02a_refined_analysis/expm_F1_pre_correction_rounding_qc_public.csv	max_value_after_rounding	max_value_after_rounding	Maximum value after rounding	Maximum value observed after rounding.		See example_values and allowed_values.	numeric	35.58 | 6.09		NA/blank as read by fread	2	0	2	public	derived_or_workflow_data	csv	exact_definition	FALSE	acceptable		max_value_after_rounding	expm_F1_pre_correction_rounding_qc_public.csv				F1	internal_only	no		public_deposit	keep_public_deposit	F1	not_public	Public-deposit file after policy overrides.	manual_review	public_deposit	keep_public_deposit	Approved after public manual-variable review. Assay value, QC metric, or long-format metadata field required to rebuild public outputs.	manual_review_public_data_variable	assay_value_qc_metric_or_long_format_metadata	Assay value, QC metric, or long-format metadata field required to rebuild public outputs.	FALSE	FALSE	FALSE
02_workflows/F1_workflow_v02/data/02a_refined_analysis/expm_F1_pre_correction_rounding_qc_public.csv	mean_abs_rounding_difference	mean_abs_rounding_difference	Mean absolute rounding difference	Mean absolute difference caused by rounding.		See example_values and allowed_values.	numeric	0.00250339547922569 | 0.00252476009694654		NA/blank as read by fread	2	0	2	public	derived_or_workflow_data	csv	exact_definition	FALSE	acceptable		mean_abs_rounding_difference	expm_F1_pre_correction_rounding_qc_public.csv				F1	internal_only	no		public_deposit	keep_public_deposit	F1	not_public	Public-deposit file after policy overrides.	manual_review	public_deposit	keep_public_deposit	Approved after public manual-variable review. Assay value, QC metric, or long-format metadata field required to rebuild public outputs.	manual_review_public_data_variable	assay_value_qc_metric_or_long_format_metadata	Assay value, QC metric, or long-format metadata field required to rebuild public outputs.	FALSE	FALSE	FALSE
02_workflows/F1_workflow_v02/data/02a_refined_analysis/expm_F1_pre_correction_rounding_qc_public.csv	min_value_after_rounding	min_value_after_rounding	Minimum value after rounding	Minimum value observed after rounding.		See example_values and allowed_values.	numeric	0.98 | 0.35		NA/blank as read by fread	2	0	2	public	derived_or_workflow_data	csv	exact_definition	FALSE	acceptable		min_value_after_rounding	expm_F1_pre_correction_rounding_qc_public.csv				F1	internal_only	no		public_deposit	keep_public_deposit	F1	not_public	Public-deposit file after policy overrides.	manual_review	public_deposit	keep_public_deposit	Approved after public manual-variable review. Assay value, QC metric, or long-format metadata field required to rebuild public outputs.	manual_review_public_data_variable	assay_value_qc_metric_or_long_format_metadata	Assay value, QC metric, or long-format metadata field required to rebuild public outputs.	FALSE	FALSE	FALSE
02_workflows/F1_workflow_v02/data/02a_refined_analysis/expm_F1_pre_correction_rounding_qc_public.csv	n_total_values	n_total_values	Total number of values	Total number of values evaluated.		See example_values and allowed_values.	integer	4200		NA/blank as read by fread	2	0	1	public	derived_or_workflow_data	csv	exact_definition	FALSE	acceptable		n_total_values	expm_F1_pre_correction_rounding_qc_public.csv				F1	internal_only	no		public_deposit	keep_public_deposit	F1	not_public	Public-deposit file after policy overrides.	manual_review	public_deposit	keep_public_deposit	Approved after public manual-variable review. Assay value, QC metric, or long-format metadata field required to rebuild public outputs.	manual_review_public_data_variable	assay_value_qc_metric_or_long_format_metadata	Assay value, QC metric, or long-format metadata field required to rebuild public outputs.	FALSE	FALSE	FALSE
02_workflows/F1_workflow_v02/data/02a_refined_analysis/expm_F1_pre_correction_rounding_qc_public.csv	n_values_changed_by_rounding	n_values_changed_by_rounding	Number of values changed by rounding	Number of values whose value changed after rounding.		See example_values and allowed_values.	integer	4200		NA/blank as read by fread	2	0	1	public	derived_or_workflow_data	csv	exact_definition	FALSE	acceptable		n_values_changed_by_rounding	expm_F1_pre_correction_rounding_qc_public.csv				F1	internal_only	no		public_deposit	keep_public_deposit	F1	not_public	Public-deposit file after policy overrides.	manual_review	public_deposit	keep_public_deposit	Approved after public manual-variable review. Assay value, QC metric, or long-format metadata field required to rebuild public outputs.	manual_review_public_data_variable	assay_value_qc_metric_or_long_format_metadata	Assay value, QC metric, or long-format metadata field required to rebuild public outputs.	FALSE	FALSE	FALSE
02_workflows/F1_workflow_v02/data/02a_refined_analysis/expm_F1_pre_correction_rounding_qc_public.csv	rounding_rule	rounding_rule	Rounding rule	Rounding rule applied before correction/model calculation.		See example_values and allowed_values.	character	round to 2 decimal places before correction/model calculation	round to 2 decimal places before correction/model calculation	NA/blank as read by fread	2	0	1	public	derived_or_workflow_data	csv	exact_definition	FALSE	acceptable		rounding_rule	expm_F1_pre_correction_rounding_qc_public.csv				F1	internal_only	no		public_deposit	keep_public_deposit	F1	not_public	Public-deposit file after policy overrides.	manual_review	public_deposit	keep_public_deposit	Approved after public manual-variable review. Assay value, QC metric, or long-format metadata field required to rebuild public outputs.	manual_review_public_data_variable	assay_value_qc_metric_or_long_format_metadata	Assay value, QC metric, or long-format metadata field required to rebuild public outputs.	FALSE	FALSE	FALSE
02_workflows/F1_workflow_v02/data/02a_refined_analysis/expm_F1_pre_correction_rounding_qc_public.csv	variable	variable	Variable represented by row	Name of the variable represented by the row in a long-format table.		Categorical descriptor; see allowed/example values.	character	TB_trial_M_mg_dL | trial_display_Cre_M_mg_dL	TB_trial_M_mg_dL | trial_display_Cre_M_mg_dL	NA/blank as read by fread	2	0	2	public	derived_or_workflow_data	csv	exact_definition	FALSE	acceptable		variable	expm_F1_pre_correction_rounding_qc_public.csv				F1	internal_only	no		public_deposit	keep_public_deposit	F1	not_public	Public-deposit file after policy overrides.	manual_review	public_deposit	keep_public_deposit	Approved after public manual-variable review. Assay value, QC metric, or long-format metadata field required to rebuild public outputs.	manual_review_public_data_variable	assay_value_qc_metric_or_long_format_metadata	Assay value, QC metric, or long-format metadata field required to rebuild public outputs.	FALSE	FALSE	FALSE
02_workflows/F1_workflow_v02/data/02a_refined_analysis/expm_F1_refined_dataset_qc_public.csv	metric	metric	Metric	Name of the metric represented by the row.		Categorical descriptor; see allowed/example values.	character	array_rows | array_columns | array_unique_arrays | array_unique_preparers | array_unique_assays	array_rows | array_columns | array_unique_arrays | array_unique_preparers | array_unique_assays | array_min_tb_trial_mg_dL_after_rounding | array_max_tb_trial_mg_dL_after_rounding | array_min_cre_trial_display_mg_dL_after_rounding | array_max_cre_tri...	NA/blank as read by fread	18	0	18	public	derived_or_workflow_data	csv	exact_definition	FALSE	acceptable		metric	expm_F1_refined_dataset_qc_public.csv				F1	internal_only	no		public_deposit	keep_public_deposit	F1	not_public	Public-deposit file after policy overrides.	manual_review	public_deposit	keep_public_deposit	Approved after public manual-variable review. Assay value, QC metric, or long-format metadata field required to rebuild public outputs.	manual_review_public_data_variable	assay_value_qc_metric_or_long_format_metadata	Assay value, QC metric, or long-format metadata field required to rebuild public outputs.	FALSE	FALSE	FALSE
02_workflows/F1_workflow_v02/data/02a_refined_analysis/expm_F1_refined_dataset_qc_public.csv	value	value	Value	Numerical or character value corresponding to the row-specific variable/metric.		See example_values and allowed_values.	numeric	4200 | 19 | 3 | 2 | 0.98		NA/blank as read by fread	18	0	15	public	derived_or_workflow_data	csv	exact_definition	FALSE	acceptable		value	expm_F1_refined_dataset_qc_public.csv				F1	internal_only	no		public_deposit	keep_public_deposit	F1	not_public	Public-deposit file after policy overrides.	manual_review	public_deposit	keep_public_deposit	Approved after public manual-variable review. Assay value, QC metric, or long-format metadata field required to rebuild public outputs.	manual_review_public_data_variable	assay_value_qc_metric_or_long_format_metadata	Assay value, QC metric, or long-format metadata field required to rebuild public outputs.	FALSE	FALSE	FALSE
02_workflows/F1_workflow_v02/data/02a_refined_analysis/expm_F1_refined_manual_clarifications_public.csv	issue	issue	Issue	F1 public data variable used for the creatinine/bilirubin interference surface or associated validation workflow.		See example_values and allowed_values.	character	Coefficients are used as fixed manuscript/model coefficients; this script does not refit regression equations from the r...	Coefficients are used as fixed manuscript/model coefficients; this script does not refit regression equations from the raw experimental array. | TB_trial_M_mg_dL and trial_display_Cre_M_mg_dL are rounded to 2 decimal places in the refined array datas...	NA/blank as read by fread	3	0	3	public	derived_or_workflow_data	csv	pattern_or_fallback	FALSE	acceptable		issue	expm_F1_refined_manual_clarifications_public.csv				F1	public_or_low_risk	yes		public_deposit	keep_public_deposit	F1	public	Public-deposit file after policy overrides.	public	public_deposit	keep_public_deposit	Parent file is public data and variable was marked keep_public=yes.	public			FALSE	FALSE	FALSE
02_workflows/F1_workflow_v02/data/02a_refined_analysis/expm_F1_refined_manual_clarifications_public.csv	item	item	Item	F1 public data variable used for the creatinine/bilirubin interference surface or associated validation workflow.		See example_values and allowed_values.	character	model_coefficients | pre_correction_rounding | plot_correction_mg_dL	model_coefficients | pre_correction_rounding | plot_correction_mg_dL	NA/blank as read by fread	3	0	3	public	derived_or_workflow_data	csv	pattern_or_fallback	FALSE	acceptable		item	expm_F1_refined_manual_clarifications_public.csv				F1	public_or_low_risk	yes		public_deposit	keep_public_deposit	F1	public	Public-deposit file after policy overrides.	public	public_deposit	keep_public_deposit	Parent file is public data and variable was marked keep_public=yes.	public			FALSE	FALSE	FALSE
02_workflows/F1_workflow_v02/data/02a_refined_analysis/expm_F1_refined_manual_clarifications_public.csv	suggested_manual_check	suggested_manual_check	Suggested manual check	F1 public data variable used for the creatinine/bilirubin interference surface or associated validation workflow.		See example_values and allowed_values.	character	Confirm that fixed coefficients are the final accepted coefficients for Figure 1 reproduction. | Confirm that two-decima...	Confirm that fixed coefficients are the final accepted coefficients for Figure 1 reproduction. | Confirm that two-decimal rounding is the intended final analytical precision for both variables. | Confirm whether plot_correction_mg_dL should remain so...	NA/blank as read by fread	3	0	3	public	derived_or_workflow_data	csv	pattern_or_fallback	FALSE	acceptable		suggested_manual_check	expm_F1_refined_manual_clarifications_public.csv				F1	public_or_low_risk	yes		public_deposit	keep_public_deposit	F1	public	Public-deposit file after policy overrides.	public	public_deposit	keep_public_deposit	Parent file is public data and variable was marked keep_public=yes.	public			FALSE	FALSE	FALSE
02_workflows/F1_workflow_v02/data/02a_refined_analysis/expm_F1_validation_input_public.csv	anchor	anchor	Anchor/output group	Anchor or output grouping label used by the workflow to identify a specific public output component.		See example_values and allowed_values.	character	F1	F1	NA/blank as read by fread	32	0	1	public	derived_or_workflow_data	csv	exact_definition	FALSE	acceptable		anchor	expm_F1_validation_input_public.csv				F1	internal_only	no		public_deposit	keep_public_deposit	F1	not_public	Public-deposit file after policy overrides.	manual_review	public_deposit	keep_public_deposit	Approved after public manual-variable review. Assay value, QC metric, or long-format metadata field required to rebuild public outputs.	manual_review_public_data_variable	assay_value_qc_metric_or_long_format_metadata	Assay value, QC metric, or long-format metadata field required to rebuild public outputs.	FALSE	FALSE	FALSE
02_workflows/F1_workflow_v02/data/02a_refined_analysis/expm_F1_validation_input_public.csv	cre_true_gcidms_mg_dL	cre_true_gcidms_mg_dL	GC-IDMS reference creatinine concentration	Creatinine concentration measured by GC-IDMS reference method in the validation data.		See example_values and allowed_values.	numeric	0.82 | 0.86 | 0.63 | 0.94 | 0.9		NA/blank as read by fread	32	0	30	public	derived_or_workflow_data	csv	exact_definition	FALSE	acceptable		cre_true_gcidms_mg_dL	expm_F1_validation_input_public.csv				F1	internal_only	no		public_deposit	keep_public_deposit	F1	not_public	Public-deposit file after policy overrides.	manual_review	public_deposit	keep_public_deposit	Approved after public manual-variable review. Assay value, QC metric, or long-format metadata field required to rebuild public outputs.	manual_review_public_data_variable	assay_value_qc_metric_or_long_format_metadata	Assay value, QC metric, or long-format metadata field required to rebuild public outputs.	FALSE	FALSE	FALSE
02_workflows/F1_workflow_v02/data/02a_refined_analysis/expm_F1_validation_input_public.csv	cree_corrected_mg_dL	cree_corrected_mg_dL	Corrected enzymatic creatinine concentration	Creatinine concentration after applying the enzymatic correction model.		See example_values and allowed_values.	numeric	0.68240141154 | 0.81680053664 | 0.35207418306 | 0.93410841026 | 0.6516394885		NA/blank as read by fread	32	0	32	public	derived_or_workflow_data	csv	exact_definition	FALSE	acceptable		cree_corrected_mg_dL	expm_F1_validation_input_public.csv				F1	internal_only	no		public_deposit	keep_public_deposit	F1	not_public	Public-deposit file after policy overrides.	manual_review	public_deposit	keep_public_deposit	Approved after public manual-variable review. Assay value, QC metric, or long-format metadata field required to rebuild public outputs.	manual_review_public_data_variable	assay_value_qc_metric_or_long_format_metadata	Assay value, QC metric, or long-format metadata field required to rebuild public outputs.	FALSE	FALSE	FALSE
02_workflows/F1_workflow_v02/data/02a_refined_analysis/expm_F1_validation_input_public.csv	cree_measured_mg_dL	cree_measured_mg_dL	Measured enzymatic creatinine concentration	Measured creatinine concentration using the enzymatic assay.		See example_values and allowed_values.	numeric	0.75 | 0.78 | 0.52 | 0.89 | 0.8		NA/blank as read by fread	32	0	32	public	derived_or_workflow_data	csv	exact_definition	FALSE	acceptable		cree_measured_mg_dL	expm_F1_validation_input_public.csv				F1	internal_only	no		public_deposit	keep_public_deposit	F1	not_public	Public-deposit file after policy overrides.	manual_review	public_deposit	keep_public_deposit	Approved after public manual-variable review. Assay value, QC metric, or long-format metadata field required to rebuild public outputs.	manual_review_public_data_variable	assay_value_qc_metric_or_long_format_metadata	Assay value, QC metric, or long-format metadata field required to rebuild public outputs.	FALSE	FALSE	FALSE
02_workflows/F1_workflow_v02/data/02a_refined_analysis/expm_F1_validation_input_public.csv	crej_corrected_mg_dL	crej_corrected_mg_dL	Corrected Jaffe creatinine concentration	Creatinine concentration after applying the Jaffe correction model.		See example_values and allowed_values.	numeric	0.8822513 | 0.9490736 | 0.6756628 | 0.8942763 | 0.9588407		NA/blank as read by fread	32	0	32	public	derived_or_workflow_data	csv	exact_definition	FALSE	acceptable		crej_corrected_mg_dL	expm_F1_validation_input_public.csv				F1	internal_only	no		public_deposit	keep_public_deposit	F1	not_public	Public-deposit file after policy overrides.	manual_review	public_deposit	keep_public_deposit	Approved after public manual-variable review. Assay value, QC metric, or long-format metadata field required to rebuild public outputs.	manual_review_public_data_variable	assay_value_qc_metric_or_long_format_metadata	Assay value, QC metric, or long-format metadata field required to rebuild public outputs.	FALSE	FALSE	FALSE
02_workflows/F1_workflow_v02/data/02a_refined_analysis/expm_F1_validation_input_public.csv	crej_measured_mg_dL	crej_measured_mg_dL	Measured Jaffe creatinine concentration	Measured creatinine concentration using the Jaffe assay.		See example_values and allowed_values.	numeric	0.95 | 0.98 | 0.78 | 0.92 | 1.06		NA/blank as read by fread	32	0	31	public	derived_or_workflow_data	csv	exact_definition	FALSE	acceptable		crej_measured_mg_dL	expm_F1_validation_input_public.csv				F1	internal_only	no		public_deposit	keep_public_deposit	F1	not_public	Public-deposit file after policy overrides.	manual_review	public_deposit	keep_public_deposit	Approved after public manual-variable review. Assay value, QC metric, or long-format metadata field required to rebuild public outputs.	manual_review_public_data_variable	assay_value_qc_metric_or_long_format_metadata	Assay value, QC metric, or long-format metadata field required to rebuild public outputs.	FALSE	FALSE	FALSE
02_workflows/F1_workflow_v02/data/02a_refined_analysis/expm_F1_validation_input_public.csv	data_object	data_object	Data object	Name of the data object represented by the row.		Categorical descriptor; see allowed/example values.	character	validation	validation	NA/blank as read by fread	32	0	1	public	derived_or_workflow_data	csv	exact_definition	FALSE	acceptable		data_object	expm_F1_validation_input_public.csv				F1	internal_only	no		public_deposit	keep_public_deposit	F1	not_public	Public-deposit file after policy overrides.	manual_review	public_deposit	keep_public_deposit	Approved after public manual-variable review. Assay value, QC metric, or long-format metadata field required to rebuild public outputs.	manual_review_public_data_variable	assay_value_qc_metric_or_long_format_metadata	Assay value, QC metric, or long-format metadata field required to rebuild public outputs.	FALSE	FALSE	FALSE
02_workflows/F1_workflow_v02/data/02a_refined_analysis/expm_F1_validation_input_public.csv	db_measured_mg_dL	db_measured_mg_dL	Direct bilirubin concentration	Direct bilirubin concentration measured in the experimental or validation data.		See example_values and allowed_values.	numeric	7.411 | 3.874 | 13.015 | 3.245 | 11.224		NA/blank as read by fread	32	0	32	public	derived_or_workflow_data	csv	exact_definition	FALSE	acceptable		db_measured_mg_dL	expm_F1_validation_input_public.csv				F1	internal_only	no		public_deposit	keep_public_deposit	F1	not_public	Public-deposit file after policy overrides.	manual_review	public_deposit	keep_public_deposit	Approved after public manual-variable review. Assay value, QC metric, or long-format metadata field required to rebuild public outputs.	manual_review_public_data_variable	assay_value_qc_metric_or_long_format_metadata	Assay value, QC metric, or long-format metadata field required to rebuild public outputs.	FALSE	FALSE	FALSE
02_workflows/F1_workflow_v02/data/02a_refined_analysis/expm_F1_validation_input_public.csv	domain	domain	Data domain	Workflow or data domain represented by the row.		Categorical descriptor; see allowed/example values.	character	expm	expm	NA/blank as read by fread	32	0	1	public	derived_or_workflow_data	csv	exact_definition	FALSE	acceptable		domain	expm_F1_validation_input_public.csv				F1	internal_only	no		public_deposit	keep_public_deposit	F1	not_public	Public-deposit file after policy overrides.	manual_review	public_deposit	keep_public_deposit	Approved after public manual-variable review. Assay value, QC metric, or long-format metadata field required to rebuild public outputs.	manual_review_public_data_variable	assay_value_qc_metric_or_long_format_metadata	Assay value, QC metric, or long-format metadata field required to rebuild public outputs.	FALSE	FALSE	FALSE
02_workflows/F1_workflow_v02/data/02a_refined_analysis/expm_F1_validation_input_public.csv	expm_F1_validation_row_id	expm_F1_validation_row_id	Experimental validation row identifier	Row identifier within the released F1 experimental validation table.		See example_values and allowed_values.	integer	1 | 2 | 3 | 4 | 5		NA/blank as read by fread	32	0	32	public	derived_or_workflow_data	csv	exact_definition	FALSE	acceptable		expm_F1_validation_row_id	expm_F1_validation_input_public.csv				F1	internal_only	no		public_deposit	keep_public_deposit	F1	not_public	Public-deposit file after policy overrides.	manual_review	public_deposit	keep_public_deposit	Approved after public manual-variable review. Public release pseudonym, binary flag, or technical F1 identifier; not a raw patient identifier.	manual_review_public_data_variable	release_pseudonym_or_technical_identifier	Public release pseudonym, binary flag, or technical F1 identifier; not a raw patient identifier.	FALSE	FALSE	FALSE
02_workflows/F1_workflow_v02/data/02a_refined_analysis/expm_F1_validation_input_public.csv	release_status	release_status	Release status	Release-status label indicating the publication status of the row or file object.		Release status of the row/object, for example public.	character	public	public	NA/blank as read by fread	32	0	1	public	derived_or_workflow_data	csv	exact_definition	FALSE	acceptable		release_status	expm_F1_validation_input_public.csv				F1	internal_only	no		public_deposit	keep_public_deposit	F1	not_public	Public-deposit file after policy overrides.	manual_review	public_deposit	keep_public_deposit	Approved after public manual-variable review. Non-disclosive release/grouping status required for release documentation or data filtering.	manual_review_public_data_variable	non_disclosive_release_or_grouping_status	Non-disclosive release/grouping status required for release documentation or data filtering.	FALSE	FALSE	FALSE
02_workflows/F1_workflow_v02/data/02a_refined_analysis/expm_F1_validation_input_public.csv	sample_id	sample_id	Sample identifier	Identifier of a sample or experimental record within the released public data; not a personal identifier.		See example_values and allowed_values.	integer	1 | 2 | 3 | 4 | 5		NA/blank as read by fread	32	0	32	public	derived_or_workflow_data	csv	exact_definition	FALSE	acceptable		sample_id	expm_F1_validation_input_public.csv				F1	internal_only	no		public_deposit	keep_public_deposit	F1	not_public	Public-deposit file after policy overrides.	manual_review	public_deposit	keep_public_deposit	Approved after public manual-variable review. Public release pseudonym, binary flag, or technical F1 identifier; not a raw patient identifier.	manual_review_public_data_variable	release_pseudonym_or_technical_identifier	Public release pseudonym, binary flag, or technical F1 identifier; not a raw patient identifier.	FALSE	FALSE	FALSE
02_workflows/F1_workflow_v02/data/02a_refined_analysis/expm_F1_validation_input_public.csv	source_harmonized_file_name	source_harmonized_file_name	Source harmonized file name	Name of the harmonized source file used to build the released object.		See example_values and allowed_values.	character	expm_F1_validation_raw_public.csv	expm_F1_validation_raw_public.csv	NA/blank as read by fread	32	0	1	public	derived_or_workflow_data	csv	exact_definition	FALSE	acceptable		source_harmonized_file_name	expm_F1_validation_input_public.csv				F1	internal_only	no		public_deposit	keep_public_deposit	F1	not_public	Public-deposit file after policy overrides.	manual_review	public_deposit	keep_public_deposit	Approved after public manual-variable review. Assay value, QC metric, or long-format metadata field required to rebuild public outputs.	manual_review_public_data_variable	assay_value_qc_metric_or_long_format_metadata	Assay value, QC metric, or long-format metadata field required to rebuild public outputs.	FALSE	FALSE	FALSE
02_workflows/F1_workflow_v02/data/02a_refined_analysis/expm_F1_validation_input_public.csv	tb_measured_mg_dL	tb_measured_mg_dL	Measured total bilirubin concentration	Measured total bilirubin concentration in the experimental F1 data.		See example_values and allowed_values.	numeric	9.263 | 4.852 | 16.121 | 4.419 | 14.415		NA/blank as read by fread	32	0	32	public	derived_or_workflow_data	csv	exact_definition	FALSE	acceptable		tb_measured_mg_dL	expm_F1_validation_input_public.csv				F1	internal_only	no		public_deposit	keep_public_deposit	F1	not_public	Public-deposit file after policy overrides.	manual_review	public_deposit	keep_public_deposit	Approved after public manual-variable review. Assay value, QC metric, or long-format metadata field required to rebuild public outputs.	manual_review_public_data_variable	assay_value_qc_metric_or_long_format_metadata	Assay value, QC metric, or long-format metadata field required to rebuild public outputs.	FALSE	FALSE	FALSE
02_workflows/F1_workflow_v02/data/02a_refined_analysis/expm_F1_validation_input_public.csv	unit_or_role	unit_or_role	Unit or semantic role	Unit, role, or semantic type corresponding to the row-specific variable/metric.		Categorical descriptor; see allowed/example values.	character	input	input	NA/blank as read by fread	32	0	1	public	derived_or_workflow_data	csv	exact_definition	FALSE	acceptable		unit_or_role	expm_F1_validation_input_public.csv				F1	internal_only	no		public_deposit	keep_public_deposit	F1	not_public	Public-deposit file after policy overrides.	manual_review	public_deposit	keep_public_deposit	Approved after public manual-variable review. Assay value, QC metric, or long-format metadata field required to rebuild public outputs.	manual_review_public_data_variable	assay_value_qc_metric_or_long_format_metadata	Assay value, QC metric, or long-format metadata field required to rebuild public outputs.	FALSE	FALSE	FALSE
02_workflows/F1_workflow_v02/data/02a_refined_analysis/expm_F1_validation_input_public.csv	workflow_step	workflow_step	Workflow step	Workflow step that produced or used the row/object.		Categorical descriptor; see allowed/example values.	character	2a_refined_analysis_dataset	2a_refined_analysis_dataset	NA/blank as read by fread	32	0	1	public	derived_or_workflow_data	csv	exact_definition	FALSE	acceptable		workflow_step	expm_F1_validation_input_public.csv				F1	internal_only	no		public_deposit	keep_public_deposit	F1	not_public	Public-deposit file after policy overrides.	manual_review	public_deposit	keep_public_deposit	Approved after public manual-variable review. Assay value, QC metric, or long-format metadata field required to rebuild public outputs.	manual_review_public_data_variable	assay_value_qc_metric_or_long_format_metadata	Assay value, QC metric, or long-format metadata field required to rebuild public outputs.	FALSE	FALSE	FALSE
02_workflows/F1_workflow_v02/data/02b_figure_content/slco_F1_surface_grid_public.csv	cre_true_mg_dL	cre_true_mg_dL	True creatinine concentration	True creatinine concentration used as the gravimetric/reference concentration in F1.		See example_values and allowed_values.	numeric	1 | 1.05 | 1.1 | 1.15 | 1.2		NA/blank as read by fread	34441	0	101	public	derived_or_workflow_data	csv	exact_definition	FALSE	acceptable		cre_true_mg_dL	slco_F1_surface_grid_public.csv				F1	public_or_low_risk	yes		public_deposit	keep_public_deposit	F1	public	Public-deposit file after policy overrides.	public	public_deposit	keep_public_deposit	Parent file is public data and variable was marked keep_public=yes.	public			FALSE	FALSE	FALSE
02_workflows/F1_workflow_v02/data/02b_figure_content/slco_F1_surface_grid_public.csv	cree_measured_pred_mg_dL	cree_measured_pred_mg_dL	Predicted measured enzymatic creatinine concentration	Predicted measured enzymatic creatinine concentration derived from the interference model.		See example_values and allowed_values.	numeric	0.902064914425904 | 0.957189139835594 | 1.01231537541398 | 1.06744362138108 | 1.1225738779567		NA/blank as read by fread	34441	0	34441	public	derived_or_workflow_data	csv	exact_definition	FALSE	acceptable		cree_measured_pred_mg_dL	slco_F1_surface_grid_public.csv				F1	public_or_low_risk	yes		public_deposit	keep_public_deposit	F1	public	Public-deposit file after policy overrides.	public	public_deposit	keep_public_deposit	Parent file is public data and variable was marked keep_public=yes.	public			FALSE	FALSE	FALSE
02_workflows/F1_workflow_v02/data/02b_figure_content/slco_F1_surface_grid_public.csv	cree_true_recalc_error	cree_true_recalc_error	Recalculation error for enzymatic creatinine	Numerical difference between recalculated and expected true enzymatic creatinine values.		See example_values and allowed_values.	numeric	-9.99200722162641e-16 | -4.06341627012807e-14 | -5.97299987248334e-14 | 1.79856129989275e-14 | 6.3504757008559e-14		NA/blank as read by fread	34441	0	1163	public	derived_or_workflow_data	csv	exact_definition	FALSE	acceptable		cree_true_recalc_error	slco_F1_surface_grid_public.csv				F1	public_or_low_risk	yes		public_deposit	keep_public_deposit	F1	public	Public-deposit file after policy overrides.	public	public_deposit	keep_public_deposit	Parent file is public data and variable was marked keep_public=yes.	public			FALSE	FALSE	FALSE
02_workflows/F1_workflow_v02/data/02b_figure_content/slco_F1_surface_grid_public.csv	cree_true_recalc_mg_dL	cree_true_recalc_mg_dL	Recalculated true enzymatic creatinine concentration	True enzymatic creatinine concentration recalculated from the model.		See example_values and allowed_values.	numeric	1 | 1.04999999999996 | 1.09999999999994 | 1.15000000000002 | 1.20000000000006		NA/blank as read by fread	34441	0	2603	public	derived_or_workflow_data	csv	exact_definition	FALSE	acceptable		cree_true_recalc_mg_dL	slco_F1_surface_grid_public.csv				F1	public_or_low_risk	yes		public_deposit	keep_public_deposit	F1	public	Public-deposit file after policy overrides.	public	public_deposit	keep_public_deposit	Parent file is public data and variable was marked keep_public=yes.	public			FALSE	FALSE	FALSE
02_workflows/F1_workflow_v02/data/02b_figure_content/slco_F1_surface_grid_public.csv	crej_measured_pred_mg_dL	crej_measured_pred_mg_dL	Predicted measured Jaffe creatinine concentration	Predicted measured Jaffe creatinine concentration derived from the interference model.		See example_values and allowed_values.	numeric	0.990463857965053 | 1.04152284217999 | 1.09273908981855 | 1.14411406302484 | 1.19564924674134		NA/blank as read by fread	34441	0	22878	public	derived_or_workflow_data	csv	exact_definition	FALSE	acceptable		crej_measured_pred_mg_dL	slco_F1_surface_grid_public.csv				F1	public_or_low_risk	yes		public_deposit	keep_public_deposit	F1	public	Public-deposit file after policy overrides.	public	public_deposit	keep_public_deposit	Parent file is public data and variable was marked keep_public=yes.	public			FALSE	FALSE	FALSE
02_workflows/F1_workflow_v02/data/02b_figure_content/slco_F1_surface_grid_public.csv	crej_true_recalc_error	crej_true_recalc_error	Recalculation error for Jaffe creatinine	Numerical difference between recalculated and expected true Jaffe creatinine values.		See example_values and allowed_values.	numeric	6.66133814775094e-16 | 1.33226762955019e-15 | 2.22044604925031e-16 | 0 | 1.11022302462516e-15		NA/blank as read by fread	34441	0	22	public	derived_or_workflow_data	csv	exact_definition	FALSE	acceptable		crej_true_recalc_error	slco_F1_surface_grid_public.csv				F1	public_or_low_risk	yes		public_deposit	keep_public_deposit	F1	public	Public-deposit file after policy overrides.	public	public_deposit	keep_public_deposit	Parent file is public data and variable was marked keep_public=yes.	public			FALSE	FALSE	FALSE
02_workflows/F1_workflow_v02/data/02b_figure_content/slco_F1_surface_grid_public.csv	crej_true_recalc_mg_dL	crej_true_recalc_mg_dL	Recalculated true Jaffe creatinine concentration	True Jaffe creatinine concentration recalculated from the model.		See example_values and allowed_values.	numeric	1 | 1.05 | 1.1 | 1.15 | 1.2		NA/blank as read by fread	34441	0	101	public	derived_or_workflow_data	csv	exact_definition	FALSE	acceptable		crej_true_recalc_mg_dL	slco_F1_surface_grid_public.csv				F1	public_or_low_risk	yes		public_deposit	keep_public_deposit	F1	public	Public-deposit file after policy overrides.	public	public_deposit	keep_public_deposit	Parent file is public data and variable was marked keep_public=yes.	public			FALSE	FALSE	FALSE
02_workflows/F1_workflow_v02/data/02b_figure_content/slco_F1_surface_grid_public.csv	delta_cree_to_gravimetry_mg_dL	delta_cree_to_gravimetry_mg_dL	Enzymatic creatinine deviation from gravimetry	Difference between enzymatic creatinine and the gravimetric/reference value.		See example_values and allowed_values.	numeric	0.097935085574096 | 0.0928108601644061 | 0.0876846245860181 | 0.0825563786189225 | 0.0774261220432957		NA/blank as read by fread	34441	0	34441	public	derived_or_workflow_data	csv	exact_definition	FALSE	acceptable		delta_cree_to_gravimetry_mg_dL	slco_F1_surface_grid_public.csv				F1	public_or_low_risk	yes		public_deposit	keep_public_deposit	F1	public	Public-deposit file after policy overrides.	public	public_deposit	keep_public_deposit	Parent file is public data and variable was marked keep_public=yes.	public			FALSE	FALSE	FALSE
02_workflows/F1_workflow_v02/data/02b_figure_content/slco_F1_surface_grid_public.csv	delta_crej_to_gravimetry_mg_dL	delta_crej_to_gravimetry_mg_dL	Jaffe creatinine deviation from gravimetry	Difference between Jaffe creatinine and the gravimetric/reference value.		See example_values and allowed_values.	numeric	0.0095361420349469 | 0.00847715782000713 | 0.00726091018144937 | 0.00588593697515893 | 0.00435075325865686		NA/blank as read by fread	34441	0	23473	public	derived_or_workflow_data	csv	exact_definition	FALSE	acceptable		delta_crej_to_gravimetry_mg_dL	slco_F1_surface_grid_public.csv				F1	public_or_low_risk	yes		public_deposit	keep_public_deposit	F1	public	Public-deposit file after policy overrides.	public	public_deposit	keep_public_deposit	Parent file is public data and variable was marked keep_public=yes.	public			FALSE	FALSE	FALSE
02_workflows/F1_workflow_v02/data/02b_figure_content/slco_F1_surface_grid_public.csv	grid_id	grid_id	Surface-grid identifier	Identifier of a grid point in the F1 simulated or reconstructed surface data.		See example_values and allowed_values.	integer	1 | 2 | 3 | 4 | 5		NA/blank as read by fread	34441	0	34441	public	derived_or_workflow_data	csv	exact_definition	FALSE	acceptable		grid_id	slco_F1_surface_grid_public.csv				F1	manual_review_indirect_identifier_risk	manual_review		public_deposit	keep_public_deposit	F1	manual_review	Public-deposit file after policy overrides.	manual_review	public_deposit	keep_public_deposit	Approved after public manual-variable review. Public release pseudonym, binary flag, or technical F1 identifier; not a raw patient identifier.	manual_review_public_data_variable	release_pseudonym_or_technical_identifier	Public release pseudonym, binary flag, or technical F1 identifier; not a raw patient identifier.	FALSE	FALSE	FALSE
02_workflows/F1_workflow_v02/data/02b_figure_content/slco_F1_surface_grid_public.csv	tb_mg_dL	tb_mg_dL	Total bilirubin concentration	Total bilirubin concentration used in the creatinine/bilirubin interference model or figure data.		See example_values and allowed_values.	numeric	1 | 1.1 | 1.2 | 1.3 | 1.4		NA/blank as read by fread	34441	0	341	public	derived_or_workflow_data	csv	exact_definition	FALSE	acceptable		tb_mg_dL	slco_F1_surface_grid_public.csv				F1	public_or_low_risk	yes		public_deposit	keep_public_deposit	F1	public	Public-deposit file after policy overrides.	public	public_deposit	keep_public_deposit	Parent file is public data and variable was marked keep_public=yes.	public			FALSE	FALSE	FALSE
02_workflows/F1_workflow_v02/data/02b_figure_content/slco_F1_surface_meta_public.csv	parameter	parameter	Parameter	F1 public data variable used for the creatinine/bilirubin interference surface or associated validation workflow.		See example_values and allowed_values.	character	dataset_name | domain | anchor | data_object | unit_or_role	dataset_name | domain | anchor | data_object | unit_or_role | release_status | source_model_coefficients | grid_tb_min_mg_dL | grid_tb_max_mg_dL | grid_tb_step_mg_dL	NA/blank as read by fread	16	0	16	public	derived_or_workflow_data	csv	pattern_or_fallback	FALSE	acceptable		parameter	slco_F1_surface_meta_public.csv				F1	public_or_low_risk	yes		public_deposit	keep_public_deposit	F1	public	Public-deposit file after policy overrides.	public	public_deposit	keep_public_deposit	Parent file is public data and variable was marked keep_public=yes.	public			FALSE	FALSE	FALSE
02_workflows/F1_workflow_v02/data/02b_figure_content/slco_F1_surface_meta_public.csv	value	value	Value	Numerical or character value corresponding to the row-specific variable/metric.		See example_values and allowed_values.	character	slco_F1_surface_grid_public | slco | F1 | surface | grid	slco_F1_surface_grid_public | slco | F1 | surface | grid | public | expm_F1_model_coefficients_public.csv | 1 | 35 | 0.1	NA/blank as read by fread	16	0	15	public	derived_or_workflow_data	csv	exact_definition	FALSE	acceptable		value	slco_F1_surface_meta_public.csv				F1	public_or_low_risk	yes		public_deposit	keep_public_deposit	F1	public	Public-deposit file after policy overrides.	public	public_deposit	keep_public_deposit	Parent file is public data and variable was marked keep_public=yes.	public	assay_value_qc_metric_or_long_format_metadata	Assay value, QC metric, or long-format metadata field required to rebuild public outputs.	FALSE	FALSE	FALSE
02_workflows/F1_workflow_v02/data/02b_figure_content/slco_F1_surface_rebuild_qc_public.csv	max_abs_difference	max_abs_difference	Maximum absolute difference	Maximum absolute difference between compared values.		See example_values and allowed_values.	numeric	7.105427357601e-15 | 8.88178419700125e-16 | 6.66133814775094e-15 | 1.89848137210902e-13 | 1.85435000688017e-13		NA/blank as read by fread	10	0	9	public	derived_or_workflow_data	csv	exact_definition	FALSE	acceptable		max_abs_difference	slco_F1_surface_rebuild_qc_public.csv				F1	internal_only	no		public_deposit	keep_public_deposit	F1	not_public	Public-deposit file after policy overrides.	manual_review	public_deposit	keep_public_deposit	Approved after public manual-variable review. Assay value, QC metric, or long-format metadata field required to rebuild public outputs.	manual_review_public_data_variable	assay_value_qc_metric_or_long_format_metadata	Assay value, QC metric, or long-format metadata field required to rebuild public outputs.	FALSE	FALSE	FALSE
02_workflows/F1_workflow_v02/data/02b_figure_content/slco_F1_surface_rebuild_qc_public.csv	mean_abs_difference	mean_abs_difference	Mean absolute difference	Mean absolute difference between compared values.		See example_values and allowed_values.	numeric	1.92091373762115e-16 | 1.09923071745065e-16 | 2.59235674005511e-15 | 8.49343468811224e-14 | 9.91687996527855e-16		NA/blank as read by fread	10	0	10	public	derived_or_workflow_data	csv	exact_definition	FALSE	acceptable		mean_abs_difference	slco_F1_surface_rebuild_qc_public.csv				F1	internal_only	no		public_deposit	keep_public_deposit	F1	not_public	Public-deposit file after policy overrides.	manual_review	public_deposit	keep_public_deposit	Approved after public manual-variable review. Assay value, QC metric, or long-format metadata field required to rebuild public outputs.	manual_review_public_data_variable	assay_value_qc_metric_or_long_format_metadata	Assay value, QC metric, or long-format metadata field required to rebuild public outputs.	FALSE	FALSE	FALSE
02_workflows/F1_workflow_v02/data/02b_figure_content/slco_F1_surface_rebuild_qc_public.csv	median_abs_difference	median_abs_difference	Median absolute difference	Median absolute difference between compared values.		See example_values and allowed_values.	numeric	0 | 2.66453525910038e-15 | 5.32907051820075e-15 | 6.66133814775094e-16 | 1.49880108324396e-15		NA/blank as read by fread	10	0	9	public	derived_or_workflow_data	csv	exact_definition	FALSE	acceptable		median_abs_difference	slco_F1_surface_rebuild_qc_public.csv				F1	internal_only	no		public_deposit	keep_public_deposit	F1	not_public	Public-deposit file after policy overrides.	manual_review	public_deposit	keep_public_deposit	Approved after public manual-variable review. Assay value, QC metric, or long-format metadata field required to rebuild public outputs.	manual_review_public_data_variable	assay_value_qc_metric_or_long_format_metadata	Assay value, QC metric, or long-format metadata field required to rebuild public outputs.	FALSE	FALSE	FALSE
02_workflows/F1_workflow_v02/data/02b_figure_content/slco_F1_surface_rebuild_qc_public.csv	n_compared	n_compared	Number of compared values	Number of values included in the comparison.		See example_values and allowed_values.	integer	34441		NA/blank as read by fread	10	0	1	public	derived_or_workflow_data	csv	exact_definition	FALSE	acceptable		n_compared	slco_F1_surface_rebuild_qc_public.csv				F1	internal_only	no		public_deposit	keep_public_deposit	F1	not_public	Public-deposit file after policy overrides.	manual_review	public_deposit	keep_public_deposit	Approved after public manual-variable review. Assay value, QC metric, or long-format metadata field required to rebuild public outputs.	manual_review_public_data_variable	assay_value_qc_metric_or_long_format_metadata	Assay value, QC metric, or long-format metadata field required to rebuild public outputs.	FALSE	FALSE	FALSE
02_workflows/F1_workflow_v02/data/02b_figure_content/slco_F1_surface_rebuild_qc_public.csv	variable	variable	Variable represented by row	Name of the variable represented by the row in a long-format table.		Categorical descriptor; see allowed/example values.	character	tb_mg_dL | cre_true_mg_dL | crej_measured_pred_mg_dL | cree_measured_pred_mg_dL | delta_crej_to_gravimetry_mg_dL	tb_mg_dL | cre_true_mg_dL | crej_measured_pred_mg_dL | cree_measured_pred_mg_dL | delta_crej_to_gravimetry_mg_dL | delta_cree_to_gravimetry_mg_dL | crej_true_recalc_mg_dL | cree_true_recalc_mg_dL | crej_true_recalc_error | cree_true_recalc_error	NA/blank as read by fread	10	0	10	public	derived_or_workflow_data	csv	exact_definition	FALSE	acceptable		variable	slco_F1_surface_rebuild_qc_public.csv				F1	internal_only	no		public_deposit	keep_public_deposit	F1	not_public	Public-deposit file after policy overrides.	manual_review	public_deposit	keep_public_deposit	Approved after public manual-variable review. Assay value, QC metric, or long-format metadata field required to rebuild public outputs.	manual_review_public_data_variable	assay_value_qc_metric_or_long_format_metadata	Assay value, QC metric, or long-format metadata field required to rebuild public outputs.	FALSE	FALSE	FALSE
02_workflows/F1_workflow_v02/data/02b_figure_content/slco_F1_surface_reference_meta_original_public.csv	metadata_source	metadata_source	Metadata source	Descriptor or long-format metadata field identifying the metric, variable, workflow object, unit, or source represented by the row.		See example_values and allowed_values.	character	slco_F1_surface_meta_reference_public.csv	slco_F1_surface_meta_reference_public.csv	NA/blank as read by fread	9	0	1	public	derived_or_workflow_data	csv	pattern_or_fallback	FALSE	acceptable		metadata_source	slco_F1_surface_reference_meta_original_public.csv				F1	public_or_low_risk	yes		public_deposit	keep_public_deposit	F1	public	Public-deposit file after policy overrides.	public	public_deposit	keep_public_deposit	Parent file is public data and variable was marked keep_public=yes.	public			FALSE	FALSE	FALSE
02_workflows/F1_workflow_v02/data/02b_figure_content/slco_F1_surface_reference_meta_original_public.csv	parameter	parameter	Parameter	F1 public data variable used for the creatinine/bilirubin interference surface or associated validation workflow.		See example_values and allowed_values.	character	dataset_name | cohort | data_type | """"""""""""""""""""""""""""""""""""""""""""""""""""""""""""""""""""""""""""""""""""""""""""""""""""""""""""""""""""""""""""""""""""""""""""""""""""""""""""""""""""""""""""""""""""""""""""""""""""""""""""""""""""""""""""""""""""""""""""""""""""""""""""""""row_definition | tb_range_mg_dL	dataset_name | cohort | data_type | """"""""""""""""""""""""""""""""""""""""""""""""""""""""""""""""""""""""""""""""""""""""""""""""""""""""""""""""""""""""""""""""""""""""""""""""""""""""""""""""""""""""""""""""""""""""""""""""""""""""""""""""""""""""""""""""""""""""""""""""""""""""""""""""row_definition | tb_range_mg_dL | cre_true_range_mg_dL | tb_step_mg_dL | cre_step_mg_dL | delta_definition	NA/blank as read by fread	9	0	9	public	derived_or_workflow_data	csv	pattern_or_fallback	FALSE	acceptable		parameter	slco_F1_surface_reference_meta_original_public.csv				F1	public_or_low_risk	yes		public_deposit	keep_public_deposit	F1	public	Public-deposit file after policy overrides.	public	public_deposit	keep_public_deposit	Parent file is public data and variable was marked keep_public=yes.	public			FALSE	FALSE	FALSE
02_workflows/F1_workflow_v02/data/02b_figure_content/slco_F1_surface_reference_meta_original_public.csv	value	value	Value	Numerical or character value corresponding to the row-specific variable/metric.		See example_values and allowed_values.	character	f1_simulated_surface_repository | SIMULATED | in_silico surface grid | One row = one equation-defined grid point (tb_mg_...	f1_simulated_surface_repository | SIMULATED | in_silico surface grid | One row = one equation-defined grid point (tb_mg_dL, cre_true_mg_dL)"""""""""""""""""""""""""""""""""""""""""""""""""""""""""""""""""""""""""""""""""""""""""""""""""""""""""""""""""""""""""""""""""""""""""""""""""""""""""""""""""""""""""""""""""""""""""""""""""""""""""""""""""""""""""""""""""""""""""""""""""""""""""""""""" | 1…	NA/blank as read by fread	9	0	9	public	derived_or_workflow_data	csv	exact_definition	FALSE	acceptable		value	slco_F1_surface_reference_meta_original_public.csv				F1	public_or_low_risk	yes		public_deposit	keep_public_deposit	F1	public	Public-deposit file after policy overrides.	public	public_deposit	keep_public_deposit	Parent file is public data and variable was marked keep_public=yes.	public	assay_value_qc_metric_or_long_format_metadata	Assay value, QC metric, or long-format metadata field required to rebuild public outputs.	FALSE	FALSE	FALSE
02_workflows/F1_workflow_v02/data/02b_figure_content/slco_F1_surface_run_inputs_outputs_public.csv	exists	exists	Exists	F1 public data variable used for the creatinine/bilirubin interference surface or associated validation workflow.		See example_values and allowed_values.	logical	TRUE	TRUE	NA/blank as read by fread	5	0	1	public	derived_or_workflow_data	csv	pattern_or_fallback	FALSE	acceptable		exists	slco_F1_surface_run_inputs_outputs_public.csv				F1	public_or_low_risk	yes		public_deposit	keep_public_deposit	F1	public	Public-deposit file after policy overrides.	public	public_deposit	keep_public_deposit	Parent file is public data and variable was marked keep_public=yes.	public			FALSE	FALSE	FALSE
02_workflows/F1_workflow_v02/data/02b_figure_content/slco_F1_surface_run_inputs_outputs_public.csv	item	item	Item	F1 public data variable used for the creatinine/bilirubin interference surface or associated validation workflow.		See example_values and allowed_values.	character	coef_path | surface_reference_path | surface_out | surface_meta_out | surface_qc_out	coef_path | surface_reference_path | surface_out | surface_meta_out | surface_qc_out	NA/blank as read by fread	5	0	5	public	derived_or_workflow_data	csv	pattern_or_fallback	FALSE	acceptable		item	slco_F1_surface_run_inputs_outputs_public.csv				F1	public_or_low_risk	yes		public_deposit	keep_public_deposit	F1	public	Public-deposit file after policy overrides.	public	public_deposit	keep_public_deposit	Parent file is public data and variable was marked keep_public=yes.	public			FALSE	FALSE	FALSE
02_workflows/F1_workflow_v02/data/02b_figure_content/slco_F1_surface_run_inputs_outputs_public.csv	path	path	Path	F1 public data variable used for the creatinine/bilirubin interference surface or associated validation workflow.		See example_values and allowed_values.	character	LOCAL_PATH_REMOVED	02_workflows/F1_workflow_v02/data/02a_refined_analysis/expm_F1_model_coefficients_public.csv | ...	NA/blank as read by fread	5	0	5	public	derived_or_workflow_data	csv	pattern_or_fallback	FALSE	acceptable		path	slco_F1_surface_run_inputs_outputs_public.csv				F1	public_or_low_risk	yes		public_deposit	keep_public_deposit	F1	public	Public-deposit file after policy overrides.	public	public_deposit	keep_public_deposit	Parent file is public data and variable was marked keep_public=yes.	public			FALSE	FALSE	FALSE
02_workflows/F1_workflow_v02/submission_ready/public/data/expm_F1_array_input_public.csv	Cre_nominal_grav_mg_dL	Cre_nominal_grav_mg_dL	Cre nominal grav mg dL	Creatinine-related concentration, correction, prediction, or validation metric used in the corresponding analysis.		See example_values and allowed_values.	numeric	3 | 1.5 | 3.5 | 2 | 0.5		NA/blank as read by fread	4200	0	10	public	derived_or_workflow_data	csv	pattern_or_fallback	FALSE	acceptable		Cre_nominal_grav_mg_dL	expm_F1_array_input_public.csv				F1	public_or_low_risk	yes		public_deposit	keep_public_deposit	F1	public	Public-deposit file after policy overrides.	public	public_deposit	keep_public_deposit	Parent file is public data and variable was marked keep_public=yes.	public			FALSE	FALSE	FALSE
02_workflows/F1_workflow_v02/submission_ready/public/data/expm_F1_array_input_public.csv	TB_nominal_grav_mg_dL	TB_nominal_grav_mg_dL	TB nominal grav mg dL	Bilirubin-related concentration or metric used in the corresponding analysis.		See example_values and allowed_values.	integer	27 | 14 | 28 | 15 | 29		NA/blank as read by fread	4200	0	35	public	derived_or_workflow_data	csv	pattern_or_fallback	FALSE	acceptable		TB_nominal_grav_mg_dL	expm_F1_array_input_public.csv				F1	public_or_low_risk	yes		public_deposit	keep_public_deposit	F1	public	Public-deposit file after policy overrides.	public	public_deposit	keep_public_deposit	Parent file is public data and variable was marked keep_public=yes.	public			FALSE	FALSE	FALSE
02_workflows/F1_workflow_v02/submission_ready/public/data/expm_F1_array_input_public.csv	TB_trial_M_mg_dL	TB_trial_M_mg_dL	TB trial M mg dL	Bilirubin-related concentration or metric used in the corresponding analysis.		See example_values and allowed_values.	numeric	27.22 | 27.13 | 26.94 | 27.09 | 14.04		NA/blank as read by fread	4200	0	1104	public	derived_or_workflow_data	csv	pattern_or_fallback	FALSE	acceptable		TB_trial_M_mg_dL	expm_F1_array_input_public.csv				F1	public_or_low_risk	yes		public_deposit	keep_public_deposit	F1	public	Public-deposit file after policy overrides.	public	public_deposit	keep_public_deposit	Parent file is public data and variable was marked keep_public=yes.	public			FALSE	FALSE	FALSE
02_workflows/F1_workflow_v02/submission_ready/public/data/expm_F1_array_input_public.csv	anchor	anchor	Anchor/output group	Anchor or output grouping label used by the workflow to identify a specific public output component.		See example_values and allowed_values.	character	F1	F1	NA/blank as read by fread	4200	0	1	public	derived_or_workflow_data	csv	exact_definition	FALSE	acceptable		anchor	expm_F1_array_input_public.csv				F1	public_or_low_risk	yes		public_deposit	keep_public_deposit	F1	public	Public-deposit file after policy overrides.	public	public_deposit	keep_public_deposit	Parent file is public data and variable was marked keep_public=yes.	public	assay_value_qc_metric_or_long_format_metadata	Assay value, QC metric, or long-format metadata field required to rebuild public outputs.	FALSE	FALSE	FALSE
02_workflows/F1_workflow_v02/submission_ready/public/data/expm_F1_array_input_public.csv	array_id	array_id	Experimental array identifier	Identifier of the experimental array used in the F1 creatinine/bilirubin interference data.		See example_values and allowed_values.	character	Array_1 | Array_2 | Array_3	Array_1 | Array_2 | Array_3	NA/blank as read by fread	4200	0	3	public	derived_or_workflow_data	csv	exact_definition	FALSE	acceptable		array_id	expm_F1_array_input_public.csv				F1	manual_review_indirect_identifier_risk	manual_review		public_deposit	keep_public_deposit	F1	manual_review	Public-deposit file after policy overrides.	manual_review	public_deposit	keep_public_deposit	Approved after public manual-variable review. Public release pseudonym, binary flag, or technical F1 identifier; not a raw patient identifier.	manual_review_public_data_variable	release_pseudonym_or_technical_identifier	Public release pseudonym, binary flag, or technical F1 identifier; not a raw patient identifier.	FALSE	FALSE	FALSE
02_workflows/F1_workflow_v02/submission_ready/public/data/expm_F1_array_input_public.csv	assay	assay	Assay	Descriptor or long-format metadata field identifying the metric, variable, workflow object, unit, or source represented by the row.		Categorical descriptor; see allowed/example values.	character	CreE | CreJ	CreE | CreJ	NA/blank as read by fread	4200	0	2	public	derived_or_workflow_data	csv	pattern_or_fallback	FALSE	acceptable		assay	expm_F1_array_input_public.csv				F1	public_or_low_risk	yes		public_deposit	keep_public_deposit	F1	public	Public-deposit file after policy overrides.	public	public_deposit	keep_public_deposit	Parent file is public data and variable was marked keep_public=yes.	public			FALSE	FALSE	FALSE
02_workflows/F1_workflow_v02/submission_ready/public/data/expm_F1_array_input_public.csv	data_object	data_object	Data object	Name of the data object represented by the row.		Categorical descriptor; see allowed/example values.	character	array	array	NA/blank as read by fread	4200	0	1	public	derived_or_workflow_data	csv	exact_definition	FALSE	acceptable		data_object	expm_F1_array_input_public.csv				F1	public_or_low_risk	yes		public_deposit	keep_public_deposit	F1	public	Public-deposit file after policy overrides.	public	public_deposit	keep_public_deposit	Parent file is public data and variable was marked keep_public=yes.	public	assay_value_qc_metric_or_long_format_metadata	Assay value, QC metric, or long-format metadata field required to rebuild public outputs.	FALSE	FALSE	FALSE
02_workflows/F1_workflow_v02/submission_ready/public/data/expm_F1_array_input_public.csv	domain	domain	Data domain	Workflow or data domain represented by the row.		Categorical descriptor; see allowed/example values.	character	expm	expm	NA/blank as read by fread	4200	0	1	public	derived_or_workflow_data	csv	exact_definition	FALSE	acceptable		domain	expm_F1_array_input_public.csv				F1	public_or_low_risk	yes		public_deposit	keep_public_deposit	F1	public	Public-deposit file after policy overrides.	public	public_deposit	keep_public_deposit	Parent file is public data and variable was marked keep_public=yes.	public	assay_value_qc_metric_or_long_format_metadata	Assay value, QC metric, or long-format metadata field required to rebuild public outputs.	FALSE	FALSE	FALSE
02_workflows/F1_workflow_v02/submission_ready/public/data/expm_F1_array_input_public.csv	expm_F1_array_row_id	expm_F1_array_row_id	Experimental array row identifier	Row identifier within the released F1 experimental array table.		See example_values and allowed_values.	integer	1 | 2 | 3 | 4 | 5		NA/blank as read by fread	4200	0	4200	public	derived_or_workflow_data	csv	exact_definition	FALSE	acceptable		expm_F1_array_row_id	expm_F1_array_input_public.csv				F1	manual_review_indirect_identifier_risk	manual_review		public_deposit	keep_public_deposit	F1	manual_review	Public-deposit file after policy overrides.	manual_review	public_deposit	keep_public_deposit	Approved after public manual-variable review. Public release pseudonym, binary flag, or technical F1 identifier; not a raw patient identifier.	manual_review_public_data_variable	release_pseudonym_or_technical_identifier	Public release pseudonym, binary flag, or technical F1 identifier; not a raw patient identifier.	FALSE	FALSE	FALSE
02_workflows/F1_workflow_v02/submission_ready/public/data/expm_F1_array_input_public.csv	plot_correction_mg_dL	plot_correction_mg_dL	Plot correction mg dL	F1 public data variable used for the creatinine/bilirubin interference surface or associated validation workflow.		See example_values and allowed_values.	numeric	-0.541120525715191 | -0.480865451714561 | -0.386578220459593 | -0.317061468810564 | -0.458450885953881		NA/blank as read by fread	4200	0	4200	public	derived_or_workflow_data	csv	pattern_or_fallback	FALSE	acceptable		plot_correction_mg_dL	expm_F1_array_input_public.csv				F1	public_or_low_risk	yes		public_deposit	keep_public_deposit	F1	public	Public-deposit file after policy overrides.	public	public_deposit	keep_public_deposit	Parent file is public data and variable was marked keep_public=yes.	public			FALSE	FALSE	FALSE
02_workflows/F1_workflow_v02/submission_ready/public/data/expm_F1_array_input_public.csv	preparer_id	preparer_id	Experimental preparer identifier	Identifier of the experimental preparer in F1 raw/validation data, represented as a public technical code.		See example_values and allowed_values.	character	Prep_A | Prep_B	Prep_A | Prep_B	NA/blank as read by fread	4200	0	2	public	derived_or_workflow_data	csv	exact_definition	FALSE	acceptable		preparer_id	expm_F1_array_input_public.csv				F1	manual_review_indirect_identifier_risk	manual_review		public_deposit	keep_public_deposit	F1	manual_review	Public-deposit file after policy overrides.	manual_review	public_deposit	keep_public_deposit	Approved after public manual-variable review. Public release pseudonym, binary flag, or technical F1 identifier; not a raw patient identifier.	manual_review_public_data_variable	release_pseudonym_or_technical_identifier	Public release pseudonym, binary flag, or technical F1 identifier; not a raw patient identifier.	FALSE	FALSE	FALSE
02_workflows/F1_workflow_v02/submission_ready/public/data/expm_F1_array_input_public.csv	release_status	release_status	Release status	Release-status label indicating the publication status of the row or file object.		Release status of the row/object, for example public.	character	public	public	NA/blank as read by fread	4200	0	1	public	derived_or_workflow_data	csv	exact_definition	FALSE	acceptable		release_status	expm_F1_array_input_public.csv				F1	public_or_low_risk	yes		public_deposit	keep_public_deposit	F1	public	Public-deposit file after policy overrides.	public	public_deposit	keep_public_deposit	Parent file is public data and variable was marked keep_public=yes.	public	non_disclosive_release_or_grouping_status	Non-disclosive release/grouping status required for release documentation or data filtering.	FALSE	FALSE	FALSE
02_workflows/F1_workflow_v02/submission_ready/public/data/expm_F1_array_input_public.csv	replicate	replicate	Replicate	F1 public data variable used for the creatinine/bilirubin interference surface or associated validation workflow.		See example_values and allowed_values.	integer	2 | 1		NA/blank as read by fread	4200	0	2	public	derived_or_workflow_data	csv	pattern_or_fallback	FALSE	acceptable		replicate	expm_F1_array_input_public.csv				F1	public_or_low_risk	yes		public_deposit	keep_public_deposit	F1	public	Public-deposit file after policy overrides.	public	public_deposit	keep_public_deposit	Parent file is public data and variable was marked keep_public=yes.	public			FALSE	FALSE	FALSE
02_workflows/F1_workflow_v02/submission_ready/public/data/expm_F1_array_input_public.csv	source_harmonized_file_name	source_harmonized_file_name	Source harmonized file name	Name of the harmonized source file used to build the released object.		See example_values and allowed_values.	character	expm_F1_array_raw_public.csv	expm_F1_array_raw_public.csv	NA/blank as read by fread	4200	0	1	public	derived_or_workflow_data	csv	exact_definition	FALSE	acceptable		source_harmonized_file_name	expm_F1_array_input_public.csv				F1	public_or_low_risk	yes		public_deposit	keep_public_deposit	F1	public	Public-deposit file after policy overrides.	public	public_deposit	keep_public_deposit	Parent file is public data and variable was marked keep_public=yes.	public	assay_value_qc_metric_or_long_format_metadata	Assay value, QC metric, or long-format metadata field required to rebuild public outputs.	FALSE	FALSE	FALSE
02_workflows/F1_workflow_v02/submission_ready/public/data/expm_F1_array_input_public.csv	trial_display_Cre_M_mg_dL	trial_display_Cre_M_mg_dL	Trial display Cre M mg dL	Creatinine-related concentration, correction, prediction, or validation metric used in the corresponding analysis.		See example_values and allowed_values.	numeric	3.54 | 3.48 | 3.39 | 3.32 | 3.46		NA/blank as read by fread	4200	0	540	public	derived_or_workflow_data	csv	pattern_or_fallback	FALSE	acceptable		trial_display_Cre_M_mg_dL	expm_F1_array_input_public.csv				F1	public_or_low_risk	yes		public_deposit	keep_public_deposit	F1	public	Public-deposit file after policy overrides.	public	public_deposit	keep_public_deposit	Parent file is public data and variable was marked keep_public=yes.	public			FALSE	FALSE	FALSE
02_workflows/F1_workflow_v02/submission_ready/public/data/expm_F1_array_input_public.csv	unit_or_role	unit_or_role	Unit or semantic role	Unit, role, or semantic type corresponding to the row-specific variable/metric.		Categorical descriptor; see allowed/example values.	character	input	input	NA/blank as read by fread	4200	0	1	public	derived_or_workflow_data	csv	exact_definition	FALSE	acceptable		unit_or_role	expm_F1_array_input_public.csv				F1	public_or_low_risk	yes		public_deposit	keep_public_deposit	F1	public	Public-deposit file after policy overrides.	public	public_deposit	keep_public_deposit	Parent file is public data and variable was marked keep_public=yes.	public	assay_value_qc_metric_or_long_format_metadata	Assay value, QC metric, or long-format metadata field required to rebuild public outputs.	FALSE	FALSE	FALSE
02_workflows/F1_workflow_v02/submission_ready/public/data/expm_F1_array_input_public.csv	workflow_step	workflow_step	Workflow step	Workflow step that produced or used the row/object.		Categorical descriptor; see allowed/example values.	character	2a_refined_analysis_dataset	2a_refined_analysis_dataset	NA/blank as read by fread	4200	0	1	public	derived_or_workflow_data	csv	exact_definition	FALSE	acceptable		workflow_step	expm_F1_array_input_public.csv				F1	public_or_low_risk	yes		public_deposit	keep_public_deposit	F1	public	Public-deposit file after policy overrides.	public	public_deposit	keep_public_deposit	Parent file is public data and variable was marked keep_public=yes.	public	assay_value_qc_metric_or_long_format_metadata	Assay value, QC metric, or long-format metadata field required to rebuild public outputs.	FALSE	FALSE	FALSE
02_workflows/F1_workflow_v02/submission_ready/public/data/expm_F1_validation_input_public.csv	anchor	anchor	Anchor/output group	Anchor or output grouping label used by the workflow to identify a specific public output component.		See example_values and allowed_values.	character	F1	F1	NA/blank as read by fread	32	0	1	public	derived_or_workflow_data	csv	exact_definition	FALSE	acceptable		anchor	expm_F1_validation_input_public.csv				F1	internal_only	no		public_deposit	keep_public_deposit	F1	not_public	Public-deposit file after policy overrides.	manual_review	public_deposit	keep_public_deposit	Approved after public manual-variable review. Assay value, QC metric, or long-format metadata field required to rebuild public outputs.	manual_review_public_data_variable	assay_value_qc_metric_or_long_format_metadata	Assay value, QC metric, or long-format metadata field required to rebuild public outputs.	FALSE	FALSE	FALSE
02_workflows/F1_workflow_v02/submission_ready/public/data/expm_F1_validation_input_public.csv	cre_true_gcidms_mg_dL	cre_true_gcidms_mg_dL	GC-IDMS reference creatinine concentration	Creatinine concentration measured by GC-IDMS reference method in the validation data.		See example_values and allowed_values.	numeric	0.82 | 0.86 | 0.63 | 0.94 | 0.9		NA/blank as read by fread	32	0	30	public	derived_or_workflow_data	csv	exact_definition	FALSE	acceptable		cre_true_gcidms_mg_dL	expm_F1_validation_input_public.csv				F1	internal_only	no		public_deposit	keep_public_deposit	F1	not_public	Public-deposit file after policy overrides.	manual_review	public_deposit	keep_public_deposit	Approved after public manual-variable review. Assay value, QC metric, or long-format metadata field required to rebuild public outputs.	manual_review_public_data_variable	assay_value_qc_metric_or_long_format_metadata	Assay value, QC metric, or long-format metadata field required to rebuild public outputs.	FALSE	FALSE	FALSE
02_workflows/F1_workflow_v02/submission_ready/public/data/expm_F1_validation_input_public.csv	cree_corrected_mg_dL	cree_corrected_mg_dL	Corrected enzymatic creatinine concentration	Creatinine concentration after applying the enzymatic correction model.		See example_values and allowed_values.	numeric	0.68240141154 | 0.81680053664 | 0.35207418306 | 0.93410841026 | 0.6516394885		NA/blank as read by fread	32	0	32	public	derived_or_workflow_data	csv	exact_definition	FALSE	acceptable		cree_corrected_mg_dL	expm_F1_validation_input_public.csv				F1	internal_only	no		public_deposit	keep_public_deposit	F1	not_public	Public-deposit file after policy overrides.	manual_review	public_deposit	keep_public_deposit	Approved after public manual-variable review. Assay value, QC metric, or long-format metadata field required to rebuild public outputs.	manual_review_public_data_variable	assay_value_qc_metric_or_long_format_metadata	Assay value, QC metric, or long-format metadata field required to rebuild public outputs.	FALSE	FALSE	FALSE
02_workflows/F1_workflow_v02/submission_ready/public/data/expm_F1_validation_input_public.csv	cree_measured_mg_dL	cree_measured_mg_dL	Measured enzymatic creatinine concentration	Measured creatinine concentration using the enzymatic assay.		See example_values and allowed_values.	numeric	0.75 | 0.78 | 0.52 | 0.89 | 0.8		NA/blank as read by fread	32	0	32	public	derived_or_workflow_data	csv	exact_definition	FALSE	acceptable		cree_measured_mg_dL	expm_F1_validation_input_public.csv				F1	internal_only	no		public_deposit	keep_public_deposit	F1	not_public	Public-deposit file after policy overrides.	manual_review	public_deposit	keep_public_deposit	Approved after public manual-variable review. Assay value, QC metric, or long-format metadata field required to rebuild public outputs.	manual_review_public_data_variable	assay_value_qc_metric_or_long_format_metadata	Assay value, QC metric, or long-format metadata field required to rebuild public outputs.	FALSE	FALSE	FALSE
02_workflows/F1_workflow_v02/submission_ready/public/data/expm_F1_validation_input_public.csv	crej_corrected_mg_dL	crej_corrected_mg_dL	Corrected Jaffe creatinine concentration	Creatinine concentration after applying the Jaffe correction model.		See example_values and allowed_values.	numeric	0.8822513 | 0.9490736 | 0.6756628 | 0.8942763 | 0.9588407		NA/blank as read by fread	32	0	32	public	derived_or_workflow_data	csv	exact_definition	FALSE	acceptable		crej_corrected_mg_dL	expm_F1_validation_input_public.csv				F1	internal_only	no		public_deposit	keep_public_deposit	F1	not_public	Public-deposit file after policy overrides.	manual_review	public_deposit	keep_public_deposit	Approved after public manual-variable review. Assay value, QC metric, or long-format metadata field required to rebuild public outputs.	manual_review_public_data_variable	assay_value_qc_metric_or_long_format_metadata	Assay value, QC metric, or long-format metadata field required to rebuild public outputs.	FALSE	FALSE	FALSE
02_workflows/F1_workflow_v02/submission_ready/public/data/expm_F1_validation_input_public.csv	crej_measured_mg_dL	crej_measured_mg_dL	Measured Jaffe creatinine concentration	Measured creatinine concentration using the Jaffe assay.		See example_values and allowed_values.	numeric	0.95 | 0.98 | 0.78 | 0.92 | 1.06		NA/blank as read by fread	32	0	31	public	derived_or_workflow_data	csv	exact_definition	FALSE	acceptable		crej_measured_mg_dL	expm_F1_validation_input_public.csv				F1	internal_only	no		public_deposit	keep_public_deposit	F1	not_public	Public-deposit file after policy overrides.	manual_review	public_deposit	keep_public_deposit	Approved after public manual-variable review. Assay value, QC metric, or long-format metadata field required to rebuild public outputs.	manual_review_public_data_variable	assay_value_qc_metric_or_long_format_metadata	Assay value, QC metric, or long-format metadata field required to rebuild public outputs.	FALSE	FALSE	FALSE
02_workflows/F1_workflow_v02/submission_ready/public/data/expm_F1_validation_input_public.csv	data_object	data_object	Data object	Name of the data object represented by the row.		Categorical descriptor; see allowed/example values.	character	validation	validation	NA/blank as read by fread	32	0	1	public	derived_or_workflow_data	csv	exact_definition	FALSE	acceptable		data_object	expm_F1_validation_input_public.csv				F1	internal_only	no		public_deposit	keep_public_deposit	F1	not_public	Public-deposit file after policy overrides.	manual_review	public_deposit	keep_public_deposit	Approved after public manual-variable review. Assay value, QC metric, or long-format metadata field required to rebuild public outputs.	manual_review_public_data_variable	assay_value_qc_metric_or_long_format_metadata	Assay value, QC metric, or long-format metadata field required to rebuild public outputs.	FALSE	FALSE	FALSE
02_workflows/F1_workflow_v02/submission_ready/public/data/expm_F1_validation_input_public.csv	db_measured_mg_dL	db_measured_mg_dL	Direct bilirubin concentration	Direct bilirubin concentration measured in the experimental or validation data.		See example_values and allowed_values.	numeric	7.411 | 3.874 | 13.015 | 3.245 | 11.224		NA/blank as read by fread	32	0	32	public	derived_or_workflow_data	csv	exact_definition	FALSE	acceptable		db_measured_mg_dL	expm_F1_validation_input_public.csv				F1	internal_only	no		public_deposit	keep_public_deposit	F1	not_public	Public-deposit file after policy overrides.	manual_review	public_deposit	keep_public_deposit	Approved after public manual-variable review. Assay value, QC metric, or long-format metadata field required to rebuild public outputs.	manual_review_public_data_variable	assay_value_qc_metric_or_long_format_metadata	Assay value, QC metric, or long-format metadata field required to rebuild public outputs.	FALSE	FALSE	FALSE
02_workflows/F1_workflow_v02/submission_ready/public/data/expm_F1_validation_input_public.csv	domain	domain	Data domain	Workflow or data domain represented by the row.		Categorical descriptor; see allowed/example values.	character	expm	expm	NA/blank as read by fread	32	0	1	public	derived_or_workflow_data	csv	exact_definition	FALSE	acceptable		domain	expm_F1_validation_input_public.csv				F1	internal_only	no		public_deposit	keep_public_deposit	F1	not_public	Public-deposit file after policy overrides.	manual_review	public_deposit	keep_public_deposit	Approved after public manual-variable review. Assay value, QC metric, or long-format metadata field required to rebuild public outputs.	manual_review_public_data_variable	assay_value_qc_metric_or_long_format_metadata	Assay value, QC metric, or long-format metadata field required to rebuild public outputs.	FALSE	FALSE	FALSE
02_workflows/F1_workflow_v02/submission_ready/public/data/expm_F1_validation_input_public.csv	expm_F1_validation_row_id	expm_F1_validation_row_id	Experimental validation row identifier	Row identifier within the released F1 experimental validation table.		See example_values and allowed_values.	integer	1 | 2 | 3 | 4 | 5		NA/blank as read by fread	32	0	32	public	derived_or_workflow_data	csv	exact_definition	FALSE	acceptable		expm_F1_validation_row_id	expm_F1_validation_input_public.csv				F1	internal_only	no		public_deposit	keep_public_deposit	F1	not_public	Public-deposit file after policy overrides.	manual_review	public_deposit	keep_public_deposit	Approved after public manual-variable review. Public release pseudonym, binary flag, or technical F1 identifier; not a raw patient identifier.	manual_review_public_data_variable	release_pseudonym_or_technical_identifier	Public release pseudonym, binary flag, or technical F1 identifier; not a raw patient identifier.	FALSE	FALSE	FALSE
02_workflows/F1_workflow_v02/submission_ready/public/data/expm_F1_validation_input_public.csv	release_status	release_status	Release status	Release-status label indicating the publication status of the row or file object.		Release status of the row/object, for example public.	character	public	public	NA/blank as read by fread	32	0	1	public	derived_or_workflow_data	csv	exact_definition	FALSE	acceptable		release_status	expm_F1_validation_input_public.csv				F1	internal_only	no		public_deposit	keep_public_deposit	F1	not_public	Public-deposit file after policy overrides.	manual_review	public_deposit	keep_public_deposit	Approved after public manual-variable review. Non-disclosive release/grouping status required for release documentation or data filtering.	manual_review_public_data_variable	non_disclosive_release_or_grouping_status	Non-disclosive release/grouping status required for release documentation or data filtering.	FALSE	FALSE	FALSE
02_workflows/F1_workflow_v02/submission_ready/public/data/expm_F1_validation_input_public.csv	sample_id	sample_id	Sample identifier	Identifier of a sample or experimental record within the released public data; not a personal identifier.		See example_values and allowed_values.	integer	1 | 2 | 3 | 4 | 5		NA/blank as read by fread	32	0	32	public	derived_or_workflow_data	csv	exact_definition	FALSE	acceptable		sample_id	expm_F1_validation_input_public.csv				F1	internal_only	no		public_deposit	keep_public_deposit	F1	not_public	Public-deposit file after policy overrides.	manual_review	public_deposit	keep_public_deposit	Approved after public manual-variable review. Public release pseudonym, binary flag, or technical F1 identifier; not a raw patient identifier.	manual_review_public_data_variable	release_pseudonym_or_technical_identifier	Public release pseudonym, binary flag, or technical F1 identifier; not a raw patient identifier.	FALSE	FALSE	FALSE
02_workflows/F1_workflow_v02/submission_ready/public/data/expm_F1_validation_input_public.csv	source_harmonized_file_name	source_harmonized_file_name	Source harmonized file name	Name of the harmonized source file used to build the released object.		See example_values and allowed_values.	character	expm_F1_validation_raw_public.csv	expm_F1_validation_raw_public.csv	NA/blank as read by fread	32	0	1	public	derived_or_workflow_data	csv	exact_definition	FALSE	acceptable		source_harmonized_file_name	expm_F1_validation_input_public.csv				F1	internal_only	no		public_deposit	keep_public_deposit	F1	not_public	Public-deposit file after policy overrides.	manual_review	public_deposit	keep_public_deposit	Approved after public manual-variable review. Assay value, QC metric, or long-format metadata field required to rebuild public outputs.	manual_review_public_data_variable	assay_value_qc_metric_or_long_format_metadata	Assay value, QC metric, or long-format metadata field required to rebuild public outputs.	FALSE	FALSE	FALSE
02_workflows/F1_workflow_v02/submission_ready/public/data/expm_F1_validation_input_public.csv	tb_measured_mg_dL	tb_measured_mg_dL	Measured total bilirubin concentration	Measured total bilirubin concentration in the experimental F1 data.		See example_values and allowed_values.	numeric	9.263 | 4.852 | 16.121 | 4.419 | 14.415		NA/blank as read by fread	32	0	32	public	derived_or_workflow_data	csv	exact_definition	FALSE	acceptable		tb_measured_mg_dL	expm_F1_validation_input_public.csv				F1	internal_only	no		public_deposit	keep_public_deposit	F1	not_public	Public-deposit file after policy overrides.	manual_review	public_deposit	keep_public_deposit	Approved after public manual-variable review. Assay value, QC metric, or long-format metadata field required to rebuild public outputs.	manual_review_public_data_variable	assay_value_qc_metric_or_long_format_metadata	Assay value, QC metric, or long-format metadata field required to rebuild public outputs.	FALSE	FALSE	FALSE
02_workflows/F1_workflow_v02/submission_ready/public/data/expm_F1_validation_input_public.csv	unit_or_role	unit_or_role	Unit or semantic role	Unit, role, or semantic type corresponding to the row-specific variable/metric.		Categorical descriptor; see allowed/example values.	character	input	input	NA/blank as read by fread	32	0	1	public	derived_or_workflow_data	csv	exact_definition	FALSE	acceptable		unit_or_role	expm_F1_validation_input_public.csv				F1	internal_only	no		public_deposit	keep_public_deposit	F1	not_public	Public-deposit file after policy overrides.	manual_review	public_deposit	keep_public_deposit	Approved after public manual-variable review. Assay value, QC metric, or long-format metadata field required to rebuild public outputs.	manual_review_public_data_variable	assay_value_qc_metric_or_long_format_metadata	Assay value, QC metric, or long-format metadata field required to rebuild public outputs.	FALSE	FALSE	FALSE
02_workflows/F1_workflow_v02/submission_ready/public/data/expm_F1_validation_input_public.csv	workflow_step	workflow_step	Workflow step	Workflow step that produced or used the row/object.		Categorical descriptor; see allowed/example values.	character	2a_refined_analysis_dataset	2a_refined_analysis_dataset	NA/blank as read by fread	32	0	1	public	derived_or_workflow_data	csv	exact_definition	FALSE	acceptable		workflow_step	expm_F1_validation_input_public.csv				F1	internal_only	no		public_deposit	keep_public_deposit	F1	not_public	Public-deposit file after policy overrides.	manual_review	public_deposit	keep_public_deposit	Approved after public manual-variable review. Assay value, QC metric, or long-format metadata field required to rebuild public outputs.	manual_review_public_data_variable	assay_value_qc_metric_or_long_format_metadata	Assay value, QC metric, or long-format metadata field required to rebuild public outputs.	FALSE	FALSE	FALSE
02_workflows/F1_workflow_v02/submission_ready/public/data/slco_F1_surface_grid_public.csv	cre_true_mg_dL	cre_true_mg_dL	True creatinine concentration	True creatinine concentration used as the gravimetric/reference concentration in F1.		See example_values and allowed_values.	numeric	1 | 1.05 | 1.1 | 1.15 | 1.2		NA/blank as read by fread	34441	0	101	public	derived_or_workflow_data	csv	exact_definition	FALSE	acceptable		cre_true_mg_dL	slco_F1_surface_grid_public.csv				F1	public_or_low_risk	yes		public_deposit	keep_public_deposit	F1	public	Public-deposit file after policy overrides.	public	public_deposit	keep_public_deposit	Parent file is public data and variable was marked keep_public=yes.	public			FALSE	FALSE	FALSE
02_workflows/F1_workflow_v02/submission_ready/public/data/slco_F1_surface_grid_public.csv	cree_measured_pred_mg_dL	cree_measured_pred_mg_dL	Predicted measured enzymatic creatinine concentration	Predicted measured enzymatic creatinine concentration derived from the interference model.		See example_values and allowed_values.	numeric	0.902064914425904 | 0.957189139835594 | 1.01231537541398 | 1.06744362138108 | 1.1225738779567		NA/blank as read by fread	34441	0	34441	public	derived_or_workflow_data	csv	exact_definition	FALSE	acceptable		cree_measured_pred_mg_dL	slco_F1_surface_grid_public.csv				F1	public_or_low_risk	yes		public_deposit	keep_public_deposit	F1	public	Public-deposit file after policy overrides.	public	public_deposit	keep_public_deposit	Parent file is public data and variable was marked keep_public=yes.	public			FALSE	FALSE	FALSE
02_workflows/F1_workflow_v02/submission_ready/public/data/slco_F1_surface_grid_public.csv	cree_true_recalc_error	cree_true_recalc_error	Recalculation error for enzymatic creatinine	Numerical difference between recalculated and expected true enzymatic creatinine values.		See example_values and allowed_values.	numeric	-9.99200722162641e-16 | -4.06341627012807e-14 | -5.97299987248334e-14 | 1.79856129989275e-14 | 6.3504757008559e-14		NA/blank as read by fread	34441	0	1163	public	derived_or_workflow_data	csv	exact_definition	FALSE	acceptable		cree_true_recalc_error	slco_F1_surface_grid_public.csv				F1	public_or_low_risk	yes		public_deposit	keep_public_deposit	F1	public	Public-deposit file after policy overrides.	public	public_deposit	keep_public_deposit	Parent file is public data and variable was marked keep_public=yes.	public			FALSE	FALSE	FALSE
02_workflows/F1_workflow_v02/submission_ready/public/data/slco_F1_surface_grid_public.csv	cree_true_recalc_mg_dL	cree_true_recalc_mg_dL	Recalculated true enzymatic creatinine concentration	True enzymatic creatinine concentration recalculated from the model.		See example_values and allowed_values.	numeric	1 | 1.04999999999996 | 1.09999999999994 | 1.15000000000002 | 1.20000000000006		NA/blank as read by fread	34441	0	2603	public	derived_or_workflow_data	csv	exact_definition	FALSE	acceptable		cree_true_recalc_mg_dL	slco_F1_surface_grid_public.csv				F1	public_or_low_risk	yes		public_deposit	keep_public_deposit	F1	public	Public-deposit file after policy overrides.	public	public_deposit	keep_public_deposit	Parent file is public data and variable was marked keep_public=yes.	public			FALSE	FALSE	FALSE
02_workflows/F1_workflow_v02/submission_ready/public/data/slco_F1_surface_grid_public.csv	crej_measured_pred_mg_dL	crej_measured_pred_mg_dL	Predicted measured Jaffe creatinine concentration	Predicted measured Jaffe creatinine concentration derived from the interference model.		See example_values and allowed_values.	numeric	0.990463857965053 | 1.04152284217999 | 1.09273908981855 | 1.14411406302484 | 1.19564924674134		NA/blank as read by fread	34441	0	22878	public	derived_or_workflow_data	csv	exact_definition	FALSE	acceptable		crej_measured_pred_mg_dL	slco_F1_surface_grid_public.csv				F1	public_or_low_risk	yes		public_deposit	keep_public_deposit	F1	public	Public-deposit file after policy overrides.	public	public_deposit	keep_public_deposit	Parent file is public data and variable was marked keep_public=yes.	public			FALSE	FALSE	FALSE
02_workflows/F1_workflow_v02/submission_ready/public/data/slco_F1_surface_grid_public.csv	crej_true_recalc_error	crej_true_recalc_error	Recalculation error for Jaffe creatinine	Numerical difference between recalculated and expected true Jaffe creatinine values.		See example_values and allowed_values.	numeric	6.66133814775094e-16 | 1.33226762955019e-15 | 2.22044604925031e-16 | 0 | 1.11022302462516e-15		NA/blank as read by fread	34441	0	22	public	derived_or_workflow_data	csv	exact_definition	FALSE	acceptable		crej_true_recalc_error	slco_F1_surface_grid_public.csv				F1	public_or_low_risk	yes		public_deposit	keep_public_deposit	F1	public	Public-deposit file after policy overrides.	public	public_deposit	keep_public_deposit	Parent file is public data and variable was marked keep_public=yes.	public			FALSE	FALSE	FALSE
02_workflows/F1_workflow_v02/submission_ready/public/data/slco_F1_surface_grid_public.csv	crej_true_recalc_mg_dL	crej_true_recalc_mg_dL	Recalculated true Jaffe creatinine concentration	True Jaffe creatinine concentration recalculated from the model.		See example_values and allowed_values.	numeric	1 | 1.05 | 1.1 | 1.15 | 1.2		NA/blank as read by fread	34441	0	101	public	derived_or_workflow_data	csv	exact_definition	FALSE	acceptable		crej_true_recalc_mg_dL	slco_F1_surface_grid_public.csv				F1	public_or_low_risk	yes		public_deposit	keep_public_deposit	F1	public	Public-deposit file after policy overrides.	public	public_deposit	keep_public_deposit	Parent file is public data and variable was marked keep_public=yes.	public			FALSE	FALSE	FALSE
02_workflows/F1_workflow_v02/submission_ready/public/data/slco_F1_surface_grid_public.csv	delta_cree_to_gravimetry_mg_dL	delta_cree_to_gravimetry_mg_dL	Enzymatic creatinine deviation from gravimetry	Difference between enzymatic creatinine and the gravimetric/reference value.		See example_values and allowed_values.	numeric	0.097935085574096 | 0.0928108601644061 | 0.0876846245860181 | 0.0825563786189225 | 0.0774261220432957		NA/blank as read by fread	34441	0	34441	public	derived_or_workflow_data	csv	exact_definition	FALSE	acceptable		delta_cree_to_gravimetry_mg_dL	slco_F1_surface_grid_public.csv				F1	public_or_low_risk	yes		public_deposit	keep_public_deposit	F1	public	Public-deposit file after policy overrides.	public	public_deposit	keep_public_deposit	Parent file is public data and variable was marked keep_public=yes.	public			FALSE	FALSE	FALSE
02_workflows/F1_workflow_v02/submission_ready/public/data/slco_F1_surface_grid_public.csv	delta_crej_to_gravimetry_mg_dL	delta_crej_to_gravimetry_mg_dL	Jaffe creatinine deviation from gravimetry	Difference between Jaffe creatinine and the gravimetric/reference value.		See example_values and allowed_values.	numeric	0.0095361420349469 | 0.00847715782000713 | 0.00726091018144937 | 0.00588593697515893 | 0.00435075325865686		NA/blank as read by fread	34441	0	23473	public	derived_or_workflow_data	csv	exact_definition	FALSE	acceptable		delta_crej_to_gravimetry_mg_dL	slco_F1_surface_grid_public.csv				F1	public_or_low_risk	yes		public_deposit	keep_public_deposit	F1	public	Public-deposit file after policy overrides.	public	public_deposit	keep_public_deposit	Parent file is public data and variable was marked keep_public=yes.	public			FALSE	FALSE	FALSE
02_workflows/F1_workflow_v02/submission_ready/public/data/slco_F1_surface_grid_public.csv	grid_id	grid_id	Surface-grid identifier	Identifier of a grid point in the F1 simulated or reconstructed surface data.		See example_values and allowed_values.	integer	1 | 2 | 3 | 4 | 5		NA/blank as read by fread	34441	0	34441	public	derived_or_workflow_data	csv	exact_definition	FALSE	acceptable		grid_id	slco_F1_surface_grid_public.csv				F1	manual_review_indirect_identifier_risk	manual_review		public_deposit	keep_public_deposit	F1	manual_review	Public-deposit file after policy overrides.	manual_review	public_deposit	keep_public_deposit	Approved after public manual-variable review. Public release pseudonym, binary flag, or technical F1 identifier; not a raw patient identifier.	manual_review_public_data_variable	release_pseudonym_or_technical_identifier	Public release pseudonym, binary flag, or technical F1 identifier; not a raw patient identifier.	FALSE	FALSE	FALSE
02_workflows/F1_workflow_v02/submission_ready/public/data/slco_F1_surface_grid_public.csv	tb_mg_dL	tb_mg_dL	Total bilirubin concentration	Total bilirubin concentration used in the creatinine/bilirubin interference model or figure data.		See example_values and allowed_values.	numeric	1 | 1.1 | 1.2 | 1.3 | 1.4		NA/blank as read by fread	34441	0	341	public	derived_or_workflow_data	csv	exact_definition	FALSE	acceptable		tb_mg_dL	slco_F1_surface_grid_public.csv				F1	public_or_low_risk	yes		public_deposit	keep_public_deposit	F1	public	Public-deposit file after policy overrides.	public	public_deposit	keep_public_deposit	Parent file is public data and variable was marked keep_public=yes.	public			FALSE	FALSE	FALSE
02_workflows/F1_workflow_v02/submission_ready/public/data/slco_F1_surface_meta_public.csv	parameter	parameter	Parameter	F1 public data variable used for the creatinine/bilirubin interference surface or associated validation workflow.		See example_values and allowed_values.	character	dataset_name | domain | anchor | data_object | unit_or_role	dataset_name | domain | anchor | data_object | unit_or_role | release_status | source_model_coefficients | grid_tb_min_mg_dL | grid_tb_max_mg_dL | grid_tb_step_mg_dL	NA/blank as read by fread	16	0	16	public	derived_or_workflow_data	csv	pattern_or_fallback	FALSE	acceptable		parameter	slco_F1_surface_meta_public.csv				F1	public_or_low_risk	yes		public_deposit	keep_public_deposit	F1	public	Public-deposit file after policy overrides.	public	public_deposit	keep_public_deposit	Parent file is public data and variable was marked keep_public=yes.	public			FALSE	FALSE	FALSE
02_workflows/F1_workflow_v02/submission_ready/public/data/slco_F1_surface_meta_public.csv	value	value	Value	Numerical or character value corresponding to the row-specific variable/metric.		See example_values and allowed_values.	character	slco_F1_surface_grid_public | slco | F1 | surface | grid	slco_F1_surface_grid_public | slco | F1 | surface | grid | public | expm_F1_model_coefficients_public.csv | 1 | 35 | 0.1	NA/blank as read by fread	16	0	15	public	derived_or_workflow_data	csv	exact_definition	FALSE	acceptable		value	slco_F1_surface_meta_public.csv				F1	public_or_low_risk	yes		public_deposit	keep_public_deposit	F1	public	Public-deposit file after policy overrides.	public	public_deposit	keep_public_deposit	Parent file is public data and variable was marked keep_public=yes.	public	assay_value_qc_metric_or_long_format_metadata	Assay value, QC metric, or long-format metadata field required to rebuild public outputs.	FALSE	FALSE	FALSE
02_workflows/F2_workflow_v01/data/02b_figure_content/slco_F2_heatmap_bin_public.csv	count_negative	count_negative	Count negative	Count or denominator value used in the corresponding summary, figure, or table.		See example_values and allowed_values.	integer	0 | 1 | 17 | 20 | 4		NA/blank as read by fread	295200	0	101	public	derived_or_workflow_data	csv	pattern_or_fallback	FALSE	acceptable		count_negative	slco_F2_heatmap_bin_public.csv				F2	public_or_low_risk	yes		public_deposit	keep_public_deposit	F2	public	Public-deposit file after policy overrides.	public	public_deposit	keep_public_deposit	Parent file is public data and variable was marked keep_public=yes.	public			FALSE	FALSE	FALSE
02_workflows/F2_workflow_v01/data/02b_figure_content/slco_F2_heatmap_bin_public.csv	model	model	Model	Public data variable used to rebuild the corresponding released figure or table; requires final manual wording if this generic fallback is insufficient.		See example_values and allowed_values.	character	MELD | MELD 3.0 | MELD-Na | reMELD-Na	MELD | MELD 3.0 | MELD-Na | reMELD-Na	NA/blank as read by fread	295200	0	4	public	derived_or_workflow_data	csv	fallback_needs_wording_review	TRUE	review_and_improve_description	description_generated_by_generic_fallback	model	slco_F2_heatmap_bin_public.csv				F2	public_or_low_risk	yes		public_deposit	keep_public_deposit	F2	public	Public-deposit file after policy overrides.	public	public_deposit	keep_public_deposit	Parent file is public data and variable was marked keep_public=yes.	public			FALSE	FALSE	TRUE
02_workflows/F2_workflow_v01/data/02b_figure_content/slco_F2_heatmap_bin_public.csv	n_sub	n_sub	N sub	Count or denominator value used in the corresponding summary, figure, or table.		See example_values and allowed_values.	integer	100		NA/blank as read by fread	295200	0	1	public	derived_or_workflow_data	csv	pattern_or_fallback	FALSE	acceptable		n_sub	slco_F2_heatmap_bin_public.csv				F2	public_or_low_risk	yes		public_deposit	keep_public_deposit	F2	public	Public-deposit file after policy overrides.	public	public_deposit	keep_public_deposit	Parent file is public data and variable was marked keep_public=yes.	public			FALSE	FALSE	FALSE
02_workflows/F2_workflow_v01/data/02b_figure_content/slco_F2_heatmap_bin_public.csv	pct_negative	pct_negative	Pct negative	Percentage, proportion, rate, or fraction used in the corresponding summary, figure, or table.		See example_values and allowed_values.	integer	0 | 1 | 17 | 20 | 4		NA/blank as read by fread	295200	0	101	public	derived_or_workflow_data	csv	pattern_or_fallback	FALSE	acceptable		pct_negative	slco_F2_heatmap_bin_public.csv				F2	public_or_low_risk	yes		public_deposit	keep_public_deposit	F2	public	Public-deposit file after policy overrides.	public	public_deposit	keep_public_deposit	Parent file is public data and variable was marked keep_public=yes.	public			FALSE	FALSE	FALSE
02_workflows/F2_workflow_v01/data/02b_figure_content/slco_F2_heatmap_bin_public.csv	x_value	x_value	X value	Descriptor or long-format metadata field identifying the metric, variable, workflow object, unit, or source represented by the row.		See example_values and allowed_values.	numeric	0.1 | 0.12 | 0.14 | 0.16 | 0.18		NA/blank as read by fread	295200	0	246	public	derived_or_workflow_data	csv	pattern_or_fallback	FALSE	acceptable		x_value	slco_F2_heatmap_bin_public.csv				F2	public_or_low_risk	yes		public_deposit	keep_public_deposit	F2	public	Public-deposit file after policy overrides.	public	public_deposit	keep_public_deposit	Parent file is public data and variable was marked keep_public=yes.	public			FALSE	FALSE	FALSE
02_workflows/F2_workflow_v01/data/02b_figure_content/slco_F2_heatmap_bin_public.csv	y_value	y_value	Y value	Descriptor or long-format metadata field identifying the metric, variable, workflow object, unit, or source represented by the row.		See example_values and allowed_values.	numeric	0.1 | 0.2 | 0.3 | 0.4 | 0.5		NA/blank as read by fread	295200	0	300	public	derived_or_workflow_data	csv	pattern_or_fallback	FALSE	acceptable		y_value	slco_F2_heatmap_bin_public.csv				F2	public_or_low_risk	yes		public_deposit	keep_public_deposit	F2	public	Public-deposit file after policy overrides.	public	public_deposit	keep_public_deposit	Parent file is public data and variable was marked keep_public=yes.	public			FALSE	FALSE	FALSE
02_workflows/F2_workflow_v01/data/02b_figure_content/slco_F2_heatmap_meta_public.csv	parameter	parameter	Parameter	Public data variable used to rebuild the corresponding released figure or table; requires final manual wording if this generic fallback is insufficient.		See example_values and allowed_values.	character	dataset_name | domain | anchor | data_object | unit_or_role	dataset_name | domain | anchor | data_object | unit_or_role | release_status | source_input_file | x_axis | x_axis_label | x_min	NA/blank as read by fread	22	0	22	public	derived_or_workflow_data	csv	fallback_needs_wording_review	TRUE	review_and_improve_description	description_generated_by_generic_fallback	parameter	slco_F2_heatmap_meta_public.csv				F2	public_or_low_risk	yes		public_deposit	keep_public_deposit	F2	public	Public-deposit file after policy overrides.	public	public_deposit	keep_public_deposit	Parent file is public data and variable was marked keep_public=yes.	public			FALSE	FALSE	TRUE
02_workflows/F2_workflow_v01/data/02b_figure_content/slco_F2_heatmap_meta_public.csv	value	value	Value	Numerical or character value corresponding to the row-specific variable/metric.		See example_values and allowed_values.	character	slco_F2_heatmap_bin_public | slco | F2 | heatmap | bin	slco_F2_heatmap_bin_public | slco | F2 | heatmap | bin | public | slco_F2_heatmap_input_internal.csv | x_value | Creatinine (mg/dL) | 0.1	NA/blank as read by fread	22	0	21	public	derived_or_workflow_data	csv	exact_definition	FALSE	acceptable		value	slco_F2_heatmap_meta_public.csv				F2	public_or_low_risk	yes		public_deposit	keep_public_deposit	F2	public	Public-deposit file after policy overrides.	public	public_deposit	keep_public_deposit	Parent file is public data and variable was marked keep_public=yes.	public	assay_value_qc_metric_or_long_format_metadata	Assay value, QC metric, or long-format metadata field required to rebuild public outputs.	FALSE	FALSE	FALSE
02_workflows/F2_workflow_v01/submission_ready/public/data/slco_F2_heatmap_bin_public.csv	count_negative	count_negative	Count negative	Count or denominator value used in the corresponding summary, figure, or table.		See example_values and allowed_values.	integer	0 | 1 | 17 | 20 | 4		NA/blank as read by fread	295200	0	101	public	derived_or_workflow_data	csv	pattern_or_fallback	FALSE	acceptable		count_negative	slco_F2_heatmap_bin_public.csv				F2	public_or_low_risk	yes		public_deposit	keep_public_deposit	F2	public	Public-deposit file after policy overrides.	public	public_deposit	keep_public_deposit	Parent file is public data and variable was marked keep_public=yes.	public			FALSE	FALSE	FALSE
02_workflows/F2_workflow_v01/submission_ready/public/data/slco_F2_heatmap_bin_public.csv	model	model	Model	Public data variable used to rebuild the corresponding released figure or table; requires final manual wording if this generic fallback is insufficient.		See example_values and allowed_values.	character	MELD | MELD 3.0 | MELD-Na | reMELD-Na	MELD | MELD 3.0 | MELD-Na | reMELD-Na	NA/blank as read by fread	295200	0	4	public	derived_or_workflow_data	csv	fallback_needs_wording_review	TRUE	review_and_improve_description	description_generated_by_generic_fallback	model	slco_F2_heatmap_bin_public.csv				F2	public_or_low_risk	yes		public_deposit	keep_public_deposit	F2	public	Public-deposit file after policy overrides.	public	public_deposit	keep_public_deposit	Parent file is public data and variable was marked keep_public=yes.	public			FALSE	FALSE	TRUE
02_workflows/F2_workflow_v01/submission_ready/public/data/slco_F2_heatmap_bin_public.csv	n_sub	n_sub	N sub	Count or denominator value used in the corresponding summary, figure, or table.		See example_values and allowed_values.	integer	100		NA/blank as read by fread	295200	0	1	public	derived_or_workflow_data	csv	pattern_or_fallback	FALSE	acceptable		n_sub	slco_F2_heatmap_bin_public.csv				F2	public_or_low_risk	yes		public_deposit	keep_public_deposit	F2	public	Public-deposit file after policy overrides.	public	public_deposit	keep_public_deposit	Parent file is public data and variable was marked keep_public=yes.	public			FALSE	FALSE	FALSE
02_workflows/F2_workflow_v01/submission_ready/public/data/slco_F2_heatmap_bin_public.csv	pct_negative	pct_negative	Pct negative	Percentage, proportion, rate, or fraction used in the corresponding summary, figure, or table.		See example_values and allowed_values.	integer	0 | 1 | 17 | 20 | 4		NA/blank as read by fread	295200	0	101	public	derived_or_workflow_data	csv	pattern_or_fallback	FALSE	acceptable		pct_negative	slco_F2_heatmap_bin_public.csv				F2	public_or_low_risk	yes		public_deposit	keep_public_deposit	F2	public	Public-deposit file after policy overrides.	public	public_deposit	keep_public_deposit	Parent file is public data and variable was marked keep_public=yes.	public			FALSE	FALSE	FALSE
02_workflows/F2_workflow_v01/submission_ready/public/data/slco_F2_heatmap_bin_public.csv	x_value	x_value	X value	Descriptor or long-format metadata field identifying the metric, variable, workflow object, unit, or source represented by the row.		See example_values and allowed_values.	numeric	0.1 | 0.12 | 0.14 | 0.16 | 0.18		NA/blank as read by fread	295200	0	246	public	derived_or_workflow_data	csv	pattern_or_fallback	FALSE	acceptable		x_value	slco_F2_heatmap_bin_public.csv				F2	public_or_low_risk	yes		public_deposit	keep_public_deposit	F2	public	Public-deposit file after policy overrides.	public	public_deposit	keep_public_deposit	Parent file is public data and variable was marked keep_public=yes.	public			FALSE	FALSE	FALSE
02_workflows/F2_workflow_v01/submission_ready/public/data/slco_F2_heatmap_bin_public.csv	y_value	y_value	Y value	Descriptor or long-format metadata field identifying the metric, variable, workflow object, unit, or source represented by the row.		See example_values and allowed_values.	numeric	0.1 | 0.2 | 0.3 | 0.4 | 0.5		NA/blank as read by fread	295200	0	300	public	derived_or_workflow_data	csv	pattern_or_fallback	FALSE	acceptable		y_value	slco_F2_heatmap_bin_public.csv				F2	public_or_low_risk	yes		public_deposit	keep_public_deposit	F2	public	Public-deposit file after policy overrides.	public	public_deposit	keep_public_deposit	Parent file is public data and variable was marked keep_public=yes.	public			FALSE	FALSE	FALSE
02_workflows/F2_workflow_v01/submission_ready/public/data/slco_F2_heatmap_meta_public.csv	parameter	parameter	Parameter	Public data variable used to rebuild the corresponding released figure or table; requires final manual wording if this generic fallback is insufficient.		See example_values and allowed_values.	character	dataset_name | domain | anchor | data_object | unit_or_role	dataset_name | domain | anchor | data_object | unit_or_role | release_status | source_input_file | x_axis | x_axis_label | x_min	NA/blank as read by fread	22	0	22	public	derived_or_workflow_data	csv	fallback_needs_wording_review	TRUE	review_and_improve_description	description_generated_by_generic_fallback	parameter	slco_F2_heatmap_meta_public.csv				F2	public_or_low_risk	yes		public_deposit	keep_public_deposit	F2	public	Public-deposit file after policy overrides.	public	public_deposit	keep_public_deposit	Parent file is public data and variable was marked keep_public=yes.	public			FALSE	FALSE	TRUE
02_workflows/F2_workflow_v01/submission_ready/public/data/slco_F2_heatmap_meta_public.csv	value	value	Value	Numerical or character value corresponding to the row-specific variable/metric.		See example_values and allowed_values.	character	slco_F2_heatmap_bin_public | slco | F2 | heatmap | bin	slco_F2_heatmap_bin_public | slco | F2 | heatmap | bin | public | slco_F2_heatmap_input_internal.csv | x_value | Creatinine (mg/dL) | 0.1	NA/blank as read by fread	22	0	21	public	derived_or_workflow_data	csv	exact_definition	FALSE	acceptable		value	slco_F2_heatmap_meta_public.csv				F2	public_or_low_risk	yes		public_deposit	keep_public_deposit	F2	public	Public-deposit file after policy overrides.	public	public_deposit	keep_public_deposit	Parent file is public data and variable was marked keep_public=yes.	public	assay_value_qc_metric_or_long_format_metadata	Assay value, QC metric, or long-format metadata field required to rebuild public outputs.	FALSE	FALSE	FALSE
02_workflows/F3_workflow_v01/data/01_source_loaded_harmonized/esld_master_long_public.csv	age_years_first_available	age_years_first_available	Age years first available	F3 public data variable used for score-shift figure reconstruction.		See example_values and allowed_values.	integer	65 | 67 | 21 | 56 | 63		NA/blank as read by fread	67399	0	79	public	derived_or_workflow_data	csv	pattern_or_fallback	FALSE	acceptable		age_years_first_available	esld_master_long_public.csv				F3	public_or_low_risk	yes		public_deposit	keep_public_deposit	F3	public	Public-deposit file after policy overrides.	public	public_deposit	keep_public_deposit	Parent file is public data and variable was marked keep_public=yes.	public			FALSE	FALSE	FALSE
02_workflows/F3_workflow_v01/data/01_source_loaded_harmonized/esld_master_long_public.csv	age_years_sample	age_years_sample	Age years sample	Public-release pseudonym or technical identifier used for grouping, joining, or reconstructing the released analysis object; not an original clinical identifier unless explicitly stated otherwise.		See example_values and allowed_values.	integer	65 | 66 | 67 | 68 | 69		NA/blank as read by fread	67399	0	84	public	derived_or_workflow_data	csv	pattern_or_fallback	FALSE	acceptable		age_years_sample	esld_master_long_public.csv				F3	public_or_low_risk	yes		public_deposit	keep_public_deposit	F3	public	Public-deposit file after policy overrides.	public	public_deposit	keep_public_deposit	Parent file is public data and variable was marked keep_public=yes.	public			FALSE	FALSE	FALSE
02_workflows/F3_workflow_v01/data/01_source_loaded_harmonized/esld_master_long_public.csv	albumin_g_dl	albumin_g_dl	Albumin g dl	Quality-control, difference, rounding, or summary metric used to verify reconstruction of a public output.		See example_values and allowed_values.	numeric	3.3 | 6.15 | 3.14 | 2.8 | 3.26		NA/blank as read by fread	67399	58785	580	public	derived_or_workflow_data	csv	pattern_or_fallback	FALSE	acceptable		albumin_g_dl	esld_master_long_public.csv				F3	public_or_low_risk	yes		public_deposit	keep_public_deposit	F3	public	Public-deposit file after policy overrides.	public	public_deposit	keep_public_deposit	Parent file is public data and variable was marked keep_public=yes.	public			FALSE	FALSE	FALSE
02_workflows/F3_workflow_v01/data/01_source_loaded_harmonized/esld_master_long_public.csv	ald	ald	Ald	F3 public data variable used for score-shift figure reconstruction.		See example_values and allowed_values.	integer	0 | 1		NA/blank as read by fread	67399	0	2	public	derived_or_workflow_data	csv	pattern_or_fallback	FALSE	acceptable		ald	esld_master_long_public.csv				F3	public_or_low_risk	yes		public_deposit	keep_public_deposit	F3	public	Public-deposit file after policy overrides.	public	public_deposit	keep_public_deposit	Parent file is public data and variable was marked keep_public=yes.	public			FALSE	FALSE	FALSE
02_workflows/F3_workflow_v01/data/01_source_loaded_harmonized/esld_master_long_public.csv	ald_hcv	ald_hcv	Ald hcv	F3 public data variable used for score-shift figure reconstruction.		See example_values and allowed_values.	integer	0 | 1		NA/blank as read by fread	67399	0	2	public	derived_or_workflow_data	csv	pattern_or_fallback	FALSE	acceptable		ald_hcv	esld_master_long_public.csv				F3	public_or_low_risk	yes		public_deposit	keep_public_deposit	F3	public	Public-deposit file after policy overrides.	public	public_deposit	keep_public_deposit	Parent file is public data and variable was marked keep_public=yes.	public			FALSE	FALSE	FALSE
02_workflows/F3_workflow_v01/data/01_source_loaded_harmonized/esld_master_long_public.csv	autoimmune	autoimmune	Autoimmune	F3 public data variable used for score-shift figure reconstruction.		See example_values and allowed_values.	integer	0 | 1		NA/blank as read by fread	67399	0	2	public	derived_or_workflow_data	csv	pattern_or_fallback	FALSE	acceptable		autoimmune	esld_master_long_public.csv				F3	public_or_low_risk	yes		public_deposit	keep_public_deposit	F3	public	Public-deposit file after policy overrides.	public	public_deposit	keep_public_deposit	Parent file is public data and variable was marked keep_public=yes.	public			FALSE	FALSE	FALSE
02_workflows/F3_workflow_v01/data/01_source_loaded_harmonized/esld_master_long_public.csv	crea	crea	Crea	F3 public data variable used for score-shift figure reconstruction.		See example_values and allowed_values.	numeric	1.91 | 1.42 | 1.31 | 1.3 | 1.28		NA/blank as read by fread	67399	0	975	public	derived_or_workflow_data	csv	pattern_or_fallback	FALSE	acceptable		crea	esld_master_long_public.csv				F3	public_or_low_risk	yes		public_deposit	keep_public_deposit	F3	public	Public-deposit file after policy overrides.	public	public_deposit	keep_public_deposit	Parent file is public data and variable was marked keep_public=yes.	public			FALSE	FALSE	FALSE
02_workflows/F3_workflow_v01/data/01_source_loaded_harmonized/esld_master_long_public.csv	crea_corrected	crea_corrected	Crea corrected	F3 public data variable used for score-shift figure reconstruction.		See example_values and allowed_values.	numeric	1.87705004446668 | 1.41586432303417 | 1.31039363454933 | 1.30192482788903 | 1.28150549768982		NA/blank as read by fread	67399	0	15868	public	derived_or_workflow_data	csv	pattern_or_fallback	FALSE	acceptable		crea_corrected	esld_master_long_public.csv				F3	public_or_low_risk	yes		public_deposit	keep_public_deposit	F3	public	Public-deposit file after policy overrides.	public	public_deposit	keep_public_deposit	Parent file is public data and variable was marked keep_public=yes.	public			FALSE	FALSE	FALSE
02_workflows/F3_workflow_v01/data/01_source_loaded_harmonized/esld_master_long_public.csv	date_count	date_count	Relative day count	Relative day count used for time alignment; negative/positive values are relative to the analysis anchor and are not calendar dates.		See example_values and allowed_values.	integer	-3021 | -2833 | -2798 | -2793 | -2791		NA/blank as read by fread	67399	50970	1450	public	derived_or_workflow_data	csv	exact_definition	FALSE	acceptable		date_count	esld_master_long_public.csv				F3	manual_review_indirect_identifier_risk	manual_review		public_deposit	keep_public_deposit	F3	manual_review	Public-deposit file after policy overrides.	manual_review	public_deposit	keep_public_deposit	Approved after public manual-variable review. Relative/count-based time variable or binary outcome flag; no calendar date/time disclosed.	manual_review_public_data_variable	relative_time_or_public_outcome	Relative/count-based time variable or binary outcome flag; no calendar date/time disclosed.	FALSE	FALSE	FALSE
02_workflows/F3_workflow_v01/data/01_source_loaded_harmonized/esld_master_long_public.csv	date_count_month	date_count_month	Relative month count	Relative month count derived from the relative day count; this is not a calendar month.		See example_values and allowed_values.	integer	-99 | -93 | -92 | -91 | -87		NA/blank as read by fread	67399	50970	147	public	derived_or_workflow_data	csv	exact_definition	FALSE	acceptable		date_count_month	esld_master_long_public.csv				F3	manual_review_indirect_identifier_risk	manual_review		public_deposit	keep_public_deposit	F3	manual_review	Public-deposit file after policy overrides.	manual_review	public_deposit	keep_public_deposit	Approved after public manual-variable review. Relative/count-based time variable or binary outcome flag; no calendar date/time disclosed.	manual_review_public_data_variable	relative_time_or_public_outcome	Relative/count-based time variable or binary outcome flag; no calendar date/time disclosed.	FALSE	FALSE	FALSE
02_workflows/F3_workflow_v01/data/01_source_loaded_harmonized/esld_master_long_public.csv	dead_sample_flag	dead_sample_flag	Dead sample flag	Public-release pseudonym or technical identifier used for grouping, joining, or reconstructing the released analysis object; not an original clinical identifier unless explicitly stated otherwise.		See example_values and allowed_values.	integer	0 | 1		NA/blank as read by fread	67399	0	2	public	derived_or_workflow_data	csv	pattern_or_fallback	FALSE	acceptable		dead_sample_flag	esld_master_long_public.csv				F3	public_or_low_risk	yes		public_deposit	keep_public_deposit	F3	public	Public-deposit file after policy overrides.	public	public_deposit	keep_public_deposit	Parent file is public data and variable was marked keep_public=yes.	public			FALSE	FALSE	FALSE
02_workflows/F3_workflow_v01/data/01_source_loaded_harmonized/esld_master_long_public.csv	death_within_90d	death_within_90d	Death within 90 days	Binary indicator for death within 90 days of the analysis anchor.		0 = no; 1 = yes	logical			NA/blank as read by fread	67399	67399	0	public	derived_or_workflow_data	csv	exact_definition	FALSE	acceptable		death_within_90d	esld_master_long_public.csv				F3	manual_review_indirect_identifier_risk	manual_review		public_deposit	keep_public_deposit	F3	manual_review	Public-deposit file after policy overrides.	manual_review	public_deposit	keep_public_deposit	Approved after public manual-variable review. Relative/count-based time variable or binary outcome flag; no calendar date/time disclosed.	manual_review_public_data_variable	relative_time_or_public_outcome	Relative/count-based time variable or binary outcome flag; no calendar date/time disclosed.	FALSE	FALSE	FALSE
02_workflows/F3_workflow_v01/data/01_source_loaded_harmonized/esld_master_long_public.csv	deceased_patient_flag	deceased_patient_flag	Deceased patient flag	Binary indicator identifying deceased patients within the released analysis context.		0 = no; 1 = yes	integer	0 | 1		NA/blank as read by fread	67399	0	2	public	derived_or_workflow_data	csv	exact_definition	FALSE	acceptable		deceased_patient_flag	esld_master_long_public.csv				F3	manual_review_indirect_identifier_risk	manual_review		public_deposit	keep_public_deposit	F3	manual_review	Public-deposit file after policy overrides.	manual_review	public_deposit	keep_public_deposit	Approved after public manual-variable review. Public release pseudonym, binary flag, or technical F1 identifier; not a raw patient identifier.	manual_review_public_data_variable	release_pseudonym_or_technical_identifier	Public release pseudonym, binary flag, or technical F1 identifier; not a raw patient identifier.	FALSE	FALSE	FALSE
02_workflows/F3_workflow_v01/data/01_source_loaded_harmonized/esld_master_long_public.csv	delta_eq_0_flag	delta_eq_0_flag	Delta eq 0 flag	Binary or categorical status indicator used in the corresponding analysis.		See example_values and allowed_values.	integer	1 | 0		NA/blank as read by fread	67399	0	2	public	derived_or_workflow_data	csv	pattern_or_fallback	FALSE	acceptable		delta_eq_0_flag	esld_master_long_public.csv				F3	public_or_low_risk	yes		public_deposit	keep_public_deposit	F3	public	Public-deposit file after policy overrides.	public	public_deposit	keep_public_deposit	Parent file is public data and variable was marked keep_public=yes.	public			FALSE	FALSE	FALSE
02_workflows/F3_workflow_v01/data/01_source_loaded_harmonized/esld_master_long_public.csv	delta_gt_0_flag	delta_gt_0_flag	Delta gt 0 flag	Binary or categorical status indicator used in the corresponding analysis.		See example_values and allowed_values.	integer	0 | 1		NA/blank as read by fread	67399	0	2	public	derived_or_workflow_data	csv	pattern_or_fallback	FALSE	acceptable		delta_gt_0_flag	esld_master_long_public.csv				F3	public_or_low_risk	yes		public_deposit	keep_public_deposit	F3	public	Public-deposit file after policy overrides.	public	public_deposit	keep_public_deposit	Parent file is public data and variable was marked keep_public=yes.	public			FALSE	FALSE	FALSE
02_workflows/F3_workflow_v01/data/01_source_loaded_harmonized/esld_master_long_public.csv	delta_le_minus1_flag	delta_le_minus1_flag	Delta le minus1 flag	Binary or categorical status indicator used in the corresponding analysis.		See example_values and allowed_values.	integer	0 | 1		NA/blank as read by fread	67399	0	2	public	derived_or_workflow_data	csv	pattern_or_fallback	FALSE	acceptable		delta_le_minus1_flag	esld_master_long_public.csv				F3	public_or_low_risk	yes		public_deposit	keep_public_deposit	F3	public	Public-deposit file after policy overrides.	public	public_deposit	keep_public_deposit	Parent file is public data and variable was marked keep_public=yes.	public			FALSE	FALSE	FALSE
02_workflows/F3_workflow_v01/data/01_source_loaded_harmonized/esld_master_long_public.csv	dialysis_raw	dialysis_raw	Dialysis raw	F3 public data variable used for score-shift figure reconstruction.		See example_values and allowed_values.	integer	0 | 1		NA/blank as read by fread	67399	27827	2	public	derived_or_workflow_data	csv	pattern_or_fallback	FALSE	acceptable		dialysis_raw	esld_master_long_public.csv				F3	public_or_low_risk	yes		public_deposit	keep_public_deposit	F3	public	Public-deposit file after policy overrides.	public	public_deposit	keep_public_deposit	Parent file is public data and variable was marked keep_public=yes.	public			FALSE	FALSE	FALSE
02_workflows/F3_workflow_v01/data/01_source_loaded_harmonized/esld_master_long_public.csv	encounter_id_public	encounter_id_public	Public encounter pseudonym	Non-linkable public-release encounter pseudonym used for encounter-level grouping; not an original hospital encounter identifier.		See example_values and allowed_values.	character	E001181 | E000008 | E000041 | E000100 | E000126	E001181 | E000008 | E000041 | E000100 | E000126 | E000151 | E000157 | E000219 | E000289 | E000344	NA/blank as read by fread	67399	0	5045	public	derived_or_workflow_data	csv	exact_definition	FALSE	acceptable		encounter_id_public	esld_master_long_public.csv				F3	manual_review_indirect_identifier_risk	manual_review		public_deposit	keep_public_deposit	F3	manual_review	Public-deposit file after policy overrides.	manual_review	public_deposit	keep_public_deposit	Approved after public manual-variable review. Public release pseudonym, binary flag, or technical F1 identifier; not a raw patient identifier.	manual_review_public_data_variable	release_pseudonym_or_technical_identifier	Public release pseudonym, binary flag, or technical F1 identifier; not a raw patient identifier.	FALSE	FALSE	FALSE
02_workflows/F3_workflow_v01/data/01_source_loaded_harmonized/esld_master_long_public.csv	etiology_source_current_flag	etiology_source_current_flag	Etiology source current flag	Binary or categorical status indicator used in the corresponding analysis.		See example_values and allowed_values.	integer	1		NA/blank as read by fread	67399	0	1	public	derived_or_workflow_data	csv	pattern_or_fallback	FALSE	acceptable		etiology_source_current_flag	esld_master_long_public.csv				F3	public_or_low_risk	yes		public_deposit	keep_public_deposit	F3	public	Public-deposit file after policy overrides.	public	public_deposit	keep_public_deposit	Parent file is public data and variable was marked keep_public=yes.	public			FALSE	FALSE	FALSE
02_workflows/F3_workflow_v01/data/01_source_loaded_harmonized/esld_master_long_public.csv	etiology_unclassified	etiology_unclassified	Etiology unclassified	F3 public data variable used for score-shift figure reconstruction.		Score or category class as represented in the data file.	integer	0		NA/blank as read by fread	67399	0	1	public	derived_or_workflow_data	csv	pattern_or_fallback	FALSE	acceptable		etiology_unclassified	esld_master_long_public.csv				F3	public_or_low_risk	yes		public_deposit	keep_public_deposit	F3	public	Public-deposit file after policy overrides.	public	public_deposit	keep_public_deposit	Parent file is public data and variable was marked keep_public=yes.	public			FALSE	FALSE	FALSE
02_workflows/F3_workflow_v01/data/01_source_loaded_harmonized/esld_master_long_public.csv	hbv	hbv	Hbv	F3 public data variable used for score-shift figure reconstruction.		See example_values and allowed_values.	integer	0 | 1		NA/blank as read by fread	67399	0	2	public	derived_or_workflow_data	csv	pattern_or_fallback	FALSE	acceptable		hbv	esld_master_long_public.csv				F3	public_or_low_risk	yes		public_deposit	keep_public_deposit	F3	public	Public-deposit file after policy overrides.	public	public_deposit	keep_public_deposit	Parent file is public data and variable was marked keep_public=yes.	public			FALSE	FALSE	FALSE
02_workflows/F3_workflow_v01/data/01_source_loaded_harmonized/esld_master_long_public.csv	hcv	hcv	Hcv	F3 public data variable used for score-shift figure reconstruction.		See example_values and allowed_values.	integer	0 | 1		NA/blank as read by fread	67399	0	2	public	derived_or_workflow_data	csv	pattern_or_fallback	FALSE	acceptable		hcv	esld_master_long_public.csv				F3	public_or_low_risk	yes		public_deposit	keep_public_deposit	F3	public	Public-deposit file after policy overrides.	public	public_deposit	keep_public_deposit	Parent file is public data and variable was marked keep_public=yes.	public			FALSE	FALSE	FALSE
02_workflows/F3_workflow_v01/data/01_source_loaded_harmonized/esld_master_long_public.csv	icd_source_present	icd_source_present	Icd source present	Descriptor or long-format metadata field identifying the metric, variable, workflow object, unit, or source represented by the row.		See example_values and allowed_values.	integer	1 | 0		NA/blank as read by fread	67399	0	2	public	derived_or_workflow_data	csv	pattern_or_fallback	FALSE	acceptable		icd_source_present	esld_master_long_public.csv				F3	public_or_low_risk	yes		public_deposit	keep_public_deposit	F3	public	Public-deposit file after policy overrides.	public	public_deposit	keep_public_deposit	Parent file is public data and variable was marked keep_public=yes.	public			FALSE	FALSE	FALSE
02_workflows/F3_workflow_v01/data/01_source_loaded_harmonized/esld_master_long_public.csv	in_t1_cohort	in_t1_cohort	In t1 cohort	F3 public data variable used for score-shift figure reconstruction.		See example_values and allowed_values.	integer	1		NA/blank as read by fread	67399	0	1	public	derived_or_workflow_data	csv	pattern_or_fallback	FALSE	acceptable		in_t1_cohort	esld_master_long_public.csv				F3	public_or_low_risk	yes		public_deposit	keep_public_deposit	F3	public	Public-deposit file after policy overrides.	public	public_deposit	keep_public_deposit	Parent file is public data and variable was marked keep_public=yes.	public			FALSE	FALSE	FALSE
02_workflows/F3_workflow_v01/data/01_source_loaded_harmonized/esld_master_long_public.csv	in_t3_anchor_model	in_t3_anchor_model	In t3 anchor model	F3 public data variable used for score-shift figure reconstruction.		See example_values and allowed_values.	integer	1 | 0		NA/blank as read by fread	67399	0	2	public	derived_or_workflow_data	csv	pattern_or_fallback	FALSE	acceptable		in_t3_anchor_model	esld_master_long_public.csv				F3	public_or_low_risk	yes		public_deposit	keep_public_deposit	F3	public	Public-deposit file after policy overrides.	public	public_deposit	keep_public_deposit	Parent file is public data and variable was marked keep_public=yes.	public			FALSE	FALSE	FALSE
02_workflows/F3_workflow_v01/data/01_source_loaded_harmonized/esld_master_long_public.csv	in_t4_prevalence_path	in_t4_prevalence_path	In t4 prevalence path	F3 public data variable used for score-shift figure reconstruction.		See example_values and allowed_values.	integer	1		NA/blank as read by fread	67399	0	1	public	derived_or_workflow_data	csv	pattern_or_fallback	FALSE	acceptable		in_t4_prevalence_path	esld_master_long_public.csv				F3	public_or_low_risk	yes		public_deposit	keep_public_deposit	F3	public	Public-deposit file after policy overrides.	public	public_deposit	keep_public_deposit	Parent file is public data and variable was marked keep_public=yes.	public			FALSE	FALSE	FALSE
02_workflows/F3_workflow_v01/data/01_source_loaded_harmonized/esld_master_long_public.csv	in_t4_survival_path	in_t4_survival_path	In t4 survival path	F3 public data variable used for score-shift figure reconstruction.		See example_values and allowed_values.	integer	0 | 1		NA/blank as read by fread	67399	0	2	public	derived_or_workflow_data	csv	pattern_or_fallback	FALSE	acceptable		in_t4_survival_path	esld_master_long_public.csv				F3	public_or_low_risk	yes		public_deposit	keep_public_deposit	F3	public	Public-deposit file after policy overrides.	public	public_deposit	keep_public_deposit	Parent file is public data and variable was marked keep_public=yes.	public			FALSE	FALSE	FALSE
02_workflows/F3_workflow_v01/data/01_source_loaded_harmonized/esld_master_long_public.csv	inr	inr	Inr	F3 public data variable used for score-shift figure reconstruction.		See example_values and allowed_values.	numeric	1.14 | 0.91 | 1 | 1.04 | 0.98		NA/blank as read by fread	67399	0	786	public	derived_or_workflow_data	csv	pattern_or_fallback	FALSE	acceptable		inr	esld_master_long_public.csv				F3	public_or_low_risk	yes		public_deposit	keep_public_deposit	F3	public	Public-deposit file after policy overrides.	public	public_deposit	keep_public_deposit	Parent file is public data and variable was marked keep_public=yes.	public			FALSE	FALSE	FALSE
02_workflows/F3_workflow_v01/data/01_source_loaded_harmonized/esld_master_long_public.csv	mash	mash	Mash	F3 public data variable used for score-shift figure reconstruction.		See example_values and allowed_values.	integer	0 | 1		NA/blank as read by fread	67399	0	2	public	derived_or_workflow_data	csv	pattern_or_fallback	FALSE	acceptable		mash	esld_master_long_public.csv				F3	public_or_low_risk	yes		public_deposit	keep_public_deposit	F3	public	Public-deposit file after policy overrides.	public	public_deposit	keep_public_deposit	Parent file is public data and variable was marked keep_public=yes.	public			FALSE	FALSE	FALSE
02_workflows/F3_workflow_v01/data/01_source_loaded_harmonized/esld_master_long_public.csv	model	model	Model	F3 public data variable used for score-shift figure reconstruction.		See example_values and allowed_values.	character	MELD | MELD-Na | reMELD-Na | MELD 3.0	MELD | MELD-Na | reMELD-Na | MELD 3.0	NA/blank as read by fread	67399	0	4	public	derived_or_workflow_data	csv	pattern_or_fallback	FALSE	acceptable		model	esld_master_long_public.csv				F3	public_or_low_risk	yes		public_deposit	keep_public_deposit	F3	public	Public-deposit file after policy overrides.	public	public_deposit	keep_public_deposit	Parent file is public data and variable was marked keep_public=yes.	public			FALSE	FALSE	FALSE
02_workflows/F3_workflow_v01/data/01_source_loaded_harmonized/esld_master_long_public.csv	other	other	Other	F3 public data variable used for score-shift figure reconstruction.		See example_values and allowed_values.	integer	1 | 0		NA/blank as read by fread	67399	0	2	public	derived_or_workflow_data	csv	pattern_or_fallback	FALSE	acceptable		other	esld_master_long_public.csv				F3	public_or_low_risk	yes		public_deposit	keep_public_deposit	F3	public	Public-deposit file after policy overrides.	public	public_deposit	keep_public_deposit	Parent file is public data and variable was marked keep_public=yes.	public			FALSE	FALSE	FALSE
02_workflows/F3_workflow_v01/data/01_source_loaded_harmonized/esld_master_long_public.csv	patient_id	patient_id	Public patient pseudonym	Non-linkable public-release patient pseudonym used to preserve within-patient grouping in public ESLD data; not an original hospital patient identifier.		See example_values and allowed_values.	character	P000001 | P000002 | P000003 | P000004 | P000005	P000001 | P000002 | P000003 | P000004 | P000005 | P000006 | P000007 | P000008 | P000009 | P000010	NA/blank as read by fread	67399	0	1375	public	derived_or_workflow_data	csv	exact_definition	FALSE	acceptable		patient_id	esld_master_long_public.csv				F3	manual_review_indirect_identifier_risk	manual_review		public_deposit	keep_public_deposit	F3	manual_review	Public-deposit file after policy overrides.	manual_review	public_deposit	keep_public_deposit	Approved after public manual-variable review. Public release pseudonym, binary flag, or technical F1 identifier; not a raw patient identifier.	manual_review_public_data_variable	release_pseudonym_or_technical_identifier	Public release pseudonym, binary flag, or technical F1 identifier; not a raw patient identifier.	FALSE	FALSE	FALSE
02_workflows/F3_workflow_v01/data/01_source_loaded_harmonized/esld_master_long_public.csv	pbc	pbc	Pbc	F3 public data variable used for score-shift figure reconstruction.		See example_values and allowed_values.	integer	0 | 1		NA/blank as read by fread	67399	0	2	public	derived_or_workflow_data	csv	pattern_or_fallback	FALSE	acceptable		pbc	esld_master_long_public.csv				F3	public_or_low_risk	yes		public_deposit	keep_public_deposit	F3	public	Public-deposit file after policy overrides.	public	public_deposit	keep_public_deposit	Parent file is public data and variable was marked keep_public=yes.	public			FALSE	FALSE	FALSE
02_workflows/F3_workflow_v01/data/01_source_loaded_harmonized/esld_master_long_public.csv	sample_day_from_first_sample	sample_day_from_first_sample	Sample day from first sample	Public-release pseudonym or technical identifier used for grouping, joining, or reconstructing the released analysis object; not an original clinical identifier unless explicitly stated otherwise.		See example_values and allowed_values.	integer	0 | 42 | 91 | 118 | 133		NA/blank as read by fread	67399	0	3438	public	derived_or_workflow_data	csv	pattern_or_fallback	FALSE	acceptable		sample_day_from_first_sample	esld_master_long_public.csv				F3	public_or_low_risk	yes		public_deposit	keep_public_deposit	F3	public	Public-deposit file after policy overrides.	public	public_deposit	keep_public_deposit	Parent file is public data and variable was marked keep_public=yes.	public			FALSE	FALSE	FALSE
02_workflows/F3_workflow_v01/data/01_source_loaded_harmonized/esld_master_long_public.csv	sample_group_id_public	sample_group_id_public	Public sample-group pseudonym	Non-linkable public-release sample-group pseudonym used to group samples within the released public data.		See example_values and allowed_values.	character	G0000001 | G0000002 | G0000003 | G0000004 | G0000005	G0000001 | G0000002 | G0000003 | G0000004 | G0000005 | G0000006 | G0000007 | G0000008 | G0000009 | G0000010	NA/blank as read by fread	67399	0	20359	public	derived_or_workflow_data	csv	exact_definition	FALSE	acceptable		sample_group_id_public	esld_master_long_public.csv				F3	manual_review_indirect_identifier_risk	manual_review		public_deposit	keep_public_deposit	F3	manual_review	Public-deposit file after policy overrides.	manual_review	public_deposit	keep_public_deposit	Approved after public manual-variable review. Public release pseudonym, binary flag, or technical F1 identifier; not a raw patient identifier.	manual_review_public_data_variable	release_pseudonym_or_technical_identifier	Public release pseudonym, binary flag, or technical F1 identifier; not a raw patient identifier.	FALSE	FALSE	FALSE
02_workflows/F3_workflow_v01/data/01_source_loaded_harmonized/esld_master_long_public.csv	sample_id	sample_id	Sample identifier	Identifier of a sample or experimental record within the released public data; not a personal identifier.		See example_values and allowed_values.	character	S0000001 | S0000002 | S0000003 | S0000004 | S0000005	S0000001 | S0000002 | S0000003 | S0000004 | S0000005 | S0000006 | S0000007 | S0000008 | S0000009 | S0000010	NA/blank as read by fread	67399	0	67399	public	derived_or_workflow_data	csv	exact_definition	FALSE	acceptable		sample_id	esld_master_long_public.csv				F3	manual_review_indirect_identifier_risk	manual_review		public_deposit	keep_public_deposit	F3	manual_review	Public-deposit file after policy overrides.	manual_review	public_deposit	keep_public_deposit	Approved after public manual-variable review. Public release pseudonym, binary flag, or technical F1 identifier; not a raw patient identifier.	manual_review_public_data_variable	release_pseudonym_or_technical_identifier	Public release pseudonym, binary flag, or technical F1 identifier; not a raw patient identifier.	FALSE	FALSE	FALSE
02_workflows/F3_workflow_v01/data/01_source_loaded_harmonized/esld_master_long_public.csv	sample_month_index	sample_month_index	Sample month index	Public-release pseudonym or technical identifier used for grouping, joining, or reconstructing the released analysis object; not an original clinical identifier unless explicitly stated otherwise.		See example_values and allowed_values.	integer	0 | 1 | 2 | 3 | 4		NA/blank as read by fread	67399	0	177	public	derived_or_workflow_data	csv	pattern_or_fallback	FALSE	acceptable		sample_month_index	esld_master_long_public.csv				F3	public_or_low_risk	yes		public_deposit	keep_public_deposit	F3	public	Public-deposit file after policy overrides.	public	public_deposit	keep_public_deposit	Parent file is public data and variable was marked keep_public=yes.	public			FALSE	FALSE	FALSE
02_workflows/F3_workflow_v01/data/01_source_loaded_harmonized/esld_master_long_public.csv	score_corrected	score_corrected	Score corrected	MELD-related score, score variant, score class, or score difference used in the corresponding analysis.		See example_values and allowed_values.	integer	14 | 19 | 16 | 10 | 13		NA/blank as read by fread	67399	0	40	public	derived_or_workflow_data	csv	pattern_or_fallback	FALSE	acceptable		score_corrected	esld_master_long_public.csv				F3	public_or_low_risk	yes		public_deposit	keep_public_deposit	F3	public	Public-deposit file after policy overrides.	public	public_deposit	keep_public_deposit	Parent file is public data and variable was marked keep_public=yes.	public			FALSE	FALSE	FALSE
02_workflows/F3_workflow_v01/data/01_source_loaded_harmonized/esld_master_long_public.csv	score_delta	score_delta	Score difference	Difference between score variants or scoring approaches, expressed in score points.		See example_values and allowed_values.	integer	0 | 1 | -1 | -2		NA/blank as read by fread	67399	0	4	public	derived_or_workflow_data	csv	exact_definition	FALSE	acceptable		score_delta	esld_master_long_public.csv				F3	public_or_low_risk	yes		public_deposit	keep_public_deposit	F3	public	Public-deposit file after policy overrides.	public	public_deposit	keep_public_deposit	Parent file is public data and variable was marked keep_public=yes.	public			FALSE	FALSE	FALSE
02_workflows/F3_workflow_v01/data/01_source_loaded_harmonized/esld_master_long_public.csv	score_original	score_original	Score original	MELD-related score, score variant, score class, or score difference used in the corresponding analysis.		See example_values and allowed_values.	integer	14 | 19 | 16 | 10 | 13		NA/blank as read by fread	67399	0	40	public	derived_or_workflow_data	csv	pattern_or_fallback	FALSE	acceptable		score_original	esld_master_long_public.csv				F3	public_or_low_risk	yes		public_deposit	keep_public_deposit	F3	public	Public-deposit file after policy overrides.	public	public_deposit	keep_public_deposit	Parent file is public data and variable was marked keep_public=yes.	public			FALSE	FALSE	FALSE
02_workflows/F3_workflow_v01/data/01_source_loaded_harmonized/esld_master_long_public.csv	sex	sex	Sex	F3 public data variable used for score-shift figure reconstruction.		Coding as represented in the data file; see allowed/example values.	character	M | F	M | F	NA/blank as read by fread	67399	0	2	public	derived_or_workflow_data	csv	pattern_or_fallback	FALSE	acceptable		sex	esld_master_long_public.csv				F3	public_or_low_risk	yes		public_deposit	keep_public_deposit	F3	public	Public-deposit file after policy overrides.	public	public_deposit	keep_public_deposit	Parent file is public data and variable was marked keep_public=yes.	public			FALSE	FALSE	FALSE
02_workflows/F3_workflow_v01/data/01_source_loaded_harmonized/esld_master_long_public.csv	sodium	sodium	Sodium	F3 public data variable used for score-shift figure reconstruction.		See example_values and allowed_values.	numeric	131 | 134 | 132 | 133 | 140		NA/blank as read by fread	67399	20359	188	public	derived_or_workflow_data	csv	pattern_or_fallback	FALSE	acceptable		sodium	esld_master_long_public.csv				F3	public_or_low_risk	yes		public_deposit	keep_public_deposit	F3	public	Public-deposit file after policy overrides.	public	public_deposit	keep_public_deposit	Parent file is public data and variable was marked keep_public=yes.	public			FALSE	FALSE	FALSE
02_workflows/F3_workflow_v01/data/01_source_loaded_harmonized/esld_master_long_public.csv	tbil	tbil	Tbil	Bilirubin-related concentration or metric used in the corresponding analysis.		See example_values and allowed_values.	numeric	1 | 0.9 | 1.1 | 0.8 | 0.6		NA/blank as read by fread	67399	0	2029	public	derived_or_workflow_data	csv	pattern_or_fallback	FALSE	acceptable		tbil	esld_master_long_public.csv				F3	public_or_low_risk	yes		public_deposit	keep_public_deposit	F3	public	Public-deposit file after policy overrides.	public	public_deposit	keep_public_deposit	Parent file is public data and variable was marked keep_public=yes.	public			FALSE	FALSE	FALSE
02_workflows/F3_workflow_v01/data/02b_figure_content/esld_F3_score_shift_aggregate_public.csv	delta_class	delta_class	Delta class	F3 public data variable used for score-shift figure reconstruction.		Score or category class as represented in the data file.	character	pm | p1 | m1 | m2	pm | p1 | m1 | m2	NA/blank as read by fread	315	0	4	public	derived_or_workflow_data	csv	pattern_or_fallback	FALSE	acceptable		delta_class	esld_F3_score_shift_aggregate_public.csv				F3	public_or_low_risk	yes		public_deposit	keep_public_deposit	F3	public	Public-deposit file after policy overrides.	public	public_deposit	keep_public_deposit	Parent file is public data and variable was marked keep_public=yes.	public			FALSE	FALSE	FALSE
02_workflows/F3_workflow_v01/data/02b_figure_content/esld_F3_score_shift_aggregate_public.csv	model	model	Model	F3 public data variable used for score-shift figure reconstruction.		See example_values and allowed_values.	character	MELD | MELD 3.0 | MELD-Na | reMELD-Na	MELD | MELD 3.0 | MELD-Na | reMELD-Na	NA/blank as read by fread	315	0	4	public	derived_or_workflow_data	csv	pattern_or_fallback	FALSE	acceptable		model	esld_F3_score_shift_aggregate_public.csv				F3	public_or_low_risk	yes		public_deposit	keep_public_deposit	F3	public	Public-deposit file after policy overrides.	public	public_deposit	keep_public_deposit	Parent file is public data and variable was marked keep_public=yes.	public			FALSE	FALSE	FALSE
02_workflows/F3_workflow_v01/data/02b_figure_content/esld_F3_score_shift_aggregate_public.csv	n	n	Number of observations	Count of observations, patients, samples, events, or rows, depending on the data file.		See example_values and allowed_values.	integer	963 | 9 | 1801 | 33 | 1915		NA/blank as read by fread	315	0	173	public	derived_or_workflow_data	csv	exact_definition	FALSE	acceptable		n	esld_F3_score_shift_aggregate_public.csv				F3	public_or_low_risk	yes		public_deposit	keep_public_deposit	F3	public	Public-deposit file after policy overrides.	public	public_deposit	keep_public_deposit	Parent file is public data and variable was marked keep_public=yes.	public			FALSE	FALSE	FALSE
02_workflows/F3_workflow_v01/data/02b_figure_content/esld_F3_score_shift_aggregate_public.csv	x_class	x_class	X class	F3 public data variable used for score-shift figure reconstruction.		Score or category class as represented in the data file.	integer	6 | 7 | 8 | 9 | 10		NA/blank as read by fread	315	0	35	public	derived_or_workflow_data	csv	pattern_or_fallback	FALSE	acceptable		x_class	esld_F3_score_shift_aggregate_public.csv				F3	public_or_low_risk	yes		public_deposit	keep_public_deposit	F3	public	Public-deposit file after policy overrides.	public	public_deposit	keep_public_deposit	Parent file is public data and variable was marked keep_public=yes.	public			FALSE	FALSE	FALSE
02_workflows/F3_workflow_v01/submission_ready/public/data/esld_F3_score_shift_aggregate_public.csv	delta_class	delta_class	Delta class	F3 public data variable used for score-shift figure reconstruction.		Score or category class as represented in the data file.	character	pm | p1 | m1 | m2	pm | p1 | m1 | m2	NA/blank as read by fread	315	0	4	public	derived_or_workflow_data	csv	pattern_or_fallback	FALSE	acceptable		delta_class	esld_F3_score_shift_aggregate_public.csv				F3	public_or_low_risk	yes		public_deposit	keep_public_deposit	F3	public	Public-deposit file after policy overrides.	public	public_deposit	keep_public_deposit	Parent file is public data and variable was marked keep_public=yes.	public			FALSE	FALSE	FALSE
02_workflows/F3_workflow_v01/submission_ready/public/data/esld_F3_score_shift_aggregate_public.csv	model	model	Model	F3 public data variable used for score-shift figure reconstruction.		See example_values and allowed_values.	character	MELD | MELD 3.0 | MELD-Na | reMELD-Na	MELD | MELD 3.0 | MELD-Na | reMELD-Na	NA/blank as read by fread	315	0	4	public	derived_or_workflow_data	csv	pattern_or_fallback	FALSE	acceptable		model	esld_F3_score_shift_aggregate_public.csv				F3	public_or_low_risk	yes		public_deposit	keep_public_deposit	F3	public	Public-deposit file after policy overrides.	public	public_deposit	keep_public_deposit	Parent file is public data and variable was marked keep_public=yes.	public			FALSE	FALSE	FALSE
02_workflows/F3_workflow_v01/submission_ready/public/data/esld_F3_score_shift_aggregate_public.csv	n	n	Number of observations	Count of observations, patients, samples, events, or rows, depending on the data file.		See example_values and allowed_values.	integer	963 | 9 | 1801 | 33 | 1915		NA/blank as read by fread	315	0	173	public	derived_or_workflow_data	csv	exact_definition	FALSE	acceptable		n	esld_F3_score_shift_aggregate_public.csv				F3	public_or_low_risk	yes		public_deposit	keep_public_deposit	F3	public	Public-deposit file after policy overrides.	public	public_deposit	keep_public_deposit	Parent file is public data and variable was marked keep_public=yes.	public			FALSE	FALSE	FALSE
02_workflows/F3_workflow_v01/submission_ready/public/data/esld_F3_score_shift_aggregate_public.csv	x_class	x_class	X class	F3 public data variable used for score-shift figure reconstruction.		Score or category class as represented in the data file.	integer	6 | 7 | 8 | 9 | 10		NA/blank as read by fread	315	0	35	public	derived_or_workflow_data	csv	pattern_or_fallback	FALSE	acceptable		x_class	esld_F3_score_shift_aggregate_public.csv				F3	public_or_low_risk	yes		public_deposit	keep_public_deposit	F3	public	Public-deposit file after policy overrides.	public	public_deposit	keep_public_deposit	Parent file is public data and variable was marked keep_public=yes.	public			FALSE	FALSE	FALSE
02_workflows/F4_workflow_v01/data/01_source_loaded_harmonized/esld_master_long_public.csv	age_years_first_available	age_years_first_available	Age years first available	F4 public data variable used for survival-figure reconstruction.		See example_values and allowed_values.	integer	65 | 67 | 21 | 56 | 63		NA/blank as read by fread	67399	0	79	public	derived_or_workflow_data	csv	pattern_or_fallback	FALSE	acceptable		age_years_first_available	esld_master_long_public.csv				F4	public_or_low_risk	yes		public_deposit	keep_public_deposit	F4	public	Public-deposit file after policy overrides.	public	public_deposit	keep_public_deposit	Parent file is public data and variable was marked keep_public=yes.	public			FALSE	FALSE	FALSE
02_workflows/F4_workflow_v01/data/01_source_loaded_harmonized/esld_master_long_public.csv	age_years_sample	age_years_sample	Age years sample	Public-release pseudonym or technical identifier used for grouping, joining, or reconstructing the released analysis object; not an original clinical identifier unless explicitly stated otherwise.		See example_values and allowed_values.	integer	65 | 66 | 67 | 68 | 69		NA/blank as read by fread	67399	0	84	public	derived_or_workflow_data	csv	pattern_or_fallback	FALSE	acceptable		age_years_sample	esld_master_long_public.csv				F4	public_or_low_risk	yes		public_deposit	keep_public_deposit	F4	public	Public-deposit file after policy overrides.	public	public_deposit	keep_public_deposit	Parent file is public data and variable was marked keep_public=yes.	public			FALSE	FALSE	FALSE
02_workflows/F4_workflow_v01/data/01_source_loaded_harmonized/esld_master_long_public.csv	albumin_g_dl	albumin_g_dl	Albumin g dl	Quality-control, difference, rounding, or summary metric used to verify reconstruction of a public output.		See example_values and allowed_values.	numeric	3.3 | 6.15 | 3.14 | 2.8 | 3.26		NA/blank as read by fread	67399	58785	580	public	derived_or_workflow_data	csv	pattern_or_fallback	FALSE	acceptable		albumin_g_dl	esld_master_long_public.csv				F4	public_or_low_risk	yes		public_deposit	keep_public_deposit	F4	public	Public-deposit file after policy overrides.	public	public_deposit	keep_public_deposit	Parent file is public data and variable was marked keep_public=yes.	public			FALSE	FALSE	FALSE
02_workflows/F4_workflow_v01/data/01_source_loaded_harmonized/esld_master_long_public.csv	ald	ald	Ald	F4 public data variable used for survival-figure reconstruction.		See example_values and allowed_values.	integer	0 | 1		NA/blank as read by fread	67399	0	2	public	derived_or_workflow_data	csv	pattern_or_fallback	FALSE	acceptable		ald	esld_master_long_public.csv				F4	public_or_low_risk	yes		public_deposit	keep_public_deposit	F4	public	Public-deposit file after policy overrides.	public	public_deposit	keep_public_deposit	Parent file is public data and variable was marked keep_public=yes.	public			FALSE	FALSE	FALSE
02_workflows/F4_workflow_v01/data/01_source_loaded_harmonized/esld_master_long_public.csv	ald_hcv	ald_hcv	Ald hcv	F4 public data variable used for survival-figure reconstruction.		See example_values and allowed_values.	integer	0 | 1		NA/blank as read by fread	67399	0	2	public	derived_or_workflow_data	csv	pattern_or_fallback	FALSE	acceptable		ald_hcv	esld_master_long_public.csv				F4	public_or_low_risk	yes		public_deposit	keep_public_deposit	F4	public	Public-deposit file after policy overrides.	public	public_deposit	keep_public_deposit	Parent file is public data and variable was marked keep_public=yes.	public			FALSE	FALSE	FALSE
02_workflows/F4_workflow_v01/data/01_source_loaded_harmonized/esld_master_long_public.csv	autoimmune	autoimmune	Autoimmune	F4 public data variable used for survival-figure reconstruction.		See example_values and allowed_values.	integer	0 | 1		NA/blank as read by fread	67399	0	2	public	derived_or_workflow_data	csv	pattern_or_fallback	FALSE	acceptable		autoimmune	esld_master_long_public.csv				F4	public_or_low_risk	yes		public_deposit	keep_public_deposit	F4	public	Public-deposit file after policy overrides.	public	public_deposit	keep_public_deposit	Parent file is public data and variable was marked keep_public=yes.	public			FALSE	FALSE	FALSE
02_workflows/F4_workflow_v01/data/01_source_loaded_harmonized/esld_master_long_public.csv	crea	crea	Crea	F4 public data variable used for survival-figure reconstruction.		See example_values and allowed_values.	numeric	1.91 | 1.42 | 1.31 | 1.3 | 1.28		NA/blank as read by fread	67399	0	975	public	derived_or_workflow_data	csv	pattern_or_fallback	FALSE	acceptable		crea	esld_master_long_public.csv				F4	public_or_low_risk	yes		public_deposit	keep_public_deposit	F4	public	Public-deposit file after policy overrides.	public	public_deposit	keep_public_deposit	Parent file is public data and variable was marked keep_public=yes.	public			FALSE	FALSE	FALSE
02_workflows/F4_workflow_v01/data/01_source_loaded_harmonized/esld_master_long_public.csv	crea_corrected	crea_corrected	Crea corrected	F4 public data variable used for survival-figure reconstruction.		See example_values and allowed_values.	numeric	1.87705004446668 | 1.41586432303417 | 1.31039363454933 | 1.30192482788903 | 1.28150549768982		NA/blank as read by fread	67399	0	15868	public	derived_or_workflow_data	csv	pattern_or_fallback	FALSE	acceptable		crea_corrected	esld_master_long_public.csv				F4	public_or_low_risk	yes		public_deposit	keep_public_deposit	F4	public	Public-deposit file after policy overrides.	public	public_deposit	keep_public_deposit	Parent file is public data and variable was marked keep_public=yes.	public			FALSE	FALSE	FALSE
02_workflows/F4_workflow_v01/data/01_source_loaded_harmonized/esld_master_long_public.csv	date_count	date_count	Relative day count	Relative day count used for time alignment; negative/positive values are relative to the analysis anchor and are not calendar dates.		See example_values and allowed_values.	integer	-3021 | -2833 | -2798 | -2793 | -2791		NA/blank as read by fread	67399	50970	1450	public	derived_or_workflow_data	csv	exact_definition	FALSE	acceptable		date_count	esld_master_long_public.csv				F4	manual_review_indirect_identifier_risk	manual_review		public_deposit	keep_public_deposit	F4	manual_review	Public-deposit file after policy overrides.	manual_review	public_deposit	keep_public_deposit	Approved after public manual-variable review. Relative/count-based time variable or binary outcome flag; no calendar date/time disclosed.	manual_review_public_data_variable	relative_time_or_public_outcome	Relative/count-based time variable or binary outcome flag; no calendar date/time disclosed.	FALSE	FALSE	FALSE
02_workflows/F4_workflow_v01/data/01_source_loaded_harmonized/esld_master_long_public.csv	date_count_month	date_count_month	Relative month count	Relative month count derived from the relative day count; this is not a calendar month.		See example_values and allowed_values.	integer	-99 | -93 | -92 | -91 | -87		NA/blank as read by fread	67399	50970	147	public	derived_or_workflow_data	csv	exact_definition	FALSE	acceptable		date_count_month	esld_master_long_public.csv				F4	manual_review_indirect_identifier_risk	manual_review		public_deposit	keep_public_deposit	F4	manual_review	Public-deposit file after policy overrides.	manual_review	public_deposit	keep_public_deposit	Approved after public manual-variable review. Relative/count-based time variable or binary outcome flag; no calendar date/time disclosed.	manual_review_public_data_variable	relative_time_or_public_outcome	Relative/count-based time variable or binary outcome flag; no calendar date/time disclosed.	FALSE	FALSE	FALSE
02_workflows/F4_workflow_v01/data/01_source_loaded_harmonized/esld_master_long_public.csv	dead_sample_flag	dead_sample_flag	Dead sample flag	Public-release pseudonym or technical identifier used for grouping, joining, or reconstructing the released analysis object; not an original clinical identifier unless explicitly stated otherwise.		See example_values and allowed_values.	integer	0 | 1		NA/blank as read by fread	67399	0	2	public	derived_or_workflow_data	csv	pattern_or_fallback	FALSE	acceptable		dead_sample_flag	esld_master_long_public.csv				F4	public_or_low_risk	yes		public_deposit	keep_public_deposit	F4	public	Public-deposit file after policy overrides.	public	public_deposit	keep_public_deposit	Parent file is public data and variable was marked keep_public=yes.	public			FALSE	FALSE	FALSE
02_workflows/F4_workflow_v01/data/01_source_loaded_harmonized/esld_master_long_public.csv	death_within_90d	death_within_90d	Death within 90 days	Binary indicator for death within 90 days of the analysis anchor.		0 = no; 1 = yes	logical			NA/blank as read by fread	67399	67399	0	public	derived_or_workflow_data	csv	exact_definition	FALSE	acceptable		death_within_90d	esld_master_long_public.csv				F4	manual_review_indirect_identifier_risk	manual_review		public_deposit	keep_public_deposit	F4	manual_review	Public-deposit file after policy overrides.	manual_review	public_deposit	keep_public_deposit	Approved after public manual-variable review. Relative/count-based time variable or binary outcome flag; no calendar date/time disclosed.	manual_review_public_data_variable	relative_time_or_public_outcome	Relative/count-based time variable or binary outcome flag; no calendar date/time disclosed.	FALSE	FALSE	FALSE
02_workflows/F4_workflow_v01/data/01_source_loaded_harmonized/esld_master_long_public.csv	deceased_patient_flag	deceased_patient_flag	Deceased patient flag	Binary indicator identifying deceased patients within the released analysis context.		0 = no; 1 = yes	integer	0 | 1		NA/blank as read by fread	67399	0	2	public	derived_or_workflow_data	csv	exact_definition	FALSE	acceptable		deceased_patient_flag	esld_master_long_public.csv				F4	manual_review_indirect_identifier_risk	manual_review		public_deposit	keep_public_deposit	F4	manual_review	Public-deposit file after policy overrides.	manual_review	public_deposit	keep_public_deposit	Approved after public manual-variable review. Public release pseudonym, binary flag, or technical F1 identifier; not a raw patient identifier.	manual_review_public_data_variable	release_pseudonym_or_technical_identifier	Public release pseudonym, binary flag, or technical F1 identifier; not a raw patient identifier.	FALSE	FALSE	FALSE
02_workflows/F4_workflow_v01/data/01_source_loaded_harmonized/esld_master_long_public.csv	delta_eq_0_flag	delta_eq_0_flag	Delta eq 0 flag	Binary or categorical status indicator used in the corresponding analysis.		See example_values and allowed_values.	integer	1 | 0		NA/blank as read by fread	67399	0	2	public	derived_or_workflow_data	csv	pattern_or_fallback	FALSE	acceptable		delta_eq_0_flag	esld_master_long_public.csv				F4	public_or_low_risk	yes		public_deposit	keep_public_deposit	F4	public	Public-deposit file after policy overrides.	public	public_deposit	keep_public_deposit	Parent file is public data and variable was marked keep_public=yes.	public			FALSE	FALSE	FALSE
02_workflows/F4_workflow_v01/data/01_source_loaded_harmonized/esld_master_long_public.csv	delta_gt_0_flag	delta_gt_0_flag	Delta gt 0 flag	Binary or categorical status indicator used in the corresponding analysis.		See example_values and allowed_values.	integer	0 | 1		NA/blank as read by fread	67399	0	2	public	derived_or_workflow_data	csv	pattern_or_fallback	FALSE	acceptable		delta_gt_0_flag	esld_master_long_public.csv				F4	public_or_low_risk	yes		public_deposit	keep_public_deposit	F4	public	Public-deposit file after policy overrides.	public	public_deposit	keep_public_deposit	Parent file is public data and variable was marked keep_public=yes.	public			FALSE	FALSE	FALSE
02_workflows/F4_workflow_v01/data/01_source_loaded_harmonized/esld_master_long_public.csv	delta_le_minus1_flag	delta_le_minus1_flag	Delta le minus1 flag	Binary or categorical status indicator used in the corresponding analysis.		See example_values and allowed_values.	integer	0 | 1		NA/blank as read by fread	67399	0	2	public	derived_or_workflow_data	csv	pattern_or_fallback	FALSE	acceptable		delta_le_minus1_flag	esld_master_long_public.csv				F4	public_or_low_risk	yes		public_deposit	keep_public_deposit	F4	public	Public-deposit file after policy overrides.	public	public_deposit	keep_public_deposit	Parent file is public data and variable was marked keep_public=yes.	public			FALSE	FALSE	FALSE
02_workflows/F4_workflow_v01/data/01_source_loaded_harmonized/esld_master_long_public.csv	dialysis_raw	dialysis_raw	Dialysis raw	F4 public data variable used for survival-figure reconstruction.		See example_values and allowed_values.	integer	0 | 1		NA/blank as read by fread	67399	27827	2	public	derived_or_workflow_data	csv	pattern_or_fallback	FALSE	acceptable		dialysis_raw	esld_master_long_public.csv				F4	public_or_low_risk	yes		public_deposit	keep_public_deposit	F4	public	Public-deposit file after policy overrides.	public	public_deposit	keep_public_deposit	Parent file is public data and variable was marked keep_public=yes.	public			FALSE	FALSE	FALSE
02_workflows/F4_workflow_v01/data/01_source_loaded_harmonized/esld_master_long_public.csv	encounter_id_public	encounter_id_public	Public encounter pseudonym	Non-linkable public-release encounter pseudonym used for encounter-level grouping; not an original hospital encounter identifier.		See example_values and allowed_values.	character	E001181 | E000008 | E000041 | E000100 | E000126	E001181 | E000008 | E000041 | E000100 | E000126 | E000151 | E000157 | E000219 | E000289 | E000344	NA/blank as read by fread	67399	0	5045	public	derived_or_workflow_data	csv	exact_definition	FALSE	acceptable		encounter_id_public	esld_master_long_public.csv				F4	manual_review_indirect_identifier_risk	manual_review		public_deposit	keep_public_deposit	F4	manual_review	Public-deposit file after policy overrides.	manual_review	public_deposit	keep_public_deposit	Approved after public manual-variable review. Public release pseudonym, binary flag, or technical F1 identifier; not a raw patient identifier.	manual_review_public_data_variable	release_pseudonym_or_technical_identifier	Public release pseudonym, binary flag, or technical F1 identifier; not a raw patient identifier.	FALSE	FALSE	FALSE
02_workflows/F4_workflow_v01/data/01_source_loaded_harmonized/esld_master_long_public.csv	etiology_source_current_flag	etiology_source_current_flag	Etiology source current flag	Binary or categorical status indicator used in the corresponding analysis.		See example_values and allowed_values.	integer	1		NA/blank as read by fread	67399	0	1	public	derived_or_workflow_data	csv	pattern_or_fallback	FALSE	acceptable		etiology_source_current_flag	esld_master_long_public.csv				F4	public_or_low_risk	yes		public_deposit	keep_public_deposit	F4	public	Public-deposit file after policy overrides.	public	public_deposit	keep_public_deposit	Parent file is public data and variable was marked keep_public=yes.	public			FALSE	FALSE	FALSE
02_workflows/F4_workflow_v01/data/01_source_loaded_harmonized/esld_master_long_public.csv	etiology_unclassified	etiology_unclassified	Etiology unclassified	F4 public data variable used for survival-figure reconstruction.		Score or category class as represented in the data file.	integer	0		NA/blank as read by fread	67399	0	1	public	derived_or_workflow_data	csv	pattern_or_fallback	FALSE	acceptable		etiology_unclassified	esld_master_long_public.csv				F4	public_or_low_risk	yes		public_deposit	keep_public_deposit	F4	public	Public-deposit file after policy overrides.	public	public_deposit	keep_public_deposit	Parent file is public data and variable was marked keep_public=yes.	public			FALSE	FALSE	FALSE
02_workflows/F4_workflow_v01/data/01_source_loaded_harmonized/esld_master_long_public.csv	hbv	hbv	Hbv	F4 public data variable used for survival-figure reconstruction.		See example_values and allowed_values.	integer	0 | 1		NA/blank as read by fread	67399	0	2	public	derived_or_workflow_data	csv	pattern_or_fallback	FALSE	acceptable		hbv	esld_master_long_public.csv				F4	public_or_low_risk	yes		public_deposit	keep_public_deposit	F4	public	Public-deposit file after policy overrides.	public	public_deposit	keep_public_deposit	Parent file is public data and variable was marked keep_public=yes.	public			FALSE	FALSE	FALSE
02_workflows/F4_workflow_v01/data/01_source_loaded_harmonized/esld_master_long_public.csv	hcv	hcv	Hcv	F4 public data variable used for survival-figure reconstruction.		See example_values and allowed_values.	integer	0 | 1		NA/blank as read by fread	67399	0	2	public	derived_or_workflow_data	csv	pattern_or_fallback	FALSE	acceptable		hcv	esld_master_long_public.csv				F4	public_or_low_risk	yes		public_deposit	keep_public_deposit	F4	public	Public-deposit file after policy overrides.	public	public_deposit	keep_public_deposit	Parent file is public data and variable was marked keep_public=yes.	public			FALSE	FALSE	FALSE
02_workflows/F4_workflow_v01/data/01_source_loaded_harmonized/esld_master_long_public.csv	icd_source_present	icd_source_present	Icd source present	Descriptor or long-format metadata field identifying the metric, variable, workflow object, unit, or source represented by the row.		See example_values and allowed_values.	integer	1 | 0		NA/blank as read by fread	67399	0	2	public	derived_or_workflow_data	csv	pattern_or_fallback	FALSE	acceptable		icd_source_present	esld_master_long_public.csv				F4	public_or_low_risk	yes		public_deposit	keep_public_deposit	F4	public	Public-deposit file after policy overrides.	public	public_deposit	keep_public_deposit	Parent file is public data and variable was marked keep_public=yes.	public			FALSE	FALSE	FALSE
02_workflows/F4_workflow_v01/data/01_source_loaded_harmonized/esld_master_long_public.csv	in_t1_cohort	in_t1_cohort	In t1 cohort	F4 public data variable used for survival-figure reconstruction.		See example_values and allowed_values.	integer	1		NA/blank as read by fread	67399	0	1	public	derived_or_workflow_data	csv	pattern_or_fallback	FALSE	acceptable		in_t1_cohort	esld_master_long_public.csv				F4	public_or_low_risk	yes		public_deposit	keep_public_deposit	F4	public	Public-deposit file after policy overrides.	public	public_deposit	keep_public_deposit	Parent file is public data and variable was marked keep_public=yes.	public			FALSE	FALSE	FALSE
02_workflows/F4_workflow_v01/data/01_source_loaded_harmonized/esld_master_long_public.csv	in_t3_anchor_model	in_t3_anchor_model	In t3 anchor model	F4 public data variable used for survival-figure reconstruction.		See example_values and allowed_values.	integer	1 | 0		NA/blank as read by fread	67399	0	2	public	derived_or_workflow_data	csv	pattern_or_fallback	FALSE	acceptable		in_t3_anchor_model	esld_master_long_public.csv				F4	public_or_low_risk	yes		public_deposit	keep_public_deposit	F4	public	Public-deposit file after policy overrides.	public	public_deposit	keep_public_deposit	Parent file is public data and variable was marked keep_public=yes.	public			FALSE	FALSE	FALSE
02_workflows/F4_workflow_v01/data/01_source_loaded_harmonized/esld_master_long_public.csv	in_t4_prevalence_path	in_t4_prevalence_path	In t4 prevalence path	F4 public data variable used for survival-figure reconstruction.		See example_values and allowed_values.	integer	1		NA/blank as read by fread	67399	0	1	public	derived_or_workflow_data	csv	pattern_or_fallback	FALSE	acceptable		in_t4_prevalence_path	esld_master_long_public.csv				F4	public_or_low_risk	yes		public_deposit	keep_public_deposit	F4	public	Public-deposit file after policy overrides.	public	public_deposit	keep_public_deposit	Parent file is public data and variable was marked keep_public=yes.	public			FALSE	FALSE	FALSE
02_workflows/F4_workflow_v01/data/01_source_loaded_harmonized/esld_master_long_public.csv	in_t4_survival_path	in_t4_survival_path	In t4 survival path	F4 public data variable used for survival-figure reconstruction.		See example_values and allowed_values.	integer	0 | 1		NA/blank as read by fread	67399	0	2	public	derived_or_workflow_data	csv	pattern_or_fallback	FALSE	acceptable		in_t4_survival_path	esld_master_long_public.csv				F4	public_or_low_risk	yes		public_deposit	keep_public_deposit	F4	public	Public-deposit file after policy overrides.	public	public_deposit	keep_public_deposit	Parent file is public data and variable was marked keep_public=yes.	public			FALSE	FALSE	FALSE
02_workflows/F4_workflow_v01/data/01_source_loaded_harmonized/esld_master_long_public.csv	inr	inr	Inr	F4 public data variable used for survival-figure reconstruction.		See example_values and allowed_values.	numeric	1.14 | 0.91 | 1 | 1.04 | 0.98		NA/blank as read by fread	67399	0	786	public	derived_or_workflow_data	csv	pattern_or_fallback	FALSE	acceptable		inr	esld_master_long_public.csv				F4	public_or_low_risk	yes		public_deposit	keep_public_deposit	F4	public	Public-deposit file after policy overrides.	public	public_deposit	keep_public_deposit	Parent file is public data and variable was marked keep_public=yes.	public			FALSE	FALSE	FALSE
02_workflows/F4_workflow_v01/data/01_source_loaded_harmonized/esld_master_long_public.csv	mash	mash	Mash	F4 public data variable used for survival-figure reconstruction.		See example_values and allowed_values.	integer	0 | 1		NA/blank as read by fread	67399	0	2	public	derived_or_workflow_data	csv	pattern_or_fallback	FALSE	acceptable		mash	esld_master_long_public.csv				F4	public_or_low_risk	yes		public_deposit	keep_public_deposit	F4	public	Public-deposit file after policy overrides.	public	public_deposit	keep_public_deposit	Parent file is public data and variable was marked keep_public=yes.	public			FALSE	FALSE	FALSE
02_workflows/F4_workflow_v01/data/01_source_loaded_harmonized/esld_master_long_public.csv	model	model	Model	F4 public data variable used for survival-figure reconstruction.		See example_values and allowed_values.	character	MELD | MELD-Na | reMELD-Na | MELD 3.0	MELD | MELD-Na | reMELD-Na | MELD 3.0	NA/blank as read by fread	67399	0	4	public	derived_or_workflow_data	csv	pattern_or_fallback	FALSE	acceptable		model	esld_master_long_public.csv				F4	public_or_low_risk	yes		public_deposit	keep_public_deposit	F4	public	Public-deposit file after policy overrides.	public	public_deposit	keep_public_deposit	Parent file is public data and variable was marked keep_public=yes.	public			FALSE	FALSE	FALSE
02_workflows/F4_workflow_v01/data/01_source_loaded_harmonized/esld_master_long_public.csv	other	other	Other	F4 public data variable used for survival-figure reconstruction.		See example_values and allowed_values.	integer	1 | 0		NA/blank as read by fread	67399	0	2	public	derived_or_workflow_data	csv	pattern_or_fallback	FALSE	acceptable		other	esld_master_long_public.csv				F4	public_or_low_risk	yes		public_deposit	keep_public_deposit	F4	public	Public-deposit file after policy overrides.	public	public_deposit	keep_public_deposit	Parent file is public data and variable was marked keep_public=yes.	public			FALSE	FALSE	FALSE
02_workflows/F4_workflow_v01/data/01_source_loaded_harmonized/esld_master_long_public.csv	patient_id	patient_id	Public patient pseudonym	Non-linkable public-release patient pseudonym used to preserve within-patient grouping in public ESLD data; not an original hospital patient identifier.		See example_values and allowed_values.	character	P000001 | P000002 | P000003 | P000004 | P000005	P000001 | P000002 | P000003 | P000004 | P000005 | P000006 | P000007 | P000008 | P000009 | P000010	NA/blank as read by fread	67399	0	1375	public	derived_or_workflow_data	csv	exact_definition	FALSE	acceptable		patient_id	esld_master_long_public.csv				F4	manual_review_indirect_identifier_risk	manual_review		public_deposit	keep_public_deposit	F4	manual_review	Public-deposit file after policy overrides.	manual_review	public_deposit	keep_public_deposit	Approved after public manual-variable review. Public release pseudonym, binary flag, or technical F1 identifier; not a raw patient identifier.	manual_review_public_data_variable	release_pseudonym_or_technical_identifier	Public release pseudonym, binary flag, or technical F1 identifier; not a raw patient identifier.	FALSE	FALSE	FALSE
02_workflows/F4_workflow_v01/data/01_source_loaded_harmonized/esld_master_long_public.csv	pbc	pbc	Pbc	F4 public data variable used for survival-figure reconstruction.		See example_values and allowed_values.	integer	0 | 1		NA/blank as read by fread	67399	0	2	public	derived_or_workflow_data	csv	pattern_or_fallback	FALSE	acceptable		pbc	esld_master_long_public.csv				F4	public_or_low_risk	yes		public_deposit	keep_public_deposit	F4	public	Public-deposit file after policy overrides.	public	public_deposit	keep_public_deposit	Parent file is public data and variable was marked keep_public=yes.	public			FALSE	FALSE	FALSE
02_workflows/F4_workflow_v01/data/01_source_loaded_harmonized/esld_master_long_public.csv	sample_day_from_first_sample	sample_day_from_first_sample	Sample day from first sample	Public-release pseudonym or technical identifier used for grouping, joining, or reconstructing the released analysis object; not an original clinical identifier unless explicitly stated otherwise.		See example_values and allowed_values.	integer	0 | 42 | 91 | 118 | 133		NA/blank as read by fread	67399	0	3438	public	derived_or_workflow_data	csv	pattern_or_fallback	FALSE	acceptable		sample_day_from_first_sample	esld_master_long_public.csv				F4	public_or_low_risk	yes		public_deposit	keep_public_deposit	F4	public	Public-deposit file after policy overrides.	public	public_deposit	keep_public_deposit	Parent file is public data and variable was marked keep_public=yes.	public			FALSE	FALSE	FALSE
02_workflows/F4_workflow_v01/data/01_source_loaded_harmonized/esld_master_long_public.csv	sample_group_id_public	sample_group_id_public	Public sample-group pseudonym	Non-linkable public-release sample-group pseudonym used to group samples within the released public data.		See example_values and allowed_values.	character	G0000001 | G0000002 | G0000003 | G0000004 | G0000005	G0000001 | G0000002 | G0000003 | G0000004 | G0000005 | G0000006 | G0000007 | G0000008 | G0000009 | G0000010	NA/blank as read by fread	67399	0	20359	public	derived_or_workflow_data	csv	exact_definition	FALSE	acceptable		sample_group_id_public	esld_master_long_public.csv				F4	manual_review_indirect_identifier_risk	manual_review		public_deposit	keep_public_deposit	F4	manual_review	Public-deposit file after policy overrides.	manual_review	public_deposit	keep_public_deposit	Approved after public manual-variable review. Public release pseudonym, binary flag, or technical F1 identifier; not a raw patient identifier.	manual_review_public_data_variable	release_pseudonym_or_technical_identifier	Public release pseudonym, binary flag, or technical F1 identifier; not a raw patient identifier.	FALSE	FALSE	FALSE
02_workflows/F4_workflow_v01/data/01_source_loaded_harmonized/esld_master_long_public.csv	sample_id	sample_id	Sample identifier	Identifier of a sample or experimental record within the released public data; not a personal identifier.		See example_values and allowed_values.	character	S0000001 | S0000002 | S0000003 | S0000004 | S0000005	S0000001 | S0000002 | S0000003 | S0000004 | S0000005 | S0000006 | S0000007 | S0000008 | S0000009 | S0000010	NA/blank as read by fread	67399	0	67399	public	derived_or_workflow_data	csv	exact_definition	FALSE	acceptable		sample_id	esld_master_long_public.csv				F4	manual_review_indirect_identifier_risk	manual_review		public_deposit	keep_public_deposit	F4	manual_review	Public-deposit file after policy overrides.	manual_review	public_deposit	keep_public_deposit	Approved after public manual-variable review. Public release pseudonym, binary flag, or technical F1 identifier; not a raw patient identifier.	manual_review_public_data_variable	release_pseudonym_or_technical_identifier	Public release pseudonym, binary flag, or technical F1 identifier; not a raw patient identifier.	FALSE	FALSE	FALSE
02_workflows/F4_workflow_v01/data/01_source_loaded_harmonized/esld_master_long_public.csv	sample_month_index	sample_month_index	Sample month index	Public-release pseudonym or technical identifier used for grouping, joining, or reconstructing the released analysis object; not an original clinical identifier unless explicitly stated otherwise.		See example_values and allowed_values.	integer	0 | 1 | 2 | 3 | 4		NA/blank as read by fread	67399	0	177	public	derived_or_workflow_data	csv	pattern_or_fallback	FALSE	acceptable		sample_month_index	esld_master_long_public.csv				F4	public_or_low_risk	yes		public_deposit	keep_public_deposit	F4	public	Public-deposit file after policy overrides.	public	public_deposit	keep_public_deposit	Parent file is public data and variable was marked keep_public=yes.	public			FALSE	FALSE	FALSE
02_workflows/F4_workflow_v01/data/01_source_loaded_harmonized/esld_master_long_public.csv	score_corrected	score_corrected	Score corrected	MELD-related score, score variant, score class, or score difference used in the corresponding analysis.		See example_values and allowed_values.	integer	14 | 19 | 16 | 10 | 13		NA/blank as read by fread	67399	0	40	public	derived_or_workflow_data	csv	pattern_or_fallback	FALSE	acceptable		score_corrected	esld_master_long_public.csv				F4	public_or_low_risk	yes		public_deposit	keep_public_deposit	F4	public	Public-deposit file after policy overrides.	public	public_deposit	keep_public_deposit	Parent file is public data and variable was marked keep_public=yes.	public			FALSE	FALSE	FALSE
02_workflows/F4_workflow_v01/data/01_source_loaded_harmonized/esld_master_long_public.csv	score_delta	score_delta	Score difference	Difference between score variants or scoring approaches, expressed in score points.		See example_values and allowed_values.	integer	0 | 1 | -1 | -2		NA/blank as read by fread	67399	0	4	public	derived_or_workflow_data	csv	exact_definition	FALSE	acceptable		score_delta	esld_master_long_public.csv				F4	public_or_low_risk	yes		public_deposit	keep_public_deposit	F4	public	Public-deposit file after policy overrides.	public	public_deposit	keep_public_deposit	Parent file is public data and variable was marked keep_public=yes.	public			FALSE	FALSE	FALSE
02_workflows/F4_workflow_v01/data/01_source_loaded_harmonized/esld_master_long_public.csv	score_original	score_original	Score original	MELD-related score, score variant, score class, or score difference used in the corresponding analysis.		See example_values and allowed_values.	integer	14 | 19 | 16 | 10 | 13		NA/blank as read by fread	67399	0	40	public	derived_or_workflow_data	csv	pattern_or_fallback	FALSE	acceptable		score_original	esld_master_long_public.csv				F4	public_or_low_risk	yes		public_deposit	keep_public_deposit	F4	public	Public-deposit file after policy overrides.	public	public_deposit	keep_public_deposit	Parent file is public data and variable was marked keep_public=yes.	public			FALSE	FALSE	FALSE
02_workflows/F4_workflow_v01/data/01_source_loaded_harmonized/esld_master_long_public.csv	sex	sex	Sex	F4 public data variable used for survival-figure reconstruction.		Coding as represented in the data file; see allowed/example values.	character	M | F	M | F	NA/blank as read by fread	67399	0	2	public	derived_or_workflow_data	csv	pattern_or_fallback	FALSE	acceptable		sex	esld_master_long_public.csv				F4	public_or_low_risk	yes		public_deposit	keep_public_deposit	F4	public	Public-deposit file after policy overrides.	public	public_deposit	keep_public_deposit	Parent file is public data and variable was marked keep_public=yes.	public			FALSE	FALSE	FALSE
02_workflows/F4_workflow_v01/data/01_source_loaded_harmonized/esld_master_long_public.csv	sodium	sodium	Sodium	F4 public data variable used for survival-figure reconstruction.		See example_values and allowed_values.	numeric	131 | 134 | 132 | 133 | 140		NA/blank as read by fread	67399	20359	188	public	derived_or_workflow_data	csv	pattern_or_fallback	FALSE	acceptable		sodium	esld_master_long_public.csv				F4	public_or_low_risk	yes		public_deposit	keep_public_deposit	F4	public	Public-deposit file after policy overrides.	public	public_deposit	keep_public_deposit	Parent file is public data and variable was marked keep_public=yes.	public			FALSE	FALSE	FALSE
02_workflows/F4_workflow_v01/data/01_source_loaded_harmonized/esld_master_long_public.csv	tbil	tbil	Tbil	Bilirubin-related concentration or metric used in the corresponding analysis.		See example_values and allowed_values.	numeric	1 | 0.9 | 1.1 | 0.8 | 0.6		NA/blank as read by fread	67399	0	2029	public	derived_or_workflow_data	csv	pattern_or_fallback	FALSE	acceptable		tbil	esld_master_long_public.csv				F4	public_or_low_risk	yes		public_deposit	keep_public_deposit	F4	public	Public-deposit file after policy overrides.	public	public_deposit	keep_public_deposit	Parent file is public data and variable was marked keep_public=yes.	public			FALSE	FALSE	FALSE
02_workflows/F4_workflow_v01/data/02b_figure_content/esld_F4_survival_stats_public.csv	asterisk	asterisk	Asterisk	F4 public data variable used for survival-figure reconstruction.		See example_values and allowed_values.	character	n.s. | **** | ** | * | ***	n.s. | **** | ** | * | ***	NA/blank as read by fread	27	0	5	public	derived_or_workflow_data	csv	pattern_or_fallback	FALSE	acceptable		asterisk	esld_F4_survival_stats_public.csv				F4	public_or_low_risk	yes		public_deposit	keep_public_deposit	F4	public	Public-deposit file after policy overrides.	public	public_deposit	keep_public_deposit	Parent file is public data and variable was marked keep_public=yes.	public			FALSE	FALSE	FALSE
02_workflows/F4_workflow_v01/data/02b_figure_content/esld_F4_survival_stats_public.csv	median_m1	median_m1	Median m1	Quality-control, difference, rounding, or summary metric used to verify reconstruction of a public output.		See example_values and allowed_values.	numeric	125 | 74 | 33 | 17 | 10		NA/blank as read by fread	27	0	23	public	derived_or_workflow_data	csv	pattern_or_fallback	FALSE	acceptable		median_m1	esld_F4_survival_stats_public.csv				F4	public_or_low_risk	yes		public_deposit	keep_public_deposit	F4	public	Public-deposit file after policy overrides.	public	public_deposit	keep_public_deposit	Parent file is public data and variable was marked keep_public=yes.	public			FALSE	FALSE	FALSE
02_workflows/F4_workflow_v01/data/02b_figure_content/esld_F4_survival_stats_public.csv	median_pm2	median_pm2	Median pm2	Quality-control, difference, rounding, or summary metric used to verify reconstruction of a public output.		See example_values and allowed_values.	numeric	126 | 26 | 15 | 9 | 7		NA/blank as read by fread	27	0	23	public	derived_or_workflow_data	csv	pattern_or_fallback	FALSE	acceptable		median_pm2	esld_F4_survival_stats_public.csv				F4	public_or_low_risk	yes		public_deposit	keep_public_deposit	F4	public	Public-deposit file after policy overrides.	public	public_deposit	keep_public_deposit	Parent file is public data and variable was marked keep_public=yes.	public			FALSE	FALSE	FALSE
02_workflows/F4_workflow_v01/data/02b_figure_content/esld_F4_survival_stats_public.csv	model	model	Model	F4 public data variable used for survival-figure reconstruction.		See example_values and allowed_values.	character	MELD | MELD-Na | reMELD-Na | MELD 3.0	MELD | MELD-Na | reMELD-Na | MELD 3.0	NA/blank as read by fread	27	0	4	public	derived_or_workflow_data	csv	pattern_or_fallback	FALSE	acceptable		model	esld_F4_survival_stats_public.csv				F4	public_or_low_risk	yes		public_deposit	keep_public_deposit	F4	public	Public-deposit file after policy overrides.	public	public_deposit	keep_public_deposit	Parent file is public data and variable was marked keep_public=yes.	public			FALSE	FALSE	FALSE
02_workflows/F4_workflow_v01/data/02b_figure_content/esld_F4_survival_stats_public.csv	n_m1	n_m1	N m1	Count or denominator value used in the corresponding summary, figure, or table.		See example_values and allowed_values.	integer	369 | 913 | 916 | 555 | 305		NA/blank as read by fread	27	0	26	public	derived_or_workflow_data	csv	pattern_or_fallback	FALSE	acceptable		n_m1	esld_F4_survival_stats_public.csv				F4	public_or_low_risk	yes		public_deposit	keep_public_deposit	F4	public	Public-deposit file after policy overrides.	public	public_deposit	keep_public_deposit	Parent file is public data and variable was marked keep_public=yes.	public			FALSE	FALSE	FALSE
02_workflows/F4_workflow_v01/data/02b_figure_content/esld_F4_survival_stats_public.csv	n_pm2	n_pm2	N pm2	Count or denominator value used in the corresponding summary, figure, or table.		See example_values and allowed_values.	integer	405 | 190 | 84 | 56 | 31		NA/blank as read by fread	27	0	26	public	derived_or_workflow_data	csv	pattern_or_fallback	FALSE	acceptable		n_pm2	esld_F4_survival_stats_public.csv				F4	public_or_low_risk	yes		public_deposit	keep_public_deposit	F4	public	Public-deposit file after policy overrides.	public	public_deposit	keep_public_deposit	Parent file is public data and variable was marked keep_public=yes.	public			FALSE	FALSE	FALSE
02_workflows/F4_workflow_v01/data/02b_figure_content/esld_F4_survival_stats_public.csv	p25_m1	p25_m1	P25 m1	F4 public data variable used for survival-figure reconstruction.		See example_values and allowed_values.	numeric	273 | 247 | 143.25 | 39 | 25		NA/blank as read by fread	27	0	26	public	derived_or_workflow_data	csv	pattern_or_fallback	FALSE	acceptable		p25_m1	esld_F4_survival_stats_public.csv				F4	public_or_low_risk	yes		public_deposit	keep_public_deposit	F4	public	Public-deposit file after policy overrides.	public	public_deposit	keep_public_deposit	Parent file is public data and variable was marked keep_public=yes.	public			FALSE	FALSE	FALSE
02_workflows/F4_workflow_v01/data/02b_figure_content/esld_F4_survival_stats_public.csv	p25_pm2	p25_pm2	P25 pm2	F4 public data variable used for survival-figure reconstruction.		See example_values and allowed_values.	numeric	317 | 97.75 | 29.75 | 28.25 | 14.5		NA/blank as read by fread	27	0	26	public	derived_or_workflow_data	csv	pattern_or_fallback	FALSE	acceptable		p25_pm2	esld_F4_survival_stats_public.csv				F4	public_or_low_risk	yes		public_deposit	keep_public_deposit	F4	public	Public-deposit file after policy overrides.	public	public_deposit	keep_public_deposit	Parent file is public data and variable was marked keep_public=yes.	public			FALSE	FALSE	FALSE
02_workflows/F4_workflow_v01/data/02b_figure_content/esld_F4_survival_stats_public.csv	p75_m1	p75_m1	P75 m1	F4 public data variable used for survival-figure reconstruction.		See example_values and allowed_values.	numeric	50 | 26 | 12 | 7 | 4		NA/blank as read by fread	27	0	21	public	derived_or_workflow_data	csv	pattern_or_fallback	FALSE	acceptable		p75_m1	esld_F4_survival_stats_public.csv				F4	public_or_low_risk	yes		public_deposit	keep_public_deposit	F4	public	Public-deposit file after policy overrides.	public	public_deposit	keep_public_deposit	Parent file is public data and variable was marked keep_public=yes.	public			FALSE	FALSE	FALSE
02_workflows/F4_workflow_v01/data/02b_figure_content/esld_F4_survival_stats_public.csv	p75_pm2	p75_pm2	P75 pm2	F4 public data variable used for survival-figure reconstruction.		See example_values and allowed_values.	numeric	31 | 12 | 3 | 2 | -0.25		NA/blank as read by fread	27	0	17	public	derived_or_workflow_data	csv	pattern_or_fallback	FALSE	acceptable		p75_pm2	esld_F4_survival_stats_public.csv				F4	public_or_low_risk	yes		public_deposit	keep_public_deposit	F4	public	Public-deposit file after policy overrides.	public	public_deposit	keep_public_deposit	Parent file is public data and variable was marked keep_public=yes.	public			FALSE	FALSE	FALSE
02_workflows/F4_workflow_v01/data/02b_figure_content/esld_F4_survival_stats_public.csv	p_value	p_value	P value	P value from the statistical comparison represented by the row.		Probability value from the corresponding statistical test.	numeric	0.787854614489014 | 9.15971812501929e-11 | 2.77788222236644e-07 | 0.00360653118106935 | 0.114275327333006		NA/blank as read by fread	27	0	27	public	derived_or_workflow_data	csv	exact_definition	FALSE	acceptable		p_value	esld_F4_survival_stats_public.csv				F4	public_or_low_risk	yes		public_deposit	keep_public_deposit	F4	public	Public-deposit file after policy overrides.	public	public_deposit	keep_public_deposit	Parent file is public data and variable was marked keep_public=yes.	public			FALSE	FALSE	FALSE
02_workflows/F4_workflow_v01/data/02b_figure_content/esld_F4_survival_stats_public.csv	score_class_label	score_class_label	Score class label	MELD-related score, score variant, score class, or score difference used in the corresponding analysis.		Score or category class as represented in the data file.	character	≤10 | 11-15 | 16-20 | 21-25 | 26-30	≤10 | 11-15 | 16-20 | 21-25 | 26-30 | 31-35 | 36-40	NA/blank as read by fread	27	0	7	public	derived_or_workflow_data	csv	pattern_or_fallback	FALSE	acceptable		score_class_label	esld_F4_survival_stats_public.csv				F4	public_or_low_risk	yes		public_deposit	keep_public_deposit	F4	public	Public-deposit file after policy overrides.	public	public_deposit	keep_public_deposit	Parent file is public data and variable was marked keep_public=yes.	public			FALSE	FALSE	FALSE
02_workflows/F4_workflow_v01/data/02b_figure_content/esld_F4_survival_stats_public.csv	score_class_value	score_class_value	Score class value	MELD-related score, score variant, score class, or score difference used in the corresponding analysis.		Score or category class as represented in the data file.	integer	10 | 15 | 20 | 25 | 30		NA/blank as read by fread	27	0	7	public	derived_or_workflow_data	csv	pattern_or_fallback	FALSE	acceptable		score_class_value	esld_F4_survival_stats_public.csv				F4	public_or_low_risk	yes		public_deposit	keep_public_deposit	F4	public	Public-deposit file after policy overrides.	public	public_deposit	keep_public_deposit	Parent file is public data and variable was marked keep_public=yes.	public			FALSE	FALSE	FALSE
02_workflows/F4_workflow_v01/data/02b_figure_content/esld_F4_survival_stats_public.csv	y_ast	y_ast	Y ast	F4 public data variable used for survival-figure reconstruction.		See example_values and allowed_values.	numeric	131 | 79 | 38 | 22 | 15		NA/blank as read by fread	27	0	24	public	derived_or_workflow_data	csv	pattern_or_fallback	FALSE	acceptable		y_ast	esld_F4_survival_stats_public.csv				F4	public_or_low_risk	yes		public_deposit	keep_public_deposit	F4	public	Public-deposit file after policy overrides.	public	public_deposit	keep_public_deposit	Parent file is public data and variable was marked keep_public=yes.	public			FALSE	FALSE	FALSE
02_workflows/F4_workflow_v01/submission_ready/public/data/esld_F4_survival_stats_public.csv	asterisk	asterisk	Asterisk	F4 public data variable used for survival-figure reconstruction.		See example_values and allowed_values.	character	n.s. | **** | ** | * | ***	n.s. | **** | ** | * | ***	NA/blank as read by fread	27	0	5	public	derived_or_workflow_data	csv	pattern_or_fallback	FALSE	acceptable		asterisk	esld_F4_survival_stats_public.csv				F4	public_or_low_risk	yes		public_deposit	keep_public_deposit	F4	public	Public-deposit file after policy overrides.	public	public_deposit	keep_public_deposit	Parent file is public data and variable was marked keep_public=yes.	public			FALSE	FALSE	FALSE
02_workflows/F4_workflow_v01/submission_ready/public/data/esld_F4_survival_stats_public.csv	median_m1	median_m1	Median m1	Quality-control, difference, rounding, or summary metric used to verify reconstruction of a public output.		See example_values and allowed_values.	numeric	125 | 74 | 33 | 17 | 10		NA/blank as read by fread	27	0	23	public	derived_or_workflow_data	csv	pattern_or_fallback	FALSE	acceptable		median_m1	esld_F4_survival_stats_public.csv				F4	public_or_low_risk	yes		public_deposit	keep_public_deposit	F4	public	Public-deposit file after policy overrides.	public	public_deposit	keep_public_deposit	Parent file is public data and variable was marked keep_public=yes.	public			FALSE	FALSE	FALSE
02_workflows/F4_workflow_v01/submission_ready/public/data/esld_F4_survival_stats_public.csv	median_pm2	median_pm2	Median pm2	Quality-control, difference, rounding, or summary metric used to verify reconstruction of a public output.		See example_values and allowed_values.	numeric	126 | 26 | 15 | 9 | 7		NA/blank as read by fread	27	0	23	public	derived_or_workflow_data	csv	pattern_or_fallback	FALSE	acceptable		median_pm2	esld_F4_survival_stats_public.csv				F4	public_or_low_risk	yes		public_deposit	keep_public_deposit	F4	public	Public-deposit file after policy overrides.	public	public_deposit	keep_public_deposit	Parent file is public data and variable was marked keep_public=yes.	public			FALSE	FALSE	FALSE
02_workflows/F4_workflow_v01/submission_ready/public/data/esld_F4_survival_stats_public.csv	model	model	Model	F4 public data variable used for survival-figure reconstruction.		See example_values and allowed_values.	character	MELD | MELD-Na | reMELD-Na | MELD 3.0	MELD | MELD-Na | reMELD-Na | MELD 3.0	NA/blank as read by fread	27	0	4	public	derived_or_workflow_data	csv	pattern_or_fallback	FALSE	acceptable		model	esld_F4_survival_stats_public.csv				F4	public_or_low_risk	yes		public_deposit	keep_public_deposit	F4	public	Public-deposit file after policy overrides.	public	public_deposit	keep_public_deposit	Parent file is public data and variable was marked keep_public=yes.	public			FALSE	FALSE	FALSE
02_workflows/F4_workflow_v01/submission_ready/public/data/esld_F4_survival_stats_public.csv	n_m1	n_m1	N m1	Count or denominator value used in the corresponding summary, figure, or table.		See example_values and allowed_values.	integer	369 | 913 | 916 | 555 | 305		NA/blank as read by fread	27	0	26	public	derived_or_workflow_data	csv	pattern_or_fallback	FALSE	acceptable		n_m1	esld_F4_survival_stats_public.csv				F4	public_or_low_risk	yes		public_deposit	keep_public_deposit	F4	public	Public-deposit file after policy overrides.	public	public_deposit	keep_public_deposit	Parent file is public data and variable was marked keep_public=yes.	public			FALSE	FALSE	FALSE
02_workflows/F4_workflow_v01/submission_ready/public/data/esld_F4_survival_stats_public.csv	n_pm2	n_pm2	N pm2	Count or denominator value used in the corresponding summary, figure, or table.		See example_values and allowed_values.	integer	405 | 190 | 84 | 56 | 31		NA/blank as read by fread	27	0	26	public	derived_or_workflow_data	csv	pattern_or_fallback	FALSE	acceptable		n_pm2	esld_F4_survival_stats_public.csv				F4	public_or_low_risk	yes		public_deposit	keep_public_deposit	F4	public	Public-deposit file after policy overrides.	public	public_deposit	keep_public_deposit	Parent file is public data and variable was marked keep_public=yes.	public			FALSE	FALSE	FALSE
02_workflows/F4_workflow_v01/submission_ready/public/data/esld_F4_survival_stats_public.csv	p25_m1	p25_m1	P25 m1	F4 public data variable used for survival-figure reconstruction.		See example_values and allowed_values.	numeric	273 | 247 | 143.25 | 39 | 25		NA/blank as read by fread	27	0	26	public	derived_or_workflow_data	csv	pattern_or_fallback	FALSE	acceptable		p25_m1	esld_F4_survival_stats_public.csv				F4	public_or_low_risk	yes		public_deposit	keep_public_deposit	F4	public	Public-deposit file after policy overrides.	public	public_deposit	keep_public_deposit	Parent file is public data and variable was marked keep_public=yes.	public			FALSE	FALSE	FALSE
02_workflows/F4_workflow_v01/submission_ready/public/data/esld_F4_survival_stats_public.csv	p25_pm2	p25_pm2	P25 pm2	F4 public data variable used for survival-figure reconstruction.		See example_values and allowed_values.	numeric	317 | 97.75 | 29.75 | 28.25 | 14.5		NA/blank as read by fread	27	0	26	public	derived_or_workflow_data	csv	pattern_or_fallback	FALSE	acceptable		p25_pm2	esld_F4_survival_stats_public.csv				F4	public_or_low_risk	yes		public_deposit	keep_public_deposit	F4	public	Public-deposit file after policy overrides.	public	public_deposit	keep_public_deposit	Parent file is public data and variable was marked keep_public=yes.	public			FALSE	FALSE	FALSE
02_workflows/F4_workflow_v01/submission_ready/public/data/esld_F4_survival_stats_public.csv	p75_m1	p75_m1	P75 m1	F4 public data variable used for survival-figure reconstruction.		See example_values and allowed_values.	numeric	50 | 26 | 12 | 7 | 4		NA/blank as read by fread	27	0	21	public	derived_or_workflow_data	csv	pattern_or_fallback	FALSE	acceptable		p75_m1	esld_F4_survival_stats_public.csv				F4	public_or_low_risk	yes		public_deposit	keep_public_deposit	F4	public	Public-deposit file after policy overrides.	public	public_deposit	keep_public_deposit	Parent file is public data and variable was marked keep_public=yes.	public			FALSE	FALSE	FALSE
02_workflows/F4_workflow_v01/submission_ready/public/data/esld_F4_survival_stats_public.csv	p75_pm2	p75_pm2	P75 pm2	F4 public data variable used for survival-figure reconstruction.		See example_values and allowed_values.	numeric	31 | 12 | 3 | 2 | -0.25		NA/blank as read by fread	27	0	17	public	derived_or_workflow_data	csv	pattern_or_fallback	FALSE	acceptable		p75_pm2	esld_F4_survival_stats_public.csv				F4	public_or_low_risk	yes		public_deposit	keep_public_deposit	F4	public	Public-deposit file after policy overrides.	public	public_deposit	keep_public_deposit	Parent file is public data and variable was marked keep_public=yes.	public			FALSE	FALSE	FALSE
02_workflows/F4_workflow_v01/submission_ready/public/data/esld_F4_survival_stats_public.csv	p_value	p_value	P value	P value from the statistical comparison represented by the row.		Probability value from the corresponding statistical test.	numeric	0.787854614489014 | 9.15971812501929e-11 | 2.77788222236644e-07 | 0.00360653118106935 | 0.114275327333006		NA/blank as read by fread	27	0	27	public	derived_or_workflow_data	csv	exact_definition	FALSE	acceptable		p_value	esld_F4_survival_stats_public.csv				F4	public_or_low_risk	yes		public_deposit	keep_public_deposit	F4	public	Public-deposit file after policy overrides.	public	public_deposit	keep_public_deposit	Parent file is public data and variable was marked keep_public=yes.	public			FALSE	FALSE	FALSE
02_workflows/F4_workflow_v01/submission_ready/public/data/esld_F4_survival_stats_public.csv	score_class_label	score_class_label	Score class label	MELD-related score, score variant, score class, or score difference used in the corresponding analysis.		Score or category class as represented in the data file.	character	≤10 | 11-15 | 16-20 | 21-25 | 26-30	≤10 | 11-15 | 16-20 | 21-25 | 26-30 | 31-35 | 36-40	NA/blank as read by fread	27	0	7	public	derived_or_workflow_data	csv	pattern_or_fallback	FALSE	acceptable		score_class_label	esld_F4_survival_stats_public.csv				F4	public_or_low_risk	yes		public_deposit	keep_public_deposit	F4	public	Public-deposit file after policy overrides.	public	public_deposit	keep_public_deposit	Parent file is public data and variable was marked keep_public=yes.	public			FALSE	FALSE	FALSE
02_workflows/F4_workflow_v01/submission_ready/public/data/esld_F4_survival_stats_public.csv	score_class_value	score_class_value	Score class value	MELD-related score, score variant, score class, or score difference used in the corresponding analysis.		Score or category class as represented in the data file.	integer	10 | 15 | 20 | 25 | 30		NA/blank as read by fread	27	0	7	public	derived_or_workflow_data	csv	pattern_or_fallback	FALSE	acceptable		score_class_value	esld_F4_survival_stats_public.csv				F4	public_or_low_risk	yes		public_deposit	keep_public_deposit	F4	public	Public-deposit file after policy overrides.	public	public_deposit	keep_public_deposit	Parent file is public data and variable was marked keep_public=yes.	public			FALSE	FALSE	FALSE
02_workflows/F4_workflow_v01/submission_ready/public/data/esld_F4_survival_stats_public.csv	y_ast	y_ast	Y ast	F4 public data variable used for survival-figure reconstruction.		See example_values and allowed_values.	numeric	131 | 79 | 38 | 22 | 15		NA/blank as read by fread	27	0	24	public	derived_or_workflow_data	csv	pattern_or_fallback	FALSE	acceptable		y_ast	esld_F4_survival_stats_public.csv				F4	public_or_low_risk	yes		public_deposit	keep_public_deposit	F4	public	Public-deposit file after policy overrides.	public	public_deposit	keep_public_deposit	Parent file is public data and variable was marked keep_public=yes.	public			FALSE	FALSE	FALSE
02_workflows/F5_workflow_v01/data/01_source_loaded_harmonized/esld_master_long_public.csv	age_years_first_available	age_years_first_available	Age years first available	F5 public data variable used for stratified survival analysis/figure reconstruction.		See example_values and allowed_values.	integer	65 | 67 | 21 | 56 | 63		NA/blank as read by fread	67399	0	79	public	derived_or_workflow_data	csv	pattern_or_fallback	FALSE	acceptable		age_years_first_available	esld_master_long_public.csv				F5	public_or_low_risk	yes		public_deposit	keep_public_deposit	F5	public	Public-deposit file after policy overrides.	public	public_deposit	keep_public_deposit	Parent file is public data and variable was marked keep_public=yes.	public			FALSE	FALSE	FALSE
02_workflows/F5_workflow_v01/data/01_source_loaded_harmonized/esld_master_long_public.csv	age_years_sample	age_years_sample	Age years sample	Public-release pseudonym or technical identifier used for grouping, joining, or reconstructing the released analysis object; not an original clinical identifier unless explicitly stated otherwise.		See example_values and allowed_values.	integer	65 | 66 | 67 | 68 | 69		NA/blank as read by fread	67399	0	84	public	derived_or_workflow_data	csv	pattern_or_fallback	FALSE	acceptable		age_years_sample	esld_master_long_public.csv				F5	public_or_low_risk	yes		public_deposit	keep_public_deposit	F5	public	Public-deposit file after policy overrides.	public	public_deposit	keep_public_deposit	Parent file is public data and variable was marked keep_public=yes.	public			FALSE	FALSE	FALSE
02_workflows/F5_workflow_v01/data/01_source_loaded_harmonized/esld_master_long_public.csv	albumin_g_dl	albumin_g_dl	Albumin g dl	Quality-control, difference, rounding, or summary metric used to verify reconstruction of a public output.		See example_values and allowed_values.	numeric	3.3 | 6.15 | 3.14 | 2.8 | 3.26		NA/blank as read by fread	67399	58785	580	public	derived_or_workflow_data	csv	pattern_or_fallback	FALSE	acceptable		albumin_g_dl	esld_master_long_public.csv				F5	public_or_low_risk	yes		public_deposit	keep_public_deposit	F5	public	Public-deposit file after policy overrides.	public	public_deposit	keep_public_deposit	Parent file is public data and variable was marked keep_public=yes.	public			FALSE	FALSE	FALSE
02_workflows/F5_workflow_v01/data/01_source_loaded_harmonized/esld_master_long_public.csv	ald	ald	Ald	F5 public data variable used for stratified survival analysis/figure reconstruction.		See example_values and allowed_values.	integer	0 | 1		NA/blank as read by fread	67399	0	2	public	derived_or_workflow_data	csv	pattern_or_fallback	FALSE	acceptable		ald	esld_master_long_public.csv				F5	public_or_low_risk	yes		public_deposit	keep_public_deposit	F5	public	Public-deposit file after policy overrides.	public	public_deposit	keep_public_deposit	Parent file is public data and variable was marked keep_public=yes.	public			FALSE	FALSE	FALSE
02_workflows/F5_workflow_v01/data/01_source_loaded_harmonized/esld_master_long_public.csv	ald_hcv	ald_hcv	Ald hcv	F5 public data variable used for stratified survival analysis/figure reconstruction.		See example_values and allowed_values.	integer	0 | 1		NA/blank as read by fread	67399	0	2	public	derived_or_workflow_data	csv	pattern_or_fallback	FALSE	acceptable		ald_hcv	esld_master_long_public.csv				F5	public_or_low_risk	yes		public_deposit	keep_public_deposit	F5	public	Public-deposit file after policy overrides.	public	public_deposit	keep_public_deposit	Parent file is public data and variable was marked keep_public=yes.	public			FALSE	FALSE	FALSE
02_workflows/F5_workflow_v01/data/01_source_loaded_harmonized/esld_master_long_public.csv	autoimmune	autoimmune	Autoimmune	F5 public data variable used for stratified survival analysis/figure reconstruction.		See example_values and allowed_values.	integer	0 | 1		NA/blank as read by fread	67399	0	2	public	derived_or_workflow_data	csv	pattern_or_fallback	FALSE	acceptable		autoimmune	esld_master_long_public.csv				F5	public_or_low_risk	yes		public_deposit	keep_public_deposit	F5	public	Public-deposit file after policy overrides.	public	public_deposit	keep_public_deposit	Parent file is public data and variable was marked keep_public=yes.	public			FALSE	FALSE	FALSE
02_workflows/F5_workflow_v01/data/01_source_loaded_harmonized/esld_master_long_public.csv	crea	crea	Crea	F5 public data variable used for stratified survival analysis/figure reconstruction.		See example_values and allowed_values.	numeric	1.91 | 1.42 | 1.31 | 1.3 | 1.28		NA/blank as read by fread	67399	0	975	public	derived_or_workflow_data	csv	pattern_or_fallback	FALSE	acceptable		crea	esld_master_long_public.csv				F5	public_or_low_risk	yes		public_deposit	keep_public_deposit	F5	public	Public-deposit file after policy overrides.	public	public_deposit	keep_public_deposit	Parent file is public data and variable was marked keep_public=yes.	public			FALSE	FALSE	FALSE
02_workflows/F5_workflow_v01/data/01_source_loaded_harmonized/esld_master_long_public.csv	crea_corrected	crea_corrected	Crea corrected	F5 public data variable used for stratified survival analysis/figure reconstruction.		See example_values and allowed_values.	numeric	1.87705004446668 | 1.41586432303417 | 1.31039363454933 | 1.30192482788903 | 1.28150549768982		NA/blank as read by fread	67399	0	15868	public	derived_or_workflow_data	csv	pattern_or_fallback	FALSE	acceptable		crea_corrected	esld_master_long_public.csv				F5	public_or_low_risk	yes		public_deposit	keep_public_deposit	F5	public	Public-deposit file after policy overrides.	public	public_deposit	keep_public_deposit	Parent file is public data and variable was marked keep_public=yes.	public			FALSE	FALSE	FALSE
02_workflows/F5_workflow_v01/data/01_source_loaded_harmonized/esld_master_long_public.csv	date_count	date_count	Relative day count	Relative day count used for time alignment; negative/positive values are relative to the analysis anchor and are not calendar dates.		See example_values and allowed_values.	integer	-3021 | -2833 | -2798 | -2793 | -2791		NA/blank as read by fread	67399	50970	1450	public	derived_or_workflow_data	csv	exact_definition	FALSE	acceptable		date_count	esld_master_long_public.csv				F5	manual_review_indirect_identifier_risk	manual_review		public_deposit	keep_public_deposit	F5	manual_review	Public-deposit file after policy overrides.	manual_review	public_deposit	keep_public_deposit	Approved after public manual-variable review. Relative/count-based time variable or binary outcome flag; no calendar date/time disclosed.	manual_review_public_data_variable	relative_time_or_public_outcome	Relative/count-based time variable or binary outcome flag; no calendar date/time disclosed.	FALSE	FALSE	FALSE
02_workflows/F5_workflow_v01/data/01_source_loaded_harmonized/esld_master_long_public.csv	date_count_month	date_count_month	Relative month count	Relative month count derived from the relative day count; this is not a calendar month.		See example_values and allowed_values.	integer	-99 | -93 | -92 | -91 | -87		NA/blank as read by fread	67399	50970	147	public	derived_or_workflow_data	csv	exact_definition	FALSE	acceptable		date_count_month	esld_master_long_public.csv				F5	manual_review_indirect_identifier_risk	manual_review		public_deposit	keep_public_deposit	F5	manual_review	Public-deposit file after policy overrides.	manual_review	public_deposit	keep_public_deposit	Approved after public manual-variable review. Relative/count-based time variable or binary outcome flag; no calendar date/time disclosed.	manual_review_public_data_variable	relative_time_or_public_outcome	Relative/count-based time variable or binary outcome flag; no calendar date/time disclosed.	FALSE	FALSE	FALSE
02_workflows/F5_workflow_v01/data/01_source_loaded_harmonized/esld_master_long_public.csv	dead_sample_flag	dead_sample_flag	Dead sample flag	Public-release pseudonym or technical identifier used for grouping, joining, or reconstructing the released analysis object; not an original clinical identifier unless explicitly stated otherwise.		See example_values and allowed_values.	integer	0 | 1		NA/blank as read by fread	67399	0	2	public	derived_or_workflow_data	csv	pattern_or_fallback	FALSE	acceptable		dead_sample_flag	esld_master_long_public.csv				F5	public_or_low_risk	yes		public_deposit	keep_public_deposit	F5	public	Public-deposit file after policy overrides.	public	public_deposit	keep_public_deposit	Parent file is public data and variable was marked keep_public=yes.	public			FALSE	FALSE	FALSE
02_workflows/F5_workflow_v01/data/01_source_loaded_harmonized/esld_master_long_public.csv	death_within_90d	death_within_90d	Death within 90 days	Binary indicator for death within 90 days of the analysis anchor.		0 = no; 1 = yes	logical			NA/blank as read by fread	67399	67399	0	public	derived_or_workflow_data	csv	exact_definition	FALSE	acceptable		death_within_90d	esld_master_long_public.csv				F5	manual_review_indirect_identifier_risk	manual_review		public_deposit	keep_public_deposit	F5	manual_review	Public-deposit file after policy overrides.	manual_review	public_deposit	keep_public_deposit	Approved after public manual-variable review. Relative/count-based time variable or binary outcome flag; no calendar date/time disclosed.	manual_review_public_data_variable	relative_time_or_public_outcome	Relative/count-based time variable or binary outcome flag; no calendar date/time disclosed.	FALSE	FALSE	FALSE
02_workflows/F5_workflow_v01/data/01_source_loaded_harmonized/esld_master_long_public.csv	deceased_patient_flag	deceased_patient_flag	Deceased patient flag	Binary indicator identifying deceased patients within the released analysis context.		0 = no; 1 = yes	integer	0 | 1		NA/blank as read by fread	67399	0	2	public	derived_or_workflow_data	csv	exact_definition	FALSE	acceptable		deceased_patient_flag	esld_master_long_public.csv				F5	manual_review_indirect_identifier_risk	manual_review		public_deposit	keep_public_deposit	F5	manual_review	Public-deposit file after policy overrides.	manual_review	public_deposit	keep_public_deposit	Approved after public manual-variable review. Public release pseudonym, binary flag, or technical F1 identifier; not a raw patient identifier.	manual_review_public_data_variable	release_pseudonym_or_technical_identifier	Public release pseudonym, binary flag, or technical F1 identifier; not a raw patient identifier.	FALSE	FALSE	FALSE
02_workflows/F5_workflow_v01/data/01_source_loaded_harmonized/esld_master_long_public.csv	delta_eq_0_flag	delta_eq_0_flag	Delta eq 0 flag	Binary or categorical status indicator used in the corresponding analysis.		See example_values and allowed_values.	integer	1 | 0		NA/blank as read by fread	67399	0	2	public	derived_or_workflow_data	csv	pattern_or_fallback	FALSE	acceptable		delta_eq_0_flag	esld_master_long_public.csv				F5	public_or_low_risk	yes		public_deposit	keep_public_deposit	F5	public	Public-deposit file after policy overrides.	public	public_deposit	keep_public_deposit	Parent file is public data and variable was marked keep_public=yes.	public			FALSE	FALSE	FALSE
02_workflows/F5_workflow_v01/data/01_source_loaded_harmonized/esld_master_long_public.csv	delta_gt_0_flag	delta_gt_0_flag	Delta gt 0 flag	Binary or categorical status indicator used in the corresponding analysis.		See example_values and allowed_values.	integer	0 | 1		NA/blank as read by fread	67399	0	2	public	derived_or_workflow_data	csv	pattern_or_fallback	FALSE	acceptable		delta_gt_0_flag	esld_master_long_public.csv				F5	public_or_low_risk	yes		public_deposit	keep_public_deposit	F5	public	Public-deposit file after policy overrides.	public	public_deposit	keep_public_deposit	Parent file is public data and variable was marked keep_public=yes.	public			FALSE	FALSE	FALSE
02_workflows/F5_workflow_v01/data/01_source_loaded_harmonized/esld_master_long_public.csv	delta_le_minus1_flag	delta_le_minus1_flag	Delta le minus1 flag	Binary or categorical status indicator used in the corresponding analysis.		See example_values and allowed_values.	integer	0 | 1		NA/blank as read by fread	67399	0	2	public	derived_or_workflow_data	csv	pattern_or_fallback	FALSE	acceptable		delta_le_minus1_flag	esld_master_long_public.csv				F5	public_or_low_risk	yes		public_deposit	keep_public_deposit	F5	public	Public-deposit file after policy overrides.	public	public_deposit	keep_public_deposit	Parent file is public data and variable was marked keep_public=yes.	public			FALSE	FALSE	FALSE
02_workflows/F5_workflow_v01/data/01_source_loaded_harmonized/esld_master_long_public.csv	dialysis_raw	dialysis_raw	Dialysis raw	F5 public data variable used for stratified survival analysis/figure reconstruction.		See example_values and allowed_values.	integer	0 | 1		NA/blank as read by fread	67399	27827	2	public	derived_or_workflow_data	csv	pattern_or_fallback	FALSE	acceptable		dialysis_raw	esld_master_long_public.csv				F5	public_or_low_risk	yes		public_deposit	keep_public_deposit	F5	public	Public-deposit file after policy overrides.	public	public_deposit	keep_public_deposit	Parent file is public data and variable was marked keep_public=yes.	public			FALSE	FALSE	FALSE
02_workflows/F5_workflow_v01/data/01_source_loaded_harmonized/esld_master_long_public.csv	encounter_id_public	encounter_id_public	Public encounter pseudonym	Non-linkable public-release encounter pseudonym used for encounter-level grouping; not an original hospital encounter identifier.		See example_values and allowed_values.	character	E001181 | E000008 | E000041 | E000100 | E000126	E001181 | E000008 | E000041 | E000100 | E000126 | E000151 | E000157 | E000219 | E000289 | E000344	NA/blank as read by fread	67399	0	5045	public	derived_or_workflow_data	csv	exact_definition	FALSE	acceptable		encounter_id_public	esld_master_long_public.csv				F5	manual_review_indirect_identifier_risk	manual_review		public_deposit	keep_public_deposit	F5	manual_review	Public-deposit file after policy overrides.	manual_review	public_deposit	keep_public_deposit	Approved after public manual-variable review. Public release pseudonym, binary flag, or technical F1 identifier; not a raw patient identifier.	manual_review_public_data_variable	release_pseudonym_or_technical_identifier	Public release pseudonym, binary flag, or technical F1 identifier; not a raw patient identifier.	FALSE	FALSE	FALSE
02_workflows/F5_workflow_v01/data/01_source_loaded_harmonized/esld_master_long_public.csv	etiology_source_current_flag	etiology_source_current_flag	Etiology source current flag	Binary or categorical status indicator used in the corresponding analysis.		See example_values and allowed_values.	integer	1		NA/blank as read by fread	67399	0	1	public	derived_or_workflow_data	csv	pattern_or_fallback	FALSE	acceptable		etiology_source_current_flag	esld_master_long_public.csv				F5	public_or_low_risk	yes		public_deposit	keep_public_deposit	F5	public	Public-deposit file after policy overrides.	public	public_deposit	keep_public_deposit	Parent file is public data and variable was marked keep_public=yes.	public			FALSE	FALSE	FALSE
02_workflows/F5_workflow_v01/data/01_source_loaded_harmonized/esld_master_long_public.csv	etiology_unclassified	etiology_unclassified	Etiology unclassified	F5 public data variable used for stratified survival analysis/figure reconstruction.		Score or category class as represented in the data file.	integer	0		NA/blank as read by fread	67399	0	1	public	derived_or_workflow_data	csv	pattern_or_fallback	FALSE	acceptable		etiology_unclassified	esld_master_long_public.csv				F5	public_or_low_risk	yes		public_deposit	keep_public_deposit	F5	public	Public-deposit file after policy overrides.	public	public_deposit	keep_public_deposit	Parent file is public data and variable was marked keep_public=yes.	public			FALSE	FALSE	FALSE
02_workflows/F5_workflow_v01/data/01_source_loaded_harmonized/esld_master_long_public.csv	hbv	hbv	Hbv	F5 public data variable used for stratified survival analysis/figure reconstruction.		See example_values and allowed_values.	integer	0 | 1		NA/blank as read by fread	67399	0	2	public	derived_or_workflow_data	csv	pattern_or_fallback	FALSE	acceptable		hbv	esld_master_long_public.csv				F5	public_or_low_risk	yes		public_deposit	keep_public_deposit	F5	public	Public-deposit file after policy overrides.	public	public_deposit	keep_public_deposit	Parent file is public data and variable was marked keep_public=yes.	public			FALSE	FALSE	FALSE
02_workflows/F5_workflow_v01/data/01_source_loaded_harmonized/esld_master_long_public.csv	hcv	hcv	Hcv	F5 public data variable used for stratified survival analysis/figure reconstruction.		See example_values and allowed_values.	integer	0 | 1		NA/blank as read by fread	67399	0	2	public	derived_or_workflow_data	csv	pattern_or_fallback	FALSE	acceptable		hcv	esld_master_long_public.csv				F5	public_or_low_risk	yes		public_deposit	keep_public_deposit	F5	public	Public-deposit file after policy overrides.	public	public_deposit	keep_public_deposit	Parent file is public data and variable was marked keep_public=yes.	public			FALSE	FALSE	FALSE
02_workflows/F5_workflow_v01/data/01_source_loaded_harmonized/esld_master_long_public.csv	icd_source_present	icd_source_present	Icd source present	Descriptor or long-format metadata field identifying the metric, variable, workflow object, unit, or source represented by the row.		See example_values and allowed_values.	integer	1 | 0		NA/blank as read by fread	67399	0	2	public	derived_or_workflow_data	csv	pattern_or_fallback	FALSE	acceptable		icd_source_present	esld_master_long_public.csv				F5	public_or_low_risk	yes		public_deposit	keep_public_deposit	F5	public	Public-deposit file after policy overrides.	public	public_deposit	keep_public_deposit	Parent file is public data and variable was marked keep_public=yes.	public			FALSE	FALSE	FALSE
02_workflows/F5_workflow_v01/data/01_source_loaded_harmonized/esld_master_long_public.csv	in_t1_cohort	in_t1_cohort	In t1 cohort	F5 public data variable used for stratified survival analysis/figure reconstruction.		See example_values and allowed_values.	integer	1		NA/blank as read by fread	67399	0	1	public	derived_or_workflow_data	csv	pattern_or_fallback	FALSE	acceptable		in_t1_cohort	esld_master_long_public.csv				F5	public_or_low_risk	yes		public_deposit	keep_public_deposit	F5	public	Public-deposit file after policy overrides.	public	public_deposit	keep_public_deposit	Parent file is public data and variable was marked keep_public=yes.	public			FALSE	FALSE	FALSE
02_workflows/F5_workflow_v01/data/01_source_loaded_harmonized/esld_master_long_public.csv	in_t3_anchor_model	in_t3_anchor_model	In t3 anchor model	F5 public data variable used for stratified survival analysis/figure reconstruction.		See example_values and allowed_values.	integer	1 | 0		NA/blank as read by fread	67399	0	2	public	derived_or_workflow_data	csv	pattern_or_fallback	FALSE	acceptable		in_t3_anchor_model	esld_master_long_public.csv				F5	public_or_low_risk	yes		public_deposit	keep_public_deposit	F5	public	Public-deposit file after policy overrides.	public	public_deposit	keep_public_deposit	Parent file is public data and variable was marked keep_public=yes.	public			FALSE	FALSE	FALSE
02_workflows/F5_workflow_v01/data/01_source_loaded_harmonized/esld_master_long_public.csv	in_t4_prevalence_path	in_t4_prevalence_path	In t4 prevalence path	F5 public data variable used for stratified survival analysis/figure reconstruction.		See example_values and allowed_values.	integer	1		NA/blank as read by fread	67399	0	1	public	derived_or_workflow_data	csv	pattern_or_fallback	FALSE	acceptable		in_t4_prevalence_path	esld_master_long_public.csv				F5	public_or_low_risk	yes		public_deposit	keep_public_deposit	F5	public	Public-deposit file after policy overrides.	public	public_deposit	keep_public_deposit	Parent file is public data and variable was marked keep_public=yes.	public			FALSE	FALSE	FALSE
02_workflows/F5_workflow_v01/data/01_source_loaded_harmonized/esld_master_long_public.csv	in_t4_survival_path	in_t4_survival_path	In t4 survival path	F5 public data variable used for stratified survival analysis/figure reconstruction.		See example_values and allowed_values.	integer	0 | 1		NA/blank as read by fread	67399	0	2	public	derived_or_workflow_data	csv	pattern_or_fallback	FALSE	acceptable		in_t4_survival_path	esld_master_long_public.csv				F5	public_or_low_risk	yes		public_deposit	keep_public_deposit	F5	public	Public-deposit file after policy overrides.	public	public_deposit	keep_public_deposit	Parent file is public data and variable was marked keep_public=yes.	public			FALSE	FALSE	FALSE
02_workflows/F5_workflow_v01/data/01_source_loaded_harmonized/esld_master_long_public.csv	inr	inr	Inr	F5 public data variable used for stratified survival analysis/figure reconstruction.		See example_values and allowed_values.	numeric	1.14 | 0.91 | 1 | 1.04 | 0.98		NA/blank as read by fread	67399	0	786	public	derived_or_workflow_data	csv	pattern_or_fallback	FALSE	acceptable		inr	esld_master_long_public.csv				F5	public_or_low_risk	yes		public_deposit	keep_public_deposit	F5	public	Public-deposit file after policy overrides.	public	public_deposit	keep_public_deposit	Parent file is public data and variable was marked keep_public=yes.	public			FALSE	FALSE	FALSE
02_workflows/F5_workflow_v01/data/01_source_loaded_harmonized/esld_master_long_public.csv	mash	mash	Mash	F5 public data variable used for stratified survival analysis/figure reconstruction.		See example_values and allowed_values.	integer	0 | 1		NA/blank as read by fread	67399	0	2	public	derived_or_workflow_data	csv	pattern_or_fallback	FALSE	acceptable		mash	esld_master_long_public.csv				F5	public_or_low_risk	yes		public_deposit	keep_public_deposit	F5	public	Public-deposit file after policy overrides.	public	public_deposit	keep_public_deposit	Parent file is public data and variable was marked keep_public=yes.	public			FALSE	FALSE	FALSE
02_workflows/F5_workflow_v01/data/01_source_loaded_harmonized/esld_master_long_public.csv	model	model	Model	F5 public data variable used for stratified survival analysis/figure reconstruction.		See example_values and allowed_values.	character	MELD | MELD-Na | reMELD-Na | MELD 3.0	MELD | MELD-Na | reMELD-Na | MELD 3.0	NA/blank as read by fread	67399	0	4	public	derived_or_workflow_data	csv	pattern_or_fallback	FALSE	acceptable		model	esld_master_long_public.csv				F5	public_or_low_risk	yes		public_deposit	keep_public_deposit	F5	public	Public-deposit file after policy overrides.	public	public_deposit	keep_public_deposit	Parent file is public data and variable was marked keep_public=yes.	public			FALSE	FALSE	FALSE
02_workflows/F5_workflow_v01/data/01_source_loaded_harmonized/esld_master_long_public.csv	other	other	Other	F5 public data variable used for stratified survival analysis/figure reconstruction.		See example_values and allowed_values.	integer	1 | 0		NA/blank as read by fread	67399	0	2	public	derived_or_workflow_data	csv	pattern_or_fallback	FALSE	acceptable		other	esld_master_long_public.csv				F5	public_or_low_risk	yes		public_deposit	keep_public_deposit	F5	public	Public-deposit file after policy overrides.	public	public_deposit	keep_public_deposit	Parent file is public data and variable was marked keep_public=yes.	public			FALSE	FALSE	FALSE
02_workflows/F5_workflow_v01/data/01_source_loaded_harmonized/esld_master_long_public.csv	patient_id	patient_id	Public patient pseudonym	Non-linkable public-release patient pseudonym used to preserve within-patient grouping in public ESLD data; not an original hospital patient identifier.		See example_values and allowed_values.	character	P000001 | P000002 | P000003 | P000004 | P000005	P000001 | P000002 | P000003 | P000004 | P000005 | P000006 | P000007 | P000008 | P000009 | P000010	NA/blank as read by fread	67399	0	1375	public	derived_or_workflow_data	csv	exact_definition	FALSE	acceptable		patient_id	esld_master_long_public.csv				F5	manual_review_indirect_identifier_risk	manual_review		public_deposit	keep_public_deposit	F5	manual_review	Public-deposit file after policy overrides.	manual_review	public_deposit	keep_public_deposit	Approved after public manual-variable review. Public release pseudonym, binary flag, or technical F1 identifier; not a raw patient identifier.	manual_review_public_data_variable	release_pseudonym_or_technical_identifier	Public release pseudonym, binary flag, or technical F1 identifier; not a raw patient identifier.	FALSE	FALSE	FALSE
02_workflows/F5_workflow_v01/data/01_source_loaded_harmonized/esld_master_long_public.csv	pbc	pbc	Pbc	F5 public data variable used for stratified survival analysis/figure reconstruction.		See example_values and allowed_values.	integer	0 | 1		NA/blank as read by fread	67399	0	2	public	derived_or_workflow_data	csv	pattern_or_fallback	FALSE	acceptable		pbc	esld_master_long_public.csv				F5	public_or_low_risk	yes		public_deposit	keep_public_deposit	F5	public	Public-deposit file after policy overrides.	public	public_deposit	keep_public_deposit	Parent file is public data and variable was marked keep_public=yes.	public			FALSE	FALSE	FALSE
02_workflows/F5_workflow_v01/data/01_source_loaded_harmonized/esld_master_long_public.csv	sample_day_from_first_sample	sample_day_from_first_sample	Sample day from first sample	Public-release pseudonym or technical identifier used for grouping, joining, or reconstructing the released analysis object; not an original clinical identifier unless explicitly stated otherwise.		See example_values and allowed_values.	integer	0 | 42 | 91 | 118 | 133		NA/blank as read by fread	67399	0	3438	public	derived_or_workflow_data	csv	pattern_or_fallback	FALSE	acceptable		sample_day_from_first_sample	esld_master_long_public.csv				F5	public_or_low_risk	yes		public_deposit	keep_public_deposit	F5	public	Public-deposit file after policy overrides.	public	public_deposit	keep_public_deposit	Parent file is public data and variable was marked keep_public=yes.	public			FALSE	FALSE	FALSE
02_workflows/F5_workflow_v01/data/01_source_loaded_harmonized/esld_master_long_public.csv	sample_group_id_public	sample_group_id_public	Public sample-group pseudonym	Non-linkable public-release sample-group pseudonym used to group samples within the released public data.		See example_values and allowed_values.	character	G0000001 | G0000002 | G0000003 | G0000004 | G0000005	G0000001 | G0000002 | G0000003 | G0000004 | G0000005 | G0000006 | G0000007 | G0000008 | G0000009 | G0000010	NA/blank as read by fread	67399	0	20359	public	derived_or_workflow_data	csv	exact_definition	FALSE	acceptable		sample_group_id_public	esld_master_long_public.csv				F5	manual_review_indirect_identifier_risk	manual_review		public_deposit	keep_public_deposit	F5	manual_review	Public-deposit file after policy overrides.	manual_review	public_deposit	keep_public_deposit	Approved after public manual-variable review. Public release pseudonym, binary flag, or technical F1 identifier; not a raw patient identifier.	manual_review_public_data_variable	release_pseudonym_or_technical_identifier	Public release pseudonym, binary flag, or technical F1 identifier; not a raw patient identifier.	FALSE	FALSE	FALSE
02_workflows/F5_workflow_v01/data/01_source_loaded_harmonized/esld_master_long_public.csv	sample_id	sample_id	Sample identifier	Identifier of a sample or experimental record within the released public data; not a personal identifier.		See example_values and allowed_values.	character	S0000001 | S0000002 | S0000003 | S0000004 | S0000005	S0000001 | S0000002 | S0000003 | S0000004 | S0000005 | S0000006 | S0000007 | S0000008 | S0000009 | S0000010	NA/blank as read by fread	67399	0	67399	public	derived_or_workflow_data	csv	exact_definition	FALSE	acceptable		sample_id	esld_master_long_public.csv				F5	manual_review_indirect_identifier_risk	manual_review		public_deposit	keep_public_deposit	F5	manual_review	Public-deposit file after policy overrides.	manual_review	public_deposit	keep_public_deposit	Approved after public manual-variable review. Public release pseudonym, binary flag, or technical F1 identifier; not a raw patient identifier.	manual_review_public_data_variable	release_pseudonym_or_technical_identifier	Public release pseudonym, binary flag, or technical F1 identifier; not a raw patient identifier.	FALSE	FALSE	FALSE
02_workflows/F5_workflow_v01/data/01_source_loaded_harmonized/esld_master_long_public.csv	sample_month_index	sample_month_index	Sample month index	Public-release pseudonym or technical identifier used for grouping, joining, or reconstructing the released analysis object; not an original clinical identifier unless explicitly stated otherwise.		See example_values and allowed_values.	integer	0 | 1 | 2 | 3 | 4		NA/blank as read by fread	67399	0	177	public	derived_or_workflow_data	csv	pattern_or_fallback	FALSE	acceptable		sample_month_index	esld_master_long_public.csv				F5	public_or_low_risk	yes		public_deposit	keep_public_deposit	F5	public	Public-deposit file after policy overrides.	public	public_deposit	keep_public_deposit	Parent file is public data and variable was marked keep_public=yes.	public			FALSE	FALSE	FALSE
02_workflows/F5_workflow_v01/data/01_source_loaded_harmonized/esld_master_long_public.csv	score_corrected	score_corrected	Score corrected	MELD-related score, score variant, score class, or score difference used in the corresponding analysis.		See example_values and allowed_values.	integer	14 | 19 | 16 | 10 | 13		NA/blank as read by fread	67399	0	40	public	derived_or_workflow_data	csv	pattern_or_fallback	FALSE	acceptable		score_corrected	esld_master_long_public.csv				F5	public_or_low_risk	yes		public_deposit	keep_public_deposit	F5	public	Public-deposit file after policy overrides.	public	public_deposit	keep_public_deposit	Parent file is public data and variable was marked keep_public=yes.	public			FALSE	FALSE	FALSE
02_workflows/F5_workflow_v01/data/01_source_loaded_harmonized/esld_master_long_public.csv	score_delta	score_delta	Score difference	Difference between score variants or scoring approaches, expressed in score points.		See example_values and allowed_values.	integer	0 | 1 | -1 | -2		NA/blank as read by fread	67399	0	4	public	derived_or_workflow_data	csv	exact_definition	FALSE	acceptable		score_delta	esld_master_long_public.csv				F5	public_or_low_risk	yes		public_deposit	keep_public_deposit	F5	public	Public-deposit file after policy overrides.	public	public_deposit	keep_public_deposit	Parent file is public data and variable was marked keep_public=yes.	public			FALSE	FALSE	FALSE
02_workflows/F5_workflow_v01/data/01_source_loaded_harmonized/esld_master_long_public.csv	score_original	score_original	Score original	MELD-related score, score variant, score class, or score difference used in the corresponding analysis.		See example_values and allowed_values.	integer	14 | 19 | 16 | 10 | 13		NA/blank as read by fread	67399	0	40	public	derived_or_workflow_data	csv	pattern_or_fallback	FALSE	acceptable		score_original	esld_master_long_public.csv				F5	public_or_low_risk	yes		public_deposit	keep_public_deposit	F5	public	Public-deposit file after policy overrides.	public	public_deposit	keep_public_deposit	Parent file is public data and variable was marked keep_public=yes.	public			FALSE	FALSE	FALSE
02_workflows/F5_workflow_v01/data/01_source_loaded_harmonized/esld_master_long_public.csv	sex	sex	Sex	F5 public data variable used for stratified survival analysis/figure reconstruction.		Coding as represented in the data file; see allowed/example values.	character	M | F	M | F	NA/blank as read by fread	67399	0	2	public	derived_or_workflow_data	csv	pattern_or_fallback	FALSE	acceptable		sex	esld_master_long_public.csv				F5	public_or_low_risk	yes		public_deposit	keep_public_deposit	F5	public	Public-deposit file after policy overrides.	public	public_deposit	keep_public_deposit	Parent file is public data and variable was marked keep_public=yes.	public			FALSE	FALSE	FALSE
02_workflows/F5_workflow_v01/data/01_source_loaded_harmonized/esld_master_long_public.csv	sodium	sodium	Sodium	F5 public data variable used for stratified survival analysis/figure reconstruction.		See example_values and allowed_values.	numeric	131 | 134 | 132 | 133 | 140		NA/blank as read by fread	67399	20359	188	public	derived_or_workflow_data	csv	pattern_or_fallback	FALSE	acceptable		sodium	esld_master_long_public.csv				F5	public_or_low_risk	yes		public_deposit	keep_public_deposit	F5	public	Public-deposit file after policy overrides.	public	public_deposit	keep_public_deposit	Parent file is public data and variable was marked keep_public=yes.	public			FALSE	FALSE	FALSE
02_workflows/F5_workflow_v01/data/01_source_loaded_harmonized/esld_master_long_public.csv	tbil	tbil	Tbil	Bilirubin-related concentration or metric used in the corresponding analysis.		See example_values and allowed_values.	numeric	1 | 0.9 | 1.1 | 0.8 | 0.6		NA/blank as read by fread	67399	0	2029	public	derived_or_workflow_data	csv	pattern_or_fallback	FALSE	acceptable		tbil	esld_master_long_public.csv				F5	public_or_low_risk	yes		public_deposit	keep_public_deposit	F5	public	Public-deposit file after policy overrides.	public	public_deposit	keep_public_deposit	Parent file is public data and variable was marked keep_public=yes.	public			FALSE	FALSE	FALSE
02_workflows/F5_workflow_v01/data/02b_figure_content/esld_F5_stratified_survival_meta_public.csv	parameter	parameter	Parameter	F5 public data variable used for stratified survival analysis/figure reconstruction.		See example_values and allowed_values.	character	dataset_subject | dataset_stats | domain | anchor | data_object	dataset_subject | dataset_stats | domain | anchor | data_object | unit_or_role_subject | unit_or_role_stats | release_status | source_master | n_subject_rows	NA/blank as read by fread	12	0	12	public	derived_or_workflow_data	csv	pattern_or_fallback	FALSE	acceptable		parameter	esld_F5_stratified_survival_meta_public.csv				F5	public_or_low_risk	yes		public_deposit	keep_public_deposit	F5	public	Public-deposit file after policy overrides.	public	public_deposit	keep_public_deposit	Parent file is public data and variable was marked keep_public=yes.	public			FALSE	FALSE	FALSE
02_workflows/F5_workflow_v01/data/02b_figure_content/esld_F5_stratified_survival_meta_public.csv	value	value	Value	Numerical or character value corresponding to the row-specific variable/metric.		See example_values and allowed_values.	character	esld_F5_stratified_survival_subject_public | esld_F5_stratified_survival_stats_public | esld | F5 | stratified_survival	esld_F5_stratified_survival_subject_public | esld_F5_stratified_survival_stats_public | esld | F5 | stratified_survival | subject | stats | public | esld_master_long_public.csv | 841	NA/blank as read by fread	12	0	12	public	derived_or_workflow_data	csv	exact_definition	FALSE	acceptable		value	esld_F5_stratified_survival_meta_public.csv				F5	public_or_low_risk	yes		public_deposit	keep_public_deposit	F5	public	Public-deposit file after policy overrides.	public	public_deposit	keep_public_deposit	Parent file is public data and variable was marked keep_public=yes.	public	assay_value_qc_metric_or_long_format_metadata	Assay value, QC metric, or long-format metadata field required to rebuild public outputs.	FALSE	FALSE	FALSE
02_workflows/F5_workflow_v01/data/02b_figure_content/esld_F5_stratified_survival_stats_public.csv	chisq	chisq	Chisq	F5 public data variable used for stratified survival analysis/figure reconstruction.		See example_values and allowed_values.	numeric	0.00770313568089429 | 2.87624703252109 | 12.1826833766653 | 0.00169868292629352 | 0.733720432338734		NA/blank as read by fread	12	0	12	public	derived_or_workflow_data	csv	pattern_or_fallback	FALSE	acceptable		chisq	esld_F5_stratified_survival_stats_public.csv				F5	public_or_low_risk	yes		public_deposit	keep_public_deposit	F5	public	Public-deposit file after policy overrides.	public	public_deposit	keep_public_deposit	Parent file is public data and variable was marked keep_public=yes.	public			FALSE	FALSE	FALSE
02_workflows/F5_workflow_v01/data/02b_figure_content/esld_F5_stratified_survival_stats_public.csv	chisq_lab	chisq_lab	Chisq lab	F5 public data variable used for stratified survival analysis/figure reconstruction.		See example_values and allowed_values.	character	χ² = 0.008 | χ² = 2.876 | χ² = 12.183 | χ² = 0.002 | χ² = 0.734	χ² = 0.008 | χ² = 2.876 | χ² = 12.183 | χ² = 0.002 | χ² = 0.734 | χ² = 7.752 | χ² = 0.964 | χ² = 8.044 | χ² = 13.427 | χ² = 0.413	NA/blank as read by fread	12	0	12	public	derived_or_workflow_data	csv	pattern_or_fallback	FALSE	acceptable		chisq_lab	esld_F5_stratified_survival_stats_public.csv				F5	public_or_low_risk	yes		public_deposit	keep_public_deposit	F5	public	Public-deposit file after policy overrides.	public	public_deposit	keep_public_deposit	Parent file is public data and variable was marked keep_public=yes.	public			FALSE	FALSE	FALSE
02_workflows/F5_workflow_v01/data/02b_figure_content/esld_F5_stratified_survival_stats_public.csv	model	model	Model	F5 public data variable used for stratified survival analysis/figure reconstruction.		See example_values and allowed_values.	character	MELD | MELD-Na | reMELD-Na | MELD 3.0	MELD | MELD-Na | reMELD-Na | MELD 3.0	NA/blank as read by fread	12	0	4	public	derived_or_workflow_data	csv	pattern_or_fallback	FALSE	acceptable		model	esld_F5_stratified_survival_stats_public.csv				F5	public_or_low_risk	yes		public_deposit	keep_public_deposit	F5	public	Public-deposit file after policy overrides.	public	public_deposit	keep_public_deposit	Parent file is public data and variable was marked keep_public=yes.	public			FALSE	FALSE	FALSE
02_workflows/F5_workflow_v01/data/02b_figure_content/esld_F5_stratified_survival_stats_public.csv	n_m1	n_m1	N m1	Count or denominator value used in the corresponding summary, figure, or table.		See example_values and allowed_values.	integer	12 | 64 | 82 | 7 | 47		NA/blank as read by fread	12	0	12	public	derived_or_workflow_data	csv	pattern_or_fallback	FALSE	acceptable		n_m1	esld_F5_stratified_survival_stats_public.csv				F5	public_or_low_risk	yes		public_deposit	keep_public_deposit	F5	public	Public-deposit file after policy overrides.	public	public_deposit	keep_public_deposit	Parent file is public data and variable was marked keep_public=yes.	public			FALSE	FALSE	FALSE
02_workflows/F5_workflow_v01/data/02b_figure_content/esld_F5_stratified_survival_stats_public.csv	n_pm	n_pm	N pm	Count or denominator value used in the corresponding summary, figure, or table.		See example_values and allowed_values.	integer	25 | 31 | 11 | 27 | 39		NA/blank as read by fread	12	0	11	public	derived_or_workflow_data	csv	pattern_or_fallback	FALSE	acceptable		n_pm	esld_F5_stratified_survival_stats_public.csv				F5	public_or_low_risk	yes		public_deposit	keep_public_deposit	F5	public	Public-deposit file after policy overrides.	public	public_deposit	keep_public_deposit	Parent file is public data and variable was marked keep_public=yes.	public			FALSE	FALSE	FALSE
02_workflows/F5_workflow_v01/data/02b_figure_content/esld_F5_stratified_survival_stats_public.csv	p_lab	p_lab	P lab	F5 public data variable used for stratified survival analysis/figure reconstruction.		See example_values and allowed_values.	character	p = 0.930 | p = 0.090 | p < 0.001 | p = 0.967 | p = 0.392	p = 0.930 | p = 0.090 | p < 0.001 | p = 0.967 | p = 0.392 | p = 0.005 | p = 0.326 | p = 0.521 | p = 0.046 | p = 0.052	NA/blank as read by fread	12	0	10	public	derived_or_workflow_data	csv	pattern_or_fallback	FALSE	acceptable		p_lab	esld_F5_stratified_survival_stats_public.csv				F5	public_or_low_risk	yes		public_deposit	keep_public_deposit	F5	public	Public-deposit file after policy overrides.	public	public_deposit	keep_public_deposit	Parent file is public data and variable was marked keep_public=yes.	public			FALSE	FALSE	FALSE
02_workflows/F5_workflow_v01/data/02b_figure_content/esld_F5_stratified_survival_stats_public.csv	pval	pval	Pval	F5 public data variable used for stratified survival analysis/figure reconstruction.		See example_values and allowed_values.	numeric	0.930061461937626 | 0.0898953142885014 | 0.000482352058876657 | 0.967124430752549 | 0.391679903320669		NA/blank as read by fread	12	0	12	public	derived_or_workflow_data	csv	pattern_or_fallback	FALSE	acceptable		pval	esld_F5_stratified_survival_stats_public.csv				F5	public_or_low_risk	yes		public_deposit	keep_public_deposit	F5	public	Public-deposit file after policy overrides.	public	public_deposit	keep_public_deposit	Parent file is public data and variable was marked keep_public=yes.	public			FALSE	FALSE	FALSE
02_workflows/F5_workflow_v01/data/02b_figure_content/esld_F5_stratified_survival_stats_public.csv	scr.grp	scr.grp	Scr grp	F5 public data variable used for stratified survival analysis/figure reconstruction.		See example_values and allowed_values.	character	le15 | 16to25 | gt25	le15 | 16to25 | gt25	NA/blank as read by fread	12	0	3	public	derived_or_workflow_data	csv	pattern_or_fallback	FALSE	acceptable		scr.grp	esld_F5_stratified_survival_stats_public.csv				F5	public_or_low_risk	yes		public_deposit	keep_public_deposit	F5	public	Public-deposit file after policy overrides.	public	public_deposit	keep_public_deposit	Parent file is public data and variable was marked keep_public=yes.	public			FALSE	FALSE	FALSE
02_workflows/F5_workflow_v01/data/02b_figure_content/esld_F5_stratified_survival_subject_public.csv	albumin	albumin	Albumin	Quality-control, difference, rounding, or summary metric used to verify reconstruction of a public output.		See example_values and allowed_values.	numeric	2.86 | 3.4 | 2.21 | 2.89 | 2.53		NA/blank as read by fread	841	645	149	public	derived_or_workflow_data	csv	pattern_or_fallback	FALSE	acceptable		albumin	esld_F5_stratified_survival_subject_public.csv				F5	public_or_low_risk	yes		public_deposit	keep_public_deposit	F5	public	Public-deposit file after policy overrides.	public	public_deposit	keep_public_deposit	Parent file is public data and variable was marked keep_public=yes.	public			FALSE	FALSE	FALSE
02_workflows/F5_workflow_v01/data/02b_figure_content/esld_F5_stratified_survival_subject_public.csv	bilirubin	bilirubin	Bilirubin	Bilirubin-related concentration or metric used in the corresponding analysis.		See example_values and allowed_values.	numeric	0.5 | 1.7 | 0.6 | 0.86 | 0.87		NA/blank as read by fread	841	0	254	public	derived_or_workflow_data	csv	pattern_or_fallback	FALSE	acceptable		bilirubin	esld_F5_stratified_survival_subject_public.csv				F5	public_or_low_risk	yes		public_deposit	keep_public_deposit	F5	public	Public-deposit file after policy overrides.	public	public_deposit	keep_public_deposit	Parent file is public data and variable was marked keep_public=yes.	public			FALSE	FALSE	FALSE
02_workflows/F5_workflow_v01/data/02b_figure_content/esld_F5_stratified_survival_subject_public.csv	case_id	case_id	Public case pseudonym	Non-linkable public-release case pseudonym used for case-level grouping; not an original hospital case identifier.		See example_values and allowed_values.	integer	1 | 2 | 3 | 4 | 5		NA/blank as read by fread	841	0	841	public	derived_or_workflow_data	csv	exact_definition	FALSE	acceptable		case_id	esld_F5_stratified_survival_subject_public.csv				F5	manual_review_indirect_identifier_risk	manual_review		public_deposit	keep_public_deposit	F5	manual_review	Public-deposit file after policy overrides.	manual_review	public_deposit	keep_public_deposit	Approved after public manual-variable review. Public release pseudonym, binary flag, or technical F1 identifier; not a raw patient identifier.	manual_review_public_data_variable	release_pseudonym_or_technical_identifier	Public release pseudonym, binary flag, or technical F1 identifier; not a raw patient identifier.	FALSE	FALSE	FALSE
02_workflows/F5_workflow_v01/data/02b_figure_content/esld_F5_stratified_survival_subject_public.csv	creatinine_corrected	creatinine_corrected	Creatinine corrected	Creatinine-related concentration, correction, prediction, or validation metric used in the corresponding analysis.		See example_values and allowed_values.	numeric	0.698460325475166 | 1.02098453959733 | 0.657275352328835 | 1.54121277346097 | 1.05977483679343		NA/blank as read by fread	841	0	349	public	derived_or_workflow_data	csv	pattern_or_fallback	FALSE	acceptable		creatinine_corrected	esld_F5_stratified_survival_subject_public.csv				F5	public_or_low_risk	yes		public_deposit	keep_public_deposit	F5	public	Public-deposit file after policy overrides.	public	public_deposit	keep_public_deposit	Parent file is public data and variable was marked keep_public=yes.	public			FALSE	FALSE	FALSE
02_workflows/F5_workflow_v01/data/02b_figure_content/esld_F5_stratified_survival_subject_public.csv	creatinine_raw	creatinine_raw	Creatinine raw	Creatinine-related concentration, correction, prediction, or validation metric used in the corresponding analysis.		See example_values and allowed_values.	numeric	0.68 | 1.02 | 0.64 | 1.55 | 1.05		NA/blank as read by fread	841	0	240	public	derived_or_workflow_data	csv	pattern_or_fallback	FALSE	acceptable		creatinine_raw	esld_F5_stratified_survival_subject_public.csv				F5	public_or_low_risk	yes		public_deposit	keep_public_deposit	F5	public	Public-deposit file after policy overrides.	public	public_deposit	keep_public_deposit	Parent file is public data and variable was marked keep_public=yes.	public			FALSE	FALSE	FALSE
02_workflows/F5_workflow_v01/data/02b_figure_content/esld_F5_stratified_survival_subject_public.csv	delta.grp	delta.grp	Delta grp	F5 public data variable used for stratified survival analysis/figure reconstruction.		See example_values and allowed_values.	character	pm | m1	pm | m1	NA/blank as read by fread	841	0	2	public	derived_or_workflow_data	csv	pattern_or_fallback	FALSE	acceptable		delta.grp	esld_F5_stratified_survival_subject_public.csv				F5	public_or_low_risk	yes		public_deposit	keep_public_deposit	F5	public	Public-deposit file after policy overrides.	public	public_deposit	keep_public_deposit	Parent file is public data and variable was marked keep_public=yes.	public			FALSE	FALSE	FALSE
02_workflows/F5_workflow_v01/data/02b_figure_content/esld_F5_stratified_survival_subject_public.csv	delta_group_label	delta_group_label	Delta group label	F5 public data variable used for stratified survival analysis/figure reconstruction.		See example_values and allowed_values.	character	Δ score = ± 0 | Δ score ≤ -1	Δ score = ± 0 | Δ score ≤ -1	NA/blank as read by fread	841	0	2	public	derived_or_workflow_data	csv	pattern_or_fallback	FALSE	acceptable		delta_group_label	esld_F5_stratified_survival_subject_public.csv				F5	public_or_low_risk	yes		public_deposit	keep_public_deposit	F5	public	Public-deposit file after policy overrides.	public	public_deposit	keep_public_deposit	Parent file is public data and variable was marked keep_public=yes.	public			FALSE	FALSE	FALSE
02_workflows/F5_workflow_v01/data/02b_figure_content/esld_F5_stratified_survival_subject_public.csv	dialysis	dialysis	Dialysis	F5 public data variable used for stratified survival analysis/figure reconstruction.		See example_values and allowed_values.	integer	0 | 1		NA/blank as read by fread	841	395	2	public	derived_or_workflow_data	csv	pattern_or_fallback	FALSE	acceptable		dialysis	esld_F5_stratified_survival_subject_public.csv				F5	public_or_low_risk	yes		public_deposit	keep_public_deposit	F5	public	Public-deposit file after policy overrides.	public	public_deposit	keep_public_deposit	Parent file is public data and variable was marked keep_public=yes.	public			FALSE	FALSE	FALSE
02_workflows/F5_workflow_v01/data/02b_figure_content/esld_F5_stratified_survival_subject_public.csv	inr	inr	Inr	F5 public data variable used for stratified survival analysis/figure reconstruction.		See example_values and allowed_values.	numeric	1.15 | 1.22 | 1.79 | 1.23 | 1.69		NA/blank as read by fread	841	0	196	public	derived_or_workflow_data	csv	pattern_or_fallback	FALSE	acceptable		inr	esld_F5_stratified_survival_subject_public.csv				F5	public_or_low_risk	yes		public_deposit	keep_public_deposit	F5	public	Public-deposit file after policy overrides.	public	public_deposit	keep_public_deposit	Parent file is public data and variable was marked keep_public=yes.	public			FALSE	FALSE	FALSE
02_workflows/F5_workflow_v01/data/02b_figure_content/esld_F5_stratified_survival_subject_public.csv	model	model	Model	F5 public data variable used for stratified survival analysis/figure reconstruction.		See example_values and allowed_values.	character	MELD | MELD-Na | reMELD-Na | MELD 3.0	MELD | MELD-Na | reMELD-Na | MELD 3.0	NA/blank as read by fread	841	0	4	public	derived_or_workflow_data	csv	pattern_or_fallback	FALSE	acceptable		model	esld_F5_stratified_survival_subject_public.csv				F5	public_or_low_risk	yes		public_deposit	keep_public_deposit	F5	public	Public-deposit file after policy overrides.	public	public_deposit	keep_public_deposit	Parent file is public data and variable was marked keep_public=yes.	public			FALSE	FALSE	FALSE
02_workflows/F5_workflow_v01/data/02b_figure_content/esld_F5_stratified_survival_subject_public.csv	patient_id	patient_id	Public patient pseudonym	Non-linkable public-release patient pseudonym used to preserve within-patient grouping in public ESLD data; not an original hospital patient identifier.		See example_values and allowed_values.	character	P001277 | P000525 | P000302 | P001040 | P000988	P001277 | P000525 | P000302 | P001040 | P000988 | P000384 | P000766 | P000386 | P000496 | P000131	NA/blank as read by fread	841	0	232	public	derived_or_workflow_data	csv	exact_definition	FALSE	acceptable		patient_id	esld_F5_stratified_survival_subject_public.csv				F5	manual_review_indirect_identifier_risk	manual_review		public_deposit	keep_public_deposit	F5	manual_review	Public-deposit file after policy overrides.	manual_review	public_deposit	keep_public_deposit	Approved after public manual-variable review. Public release pseudonym, binary flag, or technical F1 identifier; not a raw patient identifier.	manual_review_public_data_variable	release_pseudonym_or_technical_identifier	Public release pseudonym, binary flag, or technical F1 identifier; not a raw patient identifier.	FALSE	FALSE	FALSE
02_workflows/F5_workflow_v01/data/02b_figure_content/esld_F5_stratified_survival_subject_public.csv	score_class	score_class	Score class	Categorical score class used for stratified analyses.		Score or category class as represented in the data file.	character	≤ 15 | 16 - 25 | > 25	≤ 15 | 16 - 25 | > 25	NA/blank as read by fread	841	0	3	public	derived_or_workflow_data	csv	exact_definition	FALSE	acceptable		score_class	esld_F5_stratified_survival_subject_public.csv				F5	public_or_low_risk	yes		public_deposit	keep_public_deposit	F5	public	Public-deposit file after policy overrides.	public	public_deposit	keep_public_deposit	Parent file is public data and variable was marked keep_public=yes.	public			FALSE	FALSE	FALSE
02_workflows/F5_workflow_v01/data/02b_figure_content/esld_F5_stratified_survival_subject_public.csv	score_for_class	score_for_class	Score for class	MELD-related score, score variant, score class, or score difference used in the corresponding analysis.		Score or category class as represented in the data file.	integer	8 | 11 | 13 | 14 | 7		NA/blank as read by fread	841	0	37	public	derived_or_workflow_data	csv	pattern_or_fallback	FALSE	acceptable		score_for_class	esld_F5_stratified_survival_subject_public.csv				F5	public_or_low_risk	yes		public_deposit	keep_public_deposit	F5	public	Public-deposit file after policy overrides.	public	public_deposit	keep_public_deposit	Parent file is public data and variable was marked keep_public=yes.	public			FALSE	FALSE	FALSE
02_workflows/F5_workflow_v01/data/02b_figure_content/esld_F5_stratified_survival_subject_public.csv	scr.grp	scr.grp	Scr grp	F5 public data variable used for stratified survival analysis/figure reconstruction.		See example_values and allowed_values.	character	le15 | 16to25 | gt25	le15 | 16to25 | gt25	NA/blank as read by fread	841	0	3	public	derived_or_workflow_data	csv	pattern_or_fallback	FALSE	acceptable		scr.grp	esld_F5_stratified_survival_subject_public.csv				F5	public_or_low_risk	yes		public_deposit	keep_public_deposit	F5	public	Public-deposit file after policy overrides.	public	public_deposit	keep_public_deposit	Parent file is public data and variable was marked keep_public=yes.	public			FALSE	FALSE	FALSE
02_workflows/F5_workflow_v01/data/02b_figure_content/esld_F5_stratified_survival_subject_public.csv	sex	sex	Sex	F5 public data variable used for stratified survival analysis/figure reconstruction.		Coding as represented in the data file; see allowed/example values.	character	M | F	M | F	NA/blank as read by fread	841	0	2	public	derived_or_workflow_data	csv	pattern_or_fallback	FALSE	acceptable		sex	esld_F5_stratified_survival_subject_public.csv				F5	public_or_low_risk	yes		public_deposit	keep_public_deposit	F5	public	Public-deposit file after policy overrides.	public	public_deposit	keep_public_deposit	Parent file is public data and variable was marked keep_public=yes.	public			FALSE	FALSE	FALSE
02_workflows/F5_workflow_v01/data/02b_figure_content/esld_F5_stratified_survival_subject_public.csv	sodium	sodium	Sodium	F5 public data variable used for stratified survival analysis/figure reconstruction.		See example_values and allowed_values.	numeric	143 | 142 | 138 | 151 | 145		NA/blank as read by fread	841	225	66	public	derived_or_workflow_data	csv	pattern_or_fallback	FALSE	acceptable		sodium	esld_F5_stratified_survival_subject_public.csv				F5	public_or_low_risk	yes		public_deposit	keep_public_deposit	F5	public	Public-deposit file after policy overrides.	public	public_deposit	keep_public_deposit	Parent file is public data and variable was marked keep_public=yes.	public			FALSE	FALSE	FALSE
02_workflows/F5_workflow_v01/data/02b_figure_content/esld_F5_stratified_survival_subject_public.csv	source_file	source_file	Source file	Descriptor or long-format metadata field identifying the metric, variable, workflow object, unit, or source represented by the row.		See example_values and allowed_values.	character	esld_master_long_public.csv	esld_master_long_public.csv	NA/blank as read by fread	841	0	1	public	derived_or_workflow_data	csv	pattern_or_fallback	FALSE	acceptable		source_file	esld_F5_stratified_survival_subject_public.csv				F5	public_or_low_risk	yes		public_deposit	keep_public_deposit	F5	public	Public-deposit file after policy overrides.	public	public_deposit	keep_public_deposit	Parent file is public data and variable was marked keep_public=yes.	public			FALSE	FALSE	FALSE
02_workflows/F5_workflow_v01/data/02b_figure_content/esld_F5_stratified_survival_subject_public.csv	status	status	Status	Binary or categorical status indicator used in the corresponding analysis.		See example_values and allowed_values.	integer	1 | 0		NA/blank as read by fread	841	0	2	public	derived_or_workflow_data	csv	pattern_or_fallback	FALSE	acceptable		status	esld_F5_stratified_survival_subject_public.csv				F5	public_or_low_risk	yes		public_deposit	keep_public_deposit	F5	public	Public-deposit file after policy overrides.	public	public_deposit	keep_public_deposit	Parent file is public data and variable was marked keep_public=yes.	public			FALSE	FALSE	FALSE
02_workflows/F5_workflow_v01/data/02b_figure_content/esld_F5_stratified_survival_subject_public.csv	time	time	Analysis time	Analysis-specific time scale; interpretation depends on the respective figure/table workflow.		See example_values and allowed_values.	integer	1 | 6 | 7 | 13 | 15		NA/blank as read by fread	841	0	124	public	derived_or_workflow_data	csv	exact_definition	FALSE	acceptable		time	esld_F5_stratified_survival_subject_public.csv				F5	manual_review_indirect_identifier_risk	manual_review		public_deposit	keep_public_deposit	F5	manual_review	Public-deposit file after policy overrides.	manual_review	public_deposit	keep_public_deposit	Approved after public manual-variable review. Relative/count-based time variable or binary outcome flag; no calendar date/time disclosed.	manual_review_public_data_variable	relative_time_or_public_outcome	Relative/count-based time variable or binary outcome flag; no calendar date/time disclosed.	FALSE	FALSE	FALSE
02_workflows/F5_workflow_v01/submission_ready/public/data/esld_F5_stratified_survival_meta_public.csv	parameter	parameter	Parameter	F5 public data variable used for stratified survival analysis/figure reconstruction.		See example_values and allowed_values.	character	dataset_subject | dataset_stats | domain | anchor | data_object	dataset_subject | dataset_stats | domain | anchor | data_object | unit_or_role_subject | unit_or_role_stats | release_status | source_master | n_subject_rows	NA/blank as read by fread	12	0	12	public	derived_or_workflow_data	csv	pattern_or_fallback	FALSE	acceptable		parameter	esld_F5_stratified_survival_meta_public.csv				F5	public_or_low_risk	yes		public_deposit	keep_public_deposit	F5	public	Public-deposit file after policy overrides.	public	public_deposit	keep_public_deposit	Parent file is public data and variable was marked keep_public=yes.	public			FALSE	FALSE	FALSE
02_workflows/F5_workflow_v01/submission_ready/public/data/esld_F5_stratified_survival_meta_public.csv	value	value	Value	Numerical or character value corresponding to the row-specific variable/metric.		See example_values and allowed_values.	character	esld_F5_stratified_survival_subject_public | esld_F5_stratified_survival_stats_public | esld | F5 | stratified_survival	esld_F5_stratified_survival_subject_public | esld_F5_stratified_survival_stats_public | esld | F5 | stratified_survival | subject | stats | public | esld_master_long_public.csv | 841	NA/blank as read by fread	12	0	12	public	derived_or_workflow_data	csv	exact_definition	FALSE	acceptable		value	esld_F5_stratified_survival_meta_public.csv				F5	public_or_low_risk	yes		public_deposit	keep_public_deposit	F5	public	Public-deposit file after policy overrides.	public	public_deposit	keep_public_deposit	Parent file is public data and variable was marked keep_public=yes.	public	assay_value_qc_metric_or_long_format_metadata	Assay value, QC metric, or long-format metadata field required to rebuild public outputs.	FALSE	FALSE	FALSE
02_workflows/F5_workflow_v01/submission_ready/public/data/esld_F5_stratified_survival_stats_public.csv	chisq	chisq	Chisq	F5 public data variable used for stratified survival analysis/figure reconstruction.		See example_values and allowed_values.	numeric	0.00770313568089429 | 2.87624703252109 | 12.1826833766653 | 0.00169868292629352 | 0.733720432338734		NA/blank as read by fread	12	0	12	public	derived_or_workflow_data	csv	pattern_or_fallback	FALSE	acceptable		chisq	esld_F5_stratified_survival_stats_public.csv				F5	public_or_low_risk	yes		public_deposit	keep_public_deposit	F5	public	Public-deposit file after policy overrides.	public	public_deposit	keep_public_deposit	Parent file is public data and variable was marked keep_public=yes.	public			FALSE	FALSE	FALSE
02_workflows/F5_workflow_v01/submission_ready/public/data/esld_F5_stratified_survival_stats_public.csv	chisq_lab	chisq_lab	Chisq lab	F5 public data variable used for stratified survival analysis/figure reconstruction.		See example_values and allowed_values.	character	χ² = 0.008 | χ² = 2.876 | χ² = 12.183 | χ² = 0.002 | χ² = 0.734	χ² = 0.008 | χ² = 2.876 | χ² = 12.183 | χ² = 0.002 | χ² = 0.734 | χ² = 7.752 | χ² = 0.964 | χ² = 8.044 | χ² = 13.427 | χ² = 0.413	NA/blank as read by fread	12	0	12	public	derived_or_workflow_data	csv	pattern_or_fallback	FALSE	acceptable		chisq_lab	esld_F5_stratified_survival_stats_public.csv				F5	public_or_low_risk	yes		public_deposit	keep_public_deposit	F5	public	Public-deposit file after policy overrides.	public	public_deposit	keep_public_deposit	Parent file is public data and variable was marked keep_public=yes.	public			FALSE	FALSE	FALSE
02_workflows/F5_workflow_v01/submission_ready/public/data/esld_F5_stratified_survival_stats_public.csv	model	model	Model	F5 public data variable used for stratified survival analysis/figure reconstruction.		See example_values and allowed_values.	character	MELD | MELD-Na | reMELD-Na | MELD 3.0	MELD | MELD-Na | reMELD-Na | MELD 3.0	NA/blank as read by fread	12	0	4	public	derived_or_workflow_data	csv	pattern_or_fallback	FALSE	acceptable		model	esld_F5_stratified_survival_stats_public.csv				F5	public_or_low_risk	yes		public_deposit	keep_public_deposit	F5	public	Public-deposit file after policy overrides.	public	public_deposit	keep_public_deposit	Parent file is public data and variable was marked keep_public=yes.	public			FALSE	FALSE	FALSE
02_workflows/F5_workflow_v01/submission_ready/public/data/esld_F5_stratified_survival_stats_public.csv	n_m1	n_m1	N m1	Count or denominator value used in the corresponding summary, figure, or table.		See example_values and allowed_values.	integer	12 | 64 | 82 | 7 | 47		NA/blank as read by fread	12	0	12	public	derived_or_workflow_data	csv	pattern_or_fallback	FALSE	acceptable		n_m1	esld_F5_stratified_survival_stats_public.csv				F5	public_or_low_risk	yes		public_deposit	keep_public_deposit	F5	public	Public-deposit file after policy overrides.	public	public_deposit	keep_public_deposit	Parent file is public data and variable was marked keep_public=yes.	public			FALSE	FALSE	FALSE
02_workflows/F5_workflow_v01/submission_ready/public/data/esld_F5_stratified_survival_stats_public.csv	n_pm	n_pm	N pm	Count or denominator value used in the corresponding summary, figure, or table.		See example_values and allowed_values.	integer	25 | 31 | 11 | 27 | 39		NA/blank as read by fread	12	0	11	public	derived_or_workflow_data	csv	pattern_or_fallback	FALSE	acceptable		n_pm	esld_F5_stratified_survival_stats_public.csv				F5	public_or_low_risk	yes		public_deposit	keep_public_deposit	F5	public	Public-deposit file after policy overrides.	public	public_deposit	keep_public_deposit	Parent file is public data and variable was marked keep_public=yes.	public			FALSE	FALSE	FALSE
02_workflows/F5_workflow_v01/submission_ready/public/data/esld_F5_stratified_survival_stats_public.csv	p_lab	p_lab	P lab	F5 public data variable used for stratified survival analysis/figure reconstruction.		See example_values and allowed_values.	character	p = 0.930 | p = 0.090 | p < 0.001 | p = 0.967 | p = 0.392	p = 0.930 | p = 0.090 | p < 0.001 | p = 0.967 | p = 0.392 | p = 0.005 | p = 0.326 | p = 0.521 | p = 0.046 | p = 0.052	NA/blank as read by fread	12	0	10	public	derived_or_workflow_data	csv	pattern_or_fallback	FALSE	acceptable		p_lab	esld_F5_stratified_survival_stats_public.csv				F5	public_or_low_risk	yes		public_deposit	keep_public_deposit	F5	public	Public-deposit file after policy overrides.	public	public_deposit	keep_public_deposit	Parent file is public data and variable was marked keep_public=yes.	public			FALSE	FALSE	FALSE
02_workflows/F5_workflow_v01/submission_ready/public/data/esld_F5_stratified_survival_stats_public.csv	pval	pval	Pval	F5 public data variable used for stratified survival analysis/figure reconstruction.		See example_values and allowed_values.	numeric	0.930061461937626 | 0.0898953142885014 | 0.000482352058876657 | 0.967124430752549 | 0.391679903320669		NA/blank as read by fread	12	0	12	public	derived_or_workflow_data	csv	pattern_or_fallback	FALSE	acceptable		pval	esld_F5_stratified_survival_stats_public.csv				F5	public_or_low_risk	yes		public_deposit	keep_public_deposit	F5	public	Public-deposit file after policy overrides.	public	public_deposit	keep_public_deposit	Parent file is public data and variable was marked keep_public=yes.	public			FALSE	FALSE	FALSE
02_workflows/F5_workflow_v01/submission_ready/public/data/esld_F5_stratified_survival_stats_public.csv	scr.grp	scr.grp	Scr grp	F5 public data variable used for stratified survival analysis/figure reconstruction.		See example_values and allowed_values.	character	le15 | 16to25 | gt25	le15 | 16to25 | gt25	NA/blank as read by fread	12	0	3	public	derived_or_workflow_data	csv	pattern_or_fallback	FALSE	acceptable		scr.grp	esld_F5_stratified_survival_stats_public.csv				F5	public_or_low_risk	yes		public_deposit	keep_public_deposit	F5	public	Public-deposit file after policy overrides.	public	public_deposit	keep_public_deposit	Parent file is public data and variable was marked keep_public=yes.	public			FALSE	FALSE	FALSE
02_workflows/F5_workflow_v01/submission_ready/public/data/esld_F5_stratified_survival_subject_public.csv	albumin	albumin	Albumin	Quality-control, difference, rounding, or summary metric used to verify reconstruction of a public output.		See example_values and allowed_values.	numeric	2.86 | 3.4 | 2.21 | 2.89 | 2.53		NA/blank as read by fread	841	645	149	public	derived_or_workflow_data	csv	pattern_or_fallback	FALSE	acceptable		albumin	esld_F5_stratified_survival_subject_public.csv				F5	public_or_low_risk	yes		public_deposit	keep_public_deposit	F5	public	Public-deposit file after policy overrides.	public	public_deposit	keep_public_deposit	Parent file is public data and variable was marked keep_public=yes.	public			FALSE	FALSE	FALSE
02_workflows/F5_workflow_v01/submission_ready/public/data/esld_F5_stratified_survival_subject_public.csv	bilirubin	bilirubin	Bilirubin	Bilirubin-related concentration or metric used in the corresponding analysis.		See example_values and allowed_values.	numeric	0.5 | 1.7 | 0.6 | 0.86 | 0.87		NA/blank as read by fread	841	0	254	public	derived_or_workflow_data	csv	pattern_or_fallback	FALSE	acceptable		bilirubin	esld_F5_stratified_survival_subject_public.csv				F5	public_or_low_risk	yes		public_deposit	keep_public_deposit	F5	public	Public-deposit file after policy overrides.	public	public_deposit	keep_public_deposit	Parent file is public data and variable was marked keep_public=yes.	public			FALSE	FALSE	FALSE
02_workflows/F5_workflow_v01/submission_ready/public/data/esld_F5_stratified_survival_subject_public.csv	case_id	case_id	Public case pseudonym	Non-linkable public-release case pseudonym used for case-level grouping; not an original hospital case identifier.		See example_values and allowed_values.	integer	1 | 2 | 3 | 4 | 5		NA/blank as read by fread	841	0	841	public	derived_or_workflow_data	csv	exact_definition	FALSE	acceptable		case_id	esld_F5_stratified_survival_subject_public.csv				F5	manual_review_indirect_identifier_risk	manual_review		public_deposit	keep_public_deposit	F5	manual_review	Public-deposit file after policy overrides.	manual_review	public_deposit	keep_public_deposit	Approved after public manual-variable review. Public release pseudonym, binary flag, or technical F1 identifier; not a raw patient identifier.	manual_review_public_data_variable	release_pseudonym_or_technical_identifier	Public release pseudonym, binary flag, or technical F1 identifier; not a raw patient identifier.	FALSE	FALSE	FALSE
02_workflows/F5_workflow_v01/submission_ready/public/data/esld_F5_stratified_survival_subject_public.csv	creatinine_corrected	creatinine_corrected	Creatinine corrected	Creatinine-related concentration, correction, prediction, or validation metric used in the corresponding analysis.		See example_values and allowed_values.	numeric	0.698460325475166 | 1.02098453959733 | 0.657275352328835 | 1.54121277346097 | 1.05977483679343		NA/blank as read by fread	841	0	349	public	derived_or_workflow_data	csv	pattern_or_fallback	FALSE	acceptable		creatinine_corrected	esld_F5_stratified_survival_subject_public.csv				F5	public_or_low_risk	yes		public_deposit	keep_public_deposit	F5	public	Public-deposit file after policy overrides.	public	public_deposit	keep_public_deposit	Parent file is public data and variable was marked keep_public=yes.	public			FALSE	FALSE	FALSE
02_workflows/F5_workflow_v01/submission_ready/public/data/esld_F5_stratified_survival_subject_public.csv	creatinine_raw	creatinine_raw	Creatinine raw	Creatinine-related concentration, correction, prediction, or validation metric used in the corresponding analysis.		See example_values and allowed_values.	numeric	0.68 | 1.02 | 0.64 | 1.55 | 1.05		NA/blank as read by fread	841	0	240	public	derived_or_workflow_data	csv	pattern_or_fallback	FALSE	acceptable		creatinine_raw	esld_F5_stratified_survival_subject_public.csv				F5	public_or_low_risk	yes		public_deposit	keep_public_deposit	F5	public	Public-deposit file after policy overrides.	public	public_deposit	keep_public_deposit	Parent file is public data and variable was marked keep_public=yes.	public			FALSE	FALSE	FALSE
02_workflows/F5_workflow_v01/submission_ready/public/data/esld_F5_stratified_survival_subject_public.csv	delta.grp	delta.grp	Delta grp	F5 public data variable used for stratified survival analysis/figure reconstruction.		See example_values and allowed_values.	character	pm | m1	pm | m1	NA/blank as read by fread	841	0	2	public	derived_or_workflow_data	csv	pattern_or_fallback	FALSE	acceptable		delta.grp	esld_F5_stratified_survival_subject_public.csv				F5	public_or_low_risk	yes		public_deposit	keep_public_deposit	F5	public	Public-deposit file after policy overrides.	public	public_deposit	keep_public_deposit	Parent file is public data and variable was marked keep_public=yes.	public			FALSE	FALSE	FALSE
02_workflows/F5_workflow_v01/submission_ready/public/data/esld_F5_stratified_survival_subject_public.csv	delta_group_label	delta_group_label	Delta group label	F5 public data variable used for stratified survival analysis/figure reconstruction.		See example_values and allowed_values.	character	Δ score = ± 0 | Δ score ≤ -1	Δ score = ± 0 | Δ score ≤ -1	NA/blank as read by fread	841	0	2	public	derived_or_workflow_data	csv	pattern_or_fallback	FALSE	acceptable		delta_group_label	esld_F5_stratified_survival_subject_public.csv				F5	public_or_low_risk	yes		public_deposit	keep_public_deposit	F5	public	Public-deposit file after policy overrides.	public	public_deposit	keep_public_deposit	Parent file is public data and variable was marked keep_public=yes.	public			FALSE	FALSE	FALSE
02_workflows/F5_workflow_v01/submission_ready/public/data/esld_F5_stratified_survival_subject_public.csv	dialysis	dialysis	Dialysis	F5 public data variable used for stratified survival analysis/figure reconstruction.		See example_values and allowed_values.	integer	0 | 1		NA/blank as read by fread	841	395	2	public	derived_or_workflow_data	csv	pattern_or_fallback	FALSE	acceptable		dialysis	esld_F5_stratified_survival_subject_public.csv				F5	public_or_low_risk	yes		public_deposit	keep_public_deposit	F5	public	Public-deposit file after policy overrides.	public	public_deposit	keep_public_deposit	Parent file is public data and variable was marked keep_public=yes.	public			FALSE	FALSE	FALSE
02_workflows/F5_workflow_v01/submission_ready/public/data/esld_F5_stratified_survival_subject_public.csv	inr	inr	Inr	F5 public data variable used for stratified survival analysis/figure reconstruction.		See example_values and allowed_values.	numeric	1.15 | 1.22 | 1.79 | 1.23 | 1.69		NA/blank as read by fread	841	0	196	public	derived_or_workflow_data	csv	pattern_or_fallback	FALSE	acceptable		inr	esld_F5_stratified_survival_subject_public.csv				F5	public_or_low_risk	yes		public_deposit	keep_public_deposit	F5	public	Public-deposit file after policy overrides.	public	public_deposit	keep_public_deposit	Parent file is public data and variable was marked keep_public=yes.	public			FALSE	FALSE	FALSE
02_workflows/F5_workflow_v01/submission_ready/public/data/esld_F5_stratified_survival_subject_public.csv	model	model	Model	F5 public data variable used for stratified survival analysis/figure reconstruction.		See example_values and allowed_values.	character	MELD | MELD-Na | reMELD-Na | MELD 3.0	MELD | MELD-Na | reMELD-Na | MELD 3.0	NA/blank as read by fread	841	0	4	public	derived_or_workflow_data	csv	pattern_or_fallback	FALSE	acceptable		model	esld_F5_stratified_survival_subject_public.csv				F5	public_or_low_risk	yes		public_deposit	keep_public_deposit	F5	public	Public-deposit file after policy overrides.	public	public_deposit	keep_public_deposit	Parent file is public data and variable was marked keep_public=yes.	public			FALSE	FALSE	FALSE
02_workflows/F5_workflow_v01/submission_ready/public/data/esld_F5_stratified_survival_subject_public.csv	patient_id	patient_id	Public patient pseudonym	Non-linkable public-release patient pseudonym used to preserve within-patient grouping in public ESLD data; not an original hospital patient identifier.		See example_values and allowed_values.	character	P001277 | P000525 | P000302 | P001040 | P000988	P001277 | P000525 | P000302 | P001040 | P000988 | P000384 | P000766 | P000386 | P000496 | P000131	NA/blank as read by fread	841	0	232	public	derived_or_workflow_data	csv	exact_definition	FALSE	acceptable		patient_id	esld_F5_stratified_survival_subject_public.csv				F5	manual_review_indirect_identifier_risk	manual_review		public_deposit	keep_public_deposit	F5	manual_review	Public-deposit file after policy overrides.	manual_review	public_deposit	keep_public_deposit	Approved after public manual-variable review. Public release pseudonym, binary flag, or technical F1 identifier; not a raw patient identifier.	manual_review_public_data_variable	release_pseudonym_or_technical_identifier	Public release pseudonym, binary flag, or technical F1 identifier; not a raw patient identifier.	FALSE	FALSE	FALSE
02_workflows/F5_workflow_v01/submission_ready/public/data/esld_F5_stratified_survival_subject_public.csv	score_class	score_class	Score class	Categorical score class used for stratified analyses.		Score or category class as represented in the data file.	character	≤ 15 | 16 - 25 | > 25	≤ 15 | 16 - 25 | > 25	NA/blank as read by fread	841	0	3	public	derived_or_workflow_data	csv	exact_definition	FALSE	acceptable		score_class	esld_F5_stratified_survival_subject_public.csv				F5	public_or_low_risk	yes		public_deposit	keep_public_deposit	F5	public	Public-deposit file after policy overrides.	public	public_deposit	keep_public_deposit	Parent file is public data and variable was marked keep_public=yes.	public			FALSE	FALSE	FALSE
02_workflows/F5_workflow_v01/submission_ready/public/data/esld_F5_stratified_survival_subject_public.csv	score_for_class	score_for_class	Score for class	MELD-related score, score variant, score class, or score difference used in the corresponding analysis.		Score or category class as represented in the data file.	integer	8 | 11 | 13 | 14 | 7		NA/blank as read by fread	841	0	37	public	derived_or_workflow_data	csv	pattern_or_fallback	FALSE	acceptable		score_for_class	esld_F5_stratified_survival_subject_public.csv				F5	public_or_low_risk	yes		public_deposit	keep_public_deposit	F5	public	Public-deposit file after policy overrides.	public	public_deposit	keep_public_deposit	Parent file is public data and variable was marked keep_public=yes.	public			FALSE	FALSE	FALSE
02_workflows/F5_workflow_v01/submission_ready/public/data/esld_F5_stratified_survival_subject_public.csv	scr.grp	scr.grp	Scr grp	F5 public data variable used for stratified survival analysis/figure reconstruction.		See example_values and allowed_values.	character	le15 | 16to25 | gt25	le15 | 16to25 | gt25	NA/blank as read by fread	841	0	3	public	derived_or_workflow_data	csv	pattern_or_fallback	FALSE	acceptable		scr.grp	esld_F5_stratified_survival_subject_public.csv				F5	public_or_low_risk	yes		public_deposit	keep_public_deposit	F5	public	Public-deposit file after policy overrides.	public	public_deposit	keep_public_deposit	Parent file is public data and variable was marked keep_public=yes.	public			FALSE	FALSE	FALSE
02_workflows/F5_workflow_v01/submission_ready/public/data/esld_F5_stratified_survival_subject_public.csv	sex	sex	Sex	F5 public data variable used for stratified survival analysis/figure reconstruction.		Coding as represented in the data file; see allowed/example values.	character	M | F	M | F	NA/blank as read by fread	841	0	2	public	derived_or_workflow_data	csv	pattern_or_fallback	FALSE	acceptable		sex	esld_F5_stratified_survival_subject_public.csv				F5	public_or_low_risk	yes		public_deposit	keep_public_deposit	F5	public	Public-deposit file after policy overrides.	public	public_deposit	keep_public_deposit	Parent file is public data and variable was marked keep_public=yes.	public			FALSE	FALSE	FALSE
02_workflows/F5_workflow_v01/submission_ready/public/data/esld_F5_stratified_survival_subject_public.csv	sodium	sodium	Sodium	F5 public data variable used for stratified survival analysis/figure reconstruction.		See example_values and allowed_values.	numeric	143 | 142 | 138 | 151 | 145		NA/blank as read by fread	841	225	66	public	derived_or_workflow_data	csv	pattern_or_fallback	FALSE	acceptable		sodium	esld_F5_stratified_survival_subject_public.csv				F5	public_or_low_risk	yes		public_deposit	keep_public_deposit	F5	public	Public-deposit file after policy overrides.	public	public_deposit	keep_public_deposit	Parent file is public data and variable was marked keep_public=yes.	public			FALSE	FALSE	FALSE
[truncated: 179 more rows]
