# Supplementary material for: Creatinine assay interferences compromises MELD accuracy and may bias liver allocation
Source: Nat Commun. 2026 Jul 23;17:7111. doi: 10.1038/s41467-026-75011-x (PMC13396164; doi:10.1038/s41467-026-75011-x)
Supplement: Supplementary file 4 — Source Data [file 41467_2026_75011_MOESM4_ESM.zip › figshare_package_FINAL_PUBLIC_DEPOSIT_V1_20260503_002637/00_release_manifests/public_variable_dictionary_FINAL_CODEBOOK_summary.csv]

check	value	status
public_package	/Users/mo/Library/CloudStorage/OneDrive-Persönlich/MO/Papers/MELD/02_programs/MELD_repository_release_v1/submission/figshare_package_FINAL_PUBLIC_DEPOSIT_V1_20260503_002637	info
recommended_dictionary_rows	661	info
final_codebook_rows	661	info
nonpublic_status_rows	0	pass
nonpublic_tier_rows	0	pass
restricted_internal_or_srtr_path_rows	0	pass
absolute_local_path_rows	0	pass
generic_variable_name_rows	0	pass
empty_description_rows	0	pass
imprecise_description_rows	0	pass
public_dictionary_action_nonacceptable_rows	0	pass
final_review_rows	0	pass
