# Supplementary material for: Creatinine assay interferences compromises MELD accuracy and may bias liver allocation
Source: Nat Commun. 2026 Jul 23;17:7111. doi: 10.1038/s41467-026-75011-x (PMC13396164; doi:10.1038/s41467-026-75011-x)
Supplement: Supplementary file 4 — Source Data [file 41467_2026_75011_MOESM4_ESM.zip › figshare_package_FINAL_PUBLIC_DEPOSIT_V1_20260503_002637/00_release_manifests/public_deposit_package_build_audit_v01.txt]

Script: 23_build_lean_public_deposit_package_v01.R
Run time: 2026-05-03 00:26:37
Source repository: LOCAL_PATH_REMOVED
Package directory: LOCAL_PATH_REMOVED
Closed file manifest dir: 99_migration_audit/final_release_manifest_closed_20260503_001311
Approved variable dictionary dir: 99_migration_audit/final_variable_dictionary_approved_20260503_002323

Summary:
                                 check
 1:                  source_repository
 2:                  package_directory
 3:      public_deposit_files_expected
 4:        public_deposit_files_copied
 5:        missing_public_source_files
 6:          failed_public_file_copies
 7: restricted_on_request_files_listed
 8:     script_on_request_files_listed
 9:     internal_excluded_files_listed
10:            public_variables_listed
11:        restricted_variables_listed
12:             srtr_public_data_leaks
                                                                                                                                                                           value
 1:                    LOCAL_PATH_REMOVED
 2: LOCAL_PATH_REMOVED
 3:                                                                                                                                                                           94
 4:                                                                                                                                                                           94
 5:                                                                                                                                                                            0
 6:                                                                                                                                                                            0
 7:                                                                                                                                                                           97
 8:                                                                                                                                                                           94
 9:                                                                                                                                                                          101
10:                                                                                                                                                                          661
11:                                                                                                                                                                          927
12:                                                                                                                                                                            0
13:                                                                                                                                                                            0
    status
 1:   info
 2:   info
 3:   info
 4:   pass
 5:   pass
 6:   pass
 7:   info
 8:   info
 9:   info
10:   info
11:   info
12:   pass
13:   pass

Public files by source role:
         release_source_role          file_type  N
1:  derived_or_workflow_data                csv 46
2: documentation_or_metadata                csv 16
3: documentation_or_metadata text_table_or_text 13
4:            primary_source                csv  7
5:           rendered_figure                pdf 12

Restricted files by source role:
         release_source_role file_type  N
1:  derived_or_workflow_data       csv 80
2:  derived_or_workflow_data     other  1
3: documentation_or_metadata       csv  2
4:            primary_source       csv 14

Script-on-request files by source role:
      release_source_role file_type  N
1: reproducibility_script     other  9
2: reproducibility_script  r_script 85
