# Supplementary material for: Creatinine assay interferences compromises MELD accuracy and may bias liver allocation
Source: Nat Commun. 2026 Jul 23;17:7111. doi: 10.1038/s41467-026-75011-x (PMC13396164; doi:10.1038/s41467-026-75011-x)
Supplement: Supplementary file 4 — Source Data [file 41467_2026_75011_MOESM4_ESM.zip › figshare_package_FINAL_PUBLIC_DEPOSIT_V1_20260503_002637/00_release_manifests/public_variable_dictionary_patch_changes_v02.csv]

relative_path	variable_original	variable_label_before_patch	variable_label	variable_description_before_patch	variable_description	unit_detected_before_patch	unit_detected	value_coding_before_patch	value_coding	explanatory_status_before_patch	explanatory_status	public_dictionary_action_before_patch	public_dictionary_action
01_primary_data/public/esld_master_long_public.csv	age_years_first_available	Age years first available	Age at first available public record	Public data variable used to rebuild the corresponding released figure or table; requires final manual wording if this generic fallback is insufficient.	Age in years at the first available public ESLD record for the patient or encounter represented in the released data.		years	See example_values and allowed_values.	Integer age in years.	fallback_needs_wording_review	manual_exact_definition	review_and_improve_description	acceptable
01_primary_data/public/esld_master_long_public.csv	ald	Ald	Alcohol-related liver disease etiology flag	Public data variable used to rebuild the corresponding released figure or table; requires final manual wording if this generic fallback is insufficient.	Binary etiology indicator for alcohol-related liver disease in the public ESLD cohort.			See example_values and allowed_values.	0 = no; 1 = yes.	fallback_needs_wording_review	manual_exact_definition	review_and_improve_description	acceptable
01_primary_data/public/esld_master_long_public.csv	ald_hcv	Ald hcv	Combined alcohol-related liver disease and hepatitis C etiology flag	Public data variable used to rebuild the corresponding released figure or table; requires final manual wording if this generic fallback is insufficient.	Binary etiology indicator for combined alcohol-related liver disease and hepatitis C in the public ESLD cohort.			See example_values and allowed_values.	0 = no; 1 = yes.	fallback_needs_wording_review	manual_exact_definition	review_and_improve_description	acceptable
01_primary_data/public/esld_master_long_public.csv	autoimmune	Autoimmune	Autoimmune liver disease etiology flag	Public data variable used to rebuild the corresponding released figure or table; requires final manual wording if this generic fallback is insufficient.	Binary etiology indicator for autoimmune liver disease in the public ESLD cohort.			See example_values and allowed_values.	0 = no; 1 = yes.	fallback_needs_wording_review	manual_exact_definition	review_and_improve_description	acceptable
01_primary_data/public/esld_master_long_public.csv	crea	Crea	Creatinine concentration	Public data variable used to rebuild the corresponding released figure or table; requires final manual wording if this generic fallback is insufficient.	Creatinine concentration used in MELD-related score calculation before applying the study-specific correction.		mg/dL	See example_values and allowed_values.	Numeric concentration in mg/dL.	fallback_needs_wording_review	manual_exact_definition	review_and_improve_description	acceptable
01_primary_data/public/esld_master_long_public.csv	crea_corrected	Crea corrected	Corrected creatinine concentration	Public data variable used to rebuild the corresponding released figure or table; requires final manual wording if this generic fallback is insufficient.	Creatinine concentration after applying the study-specific correction used for recalculated MELD-related scores.		mg/dL	See example_values and allowed_values.	Numeric concentration in mg/dL.	fallback_needs_wording_review	manual_exact_definition	review_and_improve_description	acceptable
01_primary_data/public/esld_master_long_public.csv	dialysis_raw	Dialysis raw	Dialysis indicator as recorded before score derivation	Public data variable used to rebuild the corresponding released figure or table; requires final manual wording if this generic fallback is insufficient.	Binary indicator showing whether dialysis was recorded in the source field before score derivation.			See example_values and allowed_values.	0 = no dialysis recorded; 1 = dialysis recorded.	fallback_needs_wording_review	manual_exact_definition	review_and_improve_description	acceptable
01_primary_data/public/esld_master_long_public.csv	etiology_unclassified	Etiology unclassified	Unclassified liver disease etiology flag	Public data variable used to rebuild the corresponding released figure or table; requires final manual wording if this generic fallback is insufficient.	Binary etiology indicator identifying records without a classified liver disease etiology in the public ESLD cohort.			Score or category class as represented in the data file.	0 = no; 1 = yes.	fallback_needs_wording_review	manual_exact_definition	review_and_improve_description	acceptable
01_primary_data/public/esld_master_long_public.csv	hbv	Hbv	Hepatitis B virus etiology flag	Public data variable used to rebuild the corresponding released figure or table; requires final manual wording if this generic fallback is insufficient.	Binary etiology indicator for hepatitis B virus-related liver disease in the public ESLD cohort.			See example_values and allowed_values.	0 = no; 1 = yes.	fallback_needs_wording_review	manual_exact_definition	review_and_improve_description	acceptable
01_primary_data/public/esld_master_long_public.csv	hcv	Hcv	Hepatitis C virus etiology flag	Public data variable used to rebuild the corresponding released figure or table; requires final manual wording if this generic fallback is insufficient.	Binary etiology indicator for hepatitis C virus-related liver disease in the public ESLD cohort.			See example_values and allowed_values.	0 = no; 1 = yes.	fallback_needs_wording_review	manual_exact_definition	review_and_improve_description	acceptable
01_primary_data/public/esld_master_long_public.csv	in_t1_cohort	In t1 cohort	Inclusion flag for Table 1 cohort	Public data variable used to rebuild the corresponding released figure or table; requires final manual wording if this generic fallback is insufficient.	Binary indicator identifying records included in the public ESLD Table 1 baseline-characteristics cohort.			See example_values and allowed_values.	0 = not included; 1 = included.	fallback_needs_wording_review	manual_exact_definition	review_and_improve_description	acceptable
01_primary_data/public/esld_master_long_public.csv	in_t3_anchor_model	In t3 anchor model	Inclusion flag for Table 3 anchor-model cohort	Public data variable used to rebuild the corresponding released figure or table; requires final manual wording if this generic fallback is insufficient.	Binary indicator identifying records included in the Table 3 anchor-model cohort used for creatinine-comparison analyses.			See example_values and allowed_values.	0 = not included; 1 = included.	fallback_needs_wording_review	manual_exact_definition	review_and_improve_description	acceptable
01_primary_data/public/esld_master_long_public.csv	in_t4_prevalence_path	In t4 prevalence path	Inclusion flag for Table 4 prevalence pathway	Public data variable used to rebuild the corresponding released figure or table; requires final manual wording if this generic fallback is insufficient.	Binary indicator identifying records included in the Table 4 prevalence-analysis pathway.			See example_values and allowed_values.	0 = not included; 1 = included.	fallback_needs_wording_review	manual_exact_definition	review_and_improve_description	acceptable
01_primary_data/public/esld_master_long_public.csv	in_t4_survival_path	In t4 survival path	Inclusion flag for Table 4 survival pathway	Public data variable used to rebuild the corresponding released figure or table; requires final manual wording if this generic fallback is insufficient.	Binary indicator identifying records included in the Table 4 survival-analysis pathway.			See example_values and allowed_values.	0 = not included; 1 = included.	fallback_needs_wording_review	manual_exact_definition	review_and_improve_description	acceptable
01_primary_data/public/esld_master_long_public.csv	inr	Inr	International normalized ratio	Public data variable used to rebuild the corresponding released figure or table; requires final manual wording if this generic fallback is insufficient.	International normalized ratio of prothrombin time used for MELD-related score calculation.		ratio	See example_values and allowed_values.	Numeric INR value.	fallback_needs_wording_review	manual_exact_definition	review_and_improve_description	acceptable
01_primary_data/public/esld_master_long_public.csv	mash	Mash	Metabolic dysfunction-associated steatohepatitis etiology flag	Public data variable used to rebuild the corresponding released figure or table; requires final manual wording if this generic fallback is insufficient.	Binary etiology indicator for metabolic dysfunction-associated steatohepatitis in the public ESLD cohort.			See example_values and allowed_values.	0 = no; 1 = yes.	fallback_needs_wording_review	manual_exact_definition	review_and_improve_description	acceptable
01_primary_data/public/esld_master_long_public.csv	model	Model	MELD model or score variant	Public data variable used to rebuild the corresponding released figure or table; requires final manual wording if this generic fallback is insufficient.	Name of the MELD-related model or score variant represented by the row; expected values include MELD, MELD-Na, reMELD-Na, and MELD 3.0.			See example_values and allowed_values.	Categorical score/model label, for example MELD, MELD-Na, reMELD-Na, or MELD 3.0.	fallback_needs_wording_review	manual_exact_definition	review_and_improve_description	acceptable
01_primary_data/public/esld_master_long_public.csv	other	Other	Other liver disease etiology flag	Public data variable used to rebuild the corresponding released figure or table; requires final manual wording if this generic fallback is insufficient.	Binary etiology indicator for liver disease etiologies grouped as other in the public ESLD cohort.			See example_values and allowed_values.	0 = no; 1 = yes.	fallback_needs_wording_review	manual_exact_definition	review_and_improve_description	acceptable
01_primary_data/public/esld_master_long_public.csv	pbc	Pbc	Primary biliary cholangitis etiology flag	Public data variable used to rebuild the corresponding released figure or table; requires final manual wording if this generic fallback is insufficient.	Binary etiology indicator for primary biliary cholangitis in the public ESLD cohort.			See example_values and allowed_values.	0 = no; 1 = yes.	fallback_needs_wording_review	manual_exact_definition	review_and_improve_description	acceptable
01_primary_data/public/esld_master_long_public.csv	sex	Sex	Sex	Public data variable used to rebuild the corresponding released figure or table; requires final manual wording if this generic fallback is insufficient.	Sex category represented in the public ESLD data.			Coding as represented in the data file; see allowed/example values.	M = male; F = female.	fallback_needs_wording_review	manual_exact_definition	review_and_improve_description	acceptable
01_primary_data/public/esld_master_long_public.csv	sodium	Sodium	Serum sodium concentration	Public data variable used to rebuild the corresponding released figure or table; requires final manual wording if this generic fallback is insufficient.	Serum sodium concentration used for MELD-Na, reMELD-Na, or MELD 3.0 score calculation.		mmol/L	See example_values and allowed_values.	Numeric concentration in mmol/L.	fallback_needs_wording_review	manual_exact_definition	review_and_improve_description	acceptable
01_primary_data/public/f1_simulated_surface_metadata.csv	parameter	Parameter	Metadata parameter name	F1 public data variable used for the creatinine/bilirubin interference surface or associated validation workflow.	Name of a metadata parameter describing the F2 simulated heatmap object, such as figure identity, data origin, grid type, axis variable, or unit/role.			See example_values and allowed_values.	Categorical metadata key; value is given in the corresponding value column or file-specific metadata field.	pattern_or_fallback	manual_exact_definition	acceptable	acceptable
01_primary_data/public/f2_simulated_heatmap_metadata.csv	parameter	Parameter	Metadata parameter name	Public data variable used to rebuild the corresponding released figure or table; requires final manual wording if this generic fallback is insufficient.	Name of a metadata parameter describing the F2 simulated heatmap object, such as figure identity, data origin, grid type, axis variable, or unit/role.			See example_values and allowed_values.	Categorical metadata key; value is given in the corresponding value column or file-specific metadata field.	fallback_needs_wording_review	manual_exact_definition	review_and_improve_description	acceptable
01_primary_data/public/f2_simulated_heatmap_repository.csv	model	Model	MELD model or score variant	Public data variable used to rebuild the corresponding released figure or table; requires final manual wording if this generic fallback is insufficient.	Name of the MELD-related model or score variant represented by the row; expected values include MELD, MELD-Na, reMELD-Na, and MELD 3.0.			See example_values and allowed_values.	Categorical score/model label, for example MELD, MELD-Na, reMELD-Na, or MELD 3.0.	fallback_needs_wording_review	manual_exact_definition	review_and_improve_description	acceptable
02_workflows/F1_workflow_v02/data/01_source_loaded_harmonized/expm_slco_F1_step1_run_inputs_public.csv	parameter	Parameter	Metadata parameter name	F1 public data variable used for the creatinine/bilirubin interference surface or associated validation workflow.	Name of a metadata parameter describing the F2 simulated heatmap object, such as figure identity, data origin, grid type, axis variable, or unit/role.			See example_values and allowed_values.	Categorical metadata key; value is given in the corresponding value column or file-specific metadata field.	pattern_or_fallback	manual_exact_definition	acceptable	acceptable
02_workflows/F1_workflow_v02/data/01_source_loaded_harmonized/slco_F1_surface_meta_reference_public.csv	parameter	Parameter	Metadata parameter name	F1 public data variable used for the creatinine/bilirubin interference surface or associated validation workflow.	Name of a metadata parameter describing the F2 simulated heatmap object, such as figure identity, data origin, grid type, axis variable, or unit/role.			See example_values and allowed_values.	Categorical metadata key; value is given in the corresponding value column or file-specific metadata field.	pattern_or_fallback	manual_exact_definition	acceptable	acceptable
02_workflows/F1_workflow_v02/data/02b_figure_content/slco_F1_surface_meta_public.csv	parameter	Parameter	Metadata parameter name	F1 public data variable used for the creatinine/bilirubin interference surface or associated validation workflow.	Name of a metadata parameter describing the F2 simulated heatmap object, such as figure identity, data origin, grid type, axis variable, or unit/role.			See example_values and allowed_values.	Categorical metadata key; value is given in the corresponding value column or file-specific metadata field.	pattern_or_fallback	manual_exact_definition	acceptable	acceptable
02_workflows/F1_workflow_v02/data/02b_figure_content/slco_F1_surface_reference_meta_original_public.csv	parameter	Parameter	Metadata parameter name	F1 public data variable used for the creatinine/bilirubin interference surface or associated validation workflow.	Name of a metadata parameter describing the F2 simulated heatmap object, such as figure identity, data origin, grid type, axis variable, or unit/role.			See example_values and allowed_values.	Categorical metadata key; value is given in the corresponding value column or file-specific metadata field.	pattern_or_fallback	manual_exact_definition	acceptable	acceptable
02_workflows/F1_workflow_v02/submission_ready/public/data/slco_F1_surface_meta_public.csv	parameter	Parameter	Metadata parameter name	F1 public data variable used for the creatinine/bilirubin interference surface or associated validation workflow.	Name of a metadata parameter describing the F2 simulated heatmap object, such as figure identity, data origin, grid type, axis variable, or unit/role.			See example_values and allowed_values.	Categorical metadata key; value is given in the corresponding value column or file-specific metadata field.	pattern_or_fallback	manual_exact_definition	acceptable	acceptable
02_workflows/F2_workflow_v01/data/02b_figure_content/slco_F2_heatmap_bin_public.csv	model	Model	MELD model or score variant	Public data variable used to rebuild the corresponding released figure or table; requires final manual wording if this generic fallback is insufficient.	Name of the MELD-related model or score variant represented by the row; expected values include MELD, MELD-Na, reMELD-Na, and MELD 3.0.			See example_values and allowed_values.	Categorical score/model label, for example MELD, MELD-Na, reMELD-Na, or MELD 3.0.	fallback_needs_wording_review	manual_exact_definition	review_and_improve_description	acceptable
02_workflows/F2_workflow_v01/data/02b_figure_content/slco_F2_heatmap_meta_public.csv	parameter	Parameter	Metadata parameter name	Public data variable used to rebuild the corresponding released figure or table; requires final manual wording if this generic fallback is insufficient.	Name of a metadata parameter describing the F2 simulated heatmap object, such as figure identity, data origin, grid type, axis variable, or unit/role.			See example_values and allowed_values.	Categorical metadata key; value is given in the corresponding value column or file-specific metadata field.	fallback_needs_wording_review	manual_exact_definition	review_and_improve_description	acceptable
02_workflows/F2_workflow_v01/submission_ready/public/data/slco_F2_heatmap_bin_public.csv	model	Model	MELD model or score variant	Public data variable used to rebuild the corresponding released figure or table; requires final manual wording if this generic fallback is insufficient.	Name of the MELD-related model or score variant represented by the row; expected values include MELD, MELD-Na, reMELD-Na, and MELD 3.0.			See example_values and allowed_values.	Categorical score/model label, for example MELD, MELD-Na, reMELD-Na, or MELD 3.0.	fallback_needs_wording_review	manual_exact_definition	review_and_improve_description	acceptable
02_workflows/F2_workflow_v01/submission_ready/public/data/slco_F2_heatmap_meta_public.csv	parameter	Parameter	Metadata parameter name	Public data variable used to rebuild the corresponding released figure or table; requires final manual wording if this generic fallback is insufficient.	Name of a metadata parameter describing the F2 simulated heatmap object, such as figure identity, data origin, grid type, axis variable, or unit/role.			See example_values and allowed_values.	Categorical metadata key; value is given in the corresponding value column or file-specific metadata field.	fallback_needs_wording_review	manual_exact_definition	review_and_improve_description	acceptable
02_workflows/F3_workflow_v01/data/01_source_loaded_harmonized/esld_master_long_public.csv	age_years_first_available	Age years first available	Age at first available public record	F3 public data variable used for score-shift figure reconstruction.	Age in years at the first available public ESLD record for the patient or encounter represented in the released data.		years	See example_values and allowed_values.	Integer age in years.	pattern_or_fallback	manual_exact_definition	acceptable	acceptable
02_workflows/F3_workflow_v01/data/01_source_loaded_harmonized/esld_master_long_public.csv	ald	Ald	Alcohol-related liver disease etiology flag	F3 public data variable used for score-shift figure reconstruction.	Binary etiology indicator for alcohol-related liver disease in the public ESLD cohort.			See example_values and allowed_values.	0 = no; 1 = yes.	pattern_or_fallback	manual_exact_definition	acceptable	acceptable
02_workflows/F3_workflow_v01/data/01_source_loaded_harmonized/esld_master_long_public.csv	ald_hcv	Ald hcv	Combined alcohol-related liver disease and hepatitis C etiology flag	F3 public data variable used for score-shift figure reconstruction.	Binary etiology indicator for combined alcohol-related liver disease and hepatitis C in the public ESLD cohort.			See example_values and allowed_values.	0 = no; 1 = yes.	pattern_or_fallback	manual_exact_definition	acceptable	acceptable
02_workflows/F3_workflow_v01/data/01_source_loaded_harmonized/esld_master_long_public.csv	autoimmune	Autoimmune	Autoimmune liver disease etiology flag	F3 public data variable used for score-shift figure reconstruction.	Binary etiology indicator for autoimmune liver disease in the public ESLD cohort.			See example_values and allowed_values.	0 = no; 1 = yes.	pattern_or_fallback	manual_exact_definition	acceptable	acceptable
02_workflows/F3_workflow_v01/data/01_source_loaded_harmonized/esld_master_long_public.csv	crea	Crea	Creatinine concentration	F3 public data variable used for score-shift figure reconstruction.	Creatinine concentration used in MELD-related score calculation before applying the study-specific correction.		mg/dL	See example_values and allowed_values.	Numeric concentration in mg/dL.	pattern_or_fallback	manual_exact_definition	acceptable	acceptable
02_workflows/F3_workflow_v01/data/01_source_loaded_harmonized/esld_master_long_public.csv	crea_corrected	Crea corrected	Corrected creatinine concentration	F3 public data variable used for score-shift figure reconstruction.	Creatinine concentration after applying the study-specific correction used for recalculated MELD-related scores.		mg/dL	See example_values and allowed_values.	Numeric concentration in mg/dL.	pattern_or_fallback	manual_exact_definition	acceptable	acceptable
02_workflows/F3_workflow_v01/data/01_source_loaded_harmonized/esld_master_long_public.csv	dialysis_raw	Dialysis raw	Dialysis indicator as recorded before score derivation	F3 public data variable used for score-shift figure reconstruction.	Binary indicator showing whether dialysis was recorded in the source field before score derivation.			See example_values and allowed_values.	0 = no dialysis recorded; 1 = dialysis recorded.	pattern_or_fallback	manual_exact_definition	acceptable	acceptable
02_workflows/F3_workflow_v01/data/01_source_loaded_harmonized/esld_master_long_public.csv	etiology_unclassified	Etiology unclassified	Unclassified liver disease etiology flag	F3 public data variable used for score-shift figure reconstruction.	Binary etiology indicator identifying records without a classified liver disease etiology in the public ESLD cohort.			Score or category class as represented in the data file.	0 = no; 1 = yes.	pattern_or_fallback	manual_exact_definition	acceptable	acceptable
02_workflows/F3_workflow_v01/data/01_source_loaded_harmonized/esld_master_long_public.csv	hbv	Hbv	Hepatitis B virus etiology flag	F3 public data variable used for score-shift figure reconstruction.	Binary etiology indicator for hepatitis B virus-related liver disease in the public ESLD cohort.			See example_values and allowed_values.	0 = no; 1 = yes.	pattern_or_fallback	manual_exact_definition	acceptable	acceptable
02_workflows/F3_workflow_v01/data/01_source_loaded_harmonized/esld_master_long_public.csv	hcv	Hcv	Hepatitis C virus etiology flag	F3 public data variable used for score-shift figure reconstruction.	Binary etiology indicator for hepatitis C virus-related liver disease in the public ESLD cohort.			See example_values and allowed_values.	0 = no; 1 = yes.	pattern_or_fallback	manual_exact_definition	acceptable	acceptable
02_workflows/F3_workflow_v01/data/01_source_loaded_harmonized/esld_master_long_public.csv	in_t1_cohort	In t1 cohort	Inclusion flag for Table 1 cohort	F3 public data variable used for score-shift figure reconstruction.	Binary indicator identifying records included in the public ESLD Table 1 baseline-characteristics cohort.			See example_values and allowed_values.	0 = not included; 1 = included.	pattern_or_fallback	manual_exact_definition	acceptable	acceptable
02_workflows/F3_workflow_v01/data/01_source_loaded_harmonized/esld_master_long_public.csv	in_t3_anchor_model	In t3 anchor model	Inclusion flag for Table 3 anchor-model cohort	F3 public data variable used for score-shift figure reconstruction.	Binary indicator identifying records included in the Table 3 anchor-model cohort used for creatinine-comparison analyses.			See example_values and allowed_values.	0 = not included; 1 = included.	pattern_or_fallback	manual_exact_definition	acceptable	acceptable
02_workflows/F3_workflow_v01/data/01_source_loaded_harmonized/esld_master_long_public.csv	in_t4_prevalence_path	In t4 prevalence path	Inclusion flag for Table 4 prevalence pathway	F3 public data variable used for score-shift figure reconstruction.	Binary indicator identifying records included in the Table 4 prevalence-analysis pathway.			See example_values and allowed_values.	0 = not included; 1 = included.	pattern_or_fallback	manual_exact_definition	acceptable	acceptable
02_workflows/F3_workflow_v01/data/01_source_loaded_harmonized/esld_master_long_public.csv	in_t4_survival_path	In t4 survival path	Inclusion flag for Table 4 survival pathway	F3 public data variable used for score-shift figure reconstruction.	Binary indicator identifying records included in the Table 4 survival-analysis pathway.			See example_values and allowed_values.	0 = not included; 1 = included.	pattern_or_fallback	manual_exact_definition	acceptable	acceptable
02_workflows/F3_workflow_v01/data/01_source_loaded_harmonized/esld_master_long_public.csv	inr	Inr	International normalized ratio	F3 public data variable used for score-shift figure reconstruction.	International normalized ratio of prothrombin time used for MELD-related score calculation.		ratio	See example_values and allowed_values.	Numeric INR value.	pattern_or_fallback	manual_exact_definition	acceptable	acceptable
02_workflows/F3_workflow_v01/data/01_source_loaded_harmonized/esld_master_long_public.csv	mash	Mash	Metabolic dysfunction-associated steatohepatitis etiology flag	F3 public data variable used for score-shift figure reconstruction.	Binary etiology indicator for metabolic dysfunction-associated steatohepatitis in the public ESLD cohort.			See example_values and allowed_values.	0 = no; 1 = yes.	pattern_or_fallback	manual_exact_definition	acceptable	acceptable
02_workflows/F3_workflow_v01/data/01_source_loaded_harmonized/esld_master_long_public.csv	model	Model	MELD model or score variant	F3 public data variable used for score-shift figure reconstruction.	Name of the MELD-related model or score variant represented by the row; expected values include MELD, MELD-Na, reMELD-Na, and MELD 3.0.			See example_values and allowed_values.	Categorical score/model label, for example MELD, MELD-Na, reMELD-Na, or MELD 3.0.	pattern_or_fallback	manual_exact_definition	acceptable	acceptable
02_workflows/F3_workflow_v01/data/01_source_loaded_harmonized/esld_master_long_public.csv	other	Other	Other liver disease etiology flag	F3 public data variable used for score-shift figure reconstruction.	Binary etiology indicator for liver disease etiologies grouped as other in the public ESLD cohort.			See example_values and allowed_values.	0 = no; 1 = yes.	pattern_or_fallback	manual_exact_definition	acceptable	acceptable
02_workflows/F3_workflow_v01/data/01_source_loaded_harmonized/esld_master_long_public.csv	pbc	Pbc	Primary biliary cholangitis etiology flag	F3 public data variable used for score-shift figure reconstruction.	Binary etiology indicator for primary biliary cholangitis in the public ESLD cohort.			See example_values and allowed_values.	0 = no; 1 = yes.	pattern_or_fallback	manual_exact_definition	acceptable	acceptable
02_workflows/F3_workflow_v01/data/01_source_loaded_harmonized/esld_master_long_public.csv	sex	Sex	Sex	F3 public data variable used for score-shift figure reconstruction.	Sex category represented in the public ESLD data.			Coding as represented in the data file; see allowed/example values.	M = male; F = female.	pattern_or_fallback	manual_exact_definition	acceptable	acceptable
02_workflows/F3_workflow_v01/data/01_source_loaded_harmonized/esld_master_long_public.csv	sodium	Sodium	Serum sodium concentration	F3 public data variable used for score-shift figure reconstruction.	Serum sodium concentration used for MELD-Na, reMELD-Na, or MELD 3.0 score calculation.		mmol/L	See example_values and allowed_values.	Numeric concentration in mmol/L.	pattern_or_fallback	manual_exact_definition	acceptable	acceptable
02_workflows/F3_workflow_v01/data/02b_figure_content/esld_F3_score_shift_aggregate_public.csv	model	Model	MELD model or score variant	F3 public data variable used for score-shift figure reconstruction.	Name of the MELD-related model or score variant represented by the row; expected values include MELD, MELD-Na, reMELD-Na, and MELD 3.0.			See example_values and allowed_values.	Categorical score/model label, for example MELD, MELD-Na, reMELD-Na, or MELD 3.0.	pattern_or_fallback	manual_exact_definition	acceptable	acceptable
02_workflows/F3_workflow_v01/submission_ready/public/data/esld_F3_score_shift_aggregate_public.csv	model	Model	MELD model or score variant	F3 public data variable used for score-shift figure reconstruction.	Name of the MELD-related model or score variant represented by the row; expected values include MELD, MELD-Na, reMELD-Na, and MELD 3.0.			See example_values and allowed_values.	Categorical score/model label, for example MELD, MELD-Na, reMELD-Na, or MELD 3.0.	pattern_or_fallback	manual_exact_definition	acceptable	acceptable
02_workflows/F4_workflow_v01/data/01_source_loaded_harmonized/esld_master_long_public.csv	age_years_first_available	Age years first available	Age at first available public record	F4 public data variable used for survival-figure reconstruction.	Age in years at the first available public ESLD record for the patient or encounter represented in the released data.		years	See example_values and allowed_values.	Integer age in years.	pattern_or_fallback	manual_exact_definition	acceptable	acceptable
02_workflows/F4_workflow_v01/data/01_source_loaded_harmonized/esld_master_long_public.csv	ald	Ald	Alcohol-related liver disease etiology flag	F4 public data variable used for survival-figure reconstruction.	Binary etiology indicator for alcohol-related liver disease in the public ESLD cohort.			See example_values and allowed_values.	0 = no; 1 = yes.	pattern_or_fallback	manual_exact_definition	acceptable	acceptable
02_workflows/F4_workflow_v01/data/01_source_loaded_harmonized/esld_master_long_public.csv	ald_hcv	Ald hcv	Combined alcohol-related liver disease and hepatitis C etiology flag	F4 public data variable used for survival-figure reconstruction.	Binary etiology indicator for combined alcohol-related liver disease and hepatitis C in the public ESLD cohort.			See example_values and allowed_values.	0 = no; 1 = yes.	pattern_or_fallback	manual_exact_definition	acceptable	acceptable
02_workflows/F4_workflow_v01/data/01_source_loaded_harmonized/esld_master_long_public.csv	autoimmune	Autoimmune	Autoimmune liver disease etiology flag	F4 public data variable used for survival-figure reconstruction.	Binary etiology indicator for autoimmune liver disease in the public ESLD cohort.			See example_values and allowed_values.	0 = no; 1 = yes.	pattern_or_fallback	manual_exact_definition	acceptable	acceptable
02_workflows/F4_workflow_v01/data/01_source_loaded_harmonized/esld_master_long_public.csv	crea	Crea	Creatinine concentration	F4 public data variable used for survival-figure reconstruction.	Creatinine concentration used in MELD-related score calculation before applying the study-specific correction.		mg/dL	See example_values and allowed_values.	Numeric concentration in mg/dL.	pattern_or_fallback	manual_exact_definition	acceptable	acceptable
02_workflows/F4_workflow_v01/data/01_source_loaded_harmonized/esld_master_long_public.csv	crea_corrected	Crea corrected	Corrected creatinine concentration	F4 public data variable used for survival-figure reconstruction.	Creatinine concentration after applying the study-specific correction used for recalculated MELD-related scores.		mg/dL	See example_values and allowed_values.	Numeric concentration in mg/dL.	pattern_or_fallback	manual_exact_definition	acceptable	acceptable
02_workflows/F4_workflow_v01/data/01_source_loaded_harmonized/esld_master_long_public.csv	dialysis_raw	Dialysis raw	Dialysis indicator as recorded before score derivation	F4 public data variable used for survival-figure reconstruction.	Binary indicator showing whether dialysis was recorded in the source field before score derivation.			See example_values and allowed_values.	0 = no dialysis recorded; 1 = dialysis recorded.	pattern_or_fallback	manual_exact_definition	acceptable	acceptable
02_workflows/F4_workflow_v01/data/01_source_loaded_harmonized/esld_master_long_public.csv	etiology_unclassified	Etiology unclassified	Unclassified liver disease etiology flag	F4 public data variable used for survival-figure reconstruction.	Binary etiology indicator identifying records without a classified liver disease etiology in the public ESLD cohort.			Score or category class as represented in the data file.	0 = no; 1 = yes.	pattern_or_fallback	manual_exact_definition	acceptable	acceptable
02_workflows/F4_workflow_v01/data/01_source_loaded_harmonized/esld_master_long_public.csv	hbv	Hbv	Hepatitis B virus etiology flag	F4 public data variable used for survival-figure reconstruction.	Binary etiology indicator for hepatitis B virus-related liver disease in the public ESLD cohort.			See example_values and allowed_values.	0 = no; 1 = yes.	pattern_or_fallback	manual_exact_definition	acceptable	acceptable
02_workflows/F4_workflow_v01/data/01_source_loaded_harmonized/esld_master_long_public.csv	hcv	Hcv	Hepatitis C virus etiology flag	F4 public data variable used for survival-figure reconstruction.	Binary etiology indicator for hepatitis C virus-related liver disease in the public ESLD cohort.			See example_values and allowed_values.	0 = no; 1 = yes.	pattern_or_fallback	manual_exact_definition	acceptable	acceptable
02_workflows/F4_workflow_v01/data/01_source_loaded_harmonized/esld_master_long_public.csv	in_t1_cohort	In t1 cohort	Inclusion flag for Table 1 cohort	F4 public data variable used for survival-figure reconstruction.	Binary indicator identifying records included in the public ESLD Table 1 baseline-characteristics cohort.			See example_values and allowed_values.	0 = not included; 1 = included.	pattern_or_fallback	manual_exact_definition	acceptable	acceptable
02_workflows/F4_workflow_v01/data/01_source_loaded_harmonized/esld_master_long_public.csv	in_t3_anchor_model	In t3 anchor model	Inclusion flag for Table 3 anchor-model cohort	F4 public data variable used for survival-figure reconstruction.	Binary indicator identifying records included in the Table 3 anchor-model cohort used for creatinine-comparison analyses.			See example_values and allowed_values.	0 = not included; 1 = included.	pattern_or_fallback	manual_exact_definition	acceptable	acceptable
02_workflows/F4_workflow_v01/data/01_source_loaded_harmonized/esld_master_long_public.csv	in_t4_prevalence_path	In t4 prevalence path	Inclusion flag for Table 4 prevalence pathway	F4 public data variable used for survival-figure reconstruction.	Binary indicator identifying records included in the Table 4 prevalence-analysis pathway.			See example_values and allowed_values.	0 = not included; 1 = included.	pattern_or_fallback	manual_exact_definition	acceptable	acceptable
02_workflows/F4_workflow_v01/data/01_source_loaded_harmonized/esld_master_long_public.csv	in_t4_survival_path	In t4 survival path	Inclusion flag for Table 4 survival pathway	F4 public data variable used for survival-figure reconstruction.	Binary indicator identifying records included in the Table 4 survival-analysis pathway.			See example_values and allowed_values.	0 = not included; 1 = included.	pattern_or_fallback	manual_exact_definition	acceptable	acceptable
02_workflows/F4_workflow_v01/data/01_source_loaded_harmonized/esld_master_long_public.csv	inr	Inr	International normalized ratio	F4 public data variable used for survival-figure reconstruction.	International normalized ratio of prothrombin time used for MELD-related score calculation.		ratio	See example_values and allowed_values.	Numeric INR value.	pattern_or_fallback	manual_exact_definition	acceptable	acceptable
02_workflows/F4_workflow_v01/data/01_source_loaded_harmonized/esld_master_long_public.csv	mash	Mash	Metabolic dysfunction-associated steatohepatitis etiology flag	F4 public data variable used for survival-figure reconstruction.	Binary etiology indicator for metabolic dysfunction-associated steatohepatitis in the public ESLD cohort.			See example_values and allowed_values.	0 = no; 1 = yes.	pattern_or_fallback	manual_exact_definition	acceptable	acceptable
02_workflows/F4_workflow_v01/data/01_source_loaded_harmonized/esld_master_long_public.csv	model	Model	MELD model or score variant	F4 public data variable used for survival-figure reconstruction.	Name of the MELD-related model or score variant represented by the row; expected values include MELD, MELD-Na, reMELD-Na, and MELD 3.0.			See example_values and allowed_values.	Categorical score/model label, for example MELD, MELD-Na, reMELD-Na, or MELD 3.0.	pattern_or_fallback	manual_exact_definition	acceptable	acceptable
02_workflows/F4_workflow_v01/data/01_source_loaded_harmonized/esld_master_long_public.csv	other	Other	Other liver disease etiology flag	F4 public data variable used for survival-figure reconstruction.	Binary etiology indicator for liver disease etiologies grouped as other in the public ESLD cohort.			See example_values and allowed_values.	0 = no; 1 = yes.	pattern_or_fallback	manual_exact_definition	acceptable	acceptable
02_workflows/F4_workflow_v01/data/01_source_loaded_harmonized/esld_master_long_public.csv	pbc	Pbc	Primary biliary cholangitis etiology flag	F4 public data variable used for survival-figure reconstruction.	Binary etiology indicator for primary biliary cholangitis in the public ESLD cohort.			See example_values and allowed_values.	0 = no; 1 = yes.	pattern_or_fallback	manual_exact_definition	acceptable	acceptable
02_workflows/F4_workflow_v01/data/01_source_loaded_harmonized/esld_master_long_public.csv	sex	Sex	Sex	F4 public data variable used for survival-figure reconstruction.	Sex category represented in the public ESLD data.			Coding as represented in the data file; see allowed/example values.	M = male; F = female.	pattern_or_fallback	manual_exact_definition	acceptable	acceptable
02_workflows/F4_workflow_v01/data/01_source_loaded_harmonized/esld_master_long_public.csv	sodium	Sodium	Serum sodium concentration	F4 public data variable used for survival-figure reconstruction.	Serum sodium concentration used for MELD-Na, reMELD-Na, or MELD 3.0 score calculation.		mmol/L	See example_values and allowed_values.	Numeric concentration in mmol/L.	pattern_or_fallback	manual_exact_definition	acceptable	acceptable
02_workflows/F4_workflow_v01/data/02b_figure_content/esld_F4_survival_stats_public.csv	model	Model	MELD model or score variant	F4 public data variable used for survival-figure reconstruction.	Name of the MELD-related model or score variant represented by the row; expected values include MELD, MELD-Na, reMELD-Na, and MELD 3.0.			See example_values and allowed_values.	Categorical score/model label, for example MELD, MELD-Na, reMELD-Na, or MELD 3.0.	pattern_or_fallback	manual_exact_definition	acceptable	acceptable
02_workflows/F4_workflow_v01/submission_ready/public/data/esld_F4_survival_stats_public.csv	model	Model	MELD model or score variant	F4 public data variable used for survival-figure reconstruction.	Name of the MELD-related model or score variant represented by the row; expected values include MELD, MELD-Na, reMELD-Na, and MELD 3.0.			See example_values and allowed_values.	Categorical score/model label, for example MELD, MELD-Na, reMELD-Na, or MELD 3.0.	pattern_or_fallback	manual_exact_definition	acceptable	acceptable
02_workflows/F5_workflow_v01/data/01_source_loaded_harmonized/esld_master_long_public.csv	age_years_first_available	Age years first available	Age at first available public record	F5 public data variable used for stratified survival analysis/figure reconstruction.	Age in years at the first available public ESLD record for the patient or encounter represented in the released data.		years	See example_values and allowed_values.	Integer age in years.	pattern_or_fallback	manual_exact_definition	acceptable	acceptable
02_workflows/F5_workflow_v01/data/01_source_loaded_harmonized/esld_master_long_public.csv	ald	Ald	Alcohol-related liver disease etiology flag	F5 public data variable used for stratified survival analysis/figure reconstruction.	Binary etiology indicator for alcohol-related liver disease in the public ESLD cohort.			See example_values and allowed_values.	0 = no; 1 = yes.	pattern_or_fallback	manual_exact_definition	acceptable	acceptable
02_workflows/F5_workflow_v01/data/01_source_loaded_harmonized/esld_master_long_public.csv	ald_hcv	Ald hcv	Combined alcohol-related liver disease and hepatitis C etiology flag	F5 public data variable used for stratified survival analysis/figure reconstruction.	Binary etiology indicator for combined alcohol-related liver disease and hepatitis C in the public ESLD cohort.			See example_values and allowed_values.	0 = no; 1 = yes.	pattern_or_fallback	manual_exact_definition	acceptable	acceptable
02_workflows/F5_workflow_v01/data/01_source_loaded_harmonized/esld_master_long_public.csv	autoimmune	Autoimmune	Autoimmune liver disease etiology flag	F5 public data variable used for stratified survival analysis/figure reconstruction.	Binary etiology indicator for autoimmune liver disease in the public ESLD cohort.			See example_values and allowed_values.	0 = no; 1 = yes.	pattern_or_fallback	manual_exact_definition	acceptable	acceptable
02_workflows/F5_workflow_v01/data/01_source_loaded_harmonized/esld_master_long_public.csv	crea	Crea	Creatinine concentration	F5 public data variable used for stratified survival analysis/figure reconstruction.	Creatinine concentration used in MELD-related score calculation before applying the study-specific correction.		mg/dL	See example_values and allowed_values.	Numeric concentration in mg/dL.	pattern_or_fallback	manual_exact_definition	acceptable	acceptable
02_workflows/F5_workflow_v01/data/01_source_loaded_harmonized/esld_master_long_public.csv	crea_corrected	Crea corrected	Corrected creatinine concentration	F5 public data variable used for stratified survival analysis/figure reconstruction.	Creatinine concentration after applying the study-specific correction used for recalculated MELD-related scores.		mg/dL	See example_values and allowed_values.	Numeric concentration in mg/dL.	pattern_or_fallback	manual_exact_definition	acceptable	acceptable
02_workflows/F5_workflow_v01/data/01_source_loaded_harmonized/esld_master_long_public.csv	dialysis_raw	Dialysis raw	Dialysis indicator as recorded before score derivation	F5 public data variable used for stratified survival analysis/figure reconstruction.	Binary indicator showing whether dialysis was recorded in the source field before score derivation.			See example_values and allowed_values.	0 = no dialysis recorded; 1 = dialysis recorded.	pattern_or_fallback	manual_exact_definition	acceptable	acceptable
02_workflows/F5_workflow_v01/data/01_source_loaded_harmonized/esld_master_long_public.csv	etiology_unclassified	Etiology unclassified	Unclassified liver disease etiology flag	F5 public data variable used for stratified survival analysis/figure reconstruction.	Binary etiology indicator identifying records without a classified liver disease etiology in the public ESLD cohort.			Score or category class as represented in the data file.	0 = no; 1 = yes.	pattern_or_fallback	manual_exact_definition	acceptable	acceptable
02_workflows/F5_workflow_v01/data/01_source_loaded_harmonized/esld_master_long_public.csv	hbv	Hbv	Hepatitis B virus etiology flag	F5 public data variable used for stratified survival analysis/figure reconstruction.	Binary etiology indicator for hepatitis B virus-related liver disease in the public ESLD cohort.			See example_values and allowed_values.	0 = no; 1 = yes.	pattern_or_fallback	manual_exact_definition	acceptable	acceptable
02_workflows/F5_workflow_v01/data/01_source_loaded_harmonized/esld_master_long_public.csv	hcv	Hcv	Hepatitis C virus etiology flag	F5 public data variable used for stratified survival analysis/figure reconstruction.	Binary etiology indicator for hepatitis C virus-related liver disease in the public ESLD cohort.			See example_values and allowed_values.	0 = no; 1 = yes.	pattern_or_fallback	manual_exact_definition	acceptable	acceptable
02_workflows/F5_workflow_v01/data/01_source_loaded_harmonized/esld_master_long_public.csv	in_t1_cohort	In t1 cohort	Inclusion flag for Table 1 cohort	F5 public data variable used for stratified survival analysis/figure reconstruction.	Binary indicator identifying records included in the public ESLD Table 1 baseline-characteristics cohort.			See example_values and allowed_values.	0 = not included; 1 = included.	pattern_or_fallback	manual_exact_definition	acceptable	acceptable
02_workflows/F5_workflow_v01/data/01_source_loaded_harmonized/esld_master_long_public.csv	in_t3_anchor_model	In t3 anchor model	Inclusion flag for Table 3 anchor-model cohort	F5 public data variable used for stratified survival analysis/figure reconstruction.	Binary indicator identifying records included in the Table 3 anchor-model cohort used for creatinine-comparison analyses.			See example_values and allowed_values.	0 = not included; 1 = included.	pattern_or_fallback	manual_exact_definition	acceptable	acceptable
02_workflows/F5_workflow_v01/data/01_source_loaded_harmonized/esld_master_long_public.csv	in_t4_prevalence_path	In t4 prevalence path	Inclusion flag for Table 4 prevalence pathway	F5 public data variable used for stratified survival analysis/figure reconstruction.	Binary indicator identifying records included in the Table 4 prevalence-analysis pathway.			See example_values and allowed_values.	0 = not included; 1 = included.	pattern_or_fallback	manual_exact_definition	acceptable	acceptable
02_workflows/F5_workflow_v01/data/01_source_loaded_harmonized/esld_master_long_public.csv	in_t4_survival_path	In t4 survival path	Inclusion flag for Table 4 survival pathway	F5 public data variable used for stratified survival analysis/figure reconstruction.	Binary indicator identifying records included in the Table 4 survival-analysis pathway.			See example_values and allowed_values.	0 = not included; 1 = included.	pattern_or_fallback	manual_exact_definition	acceptable	acceptable
02_workflows/F5_workflow_v01/data/01_source_loaded_harmonized/esld_master_long_public.csv	inr	Inr	International normalized ratio	F5 public data variable used for stratified survival analysis/figure reconstruction.	International normalized ratio of prothrombin time used for MELD-related score calculation.		ratio	See example_values and allowed_values.	Numeric INR value.	pattern_or_fallback	manual_exact_definition	acceptable	acceptable
02_workflows/F5_workflow_v01/data/01_source_loaded_harmonized/esld_master_long_public.csv	mash	Mash	Metabolic dysfunction-associated steatohepatitis etiology flag	F5 public data variable used for stratified survival analysis/figure reconstruction.	Binary etiology indicator for metabolic dysfunction-associated steatohepatitis in the public ESLD cohort.			See example_values and allowed_values.	0 = no; 1 = yes.	pattern_or_fallback	manual_exact_definition	acceptable	acceptable
02_workflows/F5_workflow_v01/data/01_source_loaded_harmonized/esld_master_long_public.csv	model	Model	MELD model or score variant	F5 public data variable used for stratified survival analysis/figure reconstruction.	Name of the MELD-related model or score variant represented by the row; expected values include MELD, MELD-Na, reMELD-Na, and MELD 3.0.			See example_values and allowed_values.	Categorical score/model label, for example MELD, MELD-Na, reMELD-Na, or MELD 3.0.	pattern_or_fallback	manual_exact_definition	acceptable	acceptable
02_workflows/F5_workflow_v01/data/01_source_loaded_harmonized/esld_master_long_public.csv	other	Other	Other liver disease etiology flag	F5 public data variable used for stratified survival analysis/figure reconstruction.	Binary etiology indicator for liver disease etiologies grouped as other in the public ESLD cohort.			See example_values and allowed_values.	0 = no; 1 = yes.	pattern_or_fallback	manual_exact_definition	acceptable	acceptable
02_workflows/F5_workflow_v01/data/01_source_loaded_harmonized/esld_master_long_public.csv	pbc	Pbc	Primary biliary cholangitis etiology flag	F5 public data variable used for stratified survival analysis/figure reconstruction.	Binary etiology indicator for primary biliary cholangitis in the public ESLD cohort.			See example_values and allowed_values.	0 = no; 1 = yes.	pattern_or_fallback	manual_exact_definition	acceptable	acceptable
02_workflows/F5_workflow_v01/data/01_source_loaded_harmonized/esld_master_long_public.csv	sex	Sex	Sex	F5 public data variable used for stratified survival analysis/figure reconstruction.	Sex category represented in the public ESLD data.			Coding as represented in the data file; see allowed/example values.	M = male; F = female.	pattern_or_fallback	manual_exact_definition	acceptable	acceptable
02_workflows/F5_workflow_v01/data/01_source_loaded_harmonized/esld_master_long_public.csv	sodium	Sodium	Serum sodium concentration	F5 public data variable used for stratified survival analysis/figure reconstruction.	Serum sodium concentration used for MELD-Na, reMELD-Na, or MELD 3.0 score calculation.		mmol/L	See example_values and allowed_values.	Numeric concentration in mmol/L.	pattern_or_fallback	manual_exact_definition	acceptable	acceptable
02_workflows/F5_workflow_v01/data/02b_figure_content/esld_F5_stratified_survival_meta_public.csv	parameter	Parameter	Metadata parameter name	F5 public data variable used for stratified survival analysis/figure reconstruction.	Name of a metadata parameter describing the F2 simulated heatmap object, such as figure identity, data origin, grid type, axis variable, or unit/role.			See example_values and allowed_values.	Categorical metadata key; value is given in the corresponding value column or file-specific metadata field.	pattern_or_fallback	manual_exact_definition	acceptable	acceptable
02_workflows/F5_workflow_v01/data/02b_figure_content/esld_F5_stratified_survival_stats_public.csv	model	Model	MELD model or score variant	F5 public data variable used for stratified survival analysis/figure reconstruction.	Name of the MELD-related model or score variant represented by the row; expected values include MELD, MELD-Na, reMELD-Na, and MELD 3.0.			See example_values and allowed_values.	Categorical score/model label, for example MELD, MELD-Na, reMELD-Na, or MELD 3.0.	pattern_or_fallback	manual_exact_definition	acceptable	acceptable
02_workflows/F5_workflow_v01/data/02b_figure_content/esld_F5_stratified_survival_subject_public.csv	inr	Inr	International normalized ratio	F5 public data variable used for stratified survival analysis/figure reconstruction.	International normalized ratio of prothrombin time used for MELD-related score calculation.		ratio	See example_values and allowed_values.	Numeric INR value.	pattern_or_fallback	manual_exact_definition	acceptable	acceptable
02_workflows/F5_workflow_v01/data/02b_figure_content/esld_F5_stratified_survival_subject_public.csv	model	Model	MELD model or score variant	F5 public data variable used for stratified survival analysis/figure reconstruction.	Name of the MELD-related model or score variant represented by the row; expected values include MELD, MELD-Na, reMELD-Na, and MELD 3.0.			See example_values and allowed_values.	Categorical score/model label, for example MELD, MELD-Na, reMELD-Na, or MELD 3.0.	pattern_or_fallback	manual_exact_definition	acceptable	acceptable
02_workflows/F5_workflow_v01/data/02b_figure_content/esld_F5_stratified_survival_subject_public.csv	sex	Sex	Sex	F5 public data variable used for stratified survival analysis/figure reconstruction.	Sex category represented in the public ESLD data.			Coding as represented in the data file; see allowed/example values.	M = male; F = female.	pattern_or_fallback	manual_exact_definition	acceptable	acceptable
02_workflows/F5_workflow_v01/data/02b_figure_content/esld_F5_stratified_survival_subject_public.csv	sodium	Sodium	Serum sodium concentration	F5 public data variable used for stratified survival analysis/figure reconstruction.	Serum sodium concentration used for MELD-Na, reMELD-Na, or MELD 3.0 score calculation.		mmol/L	See example_values and allowed_values.	Numeric concentration in mmol/L.	pattern_or_fallback	manual_exact_definition	acceptable	acceptable
02_workflows/F5_workflow_v01/submission_ready/public/data/esld_F5_stratified_survival_meta_public.csv	parameter	Parameter	Metadata parameter name	F5 public data variable used for stratified survival analysis/figure reconstruction.	Name of a metadata parameter describing the F2 simulated heatmap object, such as figure identity, data origin, grid type, axis variable, or unit/role.			See example_values and allowed_values.	Categorical metadata key; value is given in the corresponding value column or file-specific metadata field.	pattern_or_fallback	manual_exact_definition	acceptable	acceptable
02_workflows/F5_workflow_v01/submission_ready/public/data/esld_F5_stratified_survival_stats_public.csv	model	Model	MELD model or score variant	F5 public data variable used for stratified survival analysis/figure reconstruction.	Name of the MELD-related model or score variant represented by the row; expected values include MELD, MELD-Na, reMELD-Na, and MELD 3.0.			See example_values and allowed_values.	Categorical score/model label, for example MELD, MELD-Na, reMELD-Na, or MELD 3.0.	pattern_or_fallback	manual_exact_definition	acceptable	acceptable
02_workflows/F5_workflow_v01/submission_ready/public/data/esld_F5_stratified_survival_subject_public.csv	inr	Inr	International normalized ratio	F5 public data variable used for stratified survival analysis/figure reconstruction.	International normalized ratio of prothrombin time used for MELD-related score calculation.		ratio	See example_values and allowed_values.	Numeric INR value.	pattern_or_fallback	manual_exact_definition	acceptable	acceptable
02_workflows/F5_workflow_v01/submission_ready/public/data/esld_F5_stratified_survival_subject_public.csv	model	Model	MELD model or score variant	F5 public data variable used for stratified survival analysis/figure reconstruction.	Name of the MELD-related model or score variant represented by the row; expected values include MELD, MELD-Na, reMELD-Na, and MELD 3.0.			See example_values and allowed_values.	Categorical score/model label, for example MELD, MELD-Na, reMELD-Na, or MELD 3.0.	pattern_or_fallback	manual_exact_definition	acceptable	acceptable
02_workflows/F5_workflow_v01/submission_ready/public/data/esld_F5_stratified_survival_subject_public.csv	sex	Sex	Sex	F5 public data variable used for stratified survival analysis/figure reconstruction.	Sex category represented in the public ESLD data.			Coding as represented in the data file; see allowed/example values.	M = male; F = female.	pattern_or_fallback	manual_exact_definition	acceptable	acceptable
02_workflows/F5_workflow_v01/submission_ready/public/data/esld_F5_stratified_survival_subject_public.csv	sodium	Sodium	Serum sodium concentration	F5 public data variable used for stratified survival analysis/figure reconstruction.	Serum sodium concentration used for MELD-Na, reMELD-Na, or MELD 3.0 score calculation.		mmol/L	See example_values and allowed_values.	Numeric concentration in mmol/L.	pattern_or_fallback	manual_exact_definition	acceptable	acceptable
02_workflows/T1_workflow_v01/data/01_source_loaded_harmonized/esld_T1_baseline_patient_public.csv	age_years_first_available	Age years first available	Age at first available public record	T1 public data variable used for baseline table reconstruction.	Age in years at the first available public ESLD record for the patient or encounter represented in the released data.		years	See example_values and allowed_values.	Integer age in years.	pattern_or_fallback	manual_exact_definition	acceptable	acceptable
02_workflows/T1_workflow_v01/data/01_source_loaded_harmonized/esld_T1_baseline_patient_public.csv	ald	Ald	Alcohol-related liver disease etiology flag	T1 public data variable used for baseline table reconstruction.	Binary etiology indicator for alcohol-related liver disease in the public ESLD cohort.			See example_values and allowed_values.	0 = no; 1 = yes.	pattern_or_fallback	manual_exact_definition	acceptable	acceptable
02_workflows/T1_workflow_v01/data/01_source_loaded_harmonized/esld_T1_baseline_patient_public.csv	ald_hcv	Ald hcv	Combined alcohol-related liver disease and hepatitis C etiology flag	T1 public data variable used for baseline table reconstruction.	Binary etiology indicator for combined alcohol-related liver disease and hepatitis C in the public ESLD cohort.			See example_values and allowed_values.	0 = no; 1 = yes.	pattern_or_fallback	manual_exact_definition	acceptable	acceptable
02_workflows/T1_workflow_v01/data/01_source_loaded_harmonized/esld_T1_baseline_patient_public.csv	autoimmune	Autoimmune	Autoimmune liver disease etiology flag	T1 public data variable used for baseline table reconstruction.	Binary etiology indicator for autoimmune liver disease in the public ESLD cohort.			See example_values and allowed_values.	0 = no; 1 = yes.	pattern_or_fallback	manual_exact_definition	acceptable	acceptable
02_workflows/T1_workflow_v01/data/01_source_loaded_harmonized/esld_T1_baseline_patient_public.csv	etiology_unclassified	Etiology unclassified	Unclassified liver disease etiology flag	T1 public data variable used for baseline table reconstruction.	Binary etiology indicator identifying records without a classified liver disease etiology in the public ESLD cohort.			Score or category class as represented in the data file.	0 = no; 1 = yes.	pattern_or_fallback	manual_exact_definition	acceptable	acceptable
02_workflows/T1_workflow_v01/data/01_source_loaded_harmonized/esld_T1_baseline_patient_public.csv	hbv	Hbv	Hepatitis B virus etiology flag	T1 public data variable used for baseline table reconstruction.	Binary etiology indicator for hepatitis B virus-related liver disease in the public ESLD cohort.			See example_values and allowed_values.	0 = no; 1 = yes.	pattern_or_fallback	manual_exact_definition	acceptable	acceptable
02_workflows/T1_workflow_v01/data/01_source_loaded_harmonized/esld_T1_baseline_patient_public.csv	hcv	Hcv	Hepatitis C virus etiology flag	T1 public data variable used for baseline table reconstruction.	Binary etiology indicator for hepatitis C virus-related liver disease in the public ESLD cohort.			See example_values and allowed_values.	0 = no; 1 = yes.	pattern_or_fallback	manual_exact_definition	acceptable	acceptable
02_workflows/T1_workflow_v01/data/01_source_loaded_harmonized/esld_T1_baseline_patient_public.csv	mash	Mash	Metabolic dysfunction-associated steatohepatitis etiology flag	T1 public data variable used for baseline table reconstruction.	Binary etiology indicator for metabolic dysfunction-associated steatohepatitis in the public ESLD cohort.			See example_values and allowed_values.	0 = no; 1 = yes.	pattern_or_fallback	manual_exact_definition	acceptable	acceptable
02_workflows/T1_workflow_v01/data/01_source_loaded_harmonized/esld_T1_baseline_patient_public.csv	other	Other	Other liver disease etiology flag	T1 public data variable used for baseline table reconstruction.	Binary etiology indicator for liver disease etiologies grouped as other in the public ESLD cohort.			See example_values and allowed_values.	0 = no; 1 = yes.	pattern_or_fallback	manual_exact_definition	acceptable	acceptable
02_workflows/T1_workflow_v01/data/01_source_loaded_harmonized/esld_T1_baseline_patient_public.csv	pbc	Pbc	Primary biliary cholangitis etiology flag	T1 public data variable used for baseline table reconstruction.	Binary etiology indicator for primary biliary cholangitis in the public ESLD cohort.			See example_values and allowed_values.	0 = no; 1 = yes.	pattern_or_fallback	manual_exact_definition	acceptable	acceptable
02_workflows/T1_workflow_v01/data/01_source_loaded_harmonized/esld_T1_baseline_patient_public.csv	sex	Sex	Sex	T1 public data variable used for baseline table reconstruction.	Sex category represented in the public ESLD data.			Coding as represented in the data file; see allowed/example values.	M = male; F = female.	pattern_or_fallback	manual_exact_definition	acceptable	acceptable
02_workflows/T1_workflow_v01/data/01_source_loaded_harmonized/esld_master_long_public.csv	age_years_first_available	Age years first available	Age at first available public record	T1 public data variable used for baseline table reconstruction.	Age in years at the first available public ESLD record for the patient or encounter represented in the released data.		years	See example_values and allowed_values.	Integer age in years.	pattern_or_fallback	manual_exact_definition	acceptable	acceptable
02_workflows/T1_workflow_v01/data/01_source_loaded_harmonized/esld_master_long_public.csv	ald	Ald	Alcohol-related liver disease etiology flag	T1 public data variable used for baseline table reconstruction.	Binary etiology indicator for alcohol-related liver disease in the public ESLD cohort.			See example_values and allowed_values.	0 = no; 1 = yes.	pattern_or_fallback	manual_exact_definition	acceptable	acceptable
02_workflows/T1_workflow_v01/data/01_source_loaded_harmonized/esld_master_long_public.csv	ald_hcv	Ald hcv	Combined alcohol-related liver disease and hepatitis C etiology flag	T1 public data variable used for baseline table reconstruction.	Binary etiology indicator for combined alcohol-related liver disease and hepatitis C in the public ESLD cohort.			See example_values and allowed_values.	0 = no; 1 = yes.	pattern_or_fallback	manual_exact_definition	acceptable	acceptable
02_workflows/T1_workflow_v01/data/01_source_loaded_harmonized/esld_master_long_public.csv	autoimmune	Autoimmune	Autoimmune liver disease etiology flag	T1 public data variable used for baseline table reconstruction.	Binary etiology indicator for autoimmune liver disease in the public ESLD cohort.			See example_values and allowed_values.	0 = no; 1 = yes.	pattern_or_fallback	manual_exact_definition	acceptable	acceptable
02_workflows/T1_workflow_v01/data/01_source_loaded_harmonized/esld_master_long_public.csv	crea	Crea	Creatinine concentration	T1 public data variable used for baseline table reconstruction.	Creatinine concentration used in MELD-related score calculation before applying the study-specific correction.		mg/dL	See example_values and allowed_values.	Numeric concentration in mg/dL.	pattern_or_fallback	manual_exact_definition	acceptable	acceptable
02_workflows/T1_workflow_v01/data/01_source_loaded_harmonized/esld_master_long_public.csv	crea_corrected	Crea corrected	Corrected creatinine concentration	T1 public data variable used for baseline table reconstruction.	Creatinine concentration after applying the study-specific correction used for recalculated MELD-related scores.		mg/dL	See example_values and allowed_values.	Numeric concentration in mg/dL.	pattern_or_fallback	manual_exact_definition	acceptable	acceptable
02_workflows/T1_workflow_v01/data/01_source_loaded_harmonized/esld_master_long_public.csv	dialysis_raw	Dialysis raw	Dialysis indicator as recorded before score derivation	T1 public data variable used for baseline table reconstruction.	Binary indicator showing whether dialysis was recorded in the source field before score derivation.			See example_values and allowed_values.	0 = no dialysis recorded; 1 = dialysis recorded.	pattern_or_fallback	manual_exact_definition	acceptable	acceptable
02_workflows/T1_workflow_v01/data/01_source_loaded_harmonized/esld_master_long_public.csv	etiology_unclassified	Etiology unclassified	Unclassified liver disease etiology flag	T1 public data variable used for baseline table reconstruction.	Binary etiology indicator identifying records without a classified liver disease etiology in the public ESLD cohort.			Score or category class as represented in the data file.	0 = no; 1 = yes.	pattern_or_fallback	manual_exact_definition	acceptable	acceptable
02_workflows/T1_workflow_v01/data/01_source_loaded_harmonized/esld_master_long_public.csv	hbv	Hbv	Hepatitis B virus etiology flag	T1 public data variable used for baseline table reconstruction.	Binary etiology indicator for hepatitis B virus-related liver disease in the public ESLD cohort.			See example_values and allowed_values.	0 = no; 1 = yes.	pattern_or_fallback	manual_exact_definition	acceptable	acceptable
02_workflows/T1_workflow_v01/data/01_source_loaded_harmonized/esld_master_long_public.csv	hcv	Hcv	Hepatitis C virus etiology flag	T1 public data variable used for baseline table reconstruction.	Binary etiology indicator for hepatitis C virus-related liver disease in the public ESLD cohort.			See example_values and allowed_values.	0 = no; 1 = yes.	pattern_or_fallback	manual_exact_definition	acceptable	acceptable
02_workflows/T1_workflow_v01/data/01_source_loaded_harmonized/esld_master_long_public.csv	in_t1_cohort	In t1 cohort	Inclusion flag for Table 1 cohort	T1 public data variable used for baseline table reconstruction.	Binary indicator identifying records included in the public ESLD Table 1 baseline-characteristics cohort.			See example_values and allowed_values.	0 = not included; 1 = included.	pattern_or_fallback	manual_exact_definition	acceptable	acceptable
02_workflows/T1_workflow_v01/data/01_source_loaded_harmonized/esld_master_long_public.csv	in_t3_anchor_model	In t3 anchor model	Inclusion flag for Table 3 anchor-model cohort	T1 public data variable used for baseline table reconstruction.	Binary indicator identifying records included in the Table 3 anchor-model cohort used for creatinine-comparison analyses.			See example_values and allowed_values.	0 = not included; 1 = included.	pattern_or_fallback	manual_exact_definition	acceptable	acceptable
02_workflows/T1_workflow_v01/data/01_source_loaded_harmonized/esld_master_long_public.csv	in_t4_prevalence_path	In t4 prevalence path	Inclusion flag for Table 4 prevalence pathway	T1 public data variable used for baseline table reconstruction.	Binary indicator identifying records included in the Table 4 prevalence-analysis pathway.			See example_values and allowed_values.	0 = not included; 1 = included.	pattern_or_fallback	manual_exact_definition	acceptable	acceptable
02_workflows/T1_workflow_v01/data/01_source_loaded_harmonized/esld_master_long_public.csv	in_t4_survival_path	In t4 survival path	Inclusion flag for Table 4 survival pathway	T1 public data variable used for baseline table reconstruction.	Binary indicator identifying records included in the Table 4 survival-analysis pathway.			See example_values and allowed_values.	0 = not included; 1 = included.	pattern_or_fallback	manual_exact_definition	acceptable	acceptable
02_workflows/T1_workflow_v01/data/01_source_loaded_harmonized/esld_master_long_public.csv	inr	Inr	International normalized ratio	T1 public data variable used for baseline table reconstruction.	International normalized ratio of prothrombin time used for MELD-related score calculation.		ratio	See example_values and allowed_values.	Numeric INR value.	pattern_or_fallback	manual_exact_definition	acceptable	acceptable
02_workflows/T1_workflow_v01/data/01_source_loaded_harmonized/esld_master_long_public.csv	mash	Mash	Metabolic dysfunction-associated steatohepatitis etiology flag	T1 public data variable used for baseline table reconstruction.	Binary etiology indicator for metabolic dysfunction-associated steatohepatitis in the public ESLD cohort.			See example_values and allowed_values.	0 = no; 1 = yes.	pattern_or_fallback	manual_exact_definition	acceptable	acceptable
02_workflows/T1_workflow_v01/data/01_source_loaded_harmonized/esld_master_long_public.csv	model	Model	MELD model or score variant	T1 public data variable used for baseline table reconstruction.	Name of the MELD-related model or score variant represented by the row; expected values include MELD, MELD-Na, reMELD-Na, and MELD 3.0.			See example_values and allowed_values.	Categorical score/model label, for example MELD, MELD-Na, reMELD-Na, or MELD 3.0.	pattern_or_fallback	manual_exact_definition	acceptable	acceptable
02_workflows/T1_workflow_v01/data/01_source_loaded_harmonized/esld_master_long_public.csv	other	Other	Other liver disease etiology flag	T1 public data variable used for baseline table reconstruction.	Binary etiology indicator for liver disease etiologies grouped as other in the public ESLD cohort.			See example_values and allowed_values.	0 = no; 1 = yes.	pattern_or_fallback	manual_exact_definition	acceptable	acceptable
02_workflows/T1_workflow_v01/data/01_source_loaded_harmonized/esld_master_long_public.csv	pbc	Pbc	Primary biliary cholangitis etiology flag	T1 public data variable used for baseline table reconstruction.	Binary etiology indicator for primary biliary cholangitis in the public ESLD cohort.			See example_values and allowed_values.	0 = no; 1 = yes.	pattern_or_fallback	manual_exact_definition	acceptable	acceptable
02_workflows/T1_workflow_v01/data/01_source_loaded_harmonized/esld_master_long_public.csv	sex	Sex	Sex	T1 public data variable used for baseline table reconstruction.	Sex category represented in the public ESLD data.			Coding as represented in the data file; see allowed/example values.	M = male; F = female.	pattern_or_fallback	manual_exact_definition	acceptable	acceptable
02_workflows/T1_workflow_v01/data/01_source_loaded_harmonized/esld_master_long_public.csv	sodium	Sodium	Serum sodium concentration	T1 public data variable used for baseline table reconstruction.	Serum sodium concentration used for MELD-Na, reMELD-Na, or MELD 3.0 score calculation.		mmol/L	See example_values and allowed_values.	Numeric concentration in mmol/L.	pattern_or_fallback	manual_exact_definition	acceptable	acceptable
02_workflows/T3_workflow_v01/data/01_source_loaded_harmonized/esld_master_long_public.csv	age_years_first_available	Age years first available	Age at first available public record	T3 public data variable used for creatinine-comparison table reconstruction.	Age in years at the first available public ESLD record for the patient or encounter represented in the released data.		years	See example_values and allowed_values.	Integer age in years.	pattern_or_fallback	manual_exact_definition	acceptable	acceptable
02_workflows/T3_workflow_v01/data/01_source_loaded_harmonized/esld_master_long_public.csv	ald	Ald	Alcohol-related liver disease etiology flag	T3 public data variable used for creatinine-comparison table reconstruction.	Binary etiology indicator for alcohol-related liver disease in the public ESLD cohort.			See example_values and allowed_values.	0 = no; 1 = yes.	pattern_or_fallback	manual_exact_definition	acceptable	acceptable
02_workflows/T3_workflow_v01/data/01_source_loaded_harmonized/esld_master_long_public.csv	ald_hcv	Ald hcv	Combined alcohol-related liver disease and hepatitis C etiology flag	T3 public data variable used for creatinine-comparison table reconstruction.	Binary etiology indicator for combined alcohol-related liver disease and hepatitis C in the public ESLD cohort.			See example_values and allowed_values.	0 = no; 1 = yes.	pattern_or_fallback	manual_exact_definition	acceptable	acceptable
02_workflows/T3_workflow_v01/data/01_source_loaded_harmonized/esld_master_long_public.csv	autoimmune	Autoimmune	Autoimmune liver disease etiology flag	T3 public data variable used for creatinine-comparison table reconstruction.	Binary etiology indicator for autoimmune liver disease in the public ESLD cohort.			See example_values and allowed_values.	0 = no; 1 = yes.	pattern_or_fallback	manual_exact_definition	acceptable	acceptable
02_workflows/T3_workflow_v01/data/01_source_loaded_harmonized/esld_master_long_public.csv	crea	Crea	Creatinine concentration	T3 public data variable used for creatinine-comparison table reconstruction.	Creatinine concentration used in MELD-related score calculation before applying the study-specific correction.		mg/dL	See example_values and allowed_values.	Numeric concentration in mg/dL.	pattern_or_fallback	manual_exact_definition	acceptable	acceptable
02_workflows/T3_workflow_v01/data/01_source_loaded_harmonized/esld_master_long_public.csv	crea_corrected	Crea corrected	Corrected creatinine concentration	T3 public data variable used for creatinine-comparison table reconstruction.	Creatinine concentration after applying the study-specific correction used for recalculated MELD-related scores.		mg/dL	See example_values and allowed_values.	Numeric concentration in mg/dL.	pattern_or_fallback	manual_exact_definition	acceptable	acceptable
02_workflows/T3_workflow_v01/data/01_source_loaded_harmonized/esld_master_long_public.csv	dialysis_raw	Dialysis raw	Dialysis indicator as recorded before score derivation	T3 public data variable used for creatinine-comparison table reconstruction.	Binary indicator showing whether dialysis was recorded in the source field before score derivation.			See example_values and allowed_values.	0 = no dialysis recorded; 1 = dialysis recorded.	pattern_or_fallback	manual_exact_definition	acceptable	acceptable
02_workflows/T3_workflow_v01/data/01_source_loaded_harmonized/esld_master_long_public.csv	etiology_unclassified	Etiology unclassified	Unclassified liver disease etiology flag	T3 public data variable used for creatinine-comparison table reconstruction.	Binary etiology indicator identifying records without a classified liver disease etiology in the public ESLD cohort.			Score or category class as represented in the data file.	0 = no; 1 = yes.	pattern_or_fallback	manual_exact_definition	acceptable	acceptable
02_workflows/T3_workflow_v01/data/01_source_loaded_harmonized/esld_master_long_public.csv	hbv	Hbv	Hepatitis B virus etiology flag	T3 public data variable used for creatinine-comparison table reconstruction.	Binary etiology indicator for hepatitis B virus-related liver disease in the public ESLD cohort.			See example_values and allowed_values.	0 = no; 1 = yes.	pattern_or_fallback	manual_exact_definition	acceptable	acceptable
02_workflows/T3_workflow_v01/data/01_source_loaded_harmonized/esld_master_long_public.csv	hcv	Hcv	Hepatitis C virus etiology flag	T3 public data variable used for creatinine-comparison table reconstruction.	Binary etiology indicator for hepatitis C virus-related liver disease in the public ESLD cohort.			See example_values and allowed_values.	0 = no; 1 = yes.	pattern_or_fallback	manual_exact_definition	acceptable	acceptable
02_workflows/T3_workflow_v01/data/01_source_loaded_harmonized/esld_master_long_public.csv	in_t1_cohort	In t1 cohort	Inclusion flag for Table 1 cohort	T3 public data variable used for creatinine-comparison table reconstruction.	Binary indicator identifying records included in the public ESLD Table 1 baseline-characteristics cohort.			See example_values and allowed_values.	0 = not included; 1 = included.	pattern_or_fallback	manual_exact_definition	acceptable	acceptable
02_workflows/T3_workflow_v01/data/01_source_loaded_harmonized/esld_master_long_public.csv	in_t3_anchor_model	In t3 anchor model	Inclusion flag for Table 3 anchor-model cohort	T3 public data variable used for creatinine-comparison table reconstruction.	Binary indicator identifying records included in the Table 3 anchor-model cohort used for creatinine-comparison analyses.			See example_values and allowed_values.	0 = not included; 1 = included.	pattern_or_fallback	manual_exact_definition	acceptable	acceptable
02_workflows/T3_workflow_v01/data/01_source_loaded_harmonized/esld_master_long_public.csv	in_t4_prevalence_path	In t4 prevalence path	Inclusion flag for Table 4 prevalence pathway	T3 public data variable used for creatinine-comparison table reconstruction.	Binary indicator identifying records included in the Table 4 prevalence-analysis pathway.			See example_values and allowed_values.	0 = not included; 1 = included.	pattern_or_fallback	manual_exact_definition	acceptable	acceptable
02_workflows/T3_workflow_v01/data/01_source_loaded_harmonized/esld_master_long_public.csv	in_t4_survival_path	In t4 survival path	Inclusion flag for Table 4 survival pathway	T3 public data variable used for creatinine-comparison table reconstruction.	Binary indicator identifying records included in the Table 4 survival-analysis pathway.			See example_values and allowed_values.	0 = not included; 1 = included.	pattern_or_fallback	manual_exact_definition	acceptable	acceptable
02_workflows/T3_workflow_v01/data/01_source_loaded_harmonized/esld_master_long_public.csv	inr	Inr	International normalized ratio	T3 public data variable used for creatinine-comparison table reconstruction.	International normalized ratio of prothrombin time used for MELD-related score calculation.		ratio	See example_values and allowed_values.	Numeric INR value.	pattern_or_fallback	manual_exact_definition	acceptable	acceptable
02_workflows/T3_workflow_v01/data/01_source_loaded_harmonized/esld_master_long_public.csv	mash	Mash	Metabolic dysfunction-associated steatohepatitis etiology flag	T3 public data variable used for creatinine-comparison table reconstruction.	Binary etiology indicator for metabolic dysfunction-associated steatohepatitis in the public ESLD cohort.			See example_values and allowed_values.	0 = no; 1 = yes.	pattern_or_fallback	manual_exact_definition	acceptable	acceptable
02_workflows/T3_workflow_v01/data/01_source_loaded_harmonized/esld_master_long_public.csv	model	Model	MELD model or score variant	T3 public data variable used for creatinine-comparison table reconstruction.	Name of the MELD-related model or score variant represented by the row; expected values include MELD, MELD-Na, reMELD-Na, and MELD 3.0.			See example_values and allowed_values.	Categorical score/model label, for example MELD, MELD-Na, reMELD-Na, or MELD 3.0.	pattern_or_fallback	manual_exact_definition	acceptable	acceptable
02_workflows/T3_workflow_v01/data/01_source_loaded_harmonized/esld_master_long_public.csv	other	Other	Other liver disease etiology flag	T3 public data variable used for creatinine-comparison table reconstruction.	Binary etiology indicator for liver disease etiologies grouped as other in the public ESLD cohort.			See example_values and allowed_values.	0 = no; 1 = yes.	pattern_or_fallback	manual_exact_definition	acceptable	acceptable
02_workflows/T3_workflow_v01/data/01_source_loaded_harmonized/esld_master_long_public.csv	pbc	Pbc	Primary biliary cholangitis etiology flag	T3 public data variable used for creatinine-comparison table reconstruction.	Binary etiology indicator for primary biliary cholangitis in the public ESLD cohort.			See example_values and allowed_values.	0 = no; 1 = yes.	pattern_or_fallback	manual_exact_definition	acceptable	acceptable
02_workflows/T3_workflow_v01/data/01_source_loaded_harmonized/esld_master_long_public.csv	sex	Sex	Sex	T3 public data variable used for creatinine-comparison table reconstruction.	Sex category represented in the public ESLD data.			Coding as represented in the data file; see allowed/example values.	M = male; F = female.	pattern_or_fallback	manual_exact_definition	acceptable	acceptable
02_workflows/T3_workflow_v01/data/01_source_loaded_harmonized/esld_master_long_public.csv	sodium	Sodium	Serum sodium concentration	T3 public data variable used for creatinine-comparison table reconstruction.	Serum sodium concentration used for MELD-Na, reMELD-Na, or MELD 3.0 score calculation.		mmol/L	See example_values and allowed_values.	Numeric concentration in mmol/L.	pattern_or_fallback	manual_exact_definition	acceptable	acceptable
02_workflows/T4_workflow_v01/data/01_source_loaded_harmonized/esld_master_long_public.csv	age_years_first_available	Age years first available	Age at first available public record	T4 public data variable used for score-deviation/outcome table reconstruction.	Age in years at the first available public ESLD record for the patient or encounter represented in the released data.		years	See example_values and allowed_values.	Integer age in years.	pattern_or_fallback	manual_exact_definition	acceptable	acceptable
02_workflows/T4_workflow_v01/data/01_source_loaded_harmonized/esld_master_long_public.csv	ald	Ald	Alcohol-related liver disease etiology flag	T4 public data variable used for score-deviation/outcome table reconstruction.	Binary etiology indicator for alcohol-related liver disease in the public ESLD cohort.			See example_values and allowed_values.	0 = no; 1 = yes.	pattern_or_fallback	manual_exact_definition	acceptable	acceptable
02_workflows/T4_workflow_v01/data/01_source_loaded_harmonized/esld_master_long_public.csv	ald_hcv	Ald hcv	Combined alcohol-related liver disease and hepatitis C etiology flag	T4 public data variable used for score-deviation/outcome table reconstruction.	Binary etiology indicator for combined alcohol-related liver disease and hepatitis C in the public ESLD cohort.			See example_values and allowed_values.	0 = no; 1 = yes.	pattern_or_fallback	manual_exact_definition	acceptable	acceptable
02_workflows/T4_workflow_v01/data/01_source_loaded_harmonized/esld_master_long_public.csv	autoimmune	Autoimmune	Autoimmune liver disease etiology flag	T4 public data variable used for score-deviation/outcome table reconstruction.	Binary etiology indicator for autoimmune liver disease in the public ESLD cohort.			See example_values and allowed_values.	0 = no; 1 = yes.	pattern_or_fallback	manual_exact_definition	acceptable	acceptable
02_workflows/T4_workflow_v01/data/01_source_loaded_harmonized/esld_master_long_public.csv	crea	Crea	Creatinine concentration	T4 public data variable used for score-deviation/outcome table reconstruction.	Creatinine concentration used in MELD-related score calculation before applying the study-specific correction.		mg/dL	See example_values and allowed_values.	Numeric concentration in mg/dL.	pattern_or_fallback	manual_exact_definition	acceptable	acceptable
02_workflows/T4_workflow_v01/data/01_source_loaded_harmonized/esld_master_long_public.csv	crea_corrected	Crea corrected	Corrected creatinine concentration	T4 public data variable used for score-deviation/outcome table reconstruction.	Creatinine concentration after applying the study-specific correction used for recalculated MELD-related scores.		mg/dL	See example_values and allowed_values.	Numeric concentration in mg/dL.	pattern_or_fallback	manual_exact_definition	acceptable	acceptable
02_workflows/T4_workflow_v01/data/01_source_loaded_harmonized/esld_master_long_public.csv	dialysis_raw	Dialysis raw	Dialysis indicator as recorded before score derivation	T4 public data variable used for score-deviation/outcome table reconstruction.	Binary indicator showing whether dialysis was recorded in the source field before score derivation.			See example_values and allowed_values.	0 = no dialysis recorded; 1 = dialysis recorded.	pattern_or_fallback	manual_exact_definition	acceptable	acceptable
02_workflows/T4_workflow_v01/data/01_source_loaded_harmonized/esld_master_long_public.csv	etiology_unclassified	Etiology unclassified	Unclassified liver disease etiology flag	T4 public data variable used for score-deviation/outcome table reconstruction.	Binary etiology indicator identifying records without a classified liver disease etiology in the public ESLD cohort.			Score or category class as represented in the data file.	0 = no; 1 = yes.	pattern_or_fallback	manual_exact_definition	acceptable	acceptable
02_workflows/T4_workflow_v01/data/01_source_loaded_harmonized/esld_master_long_public.csv	hbv	Hbv	Hepatitis B virus etiology flag	T4 public data variable used for score-deviation/outcome table reconstruction.	Binary etiology indicator for hepatitis B virus-related liver disease in the public ESLD cohort.			See example_values and allowed_values.	0 = no; 1 = yes.	pattern_or_fallback	manual_exact_definition	acceptable	acceptable
02_workflows/T4_workflow_v01/data/01_source_loaded_harmonized/esld_master_long_public.csv	hcv	Hcv	Hepatitis C virus etiology flag	T4 public data variable used for score-deviation/outcome table reconstruction.	Binary etiology indicator for hepatitis C virus-related liver disease in the public ESLD cohort.			See example_values and allowed_values.	0 = no; 1 = yes.	pattern_or_fallback	manual_exact_definition	acceptable	acceptable
02_workflows/T4_workflow_v01/data/01_source_loaded_harmonized/esld_master_long_public.csv	in_t1_cohort	In t1 cohort	Inclusion flag for Table 1 cohort	T4 public data variable used for score-deviation/outcome table reconstruction.	Binary indicator identifying records included in the public ESLD Table 1 baseline-characteristics cohort.			See example_values and allowed_values.	0 = not included; 1 = included.	pattern_or_fallback	manual_exact_definition	acceptable	acceptable
02_workflows/T4_workflow_v01/data/01_source_loaded_harmonized/esld_master_long_public.csv	in_t3_anchor_model	In t3 anchor model	Inclusion flag for Table 3 anchor-model cohort	T4 public data variable used for score-deviation/outcome table reconstruction.	Binary indicator identifying records included in the Table 3 anchor-model cohort used for creatinine-comparison analyses.			See example_values and allowed_values.	0 = not included; 1 = included.	pattern_or_fallback	manual_exact_definition	acceptable	acceptable
02_workflows/T4_workflow_v01/data/01_source_loaded_harmonized/esld_master_long_public.csv	in_t4_prevalence_path	In t4 prevalence path	Inclusion flag for Table 4 prevalence pathway	T4 public data variable used for score-deviation/outcome table reconstruction.	Binary indicator identifying records included in the Table 4 prevalence-analysis pathway.			See example_values and allowed_values.	0 = not included; 1 = included.	pattern_or_fallback	manual_exact_definition	acceptable	acceptable
02_workflows/T4_workflow_v01/data/01_source_loaded_harmonized/esld_master_long_public.csv	in_t4_survival_path	In t4 survival path	Inclusion flag for Table 4 survival pathway	T4 public data variable used for score-deviation/outcome table reconstruction.	Binary indicator identifying records included in the Table 4 survival-analysis pathway.			See example_values and allowed_values.	0 = not included; 1 = included.	pattern_or_fallback	manual_exact_definition	acceptable	acceptable
02_workflows/T4_workflow_v01/data/01_source_loaded_harmonized/esld_master_long_public.csv	inr	Inr	International normalized ratio	T4 public data variable used for score-deviation/outcome table reconstruction.	International normalized ratio of prothrombin time used for MELD-related score calculation.		ratio	See example_values and allowed_values.	Numeric INR value.	pattern_or_fallback	manual_exact_definition	acceptable	acceptable
02_workflows/T4_workflow_v01/data/01_source_loaded_harmonized/esld_master_long_public.csv	mash	Mash	Metabolic dysfunction-associated steatohepatitis etiology flag	T4 public data variable used for score-deviation/outcome table reconstruction.	Binary etiology indicator for metabolic dysfunction-associated steatohepatitis in the public ESLD cohort.			See example_values and allowed_values.	0 = no; 1 = yes.	pattern_or_fallback	manual_exact_definition	acceptable	acceptable
02_workflows/T4_workflow_v01/data/01_source_loaded_harmonized/esld_master_long_public.csv	model	Model	MELD model or score variant	T4 public data variable used for score-deviation/outcome table reconstruction.	Name of the MELD-related model or score variant represented by the row; expected values include MELD, MELD-Na, reMELD-Na, and MELD 3.0.			See example_values and allowed_values.	Categorical score/model label, for example MELD, MELD-Na, reMELD-Na, or MELD 3.0.	pattern_or_fallback	manual_exact_definition	acceptable	acceptable
02_workflows/T4_workflow_v01/data/01_source_loaded_harmonized/esld_master_long_public.csv	other	Other	Other liver disease etiology flag	T4 public data variable used for score-deviation/outcome table reconstruction.	Binary etiology indicator for liver disease etiologies grouped as other in the public ESLD cohort.			See example_values and allowed_values.	0 = no; 1 = yes.	pattern_or_fallback	manual_exact_definition	acceptable	acceptable
02_workflows/T4_workflow_v01/data/01_source_loaded_harmonized/esld_master_long_public.csv	pbc	Pbc	Primary biliary cholangitis etiology flag	T4 public data variable used for score-deviation/outcome table reconstruction.	Binary etiology indicator for primary biliary cholangitis in the public ESLD cohort.			See example_values and allowed_values.	0 = no; 1 = yes.	pattern_or_fallback	manual_exact_definition	acceptable	acceptable
02_workflows/T4_workflow_v01/data/01_source_loaded_harmonized/esld_master_long_public.csv	sex	Sex	Sex	T4 public data variable used for score-deviation/outcome table reconstruction.	Sex category represented in the public ESLD data.			Coding as represented in the data file; see allowed/example values.	M = male; F = female.	pattern_or_fallback	manual_exact_definition	acceptable	acceptable
02_workflows/T4_workflow_v01/data/01_source_loaded_harmonized/esld_master_long_public.csv	sodium	Sodium	Serum sodium concentration	T4 public data variable used for score-deviation/outcome table reconstruction.	Serum sodium concentration used for MELD-Na, reMELD-Na, or MELD 3.0 score calculation.		mmol/L	See example_values and allowed_values.	Numeric concentration in mmol/L.	pattern_or_fallback	manual_exact_definition	acceptable	acceptable
02_workflows/T4_workflow_v01/data/02b_table_content/esld_T4_score_deviation_outcome_meta_public.csv	parameter	Parameter	Metadata parameter name	T4 public data variable used for score-deviation/outcome table reconstruction.	Name of a metadata parameter describing the F2 simulated heatmap object, such as figure identity, data origin, grid type, axis variable, or unit/role.			See example_values and allowed_values.	Categorical metadata key; value is given in the corresponding value column or file-specific metadata field.	pattern_or_fallback	manual_exact_definition	acceptable	acceptable
02_workflows/T4_workflow_v01/submission_ready/public/data/esld_T4_score_deviation_outcome_meta_public.csv	parameter	Parameter	Metadata parameter name	T4 public data variable used for score-deviation/outcome table reconstruction.	Name of a metadata parameter describing the F2 simulated heatmap object, such as figure identity, data origin, grid type, axis variable, or unit/role.			See example_values and allowed_values.	Categorical metadata key; value is given in the corresponding value column or file-specific metadata field.	pattern_or_fallback	manual_exact_definition	acceptable	acceptable
