# Supplementary material for: Creatinine assay interferences compromises MELD accuracy and may bias liver allocation
Source: Nat Commun. 2026 Jul 23;17:7111. doi: 10.1038/s41467-026-75011-x (PMC13396164; doi:10.1038/s41467-026-75011-x)
Supplement: Supplementary file 4 — Source Data [file 41467_2026_75011_MOESM4_ESM.zip › figshare_package_FINAL_PUBLIC_DEPOSIT_V1_20260503_002637/00_release_manifests/END_USER_NAVIGATOR_visible_files_v01.csv]

relative_path	file_name	top_folder	directory	extension	size_bytes	size_kb	last_modified	md5	package_section	output_tag	end_user_section	end_user_section_label	end_user_section_rank	display_title	n_variables	view_relative_path
README_PUBLIC_DEPOSIT_PACKAGE_v01.txt	README_PUBLIC_DEPOSIT_PACKAGE_v01.txt	[root]	.	txt	1999	1.952	2026-05-03 02:03:16	3a04cf12c7723019a3e0ec303cafc579	package_readme		00_start_here	Start here	1	README PUBLIC DEPOSIT PACKAGE	0	00_START_HERE_HTML_NAVIGATOR/file_views/view_0001_README_PUBLIC_DEPOSIT_PACKAGE_v01.html
README_repository_package_v03.txt	README_repository_package_v03.txt	[root]	.	txt	1831	1.788	2026-05-01 23:41:30	17f3c4a9bf6179a86f3a09dadf62a986	package_readme		00_start_here	Start here	1	README repository package	0	00_START_HERE_HTML_NAVIGATOR/file_views/view_0002_README_repository_package_v03.html
02_workflows/F1_workflow_v02/submission_ready/README_F1_submission_ready_v02.txt	README_F1_submission_ready_v02.txt	02_workflows	02_workflows/F1_workflow_v02/submission_ready	txt	693	0.677	2026-05-02 01:30:14	f5d66cca875ad3e26170da9e649747f2	public_workflow_output_or_documentation	F1	00_start_here	Start here	1	README F1 submission ready	0	00_START_HERE_HTML_NAVIGATOR/file_views/view_0003_README_F1_submission_ready_v02.html
02_workflows/F2_workflow_v01/submission_ready/README_F2_submission_ready_v01.txt	README_F2_submission_ready_v01.txt	02_workflows	02_workflows/F2_workflow_v01/submission_ready	txt	296	0.289	2026-05-02 01:33:03	bd8ca0253fd5c12541633d4990502d74	public_workflow_output_or_documentation	F2	00_start_here	Start here	1	README F2 submission ready	0	00_START_HERE_HTML_NAVIGATOR/file_views/view_0004_README_F2_submission_ready_v01.html
02_workflows/F3_workflow_v01/README_F3_workflow_v01.txt	README_F3_workflow_v01.txt	02_workflows	02_workflows/F3_workflow_v01	txt	446	0.436	2026-05-03 02:02:52	b3a9fd1cb5f13f91342f645acd133b87	public_workflow_output_or_documentation	F3	00_start_here	Start here	1	README F3 workflow	0	00_START_HERE_HTML_NAVIGATOR/file_views/view_0005_README_F3_workflow_v01.html
02_workflows/F3_workflow_v01/submission_ready/README_F3_submission_ready_v01.txt	README_F3_submission_ready_v01.txt	02_workflows	02_workflows/F3_workflow_v01/submission_ready	txt	336	0.328	2026-05-02 09:50:44	1f67873b1c86188d38ce46eb6cd2dd66	public_workflow_output_or_documentation	F3	00_start_here	Start here	1	README F3 submission ready	0	00_START_HERE_HTML_NAVIGATOR/file_views/view_0006_README_F3_submission_ready_v01.html
02_workflows/F4_workflow_v01/README_F4_workflow_v01.txt	README_F4_workflow_v01.txt	02_workflows	02_workflows/F4_workflow_v01	txt	447	0.437	2026-04-30 12:11:40	b976db4271a8f5d859f540e16d517a74	public_workflow_output_or_documentation	F4	00_start_here	Start here	1	README F4 workflow	0	00_START_HERE_HTML_NAVIGATOR/file_views/view_0007_README_F4_workflow_v01.html
02_workflows/F5_workflow_v01/README_F5_workflow_v01.txt	README_F5_workflow_v01.txt	02_workflows	02_workflows/F5_workflow_v01	txt	701	0.685	2026-05-03 02:03:01	e0bd3d490b3abe68c9dc9f2b787efdd0	public_workflow_output_or_documentation	F5	00_start_here	Start here	1	README F5 workflow	0	00_START_HERE_HTML_NAVIGATOR/file_views/view_0008_README_F5_workflow_v01.html
02_workflows/F6_workflow_v01/README_F6_workflow_v01.txt	README_F6_workflow_v01.txt	02_workflows	02_workflows/F6_workflow_v01	txt	633	0.618	2026-05-03 02:03:02	e8ed745bfee80fe3e4ad741db1f743b3	public_workflow_output_or_documentation	F6	00_start_here	Start here	1	README F6 workflow	0	00_START_HERE_HTML_NAVIGATOR/file_views/view_0009_README_F6_workflow_v01.html
02_workflows/F6_workflow_v01/submission_ready/README_F6_submission_ready_v01.txt	README_F6_submission_ready_v01.txt	02_workflows	02_workflows/F6_workflow_v01/submission_ready	txt	477	0.466	2026-05-02 03:11:53	a193c8f8a36df7b9d2e14fb8372013d7	public_workflow_output_or_documentation	F6	00_start_here	Start here	1	README F6 submission ready	0	00_START_HERE_HTML_NAVIGATOR/file_views/view_0010_README_F6_submission_ready_v01.html
02_workflows/T1_workflow_v01/README_T1_workflow_v01.txt	README_T1_workflow_v01.txt	02_workflows	02_workflows/T1_workflow_v01	txt	934	0.912	2026-05-03 02:03:06	e9f276de625615b50531fbbff3c76ee3	public_workflow_output_or_documentation	T1	00_start_here	Start here	1	README T1 workflow	0	00_START_HERE_HTML_NAVIGATOR/file_views/view_0011_README_T1_workflow_v01.html
02_workflows/T1_workflow_v01/submission_ready/README_T1_submission_ready_v01.txt	README_T1_submission_ready_v01.txt	02_workflows	02_workflows/T1_workflow_v01/submission_ready	txt	394	0.385	2026-05-03 02:03:06	57936d05a6cfd63bddc49c8b1394ba6c	public_workflow_output_or_documentation	T1	00_start_here	Start here	1	README T1 submission ready	0	00_START_HERE_HTML_NAVIGATOR/file_views/view_0012_README_T1_submission_ready_v01.html
02_workflows/T3_workflow_v01/submission_ready/README_T3_submission_ready_v01.txt	README_T3_submission_ready_v01.txt	02_workflows	02_workflows/T3_workflow_v01/submission_ready	txt	482	0.471	2026-05-03 02:03:11	09cb40ad6bf172aeb6faca7a3f38cb59	public_workflow_output_or_documentation	T3	00_start_here	Start here	1	README T3 submission ready	0	00_START_HERE_HTML_NAVIGATOR/file_views/view_0013_README_T3_submission_ready_v01.html
02_workflows/T4_workflow_v01/submission_ready/README_T4_submission_ready_v01.txt	README_T4_submission_ready_v01.txt	02_workflows	02_workflows/T4_workflow_v01/submission_ready	txt	736	0.719	2026-05-03 02:03:16	dabc0dfce5571c27a02b2265df4c5f66	public_workflow_output_or_documentation	T4	00_start_here	Start here	1	README T4 submission ready	0	00_START_HERE_HTML_NAVIGATOR/file_views/view_0014_README_T4_submission_ready_v01.html
01_primary_data/public/esld_master_long_public.csv	esld_master_long_public.csv	01_primary_data	01_primary_data/public	csv	9851508	9620.613	2026-05-02 23:18:12	8228407e927ff10ad6e4740d0d5cd48b	public_primary_data		01_public_primary_data	Public primary data	2	Esld master long	43	00_START_HERE_HTML_NAVIGATOR/file_views/view_0015_esld_master_long_public.html
01_primary_data/public/f1_simulated_surface_metadata.csv	f1_simulated_surface_metadata.csv	01_primary_data	01_primary_data/public	csv	664	0.648	2026-04-19 20:30:45	ee2dfece0c0751ab1643f0e896edea9b	public_primary_data	F1	01_public_primary_data	Public primary data	2	F1 simulated surface metadata	2	00_START_HERE_HTML_NAVIGATOR/file_views/view_0016_f1_simulated_surface_metadata.html
01_primary_data/public/f1_simulated_surface_repository.csv	f1_simulated_surface_repository.csv	01_primary_data	01_primary_data/public	csv	5055372	4936.887	2026-04-16 16:32:54	87713a0d6868c6ac52ff20ea850e3d58	public_primary_data	F1	01_public_primary_data	Public primary data	2	F1 simulated surface repository	11	00_START_HERE_HTML_NAVIGATOR/file_views/view_0017_f1_simulated_surface_repository.html
01_primary_data/public/f1_tb_cre_experimental_array_raw.csv	f1_tb_cre_experimental_array_raw.csv	01_primary_data	01_primary_data/public	csv	338947	331.003	2026-04-22 16:53:59	b8ffb94bc127381e0963db2211ba44b8	public_primary_data	F1	01_public_primary_data	Public primary data	2	F1 tb cre experimental array raw	9	00_START_HERE_HTML_NAVIGATOR/file_views/view_0018_f1_tb_cre_experimental_array_raw.html
01_primary_data/public/f1_tb_cre_experimental_validation_raw.csv	f1_tb_cre_experimental_validation_raw.csv	01_primary_data	01_primary_data/public	csv	2335	2.28	2026-04-23 00:35:04	30e9eb0a37dab1d84dbff1649b1b9e07	public_primary_data	F1	01_public_primary_data	Public primary data	2	F1 tb cre experimental validation raw	8	00_START_HERE_HTML_NAVIGATOR/file_views/view_0019_f1_tb_cre_experimental_validation_raw.html
01_primary_data/public/f2_simulated_heatmap_metadata.csv	f2_simulated_heatmap_metadata.csv	01_primary_data	01_primary_data/public	csv	558	0.545	2026-04-19 20:30:45	df833ec1562a6c70ca8dc8338c7e625d	public_primary_data	F2	01_public_primary_data	Public primary data	2	F2 simulated heatmap metadata	2	00_START_HERE_HTML_NAVIGATOR/file_views/view_0020_f2_simulated_heatmap_metadata.html
01_primary_data/public/f2_simulated_heatmap_repository.csv	f2_simulated_heatmap_repository.csv	01_primary_data	01_primary_data/public	csv	7858998	7674.803	2026-04-17 19:20:15	69355977324161fce080931369bd51f9	public_primary_data	F2	01_public_primary_data	Public primary data	2	F2 simulated heatmap repository	6	00_START_HERE_HTML_NAVIGATOR/file_views/view_0021_f2_simulated_heatmap_repository.html
02_workflows/F1_workflow_v02/submission_ready/public/data/expm_F1_array_input_public.csv	expm_F1_array_input_public.csv	02_workflows	02_workflows/F1_workflow_v02/submission_ready/public/data	csv	612913	598.548	2026-05-02 01:30:14	28054a92825a550b9e2a0149689b4b69	public_workflow_output_or_documentation	F1	02_manuscript_output_data	Manuscript output data	3	Expm F1 array input	17	00_START_HERE_HTML_NAVIGATOR/file_views/view_0022_expm_F1_array_input_public.html
02_workflows/F1_workflow_v02/submission_ready/public/data/expm_F1_validation_input_public.csv	expm_F1_validation_input_public.csv	02_workflows	02_workflows/F1_workflow_v02/submission_ready/public/data	csv	5068	4.949	2026-05-02 01:30:14	2a1c7ff9a9b2d7b913576fc64c1af459	public_workflow_output_or_documentation	F1	02_manuscript_output_data	Manuscript output data	3	Expm F1 validation input	16	00_START_HERE_HTML_NAVIGATOR/file_views/view_0023_expm_F1_validation_input_public.html
02_workflows/F1_workflow_v02/submission_ready/public/data/slco_F1_surface_grid_public.csv	slco_F1_surface_grid_public.csv	02_workflows	02_workflows/F1_workflow_v02/submission_ready/public/data	csv	5037005	4918.95	2026-05-02 01:30:14	7043e4517bc15ae9142ae09b0631e890	public_workflow_output_or_documentation	F1	02_manuscript_output_data	Manuscript output data	3	Slco F1 surface grid	11	00_START_HERE_HTML_NAVIGATOR/file_views/view_0024_slco_F1_surface_grid_public.html
02_workflows/F1_workflow_v02/submission_ready/public/data/slco_F1_surface_meta_public.csv	slco_F1_surface_meta_public.csv	02_workflows	02_workflows/F1_workflow_v02/submission_ready/public/data	csv	494	0.482	2026-05-02 01:30:14	63cd6a8340d66c32e5915d2dadcc2378	public_workflow_output_or_documentation	F1	02_manuscript_output_data	Manuscript output data	3	Slco F1 surface meta	2	00_START_HERE_HTML_NAVIGATOR/file_views/view_0025_slco_F1_surface_meta_public.html
02_workflows/F2_workflow_v01/submission_ready/public/data/slco_F2_heatmap_bin_public.csv	slco_F2_heatmap_bin_public.csv	02_workflows	02_workflows/F2_workflow_v01/submission_ready/public/data	csv	7858998	7674.803	2026-05-02 01:33:03	93e06eeefac7f60a0cd987630232561c	public_workflow_output_or_documentation	F2	02_manuscript_output_data	Manuscript output data	3	Slco F2 heatmap bin	6	00_START_HERE_HTML_NAVIGATOR/file_views/view_0026_slco_F2_heatmap_bin_public.html
02_workflows/F2_workflow_v01/submission_ready/public/data/slco_F2_heatmap_meta_public.csv	slco_F2_heatmap_meta_public.csv	02_workflows	02_workflows/F2_workflow_v01/submission_ready/public/data	csv	552	0.539	2026-05-02 01:33:03	d6bec83444bffd55eb65533a93ad5c5f	public_workflow_output_or_documentation	F2	02_manuscript_output_data	Manuscript output data	3	Slco F2 heatmap meta	2	00_START_HERE_HTML_NAVIGATOR/file_views/view_0027_slco_F2_heatmap_meta_public.html
02_workflows/F3_workflow_v01/submission_ready/public/data/esld_F3_score_shift_aggregate_public.csv	esld_F3_score_shift_aggregate_public.csv	02_workflows	02_workflows/F3_workflow_v01/submission_ready/public/data	csv	6671	6.515	2026-05-02 09:50:43	9e9ace861cb329c001b4fcf732aef69c	public_workflow_output_or_documentation	F3	02_manuscript_output_data	Manuscript output data	3	Esld F3 score shift aggregate	4	00_START_HERE_HTML_NAVIGATOR/file_views/view_0028_esld_F3_score_shift_aggregate_public.html
02_workflows/F4_workflow_v01/submission_ready/public/data/esld_F4_survival_stats_public.csv	esld_F4_survival_stats_public.csv	02_workflows	02_workflows/F4_workflow_v01/submission_ready/public/data	csv	2309	2.255	2026-05-02 02:11:22	33d16cd47150ae66d00d8a83b4b0c3ab	public_workflow_output_or_documentation	F4	02_manuscript_output_data	Manuscript output data	3	Esld F4 survival stats	14	00_START_HERE_HTML_NAVIGATOR/file_views/view_0029_esld_F4_survival_stats_public.html
02_workflows/F5_workflow_v01/submission_ready/public/data/esld_F5_stratified_survival_meta_public.csv	esld_F5_stratified_survival_meta_public.csv	02_workflows	02_workflows/F5_workflow_v01/submission_ready/public/data	csv	434	0.424	2026-05-02 01:41:36	91f3a3d116ae7b1e3930facc0dafe562	public_workflow_output_or_documentation	F5	02_manuscript_output_data	Manuscript output data	3	Esld F5 stratified survival meta	2	00_START_HERE_HTML_NAVIGATOR/file_views/view_0030_esld_F5_stratified_survival_meta_public.html
02_workflows/F5_workflow_v01/submission_ready/public/data/esld_F5_stratified_survival_stats_public.csv	esld_F5_stratified_survival_stats_public.csv	02_workflows	02_workflows/F5_workflow_v01/submission_ready/public/data	csv	1119	1.093	2026-05-02 01:41:36	a2935cfa9107cbfc3bd687c572f65c38	public_workflow_output_or_documentation	F5	02_manuscript_output_data	Manuscript output data	3	Esld F5 stratified survival stats	8	00_START_HERE_HTML_NAVIGATOR/file_views/view_0031_esld_F5_stratified_survival_stats_public.html
02_workflows/F5_workflow_v01/submission_ready/public/data/esld_F5_stratified_survival_subject_public.csv	esld_F5_stratified_survival_subject_public.csv	02_workflows	02_workflows/F5_workflow_v01/submission_ready/public/data	csv	122147	119.284	2026-05-02 01:41:36	d4865d62db7ce845d162bdd848dc4ce2	public_workflow_output_or_documentation	F5	02_manuscript_output_data	Manuscript output data	3	Esld F5 stratified survival subject	19	00_START_HERE_HTML_NAVIGATOR/file_views/view_0032_esld_F5_stratified_survival_subject_public.html
02_workflows/T4_workflow_v01/submission_ready/public/data/esld_T4_score_deviation_outcome_meta_public.csv	esld_T4_score_deviation_outcome_meta_public.csv	02_workflows	02_workflows/T4_workflow_v01/submission_ready/public/data	csv	694	0.678	2026-05-02 00:32:17	da8cb16231868249ed6a58148548d6d8	public_workflow_output_or_documentation	T4	02_manuscript_output_data	Manuscript output data	3	Esld T4 score deviation outcome meta	2	00_START_HERE_HTML_NAVIGATOR/file_views/view_0033_esld_T4_score_deviation_outcome_meta_public.html
02_workflows/T4_workflow_v01/submission_ready/public/data/esld_T4_score_deviation_outcome_table_public.csv	esld_T4_score_deviation_outcome_table_public.csv	02_workflows	02_workflows/T4_workflow_v01/submission_ready/public/data	csv	2628	2.566	2026-05-02 00:32:17	c7c6b8bd97bb8df75be2ffa87ec0c281	public_workflow_output_or_documentation	T4	02_manuscript_output_data	Manuscript output data	3	Esld T4 score deviation outcome table	12	00_START_HERE_HTML_NAVIGATOR/file_views/view_0034_esld_T4_score_deviation_outcome_table_public.html
02_workflows/F1_workflow_v02/submission_ready/public/figures/slco_F1_surface_public.pdf	slco_F1_surface_public.pdf	02_workflows	02_workflows/F1_workflow_v02/submission_ready/public/figures	pdf	1542152	1506.008	2026-05-02 01:30:14	6de20aaebcce1d88c93b705cf4bd8152	public_workflow_output_or_documentation	F1	03_public_figures	Public figures	4	Slco F1 surface	0	00_START_HERE_HTML_NAVIGATOR/file_views/view_0035_slco_F1_surface_public.html
02_workflows/F2_workflow_v01/submission_ready/public/figures/slco_F2_heatmap_public.pdf	slco_F2_heatmap_public.pdf	02_workflows	02_workflows/F2_workflow_v01/submission_ready/public/figures	pdf	877270	856.709	2026-05-02 01:33:03	a300627a40ff5d92e416ad2fdd7da6f9	public_workflow_output_or_documentation	F2	03_public_figures	Public figures	4	Slco F2 heatmap	0	00_START_HERE_HTML_NAVIGATOR/file_views/view_0036_slco_F2_heatmap_public.html
02_workflows/F3_workflow_v01/submission_ready/public/figures/F3_ESLD_SRTR_public.pdf	F3_ESLD_SRTR_public.pdf	02_workflows	02_workflows/F3_workflow_v01/submission_ready/public/figures	pdf	569374	556.029	2026-05-02 09:50:44	f8b24dda2b8388ecfc6b61ab02e80c27	public_workflow_output_or_documentation	F3	03_public_figures	Public figures	4	F3 ESLD SRTR	0	00_START_HERE_HTML_NAVIGATOR/file_views/view_0037_F3_ESLD_SRTR_public.html
02_workflows/F4_workflow_v01/submission_ready/public/figures/F4_ESLD_SRTR_public.pdf	F4_ESLD_SRTR_public.pdf	02_workflows	02_workflows/F4_workflow_v01/submission_ready/public/figures	pdf	837483	817.854	2026-05-02 02:11:22	66ff2e5f3a6621ee2b581cc02aa6a6a9	public_workflow_output_or_documentation	F4	03_public_figures	Public figures	4	F4 ESLD SRTR	0	00_START_HERE_HTML_NAVIGATOR/file_views/view_0038_F4_ESLD_SRTR_public.html
02_workflows/F5_workflow_v01/submission_ready/public/figures/F5_ESLD_public.pdf	F5_ESLD_public.pdf	02_workflows	02_workflows/F5_workflow_v01/submission_ready/public/figures	pdf	616548	602.098	2026-05-02 01:41:36	136a8ddede064a07771670ea2ccddf45	public_workflow_output_or_documentation	F5	03_public_figures	Public figures	4	F5 ESLD	0	00_START_HERE_HTML_NAVIGATOR/file_views/view_0039_F5_ESLD_public.html
02_workflows/F6_workflow_v01/submission_ready/public/figures/F6_SRTR_public.pdf	F6_SRTR_public.pdf	02_workflows	02_workflows/F6_workflow_v01/submission_ready/public/figures	pdf	568988	555.652	2026-05-02 03:11:53	363a49e6865292f51c335342b4e50772	public_workflow_output_or_documentation	F6	03_public_figures	Public figures	4	F6 SRTR	0	00_START_HERE_HTML_NAVIGATOR/file_views/view_0040_F6_SRTR_public.html
00_release_manifests/public_deposit_file_manifest_v01.csv	public_deposit_file_manifest_v01.csv	00_release_manifests	00_release_manifests	csv	60479	59.062	2026-05-03 00:26:37	d9b9d7b5412a55082d0cd4ff5a7fc8be	release_manifest_or_codebook		06_technical_appendix_request_and_public_manifests	Technical appendix / request manifests	6	Public deposit file manifest	0	00_START_HERE_HTML_NAVIGATOR/file_views/view_0041_public_deposit_file_manifest_v01.html
00_release_manifests/public_variable_dictionary_FINAL_CODEBOOK.csv	public_variable_dictionary_FINAL_CODEBOOK.csv	00_release_manifests	00_release_manifests	csv	348109	339.95	2026-05-03 09:48:19	387dbd82bd4fd7288c436a890d165326	release_manifest_or_codebook		06_technical_appendix_request_and_public_manifests	Technical appendix / request manifests	6	Public variable dictionary FINAL CODEBOOK	0	00_START_HERE_HTML_NAVIGATOR/file_views/view_0042_public_variable_dictionary_FINAL_CODEBOOK.html
00_release_manifests/public_variable_dictionary_FINAL_CODEBOOK_summary.csv	public_variable_dictionary_FINAL_CODEBOOK_summary.csv	00_release_manifests	00_release_manifests	csv	612	0.598	2026-05-03 09:48:19	c3600f4a261d7f4d7daf42a21e4f7519	release_manifest_or_codebook		06_technical_appendix_request_and_public_manifests	Technical appendix / request manifests	6	Public variable dictionary FINAL CODEBOOK summary	0	00_START_HERE_HTML_NAVIGATOR/file_views/view_0043_public_variable_dictionary_FINAL_CODEBOOK_summary.html
00_release_manifests/restricted_on_request_file_manifest_v01.csv	restricted_on_request_file_manifest_v01.csv	00_release_manifests	00_release_manifests	csv	75863	74.085	2026-05-03 00:26:37	19d7dfd5b86069a125d540dfa558fd53	release_manifest_or_codebook		06_technical_appendix_request_and_public_manifests	Technical appendix / request manifests	6	Restricted on request file manifest	0	00_START_HERE_HTML_NAVIGATOR/file_views/view_0044_restricted_on_request_file_manifest_v01.html
00_release_manifests/script_on_request_file_manifest_v01.csv	script_on_request_file_manifest_v01.csv	00_release_manifests	00_release_manifests	csv	62439	60.976	2026-05-03 00:26:37	9c8a314ffb45aa3dfcab5ace607369b1	release_manifest_or_codebook		06_technical_appendix_request_and_public_manifests	Technical appendix / request manifests	6	Script on request file manifest	0	00_START_HERE_HTML_NAVIGATOR/file_views/view_0045_script_on_request_file_manifest_v01.html
02_workflows/F2_workflow_v01/submission_ready/public/F2_public_submission_manifest_v01.csv	F2_public_submission_manifest_v01.csv	02_workflows	02_workflows/F2_workflow_v01/submission_ready/public	csv	1076	1.051	2026-05-03 02:02:47	371fe08bba06b58bdce3fcfbf727418f	public_workflow_output_or_documentation	F2	06_technical_appendix_request_and_public_manifests	Technical appendix / request manifests	6	F2 public submission manifest	0	00_START_HERE_HTML_NAVIGATOR/file_views/view_0047_F2_public_submission_manifest_v01.html
02_workflows/F3_workflow_v01/submission_ready/public/F3_public_submission_manifest_v01.csv	F3_public_submission_manifest_v01.csv	02_workflows	02_workflows/F3_workflow_v01/submission_ready/public	csv	449	0.438	2026-05-02 09:50:44	17a134e04f2847572a292674f992bc29	public_workflow_output_or_documentation	F3	06_technical_appendix_request_and_public_manifests	Technical appendix / request manifests	6	F3 public submission manifest	0	00_START_HERE_HTML_NAVIGATOR/file_views/view_0048_F3_public_submission_manifest_v01.html
02_workflows/F4_workflow_v01/submission_ready/public/F4_public_submission_manifest_v01.csv	F4_public_submission_manifest_v01.csv	02_workflows	02_workflows/F4_workflow_v01/submission_ready/public	csv	1489	1.454	2026-05-03 02:02:57	9329f622689f84814eb381fbc9db82f0	public_workflow_output_or_documentation	F4	06_technical_appendix_request_and_public_manifests	Technical appendix / request manifests	6	F4 public submission manifest	0	00_START_HERE_HTML_NAVIGATOR/file_views/view_0049_F4_public_submission_manifest_v01.html
02_workflows/F5_workflow_v01/submission_ready/public/F5_public_submission_manifest_v01.csv	F5_public_submission_manifest_v01.csv	02_workflows	02_workflows/F5_workflow_v01/submission_ready/public	csv	1493	1.458	2026-05-03 02:03:02	729f3f0fe8c82c66559e6a4fcac1661b	public_workflow_output_or_documentation	F5	06_technical_appendix_request_and_public_manifests	Technical appendix / request manifests	6	F5 public submission manifest	0	00_START_HERE_HTML_NAVIGATOR/file_views/view_0050_F5_public_submission_manifest_v01.html
02_workflows/F6_workflow_v01/submission_ready/public/F6_public_submission_manifest_v01.csv	F6_public_submission_manifest_v01.csv	02_workflows	02_workflows/F6_workflow_v01/submission_ready/public	csv	1074	1.049	2026-05-03 02:03:02	7829901750447160109c71b246f41a75	public_workflow_output_or_documentation	F6	06_technical_appendix_request_and_public_manifests	Technical appendix / request manifests	6	F6 public submission manifest	0	00_START_HERE_HTML_NAVIGATOR/file_views/view_0051_F6_public_submission_manifest_v01.html
02_workflows/T1_workflow_v01/submission_ready/public/T1_public_submission_manifest_v01.csv	T1_public_submission_manifest_v01.csv	02_workflows	02_workflows/T1_workflow_v01/submission_ready/public	csv	706	0.689	2026-05-03 02:03:06	ea3042f1b950b0575a01c0f098c7b00d	public_workflow_output_or_documentation	T1	06_technical_appendix_request_and_public_manifests	Technical appendix / request manifests	6	T1 public submission manifest	0	00_START_HERE_HTML_NAVIGATOR/file_views/view_0052_T1_public_submission_manifest_v01.html
02_workflows/T3_workflow_v01/submission_ready/public/T3_public_submission_manifest_v01.csv	T3_public_submission_manifest_v01.csv	02_workflows	02_workflows/T3_workflow_v01/submission_ready/public	csv	671	0.655	2026-05-03 02:03:11	b7f01899cd334092e745ec6a99723853	public_workflow_output_or_documentation	T3	06_technical_appendix_request_and_public_manifests	Technical appendix / request manifests	6	T3 public submission manifest	0	00_START_HERE_HTML_NAVIGATOR/file_views/view_0053_T3_public_submission_manifest_v01.html
02_workflows/T4_workflow_v01/submission_ready/public/T4_public_submission_manifest_v01.csv	T4_public_submission_manifest_v01.csv	02_workflows	02_workflows/T4_workflow_v01/submission_ready/public	csv	708	0.691	2026-05-03 02:03:16	37698cb9743c533b96988553cb8c29a2	public_workflow_output_or_documentation	T4	06_technical_appendix_request_and_public_manifests	Technical appendix / request manifests	6	T4 public submission manifest	0	00_START_HERE_HTML_NAVIGATOR/file_views/view_0054_T4_public_submission_manifest_v01.html
