# Supplementary material for: Creatinine assay interferences compromises MELD accuracy and may bias liver allocation
Source: Nat Commun. 2026 Jul 23;17:7111. doi: 10.1038/s41467-026-75011-x (PMC13396164; doi:10.1038/s41467-026-75011-x)
Supplement: Supplementary file 4 — Source Data [file 41467_2026_75011_MOESM4_ESM.zip › figshare_package_FINAL_PUBLIC_DEPOSIT_V1_20260503_002637/00_release_manifests/public_variable_dictionary_explanatory_audit_v01.txt]

Script: 24_build_explanatory_public_variable_dictionary_v01.R
Run time: 2026-05-03 01:20:22
Public package: LOCAL_PATH_REMOVED
Manifest directory: 00_release_manifests

Summary:
                                   check
1:                        public_package
2:                public_variables_total
3:                     exact_definitions
4:       pattern_or_fallback_definitions
5:         fallback_needs_wording_review
6:                generic_variable_names
7: variables_requiring_dictionary_review
8:                    empty_descriptions
                                                                                                                                                                          value
1: LOCAL_PATH_REMOVED
2:                                                                                                                                                                          661
3:                                                                                                                                                                          238
4:                                                                                                                                                                          396
5:                                                                                                                                                                           27
6:                                                                                                                                                                            0
7:                                                                                                                                                                           27
8:                                                                                                                                                                            0
   status
1:   info
2:   info
3:   info
4:   info
5: review
6:   pass
7: review
8:   pass

Definitions by status/action:
              explanatory_status       public_dictionary_action   N
1:              exact_definition                     acceptable 238
2: fallback_needs_wording_review review_and_improve_description  27
3:           pattern_or_fallback                     acceptable 396

Unresolved/generic variables by file:
                                                                               relative_path       public_dictionary_action  N
1:                                        01_primary_data/public/esld_master_long_public.csv review_and_improve_description 21
2:                                  01_primary_data/public/f2_simulated_heatmap_metadata.csv review_and_improve_description  1
3:                                01_primary_data/public/f2_simulated_heatmap_repository.csv review_and_improve_description  1
4:       02_workflows/F2_workflow_v01/data/02b_figure_content/slco_F2_heatmap_bin_public.csv review_and_improve_description  1
5:      02_workflows/F2_workflow_v01/data/02b_figure_content/slco_F2_heatmap_meta_public.csv review_and_improve_description  1
6:  02_workflows/F2_workflow_v01/submission_ready/public/data/slco_F2_heatmap_bin_public.csv review_and_improve_description  1
7: 02_workflows/F2_workflow_v01/submission_ready/public/data/slco_F2_heatmap_meta_public.csv review_and_improve_description  1

Generic variable names:
Empty data.table (0 rows and 7 cols): relative_path,variable_original,recommended_public_variable_name,variable_label,variable_description,example_values...

Output files:
public_variable_dictionary_explanatory_v01.csv
public_variable_dictionary_unresolved_v01.csv
public_generic_column_names_requiring_mapping_v01.csv
public_variable_dictionary_summary_explanatory_v01.csv
