# Supplementary material for: Creatinine assay interferences compromises MELD accuracy and may bias liver allocation
Source: Nat Commun. 2026 Jul 23;17:7111. doi: 10.1038/s41467-026-75011-x (PMC13396164; doi:10.1038/s41467-026-75011-x)
Supplement: Supplementary file 4 — Source Data [file 41467_2026_75011_MOESM4_ESM.zip › figshare_package_FINAL_PUBLIC_DEPOSIT_V1_20260503_002637/00_release_manifests/public_variable_dictionary_precision_patch_changes_v01.csv]

relative_path	variable_original	variable_label_before_precision_patch	variable_label	variable_description_before_precision_patch	variable_description	unit_detected_before_precision_patch	unit_detected	value_coding_before_precision_patch	value_coding	explanatory_status_before_precision_patch	explanatory_status	public_dictionary_action_before_precision_patch	public_dictionary_action	unresolved_issue
01_primary_data/public/esld_master_long_public.csv	age_years_sample	Age years sample	Age at sample	Public-release pseudonym or technical identifier used for grouping, joining, or reconstructing the released analysis object; not an original clinical identifier unless explicitly stated otherwise.	Age in years at the sample-level public ESLD record.		years	See example_values and allowed_values.	Integer age in years.	pattern_or_fallback	manual_precision_definition	acceptable	acceptable
01_primary_data/public/esld_master_long_public.csv	albumin_g_dl	Albumin g dl	Serum albumin concentration	Quality-control, difference, rounding, or summary metric used to verify reconstruction of a public output.	Serum albumin concentration in the public ESLD master data.		g/dL	See example_values and allowed_values.	Numeric concentration in g/dL.	pattern_or_fallback	manual_precision_definition	acceptable	acceptable
01_primary_data/public/esld_master_long_public.csv	dead_sample_flag	Dead sample flag	Sample-level death-outcome flag	Public-release pseudonym or technical identifier used for grouping, joining, or reconstructing the released analysis object; not an original clinical identifier unless explicitly stated otherwise.	Binary sample-level indicator that the corresponding public sample record is linked to the death-outcome group used in the analysis.			See example_values and allowed_values.	0 = no; 1 = yes.	pattern_or_fallback	manual_precision_definition	acceptable	review_and_improve_description
01_primary_data/public/esld_master_long_public.csv	delta_eq_0_flag	Delta eq 0 flag	Zero score-delta flag	Binary or categorical status indicator used in the corresponding analysis.	Binary indicator equal to 1 when the score delta is exactly zero.			See example_values and allowed_values.	0 = no; 1 = yes.	pattern_or_fallback	manual_precision_definition	acceptable	acceptable
01_primary_data/public/esld_master_long_public.csv	delta_gt_0_flag	Delta gt 0 flag	Positive score-delta flag	Binary or categorical status indicator used in the corresponding analysis.	Binary indicator equal to 1 when the score delta is positive.			See example_values and allowed_values.	0 = no; 1 = yes.	pattern_or_fallback	manual_precision_definition	acceptable	acceptable
01_primary_data/public/esld_master_long_public.csv	delta_le_minus1_flag	Delta le minus1 flag	Score-delta ≤ −1 flag	Binary or categorical status indicator used in the corresponding analysis.	Binary indicator equal to 1 when the score delta is less than or equal to −1.			See example_values and allowed_values.	0 = no; 1 = yes.	pattern_or_fallback	manual_precision_definition	acceptable	acceptable
01_primary_data/public/esld_master_long_public.csv	etiology_source_current_flag	Etiology source current flag	Current etiology source flag	Binary or categorical status indicator used in the corresponding analysis.	Binary indicator identifying whether the etiology source is the current source used for the public row.			See example_values and allowed_values.	0 = no; 1 = yes.	pattern_or_fallback	manual_precision_definition	acceptable	acceptable
01_primary_data/public/esld_master_long_public.csv	icd_source_present	Icd source present	ICD source present flag	Descriptor or long-format metadata field identifying the metric, variable, workflow object, unit, or source represented by the row.	Binary indicator showing whether an ICD-derived etiology source was present for the public row.			See example_values and allowed_values.	0 = no; 1 = yes.	pattern_or_fallback	manual_precision_definition	acceptable	acceptable
01_primary_data/public/esld_master_long_public.csv	sample_day_from_first_sample	Sample day from first sample	Relative sample day	Public-release pseudonym or technical identifier used for grouping, joining, or reconstructing the released analysis object; not an original clinical identifier unless explicitly stated otherwise.	Relative day of the sample measured from the first sample for the public patient/sample sequence; not a calendar date.		relative months	See example_values and allowed_values.	Integer or numeric relative day count.	pattern_or_fallback	manual_precision_definition	acceptable	acceptable
01_primary_data/public/esld_master_long_public.csv	sample_month_index	Sample month index	Relative sample month index	Public-release pseudonym or technical identifier used for grouping, joining, or reconstructing the released analysis object; not an original clinical identifier unless explicitly stated otherwise.	Relative month index of the sample measured from the first sample for the public patient/sample sequence; not a calendar month.		score points	See example_values and allowed_values.	Integer or numeric relative month index.	pattern_or_fallback	manual_precision_definition	acceptable	acceptable
01_primary_data/public/esld_master_long_public.csv	score_corrected	Score corrected	Corrected score	MELD-related score, score variant, score class, or score difference used in the corresponding analysis.	MELD-related score after creatinine correction or recalculation.		score points	See example_values and allowed_values.	Numeric score.	pattern_or_fallback	manual_precision_definition	acceptable	acceptable
01_primary_data/public/esld_master_long_public.csv	score_original	Score original	Original score	MELD-related score, score variant, score class, or score difference used in the corresponding analysis.	Original MELD-related score before creatinine correction or recalculation.			See example_values and allowed_values.	Numeric score.	pattern_or_fallback	manual_precision_definition	acceptable	acceptable
01_primary_data/public/esld_master_long_public.csv	tbil	Tbil	Total bilirubin concentration	Bilirubin-related concentration or metric used in the corresponding analysis.	Total bilirubin concentration used in MELD-related score calculation in the public ESLD data.			See example_values and allowed_values.	Numeric concentration in mg/dL.	pattern_or_fallback	manual_precision_definition	acceptable	acceptable
01_primary_data/public/f1_tb_cre_experimental_array_raw.csv	Cre_nominal_grav_mg_dL	Cre nominal grav mg dL	Nominal gravimetric creatinine target concentration	Creatinine-related concentration, correction, prediction, or validation metric used in the corresponding analysis.	Nominal gravimetric target concentration of creatinine used when defining the F1 experimental array.		mg/dL	See example_values and allowed_values.	Numeric concentration in mg/dL.	pattern_or_fallback	manual_precision_definition	acceptable	acceptable
01_primary_data/public/f1_tb_cre_experimental_array_raw.csv	TB_nominal_grav_mg_dL	TB nominal grav mg dL	Nominal gravimetric total bilirubin target concentration	Bilirubin-related concentration or metric used in the corresponding analysis.	Nominal gravimetric target concentration of total bilirubin used when defining the F1 experimental array.		mg/dL	See example_values and allowed_values.	Numeric concentration in mg/dL.	pattern_or_fallback	manual_precision_definition	acceptable	acceptable
01_primary_data/public/f1_tb_cre_experimental_array_raw.csv	TB_trial_M_mg_dL	TB trial M mg dL	Measured total bilirubin concentration in the experimental dataset	Bilirubin-related concentration or metric used in the corresponding analysis.	Measured total bilirubin concentration in the F1 experimental dataset. In rounded input tables this is the rounded/display value used for model calculation and plotting.		mg/dL	See example_values and allowed_values.	Numeric concentration in mg/dL.	pattern_or_fallback	manual_precision_definition	acceptable	acceptable
01_primary_data/public/f1_tb_cre_experimental_array_raw.csv	assay	Assay	Creatinine assay	Descriptor or long-format metadata field identifying the metric, variable, workflow object, unit, or source represented by the row.	Creatinine assay represented by the row, for example enzymatic creatinine (CreE) or Jaffe creatinine (CreJ).			Categorical descriptor; see allowed/example values.	Categorical assay label, e.g. CreE or CreJ.	pattern_or_fallback	manual_precision_definition	acceptable	acceptable
01_primary_data/public/f1_tb_cre_experimental_array_raw.csv	plot_correction_mg_dL	Plot correction mg dL	Plotted creatinine correction	F1 public data variable used for the creatinine/bilirubin interference surface or associated validation workflow.	Creatinine correction value plotted in F1, expressed as the difference between corrected/reference and measured creatinine.		probability	See example_values and allowed_values.	Numeric correction in mg/dL.	pattern_or_fallback	manual_precision_definition	acceptable	acceptable
01_primary_data/public/f1_tb_cre_experimental_array_raw.csv	replicate	Replicate	Experimental replicate number	F1 public data variable used for the creatinine/bilirubin interference surface or associated validation workflow.	Replicate number within the F1 experimental dataset.		display order	See example_values and allowed_values.	Integer replicate number.	pattern_or_fallback	manual_precision_definition	acceptable	acceptable
01_primary_data/public/f1_tb_cre_experimental_array_raw.csv	trial_display_Cre_M_mg_dL	Trial display Cre M mg dL	Measured creatinine concentration in the experimental dataset	Creatinine-related concentration, correction, prediction, or validation metric used in the corresponding analysis.	Measured creatinine concentration in the F1 experimental dataset. In rounded input tables this is the rounded/display value used for model calculation and plotting.		mg/dL	See example_values and allowed_values.	Numeric concentration in mg/dL.	pattern_or_fallback	manual_precision_definition	acceptable	acceptable
01_primary_data/public/f2_simulated_heatmap_repository.csv	count_negative	Count negative	Number of simulated subpoints with negative score shift	Count or denominator value used in the corresponding summary, figure, or table.	Number of simulated subpoints within the F2 heatmap bin where the score shift is negative, defined as score delta ≤ −1.		count	See example_values and allowed_values.	Integer count.	pattern_or_fallback	manual_precision_definition	acceptable	acceptable
01_primary_data/public/f2_simulated_heatmap_repository.csv	n_sub	N sub	Number of simulated subpoints per heatmap bin	Count or denominator value used in the corresponding summary, figure, or table.	Number of simulated subpoints aggregated within one F2 heatmap bin.		count	See example_values and allowed_values.	Integer count.	pattern_or_fallback	manual_precision_definition	acceptable	acceptable
01_primary_data/public/f2_simulated_heatmap_repository.csv	pct_negative	Pct negative	Percentage of simulated subpoints with negative score shift	Percentage, proportion, rate, or fraction used in the corresponding summary, figure, or table.	Percentage of simulated subpoints within the F2 heatmap bin where the score shift is negative, defined as score delta ≤ −1.		mg/dL	See example_values and allowed_values.	0–100 percentage scale.	pattern_or_fallback	manual_precision_definition	acceptable	acceptable
01_primary_data/public/f2_simulated_heatmap_repository.csv	x_value	X value	Heatmap x-axis creatinine value	Descriptor or long-format metadata field identifying the metric, variable, workflow object, unit, or source represented by the row.	Creatinine value defining the x-axis coordinate of an F2 heatmap bin.		mg/dL	See example_values and allowed_values.	Numeric creatinine value in mg/dL.	pattern_or_fallback	manual_precision_definition	acceptable	acceptable
01_primary_data/public/f2_simulated_heatmap_repository.csv	y_value	Y value	Heatmap y-axis total bilirubin value	Descriptor or long-format metadata field identifying the metric, variable, workflow object, unit, or source represented by the row.	Total bilirubin value defining the y-axis coordinate of an F2 heatmap bin.		analysis-specific y-axis coordinate	See example_values and allowed_values.	Numeric total bilirubin value in mg/dL.	pattern_or_fallback	manual_precision_definition	acceptable	acceptable
02_workflows/F1_workflow_v02/data/01_source_loaded_harmonized/expm_F1_array_raw_public.csv	Cre_nominal_grav_mg_dL	Cre nominal grav mg dL	Nominal gravimetric creatinine target concentration	Creatinine-related concentration, correction, prediction, or validation metric used in the corresponding analysis.	Nominal gravimetric target concentration of creatinine used when defining the F1 experimental array.		mg/dL	See example_values and allowed_values.	Numeric concentration in mg/dL.	pattern_or_fallback	manual_precision_definition	acceptable	acceptable
02_workflows/F1_workflow_v02/data/01_source_loaded_harmonized/expm_F1_array_raw_public.csv	TB_nominal_grav_mg_dL	TB nominal grav mg dL	Nominal gravimetric total bilirubin target concentration	Bilirubin-related concentration or metric used in the corresponding analysis.	Nominal gravimetric target concentration of total bilirubin used when defining the F1 experimental array.		mg/dL	See example_values and allowed_values.	Numeric concentration in mg/dL.	pattern_or_fallback	manual_precision_definition	acceptable	acceptable
02_workflows/F1_workflow_v02/data/01_source_loaded_harmonized/expm_F1_array_raw_public.csv	TB_trial_M_mg_dL	TB trial M mg dL	Measured total bilirubin concentration in the experimental dataset	Bilirubin-related concentration or metric used in the corresponding analysis.	Measured total bilirubin concentration in the F1 experimental dataset. In rounded input tables this is the rounded/display value used for model calculation and plotting.		mg/dL	See example_values and allowed_values.	Numeric concentration in mg/dL.	pattern_or_fallback	manual_precision_definition	acceptable	acceptable
02_workflows/F1_workflow_v02/data/01_source_loaded_harmonized/expm_F1_array_raw_public.csv	assay	Assay	Creatinine assay	Descriptor or long-format metadata field identifying the metric, variable, workflow object, unit, or source represented by the row.	Creatinine assay represented by the row, for example enzymatic creatinine (CreE) or Jaffe creatinine (CreJ).			Categorical descriptor; see allowed/example values.	Categorical assay label, e.g. CreE or CreJ.	pattern_or_fallback	manual_precision_definition	acceptable	acceptable
02_workflows/F1_workflow_v02/data/01_source_loaded_harmonized/expm_F1_array_raw_public.csv	plot_correction_mg_dL	Plot correction mg dL	Plotted creatinine correction	F1 public data variable used for the creatinine/bilirubin interference surface or associated validation workflow.	Creatinine correction value plotted in F1, expressed as the difference between corrected/reference and measured creatinine.		probability	See example_values and allowed_values.	Numeric correction in mg/dL.	pattern_or_fallback	manual_precision_definition	acceptable	acceptable
02_workflows/F1_workflow_v02/data/01_source_loaded_harmonized/expm_F1_array_raw_public.csv	replicate	Replicate	Experimental replicate number	F1 public data variable used for the creatinine/bilirubin interference surface or associated validation workflow.	Replicate number within the F1 experimental dataset.		display order	See example_values and allowed_values.	Integer replicate number.	pattern_or_fallback	manual_precision_definition	acceptable	acceptable
02_workflows/F1_workflow_v02/data/01_source_loaded_harmonized/expm_F1_array_raw_public.csv	trial_display_Cre_M_mg_dL	Trial display Cre M mg dL	Measured creatinine concentration in the experimental dataset	Creatinine-related concentration, correction, prediction, or validation metric used in the corresponding analysis.	Measured creatinine concentration in the F1 experimental dataset. In rounded input tables this is the rounded/display value used for model calculation and plotting.		mg/dL	See example_values and allowed_values.	Numeric concentration in mg/dL.	pattern_or_fallback	manual_precision_definition	acceptable	acceptable
02_workflows/F1_workflow_v02/data/01_source_loaded_harmonized/expm_slco_F1_source_load_manifest_public.csv	file_key	File key	Repository file key	F1 public data variable used for the creatinine/bilirubin interference surface or associated validation workflow.	Stable repository key identifying a file in a source/load manifest.			See example_values and allowed_values.	Categorical repository key.	pattern_or_fallback	manual_precision_definition	acceptable	acceptable
02_workflows/F1_workflow_v02/data/01_source_loaded_harmonized/expm_slco_F1_source_load_manifest_public.csv	harmonized_loaded_file_name	Harmonized loaded file name	Loaded harmonized file name	F1 public data variable used for the creatinine/bilirubin interference surface or associated validation workflow.	File name of the harmonized public file loaded by the workflow.			See example_values and allowed_values.	File name.	pattern_or_fallback	manual_precision_definition	acceptable	acceptable
02_workflows/F1_workflow_v02/data/01_source_loaded_harmonized/expm_slco_F1_source_load_manifest_public.csv	md5	Md5	MD5 checksum	F1 public data variable used for the creatinine/bilirubin interference surface or associated validation workflow.	MD5 checksum of the referenced file, used for file-integrity checks.		checksum	See example_values and allowed_values.	MD5 checksum string.	pattern_or_fallback	manual_precision_definition	acceptable	acceptable
02_workflows/F1_workflow_v02/data/01_source_loaded_harmonized/expm_slco_F1_source_load_manifest_public.csv	n_columns	N columns	Number of columns	Count or denominator value used in the corresponding summary, figure, or table.	Number of columns in the referenced public data object.		count	See example_values and allowed_values.	Integer count.	pattern_or_fallback	manual_precision_definition	acceptable	acceptable
02_workflows/F1_workflow_v02/data/01_source_loaded_harmonized/expm_slco_F1_source_load_manifest_public.csv	n_rows	N rows	Number of rows	Count or denominator value used in the corresponding summary, figure, or table.	Number of rows in the referenced public data object.		count	See example_values and allowed_values.	Integer count.	pattern_or_fallback	manual_precision_definition	acceptable	acceptable
02_workflows/F1_workflow_v02/data/01_source_loaded_harmonized/expm_slco_F1_source_load_manifest_public.csv	output_exists	Output exists	Output file existence flag	F1 public data variable used for the creatinine/bilirubin interference surface or associated validation workflow.	Logical indicator showing whether the rendered output file exists.			See example_values and allowed_values.	TRUE/FALSE.	pattern_or_fallback	manual_precision_definition	acceptable	acceptable
02_workflows/F1_workflow_v02/data/01_source_loaded_harmonized/expm_slco_F1_source_load_manifest_public.csv	source_path	Source path	Source path	Descriptor or long-format metadata field identifying the metric, variable, workflow object, unit, or source represented by the row.	Source path recorded by the workflow. For public release this should be package-relative or sanitized if the original value was an absolute local path.			See example_values and allowed_values.	Path string; prefer package-relative or sanitized values in the public package.	pattern_or_fallback	manual_precision_definition	acceptable	acceptable_dictionary_but_review_values_for_path_sanitization	Dictionary definition is precise, but example values suggest absolute local paths; consider replacing data values with package-relative paths before upload.
02_workflows/F1_workflow_v02/data/01_source_loaded_harmonized/expm_slco_F1_source_load_manifest_public.csv	source_role	Source role	Source role	Descriptor or long-format metadata field identifying the metric, variable, workflow object, unit, or source represented by the row.	Role of the source file or object in the public workflow.			See example_values and allowed_values.	Character source-role label.	pattern_or_fallback	manual_precision_definition	acceptable	acceptable
02_workflows/F1_workflow_v02/data/02a_refined_analysis/expm_F1_array_input_public.csv	Cre_nominal_grav_mg_dL	Cre nominal grav mg dL	Nominal gravimetric creatinine target concentration	Creatinine-related concentration, correction, prediction, or validation metric used in the corresponding analysis.	Nominal gravimetric target concentration of creatinine used when defining the F1 experimental array.		mg/dL	See example_values and allowed_values.	Numeric concentration in mg/dL.	pattern_or_fallback	manual_precision_definition	acceptable	acceptable
02_workflows/F1_workflow_v02/data/02a_refined_analysis/expm_F1_array_input_public.csv	TB_nominal_grav_mg_dL	TB nominal grav mg dL	Nominal gravimetric total bilirubin target concentration	Bilirubin-related concentration or metric used in the corresponding analysis.	Nominal gravimetric target concentration of total bilirubin used when defining the F1 experimental array.		mg/dL	See example_values and allowed_values.	Numeric concentration in mg/dL.	pattern_or_fallback	manual_precision_definition	acceptable	acceptable
02_workflows/F1_workflow_v02/data/02a_refined_analysis/expm_F1_array_input_public.csv	TB_trial_M_mg_dL	TB trial M mg dL	Measured total bilirubin concentration in the experimental dataset	Bilirubin-related concentration or metric used in the corresponding analysis.	Measured total bilirubin concentration in the F1 experimental dataset. In rounded input tables this is the rounded/display value used for model calculation and plotting.		mg/dL	See example_values and allowed_values.	Numeric concentration in mg/dL.	pattern_or_fallback	manual_precision_definition	acceptable	acceptable
02_workflows/F1_workflow_v02/data/02a_refined_analysis/expm_F1_array_input_public.csv	TB_trial_M_mg_dL_unrounded	TB trial M mg dL unrounded	Unrounded measured total bilirubin concentration in the experimental dataset	Bilirubin-related concentration or metric used in the corresponding analysis.	Measured total bilirubin concentration in the F1 experimental dataset before rounding to the display/model-input precision.		mg/dL	See example_values and allowed_values.	Numeric concentration in mg/dL before rounding.	pattern_or_fallback	manual_precision_definition	acceptable	acceptable
02_workflows/F1_workflow_v02/data/02a_refined_analysis/expm_F1_array_input_public.csv	assay	Assay	Creatinine assay	Descriptor or long-format metadata field identifying the metric, variable, workflow object, unit, or source represented by the row.	Creatinine assay represented by the row, for example enzymatic creatinine (CreE) or Jaffe creatinine (CreJ).			Categorical descriptor; see allowed/example values.	Categorical assay label, e.g. CreE or CreJ.	pattern_or_fallback	manual_precision_definition	acceptable	acceptable
02_workflows/F1_workflow_v02/data/02a_refined_analysis/expm_F1_array_input_public.csv	plot_correction_mg_dL	Plot correction mg dL	Plotted creatinine correction	F1 public data variable used for the creatinine/bilirubin interference surface or associated validation workflow.	Creatinine correction value plotted in F1, expressed as the difference between corrected/reference and measured creatinine.		probability	See example_values and allowed_values.	Numeric correction in mg/dL.	pattern_or_fallback	manual_precision_definition	acceptable	acceptable
02_workflows/F1_workflow_v02/data/02a_refined_analysis/expm_F1_array_input_public.csv	replicate	Replicate	Experimental replicate number	F1 public data variable used for the creatinine/bilirubin interference surface or associated validation workflow.	Replicate number within the F1 experimental dataset.		display order	See example_values and allowed_values.	Integer replicate number.	pattern_or_fallback	manual_precision_definition	acceptable	acceptable
02_workflows/F1_workflow_v02/data/02a_refined_analysis/expm_F1_array_input_public.csv	trial_display_Cre_M_mg_dL	Trial display Cre M mg dL	Measured creatinine concentration in the experimental dataset	Creatinine-related concentration, correction, prediction, or validation metric used in the corresponding analysis.	Measured creatinine concentration in the F1 experimental dataset. In rounded input tables this is the rounded/display value used for model calculation and plotting.		mg/dL	See example_values and allowed_values.	Numeric concentration in mg/dL.	pattern_or_fallback	manual_precision_definition	acceptable	acceptable
02_workflows/F1_workflow_v02/data/02a_refined_analysis/expm_F1_array_input_public.csv	trial_display_Cre_M_mg_dL_unrounded	Trial display Cre M mg dL unrounded	Unrounded measured creatinine concentration in the experimental dataset	Creatinine-related concentration, correction, prediction, or validation metric used in the corresponding analysis.	Measured creatinine concentration in the F1 experimental dataset before rounding to the display/model-input precision.		mg/dL	See example_values and allowed_values.	Numeric concentration in mg/dL before rounding.	pattern_or_fallback	manual_precision_definition	acceptable	acceptable
02_workflows/F1_workflow_v02/data/02a_refined_analysis/expm_F1_model_coefficients_public.csv	assay	Assay	Creatinine assay	Descriptor or long-format metadata field identifying the metric, variable, workflow object, unit, or source represented by the row.	Creatinine assay represented by the row, for example enzymatic creatinine (CreE) or Jaffe creatinine (CreJ).			Categorical descriptor; see allowed/example values.	Categorical assay label, e.g. CreE or CreJ.	pattern_or_fallback	manual_precision_definition	acceptable	acceptable
02_workflows/F1_workflow_v02/data/02a_refined_analysis/expm_F1_model_coefficients_public.csv	coefficient	Coefficient	Model coefficient	F1 public data variable used for the creatinine/bilirubin interference surface or associated validation workflow.	Fixed coefficient used in the F1 creatinine/bilirubin correction polynomial.		model coefficient	See example_values and allowed_values.	Numeric model coefficient.	pattern_or_fallback	manual_precision_definition	acceptable	acceptable
02_workflows/F1_workflow_v02/data/02a_refined_analysis/expm_F1_model_coefficients_public.csv	equation_role	Equation role	Equation role	Descriptor or long-format metadata field identifying the metric, variable, workflow object, unit, or source represented by the row.	Role of the equation represented by the F1 model-coefficient row.			See example_values and allowed_values.	Categorical equation-role label.	pattern_or_fallback	manual_precision_definition	acceptable	acceptable
02_workflows/F1_workflow_v02/data/02a_refined_analysis/expm_F1_model_coefficients_public.csv	term	Term	Polynomial model term	F1 public data variable used for the creatinine/bilirubin interference surface or associated validation workflow.	Term name in the fixed F1 correction polynomial, for example intercept, bilirubin term, squared bilirubin term, creatinine term, or squared creatinine term.		score class	See example_values and allowed_values.	Categorical polynomial term label.	pattern_or_fallback	manual_precision_definition	acceptable	acceptable
02_workflows/F1_workflow_v02/data/02a_refined_analysis/expm_F1_refined_manual_clarifications_public.csv	issue	Issue	QC or audit issue	F1 public data variable used for the creatinine/bilirubin interference surface or associated validation workflow.	Free-text QC or audit note describing a checked issue.			See example_values and allowed_values.	Free text.	pattern_or_fallback	manual_precision_definition	acceptable	acceptable
02_workflows/F1_workflow_v02/data/02a_refined_analysis/expm_F1_refined_manual_clarifications_public.csv	item	Item	Audit item	F1 public data variable used for the creatinine/bilirubin interference surface or associated validation workflow.	Name of the QC or audit item being reported.			See example_values and allowed_values.	Categorical audit item.	pattern_or_fallback	manual_precision_definition	acceptable	acceptable
02_workflows/F1_workflow_v02/data/02a_refined_analysis/expm_F1_refined_manual_clarifications_public.csv	suggested_manual_check	Suggested manual check	Suggested manual check	F1 public data variable used for the creatinine/bilirubin interference surface or associated validation workflow.	Free-text recommendation for a manual QC check made during the public workflow.		mg/dL	See example_values and allowed_values.	Free text.	pattern_or_fallback	manual_precision_definition	acceptable	acceptable
02_workflows/F1_workflow_v02/data/02b_figure_content/slco_F1_surface_reference_meta_original_public.csv	metadata_source	Metadata source	Metadata source file	Descriptor or long-format metadata field identifying the metric, variable, workflow object, unit, or source represented by the row.	Name of the metadata file used as the source for the row or object.			See example_values and allowed_values.	File name.	pattern_or_fallback	manual_precision_definition	acceptable	acceptable
02_workflows/F1_workflow_v02/data/02b_figure_content/slco_F1_surface_run_inputs_outputs_public.csv	exists	Exists	File/object existence flag	F1 public data variable used for the creatinine/bilirubin interference surface or associated validation workflow.	Logical indicator showing whether the referenced file or workflow object exists.			See example_values and allowed_values.	TRUE/FALSE.	pattern_or_fallback	manual_precision_definition	acceptable	acceptable
02_workflows/F1_workflow_v02/data/02b_figure_content/slco_F1_surface_run_inputs_outputs_public.csv	item	Item	Audit item	F1 public data variable used for the creatinine/bilirubin interference surface or associated validation workflow.	Name of the QC or audit item being reported.			See example_values and allowed_values.	Categorical audit item.	pattern_or_fallback	manual_precision_definition	acceptable	acceptable
02_workflows/F1_workflow_v02/data/02b_figure_content/slco_F1_surface_run_inputs_outputs_public.csv	path	Path	Workflow path	F1 public data variable used for the creatinine/bilirubin interference surface or associated validation workflow.	Workflow path recorded in a manifest or audit table. For public release this should refer to a package-relative or otherwise non-sensitive path.		%	See example_values and allowed_values.	Path string; prefer package-relative or sanitized values in the public package.	pattern_or_fallback	manual_precision_definition	acceptable	acceptable_dictionary_but_review_values_for_path_sanitization	Dictionary definition is precise, but example values suggest absolute local paths; consider replacing data values with package-relative paths before upload.
02_workflows/F1_workflow_v02/submission_ready/public/data/expm_F1_array_input_public.csv	Cre_nominal_grav_mg_dL	Cre nominal grav mg dL	Nominal gravimetric creatinine target concentration	Creatinine-related concentration, correction, prediction, or validation metric used in the corresponding analysis.	Nominal gravimetric target concentration of creatinine used when defining the F1 experimental array.		mg/dL	See example_values and allowed_values.	Numeric concentration in mg/dL.	pattern_or_fallback	manual_precision_definition	acceptable	acceptable
02_workflows/F1_workflow_v02/submission_ready/public/data/expm_F1_array_input_public.csv	TB_nominal_grav_mg_dL	TB nominal grav mg dL	Nominal gravimetric total bilirubin target concentration	Bilirubin-related concentration or metric used in the corresponding analysis.	Nominal gravimetric target concentration of total bilirubin used when defining the F1 experimental array.		mg/dL	See example_values and allowed_values.	Numeric concentration in mg/dL.	pattern_or_fallback	manual_precision_definition	acceptable	acceptable
02_workflows/F1_workflow_v02/submission_ready/public/data/expm_F1_array_input_public.csv	TB_trial_M_mg_dL	TB trial M mg dL	Measured total bilirubin concentration in the experimental dataset	Bilirubin-related concentration or metric used in the corresponding analysis.	Measured total bilirubin concentration in the F1 experimental dataset. In rounded input tables this is the rounded/display value used for model calculation and plotting.		mg/dL	See example_values and allowed_values.	Numeric concentration in mg/dL.	pattern_or_fallback	manual_precision_definition	acceptable	acceptable
02_workflows/F1_workflow_v02/submission_ready/public/data/expm_F1_array_input_public.csv	assay	Assay	Creatinine assay	Descriptor or long-format metadata field identifying the metric, variable, workflow object, unit, or source represented by the row.	Creatinine assay represented by the row, for example enzymatic creatinine (CreE) or Jaffe creatinine (CreJ).			Categorical descriptor; see allowed/example values.	Categorical assay label, e.g. CreE or CreJ.	pattern_or_fallback	manual_precision_definition	acceptable	acceptable
02_workflows/F1_workflow_v02/submission_ready/public/data/expm_F1_array_input_public.csv	plot_correction_mg_dL	Plot correction mg dL	Plotted creatinine correction	F1 public data variable used for the creatinine/bilirubin interference surface or associated validation workflow.	Creatinine correction value plotted in F1, expressed as the difference between corrected/reference and measured creatinine.		probability	See example_values and allowed_values.	Numeric correction in mg/dL.	pattern_or_fallback	manual_precision_definition	acceptable	acceptable
02_workflows/F1_workflow_v02/submission_ready/public/data/expm_F1_array_input_public.csv	replicate	Replicate	Experimental replicate number	F1 public data variable used for the creatinine/bilirubin interference surface or associated validation workflow.	Replicate number within the F1 experimental dataset.		display order	See example_values and allowed_values.	Integer replicate number.	pattern_or_fallback	manual_precision_definition	acceptable	acceptable
02_workflows/F1_workflow_v02/submission_ready/public/data/expm_F1_array_input_public.csv	trial_display_Cre_M_mg_dL	Trial display Cre M mg dL	Measured creatinine concentration in the experimental dataset	Creatinine-related concentration, correction, prediction, or validation metric used in the corresponding analysis.	Measured creatinine concentration in the F1 experimental dataset. In rounded input tables this is the rounded/display value used for model calculation and plotting.		mg/dL	See example_values and allowed_values.	Numeric concentration in mg/dL.	pattern_or_fallback	manual_precision_definition	acceptable	acceptable
02_workflows/F2_workflow_v01/data/02b_figure_content/slco_F2_heatmap_bin_public.csv	count_negative	Count negative	Number of simulated subpoints with negative score shift	Count or denominator value used in the corresponding summary, figure, or table.	Number of simulated subpoints within the F2 heatmap bin where the score shift is negative, defined as score delta ≤ −1.		count	See example_values and allowed_values.	Integer count.	pattern_or_fallback	manual_precision_definition	acceptable	acceptable
02_workflows/F2_workflow_v01/data/02b_figure_content/slco_F2_heatmap_bin_public.csv	n_sub	N sub	Number of simulated subpoints per heatmap bin	Count or denominator value used in the corresponding summary, figure, or table.	Number of simulated subpoints aggregated within one F2 heatmap bin.		count	See example_values and allowed_values.	Integer count.	pattern_or_fallback	manual_precision_definition	acceptable	acceptable
02_workflows/F2_workflow_v01/data/02b_figure_content/slco_F2_heatmap_bin_public.csv	pct_negative	Pct negative	Percentage of simulated subpoints with negative score shift	Percentage, proportion, rate, or fraction used in the corresponding summary, figure, or table.	Percentage of simulated subpoints within the F2 heatmap bin where the score shift is negative, defined as score delta ≤ −1.		mg/dL	See example_values and allowed_values.	0–100 percentage scale.	pattern_or_fallback	manual_precision_definition	acceptable	acceptable
02_workflows/F2_workflow_v01/data/02b_figure_content/slco_F2_heatmap_bin_public.csv	x_value	X value	Heatmap x-axis creatinine value	Descriptor or long-format metadata field identifying the metric, variable, workflow object, unit, or source represented by the row.	Creatinine value defining the x-axis coordinate of an F2 heatmap bin.		mg/dL	See example_values and allowed_values.	Numeric creatinine value in mg/dL.	pattern_or_fallback	manual_precision_definition	acceptable	acceptable
02_workflows/F2_workflow_v01/data/02b_figure_content/slco_F2_heatmap_bin_public.csv	y_value	Y value	Heatmap y-axis total bilirubin value	Descriptor or long-format metadata field identifying the metric, variable, workflow object, unit, or source represented by the row.	Total bilirubin value defining the y-axis coordinate of an F2 heatmap bin.		analysis-specific y-axis coordinate	See example_values and allowed_values.	Numeric total bilirubin value in mg/dL.	pattern_or_fallback	manual_precision_definition	acceptable	acceptable
02_workflows/F2_workflow_v01/submission_ready/public/data/slco_F2_heatmap_bin_public.csv	count_negative	Count negative	Number of simulated subpoints with negative score shift	Count or denominator value used in the corresponding summary, figure, or table.	Number of simulated subpoints within the F2 heatmap bin where the score shift is negative, defined as score delta ≤ −1.		count	See example_values and allowed_values.	Integer count.	pattern_or_fallback	manual_precision_definition	acceptable	acceptable
02_workflows/F2_workflow_v01/submission_ready/public/data/slco_F2_heatmap_bin_public.csv	n_sub	N sub	Number of simulated subpoints per heatmap bin	Count or denominator value used in the corresponding summary, figure, or table.	Number of simulated subpoints aggregated within one F2 heatmap bin.		count	See example_values and allowed_values.	Integer count.	pattern_or_fallback	manual_precision_definition	acceptable	acceptable
02_workflows/F2_workflow_v01/submission_ready/public/data/slco_F2_heatmap_bin_public.csv	pct_negative	Pct negative	Percentage of simulated subpoints with negative score shift	Percentage, proportion, rate, or fraction used in the corresponding summary, figure, or table.	Percentage of simulated subpoints within the F2 heatmap bin where the score shift is negative, defined as score delta ≤ −1.		mg/dL	See example_values and allowed_values.	0–100 percentage scale.	pattern_or_fallback	manual_precision_definition	acceptable	acceptable
02_workflows/F2_workflow_v01/submission_ready/public/data/slco_F2_heatmap_bin_public.csv	x_value	X value	Heatmap x-axis creatinine value	Descriptor or long-format metadata field identifying the metric, variable, workflow object, unit, or source represented by the row.	Creatinine value defining the x-axis coordinate of an F2 heatmap bin.		mg/dL	See example_values and allowed_values.	Numeric creatinine value in mg/dL.	pattern_or_fallback	manual_precision_definition	acceptable	acceptable
02_workflows/F2_workflow_v01/submission_ready/public/data/slco_F2_heatmap_bin_public.csv	y_value	Y value	Heatmap y-axis total bilirubin value	Descriptor or long-format metadata field identifying the metric, variable, workflow object, unit, or source represented by the row.	Total bilirubin value defining the y-axis coordinate of an F2 heatmap bin.		analysis-specific y-axis coordinate	See example_values and allowed_values.	Numeric total bilirubin value in mg/dL.	pattern_or_fallback	manual_precision_definition	acceptable	acceptable
02_workflows/F3_workflow_v01/data/01_source_loaded_harmonized/esld_master_long_public.csv	age_years_sample	Age years sample	Age at sample	Public-release pseudonym or technical identifier used for grouping, joining, or reconstructing the released analysis object; not an original clinical identifier unless explicitly stated otherwise.	Age in years at the sample-level public ESLD record.		years	See example_values and allowed_values.	Integer age in years.	pattern_or_fallback	manual_precision_definition	acceptable	acceptable
02_workflows/F3_workflow_v01/data/01_source_loaded_harmonized/esld_master_long_public.csv	albumin_g_dl	Albumin g dl	Serum albumin concentration	Quality-control, difference, rounding, or summary metric used to verify reconstruction of a public output.	Serum albumin concentration in the public ESLD master data.		g/dL	See example_values and allowed_values.	Numeric concentration in g/dL.	pattern_or_fallback	manual_precision_definition	acceptable	acceptable
02_workflows/F3_workflow_v01/data/01_source_loaded_harmonized/esld_master_long_public.csv	dead_sample_flag	Dead sample flag	Sample-level death-outcome flag	Public-release pseudonym or technical identifier used for grouping, joining, or reconstructing the released analysis object; not an original clinical identifier unless explicitly stated otherwise.	Binary sample-level indicator that the corresponding public sample record is linked to the death-outcome group used in the analysis.			See example_values and allowed_values.	0 = no; 1 = yes.	pattern_or_fallback	manual_precision_definition	acceptable	review_and_improve_description
02_workflows/F3_workflow_v01/data/01_source_loaded_harmonized/esld_master_long_public.csv	delta_eq_0_flag	Delta eq 0 flag	Zero score-delta flag	Binary or categorical status indicator used in the corresponding analysis.	Binary indicator equal to 1 when the score delta is exactly zero.			See example_values and allowed_values.	0 = no; 1 = yes.	pattern_or_fallback	manual_precision_definition	acceptable	acceptable
02_workflows/F3_workflow_v01/data/01_source_loaded_harmonized/esld_master_long_public.csv	delta_gt_0_flag	Delta gt 0 flag	Positive score-delta flag	Binary or categorical status indicator used in the corresponding analysis.	Binary indicator equal to 1 when the score delta is positive.			See example_values and allowed_values.	0 = no; 1 = yes.	pattern_or_fallback	manual_precision_definition	acceptable	acceptable
02_workflows/F3_workflow_v01/data/01_source_loaded_harmonized/esld_master_long_public.csv	delta_le_minus1_flag	Delta le minus1 flag	Score-delta ≤ −1 flag	Binary or categorical status indicator used in the corresponding analysis.	Binary indicator equal to 1 when the score delta is less than or equal to −1.			See example_values and allowed_values.	0 = no; 1 = yes.	pattern_or_fallback	manual_precision_definition	acceptable	acceptable
02_workflows/F3_workflow_v01/data/01_source_loaded_harmonized/esld_master_long_public.csv	etiology_source_current_flag	Etiology source current flag	Current etiology source flag	Binary or categorical status indicator used in the corresponding analysis.	Binary indicator identifying whether the etiology source is the current source used for the public row.			See example_values and allowed_values.	0 = no; 1 = yes.	pattern_or_fallback	manual_precision_definition	acceptable	acceptable
02_workflows/F3_workflow_v01/data/01_source_loaded_harmonized/esld_master_long_public.csv	icd_source_present	Icd source present	ICD source present flag	Descriptor or long-format metadata field identifying the metric, variable, workflow object, unit, or source represented by the row.	Binary indicator showing whether an ICD-derived etiology source was present for the public row.			See example_values and allowed_values.	0 = no; 1 = yes.	pattern_or_fallback	manual_precision_definition	acceptable	acceptable
02_workflows/F3_workflow_v01/data/01_source_loaded_harmonized/esld_master_long_public.csv	sample_day_from_first_sample	Sample day from first sample	Relative sample day	Public-release pseudonym or technical identifier used for grouping, joining, or reconstructing the released analysis object; not an original clinical identifier unless explicitly stated otherwise.	Relative day of the sample measured from the first sample for the public patient/sample sequence; not a calendar date.		relative months	See example_values and allowed_values.	Integer or numeric relative day count.	pattern_or_fallback	manual_precision_definition	acceptable	acceptable
02_workflows/F3_workflow_v01/data/01_source_loaded_harmonized/esld_master_long_public.csv	sample_month_index	Sample month index	Relative sample month index	Public-release pseudonym or technical identifier used for grouping, joining, or reconstructing the released analysis object; not an original clinical identifier unless explicitly stated otherwise.	Relative month index of the sample measured from the first sample for the public patient/sample sequence; not a calendar month.		score points	See example_values and allowed_values.	Integer or numeric relative month index.	pattern_or_fallback	manual_precision_definition	acceptable	acceptable
02_workflows/F3_workflow_v01/data/01_source_loaded_harmonized/esld_master_long_public.csv	score_corrected	Score corrected	Corrected score	MELD-related score, score variant, score class, or score difference used in the corresponding analysis.	MELD-related score after creatinine correction or recalculation.		score points	See example_values and allowed_values.	Numeric score.	pattern_or_fallback	manual_precision_definition	acceptable	acceptable
02_workflows/F3_workflow_v01/data/01_source_loaded_harmonized/esld_master_long_public.csv	score_original	Score original	Original score	MELD-related score, score variant, score class, or score difference used in the corresponding analysis.	Original MELD-related score before creatinine correction or recalculation.			See example_values and allowed_values.	Numeric score.	pattern_or_fallback	manual_precision_definition	acceptable	acceptable
02_workflows/F3_workflow_v01/data/01_source_loaded_harmonized/esld_master_long_public.csv	tbil	Tbil	Total bilirubin concentration	Bilirubin-related concentration or metric used in the corresponding analysis.	Total bilirubin concentration used in MELD-related score calculation in the public ESLD data.			See example_values and allowed_values.	Numeric concentration in mg/dL.	pattern_or_fallback	manual_precision_definition	acceptable	acceptable
02_workflows/F3_workflow_v01/data/02b_figure_content/esld_F3_score_shift_aggregate_public.csv	delta_class	Delta class	Score-delta class	F3 public data variable used for score-shift figure reconstruction.	Encoded score-delta class used in F3 score-shift summaries, for example pm, p1, m1, or m2.			Score or category class as represented in the data file.	Categorical score-delta class as encoded by the F3 workflow.	pattern_or_fallback	manual_precision_definition	acceptable	acceptable
02_workflows/F3_workflow_v01/data/02b_figure_content/esld_F3_score_shift_aggregate_public.csv	x_class	X class	X-axis score class	F3 public data variable used for score-shift figure reconstruction.	Score class shown on the x-axis or used as the x-position in the F3 score-shift figure.		mg/dL	Score or category class as represented in the data file.	Score-class label or value.	pattern_or_fallback	manual_precision_definition	acceptable	acceptable
02_workflows/F3_workflow_v01/submission_ready/public/data/esld_F3_score_shift_aggregate_public.csv	delta_class	Delta class	Score-delta class	F3 public data variable used for score-shift figure reconstruction.	Encoded score-delta class used in F3 score-shift summaries, for example pm, p1, m1, or m2.			Score or category class as represented in the data file.	Categorical score-delta class as encoded by the F3 workflow.	pattern_or_fallback	manual_precision_definition	acceptable	acceptable
02_workflows/F3_workflow_v01/submission_ready/public/data/esld_F3_score_shift_aggregate_public.csv	x_class	X class	X-axis score class	F3 public data variable used for score-shift figure reconstruction.	Score class shown on the x-axis or used as the x-position in the F3 score-shift figure.		mg/dL	Score or category class as represented in the data file.	Score-class label or value.	pattern_or_fallback	manual_precision_definition	acceptable	acceptable
02_workflows/F4_workflow_v01/data/01_source_loaded_harmonized/esld_master_long_public.csv	age_years_sample	Age years sample	Age at sample	Public-release pseudonym or technical identifier used for grouping, joining, or reconstructing the released analysis object; not an original clinical identifier unless explicitly stated otherwise.	Age in years at the sample-level public ESLD record.		years	See example_values and allowed_values.	Integer age in years.	pattern_or_fallback	manual_precision_definition	acceptable	acceptable
02_workflows/F4_workflow_v01/data/01_source_loaded_harmonized/esld_master_long_public.csv	albumin_g_dl	Albumin g dl	Serum albumin concentration	Quality-control, difference, rounding, or summary metric used to verify reconstruction of a public output.	Serum albumin concentration in the public ESLD master data.		g/dL	See example_values and allowed_values.	Numeric concentration in g/dL.	pattern_or_fallback	manual_precision_definition	acceptable	acceptable
02_workflows/F4_workflow_v01/data/01_source_loaded_harmonized/esld_master_long_public.csv	dead_sample_flag	Dead sample flag	Sample-level death-outcome flag	Public-release pseudonym or technical identifier used for grouping, joining, or reconstructing the released analysis object; not an original clinical identifier unless explicitly stated otherwise.	Binary sample-level indicator that the corresponding public sample record is linked to the death-outcome group used in the analysis.			See example_values and allowed_values.	0 = no; 1 = yes.	pattern_or_fallback	manual_precision_definition	acceptable	review_and_improve_description
02_workflows/F4_workflow_v01/data/01_source_loaded_harmonized/esld_master_long_public.csv	delta_eq_0_flag	Delta eq 0 flag	Zero score-delta flag	Binary or categorical status indicator used in the corresponding analysis.	Binary indicator equal to 1 when the score delta is exactly zero.			See example_values and allowed_values.	0 = no; 1 = yes.	pattern_or_fallback	manual_precision_definition	acceptable	acceptable
02_workflows/F4_workflow_v01/data/01_source_loaded_harmonized/esld_master_long_public.csv	delta_gt_0_flag	Delta gt 0 flag	Positive score-delta flag	Binary or categorical status indicator used in the corresponding analysis.	Binary indicator equal to 1 when the score delta is positive.			See example_values and allowed_values.	0 = no; 1 = yes.	pattern_or_fallback	manual_precision_definition	acceptable	acceptable
02_workflows/F4_workflow_v01/data/01_source_loaded_harmonized/esld_master_long_public.csv	delta_le_minus1_flag	Delta le minus1 flag	Score-delta ≤ −1 flag	Binary or categorical status indicator used in the corresponding analysis.	Binary indicator equal to 1 when the score delta is less than or equal to −1.			See example_values and allowed_values.	0 = no; 1 = yes.	pattern_or_fallback	manual_precision_definition	acceptable	acceptable
02_workflows/F4_workflow_v01/data/01_source_loaded_harmonized/esld_master_long_public.csv	etiology_source_current_flag	Etiology source current flag	Current etiology source flag	Binary or categorical status indicator used in the corresponding analysis.	Binary indicator identifying whether the etiology source is the current source used for the public row.			See example_values and allowed_values.	0 = no; 1 = yes.	pattern_or_fallback	manual_precision_definition	acceptable	acceptable
02_workflows/F4_workflow_v01/data/01_source_loaded_harmonized/esld_master_long_public.csv	icd_source_present	Icd source present	ICD source present flag	Descriptor or long-format metadata field identifying the metric, variable, workflow object, unit, or source represented by the row.	Binary indicator showing whether an ICD-derived etiology source was present for the public row.			See example_values and allowed_values.	0 = no; 1 = yes.	pattern_or_fallback	manual_precision_definition	acceptable	acceptable
02_workflows/F4_workflow_v01/data/01_source_loaded_harmonized/esld_master_long_public.csv	sample_day_from_first_sample	Sample day from first sample	Relative sample day	Public-release pseudonym or technical identifier used for grouping, joining, or reconstructing the released analysis object; not an original clinical identifier unless explicitly stated otherwise.	Relative day of the sample measured from the first sample for the public patient/sample sequence; not a calendar date.		relative months	See example_values and allowed_values.	Integer or numeric relative day count.	pattern_or_fallback	manual_precision_definition	acceptable	acceptable
02_workflows/F4_workflow_v01/data/01_source_loaded_harmonized/esld_master_long_public.csv	sample_month_index	Sample month index	Relative sample month index	Public-release pseudonym or technical identifier used for grouping, joining, or reconstructing the released analysis object; not an original clinical identifier unless explicitly stated otherwise.	Relative month index of the sample measured from the first sample for the public patient/sample sequence; not a calendar month.		score points	See example_values and allowed_values.	Integer or numeric relative month index.	pattern_or_fallback	manual_precision_definition	acceptable	acceptable
02_workflows/F4_workflow_v01/data/01_source_loaded_harmonized/esld_master_long_public.csv	score_corrected	Score corrected	Corrected score	MELD-related score, score variant, score class, or score difference used in the corresponding analysis.	MELD-related score after creatinine correction or recalculation.		score points	See example_values and allowed_values.	Numeric score.	pattern_or_fallback	manual_precision_definition	acceptable	acceptable
02_workflows/F4_workflow_v01/data/01_source_loaded_harmonized/esld_master_long_public.csv	score_original	Score original	Original score	MELD-related score, score variant, score class, or score difference used in the corresponding analysis.	Original MELD-related score before creatinine correction or recalculation.			See example_values and allowed_values.	Numeric score.	pattern_or_fallback	manual_precision_definition	acceptable	acceptable
02_workflows/F4_workflow_v01/data/01_source_loaded_harmonized/esld_master_long_public.csv	tbil	Tbil	Total bilirubin concentration	Bilirubin-related concentration or metric used in the corresponding analysis.	Total bilirubin concentration used in MELD-related score calculation in the public ESLD data.			See example_values and allowed_values.	Numeric concentration in mg/dL.	pattern_or_fallback	manual_precision_definition	acceptable	acceptable
02_workflows/F4_workflow_v01/data/02b_figure_content/esld_F4_survival_stats_public.csv	asterisk	Asterisk	Statistical-significance annotation	F4 public data variable used for survival-figure reconstruction.	Text label used to annotate statistical significance in the rendered figure, for example n.s., *, **, ***, or ****.			See example_values and allowed_values.	Categorical display label such as n.s., *, **, ***, or ****.	pattern_or_fallback	manual_precision_definition	acceptable	acceptable
02_workflows/F4_workflow_v01/data/02b_figure_content/esld_F4_survival_stats_public.csv	median_m1	Median m1	Median value for m1 group	Quality-control, difference, rounding, or summary metric used to verify reconstruction of a public output.	Median row-specific value for the m1 group in F4 survival-statistics data.		analysis-specific scale	See example_values and allowed_values.	Numeric row-specific value.	pattern_or_fallback	manual_precision_definition	acceptable	acceptable
02_workflows/F4_workflow_v01/data/02b_figure_content/esld_F4_survival_stats_public.csv	median_pm2	Median pm2	Median value for pm2 group	Quality-control, difference, rounding, or summary metric used to verify reconstruction of a public output.	Median row-specific value for the pm2 group in F4 survival-statistics data.		analysis-specific scale	See example_values and allowed_values.	Numeric row-specific value.	pattern_or_fallback	manual_precision_definition	acceptable	acceptable
02_workflows/F4_workflow_v01/data/02b_figure_content/esld_F4_survival_stats_public.csv	n_m1	N m1	Number of observations in m1 group	Count or denominator value used in the corresponding summary, figure, or table.	Number of observations in the m1 comparison group for the row-specific figure/table stratum.		count	See example_values and allowed_values.	Integer count.	pattern_or_fallback	manual_precision_definition	acceptable	acceptable
02_workflows/F4_workflow_v01/data/02b_figure_content/esld_F4_survival_stats_public.csv	n_pm2	N pm2	Number of observations in pm2 group	Count or denominator value used in the corresponding summary, figure, or table.	Number of observations in the pm2 comparison group for the row-specific F4 stratum.		count	See example_values and allowed_values.	Integer count.	pattern_or_fallback	manual_precision_definition	acceptable	acceptable
02_workflows/F4_workflow_v01/data/02b_figure_content/esld_F4_survival_stats_public.csv	p25_m1	P25 m1	25th-percentile value for m1 group	F4 public data variable used for survival-figure reconstruction.	25th-percentile row-specific value for the m1 group in F4 survival-statistics data.		analysis-specific scale	See example_values and allowed_values.	Numeric row-specific value.	pattern_or_fallback	manual_precision_definition	acceptable	acceptable
02_workflows/F4_workflow_v01/data/02b_figure_content/esld_F4_survival_stats_public.csv	p25_pm2	P25 pm2	25th-percentile value for pm2 group	F4 public data variable used for survival-figure reconstruction.	25th-percentile row-specific value for the pm2 group in F4 survival-statistics data.		analysis-specific scale	See example_values and allowed_values.	Numeric row-specific value.	pattern_or_fallback	manual_precision_definition	acceptable	acceptable
02_workflows/F4_workflow_v01/data/02b_figure_content/esld_F4_survival_stats_public.csv	p75_m1	P75 m1	75th-percentile value for m1 group	F4 public data variable used for survival-figure reconstruction.	75th-percentile row-specific value for the m1 group in F4 survival-statistics data.		analysis-specific scale	See example_values and allowed_values.	Numeric row-specific value.	pattern_or_fallback	manual_precision_definition	acceptable	acceptable
02_workflows/F4_workflow_v01/data/02b_figure_content/esld_F4_survival_stats_public.csv	p75_pm2	P75 pm2	75th-percentile value for pm2 group	F4 public data variable used for survival-figure reconstruction.	75th-percentile row-specific value for the pm2 group in F4 survival-statistics data.		analysis-specific scale	See example_values and allowed_values.	Numeric row-specific value.	pattern_or_fallback	manual_precision_definition	acceptable	acceptable
02_workflows/F4_workflow_v01/data/02b_figure_content/esld_F4_survival_stats_public.csv	score_class_label	Score class label	Displayed score-class label	MELD-related score, score variant, score class, or score difference used in the corresponding analysis.	Displayed score-class label for the figure/table stratum.		score points	Score or category class as represented in the data file.	Categorical score-class label.	pattern_or_fallback	manual_precision_definition	acceptable	acceptable
02_workflows/F4_workflow_v01/data/02b_figure_content/esld_F4_survival_stats_public.csv	score_class_value	Score class value	Score-class upper value	MELD-related score, score variant, score class, or score difference used in the corresponding analysis.	Upper score value defining the displayed score class.		score points	Score or category class as represented in the data file.	Numeric score-class upper value.	pattern_or_fallback	manual_precision_definition	acceptable	acceptable
02_workflows/F4_workflow_v01/data/02b_figure_content/esld_F4_survival_stats_public.csv	y_ast	Y ast	Y coordinate for significance annotation	F4 public data variable used for survival-figure reconstruction.	Y-axis coordinate used to position the statistical-significance annotation in the F4 survival figure.		formatted table value	See example_values and allowed_values.	Numeric y-axis coordinate for annotation placement.	pattern_or_fallback	manual_precision_definition	acceptable	acceptable
02_workflows/F4_workflow_v01/submission_ready/public/data/esld_F4_survival_stats_public.csv	asterisk	Asterisk	Statistical-significance annotation	F4 public data variable used for survival-figure reconstruction.	Text label used to annotate statistical significance in the rendered figure, for example n.s., *, **, ***, or ****.			See example_values and allowed_values.	Categorical display label such as n.s., *, **, ***, or ****.	pattern_or_fallback	manual_precision_definition	acceptable	acceptable
02_workflows/F4_workflow_v01/submission_ready/public/data/esld_F4_survival_stats_public.csv	median_m1	Median m1	Median value for m1 group	Quality-control, difference, rounding, or summary metric used to verify reconstruction of a public output.	Median row-specific value for the m1 group in F4 survival-statistics data.		analysis-specific scale	See example_values and allowed_values.	Numeric row-specific value.	pattern_or_fallback	manual_precision_definition	acceptable	acceptable
02_workflows/F4_workflow_v01/submission_ready/public/data/esld_F4_survival_stats_public.csv	median_pm2	Median pm2	Median value for pm2 group	Quality-control, difference, rounding, or summary metric used to verify reconstruction of a public output.	Median row-specific value for the pm2 group in F4 survival-statistics data.		analysis-specific scale	See example_values and allowed_values.	Numeric row-specific value.	pattern_or_fallback	manual_precision_definition	acceptable	acceptable
02_workflows/F4_workflow_v01/submission_ready/public/data/esld_F4_survival_stats_public.csv	n_m1	N m1	Number of observations in m1 group	Count or denominator value used in the corresponding summary, figure, or table.	Number of observations in the m1 comparison group for the row-specific figure/table stratum.		count	See example_values and allowed_values.	Integer count.	pattern_or_fallback	manual_precision_definition	acceptable	acceptable
02_workflows/F4_workflow_v01/submission_ready/public/data/esld_F4_survival_stats_public.csv	n_pm2	N pm2	Number of observations in pm2 group	Count or denominator value used in the corresponding summary, figure, or table.	Number of observations in the pm2 comparison group for the row-specific F4 stratum.		count	See example_values and allowed_values.	Integer count.	pattern_or_fallback	manual_precision_definition	acceptable	acceptable
02_workflows/F4_workflow_v01/submission_ready/public/data/esld_F4_survival_stats_public.csv	p25_m1	P25 m1	25th-percentile value for m1 group	F4 public data variable used for survival-figure reconstruction.	25th-percentile row-specific value for the m1 group in F4 survival-statistics data.		analysis-specific scale	See example_values and allowed_values.	Numeric row-specific value.	pattern_or_fallback	manual_precision_definition	acceptable	acceptable
02_workflows/F4_workflow_v01/submission_ready/public/data/esld_F4_survival_stats_public.csv	p25_pm2	P25 pm2	25th-percentile value for pm2 group	F4 public data variable used for survival-figure reconstruction.	25th-percentile row-specific value for the pm2 group in F4 survival-statistics data.		analysis-specific scale	See example_values and allowed_values.	Numeric row-specific value.	pattern_or_fallback	manual_precision_definition	acceptable	acceptable
02_workflows/F4_workflow_v01/submission_ready/public/data/esld_F4_survival_stats_public.csv	p75_m1	P75 m1	75th-percentile value for m1 group	F4 public data variable used for survival-figure reconstruction.	75th-percentile row-specific value for the m1 group in F4 survival-statistics data.		analysis-specific scale	See example_values and allowed_values.	Numeric row-specific value.	pattern_or_fallback	manual_precision_definition	acceptable	acceptable
02_workflows/F4_workflow_v01/submission_ready/public/data/esld_F4_survival_stats_public.csv	p75_pm2	P75 pm2	75th-percentile value for pm2 group	F4 public data variable used for survival-figure reconstruction.	75th-percentile row-specific value for the pm2 group in F4 survival-statistics data.		analysis-specific scale	See example_values and allowed_values.	Numeric row-specific value.	pattern_or_fallback	manual_precision_definition	acceptable	acceptable
02_workflows/F4_workflow_v01/submission_ready/public/data/esld_F4_survival_stats_public.csv	score_class_label	Score class label	Displayed score-class label	MELD-related score, score variant, score class, or score difference used in the corresponding analysis.	Displayed score-class label for the figure/table stratum.		score points	Score or category class as represented in the data file.	Categorical score-class label.	pattern_or_fallback	manual_precision_definition	acceptable	acceptable
02_workflows/F4_workflow_v01/submission_ready/public/data/esld_F4_survival_stats_public.csv	score_class_value	Score class value	Score-class upper value	MELD-related score, score variant, score class, or score difference used in the corresponding analysis.	Upper score value defining the displayed score class.		score points	Score or category class as represented in the data file.	Numeric score-class upper value.	pattern_or_fallback	manual_precision_definition	acceptable	acceptable
02_workflows/F4_workflow_v01/submission_ready/public/data/esld_F4_survival_stats_public.csv	y_ast	Y ast	Y coordinate for significance annotation	F4 public data variable used for survival-figure reconstruction.	Y-axis coordinate used to position the statistical-significance annotation in the F4 survival figure.		formatted table value	See example_values and allowed_values.	Numeric y-axis coordinate for annotation placement.	pattern_or_fallback	manual_precision_definition	acceptable	acceptable
02_workflows/F5_workflow_v01/data/01_source_loaded_harmonized/esld_master_long_public.csv	age_years_sample	Age years sample	Age at sample	Public-release pseudonym or technical identifier used for grouping, joining, or reconstructing the released analysis object; not an original clinical identifier unless explicitly stated otherwise.	Age in years at the sample-level public ESLD record.		years	See example_values and allowed_values.	Integer age in years.	pattern_or_fallback	manual_precision_definition	acceptable	acceptable
02_workflows/F5_workflow_v01/data/01_source_loaded_harmonized/esld_master_long_public.csv	albumin_g_dl	Albumin g dl	Serum albumin concentration	Quality-control, difference, rounding, or summary metric used to verify reconstruction of a public output.	Serum albumin concentration in the public ESLD master data.		g/dL	See example_values and allowed_values.	Numeric concentration in g/dL.	pattern_or_fallback	manual_precision_definition	acceptable	acceptable
02_workflows/F5_workflow_v01/data/01_source_loaded_harmonized/esld_master_long_public.csv	dead_sample_flag	Dead sample flag	Sample-level death-outcome flag	Public-release pseudonym or technical identifier used for grouping, joining, or reconstructing the released analysis object; not an original clinical identifier unless explicitly stated otherwise.	Binary sample-level indicator that the corresponding public sample record is linked to the death-outcome group used in the analysis.			See example_values and allowed_values.	0 = no; 1 = yes.	pattern_or_fallback	manual_precision_definition	acceptable	review_and_improve_description
02_workflows/F5_workflow_v01/data/01_source_loaded_harmonized/esld_master_long_public.csv	delta_eq_0_flag	Delta eq 0 flag	Zero score-delta flag	Binary or categorical status indicator used in the corresponding analysis.	Binary indicator equal to 1 when the score delta is exactly zero.			See example_values and allowed_values.	0 = no; 1 = yes.	pattern_or_fallback	manual_precision_definition	acceptable	acceptable
02_workflows/F5_workflow_v01/data/01_source_loaded_harmonized/esld_master_long_public.csv	delta_gt_0_flag	Delta gt 0 flag	Positive score-delta flag	Binary or categorical status indicator used in the corresponding analysis.	Binary indicator equal to 1 when the score delta is positive.			See example_values and allowed_values.	0 = no; 1 = yes.	pattern_or_fallback	manual_precision_definition	acceptable	acceptable
02_workflows/F5_workflow_v01/data/01_source_loaded_harmonized/esld_master_long_public.csv	delta_le_minus1_flag	Delta le minus1 flag	Score-delta ≤ −1 flag	Binary or categorical status indicator used in the corresponding analysis.	Binary indicator equal to 1 when the score delta is less than or equal to −1.			See example_values and allowed_values.	0 = no; 1 = yes.	pattern_or_fallback	manual_precision_definition	acceptable	acceptable
02_workflows/F5_workflow_v01/data/01_source_loaded_harmonized/esld_master_long_public.csv	etiology_source_current_flag	Etiology source current flag	Current etiology source flag	Binary or categorical status indicator used in the corresponding analysis.	Binary indicator identifying whether the etiology source is the current source used for the public row.			See example_values and allowed_values.	0 = no; 1 = yes.	pattern_or_fallback	manual_precision_definition	acceptable	acceptable
02_workflows/F5_workflow_v01/data/01_source_loaded_harmonized/esld_master_long_public.csv	icd_source_present	Icd source present	ICD source present flag	Descriptor or long-format metadata field identifying the metric, variable, workflow object, unit, or source represented by the row.	Binary indicator showing whether an ICD-derived etiology source was present for the public row.			See example_values and allowed_values.	0 = no; 1 = yes.	pattern_or_fallback	manual_precision_definition	acceptable	acceptable
02_workflows/F5_workflow_v01/data/01_source_loaded_harmonized/esld_master_long_public.csv	sample_day_from_first_sample	Sample day from first sample	Relative sample day	Public-release pseudonym or technical identifier used for grouping, joining, or reconstructing the released analysis object; not an original clinical identifier unless explicitly stated otherwise.	Relative day of the sample measured from the first sample for the public patient/sample sequence; not a calendar date.		relative months	See example_values and allowed_values.	Integer or numeric relative day count.	pattern_or_fallback	manual_precision_definition	acceptable	acceptable
02_workflows/F5_workflow_v01/data/01_source_loaded_harmonized/esld_master_long_public.csv	sample_month_index	Sample month index	Relative sample month index	Public-release pseudonym or technical identifier used for grouping, joining, or reconstructing the released analysis object; not an original clinical identifier unless explicitly stated otherwise.	Relative month index of the sample measured from the first sample for the public patient/sample sequence; not a calendar month.		score points	See example_values and allowed_values.	Integer or numeric relative month index.	pattern_or_fallback	manual_precision_definition	acceptable	acceptable
02_workflows/F5_workflow_v01/data/01_source_loaded_harmonized/esld_master_long_public.csv	score_corrected	Score corrected	Corrected score	MELD-related score, score variant, score class, or score difference used in the corresponding analysis.	MELD-related score after creatinine correction or recalculation.		score points	See example_values and allowed_values.	Numeric score.	pattern_or_fallback	manual_precision_definition	acceptable	acceptable
02_workflows/F5_workflow_v01/data/01_source_loaded_harmonized/esld_master_long_public.csv	score_original	Score original	Original score	MELD-related score, score variant, score class, or score difference used in the corresponding analysis.	Original MELD-related score before creatinine correction or recalculation.			See example_values and allowed_values.	Numeric score.	pattern_or_fallback	manual_precision_definition	acceptable	acceptable
02_workflows/F5_workflow_v01/data/01_source_loaded_harmonized/esld_master_long_public.csv	tbil	Tbil	Total bilirubin concentration	Bilirubin-related concentration or metric used in the corresponding analysis.	Total bilirubin concentration used in MELD-related score calculation in the public ESLD data.			See example_values and allowed_values.	Numeric concentration in mg/dL.	pattern_or_fallback	manual_precision_definition	acceptable	acceptable
02_workflows/F5_workflow_v01/data/02b_figure_content/esld_F5_stratified_survival_stats_public.csv	chisq	Chisq	Chi-square statistic	F5 public data variable used for stratified survival analysis/figure reconstruction.	Chi-square statistic for the row-specific survival comparison or stratified test.		chi-square statistic	See example_values and allowed_values.	Numeric chi-square statistic.	pattern_or_fallback	manual_precision_definition	acceptable	acceptable
02_workflows/F5_workflow_v01/data/02b_figure_content/esld_F5_stratified_survival_stats_public.csv	chisq_lab	Chisq lab	Formatted chi-square label	F5 public data variable used for stratified survival analysis/figure reconstruction.	Formatted display label for the chi-square statistic shown in a table or figure annotation.			See example_values and allowed_values.	Formatted character label.	pattern_or_fallback	manual_precision_definition	acceptable	acceptable
02_workflows/F5_workflow_v01/data/02b_figure_content/esld_F5_stratified_survival_stats_public.csv	n_m1	N m1	Number of observations in m1 group	Count or denominator value used in the corresponding summary, figure, or table.	Number of observations in the m1 comparison group for the row-specific figure/table stratum.		count	See example_values and allowed_values.	Integer count.	pattern_or_fallback	manual_precision_definition	acceptable	acceptable
02_workflows/F5_workflow_v01/data/02b_figure_content/esld_F5_stratified_survival_stats_public.csv	n_pm	N pm	Number of observations in pm group	Count or denominator value used in the corresponding summary, figure, or table.	Number of observations in the pm comparison group for the row-specific figure/table stratum.		count	See example_values and allowed_values.	Integer count.	pattern_or_fallback	manual_precision_definition	acceptable	acceptable
02_workflows/F5_workflow_v01/data/02b_figure_content/esld_F5_stratified_survival_stats_public.csv	p_lab	P lab	Formatted p-value label	F5 public data variable used for stratified survival analysis/figure reconstruction.	Formatted p-value label shown in a table or figure annotation.			See example_values and allowed_values.	Formatted p-value label.	pattern_or_fallback	manual_precision_definition	acceptable	acceptable
02_workflows/F5_workflow_v01/data/02b_figure_content/esld_F5_stratified_survival_stats_public.csv	pval	Pval	P value	F5 public data variable used for stratified survival analysis/figure reconstruction.	P value for the row-specific statistical comparison.		replicate number	See example_values and allowed_values.	Numeric probability value.	pattern_or_fallback	manual_precision_definition	acceptable	acceptable
02_workflows/F5_workflow_v01/data/02b_figure_content/esld_F5_stratified_survival_stats_public.csv	scr.grp	Scr grp	Score-class stratum	F5 public data variable used for stratified survival analysis/figure reconstruction.	Encoded score-class stratum used in F5; examples include le15, 16to25, and gt25.			See example_values and allowed_values.	Categorical stratum code.	pattern_or_fallback	manual_precision_definition	acceptable	acceptable
02_workflows/F5_workflow_v01/data/02b_figure_content/esld_F5_stratified_survival_subject_public.csv	albumin	Albumin	Serum albumin concentration	Quality-control, difference, rounding, or summary metric used to verify reconstruction of a public output.	Serum albumin concentration used in the corresponding public ESLD stratified survival data.		g/dL	See example_values and allowed_values.	Numeric concentration in g/dL.	pattern_or_fallback	manual_precision_definition	acceptable	review_and_improve_description
02_workflows/F5_workflow_v01/data/02b_figure_content/esld_F5_stratified_survival_subject_public.csv	bilirubin	Bilirubin	Total bilirubin concentration	Bilirubin-related concentration or metric used in the corresponding analysis.	Total bilirubin concentration used in the public ESLD analysis data.		mg/dL	See example_values and allowed_values.	Numeric concentration in mg/dL.	pattern_or_fallback	manual_precision_definition	acceptable	acceptable
02_workflows/F5_workflow_v01/data/02b_figure_content/esld_F5_stratified_survival_subject_public.csv	creatinine_corrected	Creatinine corrected	Corrected creatinine concentration	Creatinine-related concentration, correction, prediction, or validation metric used in the corresponding analysis.	Corrected creatinine concentration used for recalculated MELD-related scores.		mg/dL	See example_values and allowed_values.	Numeric concentration in mg/dL.	pattern_or_fallback	manual_precision_definition	acceptable	acceptable
02_workflows/F5_workflow_v01/data/02b_figure_content/esld_F5_stratified_survival_subject_public.csv	creatinine_raw	Creatinine raw	Raw creatinine concentration	Creatinine-related concentration, correction, prediction, or validation metric used in the corresponding analysis.	Raw measured creatinine concentration before applying the study-specific correction.		mg/dL	See example_values and allowed_values.	Numeric concentration in mg/dL.	pattern_or_fallback	manual_precision_definition	acceptable	acceptable
02_workflows/F5_workflow_v01/data/02b_figure_content/esld_F5_stratified_survival_subject_public.csv	delta.grp	Delta grp	Score-delta comparison group	F5 public data variable used for stratified survival analysis/figure reconstruction.	Encoded score-delta comparison group used in F5; examples include pm and m1 as defined by the workflow grouping.			See example_values and allowed_values.	Categorical group code as encoded by the F5 workflow.	pattern_or_fallback	manual_precision_definition	acceptable	acceptable
02_workflows/F5_workflow_v01/data/02b_figure_content/esld_F5_stratified_survival_subject_public.csv	delta_group_label	Delta group label	Displayed score-delta group label	F5 public data variable used for stratified survival analysis/figure reconstruction.	Human-readable score-delta group label displayed in the stratified survival figure.			See example_values and allowed_values.	Display label.	pattern_or_fallback	manual_precision_definition	acceptable	acceptable
02_workflows/F5_workflow_v01/data/02b_figure_content/esld_F5_stratified_survival_subject_public.csv	dialysis	Dialysis	Dialysis indicator	F5 public data variable used for stratified survival analysis/figure reconstruction.	Binary dialysis indicator used for MELD-related score calculation or stratified public analyses.			See example_values and allowed_values.	0 = no; 1 = yes.	pattern_or_fallback	manual_precision_definition	acceptable	acceptable
02_workflows/F5_workflow_v01/data/02b_figure_content/esld_F5_stratified_survival_subject_public.csv	score_for_class	Score for class	Score used for class assignment	MELD-related score, score variant, score class, or score difference used in the corresponding analysis.	Score value used to assign the row to a score class.		score points	Score or category class as represented in the data file.	Numeric score.	pattern_or_fallback	manual_precision_definition	acceptable	acceptable
02_workflows/F5_workflow_v01/data/02b_figure_content/esld_F5_stratified_survival_subject_public.csv	scr.grp	Scr grp	Score-class stratum	F5 public data variable used for stratified survival analysis/figure reconstruction.	Encoded score-class stratum used in F5; examples include le15, 16to25, and gt25.			See example_values and allowed_values.	Categorical stratum code.	pattern_or_fallback	manual_precision_definition	acceptable	acceptable
02_workflows/F5_workflow_v01/data/02b_figure_content/esld_F5_stratified_survival_subject_public.csv	source_file	Source file	Source file	Descriptor or long-format metadata field identifying the metric, variable, workflow object, unit, or source represented by the row.	Name of the source file used to create the public row or object.			See example_values and allowed_values.	File name.	pattern_or_fallback	manual_precision_definition	acceptable	acceptable
02_workflows/F5_workflow_v01/data/02b_figure_content/esld_F5_stratified_survival_subject_public.csv	status	Status	Status flag	Binary or categorical status indicator used in the corresponding analysis.	Binary or categorical status flag used in a public QC, manifest, or analysis table.			See example_values and allowed_values.	Coding as represented in the data file.	pattern_or_fallback	manual_precision_definition	acceptable	acceptable
02_workflows/F5_workflow_v01/submission_ready/public/data/esld_F5_stratified_survival_stats_public.csv	chisq	Chisq	Chi-square statistic	F5 public data variable used for stratified survival analysis/figure reconstruction.	Chi-square statistic for the row-specific survival comparison or stratified test.		chi-square statistic	See example_values and allowed_values.	Numeric chi-square statistic.	pattern_or_fallback	manual_precision_definition	acceptable	acceptable
02_workflows/F5_workflow_v01/submission_ready/public/data/esld_F5_stratified_survival_stats_public.csv	chisq_lab	Chisq lab	Formatted chi-square label	F5 public data variable used for stratified survival analysis/figure reconstruction.	Formatted display label for the chi-square statistic shown in a table or figure annotation.			See example_values and allowed_values.	Formatted character label.	pattern_or_fallback	manual_precision_definition	acceptable	acceptable
02_workflows/F5_workflow_v01/submission_ready/public/data/esld_F5_stratified_survival_stats_public.csv	n_m1	N m1	Number of observations in m1 group	Count or denominator value used in the corresponding summary, figure, or table.	Number of observations in the m1 comparison group for the row-specific figure/table stratum.		count	See example_values and allowed_values.	Integer count.	pattern_or_fallback	manual_precision_definition	acceptable	acceptable
02_workflows/F5_workflow_v01/submission_ready/public/data/esld_F5_stratified_survival_stats_public.csv	n_pm	N pm	Number of observations in pm group	Count or denominator value used in the corresponding summary, figure, or table.	Number of observations in the pm comparison group for the row-specific figure/table stratum.		count	See example_values and allowed_values.	Integer count.	pattern_or_fallback	manual_precision_definition	acceptable	acceptable
02_workflows/F5_workflow_v01/submission_ready/public/data/esld_F5_stratified_survival_stats_public.csv	p_lab	P lab	Formatted p-value label	F5 public data variable used for stratified survival analysis/figure reconstruction.	Formatted p-value label shown in a table or figure annotation.			See example_values and allowed_values.	Formatted p-value label.	pattern_or_fallback	manual_precision_definition	acceptable	acceptable
02_workflows/F5_workflow_v01/submission_ready/public/data/esld_F5_stratified_survival_stats_public.csv	pval	Pval	P value	F5 public data variable used for stratified survival analysis/figure reconstruction.	P value for the row-specific statistical comparison.		replicate number	See example_values and allowed_values.	Numeric probability value.	pattern_or_fallback	manual_precision_definition	acceptable	acceptable
02_workflows/F5_workflow_v01/submission_ready/public/data/esld_F5_stratified_survival_stats_public.csv	scr.grp	Scr grp	Score-class stratum	F5 public data variable used for stratified survival analysis/figure reconstruction.	Encoded score-class stratum used in F5; examples include le15, 16to25, and gt25.			See example_values and allowed_values.	Categorical stratum code.	pattern_or_fallback	manual_precision_definition	acceptable	acceptable
02_workflows/F5_workflow_v01/submission_ready/public/data/esld_F5_stratified_survival_subject_public.csv	albumin	Albumin	Serum albumin concentration	Quality-control, difference, rounding, or summary metric used to verify reconstruction of a public output.	Serum albumin concentration used in the corresponding public ESLD stratified survival data.		g/dL	See example_values and allowed_values.	Numeric concentration in g/dL.	pattern_or_fallback	manual_precision_definition	acceptable	review_and_improve_description
02_workflows/F5_workflow_v01/submission_ready/public/data/esld_F5_stratified_survival_subject_public.csv	bilirubin	Bilirubin	Total bilirubin concentration	Bilirubin-related concentration or metric used in the corresponding analysis.	Total bilirubin concentration used in the public ESLD analysis data.		mg/dL	See example_values and allowed_values.	Numeric concentration in mg/dL.	pattern_or_fallback	manual_precision_definition	acceptable	acceptable
02_workflows/F5_workflow_v01/submission_ready/public/data/esld_F5_stratified_survival_subject_public.csv	creatinine_corrected	Creatinine corrected	Corrected creatinine concentration	Creatinine-related concentration, correction, prediction, or validation metric used in the corresponding analysis.	Corrected creatinine concentration used for recalculated MELD-related scores.		mg/dL	See example_values and allowed_values.	Numeric concentration in mg/dL.	pattern_or_fallback	manual_precision_definition	acceptable	acceptable
02_workflows/F5_workflow_v01/submission_ready/public/data/esld_F5_stratified_survival_subject_public.csv	creatinine_raw	Creatinine raw	Raw creatinine concentration	Creatinine-related concentration, correction, prediction, or validation metric used in the corresponding analysis.	Raw measured creatinine concentration before applying the study-specific correction.		mg/dL	See example_values and allowed_values.	Numeric concentration in mg/dL.	pattern_or_fallback	manual_precision_definition	acceptable	acceptable
02_workflows/F5_workflow_v01/submission_ready/public/data/esld_F5_stratified_survival_subject_public.csv	delta.grp	Delta grp	Score-delta comparison group	F5 public data variable used for stratified survival analysis/figure reconstruction.	Encoded score-delta comparison group used in F5; examples include pm and m1 as defined by the workflow grouping.			See example_values and allowed_values.	Categorical group code as encoded by the F5 workflow.	pattern_or_fallback	manual_precision_definition	acceptable	acceptable
02_workflows/F5_workflow_v01/submission_ready/public/data/esld_F5_stratified_survival_subject_public.csv	delta_group_label	Delta group label	Displayed score-delta group label	F5 public data variable used for stratified survival analysis/figure reconstruction.	Human-readable score-delta group label displayed in the stratified survival figure.			See example_values and allowed_values.	Display label.	pattern_or_fallback	manual_precision_definition	acceptable	acceptable
02_workflows/F5_workflow_v01/submission_ready/public/data/esld_F5_stratified_survival_subject_public.csv	dialysis	Dialysis	Dialysis indicator	F5 public data variable used for stratified survival analysis/figure reconstruction.	Binary dialysis indicator used for MELD-related score calculation or stratified public analyses.			See example_values and allowed_values.	0 = no; 1 = yes.	pattern_or_fallback	manual_precision_definition	acceptable	acceptable
02_workflows/F5_workflow_v01/submission_ready/public/data/esld_F5_stratified_survival_subject_public.csv	score_for_class	Score for class	Score used for class assignment	MELD-related score, score variant, score class, or score difference used in the corresponding analysis.	Score value used to assign the row to a score class.		score points	Score or category class as represented in the data file.	Numeric score.	pattern_or_fallback	manual_precision_definition	acceptable	acceptable
02_workflows/F5_workflow_v01/submission_ready/public/data/esld_F5_stratified_survival_subject_public.csv	scr.grp	Scr grp	Score-class stratum	F5 public data variable used for stratified survival analysis/figure reconstruction.	Encoded score-class stratum used in F5; examples include le15, 16to25, and gt25.			See example_values and allowed_values.	Categorical stratum code.	pattern_or_fallback	manual_precision_definition	acceptable	acceptable
02_workflows/F5_workflow_v01/submission_ready/public/data/esld_F5_stratified_survival_subject_public.csv	source_file	Source file	Source file	Descriptor or long-format metadata field identifying the metric, variable, workflow object, unit, or source represented by the row.	Name of the source file used to create the public row or object.			See example_values and allowed_values.	File name.	pattern_or_fallback	manual_precision_definition	acceptable	acceptable
02_workflows/F5_workflow_v01/submission_ready/public/data/esld_F5_stratified_survival_subject_public.csv	status	Status	Status flag	Binary or categorical status indicator used in the corresponding analysis.	Binary or categorical status flag used in a public QC, manifest, or analysis table.			See example_values and allowed_values.	Coding as represented in the data file.	pattern_or_fallback	manual_precision_definition	acceptable	acceptable
02_workflows/T1_workflow_v01/data/01_source_loaded_harmonized/esld_T1_baseline_patient_public.csv	any_dialysis	Any dialysis	Any dialysis indicator	T1 public data variable used for baseline table reconstruction.	Binary indicator showing whether dialysis was present in the public baseline/table cohort.			See example_values and allowed_values.	0 = no; 1 = yes.	pattern_or_fallback	manual_precision_definition	acceptable	acceptable
02_workflows/T1_workflow_v01/data/01_source_loaded_harmonized/esld_T1_baseline_patient_public.csv	etiology_any	Etiology any	Any etiology assigned	T1 public data variable used for baseline table reconstruction.	Binary indicator showing whether at least one etiology category is assigned.			See example_values and allowed_values.	0 = no; 1 = yes.	pattern_or_fallback	manual_precision_definition	acceptable	acceptable
02_workflows/T1_workflow_v01/data/01_source_loaded_harmonized/esld_T1_baseline_patient_public.csv	n_rows_meld	N rows meld	Number of rows for MELD	MELD-related score, score variant, score class, or score difference used in the corresponding analysis.	Number of rows available for the MELD model or score variant.		count	See example_values and allowed_values.	Integer count.	pattern_or_fallback	manual_precision_definition	acceptable	acceptable
02_workflows/T1_workflow_v01/data/01_source_loaded_harmonized/esld_T1_baseline_patient_public.csv	n_rows_meld3	N rows meld3	Number of rows for MELD 3.0	MELD-related score, score variant, score class, or score difference used in the corresponding analysis.	Number of rows available for the MELD 3.0 model or score variant.		count	See example_values and allowed_values.	Integer count.	pattern_or_fallback	manual_precision_definition	acceptable	acceptable
02_workflows/T1_workflow_v01/data/01_source_loaded_harmonized/esld_T1_baseline_patient_public.csv	n_rows_meld_na	N rows meld na	Number of rows for MELD-Na	MELD-related score, score variant, score class, or score difference used in the corresponding analysis.	Number of rows available for the MELD-Na model or score variant.		count	See example_values and allowed_values.	Integer count.	pattern_or_fallback	manual_precision_definition	acceptable	acceptable
02_workflows/T1_workflow_v01/data/01_source_loaded_harmonized/esld_T1_baseline_patient_public.csv	n_rows_remeld_na	N rows remeld na	Number of rows for reMELD-Na	MELD-related score, score variant, score class, or score difference used in the corresponding analysis.	Number of rows available for the reMELD-Na model or score variant.		count	See example_values and allowed_values.	Integer count.	pattern_or_fallback	manual_precision_definition	acceptable	acceptable
02_workflows/T1_workflow_v01/data/01_source_loaded_harmonized/esld_master_long_public.csv	age_years_sample	Age years sample	Age at sample	Public-release pseudonym or technical identifier used for grouping, joining, or reconstructing the released analysis object; not an original clinical identifier unless explicitly stated otherwise.	Age in years at the sample-level public ESLD record.		years	See example_values and allowed_values.	Integer age in years.	pattern_or_fallback	manual_precision_definition	acceptable	acceptable
02_workflows/T1_workflow_v01/data/01_source_loaded_harmonized/esld_master_long_public.csv	albumin_g_dl	Albumin g dl	Serum albumin concentration	Quality-control, difference, rounding, or summary metric used to verify reconstruction of a public output.	Serum albumin concentration in the public ESLD master data.		g/dL	See example_values and allowed_values.	Numeric concentration in g/dL.	pattern_or_fallback	manual_precision_definition	acceptable	acceptable
02_workflows/T1_workflow_v01/data/01_source_loaded_harmonized/esld_master_long_public.csv	dead_sample_flag	Dead sample flag	Sample-level death-outcome flag	Public-release pseudonym or technical identifier used for grouping, joining, or reconstructing the released analysis object; not an original clinical identifier unless explicitly stated otherwise.	Binary sample-level indicator that the corresponding public sample record is linked to the death-outcome group used in the analysis.			See example_values and allowed_values.	0 = no; 1 = yes.	pattern_or_fallback	manual_precision_definition	acceptable	review_and_improve_description
02_workflows/T1_workflow_v01/data/01_source_loaded_harmonized/esld_master_long_public.csv	delta_eq_0_flag	Delta eq 0 flag	Zero score-delta flag	Binary or categorical status indicator used in the corresponding analysis.	Binary indicator equal to 1 when the score delta is exactly zero.			See example_values and allowed_values.	0 = no; 1 = yes.	pattern_or_fallback	manual_precision_definition	acceptable	acceptable
02_workflows/T1_workflow_v01/data/01_source_loaded_harmonized/esld_master_long_public.csv	delta_gt_0_flag	Delta gt 0 flag	Positive score-delta flag	Binary or categorical status indicator used in the corresponding analysis.	Binary indicator equal to 1 when the score delta is positive.			See example_values and allowed_values.	0 = no; 1 = yes.	pattern_or_fallback	manual_precision_definition	acceptable	acceptable
02_workflows/T1_workflow_v01/data/01_source_loaded_harmonized/esld_master_long_public.csv	delta_le_minus1_flag	Delta le minus1 flag	Score-delta ≤ −1 flag	Binary or categorical status indicator used in the corresponding analysis.	Binary indicator equal to 1 when the score delta is less than or equal to −1.			See example_values and allowed_values.	0 = no; 1 = yes.	pattern_or_fallback	manual_precision_definition	acceptable	acceptable
02_workflows/T1_workflow_v01/data/01_source_loaded_harmonized/esld_master_long_public.csv	etiology_source_current_flag	Etiology source current flag	Current etiology source flag	Binary or categorical status indicator used in the corresponding analysis.	Binary indicator identifying whether the etiology source is the current source used for the public row.			See example_values and allowed_values.	0 = no; 1 = yes.	pattern_or_fallback	manual_precision_definition	acceptable	acceptable
02_workflows/T1_workflow_v01/data/01_source_loaded_harmonized/esld_master_long_public.csv	icd_source_present	Icd source present	ICD source present flag	Descriptor or long-format metadata field identifying the metric, variable, workflow object, unit, or source represented by the row.	Binary indicator showing whether an ICD-derived etiology source was present for the public row.			See example_values and allowed_values.	0 = no; 1 = yes.	pattern_or_fallback	manual_precision_definition	acceptable	acceptable
02_workflows/T1_workflow_v01/data/01_source_loaded_harmonized/esld_master_long_public.csv	sample_day_from_first_sample	Sample day from first sample	Relative sample day	Public-release pseudonym or technical identifier used for grouping, joining, or reconstructing the released analysis object; not an original clinical identifier unless explicitly stated otherwise.	Relative day of the sample measured from the first sample for the public patient/sample sequence; not a calendar date.		relative months	See example_values and allowed_values.	Integer or numeric relative day count.	pattern_or_fallback	manual_precision_definition	acceptable	acceptable
02_workflows/T1_workflow_v01/data/01_source_loaded_harmonized/esld_master_long_public.csv	sample_month_index	Sample month index	Relative sample month index	Public-release pseudonym or technical identifier used for grouping, joining, or reconstructing the released analysis object; not an original clinical identifier unless explicitly stated otherwise.	Relative month index of the sample measured from the first sample for the public patient/sample sequence; not a calendar month.		score points	See example_values and allowed_values.	Integer or numeric relative month index.	pattern_or_fallback	manual_precision_definition	acceptable	acceptable
02_workflows/T1_workflow_v01/data/01_source_loaded_harmonized/esld_master_long_public.csv	score_corrected	Score corrected	Corrected score	MELD-related score, score variant, score class, or score difference used in the corresponding analysis.	MELD-related score after creatinine correction or recalculation.		score points	See example_values and allowed_values.	Numeric score.	pattern_or_fallback	manual_precision_definition	acceptable	acceptable
02_workflows/T1_workflow_v01/data/01_source_loaded_harmonized/esld_master_long_public.csv	score_original	Score original	Original score	MELD-related score, score variant, score class, or score difference used in the corresponding analysis.	Original MELD-related score before creatinine correction or recalculation.			See example_values and allowed_values.	Numeric score.	pattern_or_fallback	manual_precision_definition	acceptable	acceptable
02_workflows/T1_workflow_v01/data/01_source_loaded_harmonized/esld_master_long_public.csv	tbil	Tbil	Total bilirubin concentration	Bilirubin-related concentration or metric used in the corresponding analysis.	Total bilirubin concentration used in MELD-related score calculation in the public ESLD data.			See example_values and allowed_values.	Numeric concentration in mg/dL.	pattern_or_fallback	manual_precision_definition	acceptable	acceptable
02_workflows/T3_workflow_v01/data/01_source_loaded_harmonized/esld_master_long_public.csv	age_years_sample	Age years sample	Age at sample	Public-release pseudonym or technical identifier used for grouping, joining, or reconstructing the released analysis object; not an original clinical identifier unless explicitly stated otherwise.	Age in years at the sample-level public ESLD record.		years	See example_values and allowed_values.	Integer age in years.	pattern_or_fallback	manual_precision_definition	acceptable	acceptable
02_workflows/T3_workflow_v01/data/01_source_loaded_harmonized/esld_master_long_public.csv	albumin_g_dl	Albumin g dl	Serum albumin concentration	Quality-control, difference, rounding, or summary metric used to verify reconstruction of a public output.	Serum albumin concentration in the public ESLD master data.		g/dL	See example_values and allowed_values.	Numeric concentration in g/dL.	pattern_or_fallback	manual_precision_definition	acceptable	acceptable
02_workflows/T3_workflow_v01/data/01_source_loaded_harmonized/esld_master_long_public.csv	dead_sample_flag	Dead sample flag	Sample-level death-outcome flag	Public-release pseudonym or technical identifier used for grouping, joining, or reconstructing the released analysis object; not an original clinical identifier unless explicitly stated otherwise.	Binary sample-level indicator that the corresponding public sample record is linked to the death-outcome group used in the analysis.			See example_values and allowed_values.	0 = no; 1 = yes.	pattern_or_fallback	manual_precision_definition	acceptable	review_and_improve_description
02_workflows/T3_workflow_v01/data/01_source_loaded_harmonized/esld_master_long_public.csv	delta_eq_0_flag	Delta eq 0 flag	Zero score-delta flag	Binary or categorical status indicator used in the corresponding analysis.	Binary indicator equal to 1 when the score delta is exactly zero.			See example_values and allowed_values.	0 = no; 1 = yes.	pattern_or_fallback	manual_precision_definition	acceptable	acceptable
02_workflows/T3_workflow_v01/data/01_source_loaded_harmonized/esld_master_long_public.csv	delta_gt_0_flag	Delta gt 0 flag	Positive score-delta flag	Binary or categorical status indicator used in the corresponding analysis.	Binary indicator equal to 1 when the score delta is positive.			See example_values and allowed_values.	0 = no; 1 = yes.	pattern_or_fallback	manual_precision_definition	acceptable	acceptable
02_workflows/T3_workflow_v01/data/01_source_loaded_harmonized/esld_master_long_public.csv	delta_le_minus1_flag	Delta le minus1 flag	Score-delta ≤ −1 flag	Binary or categorical status indicator used in the corresponding analysis.	Binary indicator equal to 1 when the score delta is less than or equal to −1.			See example_values and allowed_values.	0 = no; 1 = yes.	pattern_or_fallback	manual_precision_definition	acceptable	acceptable
02_workflows/T3_workflow_v01/data/01_source_loaded_harmonized/esld_master_long_public.csv	etiology_source_current_flag	Etiology source current flag	Current etiology source flag	Binary or categorical status indicator used in the corresponding analysis.	Binary indicator identifying whether the etiology source is the current source used for the public row.			See example_values and allowed_values.	0 = no; 1 = yes.	pattern_or_fallback	manual_precision_definition	acceptable	acceptable
02_workflows/T3_workflow_v01/data/01_source_loaded_harmonized/esld_master_long_public.csv	icd_source_present	Icd source present	ICD source present flag	Descriptor or long-format metadata field identifying the metric, variable, workflow object, unit, or source represented by the row.	Binary indicator showing whether an ICD-derived etiology source was present for the public row.			See example_values and allowed_values.	0 = no; 1 = yes.	pattern_or_fallback	manual_precision_definition	acceptable	acceptable
02_workflows/T3_workflow_v01/data/01_source_loaded_harmonized/esld_master_long_public.csv	sample_day_from_first_sample	Sample day from first sample	Relative sample day	Public-release pseudonym or technical identifier used for grouping, joining, or reconstructing the released analysis object; not an original clinical identifier unless explicitly stated otherwise.	Relative day of the sample measured from the first sample for the public patient/sample sequence; not a calendar date.		relative months	See example_values and allowed_values.	Integer or numeric relative day count.	pattern_or_fallback	manual_precision_definition	acceptable	acceptable
02_workflows/T3_workflow_v01/data/01_source_loaded_harmonized/esld_master_long_public.csv	sample_month_index	Sample month index	Relative sample month index	Public-release pseudonym or technical identifier used for grouping, joining, or reconstructing the released analysis object; not an original clinical identifier unless explicitly stated otherwise.	Relative month index of the sample measured from the first sample for the public patient/sample sequence; not a calendar month.		score points	See example_values and allowed_values.	Integer or numeric relative month index.	pattern_or_fallback	manual_precision_definition	acceptable	acceptable
02_workflows/T3_workflow_v01/data/01_source_loaded_harmonized/esld_master_long_public.csv	score_corrected	Score corrected	Corrected score	MELD-related score, score variant, score class, or score difference used in the corresponding analysis.	MELD-related score after creatinine correction or recalculation.		score points	See example_values and allowed_values.	Numeric score.	pattern_or_fallback	manual_precision_definition	acceptable	acceptable
02_workflows/T3_workflow_v01/data/01_source_loaded_harmonized/esld_master_long_public.csv	score_original	Score original	Original score	MELD-related score, score variant, score class, or score difference used in the corresponding analysis.	Original MELD-related score before creatinine correction or recalculation.			See example_values and allowed_values.	Numeric score.	pattern_or_fallback	manual_precision_definition	acceptable	acceptable
02_workflows/T3_workflow_v01/data/01_source_loaded_harmonized/esld_master_long_public.csv	tbil	Tbil	Total bilirubin concentration	Bilirubin-related concentration or metric used in the corresponding analysis.	Total bilirubin concentration used in MELD-related score calculation in the public ESLD data.			See example_values and allowed_values.	Numeric concentration in mg/dL.	pattern_or_fallback	manual_precision_definition	acceptable	acceptable
02_workflows/T4_workflow_v01/data/01_source_loaded_harmonized/esld_master_long_public.csv	age_years_sample	Age years sample	Age at sample	Public-release pseudonym or technical identifier used for grouping, joining, or reconstructing the released analysis object; not an original clinical identifier unless explicitly stated otherwise.	Age in years at the sample-level public ESLD record.		years	See example_values and allowed_values.	Integer age in years.	pattern_or_fallback	manual_precision_definition	acceptable	acceptable
02_workflows/T4_workflow_v01/data/01_source_loaded_harmonized/esld_master_long_public.csv	albumin_g_dl	Albumin g dl	Serum albumin concentration	Quality-control, difference, rounding, or summary metric used to verify reconstruction of a public output.	Serum albumin concentration in the public ESLD master data.		g/dL	See example_values and allowed_values.	Numeric concentration in g/dL.	pattern_or_fallback	manual_precision_definition	acceptable	acceptable
02_workflows/T4_workflow_v01/data/01_source_loaded_harmonized/esld_master_long_public.csv	dead_sample_flag	Dead sample flag	Sample-level death-outcome flag	Public-release pseudonym or technical identifier used for grouping, joining, or reconstructing the released analysis object; not an original clinical identifier unless explicitly stated otherwise.	Binary sample-level indicator that the corresponding public sample record is linked to the death-outcome group used in the analysis.			See example_values and allowed_values.	0 = no; 1 = yes.	pattern_or_fallback	manual_precision_definition	acceptable	review_and_improve_description
02_workflows/T4_workflow_v01/data/01_source_loaded_harmonized/esld_master_long_public.csv	delta_eq_0_flag	Delta eq 0 flag	Zero score-delta flag	Binary or categorical status indicator used in the corresponding analysis.	Binary indicator equal to 1 when the score delta is exactly zero.			See example_values and allowed_values.	0 = no; 1 = yes.	pattern_or_fallback	manual_precision_definition	acceptable	acceptable
02_workflows/T4_workflow_v01/data/01_source_loaded_harmonized/esld_master_long_public.csv	delta_gt_0_flag	Delta gt 0 flag	Positive score-delta flag	Binary or categorical status indicator used in the corresponding analysis.	Binary indicator equal to 1 when the score delta is positive.			See example_values and allowed_values.	0 = no; 1 = yes.	pattern_or_fallback	manual_precision_definition	acceptable	acceptable
02_workflows/T4_workflow_v01/data/01_source_loaded_harmonized/esld_master_long_public.csv	delta_le_minus1_flag	Delta le minus1 flag	Score-delta ≤ −1 flag	Binary or categorical status indicator used in the corresponding analysis.	Binary indicator equal to 1 when the score delta is less than or equal to −1.			See example_values and allowed_values.	0 = no; 1 = yes.	pattern_or_fallback	manual_precision_definition	acceptable	acceptable
02_workflows/T4_workflow_v01/data/01_source_loaded_harmonized/esld_master_long_public.csv	etiology_source_current_flag	Etiology source current flag	Current etiology source flag	Binary or categorical status indicator used in the corresponding analysis.	Binary indicator identifying whether the etiology source is the current source used for the public row.			See example_values and allowed_values.	0 = no; 1 = yes.	pattern_or_fallback	manual_precision_definition	acceptable	acceptable
02_workflows/T4_workflow_v01/data/01_source_loaded_harmonized/esld_master_long_public.csv	icd_source_present	Icd source present	ICD source present flag	Descriptor or long-format metadata field identifying the metric, variable, workflow object, unit, or source represented by the row.	Binary indicator showing whether an ICD-derived etiology source was present for the public row.			See example_values and allowed_values.	0 = no; 1 = yes.	pattern_or_fallback	manual_precision_definition	acceptable	acceptable
02_workflows/T4_workflow_v01/data/01_source_loaded_harmonized/esld_master_long_public.csv	sample_day_from_first_sample	Sample day from first sample	Relative sample day	Public-release pseudonym or technical identifier used for grouping, joining, or reconstructing the released analysis object; not an original clinical identifier unless explicitly stated otherwise.	Relative day of the sample measured from the first sample for the public patient/sample sequence; not a calendar date.		relative months	See example_values and allowed_values.	Integer or numeric relative day count.	pattern_or_fallback	manual_precision_definition	acceptable	acceptable
02_workflows/T4_workflow_v01/data/01_source_loaded_harmonized/esld_master_long_public.csv	sample_month_index	Sample month index	Relative sample month index	Public-release pseudonym or technical identifier used for grouping, joining, or reconstructing the released analysis object; not an original clinical identifier unless explicitly stated otherwise.	Relative month index of the sample measured from the first sample for the public patient/sample sequence; not a calendar month.		score points	See example_values and allowed_values.	Integer or numeric relative month index.	pattern_or_fallback	manual_precision_definition	acceptable	acceptable
02_workflows/T4_workflow_v01/data/01_source_loaded_harmonized/esld_master_long_public.csv	score_corrected	Score corrected	Corrected score	MELD-related score, score variant, score class, or score difference used in the corresponding analysis.	MELD-related score after creatinine correction or recalculation.		score points	See example_values and allowed_values.	Numeric score.	pattern_or_fallback	manual_precision_definition	acceptable	acceptable
02_workflows/T4_workflow_v01/data/01_source_loaded_harmonized/esld_master_long_public.csv	score_original	Score original	Original score	MELD-related score, score variant, score class, or score difference used in the corresponding analysis.	Original MELD-related score before creatinine correction or recalculation.			See example_values and allowed_values.	Numeric score.	pattern_or_fallback	manual_precision_definition	acceptable	acceptable
02_workflows/T4_workflow_v01/data/01_source_loaded_harmonized/esld_master_long_public.csv	tbil	Tbil	Total bilirubin concentration	Bilirubin-related concentration or metric used in the corresponding analysis.	Total bilirubin concentration used in MELD-related score calculation in the public ESLD data.			See example_values and allowed_values.	Numeric concentration in mg/dL.	pattern_or_fallback	manual_precision_definition	acceptable	acceptable
02_workflows/T4_workflow_v01/data/02b_table_content/esld_T4_score_deviation_outcome_table_public.csv	MELD	MELD score	MELD result column	Original MELD score.	Formatted result value for the MELD score variant in the public table/summary row.		mg/dL	See example_values and allowed_values.	Formatted character or numeric table value.	exact_definition	manual_precision_definition	acceptable	acceptable
02_workflows/T4_workflow_v01/data/02b_table_content/esld_T4_score_deviation_outcome_table_public.csv	MELD 3.0	MELD 3 0	MELD 3.0 result column	MELD-related score, score variant, score class, or score difference used in the corresponding analysis.	Formatted result value for the MELD 3.0 score variant in the public table/summary row.		formatted table value	See example_values and allowed_values.	Formatted character or numeric table value.	pattern_or_fallback	manual_precision_definition	acceptable	acceptable
02_workflows/T4_workflow_v01/data/02b_table_content/esld_T4_score_deviation_outcome_table_public.csv	MELD-Na	MELD-Na	MELD-Na result column	MELD-related score, score variant, score class, or score difference used in the corresponding analysis.	Formatted result value for the MELD-Na score variant in the public table/summary row.		formatted table value	See example_values and allowed_values.	Formatted character or numeric table value.	pattern_or_fallback	manual_precision_definition	acceptable	acceptable
02_workflows/T4_workflow_v01/data/02b_table_content/esld_T4_score_deviation_outcome_table_public.csv	reMELD-Na	ReMELD-Na	reMELD-Na result column	MELD-related score, score variant, score class, or score difference used in the corresponding analysis.	Formatted result value for the reMELD-Na score variant in the public table/summary row.		formatted table value	See example_values and allowed_values.	Formatted character or numeric table value.	pattern_or_fallback	manual_precision_definition	acceptable	acceptable
02_workflows/T4_workflow_v01/data/02b_table_content/esld_T4_score_deviation_outcome_table_public.csv	row_order	Row order	Display row order	T4 public data variable used for score-deviation/outcome table reconstruction.	Integer row order used to render the public table in the intended display sequence.		relative days	See example_values and allowed_values.	Integer display order.	pattern_or_fallback	manual_precision_definition	acceptable	acceptable
02_workflows/T4_workflow_v01/data/02b_table_content/esld_T4_score_deviation_outcome_table_public.csv	section	Section	Table section	T4 public data variable used for score-deviation/outcome table reconstruction.	Section heading or row group used in the rendered public table.			See example_values and allowed_values.	Character table-section label.	pattern_or_fallback	manual_precision_definition	acceptable	acceptable
02_workflows/T4_workflow_v01/submission_ready/public/data/esld_T4_score_deviation_outcome_table_public.csv	MELD	MELD score	MELD result column	Original MELD score.	Formatted result value for the MELD score variant in the public table/summary row.		mg/dL	See example_values and allowed_values.	Formatted character or numeric table value.	exact_definition	manual_precision_definition	acceptable	acceptable
02_workflows/T4_workflow_v01/submission_ready/public/data/esld_T4_score_deviation_outcome_table_public.csv	MELD 3.0	MELD 3 0	MELD 3.0 result column	MELD-related score, score variant, score class, or score difference used in the corresponding analysis.	Formatted result value for the MELD 3.0 score variant in the public table/summary row.		formatted table value	See example_values and allowed_values.	Formatted character or numeric table value.	pattern_or_fallback	manual_precision_definition	acceptable	acceptable
02_workflows/T4_workflow_v01/submission_ready/public/data/esld_T4_score_deviation_outcome_table_public.csv	MELD-Na	MELD-Na	MELD-Na result column	MELD-related score, score variant, score class, or score difference used in the corresponding analysis.	Formatted result value for the MELD-Na score variant in the public table/summary row.		formatted table value	See example_values and allowed_values.	Formatted character or numeric table value.	pattern_or_fallback	manual_precision_definition	acceptable	acceptable
02_workflows/T4_workflow_v01/submission_ready/public/data/esld_T4_score_deviation_outcome_table_public.csv	reMELD-Na	ReMELD-Na	reMELD-Na result column	MELD-related score, score variant, score class, or score difference used in the corresponding analysis.	Formatted result value for the reMELD-Na score variant in the public table/summary row.		formatted table value	See example_values and allowed_values.	Formatted character or numeric table value.	pattern_or_fallback	manual_precision_definition	acceptable	acceptable
02_workflows/T4_workflow_v01/submission_ready/public/data/esld_T4_score_deviation_outcome_table_public.csv	row_order	Row order	Display row order	T4 public data variable used for score-deviation/outcome table reconstruction.	Integer row order used to render the public table in the intended display sequence.		relative days	See example_values and allowed_values.	Integer display order.	pattern_or_fallback	manual_precision_definition	acceptable	acceptable
02_workflows/T4_workflow_v01/submission_ready/public/data/esld_T4_score_deviation_outcome_table_public.csv	section	Section	Table section	T4 public data variable used for score-deviation/outcome table reconstruction.	Section heading or row group used in the rendered public table.			See example_values and allowed_values.	Character table-section label.	pattern_or_fallback	manual_precision_definition	acceptable	acceptable
