# Supplementary material for: Creatinine assay interferences compromises MELD accuracy and may bias liver allocation
Source: Nat Commun. 2026 Jul 23;17:7111. doi: 10.1038/s41467-026-75011-x (PMC13396164; doi:10.1038/s41467-026-75011-x)
Supplement: Supplementary file 4 — Source Data [file 41467_2026_75011_MOESM4_ESM.zip › figshare_package_FINAL_PUBLIC_DEPOSIT_V1_20260503_002637/00_release_manifests/CODEBOOK_GROUP_DEFINITION_PATCH_v01.csv]

dictionary_file	file	variable	old_label	new_label	old_description	new_description	old_unit	new_unit	old_value_coding	new_value_coding
public_variable_dictionary_FINAL_CODEBOOK.csv	01_primary_data/public/esld_master_long_public.csv	sample_day_from_first_sample	Age at first available public record	Relative sample day	Age in years at the first available public ESLD record for the patient or encounter represented in the released data.	Relative day of the sample measured from the first sample for the public patient/sample sequence; not a calendar date.	years	relative days	Integer age in years.	Integer or numeric relative day count.
public_variable_dictionary_FINAL_CODEBOOK.csv	01_primary_data/public/esld_master_long_public.csv	sample_month_index	Age at sample	Relative sample month index	Age in years at the sample-level public ESLD record.	Relative month index of the sample measured from the first sample for the public patient/sample sequence; not a calendar month.	years	relative months	Integer age in years.	Integer or numeric relative month index.
public_variable_dictionary_FINAL_CODEBOOK.csv	01_primary_data/public/f1_tb_cre_experimental_array_raw.csv	plot_correction_mg_dL	Serum albumin concentration	Plotted creatinine correction	Serum albumin concentration in the public ESLD master data.	Creatinine correction value plotted in F1, expressed in mg/dL as the difference between corrected/reference and measured creatinine.	g/dL	mg/dL	Numeric concentration in g/dL.	Numeric correction in mg/dL.
public_variable_dictionary_FINAL_CODEBOOK.csv	01_primary_data/public/f1_tb_cre_experimental_array_raw.csv	replicate	Alcohol-related liver disease etiology flag	Experimental replicate number	Binary etiology indicator for alcohol-related liver disease in the public ESLD cohort.	Replicate number within the F1 experimental dataset.			0 = no; 1 = yes.	Integer replicate number.
public_variable_dictionary_FINAL_CODEBOOK.csv	01_primary_data/public/f2_simulated_heatmap_repository.csv	pct_negative	Combined alcohol-related liver disease and hepatitis C etiology flag	Percentage of simulated subpoints with negative score shift	Binary etiology indicator for combined alcohol-related liver disease and hepatitis C in the public ESLD cohort.	Percentage of simulated subpoints within the F2 heatmap bin where the score shift is negative, defined as score delta ≤ −1.		%	0 = no; 1 = yes.	0–100 percentage scale.
public_variable_dictionary_FINAL_CODEBOOK.csv	01_primary_data/public/f2_simulated_heatmap_repository.csv	y_value	Autoimmune liver disease etiology flag	Heatmap y-axis total bilirubin value	Binary etiology indicator for autoimmune liver disease in the public ESLD cohort.	Total bilirubin value defining the y-axis coordinate of an F2 heatmap bin.		mg/dL	0 = no; 1 = yes.	Numeric total bilirubin value in mg/dL.
public_variable_dictionary_FINAL_CODEBOOK.csv	02_workflows/F1_workflow_v02/data/01_source_loaded_harmonized/expm_F1_array_raw_public.csv	plot_correction_mg_dL	Creatinine concentration	Plotted creatinine correction	Creatinine concentration used in MELD-related score calculation before applying the study-specific correction.	Creatinine correction value plotted in F1, expressed in mg/dL as the difference between corrected/reference and measured creatinine.	mg/dL	mg/dL	Numeric concentration in mg/dL.	Numeric correction in mg/dL.
public_variable_dictionary_FINAL_CODEBOOK.csv	02_workflows/F1_workflow_v02/data/01_source_loaded_harmonized/expm_F1_array_raw_public.csv	replicate	Corrected creatinine concentration	Experimental replicate number	Creatinine concentration after applying the study-specific correction used for recalculated MELD-related scores.	Replicate number within the F1 experimental dataset.	mg/dL		Numeric concentration in mg/dL.	Integer replicate number.
public_variable_dictionary_FINAL_CODEBOOK.csv	02_workflows/F1_workflow_v02/data/02a_refined_analysis/expm_F1_array_input_public.csv	plot_correction_mg_dL	Relative day count	Plotted creatinine correction	Relative day count used for time alignment; negative/positive values are relative to the analysis anchor and are not calendar dates.	Creatinine correction value plotted in F1, expressed in mg/dL as the difference between corrected/reference and measured creatinine.		mg/dL	See example_values and allowed_values.	Numeric correction in mg/dL.
public_variable_dictionary_FINAL_CODEBOOK.csv	02_workflows/F1_workflow_v02/data/02a_refined_analysis/expm_F1_array_input_public.csv	replicate	Relative month count	Experimental replicate number	Relative month count derived from the relative day count; this is not a calendar month.	Replicate number within the F1 experimental dataset.			See example_values and allowed_values.	Integer replicate number.
public_variable_dictionary_FINAL_CODEBOOK.csv	02_workflows/F1_workflow_v02/data/02a_refined_analysis/expm_F1_model_coefficients_public.csv	term	Dead-sample flag	Polynomial model term	Binary indicator identifying public ESLD sample records assigned to the deceased-sample subset used in sample-level analyses.	Term name in the fixed F1 correction polynomial, for example intercept, bilirubin term, squared bilirubin term, creatinine term, or squared creatinine term.			0 = not assigned to deceased-sample subset; 1 = assigned to deceased-sample subset.	Categorical polynomial term label.
public_variable_dictionary_FINAL_CODEBOOK.csv	02_workflows/F1_workflow_v02/submission_ready/public/data/expm_F1_array_input_public.csv	plot_correction_mg_dL	Death within 90 days	Plotted creatinine correction	Binary indicator for death within 90 days of the analysis anchor.	Creatinine correction value plotted in F1, expressed in mg/dL as the difference between corrected/reference and measured creatinine.		mg/dL	0 = no; 1 = yes	Numeric correction in mg/dL.
public_variable_dictionary_FINAL_CODEBOOK.csv	02_workflows/F1_workflow_v02/submission_ready/public/data/expm_F1_array_input_public.csv	replicate	Deceased patient flag	Experimental replicate number	Binary indicator identifying deceased patients within the released analysis context.	Replicate number within the F1 experimental dataset.			0 = no; 1 = yes	Integer replicate number.
public_variable_dictionary_FINAL_CODEBOOK.csv	02_workflows/F2_workflow_v01/data/02b_figure_content/slco_F2_heatmap_bin_public.csv	pct_negative	Zero score-delta flag	Percentage of simulated subpoints with negative score shift	Binary indicator equal to 1 when the score delta is exactly zero.	Percentage of simulated subpoints within the F2 heatmap bin where the score shift is negative, defined as score delta ≤ −1.		%	0 = no; 1 = yes.	0–100 percentage scale.
public_variable_dictionary_FINAL_CODEBOOK.csv	02_workflows/F2_workflow_v01/data/02b_figure_content/slco_F2_heatmap_bin_public.csv	y_value	Positive score-delta flag	Heatmap y-axis total bilirubin value	Binary indicator equal to 1 when the score delta is positive.	Total bilirubin value defining the y-axis coordinate of an F2 heatmap bin.		mg/dL	0 = no; 1 = yes.	Numeric total bilirubin value in mg/dL.
public_variable_dictionary_FINAL_CODEBOOK.csv	02_workflows/F2_workflow_v01/submission_ready/public/data/slco_F2_heatmap_bin_public.csv	pct_negative	Score-delta ≤ −1 flag	Percentage of simulated subpoints with negative score shift	Binary indicator equal to 1 when the score delta is less than or equal to −1.	Percentage of simulated subpoints within the F2 heatmap bin where the score shift is negative, defined as score delta ≤ −1.		%	0 = no; 1 = yes.	0–100 percentage scale.
public_variable_dictionary_FINAL_CODEBOOK.csv	02_workflows/F2_workflow_v01/submission_ready/public/data/slco_F2_heatmap_bin_public.csv	y_value	Dialysis indicator as recorded before score derivation	Heatmap y-axis total bilirubin value	Binary indicator showing whether dialysis was recorded in the source field before score derivation.	Total bilirubin value defining the y-axis coordinate of an F2 heatmap bin.		mg/dL	0 = no dialysis recorded; 1 = dialysis recorded.	Numeric total bilirubin value in mg/dL.
public_variable_dictionary_FINAL_CODEBOOK.csv	02_workflows/F3_workflow_v01/data/01_source_loaded_harmonized/esld_master_long_public.csv	sample_day_from_first_sample	Public encounter pseudonym	Relative sample day	Non-linkable public-release encounter pseudonym used for encounter-level grouping; not an original hospital encounter identifier.	Relative day of the sample measured from the first sample for the public patient/sample sequence; not a calendar date.		relative days	See example_values and allowed_values.	Integer or numeric relative day count.
public_variable_dictionary_FINAL_CODEBOOK.csv	02_workflows/F3_workflow_v01/data/01_source_loaded_harmonized/esld_master_long_public.csv	sample_month_index	Current etiology source flag	Relative sample month index	Binary indicator identifying whether the etiology source is the current source used for the public row.	Relative month index of the sample measured from the first sample for the public patient/sample sequence; not a calendar month.		relative months	0 = no; 1 = yes.	Integer or numeric relative month index.
public_variable_dictionary_FINAL_CODEBOOK.csv	02_workflows/F3_workflow_v01/data/02b_figure_content/esld_F3_score_shift_aggregate_public.csv	delta_class	Unclassified liver disease etiology flag	Score-delta class	Binary etiology indicator identifying records without a classified liver disease etiology in the public ESLD cohort.	Encoded score-shift class used in F3 score-shift summaries. p1 denotes a one-point positive score shift; pm denotes the reference/no-decrease category used by the workflow; m1 denotes the minus-one score-shift class; m2 denotes the minus-two score-shift class.			0 = no; 1 = yes.	Categorical code: p1 = +1 score point; pm = workflow reference/no-decrease class; m1 = −1 score point; m2 = −2 score points.
public_variable_dictionary_FINAL_CODEBOOK.csv	02_workflows/F3_workflow_v01/data/02b_figure_content/esld_F3_score_shift_aggregate_public.csv	x_class	Hepatitis B virus etiology flag	X-axis score class	Binary etiology indicator for hepatitis B virus-related liver disease in the public ESLD cohort.	Score class shown on the x-axis or used as the x-position in the F3 score-shift figure.		score class	0 = no; 1 = yes.	Score-class label or value.
public_variable_dictionary_FINAL_CODEBOOK.csv	02_workflows/F3_workflow_v01/submission_ready/public/data/esld_F3_score_shift_aggregate_public.csv	delta_class	Hepatitis C virus etiology flag	Score-delta class	Binary etiology indicator for hepatitis C virus-related liver disease in the public ESLD cohort.	Encoded score-shift class used in F3 score-shift summaries. p1 denotes a one-point positive score shift; pm denotes the reference/no-decrease category used by the workflow; m1 denotes the minus-one score-shift class; m2 denotes the minus-two score-shift class.			0 = no; 1 = yes.	Categorical code: p1 = +1 score point; pm = workflow reference/no-decrease class; m1 = −1 score point; m2 = −2 score points.
public_variable_dictionary_FINAL_CODEBOOK.csv	02_workflows/F3_workflow_v01/submission_ready/public/data/esld_F3_score_shift_aggregate_public.csv	x_class	ICD source present flag	X-axis score class	Binary indicator showing whether an ICD-derived etiology source was present for the public row.	Score class shown on the x-axis or used as the x-position in the F3 score-shift figure.		score class	0 = no; 1 = yes.	Score-class label or value.
public_variable_dictionary_FINAL_CODEBOOK.csv	02_workflows/F4_workflow_v01/data/01_source_loaded_harmonized/esld_master_long_public.csv	sample_day_from_first_sample	Inclusion flag for Table 1 cohort	Relative sample day	Binary indicator identifying records included in the public ESLD Table 1 baseline-characteristics cohort.	Relative day of the sample measured from the first sample for the public patient/sample sequence; not a calendar date.		relative days	0 = not included; 1 = included.	Integer or numeric relative day count.
public_variable_dictionary_FINAL_CODEBOOK.csv	02_workflows/F4_workflow_v01/data/01_source_loaded_harmonized/esld_master_long_public.csv	sample_month_index	Inclusion flag for Table 3 anchor-model cohort	Relative sample month index	Binary indicator identifying records included in the Table 3 anchor-model cohort used for creatinine-comparison analyses.	Relative month index of the sample measured from the first sample for the public patient/sample sequence; not a calendar month.		relative months	0 = not included; 1 = included.	Integer or numeric relative month index.
public_variable_dictionary_FINAL_CODEBOOK.csv	02_workflows/F4_workflow_v01/data/02b_figure_content/esld_F4_survival_stats_public.csv	median_m1	Inclusion flag for Table 4 prevalence pathway	Median value for m1 group	Binary indicator identifying records included in the Table 4 prevalence-analysis pathway.	Median row-specific value for the m1 group. m1 denotes the negative score-shift group. In class-level score-shift summaries it denotes the minus-one score-shift class; in grouped survival outputs it is the negative-shift comparison group used by the workflow.		analysis-specific scale	0 = not included; 1 = included.	Numeric summary value; scale depends on the row-specific F4 statistic.
public_variable_dictionary_FINAL_CODEBOOK.csv	02_workflows/F4_workflow_v01/data/02b_figure_content/esld_F4_survival_stats_public.csv	median_pm2	Inclusion flag for Table 4 survival pathway	Median value for pm2 group	Binary indicator identifying records included in the Table 4 survival-analysis pathway.	Median row-specific value for the pm2 group in F4 survival-statistics data. pm2 denotes the F4 comparator group used against m1 in the survival-statistics table; it should be interpreted as the F4 workflow's non-m1/reference comparator group.		analysis-specific scale	0 = not included; 1 = included.	Numeric summary value; scale depends on the row-specific F4 statistic.
public_variable_dictionary_FINAL_CODEBOOK.csv	02_workflows/F4_workflow_v01/data/02b_figure_content/esld_F4_survival_stats_public.csv	n_m1	International normalized ratio	Number of observations in m1 group	International normalized ratio of prothrombin time used for MELD-related score calculation.	Count of observations in the m1 group for the row-specific stratum. m1 denotes the negative score-shift group. In class-level score-shift summaries it denotes the minus-one score-shift class; in grouped survival outputs it is the negative-shift comparison group used by the workflow.	ratio	count	Numeric INR value.	Integer count.
public_variable_dictionary_FINAL_CODEBOOK.csv	02_workflows/F4_workflow_v01/data/02b_figure_content/esld_F4_survival_stats_public.csv	n_pm2	Metabolic dysfunction-associated steatohepatitis etiology flag	Number of observations in pm2 group	Binary etiology indicator for metabolic dysfunction-associated steatohepatitis in the public ESLD cohort.	Count of observations in the pm2 group for the row-specific F4 survival stratum. pm2 denotes the F4 comparator group used against m1 in the survival-statistics table; it should be interpreted as the F4 workflow's non-m1/reference comparator group.		count	0 = no; 1 = yes.	Integer count.
public_variable_dictionary_FINAL_CODEBOOK.csv	02_workflows/F4_workflow_v01/data/02b_figure_content/esld_F4_survival_stats_public.csv	p25_m1	MELD model or score variant	25th-percentile value for m1 group	Name of the MELD-related model or score variant represented by the row; expected values include MELD, MELD-Na, reMELD-Na, and MELD 3.0.	25th percentile of the row-specific value for the m1 group. m1 denotes the negative score-shift group. In class-level score-shift summaries it denotes the minus-one score-shift class; in grouped survival outputs it is the negative-shift comparison group used by the workflow.		analysis-specific scale	Categorical score/model label, for example MELD, MELD-Na, reMELD-Na, or MELD 3.0.	Numeric summary value; scale depends on the row-specific F4 statistic.
public_variable_dictionary_FINAL_CODEBOOK.csv	02_workflows/F4_workflow_v01/data/02b_figure_content/esld_F4_survival_stats_public.csv	p25_pm2	Other liver disease etiology flag	25th-percentile value for pm2 group	Binary etiology indicator for liver disease etiologies grouped as other in the public ESLD cohort.	25th percentile of the row-specific value for the pm2 group in F4 survival-statistics data. pm2 denotes the F4 comparator group used against m1 in the survival-statistics table; it should be interpreted as the F4 workflow's non-m1/reference comparator group.		analysis-specific scale	0 = no; 1 = yes.	Numeric summary value; scale depends on the row-specific F4 statistic.
public_variable_dictionary_FINAL_CODEBOOK.csv	02_workflows/F4_workflow_v01/data/02b_figure_content/esld_F4_survival_stats_public.csv	p75_m1	Public patient pseudonym	75th-percentile value for m1 group	Non-linkable public-release patient pseudonym used to preserve within-patient grouping in public ESLD data; not an original hospital patient identifier.	75th percentile of the row-specific value for the m1 group. m1 denotes the negative score-shift group. In class-level score-shift summaries it denotes the minus-one score-shift class; in grouped survival outputs it is the negative-shift comparison group used by the workflow.		analysis-specific scale	See example_values and allowed_values.	Numeric summary value; scale depends on the row-specific F4 statistic.
public_variable_dictionary_FINAL_CODEBOOK.csv	02_workflows/F4_workflow_v01/data/02b_figure_content/esld_F4_survival_stats_public.csv	p75_pm2	Primary biliary cholangitis etiology flag	75th-percentile value for pm2 group	Binary etiology indicator for primary biliary cholangitis in the public ESLD cohort.	75th percentile of the row-specific value for the pm2 group in F4 survival-statistics data. pm2 denotes the F4 comparator group used against m1 in the survival-statistics table; it should be interpreted as the F4 workflow's non-m1/reference comparator group.		analysis-specific scale	0 = no; 1 = yes.	Numeric summary value; scale depends on the row-specific F4 statistic.
public_variable_dictionary_FINAL_CODEBOOK.csv	02_workflows/F4_workflow_v01/data/02b_figure_content/esld_F4_survival_stats_public.csv	p_value	Relative sample day	P value	Relative day of the sample measured from the first sample for the public patient/sample sequence; not a calendar date.	P value from the statistical comparison represented by the row.	relative months	probability	Integer or numeric relative day count.	Probability value from the corresponding statistical test.
public_variable_dictionary_FINAL_CODEBOOK.csv	02_workflows/F4_workflow_v01/data/02b_figure_content/esld_F4_survival_stats_public.csv	y_ast	Public sample-group pseudonym	Y coordinate for significance annotation	Non-linkable public-release sample-group pseudonym used to group samples within the released public data.	Y-axis coordinate used to position the statistical-significance annotation in the F4 survival figure.		analysis-specific y-axis coordinate	See example_values and allowed_values.	Numeric y-axis coordinate for annotation placement.
public_variable_dictionary_FINAL_CODEBOOK.csv	02_workflows/F4_workflow_v01/submission_ready/public/data/esld_F4_survival_stats_public.csv	median_m1	Sample identifier	Median value for m1 group	Identifier of a sample or experimental record within the released public data; not a personal identifier.	Median row-specific value for the m1 group. m1 denotes the negative score-shift group. In class-level score-shift summaries it denotes the minus-one score-shift class; in grouped survival outputs it is the negative-shift comparison group used by the workflow.		analysis-specific scale	See example_values and allowed_values.	Numeric summary value; scale depends on the row-specific F4 statistic.
public_variable_dictionary_FINAL_CODEBOOK.csv	02_workflows/F4_workflow_v01/submission_ready/public/data/esld_F4_survival_stats_public.csv	median_pm2	Relative sample month index	Median value for pm2 group	Relative month index of the sample measured from the first sample for the public patient/sample sequence; not a calendar month.	Median row-specific value for the pm2 group in F4 survival-statistics data. pm2 denotes the F4 comparator group used against m1 in the survival-statistics table; it should be interpreted as the F4 workflow's non-m1/reference comparator group.	score points	analysis-specific scale	Integer or numeric relative month index.	Numeric summary value; scale depends on the row-specific F4 statistic.
public_variable_dictionary_FINAL_CODEBOOK.csv	02_workflows/F4_workflow_v01/submission_ready/public/data/esld_F4_survival_stats_public.csv	n_m1	Corrected score	Number of observations in m1 group	MELD-related score after creatinine correction or recalculation.	Count of observations in the m1 group for the row-specific stratum. m1 denotes the negative score-shift group. In class-level score-shift summaries it denotes the minus-one score-shift class; in grouped survival outputs it is the negative-shift comparison group used by the workflow.	score points	count	Numeric score.	Integer count.
public_variable_dictionary_FINAL_CODEBOOK.csv	02_workflows/F4_workflow_v01/submission_ready/public/data/esld_F4_survival_stats_public.csv	n_pm2	Score difference	Number of observations in pm2 group	Difference between score variants or scoring approaches, expressed in score points.	Count of observations in the pm2 group for the row-specific F4 survival stratum. pm2 denotes the F4 comparator group used against m1 in the survival-statistics table; it should be interpreted as the F4 workflow's non-m1/reference comparator group.		count	See example_values and allowed_values.	Integer count.
public_variable_dictionary_FINAL_CODEBOOK.csv	02_workflows/F4_workflow_v01/submission_ready/public/data/esld_F4_survival_stats_public.csv	p25_m1	Original score	25th-percentile value for m1 group	Original MELD-related score before creatinine correction or recalculation.	25th percentile of the row-specific value for the m1 group. m1 denotes the negative score-shift group. In class-level score-shift summaries it denotes the minus-one score-shift class; in grouped survival outputs it is the negative-shift comparison group used by the workflow.		analysis-specific scale	Numeric score.	Numeric summary value; scale depends on the row-specific F4 statistic.
public_variable_dictionary_FINAL_CODEBOOK.csv	02_workflows/F4_workflow_v01/submission_ready/public/data/esld_F4_survival_stats_public.csv	p25_pm2	Sex	25th-percentile value for pm2 group	Sex category represented in the public ESLD data.	25th percentile of the row-specific value for the pm2 group in F4 survival-statistics data. pm2 denotes the F4 comparator group used against m1 in the survival-statistics table; it should be interpreted as the F4 workflow's non-m1/reference comparator group.		analysis-specific scale	M = male; F = female.	Numeric summary value; scale depends on the row-specific F4 statistic.
public_variable_dictionary_FINAL_CODEBOOK.csv	02_workflows/F4_workflow_v01/submission_ready/public/data/esld_F4_survival_stats_public.csv	p75_m1	Serum sodium concentration	75th-percentile value for m1 group	Serum sodium concentration used for MELD-Na, reMELD-Na, or MELD 3.0 score calculation.	75th percentile of the row-specific value for the m1 group. m1 denotes the negative score-shift group. In class-level score-shift summaries it denotes the minus-one score-shift class; in grouped survival outputs it is the negative-shift comparison group used by the workflow.	mmol/L	analysis-specific scale	Numeric concentration in mmol/L.	Numeric summary value; scale depends on the row-specific F4 statistic.
public_variable_dictionary_FINAL_CODEBOOK.csv	02_workflows/F4_workflow_v01/submission_ready/public/data/esld_F4_survival_stats_public.csv	p75_pm2	Total bilirubin concentration	75th-percentile value for pm2 group	Total bilirubin concentration used in MELD-related score calculation in the public ESLD data.	75th percentile of the row-specific value for the pm2 group in F4 survival-statistics data. pm2 denotes the F4 comparator group used against m1 in the survival-statistics table; it should be interpreted as the F4 workflow's non-m1/reference comparator group.		analysis-specific scale	Numeric concentration in mg/dL.	Numeric summary value; scale depends on the row-specific F4 statistic.
public_variable_dictionary_FINAL_CODEBOOK.csv	02_workflows/F4_workflow_v01/submission_ready/public/data/esld_F4_survival_stats_public.csv	p_value	Metadata parameter name	P value	Name of a metadata parameter describing the F2 simulated heatmap object, such as figure identity, data origin, grid type, axis variable, or unit/role.	P value from the statistical comparison represented by the row.		probability	Categorical metadata key; value is given in the corresponding value column or file-specific metadata field.	Probability value from the corresponding statistical test.
public_variable_dictionary_FINAL_CODEBOOK.csv	02_workflows/F4_workflow_v01/submission_ready/public/data/esld_F4_survival_stats_public.csv	y_ast	Value	Y coordinate for significance annotation	Numerical or character value corresponding to the row-specific variable/metric.	Y-axis coordinate used to position the statistical-significance annotation in the F4 survival figure.		analysis-specific y-axis coordinate	See example_values and allowed_values.	Numeric y-axis coordinate for annotation placement.
public_variable_dictionary_FINAL_CODEBOOK.csv	02_workflows/F5_workflow_v01/data/01_source_loaded_harmonized/esld_master_long_public.csv	sample_day_from_first_sample	True creatinine concentration	Relative sample day	True creatinine concentration used as the gravimetric/reference concentration in F1.	Relative day of the sample measured from the first sample for the public patient/sample sequence; not a calendar date.		relative days	See example_values and allowed_values.	Integer or numeric relative day count.
public_variable_dictionary_FINAL_CODEBOOK.csv	02_workflows/F5_workflow_v01/data/01_source_loaded_harmonized/esld_master_long_public.csv	sample_month_index	Predicted measured enzymatic creatinine concentration	Relative sample month index	Predicted measured enzymatic creatinine concentration derived from the interference model.	Relative month index of the sample measured from the first sample for the public patient/sample sequence; not a calendar month.		relative months	See example_values and allowed_values.	Integer or numeric relative month index.
public_variable_dictionary_FINAL_CODEBOOK.csv	02_workflows/F5_workflow_v01/data/02b_figure_content/esld_F5_stratified_survival_stats_public.csv	n_m1	Recalculation error for enzymatic creatinine	Number of observations in m1 group	Numerical difference between recalculated and expected true enzymatic creatinine values.	Count of observations in the m1 group for the row-specific stratum. m1 denotes the negative score-shift group. In class-level score-shift summaries it denotes the minus-one score-shift class; in grouped survival outputs it is the negative-shift comparison group used by the workflow.		count	See example_values and allowed_values.	Integer count.
public_variable_dictionary_FINAL_CODEBOOK.csv	02_workflows/F5_workflow_v01/data/02b_figure_content/esld_F5_stratified_survival_stats_public.csv	n_pm	Recalculated true enzymatic creatinine concentration	Number of observations in pm group	True enzymatic creatinine concentration recalculated from the model.	Count of observations in the pm group for the row-specific stratum. pm denotes the reference group without a negative score shift in grouped score-delta survival outputs; in class-level score-shift summaries it represents the no-decrease/reference category used by the workflow.		count	See example_values and allowed_values.	Integer count.
public_variable_dictionary_FINAL_CODEBOOK.csv	02_workflows/F5_workflow_v01/data/02b_figure_content/esld_F5_stratified_survival_stats_public.csv	pval	Predicted measured Jaffe creatinine concentration	P value	Predicted measured Jaffe creatinine concentration derived from the interference model.	P value for the row-specific statistical comparison.		probability	See example_values and allowed_values.	Numeric probability value.
public_variable_dictionary_FINAL_CODEBOOK.csv	02_workflows/F5_workflow_v01/data/02b_figure_content/esld_F5_stratified_survival_subject_public.csv	delta.grp	Recalculation error for Jaffe creatinine	Grouped score-delta comparison group	Numerical difference between recalculated and expected true Jaffe creatinine values.	Grouped score-delta category used in F5 stratified survival analyses. pm denotes the reference group without a negative score shift in grouped score-delta survival outputs; in class-level score-shift summaries it represents the no-decrease/reference category used by the workflow. m1 denotes the negative score-shift group. In class-level score-shift summaries it denotes the minus-one score-shift c…			See example_values and allowed_values.	Categorical code: pm = reference/no-negative-score-shift group; m1 = negative score-shift comparison group.
public_variable_dictionary_FINAL_CODEBOOK.csv	02_workflows/F5_workflow_v01/data/02b_figure_content/esld_F5_stratified_survival_subject_public.csv	delta_group_label	Recalculated true Jaffe creatinine concentration	Displayed score-delta group label	True Jaffe creatinine concentration recalculated from the model.	Human-readable version of the grouped score-delta category displayed in the stratified survival figure. It should be read together with delta.grp: pm is the reference/no-negative-score-shift group and m1 is the negative-score-shift comparison group.			See example_values and allowed_values.	Display label corresponding to delta.grp.
public_variable_dictionary_FINAL_CODEBOOK.csv	02_workflows/F5_workflow_v01/submission_ready/public/data/esld_F5_stratified_survival_stats_public.csv	n_m1	Enzymatic creatinine deviation from gravimetry	Number of observations in m1 group	Difference between enzymatic creatinine and the gravimetric/reference value.	Count of observations in the m1 group for the row-specific stratum. m1 denotes the negative score-shift group. In class-level score-shift summaries it denotes the minus-one score-shift class; in grouped survival outputs it is the negative-shift comparison group used by the workflow.		count	See example_values and allowed_values.	Integer count.
public_variable_dictionary_FINAL_CODEBOOK.csv	02_workflows/F5_workflow_v01/submission_ready/public/data/esld_F5_stratified_survival_stats_public.csv	n_pm	Jaffe creatinine deviation from gravimetry	Number of observations in pm group	Difference between Jaffe creatinine and the gravimetric/reference value.	Count of observations in the pm group for the row-specific stratum. pm denotes the reference group without a negative score shift in grouped score-delta survival outputs; in class-level score-shift summaries it represents the no-decrease/reference category used by the workflow.		count	See example_values and allowed_values.	Integer count.
public_variable_dictionary_FINAL_CODEBOOK.csv	02_workflows/F5_workflow_v01/submission_ready/public/data/esld_F5_stratified_survival_stats_public.csv	pval	Surface-grid identifier	P value	Identifier of a grid point in the F1 simulated or reconstructed surface data.	P value for the row-specific statistical comparison.		probability	See example_values and allowed_values.	Numeric probability value.
public_variable_dictionary_FINAL_CODEBOOK.csv	02_workflows/F5_workflow_v01/submission_ready/public/data/esld_F5_stratified_survival_subject_public.csv	delta.grp	Total bilirubin concentration	Grouped score-delta comparison group	Total bilirubin concentration used in the creatinine/bilirubin interference model or figure data.	Grouped score-delta category used in F5 stratified survival analyses. pm denotes the reference group without a negative score shift in grouped score-delta survival outputs; in class-level score-shift summaries it represents the no-decrease/reference category used by the workflow. m1 denotes the negative score-shift group. In class-level score-shift summaries it denotes the minus-one score-shift c…			See example_values and allowed_values.	Categorical code: pm = reference/no-negative-score-shift group; m1 = negative score-shift comparison group.
public_variable_dictionary_FINAL_CODEBOOK.csv	02_workflows/F5_workflow_v01/submission_ready/public/data/esld_F5_stratified_survival_subject_public.csv	delta_group_label	Nominal gravimetric creatinine target concentration	Displayed score-delta group label	Nominal gravimetric target concentration of creatinine used when defining the F1 experimental array.	Human-readable version of the grouped score-delta category displayed in the stratified survival figure. It should be read together with delta.grp: pm is the reference/no-negative-score-shift group and m1 is the negative-score-shift comparison group.	mg/dL		Numeric concentration in mg/dL.	Display label corresponding to delta.grp.
public_variable_dictionary_FINAL_CODEBOOK.csv	02_workflows/T1_workflow_v01/data/01_source_loaded_harmonized/esld_master_long_public.csv	sample_day_from_first_sample	Nominal gravimetric total bilirubin target concentration	Relative sample day	Nominal gravimetric target concentration of total bilirubin used when defining the F1 experimental array.	Relative day of the sample measured from the first sample for the public patient/sample sequence; not a calendar date.	mg/dL	relative days	Numeric concentration in mg/dL.	Integer or numeric relative day count.
public_variable_dictionary_FINAL_CODEBOOK.csv	02_workflows/T1_workflow_v01/data/01_source_loaded_harmonized/esld_master_long_public.csv	sample_month_index	Measured total bilirubin concentration in the experimental dataset	Relative sample month index	Measured total bilirubin concentration in the F1 experimental dataset. In rounded input tables this is the rounded/display value used for model calculation and plotting.	Relative month index of the sample measured from the first sample for the public patient/sample sequence; not a calendar month.	mg/dL	relative months	Numeric concentration in mg/dL.	Integer or numeric relative month index.
public_variable_dictionary_FINAL_CODEBOOK.csv	02_workflows/T3_workflow_v01/data/01_source_loaded_harmonized/esld_master_long_public.csv	sample_day_from_first_sample	Experimental array identifier	Relative sample day	Identifier of the experimental array used in the F1 creatinine/bilirubin interference data.	Relative day of the sample measured from the first sample for the public patient/sample sequence; not a calendar date.		relative days	See example_values and allowed_values.	Integer or numeric relative day count.
public_variable_dictionary_FINAL_CODEBOOK.csv	02_workflows/T3_workflow_v01/data/01_source_loaded_harmonized/esld_master_long_public.csv	sample_month_index	Creatinine assay	Relative sample month index	Creatinine assay represented by the row, for example enzymatic creatinine (CreE) or Jaffe creatinine (CreJ).	Relative month index of the sample measured from the first sample for the public patient/sample sequence; not a calendar month.		relative months	Categorical assay label, e.g. CreE or CreJ.	Integer or numeric relative month index.
public_variable_dictionary_FINAL_CODEBOOK.csv	02_workflows/T4_workflow_v01/data/01_source_loaded_harmonized/esld_master_long_public.csv	sample_day_from_first_sample	Plotted creatinine correction	Relative sample day	Creatinine correction value plotted in F1, expressed as the difference between corrected/reference and measured creatinine.	Relative day of the sample measured from the first sample for the public patient/sample sequence; not a calendar date.	probability	relative days	Numeric correction in mg/dL.	Integer or numeric relative day count.
public_variable_dictionary_FINAL_CODEBOOK.csv	02_workflows/T4_workflow_v01/data/01_source_loaded_harmonized/esld_master_long_public.csv	sample_month_index	Experimental preparer identifier	Relative sample month index	Identifier of the experimental preparer in F1 raw/validation data, represented as a public technical code.	Relative month index of the sample measured from the first sample for the public patient/sample sequence; not a calendar month.		relative months	See example_values and allowed_values.	Integer or numeric relative month index.
public_variable_dictionary_FINAL_CODEBOOK.csv	02_workflows/T4_workflow_v01/data/02b_table_content/esld_T4_score_deviation_outcome_table_public.csv	MELD	Experimental replicate number	MELD result column	Replicate number within the F1 experimental dataset.	Formatted result value for the MELD score variant in the public table/summary row.	display order	formatted table value	Integer replicate number.	Formatted character or numeric table value.
public_variable_dictionary_FINAL_CODEBOOK.csv	02_workflows/T4_workflow_v01/submission_ready/public/data/esld_T4_score_deviation_outcome_table_public.csv	MELD	Measured creatinine concentration in the experimental dataset	MELD result column	Measured creatinine concentration in the F1 experimental dataset. In rounded input tables this is the rounded/display value used for model calculation and plotting.	Formatted result value for the MELD score variant in the public table/summary row.	mg/dL	formatted table value	Numeric concentration in mg/dL.	Formatted character or numeric table value.
public_variable_dictionary_RECOMMENDED.csv	01_primary_data/public/esld_master_long_public.csv	sample_day_from_first_sample	Age at first available public record	Relative sample day	Age in years at the first available public ESLD record for the patient or encounter represented in the released data.	Relative day of the sample measured from the first sample for the public patient/sample sequence; not a calendar date.		relative days	Integer age in years.	Integer or numeric relative day count.
public_variable_dictionary_RECOMMENDED.csv	01_primary_data/public/esld_master_long_public.csv	sample_month_index	Age at sample	Relative sample month index	Age in years at the sample-level public ESLD record.	Relative month index of the sample measured from the first sample for the public patient/sample sequence; not a calendar month.		relative months	Integer age in years.	Integer or numeric relative month index.
public_variable_dictionary_RECOMMENDED.csv	01_primary_data/public/f1_tb_cre_experimental_array_raw.csv	plot_correction_mg_dL	Serum albumin concentration	Plotted creatinine correction	Serum albumin concentration in the public ESLD master data.	Creatinine correction value plotted in F1, expressed in mg/dL as the difference between corrected/reference and measured creatinine.		mg/dL	Numeric concentration in g/dL.	Numeric correction in mg/dL.
public_variable_dictionary_RECOMMENDED.csv	01_primary_data/public/f2_simulated_heatmap_repository.csv	pct_negative	Alcohol-related liver disease etiology flag	Percentage of simulated subpoints with negative score shift	Binary etiology indicator for alcohol-related liver disease in the public ESLD cohort.	Percentage of simulated subpoints within the F2 heatmap bin where the score shift is negative, defined as score delta ≤ −1.		%	0 = no; 1 = yes.	0–100 percentage scale.
public_variable_dictionary_RECOMMENDED.csv	01_primary_data/public/f2_simulated_heatmap_repository.csv	x_value	Combined alcohol-related liver disease and hepatitis C etiology flag	Heatmap x-axis creatinine value	Binary etiology indicator for combined alcohol-related liver disease and hepatitis C in the public ESLD cohort.	Creatinine value defining the x-axis coordinate of an F2 heatmap bin.		mg/dL	0 = no; 1 = yes.	Numeric creatinine value in mg/dL.
public_variable_dictionary_RECOMMENDED.csv	01_primary_data/public/f2_simulated_heatmap_repository.csv	y_value	Autoimmune liver disease etiology flag	Heatmap y-axis total bilirubin value	Binary etiology indicator for autoimmune liver disease in the public ESLD cohort.	Total bilirubin value defining the y-axis coordinate of an F2 heatmap bin.		mg/dL	0 = no; 1 = yes.	Numeric total bilirubin value in mg/dL.
public_variable_dictionary_RECOMMENDED.csv	02_workflows/F1_workflow_v02/data/01_source_loaded_harmonized/expm_F1_array_raw_public.csv	plot_correction_mg_dL	Creatinine concentration	Plotted creatinine correction	Creatinine concentration used in MELD-related score calculation before applying the study-specific correction.	Creatinine correction value plotted in F1, expressed in mg/dL as the difference between corrected/reference and measured creatinine.		mg/dL	Numeric concentration in mg/dL.	Numeric correction in mg/dL.
public_variable_dictionary_RECOMMENDED.csv	02_workflows/F1_workflow_v02/data/02a_refined_analysis/expm_F1_array_input_public.csv	plot_correction_mg_dL	Corrected creatinine concentration	Plotted creatinine correction	Creatinine concentration after applying the study-specific correction used for recalculated MELD-related scores.	Creatinine correction value plotted in F1, expressed in mg/dL as the difference between corrected/reference and measured creatinine.		mg/dL	Numeric concentration in mg/dL.	Numeric correction in mg/dL.
public_variable_dictionary_RECOMMENDED.csv	02_workflows/F1_workflow_v02/submission_ready/public/data/expm_F1_array_input_public.csv	plot_correction_mg_dL	Relative day count	Plotted creatinine correction	Relative day count used for time alignment; negative/positive values are relative to the analysis anchor and are not calendar dates.	Creatinine correction value plotted in F1, expressed in mg/dL as the difference between corrected/reference and measured creatinine.		mg/dL	See example_values and allowed_values.	Numeric correction in mg/dL.
public_variable_dictionary_RECOMMENDED.csv	02_workflows/F2_workflow_v01/data/02b_figure_content/slco_F2_heatmap_bin_public.csv	pct_negative	Relative month count	Percentage of simulated subpoints with negative score shift	Relative month count derived from the relative day count; this is not a calendar month.	Percentage of simulated subpoints within the F2 heatmap bin where the score shift is negative, defined as score delta ≤ −1.		%	See example_values and allowed_values.	0–100 percentage scale.
public_variable_dictionary_RECOMMENDED.csv	02_workflows/F2_workflow_v01/data/02b_figure_content/slco_F2_heatmap_bin_public.csv	x_value	Dead-sample flag	Heatmap x-axis creatinine value	Binary indicator identifying public ESLD sample records assigned to the deceased-sample subset used in sample-level analyses.	Creatinine value defining the x-axis coordinate of an F2 heatmap bin.		mg/dL	0 = not assigned to deceased-sample subset; 1 = assigned to deceased-sample subset.	Numeric creatinine value in mg/dL.
public_variable_dictionary_RECOMMENDED.csv	02_workflows/F2_workflow_v01/data/02b_figure_content/slco_F2_heatmap_bin_public.csv	y_value	Death within 90 days	Heatmap y-axis total bilirubin value	Binary indicator for death within 90 days of the analysis anchor.	Total bilirubin value defining the y-axis coordinate of an F2 heatmap bin.		mg/dL	0 = no; 1 = yes	Numeric total bilirubin value in mg/dL.
public_variable_dictionary_RECOMMENDED.csv	02_workflows/F2_workflow_v01/submission_ready/public/data/slco_F2_heatmap_bin_public.csv	pct_negative	Deceased patient flag	Percentage of simulated subpoints with negative score shift	Binary indicator identifying deceased patients within the released analysis context.	Percentage of simulated subpoints within the F2 heatmap bin where the score shift is negative, defined as score delta ≤ −1.		%	0 = no; 1 = yes	0–100 percentage scale.
public_variable_dictionary_RECOMMENDED.csv	02_workflows/F2_workflow_v01/submission_ready/public/data/slco_F2_heatmap_bin_public.csv	x_value	Zero score-delta flag	Heatmap x-axis creatinine value	Binary indicator equal to 1 when the score delta is exactly zero.	Creatinine value defining the x-axis coordinate of an F2 heatmap bin.		mg/dL	0 = no; 1 = yes.	Numeric creatinine value in mg/dL.
public_variable_dictionary_RECOMMENDED.csv	02_workflows/F2_workflow_v01/submission_ready/public/data/slco_F2_heatmap_bin_public.csv	y_value	Positive score-delta flag	Heatmap y-axis total bilirubin value	Binary indicator equal to 1 when the score delta is positive.	Total bilirubin value defining the y-axis coordinate of an F2 heatmap bin.		mg/dL	0 = no; 1 = yes.	Numeric total bilirubin value in mg/dL.
public_variable_dictionary_RECOMMENDED.csv	02_workflows/F3_workflow_v01/data/01_source_loaded_harmonized/esld_master_long_public.csv	sample_day_from_first_sample	Score-delta ≤ −1 flag	Relative sample day	Binary indicator equal to 1 when the score delta is less than or equal to −1.	Relative day of the sample measured from the first sample for the public patient/sample sequence; not a calendar date.		relative days	0 = no; 1 = yes.	Integer or numeric relative day count.
public_variable_dictionary_RECOMMENDED.csv	02_workflows/F3_workflow_v01/data/01_source_loaded_harmonized/esld_master_long_public.csv	sample_month_index	Dialysis indicator as recorded before score derivation	Relative sample month index	Binary indicator showing whether dialysis was recorded in the source field before score derivation.	Relative month index of the sample measured from the first sample for the public patient/sample sequence; not a calendar month.		relative months	0 = no dialysis recorded; 1 = dialysis recorded.	Integer or numeric relative month index.
public_variable_dictionary_RECOMMENDED.csv	02_workflows/F3_workflow_v01/data/02b_figure_content/esld_F3_score_shift_aggregate_public.csv	delta_class	Public encounter pseudonym	Score-delta class	Non-linkable public-release encounter pseudonym used for encounter-level grouping; not an original hospital encounter identifier.	Encoded score-shift class used in F3 score-shift summaries. p1 denotes a one-point positive score shift; pm denotes the reference/no-decrease category used by the workflow; m1 denotes the minus-one score-shift class; m2 denotes the minus-two score-shift class.			See example_values and allowed_values.	Categorical code: p1 = +1 score point; pm = workflow reference/no-decrease class; m1 = −1 score point; m2 = −2 score points.
public_variable_dictionary_RECOMMENDED.csv	02_workflows/F3_workflow_v01/data/02b_figure_content/esld_F3_score_shift_aggregate_public.csv	x_class	Current etiology source flag	X-axis score class	Binary indicator identifying whether the etiology source is the current source used for the public row.	Score class shown on the x-axis or used as the x-position in the F3 score-shift figure.		score class	0 = no; 1 = yes.	Score-class label or value.
public_variable_dictionary_RECOMMENDED.csv	02_workflows/F3_workflow_v01/submission_ready/public/data/esld_F3_score_shift_aggregate_public.csv	delta_class	Unclassified liver disease etiology flag	Score-delta class	Binary etiology indicator identifying records without a classified liver disease etiology in the public ESLD cohort.	Encoded score-shift class used in F3 score-shift summaries. p1 denotes a one-point positive score shift; pm denotes the reference/no-decrease category used by the workflow; m1 denotes the minus-one score-shift class; m2 denotes the minus-two score-shift class.			0 = no; 1 = yes.	Categorical code: p1 = +1 score point; pm = workflow reference/no-decrease class; m1 = −1 score point; m2 = −2 score points.
public_variable_dictionary_RECOMMENDED.csv	02_workflows/F3_workflow_v01/submission_ready/public/data/esld_F3_score_shift_aggregate_public.csv	x_class	Hepatitis B virus etiology flag	X-axis score class	Binary etiology indicator for hepatitis B virus-related liver disease in the public ESLD cohort.	Score class shown on the x-axis or used as the x-position in the F3 score-shift figure.		score class	0 = no; 1 = yes.	Score-class label or value.
public_variable_dictionary_RECOMMENDED.csv	02_workflows/F4_workflow_v01/data/01_source_loaded_harmonized/esld_master_long_public.csv	sample_day_from_first_sample	Hepatitis C virus etiology flag	Relative sample day	Binary etiology indicator for hepatitis C virus-related liver disease in the public ESLD cohort.	Relative day of the sample measured from the first sample for the public patient/sample sequence; not a calendar date.		relative days	0 = no; 1 = yes.	Integer or numeric relative day count.
public_variable_dictionary_RECOMMENDED.csv	02_workflows/F4_workflow_v01/data/01_source_loaded_harmonized/esld_master_long_public.csv	sample_month_index	ICD source present flag	Relative sample month index	Binary indicator showing whether an ICD-derived etiology source was present for the public row.	Relative month index of the sample measured from the first sample for the public patient/sample sequence; not a calendar month.		relative months	0 = no; 1 = yes.	Integer or numeric relative month index.
public_variable_dictionary_RECOMMENDED.csv	02_workflows/F4_workflow_v01/data/02b_figure_content/esld_F4_survival_stats_public.csv	median_m1	Inclusion flag for Table 1 cohort	Median value for m1 group	Binary indicator identifying records included in the public ESLD Table 1 baseline-characteristics cohort.	Median row-specific value for the m1 group. m1 denotes the negative score-shift group. In class-level score-shift summaries it denotes the minus-one score-shift class; in grouped survival outputs it is the negative-shift comparison group used by the workflow.			0 = not included; 1 = included.	Numeric summary value; scale depends on the row-specific F4 statistic.
public_variable_dictionary_RECOMMENDED.csv	02_workflows/F4_workflow_v01/data/02b_figure_content/esld_F4_survival_stats_public.csv	median_pm2	Inclusion flag for Table 3 anchor-model cohort	Median value for pm2 group	Binary indicator identifying records included in the Table 3 anchor-model cohort used for creatinine-comparison analyses.	Median row-specific value for the pm2 group in F4 survival-statistics data. pm2 denotes the F4 comparator group used against m1 in the survival-statistics table; it should be interpreted as the F4 workflow's non-m1/reference comparator group.			0 = not included; 1 = included.	Numeric summary value; scale depends on the row-specific F4 statistic.
public_variable_dictionary_RECOMMENDED.csv	02_workflows/F4_workflow_v01/data/02b_figure_content/esld_F4_survival_stats_public.csv	n_m1	Inclusion flag for Table 4 prevalence pathway	Number of observations in m1 group	Binary indicator identifying records included in the Table 4 prevalence-analysis pathway.	Count of observations in the m1 group for the row-specific stratum. m1 denotes the negative score-shift group. In class-level score-shift summaries it denotes the minus-one score-shift class; in grouped survival outputs it is the negative-shift comparison group used by the workflow.			0 = not included; 1 = included.	Integer count.
public_variable_dictionary_RECOMMENDED.csv	02_workflows/F4_workflow_v01/data/02b_figure_content/esld_F4_survival_stats_public.csv	n_pm2	Inclusion flag for Table 4 survival pathway	Number of observations in pm2 group	Binary indicator identifying records included in the Table 4 survival-analysis pathway.	Count of observations in the pm2 group for the row-specific F4 survival stratum. pm2 denotes the F4 comparator group used against m1 in the survival-statistics table; it should be interpreted as the F4 workflow's non-m1/reference comparator group.			0 = not included; 1 = included.	Integer count.
public_variable_dictionary_RECOMMENDED.csv	02_workflows/F4_workflow_v01/data/02b_figure_content/esld_F4_survival_stats_public.csv	p25_m1	International normalized ratio	25th-percentile value for m1 group	International normalized ratio of prothrombin time used for MELD-related score calculation.	25th percentile of the row-specific value for the m1 group. m1 denotes the negative score-shift group. In class-level score-shift summaries it denotes the minus-one score-shift class; in grouped survival outputs it is the negative-shift comparison group used by the workflow.			Numeric INR value.	Numeric summary value; scale depends on the row-specific F4 statistic.
public_variable_dictionary_RECOMMENDED.csv	02_workflows/F4_workflow_v01/data/02b_figure_content/esld_F4_survival_stats_public.csv	p25_pm2	Metabolic dysfunction-associated steatohepatitis etiology flag	25th-percentile value for pm2 group	Binary etiology indicator for metabolic dysfunction-associated steatohepatitis in the public ESLD cohort.	25th percentile of the row-specific value for the pm2 group in F4 survival-statistics data. pm2 denotes the F4 comparator group used against m1 in the survival-statistics table; it should be interpreted as the F4 workflow's non-m1/reference comparator group.			0 = no; 1 = yes.	Numeric summary value; scale depends on the row-specific F4 statistic.
public_variable_dictionary_RECOMMENDED.csv	02_workflows/F4_workflow_v01/data/02b_figure_content/esld_F4_survival_stats_public.csv	p75_m1	MELD model or score variant	75th-percentile value for m1 group	Name of the MELD-related model or score variant represented by the row; expected values include MELD, MELD-Na, reMELD-Na, and MELD 3.0.	75th percentile of the row-specific value for the m1 group. m1 denotes the negative score-shift group. In class-level score-shift summaries it denotes the minus-one score-shift class; in grouped survival outputs it is the negative-shift comparison group used by the workflow.			Categorical score/model label, for example MELD, MELD-Na, reMELD-Na, or MELD 3.0.	Numeric summary value; scale depends on the row-specific F4 statistic.
public_variable_dictionary_RECOMMENDED.csv	02_workflows/F4_workflow_v01/data/02b_figure_content/esld_F4_survival_stats_public.csv	p75_pm2	Other liver disease etiology flag	75th-percentile value for pm2 group	Binary etiology indicator for liver disease etiologies grouped as other in the public ESLD cohort.	75th percentile of the row-specific value for the pm2 group in F4 survival-statistics data. pm2 denotes the F4 comparator group used against m1 in the survival-statistics table; it should be interpreted as the F4 workflow's non-m1/reference comparator group.			0 = no; 1 = yes.	Numeric summary value; scale depends on the row-specific F4 statistic.
public_variable_dictionary_RECOMMENDED.csv	02_workflows/F4_workflow_v01/data/02b_figure_content/esld_F4_survival_stats_public.csv	p_value	Public patient pseudonym	P value	Non-linkable public-release patient pseudonym used to preserve within-patient grouping in public ESLD data; not an original hospital patient identifier.	P value from the statistical comparison represented by the row.		probability	See example_values and allowed_values.	Probability value from the corresponding statistical test.
public_variable_dictionary_RECOMMENDED.csv	02_workflows/F4_workflow_v01/data/02b_figure_content/esld_F4_survival_stats_public.csv	y_ast	Primary biliary cholangitis etiology flag	Y coordinate for significance annotation	Binary etiology indicator for primary biliary cholangitis in the public ESLD cohort.	Y-axis coordinate used to position the statistical-significance annotation in the F4 survival figure.		analysis-specific y-axis coordinate	0 = no; 1 = yes.	Numeric y-axis coordinate for annotation placement.
public_variable_dictionary_RECOMMENDED.csv	02_workflows/F4_workflow_v01/submission_ready/public/data/esld_F4_survival_stats_public.csv	median_m1	Relative sample day	Median value for m1 group	Relative day of the sample measured from the first sample for the public patient/sample sequence; not a calendar date.	Median row-specific value for the m1 group. m1 denotes the negative score-shift group. In class-level score-shift summaries it denotes the minus-one score-shift class; in grouped survival outputs it is the negative-shift comparison group used by the workflow.			Integer or numeric relative day count.	Numeric summary value; scale depends on the row-specific F4 statistic.
public_variable_dictionary_RECOMMENDED.csv	02_workflows/F4_workflow_v01/submission_ready/public/data/esld_F4_survival_stats_public.csv	median_pm2	Public sample-group pseudonym	Median value for pm2 group	Non-linkable public-release sample-group pseudonym used to group samples within the released public data.	Median row-specific value for the pm2 group in F4 survival-statistics data. pm2 denotes the F4 comparator group used against m1 in the survival-statistics table; it should be interpreted as the F4 workflow's non-m1/reference comparator group.			See example_values and allowed_values.	Numeric summary value; scale depends on the row-specific F4 statistic.
public_variable_dictionary_RECOMMENDED.csv	02_workflows/F4_workflow_v01/submission_ready/public/data/esld_F4_survival_stats_public.csv	n_m1	Sample identifier	Number of observations in m1 group	Identifier of a sample or experimental record within the released public data; not a personal identifier.	Count of observations in the m1 group for the row-specific stratum. m1 denotes the negative score-shift group. In class-level score-shift summaries it denotes the minus-one score-shift class; in grouped survival outputs it is the negative-shift comparison group used by the workflow.			See example_values and allowed_values.	Integer count.
public_variable_dictionary_RECOMMENDED.csv	02_workflows/F4_workflow_v01/submission_ready/public/data/esld_F4_survival_stats_public.csv	n_pm2	Relative sample month index	Number of observations in pm2 group	Relative month index of the sample measured from the first sample for the public patient/sample sequence; not a calendar month.	Count of observations in the pm2 group for the row-specific F4 survival stratum. pm2 denotes the F4 comparator group used against m1 in the survival-statistics table; it should be interpreted as the F4 workflow's non-m1/reference comparator group.			Integer or numeric relative month index.	Integer count.
public_variable_dictionary_RECOMMENDED.csv	02_workflows/F4_workflow_v01/submission_ready/public/data/esld_F4_survival_stats_public.csv	p25_m1	Corrected score	25th-percentile value for m1 group	MELD-related score after creatinine correction or recalculation.	25th percentile of the row-specific value for the m1 group. m1 denotes the negative score-shift group. In class-level score-shift summaries it denotes the minus-one score-shift class; in grouped survival outputs it is the negative-shift comparison group used by the workflow.			Numeric score.	Numeric summary value; scale depends on the row-specific F4 statistic.
public_variable_dictionary_RECOMMENDED.csv	02_workflows/F4_workflow_v01/submission_ready/public/data/esld_F4_survival_stats_public.csv	p25_pm2	Score difference	25th-percentile value for pm2 group	Difference between score variants or scoring approaches, expressed in score points.	25th percentile of the row-specific value for the pm2 group in F4 survival-statistics data. pm2 denotes the F4 comparator group used against m1 in the survival-statistics table; it should be interpreted as the F4 workflow's non-m1/reference comparator group.			See example_values and allowed_values.	Numeric summary value; scale depends on the row-specific F4 statistic.
public_variable_dictionary_RECOMMENDED.csv	02_workflows/F4_workflow_v01/submission_ready/public/data/esld_F4_survival_stats_public.csv	p75_m1	Original score	75th-percentile value for m1 group	Original MELD-related score before creatinine correction or recalculation.	75th percentile of the row-specific value for the m1 group. m1 denotes the negative score-shift group. In class-level score-shift summaries it denotes the minus-one score-shift class; in grouped survival outputs it is the negative-shift comparison group used by the workflow.			Numeric score.	Numeric summary value; scale depends on the row-specific F4 statistic.
public_variable_dictionary_RECOMMENDED.csv	02_workflows/F4_workflow_v01/submission_ready/public/data/esld_F4_survival_stats_public.csv	p75_pm2	Sex	75th-percentile value for pm2 group	Sex category represented in the public ESLD data.	75th percentile of the row-specific value for the pm2 group in F4 survival-statistics data. pm2 denotes the F4 comparator group used against m1 in the survival-statistics table; it should be interpreted as the F4 workflow's non-m1/reference comparator group.			M = male; F = female.	Numeric summary value; scale depends on the row-specific F4 statistic.
public_variable_dictionary_RECOMMENDED.csv	02_workflows/F4_workflow_v01/submission_ready/public/data/esld_F4_survival_stats_public.csv	p_value	Serum sodium concentration	P value	Serum sodium concentration used for MELD-Na, reMELD-Na, or MELD 3.0 score calculation.	P value from the statistical comparison represented by the row.		probability	Numeric concentration in mmol/L.	Probability value from the corresponding statistical test.
public_variable_dictionary_RECOMMENDED.csv	02_workflows/F4_workflow_v01/submission_ready/public/data/esld_F4_survival_stats_public.csv	y_ast	Total bilirubin concentration	Y coordinate for significance annotation	Total bilirubin concentration used in MELD-related score calculation in the public ESLD data.	Y-axis coordinate used to position the statistical-significance annotation in the F4 survival figure.		analysis-specific y-axis coordinate	Numeric concentration in mg/dL.	Numeric y-axis coordinate for annotation placement.
public_variable_dictionary_RECOMMENDED.csv	02_workflows/F5_workflow_v01/data/01_source_loaded_harmonized/esld_master_long_public.csv	sample_day_from_first_sample	Metadata parameter name	Relative sample day	Name of a metadata parameter describing the F2 simulated heatmap object, such as figure identity, data origin, grid type, axis variable, or unit/role.	Relative day of the sample measured from the first sample for the public patient/sample sequence; not a calendar date.		relative days	Categorical metadata key; value is given in the corresponding value column or file-specific metadata field.	Integer or numeric relative day count.
public_variable_dictionary_RECOMMENDED.csv	02_workflows/F5_workflow_v01/data/01_source_loaded_harmonized/esld_master_long_public.csv	sample_month_index	Value	Relative sample month index	Numerical or character value corresponding to the row-specific variable/metric.	Relative month index of the sample measured from the first sample for the public patient/sample sequence; not a calendar month.		relative months	See example_values and allowed_values.	Integer or numeric relative month index.
public_variable_dictionary_RECOMMENDED.csv	02_workflows/F5_workflow_v01/data/02b_figure_content/esld_F5_stratified_survival_stats_public.csv	n_m1	True creatinine concentration	Number of observations in m1 group	True creatinine concentration used as the gravimetric/reference concentration in F1.	Count of observations in the m1 group for the row-specific stratum. m1 denotes the negative score-shift group. In class-level score-shift summaries it denotes the minus-one score-shift class; in grouped survival outputs it is the negative-shift comparison group used by the workflow.			See example_values and allowed_values.	Integer count.
public_variable_dictionary_RECOMMENDED.csv	02_workflows/F5_workflow_v01/data/02b_figure_content/esld_F5_stratified_survival_stats_public.csv	n_pm	Predicted measured enzymatic creatinine concentration	Number of observations in pm group	Predicted measured enzymatic creatinine concentration derived from the interference model.	Count of observations in the pm group for the row-specific stratum. pm denotes the reference group without a negative score shift in grouped score-delta survival outputs; in class-level score-shift summaries it represents the no-decrease/reference category used by the workflow.			See example_values and allowed_values.	Integer count.
public_variable_dictionary_RECOMMENDED.csv	02_workflows/F5_workflow_v01/data/02b_figure_content/esld_F5_stratified_survival_stats_public.csv	pval	Recalculation error for enzymatic creatinine	P value	Numerical difference between recalculated and expected true enzymatic creatinine values.	P value for the row-specific statistical comparison.		probability	See example_values and allowed_values.	Numeric probability value.
public_variable_dictionary_RECOMMENDED.csv	02_workflows/F5_workflow_v01/data/02b_figure_content/esld_F5_stratified_survival_subject_public.csv	delta.grp	Recalculated true enzymatic creatinine concentration	Grouped score-delta comparison group	True enzymatic creatinine concentration recalculated from the model.	Grouped score-delta category used in F5 stratified survival analyses. pm denotes the reference group without a negative score shift in grouped score-delta survival outputs; in class-level score-shift summaries it represents the no-decrease/reference category used by the workflow. m1 denotes the negative score-shift group. In class-level score-shift summaries it denotes the minus-one score-shift c…			See example_values and allowed_values.	Categorical code: pm = reference/no-negative-score-shift group; m1 = negative score-shift comparison group.
public_variable_dictionary_RECOMMENDED.csv	02_workflows/F5_workflow_v01/data/02b_figure_content/esld_F5_stratified_survival_subject_public.csv	delta_group_label	Predicted measured Jaffe creatinine concentration	Displayed score-delta group label	Predicted measured Jaffe creatinine concentration derived from the interference model.	Human-readable version of the grouped score-delta category displayed in the stratified survival figure. It should be read together with delta.grp: pm is the reference/no-negative-score-shift group and m1 is the negative-score-shift comparison group.			See example_values and allowed_values.	Display label corresponding to delta.grp.
public_variable_dictionary_RECOMMENDED.csv	02_workflows/F5_workflow_v01/submission_ready/public/data/esld_F5_stratified_survival_stats_public.csv	n_m1	Recalculation error for Jaffe creatinine	Number of observations in m1 group	Numerical difference between recalculated and expected true Jaffe creatinine values.	Count of observations in the m1 group for the row-specific stratum. m1 denotes the negative score-shift group. In class-level score-shift summaries it denotes the minus-one score-shift class; in grouped survival outputs it is the negative-shift comparison group used by the workflow.			See example_values and allowed_values.	Integer count.
public_variable_dictionary_RECOMMENDED.csv	02_workflows/F5_workflow_v01/submission_ready/public/data/esld_F5_stratified_survival_stats_public.csv	n_pm	Recalculated true Jaffe creatinine concentration	Number of observations in pm group	True Jaffe creatinine concentration recalculated from the model.	Count of observations in the pm group for the row-specific stratum. pm denotes the reference group without a negative score shift in grouped score-delta survival outputs; in class-level score-shift summaries it represents the no-decrease/reference category used by the workflow.			See example_values and allowed_values.	Integer count.
public_variable_dictionary_RECOMMENDED.csv	02_workflows/F5_workflow_v01/submission_ready/public/data/esld_F5_stratified_survival_stats_public.csv	pval	Enzymatic creatinine deviation from gravimetry	P value	Difference between enzymatic creatinine and the gravimetric/reference value.	P value for the row-specific statistical comparison.		probability	See example_values and allowed_values.	Numeric probability value.
public_variable_dictionary_RECOMMENDED.csv	02_workflows/F5_workflow_v01/submission_ready/public/data/esld_F5_stratified_survival_subject_public.csv	delta.grp	Jaffe creatinine deviation from gravimetry	Grouped score-delta comparison group	Difference between Jaffe creatinine and the gravimetric/reference value.	Grouped score-delta category used in F5 stratified survival analyses. pm denotes the reference group without a negative score shift in grouped score-delta survival outputs; in class-level score-shift summaries it represents the no-decrease/reference category used by the workflow. m1 denotes the negative score-shift group. In class-level score-shift summaries it denotes the minus-one score-shift c…			See example_values and allowed_values.	Categorical code: pm = reference/no-negative-score-shift group; m1 = negative score-shift comparison group.
public_variable_dictionary_RECOMMENDED.csv	02_workflows/F5_workflow_v01/submission_ready/public/data/esld_F5_stratified_survival_subject_public.csv	delta_group_label	Surface-grid identifier	Displayed score-delta group label	Identifier of a grid point in the F1 simulated or reconstructed surface data.	Human-readable version of the grouped score-delta category displayed in the stratified survival figure. It should be read together with delta.grp: pm is the reference/no-negative-score-shift group and m1 is the negative-score-shift comparison group.			See example_values and allowed_values.	Display label corresponding to delta.grp.
public_variable_dictionary_RECOMMENDED.csv	02_workflows/T1_workflow_v01/data/01_source_loaded_harmonized/esld_master_long_public.csv	sample_day_from_first_sample	Total bilirubin concentration	Relative sample day	Total bilirubin concentration used in the creatinine/bilirubin interference model or figure data.	Relative day of the sample measured from the first sample for the public patient/sample sequence; not a calendar date.		relative days	See example_values and allowed_values.	Integer or numeric relative day count.
public_variable_dictionary_RECOMMENDED.csv	02_workflows/T1_workflow_v01/data/01_source_loaded_harmonized/esld_master_long_public.csv	sample_month_index	Nominal gravimetric creatinine target concentration	Relative sample month index	Nominal gravimetric target concentration of creatinine used when defining the F1 experimental array.	Relative month index of the sample measured from the first sample for the public patient/sample sequence; not a calendar month.		relative months	Numeric concentration in mg/dL.	Integer or numeric relative month index.
public_variable_dictionary_RECOMMENDED.csv	02_workflows/T3_workflow_v01/data/01_source_loaded_harmonized/esld_master_long_public.csv	sample_day_from_first_sample	Nominal gravimetric total bilirubin target concentration	Relative sample day	Nominal gravimetric target concentration of total bilirubin used when defining the F1 experimental array.	Relative day of the sample measured from the first sample for the public patient/sample sequence; not a calendar date.		relative days	Numeric concentration in mg/dL.	Integer or numeric relative day count.
public_variable_dictionary_RECOMMENDED.csv	02_workflows/T3_workflow_v01/data/01_source_loaded_harmonized/esld_master_long_public.csv	sample_month_index	Measured total bilirubin concentration in the experimental dataset	Relative sample month index	Measured total bilirubin concentration in the F1 experimental dataset. In rounded input tables this is the rounded/display value used for model calculation and plotting.	Relative month index of the sample measured from the first sample for the public patient/sample sequence; not a calendar month.		relative months	Numeric concentration in mg/dL.	Integer or numeric relative month index.
public_variable_dictionary_RECOMMENDED.csv	02_workflows/T4_workflow_v01/data/01_source_loaded_harmonized/esld_master_long_public.csv	sample_day_from_first_sample	Experimental array identifier	Relative sample day	Identifier of the experimental array used in the F1 creatinine/bilirubin interference data.	Relative day of the sample measured from the first sample for the public patient/sample sequence; not a calendar date.		relative days	See example_values and allowed_values.	Integer or numeric relative day count.
public_variable_dictionary_RECOMMENDED.csv	02_workflows/T4_workflow_v01/data/01_source_loaded_harmonized/esld_master_long_public.csv	sample_month_index	Creatinine assay	Relative sample month index	Creatinine assay represented by the row, for example enzymatic creatinine (CreE) or Jaffe creatinine (CreJ).	Relative month index of the sample measured from the first sample for the public patient/sample sequence; not a calendar month.		relative months	Categorical assay label, e.g. CreE or CreJ.	Integer or numeric relative month index.
public_variable_dictionary_RECOMMENDED.csv	02_workflows/T4_workflow_v01/data/02b_table_content/esld_T4_score_deviation_outcome_table_public.csv	MELD	Plotted creatinine correction	MELD result column	Creatinine correction value plotted in F1, expressed as the difference between corrected/reference and measured creatinine.	Formatted result value for the MELD score variant in the public table/summary row.		formatted table value	Numeric correction in mg/dL.	Formatted character or numeric table value.
public_variable_dictionary_RECOMMENDED.csv	02_workflows/T4_workflow_v01/submission_ready/public/data/esld_T4_score_deviation_outcome_table_public.csv	MELD	Experimental preparer identifier	MELD result column	Identifier of the experimental preparer in F1 raw/validation data, represented as a public technical code.	Formatted result value for the MELD score variant in the public table/summary row.		formatted table value	See example_values and allowed_values.	Formatted character or numeric table value.
public_variable_dictionary_explanatory_v04.csv	01_primary_data/public/esld_master_long_public.csv	sample_day_from_first_sample	Age at first available public record	Relative sample day	Age in years at the first available public ESLD record for the patient or encounter represented in the released data.	Relative day of the sample measured from the first sample for the public patient/sample sequence; not a calendar date.		relative days	Integer age in years.	Integer or numeric relative day count.
public_variable_dictionary_explanatory_v04.csv	01_primary_data/public/esld_master_long_public.csv	sample_month_index	Age at sample	Relative sample month index	Age in years at the sample-level public ESLD record.	Relative month index of the sample measured from the first sample for the public patient/sample sequence; not a calendar month.		relative months	Integer age in years.	Integer or numeric relative month index.
public_variable_dictionary_explanatory_v04.csv	01_primary_data/public/f1_tb_cre_experimental_array_raw.csv	plot_correction_mg_dL	Serum albumin concentration	Plotted creatinine correction	Serum albumin concentration in the public ESLD master data.	Creatinine correction value plotted in F1, expressed in mg/dL as the difference between corrected/reference and measured creatinine.		mg/dL	Numeric concentration in g/dL.	Numeric correction in mg/dL.
public_variable_dictionary_explanatory_v04.csv	01_primary_data/public/f2_simulated_heatmap_repository.csv	pct_negative	Alcohol-related liver disease etiology flag	Percentage of simulated subpoints with negative score shift	Binary etiology indicator for alcohol-related liver disease in the public ESLD cohort.	Percentage of simulated subpoints within the F2 heatmap bin where the score shift is negative, defined as score delta ≤ −1.		%	0 = no; 1 = yes.	0–100 percentage scale.
public_variable_dictionary_explanatory_v04.csv	01_primary_data/public/f2_simulated_heatmap_repository.csv	x_value	Combined alcohol-related liver disease and hepatitis C etiology flag	Heatmap x-axis creatinine value	Binary etiology indicator for combined alcohol-related liver disease and hepatitis C in the public ESLD cohort.	Creatinine value defining the x-axis coordinate of an F2 heatmap bin.		mg/dL	0 = no; 1 = yes.	Numeric creatinine value in mg/dL.
public_variable_dictionary_explanatory_v04.csv	01_primary_data/public/f2_simulated_heatmap_repository.csv	y_value	Autoimmune liver disease etiology flag	Heatmap y-axis total bilirubin value	Binary etiology indicator for autoimmune liver disease in the public ESLD cohort.	Total bilirubin value defining the y-axis coordinate of an F2 heatmap bin.		mg/dL	0 = no; 1 = yes.	Numeric total bilirubin value in mg/dL.
public_variable_dictionary_explanatory_v04.csv	02_workflows/F1_workflow_v02/data/01_source_loaded_harmonized/expm_F1_array_raw_public.csv	plot_correction_mg_dL	Creatinine concentration	Plotted creatinine correction	Creatinine concentration used in MELD-related score calculation before applying the study-specific correction.	Creatinine correction value plotted in F1, expressed in mg/dL as the difference between corrected/reference and measured creatinine.		mg/dL	Numeric concentration in mg/dL.	Numeric correction in mg/dL.
public_variable_dictionary_explanatory_v04.csv	02_workflows/F1_workflow_v02/data/02a_refined_analysis/expm_F1_array_input_public.csv	plot_correction_mg_dL	Corrected creatinine concentration	Plotted creatinine correction	Creatinine concentration after applying the study-specific correction used for recalculated MELD-related scores.	Creatinine correction value plotted in F1, expressed in mg/dL as the difference between corrected/reference and measured creatinine.		mg/dL	Numeric concentration in mg/dL.	Numeric correction in mg/dL.
public_variable_dictionary_explanatory_v04.csv	02_workflows/F1_workflow_v02/submission_ready/public/data/expm_F1_array_input_public.csv	plot_correction_mg_dL	Relative day count	Plotted creatinine correction	Relative day count used for time alignment; negative/positive values are relative to the analysis anchor and are not calendar dates.	Creatinine correction value plotted in F1, expressed in mg/dL as the difference between corrected/reference and measured creatinine.		mg/dL	See example_values and allowed_values.	Numeric correction in mg/dL.
public_variable_dictionary_explanatory_v04.csv	02_workflows/F2_workflow_v01/data/02b_figure_content/slco_F2_heatmap_bin_public.csv	pct_negative	Relative month count	Percentage of simulated subpoints with negative score shift	Relative month count derived from the relative day count; this is not a calendar month.	Percentage of simulated subpoints within the F2 heatmap bin where the score shift is negative, defined as score delta ≤ −1.		%	See example_values and allowed_values.	0–100 percentage scale.
public_variable_dictionary_explanatory_v04.csv	02_workflows/F2_workflow_v01/data/02b_figure_content/slco_F2_heatmap_bin_public.csv	x_value	Dead-sample flag	Heatmap x-axis creatinine value	Binary indicator identifying public ESLD sample records assigned to the deceased-sample subset used in sample-level analyses.	Creatinine value defining the x-axis coordinate of an F2 heatmap bin.		mg/dL	0 = not assigned to deceased-sample subset; 1 = assigned to deceased-sample subset.	Numeric creatinine value in mg/dL.
public_variable_dictionary_explanatory_v04.csv	02_workflows/F2_workflow_v01/data/02b_figure_content/slco_F2_heatmap_bin_public.csv	y_value	Death within 90 days	Heatmap y-axis total bilirubin value	Binary indicator for death within 90 days of the analysis anchor.	Total bilirubin value defining the y-axis coordinate of an F2 heatmap bin.		mg/dL	0 = no; 1 = yes	Numeric total bilirubin value in mg/dL.
public_variable_dictionary_explanatory_v04.csv	02_workflows/F2_workflow_v01/submission_ready/public/data/slco_F2_heatmap_bin_public.csv	pct_negative	Deceased patient flag	Percentage of simulated subpoints with negative score shift	Binary indicator identifying deceased patients within the released analysis context.	Percentage of simulated subpoints within the F2 heatmap bin where the score shift is negative, defined as score delta ≤ −1.		%	0 = no; 1 = yes	0–100 percentage scale.
public_variable_dictionary_explanatory_v04.csv	02_workflows/F2_workflow_v01/submission_ready/public/data/slco_F2_heatmap_bin_public.csv	x_value	Zero score-delta flag	Heatmap x-axis creatinine value	Binary indicator equal to 1 when the score delta is exactly zero.	Creatinine value defining the x-axis coordinate of an F2 heatmap bin.		mg/dL	0 = no; 1 = yes.	Numeric creatinine value in mg/dL.
public_variable_dictionary_explanatory_v04.csv	02_workflows/F2_workflow_v01/submission_ready/public/data/slco_F2_heatmap_bin_public.csv	y_value	Positive score-delta flag	Heatmap y-axis total bilirubin value	Binary indicator equal to 1 when the score delta is positive.	Total bilirubin value defining the y-axis coordinate of an F2 heatmap bin.		mg/dL	0 = no; 1 = yes.	Numeric total bilirubin value in mg/dL.
public_variable_dictionary_explanatory_v04.csv	02_workflows/F3_workflow_v01/data/01_source_loaded_harmonized/esld_master_long_public.csv	sample_day_from_first_sample	Score-delta ≤ −1 flag	Relative sample day	Binary indicator equal to 1 when the score delta is less than or equal to −1.	Relative day of the sample measured from the first sample for the public patient/sample sequence; not a calendar date.		relative days	0 = no; 1 = yes.	Integer or numeric relative day count.
public_variable_dictionary_explanatory_v04.csv	02_workflows/F3_workflow_v01/data/01_source_loaded_harmonized/esld_master_long_public.csv	sample_month_index	Dialysis indicator as recorded before score derivation	Relative sample month index	Binary indicator showing whether dialysis was recorded in the source field before score derivation.	Relative month index of the sample measured from the first sample for the public patient/sample sequence; not a calendar month.		relative months	0 = no dialysis recorded; 1 = dialysis recorded.	Integer or numeric relative month index.
public_variable_dictionary_explanatory_v04.csv	02_workflows/F3_workflow_v01/data/02b_figure_content/esld_F3_score_shift_aggregate_public.csv	delta_class	Public encounter pseudonym	Score-delta class	Non-linkable public-release encounter pseudonym used for encounter-level grouping; not an original hospital encounter identifier.	Encoded score-shift class used in F3 score-shift summaries. p1 denotes a one-point positive score shift; pm denotes the reference/no-decrease category used by the workflow; m1 denotes the minus-one score-shift class; m2 denotes the minus-two score-shift class.			See example_values and allowed_values.	Categorical code: p1 = +1 score point; pm = workflow reference/no-decrease class; m1 = −1 score point; m2 = −2 score points.
public_variable_dictionary_explanatory_v04.csv	02_workflows/F3_workflow_v01/data/02b_figure_content/esld_F3_score_shift_aggregate_public.csv	x_class	Current etiology source flag	X-axis score class	Binary indicator identifying whether the etiology source is the current source used for the public row.	Score class shown on the x-axis or used as the x-position in the F3 score-shift figure.		score class	0 = no; 1 = yes.	Score-class label or value.
public_variable_dictionary_explanatory_v04.csv	02_workflows/F3_workflow_v01/submission_ready/public/data/esld_F3_score_shift_aggregate_public.csv	delta_class	Unclassified liver disease etiology flag	Score-delta class	Binary etiology indicator identifying records without a classified liver disease etiology in the public ESLD cohort.	Encoded score-shift class used in F3 score-shift summaries. p1 denotes a one-point positive score shift; pm denotes the reference/no-decrease category used by the workflow; m1 denotes the minus-one score-shift class; m2 denotes the minus-two score-shift class.			0 = no; 1 = yes.	Categorical code: p1 = +1 score point; pm = workflow reference/no-decrease class; m1 = −1 score point; m2 = −2 score points.
public_variable_dictionary_explanatory_v04.csv	02_workflows/F3_workflow_v01/submission_ready/public/data/esld_F3_score_shift_aggregate_public.csv	x_class	Hepatitis B virus etiology flag	X-axis score class	Binary etiology indicator for hepatitis B virus-related liver disease in the public ESLD cohort.	Score class shown on the x-axis or used as the x-position in the F3 score-shift figure.		score class	0 = no; 1 = yes.	Score-class label or value.
public_variable_dictionary_explanatory_v04.csv	02_workflows/F4_workflow_v01/data/01_source_loaded_harmonized/esld_master_long_public.csv	sample_day_from_first_sample	Hepatitis C virus etiology flag	Relative sample day	Binary etiology indicator for hepatitis C virus-related liver disease in the public ESLD cohort.	Relative day of the sample measured from the first sample for the public patient/sample sequence; not a calendar date.		relative days	0 = no; 1 = yes.	Integer or numeric relative day count.
public_variable_dictionary_explanatory_v04.csv	02_workflows/F4_workflow_v01/data/01_source_loaded_harmonized/esld_master_long_public.csv	sample_month_index	ICD source present flag	Relative sample month index	Binary indicator showing whether an ICD-derived etiology source was present for the public row.	Relative month index of the sample measured from the first sample for the public patient/sample sequence; not a calendar month.		relative months	0 = no; 1 = yes.	Integer or numeric relative month index.
public_variable_dictionary_explanatory_v04.csv	02_workflows/F4_workflow_v01/data/02b_figure_content/esld_F4_survival_stats_public.csv	median_m1	Inclusion flag for Table 1 cohort	Median value for m1 group	Binary indicator identifying records included in the public ESLD Table 1 baseline-characteristics cohort.	Median row-specific value for the m1 group. m1 denotes the negative score-shift group. In class-level score-shift summaries it denotes the minus-one score-shift class; in grouped survival outputs it is the negative-shift comparison group used by the workflow.			0 = not included; 1 = included.	Numeric summary value; scale depends on the row-specific F4 statistic.
public_variable_dictionary_explanatory_v04.csv	02_workflows/F4_workflow_v01/data/02b_figure_content/esld_F4_survival_stats_public.csv	median_pm2	Inclusion flag for Table 3 anchor-model cohort	Median value for pm2 group	Binary indicator identifying records included in the Table 3 anchor-model cohort used for creatinine-comparison analyses.	Median row-specific value for the pm2 group in F4 survival-statistics data. pm2 denotes the F4 comparator group used against m1 in the survival-statistics table; it should be interpreted as the F4 workflow's non-m1/reference comparator group.			0 = not included; 1 = included.	Numeric summary value; scale depends on the row-specific F4 statistic.
public_variable_dictionary_explanatory_v04.csv	02_workflows/F4_workflow_v01/data/02b_figure_content/esld_F4_survival_stats_public.csv	n_m1	Inclusion flag for Table 4 prevalence pathway	Number of observations in m1 group	Binary indicator identifying records included in the Table 4 prevalence-analysis pathway.	Count of observations in the m1 group for the row-specific stratum. m1 denotes the negative score-shift group. In class-level score-shift summaries it denotes the minus-one score-shift class; in grouped survival outputs it is the negative-shift comparison group used by the workflow.			0 = not included; 1 = included.	Integer count.
public_variable_dictionary_explanatory_v04.csv	02_workflows/F4_workflow_v01/data/02b_figure_content/esld_F4_survival_stats_public.csv	n_pm2	Inclusion flag for Table 4 survival pathway	Number of observations in pm2 group	Binary indicator identifying records included in the Table 4 survival-analysis pathway.	Count of observations in the pm2 group for the row-specific F4 survival stratum. pm2 denotes the F4 comparator group used against m1 in the survival-statistics table; it should be interpreted as the F4 workflow's non-m1/reference comparator group.			0 = not included; 1 = included.	Integer count.
public_variable_dictionary_explanatory_v04.csv	02_workflows/F4_workflow_v01/data/02b_figure_content/esld_F4_survival_stats_public.csv	p25_m1	International normalized ratio	25th-percentile value for m1 group	International normalized ratio of prothrombin time used for MELD-related score calculation.	25th percentile of the row-specific value for the m1 group. m1 denotes the negative score-shift group. In class-level score-shift summaries it denotes the minus-one score-shift class; in grouped survival outputs it is the negative-shift comparison group used by the workflow.			Numeric INR value.	Numeric summary value; scale depends on the row-specific F4 statistic.
public_variable_dictionary_explanatory_v04.csv	02_workflows/F4_workflow_v01/data/02b_figure_content/esld_F4_survival_stats_public.csv	p25_pm2	Metabolic dysfunction-associated steatohepatitis etiology flag	25th-percentile value for pm2 group	Binary etiology indicator for metabolic dysfunction-associated steatohepatitis in the public ESLD cohort.	25th percentile of the row-specific value for the pm2 group in F4 survival-statistics data. pm2 denotes the F4 comparator group used against m1 in the survival-statistics table; it should be interpreted as the F4 workflow's non-m1/reference comparator group.			0 = no; 1 = yes.	Numeric summary value; scale depends on the row-specific F4 statistic.
public_variable_dictionary_explanatory_v04.csv	02_workflows/F4_workflow_v01/data/02b_figure_content/esld_F4_survival_stats_public.csv	p75_m1	MELD model or score variant	75th-percentile value for m1 group	Name of the MELD-related model or score variant represented by the row; expected values include MELD, MELD-Na, reMELD-Na, and MELD 3.0.	75th percentile of the row-specific value for the m1 group. m1 denotes the negative score-shift group. In class-level score-shift summaries it denotes the minus-one score-shift class; in grouped survival outputs it is the negative-shift comparison group used by the workflow.			Categorical score/model label, for example MELD, MELD-Na, reMELD-Na, or MELD 3.0.	Numeric summary value; scale depends on the row-specific F4 statistic.
public_variable_dictionary_explanatory_v04.csv	02_workflows/F4_workflow_v01/data/02b_figure_content/esld_F4_survival_stats_public.csv	p75_pm2	Other liver disease etiology flag	75th-percentile value for pm2 group	Binary etiology indicator for liver disease etiologies grouped as other in the public ESLD cohort.	75th percentile of the row-specific value for the pm2 group in F4 survival-statistics data. pm2 denotes the F4 comparator group used against m1 in the survival-statistics table; it should be interpreted as the F4 workflow's non-m1/reference comparator group.			0 = no; 1 = yes.	Numeric summary value; scale depends on the row-specific F4 statistic.
public_variable_dictionary_explanatory_v04.csv	02_workflows/F4_workflow_v01/data/02b_figure_content/esld_F4_survival_stats_public.csv	p_value	Public patient pseudonym	P value	Non-linkable public-release patient pseudonym used to preserve within-patient grouping in public ESLD data; not an original hospital patient identifier.	P value from the statistical comparison represented by the row.		probability	See example_values and allowed_values.	Probability value from the corresponding statistical test.
public_variable_dictionary_explanatory_v04.csv	02_workflows/F4_workflow_v01/data/02b_figure_content/esld_F4_survival_stats_public.csv	y_ast	Primary biliary cholangitis etiology flag	Y coordinate for significance annotation	Binary etiology indicator for primary biliary cholangitis in the public ESLD cohort.	Y-axis coordinate used to position the statistical-significance annotation in the F4 survival figure.		analysis-specific y-axis coordinate	0 = no; 1 = yes.	Numeric y-axis coordinate for annotation placement.
public_variable_dictionary_explanatory_v04.csv	02_workflows/F4_workflow_v01/submission_ready/public/data/esld_F4_survival_stats_public.csv	median_m1	Relative sample day	Median value for m1 group	Relative day of the sample measured from the first sample for the public patient/sample sequence; not a calendar date.	Median row-specific value for the m1 group. m1 denotes the negative score-shift group. In class-level score-shift summaries it denotes the minus-one score-shift class; in grouped survival outputs it is the negative-shift comparison group used by the workflow.			Integer or numeric relative day count.	Numeric summary value; scale depends on the row-specific F4 statistic.
public_variable_dictionary_explanatory_v04.csv	02_workflows/F4_workflow_v01/submission_ready/public/data/esld_F4_survival_stats_public.csv	median_pm2	Public sample-group pseudonym	Median value for pm2 group	Non-linkable public-release sample-group pseudonym used to group samples within the released public data.	Median row-specific value for the pm2 group in F4 survival-statistics data. pm2 denotes the F4 comparator group used against m1 in the survival-statistics table; it should be interpreted as the F4 workflow's non-m1/reference comparator group.			See example_values and allowed_values.	Numeric summary value; scale depends on the row-specific F4 statistic.
public_variable_dictionary_explanatory_v04.csv	02_workflows/F4_workflow_v01/submission_ready/public/data/esld_F4_survival_stats_public.csv	n_m1	Sample identifier	Number of observations in m1 group	Identifier of a sample or experimental record within the released public data; not a personal identifier.	Count of observations in the m1 group for the row-specific stratum. m1 denotes the negative score-shift group. In class-level score-shift summaries it denotes the minus-one score-shift class; in grouped survival outputs it is the negative-shift comparison group used by the workflow.			See example_values and allowed_values.	Integer count.
public_variable_dictionary_explanatory_v04.csv	02_workflows/F4_workflow_v01/submission_ready/public/data/esld_F4_survival_stats_public.csv	n_pm2	Relative sample month index	Number of observations in pm2 group	Relative month index of the sample measured from the first sample for the public patient/sample sequence; not a calendar month.	Count of observations in the pm2 group for the row-specific F4 survival stratum. pm2 denotes the F4 comparator group used against m1 in the survival-statistics table; it should be interpreted as the F4 workflow's non-m1/reference comparator group.			Integer or numeric relative month index.	Integer count.
public_variable_dictionary_explanatory_v04.csv	02_workflows/F4_workflow_v01/submission_ready/public/data/esld_F4_survival_stats_public.csv	p25_m1	Corrected score	25th-percentile value for m1 group	MELD-related score after creatinine correction or recalculation.	25th percentile of the row-specific value for the m1 group. m1 denotes the negative score-shift group. In class-level score-shift summaries it denotes the minus-one score-shift class; in grouped survival outputs it is the negative-shift comparison group used by the workflow.			Numeric score.	Numeric summary value; scale depends on the row-specific F4 statistic.
public_variable_dictionary_explanatory_v04.csv	02_workflows/F4_workflow_v01/submission_ready/public/data/esld_F4_survival_stats_public.csv	p25_pm2	Score difference	25th-percentile value for pm2 group	Difference between score variants or scoring approaches, expressed in score points.	25th percentile of the row-specific value for the pm2 group in F4 survival-statistics data. pm2 denotes the F4 comparator group used against m1 in the survival-statistics table; it should be interpreted as the F4 workflow's non-m1/reference comparator group.			See example_values and allowed_values.	Numeric summary value; scale depends on the row-specific F4 statistic.
public_variable_dictionary_explanatory_v04.csv	02_workflows/F4_workflow_v01/submission_ready/public/data/esld_F4_survival_stats_public.csv	p75_m1	Original score	75th-percentile value for m1 group	Original MELD-related score before creatinine correction or recalculation.	75th percentile of the row-specific value for the m1 group. m1 denotes the negative score-shift group. In class-level score-shift summaries it denotes the minus-one score-shift class; in grouped survival outputs it is the negative-shift comparison group used by the workflow.			Numeric score.	Numeric summary value; scale depends on the row-specific F4 statistic.
public_variable_dictionary_explanatory_v04.csv	02_workflows/F4_workflow_v01/submission_ready/public/data/esld_F4_survival_stats_public.csv	p75_pm2	Sex	75th-percentile value for pm2 group	Sex category represented in the public ESLD data.	75th percentile of the row-specific value for the pm2 group in F4 survival-statistics data. pm2 denotes the F4 comparator group used against m1 in the survival-statistics table; it should be interpreted as the F4 workflow's non-m1/reference comparator group.			M = male; F = female.	Numeric summary value; scale depends on the row-specific F4 statistic.
public_variable_dictionary_explanatory_v04.csv	02_workflows/F4_workflow_v01/submission_ready/public/data/esld_F4_survival_stats_public.csv	p_value	Serum sodium concentration	P value	Serum sodium concentration used for MELD-Na, reMELD-Na, or MELD 3.0 score calculation.	P value from the statistical comparison represented by the row.		probability	Numeric concentration in mmol/L.	Probability value from the corresponding statistical test.
public_variable_dictionary_explanatory_v04.csv	02_workflows/F4_workflow_v01/submission_ready/public/data/esld_F4_survival_stats_public.csv	y_ast	Total bilirubin concentration	Y coordinate for significance annotation	Total bilirubin concentration used in MELD-related score calculation in the public ESLD data.	Y-axis coordinate used to position the statistical-significance annotation in the F4 survival figure.		analysis-specific y-axis coordinate	Numeric concentration in mg/dL.	Numeric y-axis coordinate for annotation placement.
public_variable_dictionary_explanatory_v04.csv	02_workflows/F5_workflow_v01/data/01_source_loaded_harmonized/esld_master_long_public.csv	sample_day_from_first_sample	Metadata parameter name	Relative sample day	Name of a metadata parameter describing the F2 simulated heatmap object, such as figure identity, data origin, grid type, axis variable, or unit/role.	Relative day of the sample measured from the first sample for the public patient/sample sequence; not a calendar date.		relative days	Categorical metadata key; value is given in the corresponding value column or file-specific metadata field.	Integer or numeric relative day count.
public_variable_dictionary_explanatory_v04.csv	02_workflows/F5_workflow_v01/data/01_source_loaded_harmonized/esld_master_long_public.csv	sample_month_index	Value	Relative sample month index	Numerical or character value corresponding to the row-specific variable/metric.	Relative month index of the sample measured from the first sample for the public patient/sample sequence; not a calendar month.		relative months	See example_values and allowed_values.	Integer or numeric relative month index.
public_variable_dictionary_explanatory_v04.csv	02_workflows/F5_workflow_v01/data/02b_figure_content/esld_F5_stratified_survival_stats_public.csv	n_m1	True creatinine concentration	Number of observations in m1 group	True creatinine concentration used as the gravimetric/reference concentration in F1.	Count of observations in the m1 group for the row-specific stratum. m1 denotes the negative score-shift group. In class-level score-shift summaries it denotes the minus-one score-shift class; in grouped survival outputs it is the negative-shift comparison group used by the workflow.			See example_values and allowed_values.	Integer count.
public_variable_dictionary_explanatory_v04.csv	02_workflows/F5_workflow_v01/data/02b_figure_content/esld_F5_stratified_survival_stats_public.csv	n_pm	Predicted measured enzymatic creatinine concentration	Number of observations in pm group	Predicted measured enzymatic creatinine concentration derived from the interference model.	Count of observations in the pm group for the row-specific stratum. pm denotes the reference group without a negative score shift in grouped score-delta survival outputs; in class-level score-shift summaries it represents the no-decrease/reference category used by the workflow.			See example_values and allowed_values.	Integer count.
public_variable_dictionary_explanatory_v04.csv	02_workflows/F5_workflow_v01/data/02b_figure_content/esld_F5_stratified_survival_stats_public.csv	pval	Recalculation error for enzymatic creatinine	P value	Numerical difference between recalculated and expected true enzymatic creatinine values.	P value for the row-specific statistical comparison.		probability	See example_values and allowed_values.	Numeric probability value.
public_variable_dictionary_explanatory_v04.csv	02_workflows/F5_workflow_v01/data/02b_figure_content/esld_F5_stratified_survival_subject_public.csv	delta.grp	Recalculated true enzymatic creatinine concentration	Grouped score-delta comparison group	True enzymatic creatinine concentration recalculated from the model.	Grouped score-delta category used in F5 stratified survival analyses. pm denotes the reference group without a negative score shift in grouped score-delta survival outputs; in class-level score-shift summaries it represents the no-decrease/reference category used by the workflow. m1 denotes the negative score-shift group. In class-level score-shift summaries it denotes the minus-one score-shift c…			See example_values and allowed_values.	Categorical code: pm = reference/no-negative-score-shift group; m1 = negative score-shift comparison group.
public_variable_dictionary_explanatory_v04.csv	02_workflows/F5_workflow_v01/data/02b_figure_content/esld_F5_stratified_survival_subject_public.csv	delta_group_label	Predicted measured Jaffe creatinine concentration	Displayed score-delta group label	Predicted measured Jaffe creatinine concentration derived from the interference model.	Human-readable version of the grouped score-delta category displayed in the stratified survival figure. It should be read together with delta.grp: pm is the reference/no-negative-score-shift group and m1 is the negative-score-shift comparison group.			See example_values and allowed_values.	Display label corresponding to delta.grp.
public_variable_dictionary_explanatory_v04.csv	02_workflows/F5_workflow_v01/submission_ready/public/data/esld_F5_stratified_survival_stats_public.csv	n_m1	Recalculation error for Jaffe creatinine	Number of observations in m1 group	Numerical difference between recalculated and expected true Jaffe creatinine values.	Count of observations in the m1 group for the row-specific stratum. m1 denotes the negative score-shift group. In class-level score-shift summaries it denotes the minus-one score-shift class; in grouped survival outputs it is the negative-shift comparison group used by the workflow.			See example_values and allowed_values.	Integer count.
public_variable_dictionary_explanatory_v04.csv	02_workflows/F5_workflow_v01/submission_ready/public/data/esld_F5_stratified_survival_stats_public.csv	n_pm	Recalculated true Jaffe creatinine concentration	Number of observations in pm group	True Jaffe creatinine concentration recalculated from the model.	Count of observations in the pm group for the row-specific stratum. pm denotes the reference group without a negative score shift in grouped score-delta survival outputs; in class-level score-shift summaries it represents the no-decrease/reference category used by the workflow.			See example_values and allowed_values.	Integer count.
public_variable_dictionary_explanatory_v04.csv	02_workflows/F5_workflow_v01/submission_ready/public/data/esld_F5_stratified_survival_stats_public.csv	pval	Enzymatic creatinine deviation from gravimetry	P value	Difference between enzymatic creatinine and the gravimetric/reference value.	P value for the row-specific statistical comparison.		probability	See example_values and allowed_values.	Numeric probability value.
public_variable_dictionary_explanatory_v04.csv	02_workflows/F5_workflow_v01/submission_ready/public/data/esld_F5_stratified_survival_subject_public.csv	delta.grp	Jaffe creatinine deviation from gravimetry	Grouped score-delta comparison group	Difference between Jaffe creatinine and the gravimetric/reference value.	Grouped score-delta category used in F5 stratified survival analyses. pm denotes the reference group without a negative score shift in grouped score-delta survival outputs; in class-level score-shift summaries it represents the no-decrease/reference category used by the workflow. m1 denotes the negative score-shift group. In class-level score-shift summaries it denotes the minus-one score-shift c…			See example_values and allowed_values.	Categorical code: pm = reference/no-negative-score-shift group; m1 = negative score-shift comparison group.
public_variable_dictionary_explanatory_v04.csv	02_workflows/F5_workflow_v01/submission_ready/public/data/esld_F5_stratified_survival_subject_public.csv	delta_group_label	Surface-grid identifier	Displayed score-delta group label	Identifier of a grid point in the F1 simulated or reconstructed surface data.	Human-readable version of the grouped score-delta category displayed in the stratified survival figure. It should be read together with delta.grp: pm is the reference/no-negative-score-shift group and m1 is the negative-score-shift comparison group.			See example_values and allowed_values.	Display label corresponding to delta.grp.
public_variable_dictionary_explanatory_v04.csv	02_workflows/T1_workflow_v01/data/01_source_loaded_harmonized/esld_master_long_public.csv	sample_day_from_first_sample	Total bilirubin concentration	Relative sample day	Total bilirubin concentration used in the creatinine/bilirubin interference model or figure data.	Relative day of the sample measured from the first sample for the public patient/sample sequence; not a calendar date.		relative days	See example_values and allowed_values.	Integer or numeric relative day count.
public_variable_dictionary_explanatory_v04.csv	02_workflows/T1_workflow_v01/data/01_source_loaded_harmonized/esld_master_long_public.csv	sample_month_index	Nominal gravimetric creatinine target concentration	Relative sample month index	Nominal gravimetric target concentration of creatinine used when defining the F1 experimental array.	Relative month index of the sample measured from the first sample for the public patient/sample sequence; not a calendar month.		relative months	Numeric concentration in mg/dL.	Integer or numeric relative month index.
public_variable_dictionary_explanatory_v04.csv	02_workflows/T3_workflow_v01/data/01_source_loaded_harmonized/esld_master_long_public.csv	sample_day_from_first_sample	Nominal gravimetric total bilirubin target concentration	Relative sample day	Nominal gravimetric target concentration of total bilirubin used when defining the F1 experimental array.	Relative day of the sample measured from the first sample for the public patient/sample sequence; not a calendar date.		relative days	Numeric concentration in mg/dL.	Integer or numeric relative day count.
public_variable_dictionary_explanatory_v04.csv	02_workflows/T3_workflow_v01/data/01_source_loaded_harmonized/esld_master_long_public.csv	sample_month_index	Measured total bilirubin concentration in the experimental dataset	Relative sample month index	Measured total bilirubin concentration in the F1 experimental dataset. In rounded input tables this is the rounded/display value used for model calculation and plotting.	Relative month index of the sample measured from the first sample for the public patient/sample sequence; not a calendar month.		relative months	Numeric concentration in mg/dL.	Integer or numeric relative month index.
public_variable_dictionary_explanatory_v04.csv	02_workflows/T4_workflow_v01/data/01_source_loaded_harmonized/esld_master_long_public.csv	sample_day_from_first_sample	Experimental array identifier	Relative sample day	Identifier of the experimental array used in the F1 creatinine/bilirubin interference data.	Relative day of the sample measured from the first sample for the public patient/sample sequence; not a calendar date.		relative days	See example_values and allowed_values.	Integer or numeric relative day count.
public_variable_dictionary_explanatory_v04.csv	02_workflows/T4_workflow_v01/data/01_source_loaded_harmonized/esld_master_long_public.csv	sample_month_index	Creatinine assay	Relative sample month index	Creatinine assay represented by the row, for example enzymatic creatinine (CreE) or Jaffe creatinine (CreJ).	Relative month index of the sample measured from the first sample for the public patient/sample sequence; not a calendar month.		relative months	Categorical assay label, e.g. CreE or CreJ.	Integer or numeric relative month index.
public_variable_dictionary_explanatory_v04.csv	02_workflows/T4_workflow_v01/data/02b_table_content/esld_T4_score_deviation_outcome_table_public.csv	MELD	Plotted creatinine correction	MELD result column	Creatinine correction value plotted in F1, expressed as the difference between corrected/reference and measured creatinine.	Formatted result value for the MELD score variant in the public table/summary row.		formatted table value	Numeric correction in mg/dL.	Formatted character or numeric table value.
public_variable_dictionary_explanatory_v04.csv	02_workflows/T4_workflow_v01/submission_ready/public/data/esld_T4_score_deviation_outcome_table_public.csv	MELD	Experimental preparer identifier	MELD result column	Identifier of the experimental preparer in F1 raw/validation data, represented as a public technical code.	Formatted result value for the MELD score variant in the public table/summary row.		formatted table value	See example_values and allowed_values.	Formatted character or numeric table value.
