# Supplementary material for: Creatinine assay interferences compromises MELD accuracy and may bias liver allocation
Source: Nat Commun. 2026 Jul 23;17:7111. doi: 10.1038/s41467-026-75011-x (PMC13396164; doi:10.1038/s41467-026-75011-x)
Supplement: Supplementary file 4 — Source Data [file 41467_2026_75011_MOESM4_ESM.zip › figshare_package_FINAL_PUBLIC_DEPOSIT_V1_20260503_002637/00_release_manifests/public_variable_dictionary_precision_summary_v01.csv]

check	value	status
public_package	LOCAL_PATH_REMOVED	info
public_variables_total	661	info
precision_patch_variable_occurrences	237	info
manual_precision_definitions	237	info
fallback_needs_wording_review	0	pass
generic_variable_names	0	pass
empty_descriptions	0	pass
imprecise_pattern_descriptions	9	review
variables_requiring_dictionary_review	9	review
path_value_sanitization_review_items	2	review
trial_display_cre_definition_exact	TRUE	pass
