# Supplementary material for: Creatinine assay interferences compromises MELD accuracy and may bias liver allocation
Source: Nat Commun. 2026 Jul 23;17:7111. doi: 10.1038/s41467-026-75011-x (PMC13396164; doi:10.1038/s41467-026-75011-x)
Supplement: Supplementary file 4 — Source Data [file 41467_2026_75011_MOESM4_ESM.zip › figshare_package_FINAL_PUBLIC_DEPOSIT_V1_20260503_002637/02_workflows/F1_workflow_v02/submission_ready/F1_submission_ready_manifest_v02.csv]

submission_component	release_status	role_note	source_path	submission_path	submission_file_name	file_exists	copied	file_size_bytes	md5	workflow	created_at
data	public	Curated public experimental array dataset; rounded trial-display values only; unrounded audit columns removed.	02_workflows/F1_workflow_v02/data/02a_refined_analysis/expm_F1_array_input_public.csv	02_workflows/F1_workflow_v02/submission_ready/public/data/expm_F1_array_input_public.csv	expm_F1_array_input_public.csv	TRUE	TRUE	612913	28054a92825a550b9e2a0149689b4b69	F1_workflow_v02	2026-05-02T01:30:14Z
data	public	Curated public validation dataset.	02_workflows/F1_workflow_v02/data/02a_refined_analysis/expm_F1_validation_input_public.csv	02_workflows/F1_workflow_v02/submission_ready/public/data/expm_F1_validation_input_public.csv	expm_F1_validation_input_public.csv	TRUE	TRUE	5068	2a1c7ff9a9b2d7b913576fc64c1af459	F1_workflow_v02	2026-05-02T01:30:14Z
data	public	Final Figure 1 surface grid used to render the submitted figure.	02_workflows/F1_workflow_v02/data/02b_figure_content/slco_F1_surface_grid_public.csv	02_workflows/F1_workflow_v02/submission_ready/public/data/slco_F1_surface_grid_public.csv	slco_F1_surface_grid_public.csv	TRUE	TRUE	5037005	7043e4517bc15ae9142ae09b0631e890	F1_workflow_v02	2026-05-02T01:30:14Z
data	public	Metadata for final Figure 1 surface grid.	02_workflows/F1_workflow_v02/data/02b_figure_content/slco_F1_surface_meta_public.csv	02_workflows/F1_workflow_v02/submission_ready/public/data/slco_F1_surface_meta_public.csv	slco_F1_surface_meta_public.csv	TRUE	TRUE	494	63cd6a8340d66c32e5915d2dadcc2378	F1_workflow_v02	2026-05-02T01:30:14Z
figure	public	Submission-ready Figure 1 PDF.	02_workflows/F1_workflow_v02/figures/slco_F1_surface_public.pdf	02_workflows/F1_workflow_v02/submission_ready/public/figures/slco_F1_surface_public.pdf	slco_F1_surface_public.pdf	TRUE	TRUE	1542152	6de20aaebcce1d88c93b705cf4bd8152	F1_workflow_v02	2026-05-02T01:30:14Z
data	internal	Internal refined array dataset retaining unrounded audit columns.	02_workflows/F1_workflow_v02/data/02a_refined_analysis/expm_F1_array_input_public.csv	02_workflows/F1_workflow_v02/submission_ready/internal/data/expm_F1_array_input_with_rounding_audit_internal.csv	expm_F1_array_input_with_rounding_audit_internal.csv	TRUE	TRUE	755375	48545523b96fdb9fce1e19bdf1689efc	F1_workflow_v02	2026-05-02T01:30:14Z
data	internal	Unrounded raw import copy retained for internal traceability only.	02_workflows/F1_workflow_v02/data/01_source_loaded_harmonized/expm_F1_array_raw_public.csv	02_workflows/F1_workflow_v02/submission_ready/internal/data/expm_F1_array_raw_internal.csv	expm_F1_array_raw_internal.csv	TRUE	TRUE	338947	b8ffb94bc127381e0963db2211ba44b8	F1_workflow_v02	2026-05-02T01:30:14Z
data	internal	Raw validation import copy retained for internal traceability only.	02_workflows/F1_workflow_v02/data/01_source_loaded_harmonized/expm_F1_validation_raw_public.csv	02_workflows/F1_workflow_v02/submission_ready/internal/data/expm_F1_validation_raw_internal.csv	expm_F1_validation_raw_internal.csv	TRUE	TRUE	2335	30e9eb0a37dab1d84dbff1649b1b9e07	F1_workflow_v02	2026-05-02T01:30:14Z
data	internal	Reference copy from legacy repository package used for internal rebuild comparison.	02_workflows/F1_workflow_v02/data/01_source_loaded_harmonized/slco_F1_surface_grid_reference_public.csv	02_workflows/F1_workflow_v02/submission_ready/internal/data/slco_F1_surface_grid_reference_internal.csv	slco_F1_surface_grid_reference_internal.csv	TRUE	TRUE	5055372	87713a0d6868c6ac52ff20ea850e3d58	F1_workflow_v02	2026-05-02T01:30:14Z
data	internal	Reference metadata copy from legacy repository package.	02_workflows/F1_workflow_v02/data/01_source_loaded_harmonized/slco_F1_surface_meta_reference_public.csv	02_workflows/F1_workflow_v02/submission_ready/internal/data/slco_F1_surface_meta_reference_internal.csv	slco_F1_surface_meta_reference_internal.csv	TRUE	TRUE	664	ee2dfece0c0751ab1643f0e896edea9b	F1_workflow_v02	2026-05-02T01:30:14Z
data	internal	Fixed model coefficients used internally to rebuild the public surface grid.	02_workflows/F1_workflow_v02/data/02a_refined_analysis/expm_F1_model_coefficients_public.csv	02_workflows/F1_workflow_v02/submission_ready/internal/data/expm_F1_model_coefficients_internal.csv	expm_F1_model_coefficients_internal.csv	TRUE	TRUE	1330	c05403544122bdf248154bfbf8559b9f	F1_workflow_v02	2026-05-02T01:30:14Z
validation	internal	QC documenting two-decimal rounding before correction/model processing.	02_workflows/F1_workflow_v02/data/02a_refined_analysis/expm_F1_pre_correction_rounding_qc_public.csv	02_workflows/F1_workflow_v02/submission_ready/internal/validation/expm_F1_pre_correction_rounding_qc_internal.csv	expm_F1_pre_correction_rounding_qc_internal.csv	TRUE	TRUE	462	ca3266c1f5df19844f2079981510ff28	F1_workflow_v02	2026-05-02T01:30:14Z
validation	internal	Internal refined-dataset QC.	02_workflows/F1_workflow_v02/data/02a_refined_analysis/expm_F1_refined_dataset_qc_public.csv	02_workflows/F1_workflow_v02/submission_ready/internal/validation/expm_F1_refined_dataset_qc_internal.csv	expm_F1_refined_dataset_qc_internal.csv	TRUE	TRUE	652	812231b8c2303741846747de6999d3c7	F1_workflow_v02	2026-05-02T01:30:14Z
validation	internal	Internal manual clarification log.	02_workflows/F1_workflow_v02/data/02a_refined_analysis/expm_F1_refined_manual_clarifications_public.csv	02_workflows/F1_workflow_v02/submission_ready/internal/validation/expm_F1_refined_manual_clarifications_internal.csv	expm_F1_refined_manual_clarifications_internal.csv	TRUE	TRUE	882	8c4c1d35703560f1e9341b3df38ffad4	F1_workflow_v02	2026-05-02T01:30:14Z
validation	internal	Internal QC comparing rebuilt surface to legacy reference surface.	02_workflows/F1_workflow_v02/data/02b_figure_content/slco_F1_surface_rebuild_qc_public.csv	02_workflows/F1_workflow_v02/submission_ready/internal/validation/slco_F1_surface_rebuild_qc_internal.csv	slco_F1_surface_rebuild_qc_internal.csv	TRUE	TRUE	956	c1c5a45987d8b24e318b2857d5b3529a	F1_workflow_v02	2026-05-02T01:30:14Z
validation	internal	Internal render manifest for Figure 1 PDF.	02_workflows/F1_workflow_v02/validation/03_render/slco_F1_surface_render_manifest_public.csv	02_workflows/F1_workflow_v02/submission_ready/internal/validation/slco_F1_surface_render_manifest_internal.csv	slco_F1_surface_render_manifest_internal.csv	TRUE	TRUE	1011	93e8289ec66216295e67e94ba13b6089	F1_workflow_v02	2026-05-02T01:30:14Z
validation	internal	Internal release check confirming public rounded array dataset has two-decimal trial-display values and no unrounded audit columns.	02_workflows/F1_workflow_v02/submission_ready/internal/validation/expm_F1_public_array_rounding_release_check_internal.csv	02_workflows/F1_workflow_v02/submission_ready/internal/validation/expm_F1_public_array_rounding_release_check_internal.csv	expm_F1_public_array_rounding_release_check_internal.csv	TRUE	TRUE	494	828abe1738b53cf65de6d1c038485f14	F1_workflow_v02	2026-05-02T01:30:14Z
validation	internal	Internal final validation/documentation output from step 4.	02_workflows/F1_workflow_v02/validation/04_final_validation/F1_final_column_dictionary_public.csv	02_workflows/F1_workflow_v02/submission_ready/internal/validation/F1_final_column_dictionary_public.csv	F1_final_column_dictionary_public.csv	TRUE	TRUE	5086	b8590eab4a1362fefa47595d2403927b	F1_workflow_v02	2026-05-02T01:30:14Z
validation	internal	Internal final validation/documentation output from step 4.	02_workflows/F1_workflow_v02/validation/04_final_validation/F1_final_dataset_qc_summary_public.csv	02_workflows/F1_workflow_v02/submission_ready/internal/validation/F1_final_dataset_qc_summary_public.csv	F1_final_dataset_qc_summary_public.csv	TRUE	TRUE	1016	a53e20897048de6f1a9425cd568a7936	F1_workflow_v02	2026-05-02T01:30:14Z
validation	internal	Internal final validation/documentation output from step 4.	02_workflows/F1_workflow_v02/validation/04_final_validation/F1_final_file_inventory_public.csv	02_workflows/F1_workflow_v02/submission_ready/internal/validation/F1_final_file_inventory_public.csv	F1_final_file_inventory_public.csv	TRUE	TRUE	4823	8a41f5056a4ca283c13942d2d7ee3c3c	F1_workflow_v02	2026-05-02T01:30:14Z
validation	internal	Internal final validation/documentation output from step 4.	02_workflows/F1_workflow_v02/validation/04_final_validation/F1_final_manual_clarifications_public.csv	02_workflows/F1_workflow_v02/submission_ready/internal/validation/F1_final_manual_clarifications_public.csv	F1_final_manual_clarifications_public.csv	TRUE	TRUE	882	f2d6cbbe806e8e06648f07f19a35fdf3	F1_workflow_v02	2026-05-02T01:30:14Z
