# Supplementary material for: Creatinine assay interferences compromises MELD accuracy and may bias liver allocation
Source: Nat Commun. 2026 Jul 23;17:7111. doi: 10.1038/s41467-026-75011-x (PMC13396164; doi:10.1038/s41467-026-75011-x)
Supplement: Supplementary file 4 — Source Data [file 41467_2026_75011_MOESM4_ESM.zip › figshare_package_FINAL_PUBLIC_DEPOSIT_V1_20260503_002637/02_workflows/F1_workflow_v02/submission_ready/public/F1_public_submission_manifest_v02.csv]

submission_component	release_status	role_note	source_path	submission_path	submission_file_name	file_exists	copied	file_size_bytes	md5
data	public	Curated public experimental array dataset; rounded trial-display values only; unrounded audit columns removed.	02_workflows/F1_workflow_v02/data/02a_refined_analysis/expm_F1_array_input_public.csv	02_workflows/F1_workflow_v02/submission_ready/public/data/expm_F1_array_input_public.csv	expm_F1_array_input_public.csv	TRUE	TRUE	612913	28054a92825a550b9e2a0149689b4b69
data	public	Curated public validation dataset.	02_workflows/F1_workflow_v02/data/02a_refined_analysis/expm_F1_validation_input_public.csv	02_workflows/F1_workflow_v02/submission_ready/public/data/expm_F1_validation_input_public.csv	expm_F1_validation_input_public.csv	TRUE	TRUE	5068	2a1c7ff9a9b2d7b913576fc64c1af459
data	public	Final Figure 1 surface grid used to render the submitted figure.	02_workflows/F1_workflow_v02/data/02b_figure_content/slco_F1_surface_grid_public.csv	02_workflows/F1_workflow_v02/submission_ready/public/data/slco_F1_surface_grid_public.csv	slco_F1_surface_grid_public.csv	TRUE	TRUE	5037005	7043e4517bc15ae9142ae09b0631e890
data	public	Metadata for final Figure 1 surface grid.	02_workflows/F1_workflow_v02/data/02b_figure_content/slco_F1_surface_meta_public.csv	02_workflows/F1_workflow_v02/submission_ready/public/data/slco_F1_surface_meta_public.csv	slco_F1_surface_meta_public.csv	TRUE	TRUE	494	63cd6a8340d66c32e5915d2dadcc2378
figure	public	Submission-ready Figure 1 PDF.	02_workflows/F1_workflow_v02/figures/slco_F1_surface_public.pdf	02_workflows/F1_workflow_v02/submission_ready/public/figures/slco_F1_surface_public.pdf	slco_F1_surface_public.pdf	TRUE	TRUE	1542152	6de20aaebcce1d88c93b705cf4bd8152
