# Supplementary material for: Creatinine assay interferences compromises MELD accuracy and may bias liver allocation
Source: Nat Commun. 2026 Jul 23;17:7111. doi: 10.1038/s41467-026-75011-x (PMC13396164; doi:10.1038/s41467-026-75011-x)
Supplement: Supplementary file 4 — Source Data [file 41467_2026_75011_MOESM4_ESM.zip › figshare_package_FINAL_PUBLIC_DEPOSIT_V1_20260503_002637/02_workflows/F1_workflow_v02/submission_ready/public/data/expm_F1_validation_input_public.csv]

expm_F1_validation_row_id	domain	anchor	data_object	unit_or_role	release_status	source_harmonized_file_name	workflow_step	sample_id	tb_measured_mg_dL	db_measured_mg_dL	cre_true_gcidms_mg_dL	cree_measured_mg_dL	crej_measured_mg_dL	cree_corrected_mg_dL	crej_corrected_mg_dL
1	expm	F1	validation	input	public	expm_F1_validation_raw_public.csv	2a_refined_analysis_dataset	1	9.263	7.411	0.82	0.75	0.95	0.68240141154	0.8822513
2	expm	F1	validation	input	public	expm_F1_validation_raw_public.csv	2a_refined_analysis_dataset	2	4.852	3.874	0.86	0.78	0.98	0.81680053664	0.9490736
3	expm	F1	validation	input	public	expm_F1_validation_raw_public.csv	2a_refined_analysis_dataset	3	16.121	13.015	0.63	0.52	0.78	0.35207418306	0.6756628
4	expm	F1	validation	input	public	expm_F1_validation_raw_public.csv	2a_refined_analysis_dataset	4	4.419	3.245	0.94	0.89	0.92	0.93410841026	0.8942763
5	expm	F1	validation	input	public	expm_F1_validation_raw_public.csv	2a_refined_analysis_dataset	5	14.415	11.224	0.9	0.8	1.06	0.6516394885	0.9588407
6	expm	F1	validation	input	public	expm_F1_validation_raw_public.csv	2a_refined_analysis_dataset	6	3.82	3.222	2.31	2.16	2.51	2.176252904	2.3920647
7	expm	F1	validation	input	public	expm_F1_validation_raw_public.csv	2a_refined_analysis_dataset	7	10.275	8.719	0.96	0.88	1.13	0.7899974925	1.0510911
8	expm	F1	validation	input	public	expm_F1_validation_raw_public.csv	2a_refined_analysis_dataset	8	0.243	0.118	0.66	0.66	0.97	0.82791189234	0.9887643
9	expm	F1	validation	input	public	expm_F1_validation_raw_public.csv	2a_refined_analysis_dataset	9	0.68	0.51	0.8	0.76	0.75	0.911525504	0.7661407
10	expm	F1	validation	input	public	expm_F1_validation_raw_public.csv	2a_refined_analysis_dataset	10	1.957	1.244	1.27	1.2	1.5	1.30006870034	1.4813282
11	expm	F1	validation	input	public	expm_F1_validation_raw_public.csv	2a_refined_analysis_dataset	11	5.239	3.447	1.2	1.3	1.39	1.31061409986	1.3428587
12	expm	F1	validation	input	public	expm_F1_validation_raw_public.csv	2a_refined_analysis_dataset	12	2.076	0.536	0.97	0.93	1	1.03542663216	0.997227
13	expm	F1	validation	input	public	expm_F1_validation_raw_public.csv	2a_refined_analysis_dataset	13	7.378	1.989	1.31	1.32	1.28	1.28145270344	1.2182734
14	expm	F1	validation	input	public	expm_F1_validation_raw_public.csv	2a_refined_analysis_dataset	14	14.577	7.938	0.96	0.87	1.15	0.71751441314	1.0457456
15	expm	F1	validation	input	public	expm_F1_validation_raw_public.csv	2a_refined_analysis_dataset	15	11.172	9.176	1.46	1.37	1.6	1.24895568544	1.4958006
16	expm	F1	validation	input	public	expm_F1_validation_raw_public.csv	2a_refined_analysis_dataset	16	7.014	6.554	1.48	1.45	1.59	1.41492598936	1.5172907
17	expm	F1	validation	input	public	expm_F1_validation_raw_public.csv	2a_refined_analysis_dataset	17	10.853	8.535	2.57	2.39	2.75	2.23827090194	2.5457756
18	expm	F1	validation	input	public	expm_F1_validation_raw_public.csv	2a_refined_analysis_dataset	18	22.221	14.076	1.65	1.43	1.93	1.18861107506	1.7645829
19	expm	F1	validation	input	public	expm_F1_validation_raw_public.csv	2a_refined_analysis_dataset	19	14.149	8.354	1.43	1.18	1.41	1.02270015266	1.2983867
20	expm	F1	validation	input	public	expm_F1_validation_raw_public.csv	2a_refined_analysis_dataset	20	28.515	22.912	0.89	0.7	1.04	0.4783989485	0.9223061
21	expm	F1	validation	input	public	expm_F1_validation_raw_public.csv	2a_refined_analysis_dataset	21	10.447	7.504	1.31	1.13	1.44	1.02899735394	1.348614
22	expm	F1	validation	input	public	expm_F1_validation_raw_public.csv	2a_refined_analysis_dataset	22	17.579	13.228	1.59	1.52	1.93	1.30720501906	1.773838
23	expm	F1	validation	input	public	expm_F1_validation_raw_public.csv	2a_refined_analysis_dataset	23	7.788	5.857	1.13	1.14	1.31	1.09877366304	1.2437983
24	expm	F1	validation	input	public	expm_F1_validation_raw_public.csv	2a_refined_analysis_dataset	24	16.372	6.565	2.42	2.32	2.46	2.08930397344	2.2603508
25	expm	F1	validation	input	public	expm_F1_validation_raw_public.csv	2a_refined_analysis_dataset	25	6.268	4.33	1.99	1.94	2.04	1.90455748384	1.9433359
26	expm	F1	validation	input	public	expm_F1_validation_raw_public.csv	2a_refined_analysis_dataset	26	0.83	0.372	1.63	1.69	1.81	1.806418694	1.7860424
27	expm	F1	validation	input	public	expm_F1_validation_raw_public.csv	2a_refined_analysis_dataset	27	0.107	0.078	1.4	1.59	1.82	1.73182497634	1.8038901
28	expm	F1	validation	input	public	expm_F1_validation_raw_public.csv	2a_refined_analysis_dataset	28	0.376	0.133	4.26	4.35	4.87	4.37540180816	4.3702289
29	expm	F1	validation	input	public	expm_F1_validation_raw_public.csv	2a_refined_analysis_dataset	29	0.15	0.08	2.55	2.41	3.02	2.52122527	2.8795704
30	expm	F1	validation	input	public	expm_F1_validation_raw_public.csv	2a_refined_analysis_dataset	30	0.901	0.364	2.68	2.65	2.93	2.72943928866	2.7929585
31	expm	F1	validation	input	public	expm_F1_validation_raw_public.csv	2a_refined_analysis_dataset	31	0.972	0.587	3.07	3.03	3.21	3.09261093744	3.0325553
32	expm	F1	validation	input	public	expm_F1_validation_raw_public.csv	2a_refined_analysis_dataset	32	11.915	6.937	3.14	2.96	3.32	2.7695938685	3.0296918
