# Supplementary material for: Creatinine assay interferences compromises MELD accuracy and may bias liver allocation
Source: Nat Commun. 2026 Jul 23;17:7111. doi: 10.1038/s41467-026-75011-x (PMC13396164; doi:10.1038/s41467-026-75011-x)
Supplement: Supplementary file 4 — Source Data [file 41467_2026_75011_MOESM4_ESM.zip › figshare_package_FINAL_PUBLIC_DEPOSIT_V1_20260503_002637/02_workflows/F1_workflow_v02/submission_ready/public/data/slco_F1_surface_meta_public.csv]

parameter	value
dataset_name	slco_F1_surface_grid_public
domain	slco
anchor	F1
data_object	surface
unit_or_role	grid
release_status	public
source_model_coefficients	expm_F1_model_coefficients_public.csv
grid_tb_min_mg_dL	1
grid_tb_max_mg_dL	35
grid_tb_step_mg_dL	0.1
grid_cre_true_min_mg_dL	1
grid_cre_true_max_mg_dL	6
grid_cre_true_step_mg_dL	0.05
n_grid_rows	34441
surface_reference_file	slco_F1_surface_grid_reference_public.csv
surface_rebuild_qc_file	slco_F1_surface_rebuild_qc_public.csv
