# Supplementary material for: Creatinine assay interferences compromises MELD accuracy and may bias liver allocation
Source: Nat Commun. 2026 Jul 23;17:7111. doi: 10.1038/s41467-026-75011-x (PMC13396164; doi:10.1038/s41467-026-75011-x)
Supplement: Supplementary file 4 — Source Data [file 41467_2026_75011_MOESM4_ESM.zip › figshare_package_FINAL_PUBLIC_DEPOSIT_V1_20260503_002637/02_workflows/F1_workflow_v02/submission_ready/public/data/slco_F1_surface_grid_public.csv]

grid_id	tb_mg_dL	cre_true_mg_dL	crej_measured_pred_mg_dL	cree_measured_pred_mg_dL	delta_crej_to_gravimetry_mg_dL	delta_cree_to_gravimetry_mg_dL	crej_true_recalc_mg_dL	cree_true_recalc_mg_dL	crej_true_recalc_error	cree_true_recalc_error
1	1	1	0.990463857965053	0.902064914425904	0.0095361420349469	0.097935085574096	1	1	6.66133814775094e-16	-9.99200722162641e-16
2	1	1.05	1.04152284217999	0.957189139835594	0.00847715782000713	0.0928108601644061	1.05	1.04999999999996	1.33226762955019e-15	-4.06341627012807e-14
3	1	1.1	1.09273908981855	1.01231537541398	0.00726091018144937	0.0876846245860181	1.1	1.09999999999994	2.22044604925031e-16	-5.97299987248334e-14
4	1	1.15	1.14411406302484	1.06744362138108	0.00588593697515893	0.0825563786189225	1.15	1.15000000000002	0	1.79856129989275e-14
5	1	1.2	1.19564924674134	1.1225738779567	0.00435075325865686	0.0774261220432957	1.2	1.20000000000006	1.11022302462516e-15	6.3504757008559e-14
6	1	1.25	1.2473461492097	1.17770614536087	0.00265385079029734	0.0722938546391281	1.25	1.25000000000008	1.55431223447522e-15	8.10462807976364e-14
7	1	1.3	1.29920630248577	1.23284042381359	0.000793697514234193	0.0671595761864106	1.3	1.30000000000004	-4.44089209850063e-16	3.70814490224802e-14
8	1	1.35	1.35123126296935	1.28797671353505	-0.00123126296935316	0.0620232864649488	1.35	1.35000000000003	6.66133814775094e-16	2.97539770599542e-14
9	1	1.4	1.40342261194926	1.34311501474527	-0.00342261194925508	0.0568849852547337	1.4	1.39999999999995	0	-4.64073224293315e-14
10	1	1.45	1.45578195616405	1.39825532766461	-0.00578195616405286	0.051744672335386	1.45	1.45	1.33226762955019e-15	1.11022302462516e-15
11	1	1.5	1.50831092837926	1.4533976525131	-0.00831092837925707	0.0466023474868966	1.5	1.49999999999999	0	-6.43929354282591e-15
12	1	1.55	1.56101118798142	1.50854198951111	-0.011011187981419	0.0414580104888862	1.55	1.55000000000005	1.11022302462516e-15	5.15143483426073e-14
13	1	1.6	1.61388442158975	1.56368833887884	-0.0138844215897536	0.0363116611211602	1.6	1.60000000000009	8.88178419700125e-16	9.14823772291129e-14
14	1	1.65	1.66693234368599	1.61883670083648	-0.0169323436859867	0.0311632991635247	1.65	1.64999999999999	2.22044604925031e-15	-7.32747196252603e-15
15	1	1.7	1.72015669726303	1.67398707560477	-0.0201566972630258	0.0260129243952307	1.7	1.7000000000001	1.77635683940025e-15	1.01252339845814e-13
16	1	1.75	1.7735592544932	1.72913946340373	-0.0235592544932013	0.0208605365962682	1.75	1.75000000000006	4.44089209850063e-16	5.70654634657331e-14
17	1	1.8	1.82714181741677	1.78429386445411	-0.0271418174167679	0.0157061355458885	1.8	1.80000000000013	1.77635683940025e-15	1.33226762955019e-13
18	1	1.85	1.88090621865143	1.8394502789761	-0.0309062186514266	0.010549721023897	1.85	1.85000000000006	6.66133814775094e-16	6.3726801613484e-14
19	1	1.9	1.93485432212369	1.89460870719046	-0.0348543221236948	0.00539129280954431	1.9	1.90000000000005	8.88178419700125e-16	4.9293902293357e-14
20	1	1.95	1.98898802382289	1.94976914931773	-0.0389880238228877	0.000230850682266803	1.95	1.95000000000009	4.44089209850063e-16	8.54871728961371e-14
21	1	2	2.04330925257863	2.0049316055785	-0.0433092525786343	-0.0049316055785007	2	2.00000000000013	1.33226762955019e-15	1.33226762955019e-13
22	1	2.05	2.09781997086278	2.06009607619314	-0.047819970862784	-0.010096076193137	2.05	2.04999999999995	8.88178419700125e-16	-5.24025267623074e-14
23	1	2.1	2.15252217561668	2.11526256138295	-0.0525221756166845	-0.0152625613829467	2.1	2.10000000000009	4.44089209850063e-16	8.61533067109122e-14
24	1	2.15	2.20741789910479	2.17043106136812	-0.0574178991047871	-0.0204310613681233	2.15	2.15000000000006	8.88178419700125e-16	6.3504757008559e-14
25	1	2.2	2.26250920979563	2.2256015763696	-0.0625092097956261	-0.0256015763696027	2.2	2.20000000000003	8.88178419700125e-16	2.97539770599542e-14
26	1	2.25	2.31779821327126	2.28077410660832	-0.0677982132712587	-0.0307741066083187	2.25	2.2500000000001	4.44089209850063e-16	9.76996261670138e-14
27	1	2.3	2.37328705316628	2.33594865230483	-0.0732870531662804	-0.0359486523048349	2.3	2.30000000000001	8.88178419700125e-16	6.66133814775094e-15
28	1	2.35	2.42897791213761	2.39112521368027	-0.078977912137614	-0.0411252136802709	2.35	2.34999999999996	4.44089209850063e-16	-3.5527136788005e-14
29	1	2.4	2.48487301286631	2.44630379095556	-0.0848730128663124	-0.046303790955561	2.4	2.39999999999997	2.22044604925031e-15	-2.57571741713036e-14
30	1	2.45	2.54097461909266	2.50148438435164	-0.090974619092655	-0.051484384351641	2.45	2.45	4.44089209850063e-16	3.10862446895044e-15
31	1	2.5	2.59728503668596	2.55666699408944	-0.0972850366859555	-0.056666994089444	2.5	2.49999999999998	0	-2.04281036531029e-14
32	1	2.55	2.65380661475043	2.61185162039027	-0.103806614750433	-0.0618516203902746	2.55	2.55000000000013	1.33226762955019e-15	1.32782673745169e-13
33	1	2.6	2.71054174676872	2.6670382634747	-0.110541746768715	-0.0670382634746964	2.6	2.59999999999998	8.88178419700125e-16	-1.68753899743024e-14
34	1	2.65	2.76749287178452	2.72222692356439	-0.117492871784521	-0.0722269235643851	2.65	2.65000000000002	0	2.22044604925031e-14
35	1	2.7	2.82466247562617	2.77741760088028	-0.124662475626171	-0.0774176008802754	2.7	2.70000000000003	8.88178419700125e-16	3.41948691584548e-14
36	1	2.75	2.88205309217267	2.83261029564367	-0.132053092172666	-0.0826102956436707	2.75	2.7500000000001	4.44089209850063e-16	9.9475983006414e-14
37	1	2.8	2.93966730466418	2.88780500807569	-0.139667304664177	-0.0878050080756907	2.8	2.8000000000001	0	9.72555369571637e-14
38	1	2.85	2.99750774705883	2.94300173839764	-0.147507747058831	-0.0930017383976396	2.85	2.85000000000003	8.88178419700125e-16	3.46389583683049e-14
39	1	2.9	3.05557710543784	2.99820048683101	-0.155577105437835	-0.0982004868310073	2.9	2.90000000000005	8.88178419700125e-16	5.24025267623074e-14
40	1	2.95	3.11387811946105	3.05340125359691	-0.163878119461054	-0.103401253596914	2.95	2.94999999999992	8.88178419700125e-16	-8.08242361927114e-14
41	1	3	3.17241358387526	3.10860403891722	-0.17241358387526	-0.108604038917217	3	3.00000000000004	8.88178419700125e-16	3.50830475781549e-14
42	1	3.05	3.23118635007743	3.16380884301285	-0.181186350077426	-0.113808843012853	3.05	3.04999999999993	1.33226762955019e-15	-7.23865412055602e-14
43	1	3.1	3.29019932773551	3.21901566610587	-0.190199327735514	-0.119015666105866	3.1	3.10000000000009	8.88178419700125e-16	9.32587340685131e-14
44	1	3.15	3.34945548646939	3.27422450841719	-0.199455486469387	-0.124224508417189	3.15	3.14999999999999	0	-1.46549439250521e-14
45	1	3.2	3.40895785759457	3.32943537016887	-0.208957857594573	-0.129435370168868	3.2	3.20000000000003	8.88178419700125e-16	2.57571741713036e-14
46	1	3.25	3.46870953593179	3.38464825158239	-0.218709535931786	-0.134648251582393	3.25	3.2500000000001	4.44089209850063e-16	9.85878045867139e-14
47	1	3.3	3.52871368168527	3.43986315287925	-0.228713681685272	-0.139863152879252	3.3	3.30000000000005	4.44089209850063e-16	4.79616346638068e-14
48	1	3.35	3.58897352239318	3.49508007428131	-0.238973522393183	-0.145080074281305	3.35	3.35000000000002	4.44089209850063e-16	2.1316282072803e-14
49	1	3.4	3.6494923549534	3.55029901601023	-0.2494923549534	-0.150299016010227	3.4	3.39999999999996	8.88178419700125e-16	-4.30766533554561e-14
50	1	3.45	3.7102735477284	3.60551997828806	-0.260273547728403	-0.155519978288063	3.45	3.4500000000001	8.88178419700125e-16	9.54791801177635e-14
51	1	3.5	3.77132054273299	3.66074296133612	-0.271320542732986	-0.160742961336116	3.5	3.49999999999997	1.33226762955019e-15	-3.24185123190546e-14
52	1	3.55	3.83263685790884	3.7159679653768	-0.282636857908835	-0.165967965376802	3.55	3.55000000000007	4.44089209850063e-16	7.37188088351104e-14
53	1	3.6	3.89422608949023	3.77119499063161	-0.294226089490234	-0.171194990631609	3.6	3.60000000000004	4.44089209850063e-16	3.95239396766556e-14
54	1	3.65	3.95609191446539	3.82642403732277	-0.306091914465386	-0.176424037322769	3.65	3.65000000000013	2.22044604925031e-15	1.24789067967868e-13
55	1	3.7	4.01823809313811	3.88165510567195	-0.318238093138114	-0.181655105671954	3.7	3.70000000000005	4.44089209850063e-16	4.9293902293357e-14
56	1	3.75	4.08066847179503	3.9368881959014	-0.330668471795034	-0.186888195901396	3.75	3.75	0	-8.88178419700125e-16
57	1	3.8	4.14338698548348	3.99212330823314	-0.343386985483477	-0.192123308233138	3.8	3.79999999999995	4.44089209850063e-16	-4.57411886145565e-14
58	1	3.85	4.20639766090591	4.04736044288941	-0.356397660905907	-0.19736044288941	3.85	3.85000000000003	4.44089209850063e-16	2.88657986402541e-14
59	1	3.9	4.26970461943683	4.10259960009207	-0.369704619436825	-0.202599600092071	3.9	3.89999999999996	-4.44089209850063e-16	-3.81916720471054e-14
60	1	3.95	4.33331208026857	4.15784078006372	-0.383312080268573	-0.207840780063722	3.95	3.95000000000013	8.88178419700125e-16	1.26121335597418e-13
61	1	4	4.3972243636928	4.21308398302604	-0.397224363692795	-0.213083983026037	4	4.00000000000002	0	2.22044604925031e-14
62	1	4.05	4.46144589452485	4.26832920920162	-0.411445894524849	-0.218329209201615	4.05	4.04999999999995	1.77635683940025e-15	-5.06261699229071e-14
63	1	4.1	4.52598120567875	4.32357645881287	-0.425981205678754	-0.223576458812873	4.1	4.1	0	3.5527136788005e-15
64	1	4.15	4.59083494190096	4.37882573208204	-0.440834941900961	-0.228825732082036	4.15	4.15000000000007	1.77635683940025e-15	7.37188088351104e-14
65	1	4.2	4.65601186367152	4.43407702923134	-0.456011863671521	-0.234077029231338	4.2	4.20000000000002	8.88178419700125e-16	1.59872115546023e-14
66	1	4.25	4.72151685128205	4.48933035048338	-0.471516851282047	-0.239330350483378	4.25	4.24999999999998	0	-1.68753899743024e-14
67	1	4.3	4.78735490910028	4.54458569606075	-0.487354909100275	-0.244585696060754	4.3	4.30000000000009	1.77635683940025e-15	8.88178419700125e-14
68	1	4.35	4.85353117003178	4.5998430661857	-0.503531170031783	-0.249843066185697	4.35	4.35000000000008	8.88178419700125e-16	7.8159700933611e-14
69	1	4.4	4.92005090019017	4.65510246108081	-0.520050900190171	-0.255102461080806	4.4	4.39999999999999	8.88178419700125e-16	-7.105427357601e-15
70	1	4.45	4.98691950378766	4.71036388096887	-0.536919503787661	-0.260363880968867	4.45	4.45	0	3.5527136788005e-15
71	1	4.5	5.05414252825902	4.76562732607248	-0.55414252825902	-0.265627326072478	4.5	4.50000000000008	0	7.8159700933611e-14
72	1	4.55	5.12172566963254	4.82089279661405	-0.571725669632535	-0.270892796614054	4.55	4.54999999999998	1.77635683940025e-15	-1.77635683940025e-14
73	1	4.6	5.18967477816275	4.87616029281675	-0.589674778162754	-0.276160292816752	4.6	4.60000000000011	8.88178419700125e-16	1.11910480882216e-13
74	1	4.65	5.25799586424078	4.9314298149028	-0.607995864240782	-0.281429814902798	4.65	4.64999999999999	0	-1.4210854715202e-14
75	1	4.7	5.32669510459899	4.98670136309535	-0.626695104598992	-0.28670136309535	4.7	4.69999999999993	8.88178419700125e-16	-6.83897383169096e-14
76	1	4.75	5.39577884882831	5.04197493761738	-0.645778848828309	-0.291974937617376	4.75	4.75000000000006	1.77635683940025e-15	6.30606677987089e-14
77	1	4.8	5.46525362622753	5.09725053869129	-0.665253626227527	-0.297250538691292	4.8	4.79999999999996	8.88178419700125e-16	-3.99680288865056e-14
78	1	4.85	5.53512615300556	5.15252816654044	-0.685126153005555	-0.302528166540437	4.85	4.85	0	3.5527136788005e-15
79	1	4.9	5.6054033398591	5.2078078213876	-0.705403339859102	-0.307807821387596	4.9	4.90000000000003	1.77635683940025e-15	3.10862446895044e-14
80	1	4.95	5.67609229994996	5.26308950345574	-0.72609229994996	-0.313089503455738	4.95	4.95000000000001	2.66453525910038e-15	1.24344978758018e-14
81	1	5	5.747200357308	5.31837321296802	-0.747200357308	-0.318373212968019	5	5.00000000000005	0	4.9737991503207e-14
82	1	5.05	5.81873505568795	5.37365895014741	-0.768735055687952	-0.323658950147408	5.05	5.05000000000004	0	3.90798504668055e-14
83	1	5.1	5.89070416791026	5.42894671521706	-0.790704167910259	-0.32894671521706	5.1	5.10000000000001	8.88178419700125e-16	4.44089209850063e-15
84	1	5.15	5.9631157057188	5.48423650840032	-0.813115705718802	-0.334236508400315	5.15	5.15000000000011	8.88178419700125e-16	1.05693231944315e-13
85	1	5.2	6.03597793019083	5.53952832991996	-0.835977930190833	-0.339528329919959	5.2	5.19999999999996	8.88178419700125e-16	-3.99680288865056e-14
86	1	5.25	6.10929936273744	5.5948221799997	-0.859299362737438	-0.344822179999699	5.25	5.24999999999998	1.77635683940025e-15	-1.68753899743024e-14
87	1	5.3	6.18308879673596	5.65011805886269	-0.883088796735958	-0.350118058862693	5.3	5.30000000000005	8.88178419700125e-16	5.41788836017076e-14
88	1	5.35	6.25735530983937	5.70541596673209	-0.907355309839371	-0.355415966732092	5.35	5.35000000000002	8.88178419700125e-16	1.50990331349021e-14
89	1	5.4	6.33210827701135	5.76071590383143	-0.932108277011351	-0.360715903831425	5.4	5.40000000000001	8.88178419700125e-16	5.32907051820075e-15
90	1	5.45	6.40735738434006	5.81601787038403	-0.957357384340057	-0.36601787038403	5.45	5.44999999999996	8.88178419700125e-16	-4.17443857259059e-14
91	1	5.5	6.48311264368821	5.87132186661362	-0.98311264368821	-0.371321866613617	5.5	5.50000000000011	1.77635683940025e-15	1.07469588783715e-13
92	1	5.55	6.55938440824224	5.92662789274316	-1.00938440824224	-0.376627892743156	5.55	5.54999999999998	1.77635683940025e-15	-2.30926389122033e-14
93	1	5.6	6.63618338902886	5.98193594899673	-1.03618338902886	-0.381935948996726	5.6	5.60000000000006	8.88178419700125e-16	5.95079541199084e-14
94	1	5.65	6.71352067247361	6.03724603559748	-1.06352067247361	-0.387246035597483	5.65	5.64999999999998	0	-2.48689957516035e-14
95	1	5.7	6.79140773908296	6.09255815276951	-1.09140773908296	-0.392558152769507	5.7	5.70000000000014	8.88178419700125e-16	1.4210854715202e-13
96	1	5.75	6.86985648333904	6.14787230073595	-1.11985648333904	-0.397872300735953	5.75	5.75000000000011	1.77635683940025e-15	1.04805053524615e-13
97	1	5.8	6.9488792349046	6.20318847972072	-1.1488792349046	-0.403188479720714	5.8	5.80000000000004	8.88178419700125e-16	3.90798504668055e-14
98	1	5.85	7.02848878124532	6.25850668994769	-1.17848878124532	-0.408506689947687	5.85	5.85000000000009	1.77635683940025e-15	8.5265128291212e-14
99	1	5.9	7.10869839178688	6.3138269316404	-1.20869839178688	-0.413826931640397	5.9	5.90000000000001	1.77635683940025e-15	1.24344978758018e-14
100	1	5.95	7.18952184373612	6.36914920502292	-1.23952184373612	-0.419149205022924	5.95	5.95000000000005	0	5.32907051820075e-14
101	1	6	7.27097344970855	6.42447351031898	-1.27097344970855	-0.424473510318976	6	6.00000000000007	0	6.66133814775094e-14
102	1.1	1	0.991633909150579	0.903491173303202	0.00836609084942131	0.096508826696798	1	0.999999999999915	-2.22044604925031e-16	-8.4821039081362e-14
103	1.1	1.05	1.0426964863338	0.958615450721475	0.0073035136662003	0.0913845492785255	1.05	1.0500000000001	0	1.01696429055664e-13
104	1.1	1.1	1.09391636024487	1.01374173831381	0.00608363975513471	0.0862582616861887	1.1	1.10000000000002	6.66133814775094e-16	1.53210777398272e-14
105	1.1	1.15	1.1452949935456	1.06887003630059	0.00470500645440386	0.0811299636994083	1.15	1.15000000000007	4.44089209850063e-16	6.66133814775094e-14
106	1.1	1.2	1.19683387170752	1.12400034490145	0.00316612829247953	0.0759996550985453	1.2	1.19999999999996	1.11022302462516e-15	-4.13002965160558e-14
107	1.1	1.25	1.24853450351299	1.17913266433678	0.00146549648700889	0.0708673356632206	1.25	1.25000000000003	2.22044604925031e-15	2.93098878501041e-14
108	1.1	1.3	1.30039842157055	1.23426699482639	-0.000398421570551255	0.0657330051736098	1.3	1.30000000000008	1.11022302462516e-15	7.63833440942108e-14
109	1.1	1.35	1.35242718284505	1.2894033365903	-0.00242718284505061	0.0605966634097037	1.35	1.35000000000003	4.44089209850063e-16	2.97539770599542e-14
110	1.1	1.4	1.40462236920301	1.34454168984869	-0.00462236920300763	0.055458310151308	1.4	1.39999999999995	0	-4.9293902293357e-14
111	1.1	1.45	1.45698558797379	1.39968205482196	-0.0069855879737859	0.0503179451780436	1.45	1.45000000000003	1.99840144432528e-15	3.04201108747293e-14
112	1.1	1.5	1.50951847252712	1.4548244317301	-0.00951847252712112	0.0451755682699013	1.5	1.50000000000009	6.66133814775094e-16	9.01501095995627e-14
113	1.1	1.55	1.56222268286763	1.50996882079331	-0.0122226828676286	0.0400311792066868	1.55	1.55000000000008	1.99840144432528e-15	8.10462807976364e-14
114	1.1	1.6	1.61509990624684	1.56511522223198	-0.0150999062468351	0.0348847777680208	1.6	1.60000000000009	6.66133814775094e-16	8.59312621059871e-14
115	1.1	1.65	1.66815185779345	1.62026363626629	-0.0181518577934527	0.0297363637337089	1.65	1.64999999999998	6.66133814775094e-16	-1.59872115546023e-14
116	1.1	1.7	1.72138028116249	1.675414063117	-0.0213802811624897	0.0245859368830026	1.7	1.70000000000012	0	1.19904086659517e-13
117	1.1	1.75	1.77478694920395	1.73056650300392	-0.0247869492039483	0.0194334969960763	1.75	1.74999999999997	1.11022302462516e-15	-3.44169137633799e-14
118	1.1	1.8	1.82837366465179	1.78572095614819	-0.0283736646517918	0.0142790438518119	1.8	1.80000000000013	2.22044604925031e-16	1.27675647831893e-13
119	1.1	1.85	1.88214226083398	1.84087742276962	-0.0321422608339823	0.00912257723038468	1.85	1.85	2.22044604925031e-16	4.2188474935756e-15
120	1.1	1.9	1.93609460240433	1.89603590308933	-0.0360946024043316	0.0039640969106749	1.9	1.90000000000013	2.22044604925031e-16	1.30562227695918e-13
121	1.1	1.95	1.99023258609703	1.95119639732733	-0.0402325860970334	-0.00119639732732568	1.95	1.95	4.44089209850063e-16	-1.99840144432528e-15
122	1.1	2	2.04455814150472	2.00635890570474	-0.0445581415047172	-0.00635890570473752	2	2.00000000000007	4.44089209850063e-16	6.97220059464598e-14
123	1.1	2.05	2.09907323188094	2.06152342844194	-0.0490732318809375	-0.0115234284419397	2.05	2.0500000000001	8.88178419700125e-16	1.00364161426114e-13
124	1.1	2.1	2.15377985496803	2.11668996575968	-0.0537798549680315	-0.0166899657596806	2.1	2.10000000000014	8.88178419700125e-16	1.4166445794217e-13
125	1.1	2.15	2.20868004385135	2.17185851787853	-0.0586800438513495	-0.0218585178785253	2.15	2.15000000000005	4.44089209850063e-16	4.52970994047064e-14
126	1.1	2.2	2.26377586784088	2.22702908501941	-0.0637758678408784	-0.0270290850194086	2.2	2.19999999999996	1.77635683940025e-15	-4.17443857259059e-14
127	1.1	2.25	2.31906943338133	2.28220166740326	-0.069069433381332	-0.0322016674032644	2.25	2.24999999999999	1.77635683940025e-15	-7.105427357601e-15
128	1.1	2.3	2.37456288499188	2.33737626525084	-0.0745628849918769	-0.0373762652508418	2.3	2.30000000000006	0	5.6399329650958e-14
129	1.1	2.35	2.43025840623664	2.39255287878289	-0.0802584062366369	-0.0425528787828902	2.35	2.35000000000002	8.88178419700125e-16	1.95399252334028e-14
130	1.1	2.4	2.48615822072723	2.44773150822053	-0.0861582207272336	-0.047731508220529	2.4	2.40000000000005	8.88178419700125e-16	5.10702591327572e-14
131	1.1	2.45	2.54226459315868	2.50291215378469	-0.0922645931586845	-0.0529121537846935	2.45	2.45000000000012	8.88178419700125e-16	1.19015908239817e-13
132	1.1	2.5	2.59857983038	2.55809481569613	-0.0985798303799994	-0.0580948156961321	2.5	2.49999999999998	1.77635683940025e-15	-1.82076576038526e-14
133	1.1	2.55	2.65510628250091	2.61327949417633	-0.105106282500914	-0.0632794941763346	2.55	2.55000000000004	0	3.64153152077051e-14
134	1.1	2.6	2.71184634403628	2.66846618944605	-0.111846344036276	-0.0684661894460499	2.6	2.59999999999997	8.88178419700125e-16	-2.97539770599542e-14
135	1.1	2.65	2.76880245508963	2.72365490172677	-0.11880245508963	-0.0736549017267678	2.65	2.6500000000001	8.88178419700125e-16	1.04360964314765e-13
136	1.1	2.7	2.8259771025777	2.77884563123924	-0.125977102577699	-0.0788456312392385	2.7	2.70000000000006	1.33226762955019e-15	5.55111512312578e-14
137	1.1	2.75	2.88337282149746	2.83403837820495	-0.133372821497455	-0.0840383782049501	2.75	2.75000000000007	4.44089209850063e-16	7.105427357601e-14
138	1.1	2.8	2.94099219623766	2.88923314284502	-0.140992196237659	-0.089233142845023	2.8	2.80000000000003	1.77635683940025e-15	2.88657986402541e-14
139	1.1	2.85	2.99883786193671	2.94442992538076	-0.148837861936714	-0.0944299253807608	2.85	2.84999999999994	2.22044604925031e-15	-6.48370246381091e-14
140	1.1	2.9	3.05691250588894	2.99962872603384	-0.156912505888943	-0.0996287260338384	2.9	2.9000000000001	1.33226762955019e-15	9.76996261670138e-14
141	1.1	2.95	3.11521886900134	3.05482954502501	-0.16521886900134	-0.104829545025006	2.95	2.94999999999995	1.33226762955019e-15	-5.19584375524573e-14
142	1.1	3	3.17375974730306	3.11003238257631	-0.173759747303056	-0.110032382576307	3	3.00000000000005	8.88178419700125e-16	5.41788836017076e-14
143	1.1	3.05	3.23253799350999	3.16523723890868	-0.182537993509987	-0.115237238908676	3.05	3.04999999999994	4.44089209850063e-16	-5.77315972805081e-14
144	1.1	3.1	3.29155651864691	3.22044411424416	-0.191556518646914	-0.120444114244158	3.1	3.10000000000011	1.33226762955019e-15	1.07025499573865e-13
145	1.1	3.15	3.35081829372981	3.27565300880369	-0.200818293729814	-0.125653008803688	3.15	3.15	1.33226762955019e-15	1.77635683940025e-15
146	1.1	3.2	3.41032635151111	3.33086392280931	-0.210326351511114	-0.130863922809309	3.2	3.20000000000005	8.88178419700125e-16	4.66293670342566e-14
147	1.1	3.25	3.47008378829076	3.38607685648233	-0.220083788290757	-0.136076856482326	3.25	3.24999999999996	1.77635683940025e-15	-4.17443857259059e-14
148	1.1	3.3	3.53009376579615	3.44129181004478	-0.230093765796149	-0.141291810044784	3.3	3.30000000000008	8.88178419700125e-16	8.17124146124115e-14
149	1.1	3.35	3.59035951313424	3.49650878371799	-0.240359513134239	-0.146508783717988	3.35	3.35000000000006	0	6.12843109593086e-14
150	1.1	3.4	3.65088432881912	3.5517277777238	-0.250884328819115	-0.151727777723797	3.4	3.4	0	1.77635683940025e-15
151	1.1	3.45	3.71167158287873	3.60694879228407	-0.261671582878726	-0.15694879228407	3.45	3.44999999999997	1.77635683940025e-15	-2.57571741713036e-14
152	1.1	3.5	3.77272471904454	3.66217182762067	-0.272724719044542	-0.162171827620667	3.5	3.50000000000001	8.88178419700125e-16	1.19904086659517e-14
153	1.1	3.55	3.83404725702819	3.71739688395545	-0.284047257028189	-0.167396883955448	3.55	3.55000000000011	1.77635683940025e-15	1.11910480882216e-13
154	1.1	3.6	3.89564279488928	3.77262396151009	-0.295642794889278	-0.172623961510087	3.6	3.60000000000007	8.88178419700125e-16	6.66133814775094e-14
155	1.1	3.65	3.95751501149899	3.82785306050663	-0.307515011498994	-0.177853060506628	3.65	3.64999999999997	1.77635683940025e-15	-3.28626015289046e-14
156	1.1	3.7	4.01966766910415	3.8830841811673	-0.31966766910415	-0.183084181167303	3.7	3.70000000000004	0	3.46389583683049e-14
157	1.1	3.75	4.08210461599684	3.93831732371397	-0.332104615996841	-0.188317323713969	3.75	3.75000000000012	1.77635683940025e-15	1.18571819029967e-13
158	1.1	3.8	4.14482978929497	3.99355248836849	-0.344829789294969	-0.193552488368486	3.8	3.80000000000003	-1.33226762955019e-15	3.15303338993544e-14
159	1.1	3.85	4.20784721783943	4.04878967535327	-0.357847217839427	-0.19878967535327	3.85	3.85000000000005	4.44089209850063e-16	5.41788836017076e-14
160	1.1	3.9	4.27116102521385	4.10402888489037	-0.371161025213854	-0.204028884890365	3.9	3.90000000000009	1.77635683940025e-15	9.05941988094128e-14
161	1.1	3.95	4.3347754328935	4.15927011720181	-0.384775432893496	-0.209270117201815	3.95	3.95000000000001	8.88178419700125e-16	1.28785870856518e-14
162	1.1	4	4.39869476352987	4.21451337251003	-0.398694763529867	-0.214513372510035	4	3.99999999999999	1.77635683940025e-15	-1.24344978758018e-14
163	1.1	4.05	4.46292344437851	4.26975865103744	-0.41292344437851	-0.219758651037439	4.05	4.05000000000015	8.88178419700125e-16	1.46549439250521e-13
164	1.1	4.1	4.52746601087753	4.32500595300589	-0.427466010877526	-0.22500595300589	4.1	4.10000000000009	2.66453525910038e-15	8.5265128291212e-14
165	1.1	4.15	4.59232711038504	4.38025527863798	-0.442327110385041	-0.230255278637982	4.15	4.15000000000002	8.88178419700125e-16	2.1316282072803e-14
166	1.1	4.2	4.65751150608438	4.43550662815613	-0.457511506084376	-0.235506628156134	4.2	4.19999999999998	8.88178419700125e-16	-1.77635683940025e-14
167	1.1	4.25	4.72302408106615	4.49076000178276	-0.473024081066145	-0.24076000178276	4.25	4.24999999999995	0	-5.06261699229071e-14
168	1.1	4.3	4.78886984259722	4.54601539974046	-0.488869842597222	-0.246015399740458	4.3	4.30000000000004	0	3.64153152077051e-14
169	1.1	4.35	4.85505392658714	4.60127282225146	-0.505053926587138	-0.25127282225146	4.35	4.34999999999999	1.77635683940025e-15	-1.15463194561016e-14
170	1.1	4.4	4.92158160226315	4.65653226953855	-0.521581602263153	-0.256532269538549	4.4	4.40000000000001	8.88178419700125e-16	1.15463194561016e-14
171	1.1	4.45	4.98845827706608	4.71179374182414	-0.538458277066081	-0.26179374182414	4.45	4.44999999999994	1.77635683940025e-15	-5.86197757002083e-14
172	1.1	4.5	5.05568950177972	4.7670572393312	-0.555689501779718	-0.267057239331203	4.5	4.50000000000008	0	8.26005930321117e-14
173	1.1	4.55	5.12328097590767	4.82232276228197	-0.573280975907667	-0.272322762281967	4.55	4.55000000000003	8.88178419700125e-16	2.66453525910038e-14
174	1.1	4.6	5.19123855331225	4.8775903108994	-0.59123855331225	-0.277590310899404	4.6	4.60000000000001	0	5.32907051820075e-15
175	1.1	4.65	5.25956824813138	4.9328598854063	-0.609568248131381	-0.282859885406296	4.65	4.65000000000004	8.88178419700125e-16	3.90798504668055e-14
176	1.1	4.7	5.32827624099023	4.98813148602525	-0.628276240990233	-0.288131486025245	4.7	4.69999999999995	1.77635683940025e-15	-5.06261699229071e-14
177	1.1	4.75	5.39736888552593	5.0434051129794	-0.647368885525926	-0.293405112979404	4.75	4.75000000000002	0	1.86517468137026e-14
178	1.1	4.8	5.4668527152447	5.09868076649137	-0.666852715244703	-0.298680766491373	4.8	4.79999999999999	0	-7.105427357601e-15
179	1.1	4.85	5.53673445073253	5.15395844678431	-0.686734450732528	-0.303958446784309	4.85	4.85000000000009	0	8.5265128291212e-14
180	1.1	4.9	5.60702100724167	5.20923815408081	-0.707021007241669	-0.309238154080807	4.9	4.89999999999996	1.77635683940025e-15	-3.81916720471054e-14
181	1.1	4.95	5.67771950267745	5.2645198886044	-0.727719502677446	-0.314519888604398	4.95	4.9500000000001	8.88178419700125e-16	9.76996261670138e-14
182	1.1	5	5.74883726601133	5.31980365057768	-0.748837266011331	-0.319803650577677	5	5.00000000000009	8.88178419700125e-16	9.05941988094128e-14
183	1.1	5.05	5.82038184614847	5.3750894402238	-0.770381846148466	-0.325089440223801	5.05	5.05	8.88178419700125e-16	0
184	1.1	5.1	5.89236102128003	5.43037725776611	-0.792361021280026	-0.330377257766108	5.1	5.10000000000002	8.88178419700125e-16	2.1316282072803e-14
185	1.1	5.15	5.9647828087532	5.48566710342776	-0.8147828087532	-0.335667103427756	5.15	5.15000000000014	0	1.4299672557172e-13
186	1.1	5.2	6.03765547549423	5.54095897743153	-0.837655475494232	-0.340958977431527	5.2	5.19999999999998	8.88178419700125e-16	-1.86517468137026e-14
187	1.1	5.25	6.11098754902291	5.59625288000132	-0.860987549022912	-0.346252880001317	5.25	5.25000000000012	0	1.18127729820117e-13
188	1.1	5.3	6.18478782910002	5.65154881135991	-0.884787829100024	-0.351548811359911	5.3	5.3000000000001	8.88178419700125e-16	1.00364161426114e-13
189	1.1	5.35	6.25906540005281	5.70684677173065	-0.909065400052805	-0.356846771730647	5.35	5.34999999999993	8.88178419700125e-16	-6.75015598972095e-14
190	1.1	5.4	6.33382964382728	5.76214676133742	-0.933829643827278	-0.362146761337423	5.4	5.40000000000009	8.88178419700125e-16	8.88178419700125e-14
191	1.1	5.45	6.40909025382056	5.81744878040302	-0.95909025382056	-0.367448780403022	5.45	5.45	0	-8.88178419700125e-16
192	1.1	5.5	6.48485724955086	5.87275282915134	-0.984857249550855	-0.372752829151339	5.5	5.50000000000006	0	6.3948846218409e-14
193	1.1	5.55	6.56114099222802	5.92805890780553	-1.01114099222802	-0.37805890780553	5.55	5.54999999999998	1.77635683940025e-15	-2.39808173319034e-14
194	1.1	5.6	6.63795220129316	5.98336701658949	-1.03795220129316	-0.383367016589487	5.6	5.60000000000006	8.88178419700125e-16	5.59552404411079e-14
195	1.1	5.65	6.71530197200206	6.03867715572655	-1.06530197200206	-0.388677155726553	5.65	5.65000000000009	1.77635683940025e-15	9.14823772291129e-14
196	1.1	5.7	6.79320179413407	6.09398932544025	-1.09320179413407	-0.393989325440251	5.7	5.7	8.88178419700125e-16	-1.77635683940025e-15
197	1.1	5.75	6.87166357191575	6.14930352595448	-1.12166357191575	-0.399303525954478	5.75	5.74999999999999	0	-9.76996261670138e-15
198	1.1	5.8	6.95069964525717	6.20461975749294	-1.15069964525717	-0.404619757492942	5.8	5.80000000000007	1.77635683940025e-15	7.19424519957101e-14
199	1.1	5.85	7.03032281240804	6.25993802027917	-1.18032281240803	-0.409938020279168	5.85	5.85000000000005	8.88178419700125e-16	5.24025267623074e-14
200	1.1	5.9	7.11054635415148	6.31525831453705	-1.21054635415148	-0.415258314537052	5.9	5.90000000000003	1.77635683940025e-15	2.93098878501041e-14
201	1.1	5.95	7.19138405966503	6.37058064049049	-1.24138405966503	-0.420580640490489	5.95	5.95000000000007	8.88178419700125e-16	7.105427357601e-14
202	1.1	6	7.27285025419134	6.42590499836319	-1.27285025419134	-0.425904998363189	6	6.00000000000003	1.77635683940025e-15	3.37507799486048e-14
203	1.2	1	0.992798943627076	0.904916772046331	0.00720105637292423	0.0950832279536694	1	0.99999999999995	6.66133814775094e-16	-4.9515946898282e-14
204	1.2	1.05	1.0438650988766	0.960041101448761	0.00613490112339798	0.0899588985512393	1.05	1.04999999999995	1.33226762955019e-15	-4.59632332194815e-14
205	1.2	1.1	1.09508858402476	1.01516744103136	0.00491141597524081	0.0848325589686385	1.1	1.10000000000006	1.11022302462516e-15	6.48370246381091e-14
206	1.2	1.15	1.14647086224908	1.07029579101377	0.0035291377509199	0.0797042089862281	1.15	1.15000000000002	1.33226762955019e-15	2.1094237467878e-14
207	1.2	1.2	1.19801341954809	1.12542615161619	0.00198658045190614	0.0745738483838141	1.2	1.20000000000003	4.44089209850063e-16	2.77555756156289e-14
208	1.2	1.25	1.24971776524278	1.18055852305843	0.00028223475722422	0.0694414769415719	1.25	1.24999999999992	0	-8.03801469828613e-14
209	1.2	1.3	1.30158543249224	1.23569290556088	-0.00158543249223775	0.0643070944391226	1.3	1.3	4.44089209850063e-16	-3.77475828372553e-15
210	1.2	1.35	1.35361797882418	1.29082929934336	-0.00361797882418213	0.059170700656642	1.35	1.35000000000002	8.88178419700125e-16	1.86517468137026e-14
211	1.2	1.4	1.40581698668063	1.34596770462606	-0.00581698668062725	0.0540322953739354	1.4	1.40000000000005	1.55431223447522e-15	4.75175454539567e-14
212	1.2	1.45	1.45818406397945	1.40110812162901	-0.00818406397944527	0.0488918783709942	1.45	1.44999999999994	1.33226762955019e-15	-6.26165785888588e-14
213	1.2	1.5	1.51072084469228	1.45625055057275	-0.0107208446922828	0.0437494494272539	1.5	1.50000000000001	1.55431223447522e-15	1.15463194561016e-14
214	1.2	1.55	1.56342898943944	1.51139499167729	-0.0134289894394399	0.0386050083227052	1.55	1.55000000000005	8.88178419700125e-16	5.28466159721575e-14
215	1.2	1.6	1.61631018610234	1.56654144516303	-0.0163101861023365	0.0334585548369688	1.6	1.60000000000014	1.33226762955019e-15	1.43218770176645e-13
216	1.2	1.65	1.66936615045419	1.62168991124996	-0.019366150454186	0.0283100887500354	1.65	1.64999999999999	1.77635683940025e-15	-6.88338275267597e-15
217	1.2	1.7	1.72259862680956	1.67684039015884	-0.022598626809563	0.0231596098411564	1.7	1.69999999999995	1.77635683940025e-15	-5.37347943918576e-14
218	1.2	1.75	1.77600938869354	1.73199288211005	-0.0260093886935449	0.0180071178899515	1.75	1.74999999999998	1.11022302462516e-15	-2.37587727269784e-14
219	1.2	1.8	1.82960023953117	1.78714738732396	-0.0296002395311665	0.012852612676042	1.8	1.80000000000002	2.22044604925031e-15	1.88737914186277e-14
220	1.2	1.85	1.88337301335792	1.84230390602095	-0.0333730133579215	0.00769609397904869	1.85	1.84999999999997	2.22044604925031e-16	-2.64233079860787e-14
221	1.2	1.9	1.93732957555216	1.89746243842178	-0.037329575552155	0.00253756157822171	1.9	1.90000000000004	1.33226762955019e-15	3.97459842815806e-14
222	1.2	1.95	1.99147182359009	1.95262298474682	-0.0414718235900924	-0.00262298474681733	1.95	1.95000000000004	0	4.30766533554561e-14
223	1.2	2	2.04580168782447	2.00778554521663	-0.0458016878244676	-0.00778554521663377	2	1.99999999999994	1.77635683940025e-15	-5.72875080706581e-14
224	1.2	2.05	2.10032113228756	2.06295012005216	-0.0503211322875576	-0.0129501200521611	2.05	2.04999999999999	1.77635683940025e-15	-5.32907051820075e-15
225	1.2	2.1	2.15503215551965	2.11811670947396	-0.0550321555196507	-0.018116709473964	2.1	2.10000000000008	4.44089209850063e-16	8.39328606616618e-14
226	1.2	2.15	2.20993679142388	2.17328531370261	-0.0599367914238838	-0.0232853137026066	2.15	2.15000000000006	1.33226762955019e-15	5.90638649100583e-14
227	1.2	2.2	2.2650371101485	2.22845593295902	-0.0650371101484955	-0.0284559329590239	2.2	2.20000000000007	8.88178419700125e-16	6.83897383169096e-14
228	1.2	2.25	2.3203352189976	2.28362856746397	-0.0703352189976014	-0.0336285674639649	2.25	2.25000000000005	4.44089209850063e-16	5.32907051820075e-14
229	1.2	2.3	2.37583326337159	2.33880321743836	-0.075833263371591	-0.0388032174383639	2.3	2.30000000000009	1.33226762955019e-15	8.88178419700125e-14
230	1.2	2.35	2.43153342773835	2.39397988310297	-0.0815334277383508	-0.0439798831029696	2.35	2.35000000000005	1.33226762955019e-15	4.48530101948563e-14
231	1.2	2.4	2.48743793663657	2.4491585646789	-0.0874379366365674	-0.0491585646789026	2.4	2.40000000000009	8.88178419700125e-16	9.01501095995627e-14
232	1.2	2.45	2.54354905571239	2.50433926238691	-0.0935490557123919	-0.0543392623869115	2.45	2.45000000000002	1.77635683940025e-15	2.1316282072803e-14
233	1.2	2.5	2.59986909279084	2.5595219764483	-0.0998690927908399	-0.0595219764483015	2.5	2.5000000000001	-4.44089209850063e-16	1.02140518265514e-13
234	1.2	2.55	2.65640039898339	2.61470670708382	-0.106400398983391	-0.064706707083821	2.55	2.55000000000006	4.44089209850063e-16	5.55111512312578e-14
235	1.2	2.6	2.71314536983322	2.66989345451478	-0.113145369833219	-0.0698934545147747	2.6	2.60000000000007	0	7.105427357601e-14
236	1.2	2.65	2.77010644649973	2.7250822189621	-0.120106446499729	-0.075082218962097	2.65	2.64999999999997	4.44089209850063e-16	-3.19744231092045e-14
237	1.2	2.7	2.82728611698396	2.78027300064728	-0.12728611698396	-0.0802730006472778	2.7	2.70000000000003	8.88178419700125e-16	3.10862446895044e-14
238	1.2	2.75	2.88468691739668	2.83546579979125	-0.134686917396678	-0.0854657997912516	2.75	2.75	8.88178419700125e-16	3.99680288865056e-15
239	1.2	2.8	2.94231143327092	2.89066061661551	-0.142311433270925	-0.0906606166155073	2.8	2.8000000000001	4.44089209850063e-16	9.9031893796564e-14
240	1.2	2.85	3.00016230092099	2.94585745134098	-0.150162300920988	-0.0958574513409789	2.85	2.84999999999999	1.77635683940025e-15	-1.37667655053519e-14
241	1.2	2.9	3.05824220884978	3.00105630418934	-0.158242208849777	-0.101056304189342	2.9	2.89999999999997	1.77635683940025e-15	-2.75335310107039e-14
242	1.2	2.95	3.11655389920677	3.0562571753819	-0.166553899206768	-0.1062571753819	2.95	2.94999999999999	8.88178419700125e-16	-8.88178419700125e-15
243	1.2	3	3.17510016929873	3.11146006513996	-0.175100169298725	-0.111460065139959	3	2.99999999999994	-8.88178419700125e-16	-6.12843109593086e-14
244	1.2	3.05	3.23388387315557	3.16666497368519	-0.183883873155572	-0.116664973685192	3.05	3.05000000000001	1.33226762955019e-15	1.06581410364015e-14
245	1.2	3.1	3.29290792315386	3.2218719012389	-0.192907923153864	-0.121871901238904	3.1	3.10000000000003	1.33226762955019e-15	3.15303338993544e-14
246	1.2	3.15	3.35217529170053	3.27708084802277	-0.202175291700534	-0.127080848022769	3.15	3.15000000000012	4.44089209850063e-16	1.22568621918617e-13
247	1.2	3.2	3.4116890129796	3.33229181425809	-0.211689012979597	-0.132291814258092	3.2	3.20000000000003	1.33226762955019e-15	3.28626015289046e-14
248	1.2	3.25	3.47145218476475	3.38750480016673	-0.221452184764751	-0.137504800166733	3.25	3.24999999999998	1.77635683940025e-15	-1.82076576038526e-14
249	1.2	3.3	3.53146797030095	3.44271980597037	-0.231467970300952	-0.142719805970366	3.3	3.29999999999998	4.44089209850063e-16	-2.22044604925031e-14
250	1.2	3.35	3.59173960025818	3.49793683189067	-0.241739600258177	-0.147936831890665	3.35	3.35	4.44089209850063e-16	-1.33226762955019e-15
251	1.2	3.4	3.65227037476078	3.55315587814931	-0.252270374760775	-0.153155878149305	3.4	3.39999999999998	8.88178419700125e-16	-1.90958360235527e-14
252	1.2	3.45	3.71306366549605	3.60837694496815	-0.263063665496047	-0.158376944968146	3.45	3.45	0	-3.99680288865056e-15
253	1.2	3.5	3.77412291790586	3.66360003256905	-0.274122917905864	-0.163600032569047	3.5	3.50000000000008	1.77635683940025e-15	7.54951656745106e-14
254	1.2	3.55	3.83545165346531	3.71882514117368	-0.285451653465305	-0.168825141173683	3.55	3.55000000000005	8.88178419700125e-16	4.70734562441066e-14
255	1.2	3.6	3.89705347205266	3.7740522710041	-0.297053472052655	-0.174052271004098	3.6	3.60000000000004	1.33226762955019e-15	3.86357612569555e-14
256	1.2	3.65	3.95893205441521	3.82928142228215	-0.308932054415208	-0.179281422282152	3.65	3.64999999999997	0	-2.88657986402541e-14
257	1.2	3.7	4.02109116473571	3.88451259523008	-0.321091164735708	-0.184512595230075	3.7	3.70000000000007	2.22044604925031e-15	6.61692922676593e-14
258	1.2	3.75	4.08353465330443	3.93974579006954	-0.333534653304429	-0.189745790069541	3.75	3.75000000000001	4.44089209850063e-16	4.88498130835069e-15
259	1.2	3.8	4.14626645930236	3.99498100702296	-0.346266459302361	-0.194981007022964	3.8	3.8000000000001	1.77635683940025e-15	1.00364161426114e-13
260	1.2	3.85	4.20929061370106	4.05021824631202	-0.35929061370106	-0.200218246312021	3.85	3.84999999999996	4.44089209850063e-16	-3.73034936274053e-14
261	1.2	3.9	4.27261124228535	4.10545750815931	-0.372611242285345	-0.205457508159308	3.9	3.9	1.77635683940025e-15	-2.66453525910038e-15
262	1.2	3.95	4.33623256880513	4.16069879278687	-0.386232568805132	-0.210698792786872	3.95	3.95000000000008	8.88178419700125e-16	7.59392548843607e-14
263	1.2	4	4.40015891826331	4.21594210041676	-0.400158918263314	-0.215942100416759	4	4.00000000000003	0	3.10862446895044e-14
264	1.2	4.05	4.46439472034687	4.27118743127138	-0.414394720346865	-0.221187431271379	4.05	4.04999999999999	0	-1.06581410364015e-14
265	1.2	4.1	4.52894451300891	4.32643478557315	-0.42894451300891	-0.226434785573153	4.1	4.10000000000005	0	4.88498130835069e-14
266	1.2	4.15	4.59381294620993	4.3816841635443	-0.443812946209933	-0.231684163544304	4.15	4.15000000000009	8.88178419700125e-16	9.41469124882133e-14
267	1.2	4.2	4.65900478582687	4.43693556540707	-0.459004785826869	-0.236935565407066	4.2	4.19999999999998	8.88178419700125e-16	-1.86517468137026e-14
268	1.2	4.25	4.72452491773937	4.49218899138422	-0.474524917739367	-0.242188991384223	4.25	4.25000000000003	1.77635683940025e-15	2.75335310107039e-14
269	1.2	4.3	4.79037835210316	4.547444441698	-0.490378352103155	-0.247444441698003	4.3	4.30000000000001	8.88178419700125e-16	8.88178419700125e-15
270	1.2	4.35	4.85657022782106	4.60270191657101	-0.506570227821064	-0.252701916571009	4.35	4.35000000000001	1.77635683940025e-15	6.21724893790088e-15
271	1.2	4.4	4.92310581722301	4.65796141622584	-0.523105817223009	-0.257961416225838	4.4	4.40000000000006	0	5.59552404411079e-14
272	1.2	4.45	4.98999053096702	4.71322294088491	-0.539990530967017	-0.263222940884905	4.45	4.45	0	-5.32907051820075e-15
273	1.2	4.5	5.05722992317414	4.768486490771	-0.557229923174138	-0.268486490770996	4.5	4.49999999999996	8.88178419700125e-16	-4.35207425653061e-14
274	1.2	4.55	5.12482969681108	4.82375206610689	-0.574829696811082	-0.273752066106892	4.55	4.55000000000004	8.88178419700125e-16	3.46389583683049e-14
275	1.2	4.6	5.19279570933533	4.87901966711501	-0.592795709335331	-0.279019667115014	4.6	4.59999999999996	8.88178419700125e-16	-4.17443857259059e-14
276	1.2	4.65	5.26113397861853	4.93428929401851	-0.611133978618526	-0.284289294018511	4.65	4.65000000000008	8.88178419700125e-16	8.08242361927114e-14
277	1.2	4.7	5.3298506891651	4.9895609470398	-0.629850689165096	-0.289560947039802	4.7	4.70000000000006	1.77635683940025e-15	5.6843418860808e-14
278	1.2	4.75	5.39895219864431	5.04483462640185	-0.648952198644312	-0.294834626401854	4.75	4.75	8.88178419700125e-16	0
279	1.2	4.8	5.46844504475531	5.10011033232764	-0.668445044755305	-0.300110332327637	4.8	4.79999999999999	8.88178419700125e-16	-1.06581410364015e-14
280	1.2	4.85	5.53833595244599	5.15538806504012	-0.688335952445988	-0.305388065040122	4.85	4.85000000000007	8.88178419700125e-16	6.83897383169096e-14
281	1.2	4.9	5.60863184150852	5.21066782476209	-0.708631841508516	-0.310667824762093	4.9	4.90000000000007	1.77635683940025e-15	7.28306304154103e-14
282	1.2	4.95	5.67933983457547	5.26594961171652	-0.729339834575474	-0.315949611716521	4.95	4.94999999999997	1.77635683940025e-15	-2.66453525910038e-14
283	1.2	5	5.75046726554303	5.32123342612674	-0.750467265543033	-0.321233426126744	5	5.00000000000004	8.88178419700125e-16	3.46389583683049e-14
284	1.2	5.05	5.82202168844921	5.37651926821555	-0.772021688449208	-0.326519268215548	5.05	5.04999999999998	1.77635683940025e-15	-1.59872115546023e-14
285	1.2	5.1	5.89401088683766	5.43180713820627	-0.794010886837662	-0.331807138206271	5.1	5.10000000000001	8.88178419700125e-16	1.06581410364015e-14
286	1.2	5.15	5.96644288363993	5.48709703632189	-0.816442883639928	-0.337097036321885	5.15	5.14999999999994	8.88178419700125e-16	-6.03961325396085e-14
287	1.2	5.2	6.03932595161152	5.54238896278592	-0.839325951611517	-0.342388962785915	5.2	5.20000000000005	8.88178419700125e-16	5.32907051820075e-14
288	1.2	5.25	6.1126686243604	5.59768291782133	-0.862668624360405	-0.34768291782133	5.25	5.2500000000001	8.88178419700125e-16	9.85878045867139e-14
289	1.2	5.3	6.18647970800944	5.65297890165147	-0.886479708009444	-0.352978901651469	5.3	5.30000000000012	1.77635683940025e-15	1.19015908239817e-13
290	1.2	5.35	6.26076829353788	5.70827691449949	-0.910768293537879	-0.358276914499487	5.35	5.34999999999995	8.88178419700125e-16	-4.79616346638068e-14
291	1.2	5.4	6.33554376985089	5.7635769565891	-0.935543769850892	-0.363576956589096	5.4	5.39999999999991	0	-9.32587340685131e-14
292	1.2	5.45	6.41081583763039	5.81887902814382	-0.960815837630387	-0.368879028143819	5.45	5.45000000000008	8.88178419700125e-16	7.90478793533112e-14
293	1.2	5.5	6.48659452402484	5.87418312938663	-0.986594524024837	-0.374183129386626	5.5	5.50000000000003	8.88178419700125e-16	3.10862446895044e-14
294	1.2	5.55	6.56289019824121	5.92948926054141	-1.01289019824121	-0.379489260541413	5.55	5.55000000000012	8.88178419700125e-16	1.23456800338317e-13
295	1.2	5.6	6.63971358810755	5.98479742183133	-1.03971358810755	-0.384797421831332	5.6	5.60000000000001	8.88178419700125e-16	9.76996261670138e-15
296	1.2	5.65	6.71707579768119	6.04010761348028	-1.06707579768119	-0.390107613480282	5.65	5.64999999999998	1.77635683940025e-15	-2.22044604925031e-14
297	1.2	5.7	6.79498832598437	6.09541983571179	-1.09498832598437	-0.395419835711786	5.7	5.69999999999994	0	-5.86197757002083e-14
298	1.2	5.75	6.87346308695674	6.15073408874974	-1.12346308695674	-0.400734088749739	5.75	5.75000000000011	8.88178419700125e-16	1.11022302462516e-13
299	1.2	5.8	6.95251243072288	6.2060503728173	-1.15251243072288	-0.406050372817294	5.8	5.79999999999999	8.88178419700125e-16	-7.105427357601e-15
300	1.2	5.85	7.03214916628219	6.26136868813872	-1.18214916628219	-0.41136868813872	5.85	5.85000000000006	8.88178419700125e-16	6.12843109593086e-14
301	1.2	5.9	7.1123865857393	6.31668903493754	-1.21238658573929	-0.416689034937538	5.9	5.90000000000008	1.77635683940025e-15	7.99360577730113e-14
302	1.2	5.95	7.19323849020472	6.37201141343765	-1.24323849020472	-0.422011413437646	5.95	5.95000000000012	8.88178419700125e-16	1.14575016141316e-13
303	1.2	6	7.27471921750873	6.42733582386275	-1.27471921750873	-0.427335823862753	6	6.00000000000002	8.88178419700125e-16	2.22044604925031e-14
304	1.3	1	0.993958960343103	0.906341710653254	0.00604103965689729	0.0936582893467459	1	0.999999999999952	1.11022302462516e-15	-4.75175454539567e-14
305	1.3	1.05	1.04502867874735	0.961466092016157	0.00497132125265454	0.0885339079838428	1.05	1.05000000000004	1.99840144432528e-15	3.530509218308e-14
306	1.3	1.1	1.09625576008742	1.01659248356478	0.003744239912578	0.0834075164352179	1.1	1.1000000000001	6.66133814775094e-16	1.0413891970984e-13
307	1.3	1.15	1.14764166805457	1.07172088551895	0.00235833194542789	0.0782791144810473	1.15	1.15000000000006	8.88178419700125e-16	6.41708908233341e-14
308	1.3	1.2	1.19918788917228	1.12685129809868	0.000812110827715706	0.0731487019013219	1.2	1.19999999999995	1.55431223447522e-15	-4.77395900588817e-14
309	1.3	1.25	1.25089593329806	1.18198372152415	-0.000895933298060925	0.0680162784758474	1.25	1.24999999999994	1.33226762955019e-15	-6.3504757008559e-14
310	1.3	1.3	1.30276733413945	1.23711815601539	-0.00276733413944674	0.0628818439846144	1.3	1.29999999999998	1.33226762955019e-15	-1.88737914186277e-14
311	1.3	1.35	1.35480364978482	1.29225460179239	-0.00480364978481829	0.0577453982076139	1.35	1.35000000000001	2.22044604925031e-16	1.37667655053519e-14
312	1.3	1.4	1.40700646324947	1.34739305907535	-0.00700646324946908	0.0526069409246512	1.4	1.40000000000009	4.44089209850063e-16	9.32587340685131e-14
313	1.3	1.45	1.45937738303751	1.40253352808428	-0.00937738303750701	0.0474664719157181	1.45	1.45000000000007	4.44089209850063e-16	7.43849426498855e-14
314	1.3	1.5	1.51191804372016	1.45767600903957	-0.0119180437201558	0.0423239909604345	1.5	1.50000000000011	4.44089209850063e-16	1.11022302462516e-13
315	1.3	1.55	1.56463010653103	1.51282050216121	-0.0146301065310321	0.0371794978387914	1.55	1.54999999999999	8.88178419700125e-16	-1.46549439250521e-14
316	1.3	1.6	1.61751525997901	1.56796700766996	-0.0175152599790096	0.0320329923300395	1.6	1.60000000000011	8.88178419700125e-16	1.13908882326541e-13
317	1.3	1.65	1.67057522047933	1.62311552578565	-0.0205752204793259	0.0268844742143546	1.65	1.65000000000004	6.66133814775094e-16	3.81916720471054e-14
318	1.3	1.7	1.72381173300358	1.67826605672901	-0.0238117330035814	0.0217339432709875	1.7	1.7000000000001	1.11022302462516e-15	1.01252339845814e-13
319	1.3	1.75	1.77722657174933	1.73341860072026	-0.0272265717493347	0.0165813992797437	1.75	1.75000000000011	8.88178419700125e-16	1.07913677993565e-13
320	1.3	1.8	1.83082154083003	1.78857315797976	-0.030821540830027	0.0114268420202444	1.8	1.79999999999999	1.11022302462516e-15	-7.32747196252603e-15
321	1.3	1.85	1.88459847498598	1.84372972872826	-0.0345984749859796	0.00627027127173974	1.85	1.84999999999999	0	-9.54791801177635e-15
322	1.3	1.9	1.93855924031728	1.89888831318615	-0.0385592403172808	0.00111168681385032	1.9	1.89999999999996	8.88178419700125e-16	-3.68594044175552e-14
323	1.3	1.95	1.99270573503935	1.95404891157417	-0.0427057350393543	-0.0040489115741722	1.95	1.95000000000007	1.99840144432528e-15	7.17204073907851e-14
324	1.3	2	2.04703989026211	2.00921152411252	-0.0470398902621141	-0.00921152411252324	2	1.99999999999994	8.88178419700125e-16	-6.19504447740837e-14
325	1.3	2.05	2.1015636707936	2.06437615102232	-0.051563670793596	-0.0143761510223217	2.05	2.04999999999999	1.77635683940025e-15	-1.37667655053519e-14
326	1.3	2.1	2.15627907596898	2.11954279252395	-0.056279075968984	-0.0195427925239464	2.1	2.09999999999993	1.33226762955019e-15	-6.83897383169096e-14
327	1.3	2.15	2.21118814050608	2.17471144883852	-0.0611881405060779	-0.0247114488385174	2.15	2.15000000000013	1.77635683940025e-15	1.25677246387568e-13
328	1.3	2.2	2.26629293538818	2.22988212018623	-0.0662929353881787	-0.0298821201862287	2.2	2.20000000000004	4.44089209850063e-16	4.35207425653061e-14
329	1.3	2.25	2.32159556877553	2.28505480678839	-0.0715955687755265	-0.0350548067883851	2.25	2.25000000000013	1.33226762955019e-15	1.30562227695918e-13
330	1.3	2.3	2.37709818694637	2.34022950886537	-0.0770981869463738	-0.0402295088653659	2.3	2.29999999999996	4.44089209850063e-16	-4.30766533554561e-14
331	1.3	2.35	2.43280297526895	2.39540622663866	-0.0828029752689492	-0.0454062266386592	2.35	2.35000000000006	8.88178419700125e-16	6.17284001691587e-14
332	1.3	2.4	2.48871215920548	2.45058496032883	-0.0887121592054774	-0.0505849603288309	2.4	2.40000000000011	1.33226762955019e-15	1.10134124042816e-13
333	1.3	2.45	2.54482800534963	2.50576571015682	-0.0948280053496324	-0.0557657101568148	2.45	2.45000000000007	8.88178419700125e-16	6.61692922676593e-14
334	1.3	2.5	2.60115282249875	2.56094847634373	-0.101152822498751	-0.0609484763437309	2.5	2.50000000000002	1.33226762955019e-15	2.39808173319034e-14
335	1.3	2.55	2.65768896276225	2.6161332591107	-0.107688962762249	-0.0661332591106976	2.55	2.55000000000004	1.33226762955019e-15	4.17443857259059e-14
336	1.3	2.6	2.71443882270776	2.67132005867865	-0.114438822707758	-0.0713200586786495	2.6	2.59999999999997	1.33226762955019e-15	-2.70894418008538e-14
337	1.3	2.65	2.77140484454654	2.72650887526889	-0.121404844546541	-0.0765088752688916	2.65	2.64999999999997	4.44089209850063e-16	-2.97539770599542e-14
338	1.3	2.7	2.82858951735988	2.78169970910254	-0.128589517359881	-0.0816997091025433	2.7	2.69999999999998	1.33226762955019e-15	-1.77635683940025e-14
339	1.3	2.75	2.88599537836813	2.83689256040091	-0.135995378368134	-0.086892560400909	2.75	2.75000000000009	8.88178419700125e-16	8.74855743404623e-14
340	1.3	2.8	2.94362501424433	2.89208742938492	-0.14362501424433	-0.0920874293849225	2.8	2.79999999999999	1.33226762955019e-15	-5.77315972805081e-15
341	1.3	2.85	3.00148106247421	2.94728431627626	-0.151481062474212	-0.0972843162762587	2.85	2.85000000000004	4.44089209850063e-16	4.2632564145606e-14
342	1.3	2.9	3.05956621276475	3.00248322129604	-0.159566212764751	-0.102483221296036	2.9	2.90000000000003	1.77635683940025e-15	3.37507799486048e-14
343	1.3	2.95	3.11788320850325	3.05768414466575	-0.16788320850325	-0.107684144665747	2.95	2.95000000000007	4.44089209850063e-16	7.01660951563099e-14
344	1.3	3	3.17643484826931	3.11288708660669	-0.176434848269309	-0.112887086606693	3	3.00000000000005	1.77635683940025e-15	4.61852778244065e-14
345	1.3	3.05	3.23522398740196	3.16809204734036	-0.185223987401959	-0.118092047340364	3.05	3.04999999999999	4.44089209850063e-16	-1.15463194561016e-14
346	1.3	3.1	3.29425353962451	3.22329902708844	-0.194253539624508	-0.123299027088437	3.1	3.10000000000006	1.77635683940025e-15	5.6399329650958e-14
347	1.3	3.15	3.35352647872965	3.27850802607221	-0.203526478729647	-0.128508026072213	3.15	3.15000000000004	8.88178419700125e-16	3.50830475781549e-14
348	1.3	3.2	3.41304584032765	3.33371904451337	-0.213045840327653	-0.133719044513368	3.2	3.20000000000001	8.88178419700125e-16	7.99360577730113e-15
349	1.3	3.25	3.47281472366052	3.38893208263358	-0.222814723660515	-0.138932082633577	3.25	3.25000000000002	8.88178419700125e-16	2.39808173319034e-14
350	1.3	3.3	3.53283629348511	3.44414714065433	-0.232836293485113	-0.144147140654329	3.3	3.29999999999993	1.77635683940025e-15	-7.37188088351104e-14
351	1.3	3.35	3.59311378202865	3.49936421879767	-0.243113782028648	-0.14936421879767	3.35	3.35000000000003	8.88178419700125e-16	2.48689957516035e-14
352	1.3	3.4	3.65365049101979	3.55458331728509	-0.253650491019786	-0.154583317285086	3.4	3.40000000000009	8.88178419700125e-16	8.79296635503124e-14
353	1.3	3.45	3.71444979379906	3.60980443633826	-0.264449793799064	-0.159804436338256	3.45	3.45000000000002	1.77635683940025e-15	1.90958360235527e-14
354	1.3	3.5	3.77551513751243	3.66502757617922	-0.275515137512431	-0.165027576179221	3.5	3.50000000000002	1.33226762955019e-15	1.50990331349021e-14
355	1.3	3.55	3.83685004539195	3.72025273702984	-0.286850045391947	-0.170252737029842	3.55	3.55000000000007	1.33226762955019e-15	7.19424519957101e-14
356	1.3	3.6	3.89845811912788	3.77547991911179	-0.298458119127881	-0.175479919111794	3.6	3.59999999999998	1.33226762955019e-15	-2.04281036531029e-14
357	1.3	3.65	3.96034304133677	3.83070912264731	-0.310343041336766	-0.180709122647305	3.65	3.65	1.77635683940025e-15	-5.32907051820075e-15
358	1.3	3.7	4.02250857813017	3.88594034785824	-0.32250857813017	-0.185940347858237	3.7	3.7	4.44089209850063e-16	2.66453525910038e-15
359	1.3	3.75	4.08495858178928	3.94117359496663	-0.334958581789276	-0.191173594966633	3.75	3.75000000000002	1.77635683940025e-15	1.77635683940025e-14
360	1.3	3.8	4.1476969935506	3.99640886419454	-0.347696993550604	-0.196408864194537	3.8	3.80000000000002	4.44089209850063e-16	1.82076576038526e-14
361	1.3	3.85	4.21072784650865	4.051646155764	-0.360727846508647	-0.201646155763995	3.85	3.84999999999995	8.88178419700125e-16	-5.28466159721575e-14
362	1.3	3.9	4.27405526864138	4.10688546989742	-0.374055268641381	-0.206885469897421	3.9	3.90000000000004	4.44089209850063e-16	4.35207425653061e-14
363	1.3	3.95	4.33768348596516	4.16212680681668	-0.387683485965156	-0.212126806816675	3.95	3.95000000000001	8.88178419700125e-16	8.43769498715119e-15
364	1.3	4	4.40161682582573	4.21737016674417	-0.401616825825728	-0.217370166744172	4	4.00000000000001	8.88178419700125e-16	7.105427357601e-15
365	1.3	4.05	4.46585972033272	4.27261554990214	-0.415859720332719	-0.222615549902139	4.05	4.05	1.77635683940025e-15	1.77635683940025e-15
366	1.3	4.1	4.53041670994521	4.327862956513	-0.430416709945211	-0.227862956512996	4.1	4.10000000000009	0	8.79296635503124e-14
367	1.3	4.15	4.59529244721669	4.38311238679878	-0.445292447216685	-0.233112386798782	4.15	4.14999999999998	1.77635683940025e-15	-1.86517468137026e-14
368	1.3	4.2	4.66049170070802	4.43836384098228	-0.460491700708016	-0.238363840982284	4.2	4.20000000000004	8.88178419700125e-16	3.99680288865056e-14
369	1.3	4.25	4.72601935907791	4.49361731928573	-0.476019359077911	-0.243617319285733	4.25	4.25000000000008	8.88178419700125e-16	7.54951656745106e-14
370	1.3	4.3	4.79188043536062	4.54887282193154	-0.491880435360619	-0.24887282193154	4.3	4.30000000000003	1.77635683940025e-15	3.37507799486048e-14
371	1.3	4.35	4.8580800714416	4.60413034914231	-0.508080071441597	-0.254130349142311	4.35	4.34999999999999	2.66453525910038e-15	-6.21724893790088e-15
372	1.3	4.4	4.92462354274239	4.65938990114064	-0.524623542742385	-0.259389901140638	4.4	4.39999999999999	8.88178419700125e-16	-1.15463194561016e-14
373	1.3	4.45	4.9915162631268	4.71465147814913	-0.541516263126803	-0.264651478149126	4.45	4.45000000000002	1.77635683940025e-15	2.30926389122033e-14
374	1.3	4.5	5.05876379004133	4.76991508039037	-0.558763790041328	-0.269915080390375	4.5	4.50000000000006	0	6.3948846218409e-14
375	1.3	4.55	5.12637182990357	4.82518070808698	-0.576371829903571	-0.27518070808698	4.55	4.55000000000004	0	3.5527136788005e-14
376	1.3	4.6	5.1943462437535	4.88044836146173	-0.5943462437535	-0.280448361461731	4.6	4.6	8.88178419700125e-16	-1.77635683940025e-15
377	1.3	4.65	5.26269305318337	4.93571804073759	-0.612693053183371	-0.285718040737594	4.65	4.65000000000014	8.88178419700125e-16	1.4210854715202e-13
378	1.3	4.7	5.33141844656328	4.9909897461368	-0.631418446563276	-0.290989746136801	4.7	4.69999999999995	8.88178419700125e-16	-5.15143483426073e-14
379	1.3	4.75	5.40052878558056	5.04626347788288	-0.650528785580555	-0.296263477882876	4.75	4.75000000000003	8.88178419700125e-16	3.37507799486048e-14
380	1.3	4.8	5.47003061211261	5.10153923619823	-0.670030612112612	-0.301539236198233	4.8	4.79999999999998	0	-2.39808173319034e-14
381	1.3	4.85	5.53993065545417	5.15681702130621	-0.68993065545417	-0.306817021306214	4.85	4.85000000000015	0	1.50990331349021e-13
382	1.3	4.9	5.61023583992154	5.21209683342923	-0.710235839921543	-0.312096833429232	4.9	4.90000000000006	8.88178419700125e-16	5.77315972805081e-14
383	1.3	4.95	5.68095329285826	5.26737867279063	-0.73095329285826	-0.317378672790627	4.95	4.95	8.88178419700125e-16	2.66453525910038e-15
384	1.3	5	5.75209035306825	5.32266253961355	-0.752090353068247	-0.322662539613553	5	5.00000000000008	0	7.99360577730113e-14
385	1.3	5.05	5.82365457970478	5.3779484341208	-0.773654579704779	-0.327948434120797	5.05	5.05000000000002	1.77635683940025e-15	1.68753899743024e-14
386	1.3	5.1	5.89565376164571	5.4332363565357	-0.795653761645712	-0.333236356535696	5.1	5.10000000000001	8.88178419700125e-16	4.44089209850063e-15
387	1.3	5.15	5.96809592738789	5.48852630708141	-0.818095927387889	-0.338526307081408	5.15	5.15000000000003	0	2.93098878501041e-14
388	1.3	5.2	6.0409893554963	5.54381828598109	-0.840989355496303	-0.343818285981087	5.2	5.20000000000004	8.88178419700125e-16	4.08562073062058e-14
389	1.3	5.25	6.11434258564651	5.59911229345789	-0.864342585646512	-0.349112293457885	5.25	5.24999999999995	1.77635683940025e-15	-4.79616346638068e-14
390	1.3	5.3	6.188164430302	5.65440832973552	-0.888164430301996	-0.354408329735516	5.3	5.30000000000014	8.88178419700125e-16	1.3944401189292e-13
391	1.3	5.35	6.26246398707168	5.70970639503658	-0.912463987071675	-0.359706395036576	5.35	5.34999999999994	1.77635683940025e-15	-5.95079541199084e-14
392	1.3	5.4	6.33725065179661	5.76500648958515	-0.937250651796614	-0.365006489585148	5.4	5.39999999999999	8.88178419700125e-16	-7.105427357601e-15
393	1.3	5.45	6.41253413241924	5.82030861360439	-0.96253413241924	-0.370308613604385	5.45	5.45000000000006	8.88178419700125e-16	6.12843109593086e-14
394	1.3	5.5	6.48832446369299	5.87561276731763	-0.988324463692988	-0.375612767317628	5.5	5.50000000000004	8.88178419700125e-16	3.90798504668055e-14
395	1.3	5.55	6.56463202279552	5.9309189509484	-1.01463202279552	-0.380918950948401	5.55	5.54999999999995	0	-4.61852778244065e-14
396	1.3	5.6	6.64146754591426	5.98622716472041	-1.04146754591426	-0.386227164720413	5.6	5.59999999999996	8.88178419700125e-16	-4.35207425653061e-14
397	1.3	5.65	6.71884214587927	6.04153740885719	-1.06884214587927	-0.391537408857192	5.65	5.65	1.77635683940025e-15	1.77635683940025e-15
398	1.3	5.7	6.79676733092558	6.09684968358226	-1.09676733092558	-0.396849683582261	5.7	5.7	8.88178419700125e-16	8.88178419700125e-16
399	1.3	5.75	6.87525502467445	6.15216398911933	-1.12525502467445	-0.402163989119329	5.75	5.75	0	-8.88178419700125e-16
400	1.3	5.8	6.95431758743203	6.20748032569211	-1.15431758743202	-0.407480325692108	5.8	5.8	8.88178419700125e-16	8.88178419700125e-16
401	1.3	5.85	7.03396783891292	6.26279869352431	-1.18396783891292	-0.412798693524306	5.85	5.84999999999998	8.88178419700125e-16	-2.22044604925031e-14
402	1.3	5.9	7.11421908250714	6.31811909283982	-1.21421908250714	-0.41811909283982	5.9	5.90000000000003	1.77635683940025e-15	2.93098878501041e-14
403	1.3	5.95	7.19508513122035	6.37344152386236	-1.24508513122035	-0.423441523862358	5.95	5.95000000000005	8.88178419700125e-16	4.88498130835069e-14
404	1.3	6	7.27658033543074	6.42876598681582	-1.27658033543073	-0.428765986815817	6	6.00000000000006	0	6.3948846218409e-14
405	1.4	1	0.995113958251457	0.907765989122307	0.00488604174854324	0.0922340108776927	1	1.0000000000001	1.33226762955019e-15	1.03916875104915e-13
406	1.4	1.05	1.04618722488925	0.962890422421444	0.00381277511074729	0.0871095775785564	1.05	1.05000000000002	1.99840144432528e-15	2.48689957516035e-14
407	1.4	1.1	1.09741788736636	1.01801686591204	0.00258211263364361	0.0819831340879624	1.1	1.09999999999998	1.99840144432528e-15	-1.90958360235527e-14
408	1.4	1.15	1.1488074098857	1.0731453198141	0.00119259011429684	0.0768546801859014	1.15	1.15000000000004	1.55431223447522e-15	4.41868763800812e-14
409	1.4	1.2	1.20035727949369	1.12827578434745	-0.000357279493691465	0.0717242156525493	1.2	1.20000000000008	4.44089209850063e-16	8.28226376370367e-14
410	1.4	1.25	1.25206900658226	1.1834082597321	-0.00206900658226328	0.0665917402678971	1.25	1.2500000000001	1.11022302462516e-15	9.59232693276135e-14
411	1.4	1.3	1.30394412540526	1.23854274618806	-0.00394412540525568	0.0614572538119353	1.3	1.30000000000005	1.55431223447522e-15	4.72955008490317e-14
412	1.4	1.35	1.35598419460954	1.29367924393553	-0.0059841946095367	0.0563207560644699	1.35	1.35000000000003	6.66133814775094e-16	3.04201108747293e-14
413	1.4	1.4	1.40819079778144	1.34881775319451	-0.00819079778144105	0.0511822468054912	1.4	1.39999999999994	1.11022302462516e-15	-6.32827124036339e-14
414	1.4	1.45	1.46056554400903	1.40395827418556	-0.0105655440090333	0.0460417258144354	1.45	1.45000000000012	1.33226762955019e-15	1.22124532708767e-13
415	1.4	1.5	1.51311006846079	1.45910080712834	-0.0131100684607866	0.0408991928716636	1.5	1.50000000000007	1.55431223447522e-15	6.97220059464598e-14
416	1.4	1.55	1.56582603298125	1.51424535224339	-0.0158260329812494	0.0357546477566109	1.55	1.55000000000006	1.11022302462516e-15	6.30606677987089e-14
417	1.4	1.6	1.61871512670432	1.56939190975092	-0.0187151267043211	0.0306080902490835	1.6	1.60000000000001	8.88178419700125e-16	1.46549439250521e-14
418	1.4	1.65	1.67177906668477	1.62454047987148	-0.0217790666847746	0.0254595201285166	1.65	1.65000000000014	1.55431223447522e-15	1.36335387423969e-13
419	1.4	1.7	1.72501959854869	1.67969106282491	-0.0250195985486872	0.0203089371750866	1.7	1.69999999999993	0	-6.86117829218347e-14
420	1.4	1.75	1.7784384971635	1.73484365883233	-0.0284384971635046	0.0151563411676736	1.75	1.75000000000004	1.55431223447522e-15	4.2410519540681e-14
421	1.4	1.8	1.83203756732841	1.78999826811373	-0.0320375673284083	0.0100017318862689	1.8	1.80000000000007	-2.22044604925031e-16	6.75015598972095e-14
422	1.4	1.85	1.88581864448583	1.84515489088969	-0.0358186444858302	0.00484510911030789	1.85	1.85000000000007	2.22044604925031e-16	7.26085858104852e-14
423	1.4	1.9	1.93978359545481	1.90031352738077	-0.0397835954548142	-0.000313527380773948	1.9	1.90000000000009	1.11022302462516e-15	8.68194405256872e-14
424	1.4	1.95	1.99393431918713	1.95547417780754	-0.0439343191871306	-0.00547417780754023	1.95	1.9500000000001	6.66133814775094e-16	1.02140518265514e-13
425	1.4	2	2.04827274754697	2.01063684239056	-0.0482727475469709	-0.0106368423905563	2	2.00000000000008	0	7.54951656745106e-14
426	1.4	2.05	2.10280084611513	2.06580152135039	-0.0528008461151335	-0.0158015213503857	2.05	2.04999999999993	1.33226762955019e-15	-7.41628980449605e-14
427	1.4	2.1	2.15752061501865	2.12096821490815	-0.0575206150186487	-0.0209682149081476	2.1	2.10000000000004	8.88178419700125e-16	3.95239396766556e-14
428	1.4	2.15	2.21243408978685	2.17613692328404	-0.0624340897868518	-0.0261369232840365	2.15	2.14999999999993	4.44089209850063e-16	-7.23865412055602e-14
429	1.4	2.2	2.26754334223491	2.23130764669936	-0.0675433422349072	-0.0313076466993576	2.2	2.20000000000007	8.88178419700125e-16	7.14983627858601e-14
430	1.4	2.25	2.32285048137589	2.28648038537449	-0.0728504813758901	-0.0364803853744897	2.25	2.25000000000008	4.44089209850063e-16	7.63833440942108e-14
431	1.4	2.3	2.37835765436257	2.34165513953037	-0.0783576543625739	-0.0416551395303668	2.3	2.30000000000001	1.77635683940025e-15	1.46549439250521e-14
432	1.4	2.35	2.43406704746007	2.39683190938811	-0.0840670474600684	-0.046831909388108	2.35	2.35000000000009	4.44089209850063e-16	8.83737527601625e-14
433	1.4	2.4	2.48998088705062	2.45201069516846	-0.089980887050622	-0.0520106951684638	2.4	2.40000000000013	4.44089209850063e-16	1.31894495325469e-13
434	1.4	2.45	2.54610144067182	2.50719149709218	-0.0961014406718195	-0.057191497092183	2.45	2.44999999999994	1.77635683940025e-15	-6.17284001691587e-14
435	1.4	2.5	2.6024310180896	2.56237431538094	-0.102431018089605	-0.0623743153809402	2.5	2.5000000000001	8.88178419700125e-16	1.03916875104915e-13
436	1.4	2.55	2.65897197240754	2.61755915025511	-0.108971972407543	-0.0675591502551147	2.55	2.55000000000002	8.88178419700125e-16	1.73194791841524e-14
437	1.4	2.6	2.71572670121382	2.6727460019362	-0.115726701213822	-0.0727460019361952	2.6	2.60000000000003	8.88178419700125e-16	3.10862446895044e-14
438	1.4	2.65	2.77269764776758	2.72793487064512	-0.12269764776758	-0.0779348706451168	2.65	2.64999999999996	0	-3.59712259978551e-14
439	1.4	2.7	2.82988730222624	2.78312575660318	-0.129887302226235	-0.0831257566031844	2.7	2.69999999999993	8.88178419700125e-16	-6.97220059464598e-14
440	1.4	2.75	2.88729820291554	2.8383186600317	-0.137298202915539	-0.0883186600317019	2.75	2.75000000000001	1.33226762955019e-15	7.54951656745106e-15
441	1.4	2.8	2.94493293764419	2.89351358115179	-0.144932937644194	-0.0935135811517891	2.8	2.80000000000007	8.88178419700125e-16	7.14983627858601e-14
442	1.4	2.85	3.00279414506498	2.94871052018475	-0.152794145064981	-0.0987105201847491	2.85	2.85000000000012	8.88178419700125e-16	1.23900889548167e-13
443	1.4	2.9	3.06088451608438	3.0039094773517	-0.160884516084381	-0.103909477351703	2.9	2.89999999999997	1.33226762955019e-15	-3.10862446895044e-14
444	1.4	2.95	3.11920679532287	3.05911045287451	-0.169206795322867	-0.10911045287451	2.95	2.95000000000004	8.88178419700125e-16	3.95239396766556e-14
445	1.4	3	3.17776378262808	3.11431344697429	-0.177763782628078	-0.114313446974289	3	3.00000000000006	8.88178419700125e-16	6.3504757008559e-14
446	1.4	3.05	3.23655833464325	3.16951845987253	-0.186558334643245	-0.119518459872529	3.05	3.05000000000007	4.44089209850063e-16	6.57252030578093e-14
447	1.4	3.1	3.29559336643336	3.22472549179072	-0.195593366433358	-0.124725491790721	3.1	3.10000000000004	0	3.73034936274053e-14
448	1.4	3.15	3.35487185317169	3.27993454295054	-0.204871853171694	-0.129934542950539	3.15	3.1500000000001	1.33226762955019e-15	9.76996261670138e-14
449	1.4	3.2	3.41439683188944	3.33514561357329	-0.214396831889442	-0.135145613573286	3.2	3.19999999999999	0	-5.77315972805081e-15
450	1.4	3.25	3.4741714032914	3.39035870388082	-0.224171403291399	-0.140358703880824	3.25	3.24999999999994	0	-5.77315972805081e-14
451	1.4	3.3	3.53419873364072	3.44557381409501	-0.234198733640722	-0.145573814095011	3.3	3.30000000000012	-4.44089209850063e-16	1.19015908239817e-13
452	1.4	3.35	3.59448205671605	3.50079094443697	-0.244482056716053	-0.150790944436967	3.35	3.35	8.88178419700125e-16	-3.99680288865056e-15
453	1.4	3.4	3.65502467584439	3.55601009512892	-0.255024675844394	-0.156010095128921	3.4	3.40000000000001	8.88178419700125e-16	1.15463194561016e-14
454	1.4	3.45	3.71582996601337	3.61123126639255	-0.265829966013374	-0.161231266392548	3.45	3.45000000000007	8.88178419700125e-16	6.57252030578093e-14
455	1.4	3.5	3.77690137606672	3.66645445844952	-0.276901376066717	-0.166454458449523	3.5	3.50000000000002	0	2.22044604925031e-14
456	1.4	3.55	3.83824243098695	3.72167967152189	-0.288242430986952	-0.171679671521889	3.55	3.55000000000004	1.33226762955019e-15	4.13002965160558e-14
457	1.4	3.6	3.89985673426964	3.77690690583151	-0.299856734269635	-0.176906905831508	3.6	3.60000000000008	1.33226762955019e-15	8.12683254025615e-14
458	1.4	3.65	3.96174797039364	3.83213616160024	-0.311747970393642	-0.182136161600237	3.65	3.65000000000006	8.88178419700125e-16	6.21724893790088e-14
459	1.4	3.7	4.02391990739227	3.88736743905012	-0.323919907392273	-0.187367439050123	3.7	3.70000000000004	4.44089209850063e-16	3.5527136788005e-14
460	1.4	3.75	4.08637639953028	3.94260073840321	-0.336376399530279	-0.192600738403208	3.75	3.75000000000002	4.44089209850063e-16	1.50990331349021e-14
461	1.4	3.8	4.14912139009219	3.99783605988172	-0.349121390092189	-0.197836059881724	3.8	3.80000000000015	8.88178419700125e-16	1.45661260830821e-13
462	1.4	3.85	4.21215891428764	4.05307340370734	-0.36215891428764	-0.203073403707344	3.85	3.85000000000003	0	3.41948691584548e-14
463	1.4	3.9	4.27549310227976	4.10831277010248	-0.375493102279759	-0.208312770102484	3.9	3.89999999999992	4.44089209850063e-16	-8.08242361927114e-14
464	1.4	3.95	4.33912818234305	4.16355415928956	-0.389128182343051	-0.213554159289558	3.95	3.95	4.44089209850063e-16	1.77635683940025e-15
465	1.4	4	4.4030684841576	4.21879757149043	-0.403068484157604	-0.218797571490425	4	3.99999999999995	8.88178419700125e-16	-5.46229728115577e-14
466	1.4	4.05	4.46731844224688	4.27404300692769	-0.417318442246883	-0.224043006927685	4.05	4.05000000000005	8.88178419700125e-16	4.70734562441066e-14
467	1.4	4.1	4.53188259956684	4.32929046582338	-0.431882599566841	-0.229290465823384	4.1	4.10000000000006	0	6.30606677987089e-14
468	1.4	4.15	4.59676561125456	4.38453994839994	-0.446765611254561	-0.234539948399934	4.15	4.15000000000005	0	4.61852778244065e-14
469	1.4	4.2	4.66197224854518	4.43979145487975	-0.461972248545179	-0.239791454879752	4.2	4.20000000000002	8.88178419700125e-16	1.68753899743024e-14
470	1.4	4.25	4.72750740286642	4.49504498548544	-0.477507402866421	-0.245044985485437	4.25	4.25000000000012	8.88178419700125e-16	1.22568621918617e-13
471	1.4	4.3	4.79337609012072	4.55030054043903	-0.493376090120719	-0.250300540439033	4.3	4.29999999999997	8.88178419700125e-16	-2.93098878501041e-14
472	1.4	4.35	4.85958345516545	4.6055581199637	-0.509583455165451	-0.255558119963697	4.35	4.35000000000014	0	1.4210854715202e-13
473	1.4	4.4	4.92613477650272	4.66081772428129	-0.526134776502717	-0.260817724281285	4.4	4.4	0	2.66453525910038e-15
474	1.4	4.45	4.99303547119067	4.71607935361496	-0.543035471190672	-0.266079353614955	4.45	4.45000000000006	8.88178419700125e-16	5.50670620214078e-14
475	1.4	4.5	5.06029109998939	4.77134300818712	-0.560291099989391	-0.271343008187119	4.5	4.5000000000001	1.77635683940025e-15	9.68114477473137e-14
476	1.4	4.55	5.1279073727551	4.82660868822038	-0.577907372755103	-0.276608688220378	4.55	4.55000000000006	8.88178419700125e-16	5.41788836017076e-14
477	1.4	4.6	5.19589015409757	4.88187639393752	-0.59589015409757	-0.28187639393752	4.6	4.59999999999999	1.77635683940025e-15	-1.15463194561016e-14
478	1.4	4.65	5.26424546931651	4.93714612556151	-0.614245469316507	-0.287146125561508	4.65	4.65000000000008	8.88178419700125e-16	8.08242361927114e-14
479	1.4	4.7	5.33297951063404	4.99241788331476	-0.632979510634043	-0.292417883314762	4.7	4.69999999999999	8.88178419700125e-16	-1.4210854715202e-14
480	1.4	4.75	5.40209864374145	5.04769166742044	-0.652098643741454	-0.297691667420436	4.75	4.74999999999998	8.88178419700125e-16	-1.59872115546023e-14
481	1.4	4.8	5.47160941467977	5.10296747810131	-0.671609414679772	-0.302967478101312	4.8	4.79999999999998	8.88178419700125e-16	-1.68753899743024e-14
482	1.4	4.85	5.54151855707532	5.15824531558036	-0.691518557075323	-0.308245315580364	4.85	4.85000000000003	1.77635683940025e-15	2.66453525910038e-14
483	1.4	4.9	5.61183299975281	5.21352518008056	-0.711832999752813	-0.313525180080557	4.9	4.90000000000011	1.77635683940025e-15	1.13686837721616e-13
484	1.4	4.95	5.68255987475034	5.26880707182468	-0.732559874750344	-0.31880707182468	4.95	4.95000000000005	8.88178419700125e-16	4.70734562441066e-14
485	1.4	5	5.75370652576259	5.32409099103607	-0.753706525762589	-0.324090991036071	5	5.00000000000009	8.88178419700125e-16	8.97060203897127e-14
486	1.4	5.05	5.82528051704042	5.37937693793752	-0.77528051704042	-0.329376937937515	5.05	5.04999999999996	8.88178419700125e-16	-3.5527136788005e-14
487	1.4	5.1	5.89728964277752	5.43466491275254	-0.797289642777523	-0.334664912752536	5.1	5.10000000000003	8.88178419700125e-16	3.10862446895044e-14
488	1.4	5.15	5.96974193701696	5.48995491570411	-0.819741937016964	-0.339954915704105	5.15	5.15000000000011	8.88178419700125e-16	1.07469588783715e-13
489	1.4	5.2	6.04264568411335	5.54524694701519	-0.842645684113352	-0.345246947015191	5.2	5.19999999999997	8.88178419700125e-16	-2.66453525910038e-14
490	1.4	5.25	6.11600942978916	5.60054100690951	-0.866009429789161	-0.350541006909506	5.25	5.25000000000005	8.88178419700125e-16	4.52970994047064e-14
491	1.4	5.3	6.18984199282698	5.65583709561002	-0.889841992826979	-0.355837095610016	5.3	5.30000000000003	8.88178419700125e-16	2.75335310107039e-14
492	1.4	5.35	6.26415247744299	5.71113521334025	-0.914152477442985	-0.361135213340249	5.35	5.35000000000009	8.88178419700125e-16	9.32587340685131e-14
493	1.4	5.4	6.33895028639077	5.76643536032336	-0.93895028639077	-0.366435360323359	5.4	5.40000000000005	8.88178419700125e-16	4.44089209850063e-14
494	1.4	5.45	6.41424513484893	5.82173753678287	-0.964245134848927	-0.37173753678287	5.45	5.44999999999998	8.88178419700125e-16	-2.30926389122033e-14
495	1.4	5.5	6.49004706515045	5.87704174294231	-0.990047065150453	-0.377041742942309	5.5	5.49999999999995	8.88178419700125e-16	-4.61852778244065e-14
496	1.4	5.55	6.5663664624172	5.9323479790252	-1.0163664624172	-0.382347979025198	5.55	5.55	2.66453525910038e-15	-2.66453525910038e-15
497	1.4	5.6	6.64321407116826	5.98765624525507	-1.04321407116826	-0.387656245255064	5.6	5.6000000000001	2.66453525910038e-15	9.41469124882133e-14
498	1.4	5.65	6.72060101297754	6.04296654185525	-1.07060101297754	-0.392966541855246	5.65	5.65000000000003	0	2.75335310107039e-14
499	1.4	5.7	6.79853880526261	6.09827886904964	-1.09853880526261	-0.398278869049641	5.7	5.70000000000005	1.77635683940025e-15	4.52970994047064e-14
500	1.4	5.75	6.87703938129474	6.15359322706177	-1.12703938129474	-0.40359322706177	5.75	5.75000000000002	1.77635683940025e-15	2.04281036531029e-14
501	1.4	5.8	6.95611511152857	6.20890961611535	-1.15611511152857	-0.408909616115346	5.8	5.79999999999996	8.88178419700125e-16	-3.90798504668055e-14
502	1.4	5.85	7.0357788263593	6.26422803643426	-1.1857788263593	-0.414228036434263	5.85	5.85	1.77635683940025e-15	3.5527136788005e-15
503	1.4	5.9	7.11604384042602	6.31954848824223	-1.21604384042602	-0.419548488242231	5.9	5.90000000000008	1.77635683940025e-15	7.54951656745106e-14
504	1.4	5.95	7.19692397859153	6.37487097176296	-1.24692397859153	-0.424870971762961	5.95	5.95000000000008	1.77635683940025e-15	7.63833440942108e-14
505	1.4	6	7.27843360374206	6.43019548722035	-1.27843360374206	-0.430195487220346	6	6.00000000000003	0	2.57571741713036e-14
506	1.5	1	0.996263936309178	0.90918960745127	0.00373606369082224	0.0908103925487301	1	1.00000000000008	2.22044604925031e-15	8.32667268468867e-14
507	1.5	1.05	1.04734073624982	0.964314092662769	0.00265926375017744	0.0856859073372306	1.05	1.04999999999994	1.11022302462516e-15	-6.28386231937839e-14
508	1.5	1.1	1.09857496479937	1.01944058807165	0.00142503520062687	0.0805594119283521	1.1	1.10000000000005	6.66133814775094e-16	4.52970994047064e-14
509	1.5	1.15	1.14996808667045	1.07456909389736	3.19133295487717e-05	0.0754309061026404	1.15	1.14999999999998	2.22044604925031e-16	-2.39808173319034e-14
510	1.5	1.2	1.20152158943031	1.12969961036028	-0.00152158943031222	0.0703003896397167	1.2	1.2000000000001	4.44089209850063e-16	9.85878045867139e-14
511	1.5	1.25	1.25323698400324	1.18483213768006	-0.00323698400323713	0.0651678623199414	1.25	1.25000000000008	1.55431223447522e-15	7.72715225139109e-14
512	1.5	1.3	1.30511580518721	1.23996667607688	-0.00511580518721333	0.0600333239231208	1.3	1.30000000000004	2.22044604925031e-16	4.10782519111308e-14
513	1.5	1.35	1.35715961218542	1.29510322577094	-0.00715961218541983	0.05489677422906	1.35	1.35000000000008	1.11022302462516e-15	8.43769498715119e-14
514	1.5	1.4	1.40936998915299	1.35024178698225	-0.00936998915299347	0.0497582130177501	1.4	1.4000000000001	1.99840144432528e-15	9.61453139325386e-14
515	1.5	1.45	1.46174854575967	1.405382359931	-0.0117485457596709	0.044617640068997	1.45	1.4500000000001	1.11022302462516e-15	9.65894031423886e-14
516	1.5	1.5	1.51429691776884	1.46052494483739	-0.0142969177688441	0.0394750551626066	1.5	1.50000000000007	8.88178419700125e-16	7.061018436616e-14
517	1.5	1.55	1.56701676763361	1.51566954192162	-0.0170167676336097	0.0343304580783843	1.55	1.54999999999997	6.66133814775094e-16	-3.41948691584548e-14
518	1.5	1.6	1.61990978511045	1.57081615140423	-0.0199097851104539	0.0291838485957658	1.6	1.60000000000003	1.77635683940025e-15	2.93098878501041e-14
519	1.5	1.65	1.67297768789119	1.62596477350526	-0.0229776878911883	0.0240352264947419	1.65	1.64999999999997	1.33226762955019e-15	-3.15303338993544e-14
520	1.5	1.7	1.72622222225383	1.68111540844525	-0.0262222222538282	0.0188845915547489	1.7	1.69999999999996	8.88178419700125e-16	-4.35207425653061e-14
521	1.5	1.75	1.77964516373309	1.73626805644459	-0.0296451637330883	0.0137319435554066	1.75	1.74999999999996	6.66133814775094e-16	-3.59712259978551e-14
522	1.5	1.8	1.83324831781124	1.79142271772366	-0.0332483178112395	0.00857728227633636	1.8	1.79999999999992	2.22044604925031e-16	-7.57172102794357e-14
523	1.5	1.85	1.88703352063009	1.84657939250321	-0.0370335206300854	0.00342060749678885	1.85	1.85000000000007	4.44089209850063e-16	6.92779167366098e-14
524	1.5	1.9	1.94100263972485	1.90173808100343	-0.041002639724846	-0.00173808100343087	1.9	1.90000000000009	1.33226762955019e-15	9.2370555648813e-14
525	1.5	1.95	1.99515757478078	1.95689878344489	-0.0451575747807822	-0.00689878344488593	1.95	1.94999999999998	1.77635683940025e-15	-1.57651669496772e-14
526	1.5	2	2.04950025841344	2.01206150004851	-0.0495002584134365	-0.012061500048512	2	2.00000000000004	0	3.68594044175552e-14
527	1.5	2.05	2.10403265697339	2.06722623103469	-0.0540326569733862	-0.0172262310346873	2.05	2.05	0	-8.88178419700125e-16
528	1.5	2.1	2.15875677137645	2.12239297662435	-0.0587567713764514	-0.0223929766243467	2.1	2.10000000000009	8.88178419700125e-16	8.97060203897127e-14
529	1.5	2.15	2.21367463796037	2.17756173703805	-0.0636746379603657	-0.0275617370380541	2.15	2.15000000000016	4.44089209850063e-16	1.54543045027822e-13
530	1.5	2.2	2.26878832936895	2.23273251249638	-0.0687883293689451	-0.0327325124963749	2.2	2.2	4.44089209850063e-16	2.22044604925031e-15
531	1.5	2.25	2.32409995546483	2.28790530322043	-0.0740999554648267	-0.0379053032204277	2.25	2.24999999999991	1.77635683940025e-15	-9.10382880192628e-14
532	1.5	2.3	2.37961166427192	2.34308010943133	-0.0796116642719218	-0.0430801094313318	2.3	2.30000000000011	4.44089209850063e-16	1.13242748511766e-13
533	1.5	2.35	2.4353256429488	2.39825693134928	-0.0853256429487952	-0.0482569313492811	2.35	2.34999999999998	1.77635683940025e-15	-2.22044604925031e-14
534	1.5	2.4	2.49124411879417	2.45343576919577	-0.0912441187941679	-0.0534357691957657	2.4	2.40000000000001	4.44089209850063e-16	6.21724893790088e-15
535	1.5	2.45	2.54736936028592	2.50861662319154	-0.097369360285922	-0.0586166231915355	2.45	2.44999999999999	1.77635683940025e-15	-7.99360577730113e-15
536	1.5	2.5	2.6037036781549	2.56379949355771	-0.103703678154898	-0.0637994935577093	2.5	2.50000000000003	1.33226762955019e-15	2.70894418008538e-14
537	1.5	2.55	2.66024942649501	2.61898438051522	-0.110249426495006	-0.068984380515221	2.55	2.55	8.88178419700125e-16	0
538	1.5	2.6	2.71700900391109	2.67417128428538	-0.117009003911086	-0.0741712842853755	2.6	2.6000000000001	4.44089209850063e-16	9.76996261670138e-14
539	1.5	2.65	2.77398485470615	2.72936020508892	-0.12398485470615	-0.0793602050889222	2.65	2.64999999999997	4.44089209850063e-16	-3.06421554796543e-14
540	1.5	2.7	2.83117947010965	2.78455114314754	-0.131179470109654	-0.0845511431475359	2.7	2.70000000000006	1.33226762955019e-15	6.26165785888588e-14
541	1.5	2.75	2.88859538954853	2.83974409868197	-0.138595389548525	-0.0897440986819658	2.75	2.74999999999995	8.88178419700125e-16	-4.75175454539567e-14
542	1.5	2.8	2.94623520196283	2.89493907191389	-0.146235201962828	-0.0949390719138861	2.8	2.80000000000002	4.44089209850063e-16	1.50990331349021e-14
543	1.5	2.85	3.00410154716794	2.95013606306442	-0.154101547167938	-0.100136063064416	2.85	2.85000000000009	1.33226762955019e-15	8.61533067109122e-14
544	1.5	2.9	3.0621971172653	3.00533507235468	-0.162197117265299	-0.105335072354675	2.9	2.89999999999997	8.88178419700125e-16	-3.41948691584548e-14
545	1.5	2.95	3.12052465810388	3.06053610000652	-0.170524658103879	-0.110536100006524	2.95	2.95000000000009	4.44089209850063e-16	8.83737527601625e-14
546	1.5	3	3.17908697079456	3.1157391462409	-0.179086970794559	-0.115739146240896	3	3.00000000000001	4.44089209850063e-16	1.19904086659517e-14
547	1.5	3.05	3.23788691327984	3.17094421127965	-0.187886913279839	-0.12094421127965	3.05	3.0500000000001	4.44089209850063e-16	9.68114477473137e-14
548	1.5	3.1	3.29692740196133	3.22615129534391	-0.196927401961331	-0.126151295343908	3.1	3.1	0	-3.99680288865056e-15
549	1.5	3.15	3.35621141338768	3.28136039865553	-0.206211413387682	-0.131360398655527	3.15	3.15	1.33226762955019e-15	-3.10862446895044e-15
550	1.5	3.2	3.41574198600566	3.336571521436	-0.21574198600566	-0.136571521435997	3.2	3.20000000000001	8.88178419700125e-16	1.37667655053519e-14
551	1.5	3.25	3.47552222197736	3.39178466390699	-0.225522221977362	-0.141784663906993	3.25	3.25000000000009	0	9.28146448586631e-14
552	1.5	3.3	3.53555528906658	3.44699982629001	-0.235555289066576	-0.146999826290005	3.3	3.30000000000008	8.88178419700125e-16	7.54951656745106e-14
553	1.5	3.35	3.59584442259756	3.50221700880689	-0.245844422597559	-0.152217008806892	3.35	3.3500000000001	0	1.02584607475364e-13
554	1.5	3.4	3.65639292748968	3.55743621167933	-0.256392927489682	-0.157436211679328	3.4	3.40000000000011	4.44089209850063e-16	1.08357767203415e-13
555	1.5	3.45	3.71720418037151	3.61265743512899	-0.267204180371512	-0.162657435128989	3.45	3.44999999999999	0	-7.54951656745106e-15
556	1.5	3.5	3.77828163177821	3.6678806793781	-0.278281631778211	-0.167880679378103	3.5	3.50000000000012	2.22044604925031e-15	1.19904086659517e-13
557	1.5	3.55	3.83962880843625	3.72310594464798	-0.289628808436251	-0.173105944647975	3.55	3.54999999999998	1.33226762955019e-15	-1.99840144432528e-14
558	1.5	3.6	3.90124931563978	3.77833323116102	-0.301249315639776	-0.17833323116102	3.6	3.60000000000003	4.44089209850063e-16	3.33066907387547e-14
559	1.5	3.65	3.96314683972309	3.83356253913891	-0.31314683972309	-0.183562539138912	3.65	3.65000000000003	1.33226762955019e-15	2.97539770599542e-14
560	1.5	3.7	4.0253251506341	3.8887938688037	-0.325325150634098	-0.188793868803697	3.7	3.70000000000002	1.33226762955019e-15	2.17603712826531e-14
561	1.5	3.75	4.08778810461379	3.94402722037742	-0.33778810461379	-0.194027220377418	3.75	3.75000000000002	1.33226762955019e-15	2.1316282072803e-14
562	1.5	3.8	4.15053964698714	3.99926259408212	-0.350539646987139	-0.19926259408212	3.8	3.80000000000001	1.33226762955019e-15	4.88498130835069e-15
563	1.5	3.85	4.21358381507113	4.05449999014003	-0.36358381507113	-0.204499990140033	3.85	3.85000000000008	0	8.03801469828613e-14
564	1.5	3.9	4.27692474120601	4.1097394087732	-0.376924741206006	-0.209739408773201	3.9	3.90000000000015	1.77635683940025e-15	1.50102152929321e-13
565	1.5	3.95	4.34056665591613	4.16498085020367	-0.390566655916129	-0.21498085020367	3.95	3.95000000000008	4.44089209850063e-16	8.17124146124115e-14
566	1.5	4	4.40451389120737	4.22022431465385	-0.404513891207372	-0.220224314653853	4	4.00000000000004	8.88178419700125e-16	3.90798504668055e-14
567	1.5	4.05	4.46877088400821	4.27546980234598	-0.418770884008213	-0.225469802345979	4.05	4.04999999999998	1.77635683940025e-15	-2.04281036531029e-14
568	1.5	4.1	4.53334217976236	4.33071731350247	-0.433342179762358	-0.230717313502467	4.1	4.1	8.88178419700125e-16	-8.88178419700125e-16
569	1.5	4.15	4.59823243618109	4.38596684834554	-0.448232436181086	-0.235966848345542	4.15	4.14999999999998	8.88178419700125e-16	-2.22044604925031e-14
570	1.5	4.2	4.66344642716406	4.44121840709762	-0.463446427164064	-0.24121840709762	4.2	4.19999999999994	8.88178419700125e-16	-6.21724893790088e-14
571	1.5	4.25	4.72898904689801	4.4964719899813	-0.47898904689801	-0.246471989981302	4.25	4.25000000000002	8.88178419700125e-16	2.39808173319034e-14
572	1.5	4.3	4.79486531414315	4.55172759721882	-0.494865314143146	-0.251727597218816	4.3	4.30000000000001	8.88178419700125e-16	1.15463194561016e-14
573	1.5	4.35	4.86108037671805	4.60698522903276	-0.511080376718049	-0.256985229032764	4.35	4.34999999999998	1.77635683940025e-15	-2.1316282072803e-14
574	1.5	4.4	4.92763951619427	4.66224488564574	-0.527639516194268	-0.262244885645742	4.4	4.39999999999996	8.88178419700125e-16	-4.35207425653061e-14
575	1.5	4.45	4.99454815281282	4.71750656728054	-0.54454815281282	-0.267506567280538	4.45	4.45000000000012	8.88178419700125e-16	1.16351372980716e-13
576	1.5	4.5	5.06181185063549	4.77277027415938	-0.561811850635494	-0.27277027415938	4.5	4.50000000000008	8.88178419700125e-16	8.43769498715119e-14
577	1.5	4.55	5.12943632294484	4.82803600650524	-0.579436322944843	-0.278036006505238	4.55	4.55000000000012	1.77635683940025e-15	1.21680443498917e-13
578	1.5	4.6	5.19742743790768	4.88330376454053	-0.597427437907681	-0.283303764540529	4.6	4.59999999999995	1.77635683940025e-15	-4.88498130835069e-14
579	1.5	4.65	5.265791224518	4.9385735484884	-0.615791224517996	-0.288573548488404	4.65	4.64999999999993	1.77635683940025e-15	-7.37188088351104e-14
580	1.5	4.7	5.33453387883628	4.99384535857165	-0.634533878836275	-0.29384535857165	4.7	4.70000000000003	8.88178419700125e-16	3.19744231092045e-14
581	1.5	4.75	5.40366177054356	5.04911919501287	-0.65366177054356	-0.299119195012866	4.75	4.75000000000004	0	4.35207425653061e-14
582	1.5	4.8	5.47318144982982	5.10439505803502	-0.673181449829818	-0.304395058035023	4.8	4.80000000000004	0	3.90798504668055e-14
583	1.5	4.85	5.54309965463773	5.15967294786109	-0.69309965463773	-0.30967294786109	4.85	4.85000000000006	8.88178419700125e-16	5.86197757002083e-14
584	1.5	4.9	5.61342331828458	5.21495286471404	-0.713423318284577	-0.314952864714035	4.9	4.9000000000001	0	1.02140518265514e-13
585	1.5	4.95	5.68415957748661	5.27023480881665	-0.734159577486605	-0.320234808816646	4.95	4.94999999999997	8.88178419700125e-16	-3.10862446895044e-14
586	1.5	5	5.75531578081218	5.32551878039245	-0.755315780812178	-0.325518780392446	5	5.00000000000009	1.77635683940025e-15	9.05941988094128e-14
587	1.5	5.05	5.82689949759204	5.38080477966404	-0.77689949759204	-0.330804779664035	5.05	5.05000000000002	8.88178419700125e-16	2.22044604925031e-14
588	1.5	5.1	5.89891852731729	5.43609280685494	-0.798918527317285	-0.336092806854937	5.1	5.10000000000012	8.88178419700125e-16	1.19015908239817e-13
589	1.5	5.15	5.97138090955805	5.49138286218794	-0.821380909558044	-0.341382862187939	5.15	5.15000000000004	0	3.46389583683049e-14
590	1.5	5.2	6.04429493443862	5.54667494588656	-0.844294934438617	-0.346674945886564	5.2	5.20000000000005	8.88178419700125e-16	4.79616346638068e-14
591	1.5	5.25	6.11766915370765	5.60196905817397	-0.86766915370765	-0.351969058173968	5.25	5.25000000000007	1.77635683940025e-15	7.19424519957101e-14
592	1.5	5.3	6.19151239244525	5.65726519927331	-0.891512392445248	-0.357265199273305	5.3	5.29999999999998	1.77635683940025e-15	-2.04281036531029e-14
593	1.5	5.35	6.26583376145235	5.71256336940829	-0.915833761452349	-0.362563369408284	5.35	5.35000000000011	8.88178419700125e-16	1.07469588783715e-13
594	1.5	5.4	6.34064267037163	5.76786356880169	-0.940642670371631	-0.367863568801693	5.4	5.39999999999992	1.77635683940025e-15	-7.63833440942108e-14
595	1.5	5.45	6.41594884159341	5.82316579767761	-0.965948841593406	-0.373165797677609	5.45	5.45000000000003	1.77635683940025e-15	2.48689957516035e-14
596	1.5	5.5	6.49176232500473	5.878470056259	-0.991762325004731	-0.378470056259003	5.5	5.49999999999997	0	-2.8421709430404e-14
597	1.5	5.55	6.56809351364503	5.93377634476977	-1.01809351364503	-0.383776344769769	5.55	5.55000000000012	8.88178419700125e-16	1.18127729820117e-13
598	1.5	5.6	6.6449531603373	5.98908466343288	-1.0449531603373	-0.389084663432878	5.6	5.59999999999995	1.77635683940025e-15	-4.9737991503207e-14
599	1.5	5.65	6.72235239537024	6.0443950124726	-1.07235239537024	-0.394395012472595	5.65	5.65000000000009	8.88178419700125e-16	8.61533067109122e-14
600	1.5	5.7	6.80030274531362	6.09970739211189	-1.10030274531362	-0.399707392111889	5.7	5.69999999999994	8.88178419700125e-16	-6.48370246381091e-14
601	1.5	5.75	6.87881615305697	6.15502180257503	-1.12881615305697	-0.405021802575026	5.75	5.75000000000004	0	4.08562073062058e-14
602	1.5	5.8	6.95790499917021	6.21033824408534	-1.15790499917021	-0.410338244085343	5.8	5.80000000000007	8.88178419700125e-16	7.28306304154103e-14
603	1.5	5.85	7.03758212469436	6.26565671686656	-1.18758212469436	-0.415656716866555	5.85	5.85	8.88178419700125e-16	8.88178419700125e-16
604	1.5	5.9	7.11786085548118	6.32097722114274	-1.21786085548118	-0.420977221142739	5.9	5.90000000000009	1.77635683940025e-15	8.88178419700125e-14
605	1.5	5.95	7.19875502821238	6.37629975713742	-1.24875502821238	-0.426299757137419	5.95	5.95000000000006	8.88178419700125e-16	6.03961325396085e-14
606	1.5	6	7.28027901824222	6.43162432507468	-1.28027901824222	-0.431624325074677	6	6.00000000000011	8.88178419700125e-16	1.10134124042816e-13
607	1.6	1	0.997408893477546	0.910612565638476	0.00259110652245376	0.0893874343615238	1	1.00000000000007	2.22044604925031e-16	7.17204073907851e-14
608	1.6	1.05	1.04848921178084	0.965737102738469	0.00151078821915918	0.0842628972615307	1.05	1.04999999999995	1.77635683940025e-15	-4.68514116391816e-14
609	1.6	1.1	1.09972699132861	1.02086365004158	0.000273008671388686	0.0791363499584226	1.1	1.10000000000014	6.66133814775094e-16	1.4299672557172e-13
610	1.6	1.15	1.15112369734116	1.07599220776707	-0.00112369734115947	0.0740077922329301	1.15	1.15000000000004	1.33226762955019e-15	4.01900734914307e-14
611	1.6	1.2	1.20268081790454	1.13112277613533	-0.00268081790453567	0.0688772238646744	1.2	1.20000000000001	0	1.37667655053519e-14
612	1.6	1.25	1.25439986447327	1.18625535536635	-0.00439986447326546	0.0637446446336463	1.25	1.25000000000006	4.44089209850063e-16	6.19504447740837e-14
613	1.6	1.3	1.30628237238735	1.24138994567998	-0.00628237238734486	0.0586100543200212	1.3	1.29999999999998	-2.22044604925031e-16	-2.19824158875781e-14
614	1.6	1.35	1.35832990140406	1.29652654729658	-0.00832990140406476	0.0534734527034202	1.35	1.35000000000002	8.88178419700125e-16	2.24265050974282e-14
615	1.6	1.4	1.41054403624513	1.35166516043598	-0.0105440362451292	0.0483348395640189	1.4	1.39999999999992	2.22044604925031e-16	-8.43769498715119e-14
616	1.6	1.45	1.46292638715967	1.40680578531875	-0.0129263871596661	0.0431942146812532	1.45	1.45000000000001	6.66133814775094e-16	1.28785870856518e-14
617	1.6	1.5	1.51547859050364	1.4619484221647	-0.0154785905036425	0.0380515778352988	1.5	1.49999999999996	2.22044604925031e-15	-3.79696274421804e-14
618	1.6	1.55	1.56820230933631	1.51709307119441	-0.0182023093363131	0.0329069288055917	1.55	1.55000000000005	1.33226762955019e-15	4.52970994047064e-14
619	1.6	1.6	1.62109923403431	1.57223973262788	-0.0210992340343101	0.0277602673721222	1.6	1.60000000000001	1.33226762955019e-15	5.77315972805081e-15
620	1.6	1.65	1.67417108292399	1.62738840668567	-0.0241710829239925	0.0226115933143261	1.65	1.65000000000005	6.66133814775094e-16	5.32907051820075e-14
621	1.6	1.7	1.72741960293276	1.68253909358799	-0.0274196029327578	0.0174609064120097	1.7	1.70000000000002	1.99840144432528e-15	2.46469511466785e-14
622	1.6	1.75	1.78084657025998	1.73769179355539	-0.0308465702599796	0.0123082064446078	1.75	1.75000000000006	6.66133814775094e-16	5.70654634657331e-14
623	1.6	1.8	1.83445379106835	1.79284650680826	-0.0344537910683487	0.00715349319174208	1.8	1.80000000000008	1.99840144432528e-15	8.26005930321117e-14
624	1.6	1.85	1.88824310219631	1.84800323356697	-0.038243102196309	0.0019967664330327	1.85	1.85	1.77635683940025e-15	-2.44249065417534e-15
625	1.6	1.9	1.94221637189246	1.90316197405227	-0.0422163718924609	-0.0031619740522697	1.9	1.9	1.77635683940025e-15	-3.33066907387547e-15
626	1.6	1.95	1.9963755005727	1.95832272848473	-0.0463755005727016	-0.00832272848472893	1.95	1.95000000000007	1.77635683940025e-15	7.01660951563099e-14
627	1.6	2	2.050722421601	2.01348549708473	-0.0507224216009998	-0.0134854970847251	2	2.00000000000001	8.88178419700125e-16	5.32907051820075e-15
628	1.6	2.05	2.10525910209472	2.06865028007319	-0.0552591020947162	-0.0186502800731923	2.05	2.05000000000006	2.22044604925031e-15	5.55111512312578e-14
629	1.6	2.1	2.15998754375539	2.12381707767069	-0.059987543755387	-0.0238170776706936	2.1	2.1000000000001	8.88178419700125e-16	1.00364161426114e-13
630	1.6	2.15	2.21490978372602	2.1789858900978	-0.0649097837260162	-0.0289858900977951	2.15	2.14999999999999	8.88178419700125e-16	-1.46549439250521e-14
631	1.6	2.2	2.27002789547586	2.23415671757562	-0.0700278954758558	-0.0341567175756152	2.2	2.20000000000002	8.88178419700125e-16	2.22044604925031e-14
632	1.6	2.25	2.32534398971381	2.28932956032472	-0.0753439897138071	-0.039329560324719	2.25	2.24999999999998	0	-1.77635683940025e-14
633	1.6	2.3	2.38086021533156	2.34450441856623	-0.0808602153315601	-0.0445044185662251	2.3	2.3000000000001	4.44089209850063e-16	1.03028696685215e-13
634	1.6	2.35	2.43657876037766	2.3996812925207	-0.0865787603776642	-0.049681292520698	2.35	2.35000000000008	4.44089209850063e-16	8.39328606616618e-14
635	1.6	2.4	2.49250185306379	2.45486018240926	-0.0925018530637902	-0.0548601824092567	2.4	2.40000000000009	8.88178419700125e-16	8.79296635503124e-14
636	1.6	2.45	2.54863176280448	2.51004108845284	-0.0986317628044779	-0.0600410884528371	2.45	2.45000000000008	1.77635683940025e-15	7.86037901434611e-14
637	1.6	2.5	2.60497080129175	2.56522401087237	-0.104970801291751	-0.0652240108723725	2.5	2.49999999999998	1.33226762955019e-15	-2.1316282072803e-14
638	1.6	2.55	2.66152132360605	2.62040894988917	-0.111521323606051	-0.0704089498891674	2.55	2.55000000000001	1.33226762955019e-15	1.11022302462516e-14
639	1.6	2.6	2.71828572936496	2.67559590572416	-0.118285729364962	-0.0755959057241555	2.6	2.60000000000003	8.88178419700125e-16	2.57571741713036e-14
640	1.6	2.65	2.77526646391137	2.73078487859846	-0.125266463911365	-0.0807848785984571	2.65	2.65000000000001	1.33226762955019e-15	5.77315972805081e-15
641	1.6	2.7	2.83246601954263	2.78597586873338	-0.132466019542631	-0.0859758687333772	2.7	2.70000000000006	8.88178419700125e-16	6.3948846218409e-14
642	1.6	2.75	2.88988693678266	2.84116887635003	-0.139886936782658	-0.0911688763500345	2.75	2.75000000000011	2.22044604925031e-15	1.09690034832965e-13
643	1.6	2.8	2.94753180569853	2.89636390166955	-0.147531805698529	-0.0963639016695481	2.8	2.80000000000001	1.33226762955019e-15	1.4210854715202e-14
644	1.6	2.85	3.00540326726378	2.95156094491359	-0.155403267263781	-0.101560944913593	2.85	2.85000000000012	1.77635683940025e-15	1.15463194561016e-13
645	1.6	2.9	3.06350401477026	3.0067600063031	-0.163504014770258	-0.106760006303103	2.9	2.90000000000005	1.33226762955019e-15	4.52970994047064e-14
646	1.6	2.95	3.12183679529074	3.06196108605975	-0.171836795290738	-0.111961086059754	2.95	2.95000000000007	4.44089209850063e-16	6.97220059464598e-14
647	1.6	3	3.18040441119454	3.11716418440485	-0.180404411194536	-0.117164184404849	3	3.00000000000008	4.44089209850063e-16	8.03801469828613e-14
648	1.6	3.05	3.23920972171848	3.17236930155988	-0.189209721718481	-0.122369301559877	3.05	3.0500000000001	8.88178419700125e-16	1.01696429055664e-13
649	1.6	3.1	3.29825564459573	3.22757643774615	-0.198255644595731	-0.127576437746145	3.1	3.09999999999995	8.88178419700125e-16	-4.66293670342566e-14
650	1.6	3.15	3.35754515774509	3.28278559318551	-0.20754515774509	-0.132785593185511	3.15	3.14999999999992	1.33226762955019e-15	-7.8159700933611e-14
651	1.6	3.2	3.41708130102354	3.33799676809965	-0.217081301023543	-0.137996768099649	3.2	3.20000000000009	1.33226762955019e-15	8.83737527601625e-14
652	1.6	3.25	3.47686717804498	3.39320996270968	-0.226867178044981	-0.143209962709679	3.25	3.25	4.44089209850063e-16	-4.44089209850063e-15
653	1.6	3.3	3.53690595806815	3.44842517723765	-0.236905958068153	-0.148425177237645	3.3	3.29999999999999	1.33226762955019e-15	-1.46549439250521e-14
654	1.6	3.35	3.59720087795711	3.50364241190522	-0.247200877957112	-0.153642411905224	3.35	3.35000000000003	2.22044604925031e-15	3.10862446895044e-14
655	1.6	3.4	3.65775524421759	3.55886166693409	-0.257755244217593	-0.158861666934087	3.4	3.40000000000007	8.88178419700125e-16	6.57252030578093e-14
656	1.6	3.45	3.71857243511294	3.61408294254591	-0.26857243511294	-0.164082942545911	3.45	3.44999999999999	0	-1.11022302462516e-14
657	1.6	3.5	3.7796559028634	3.66930623896274	-0.279655902863403	-0.16930623896274	3.5	3.5	8.88178419700125e-16	-3.99680288865056e-15
658	1.6	3.55	3.84100917593287	3.72453155640643	-0.291009175932874	-0.174531556406433	3.55	3.55000000000008	0	7.90478793533112e-14
659	1.6	3.6	3.90263586140735	3.77975889509867	-0.30263586140735	-0.179758895098665	3.6	3.60000000000003	1.77635683940025e-15	2.57571741713036e-14
660	1.6	3.65	3.96453964746963	3.83498825526167	-0.314539647469629	-0.184988255261665	3.65	3.65000000000009	4.44089209850063e-16	8.97060203897127e-14
661	1.6	3.7	4.02672430597509	3.89021963711711	-0.326724305975092	-0.190219637117109	3.7	3.69999999999999	8.88178419700125e-16	-1.50990331349021e-14
662	1.6	3.75	4.08919369513361	3.94545304088741	-0.339193695133614	-0.19545304088741	3.75	3.75000000000006	1.77635683940025e-15	5.99520433297585e-14
663	1.6	3.8	4.15195176230303	4.00068846679424	-0.351951762303025	-0.200688466794244	3.8	3.79999999999995	1.33226762955019e-15	-4.57411886145565e-14
664	1.6	3.85	4.21500254689985	4.05592591506021	-0.365002546899851	-0.20592591506021	3.85	3.85000000000011	4.44089209850063e-16	1.09690034832965e-13
665	1.6	3.9	4.27835018343338	4.1111653859068	-0.378350183433383	-0.211165385906797	3.9	3.89999999999993	1.77635683940025e-15	-7.41628980449605e-14
666	1.6	3.95	4.34199890466954	4.16640687955698	-0.391998904669543	-0.216406879556975	3.95	3.95000000000011	0	1.05249142734465e-13
667	1.6	4	4.4059530449314	4.22165039623224	-0.405953044931402	-0.221650396232235	4	3.99999999999997	1.77635683940025e-15	-2.53130849614536e-14
668	1.6	4.05	4.4702170435436	4.27689593615536	-0.420217043543599	-0.226895936155358	4.05	4.04999999999999	1.77635683940025e-15	-7.105427357601e-15
669	1.6	4.1	4.53479544842846	4.33214349954858	-0.434795448428464	-0.23214349954858	4.1	4.10000000000009	8.88178419700125e-16	8.70414851306123e-14
670	1.6	4.15	4.59969291986203	4.38739308663412	-0.449692919862033	-0.237393086634124	4.15	4.15000000000014	1.77635683940025e-15	1.37667655053519e-13
671	1.6	4.2	4.66491423439876	4.44264469763422	-0.464914234398756	-0.242644697634224	4.2	4.2	8.88178419700125e-16	-3.5527136788005e-15
672	1.6	4.25	4.73046428897427	4.49789833277185	-0.480464288974273	-0.247898332771847	4.25	4.25000000000014	0	1.4299672557172e-13
673	1.6	4.3	4.79634810519619	4.55315399226886	-0.496348105196192	-0.253153992268854	4.3	4.30000000000002	8.88178419700125e-16	1.77635683940025e-14
674	1.6	4.35	4.86257083383352	4.60841167634822	-0.512570833833515	-0.258411676348215	4.35	4.35000000000003	0	2.93098878501041e-14
675	1.6	4.4	4.92913775951613	4.66367138523235	-0.529137759516131	-0.263671385232344	4.4	4.40000000000005	1.77635683940025e-15	4.52970994047064e-14
676	1.6	4.45	4.9960543056564	4.71893311914384	-0.546054305656397	-0.268933119143842	4.45	4.45000000000007	1.77635683940025e-15	6.57252030578093e-14
677	1.6	4.5	5.0633260396059	4.77419687830531	-0.563326039605895	-0.274196878305307	4.5	4.50000000000005	1.77635683940025e-15	5.06261699229071e-14
678	1.6	4.55	5.13095867806117	4.82946266293934	-0.58095867806117	-0.279462662939339	4.55	4.54999999999993	0	-7.37188088351104e-14
679	1.6	4.6	5.19895809273332	4.88473047326909	-0.598958092733322	-0.284730473269094	4.6	4.60000000000008	8.88178419700125e-16	8.43769498715119e-14
680	1.6	4.65	5.26733031629737	4.9400003095168	-0.617330316297374	-0.2900003095168	4.65	4.65000000000004	8.88178419700125e-16	3.99680288865056e-14
681	1.6	4.7	5.33608154863847	4.99527217190561	-0.636081548638466	-0.295272171905614	4.7	4.70000000000011	8.88178419700125e-16	1.11022302462516e-13
682	1.6	4.75	5.40521816341319	5.05054606065813	-0.655218163413188	-0.300546060658133	4.75	4.75000000000007	8.88178419700125e-16	7.28306304154103e-14
683	1.6	4.8	5.4747467149457	5.10582197599733	-0.674746714945695	-0.305821975997329	4.8	4.8	1.77635683940025e-15	2.66453525910038e-15
684	1.6	4.85	5.54467394547974	5.16109991814636	-0.694673945479737	-0.311099918146358	4.85	4.85000000000011	8.88178419700125e-16	1.07469588783715e-13
685	1.6	4.9	5.6150067928093	5.21637988732782	-0.715006792809299	-0.316379887327814	4.9	4.90000000000005	0	4.88498130835069e-14
686	1.6	4.95	5.68575239831229	5.27166188376486	-0.735752398312294	-0.321661883764858	4.95	4.94999999999996	8.88178419700125e-16	-3.64153152077051e-14
687	1.6	5	5.75691811541366	5.32694590768064	-0.756918115413661	-0.326945907680643	5	4.99999999999995	8.88178419700125e-16	-5.50670620214078e-14
688	1.6	5.05	5.82851151850624	5.38223195929832	-0.77851151850624	-0.332231959298322	5.05	5.05000000000005	8.88178419700125e-16	4.88498130835069e-14
689	1.6	5.1	5.90054041236005	5.43752003884068	-0.800540412360046	-0.337520038840681	5.1	5.09999999999996	1.77635683940025e-15	-3.64153152077051e-14
690	1.6	5.15	5.97301284205306	5.49281014653125	-0.823012842053057	-0.342810146531245	5.15	5.15000000000001	1.77635683940025e-15	7.105427357601e-15
691	1.6	5.2	6.04593710345926	5.54810228259299	-0.845937103459258	-0.348102282592985	5.2	5.19999999999996	0	-4.08562073062058e-14
692	1.6	5.25	6.11932175433267	5.60339644724942	-0.869321754332669	-0.353396447249423	5.25	5.25000000000006	0	6.21724893790088e-14
693	1.6	5.3	6.19317562602923	5.65869264072353	-0.893175626029234	-0.358692640723532	5.3	5.30000000000002	8.88178419700125e-16	2.39808173319034e-14
694	1.6	5.35	6.26750783591208	5.71399086323883	-0.917507835912079	-0.363990863238834	5.35	5.35000000000001	1.77635683940025e-15	1.24344978758018e-14
695	1.6	5.4	6.34232780048943	5.76929111501867	-0.94232780048943	-0.36929111501867	5.4	5.4	8.88178419700125e-16	-4.44089209850063e-15
696	1.6	5.45	6.4176452493388	5.82459339628657	-0.967645249338798	-0.374593396286566	5.45	5.45000000000007	8.88178419700125e-16	6.75015598972095e-14
697	1.6	5.5	6.4934702398757	5.87989770726568	-0.993470239875698	-0.379897707265676	5.5	5.49999999999996	0	-4.44089209850063e-14
698	1.6	5.55	6.56981317303042	5.93520404817989	-1.01981317303042	-0.385204048179895	5.55	5.55000000000001	8.88178419700125e-16	1.33226762955019e-14
699	1.6	5.6	6.64668480990196	5.99051241925256	-1.04668480990196	-0.390512419252561	5.6	5.60000000000006	8.88178419700125e-16	5.86197757002083e-14
700	1.6	5.65	6.72409628946466	6.0458228207072	-1.07409628946465	-0.395822820707202	5.65	5.65000000000004	8.88178419700125e-16	4.08562073062058e-14
701	1.6	5.7	6.80205914741002	6.10113525276753	-1.10205914741002	-0.401135252767527	5.7	5.70000000000004	8.88178419700125e-16	3.81916720471054e-14
702	1.6	5.75	6.88058533621399	6.15644971565706	-1.13058533621399	-0.40644971565706	5.75	5.74999999999992	1.77635683940025e-15	-7.63833440942108e-14
703	1.6	5.8	6.9596872465284	6.21176620959988	-1.1596872465284	-0.411766209599881	5.8	5.80000000000003	0	3.37507799486048e-14
704	1.6	5.85	7.03937773000516	6.26708473481933	-1.18937773000516	-0.417084734819331	5.85	5.85	0	2.66453525910038e-15
705	1.6	5.9	7.11967012367213	6.32240529153949	-1.21967012367213	-0.422405291539489	5.9	5.9000000000001	8.88178419700125e-16	9.41469124882133e-14
706	1.6	5.95	7.20057827599158	6.37772787998388	-1.25057827599158	-0.427727879983881	5.95	5.95000000000003	1.77635683940025e-15	3.37507799486048e-14
707	1.6	6	7.28211657474552	6.43305250037659	-1.28211657474552	-0.433052500376586	6	6.00000000000001	8.88178419700125e-16	8.88178419700125e-15
708	1.7	1	0.998548828722101	0.912034863682076	0.00145117127789918	0.0879651363179238	1	1.00000000000008	-3.33066907387547e-16	8.10462807976364e-14
709	1.7	1.05	1.04963265043837	0.967159452646508	0.00036734956162543	0.082840547353492	1.05	1.04999999999992	2.22044604925031e-15	-8.21565038222616e-14
710	1.7	1.1	1.10087396590053	1.02228605181979	-0.000873965900529461	0.0777139481802092	1.1	1.10000000000012	1.77635683940025e-15	1.18571819029967e-13
711	1.7	1.15	1.15227424083452	1.07741466142119	-0.00227424083452465	0.0725853385788056	1.15	1.15000000000008	2.22044604925031e-15	8.26005930321117e-14
712	1.7	1.2	1.20383496384315	1.13254528167091	-0.00383496384315141	0.0674547183290879	1.2	1.20000000000001	-2.22044604925031e-16	9.32587340685131e-15
713	1.7	1.25	1.25555764690908	1.18767791278914	-0.00555764690907501	0.0623220872108614	1.25	1.25000000000006	4.44089209850063e-16	6.41708908233341e-14
714	1.7	1.3	1.30744382591215	1.2428125549957	-0.00744382591215209	0.0571874450043022	1.3	1.30000000000004	1.33226762955019e-15	3.88578058618805e-14
715	1.7	1.35	1.35949506116159	1.29794920851078	-0.00949506116158894	0.0520507914892157	1.35	1.35000000000003	1.99840144432528e-15	2.57571741713036e-14
716	1.7	1.4	1.41171293794342	1.35308787355459	-0.0117129379434187	0.0469121264454075	1.4	1.40000000000008	8.88178419700125e-16	8.01581023779363e-14
717	1.7	1.45	1.46409906708386	1.40822855034713	-0.0140990670838639	0.0417714496528689	1.45	1.45000000000005	6.66133814775094e-16	5.21804821573824e-14
718	1.7	1.5	1.51665508552913	1.46337123910878	-0.0166550855291292	0.0366287608912208	1.5	1.50000000000009	8.88178419700125e-16	9.28146448586631e-14
719	1.7	1.55	1.56938265694224	1.51851594005955	-0.0193826569422386	0.0314840599404533	1.55	1.54999999999998	0	-1.97619698383278e-14
720	1.7	1.6	1.62228347231752	1.57366265342	-0.0222834723175229	0.0263373465800028	1.6	1.59999999999996	8.88178419700125e-16	-4.10782519111308e-14
721	1.7	1.65	1.67535925061338	1.62881137941051	-0.025359250613384	0.0211886205894893	1.65	1.65000000000007	0	7.03881397612349e-14
722	1.7	1.7	1.72861173940404	1.6839621182511	-0.0286117394040435	0.0160378817489044	1.7	1.69999999999998	2.22044604925031e-16	-1.68753899743024e-14
723	1.7	1.75	1.78204271555093	1.7391148701625	-0.0320427155509304	0.0108851298374979	1.75	1.75	1.55431223447522e-15	8.88178419700125e-16
724	1.7	1.8	1.83565398589447	1.79426963536511	-0.0356539858944662	0.00573036463489141	1.8	1.80000000000006	1.11022302462516e-15	5.48450174164827e-14
725	1.7	1.85	1.88944738796701	1.8494264140793	-0.0394473879670108	0.000573585920705	1.85	1.85000000000004	4.44089209850063e-16	4.01900734914307e-14
726	1.7	1.9	1.94342479072774	1.90458520652563	-0.0434247907277447	-0.00458520652562555	1.9	1.89999999999998	4.44089209850063e-16	-1.70974345792274e-14
727	1.7	1.95	1.99758809532033	1.95974601292485	-0.0475880953203338	-0.009746012924849	1.95	1.95000000000004	4.44089209850063e-16	4.06341627012807e-14
728	1.7	2	2.05193923585425	2.01490883349735	-0.0519392358542463	-0.0149088334973455	2	2	1.33226762955019e-15	-8.88178419700125e-16
729	1.7	2.05	2.10648018021062	2.07007366846405	-0.0564801802106194	-0.020073668464049	2.05	2.05000000000011	4.44089209850063e-16	1.10578213252666e-13
730	1.7	2.1	2.16121293087365	2.12524051804534	-0.0612129308736478	-0.0252405180453383	2.1	2.10000000000009	1.33226762955019e-15	8.70414851306123e-14
731	1.7	2.15	2.21613952578845	2.18040938246196	-0.0661395257884485	-0.0304093824619631	2.15	2.14999999999994	-8.88178419700125e-16	-6.08402217494586e-14
732	1.7	2.2	2.2712620392465	2.23558026193504	-0.0712620392465002	-0.0355802619350438	2.2	2.19999999999998	1.77635683940025e-15	-2.04281036531029e-14
733	1.7	2.25	2.32658258279966	2.29075315668514	-0.0765825827996647	-0.0407531566851436	2.25	2.24999999999998	8.88178419700125e-16	-2.26485497023532e-14
734	1.7	2.3	2.38210330620403	2.3459280669332	-0.0821033062040333	-0.0459280669331967	2.3	2.3	1.77635683940025e-15	1.77635683940025e-15
735	1.7	2.35	2.43782639839468	2.40110499289995	-0.0878263983946805	-0.051104992899953	2.35	2.34999999999992	-4.44089209850063e-16	-8.17124146124115e-14
736	1.7	2.4	2.49375408849268	2.45628393480672	-0.0937540884926817	-0.0562839348067166	2.4	2.40000000000006	1.77635683940025e-15	5.90638649100583e-14
737	1.7	2.45	2.5498886468456	2.51146489287405	-0.0998886468455975	-0.0614648928740524	2.45	2.45000000000005	4.44089209850063e-16	4.79616346638068e-14
738	1.7	2.5	2.60623238610292	2.56664786732308	-0.106232386102916	-0.0666478673230793	2.5	2.49999999999998	1.77635683940025e-15	-2.35367281220533e-14
739	1.7	2.55	2.66278766232778	2.6218328583751	-0.112787662327781	-0.0718328583751022	2.55	2.55000000000007	-4.44089209850063e-16	6.61692922676593e-14
740	1.7	2.6	2.71955687614662	2.67701986625087	-0.119556876146615	-0.0770198662508697	2.6	2.6	1.33226762955019e-15	-1.33226762955019e-15
741	1.7	2.65	2.77654247393814	2.73220889117187	-0.12654247393814	-0.0822088911718715	2.65	2.65000000000009	8.88178419700125e-16	9.10382880192628e-14
742	1.7	2.7	2.83374694906353	2.78739993335904	-0.133746949063534	-0.087399933359043	2.7	2.70000000000012	8.88178419700125e-16	1.20792265079217e-13
743	1.7	2.75	2.89117284313943	2.8425929930335	-0.141172843139426	-0.0925929930335028	2.75	2.74999999999999	4.44089209850063e-16	-5.32907051820075e-15
744	1.7	2.8	2.94882274735559	2.89778807041674	-0.148822747355594	-0.09778807041674	2.8	2.79999999999992	8.88178419700125e-16	-8.17124146124115e-14
745	1.7	2.85	3.00669930383927	2.95298516573024	-0.156699303839273	-0.102985165730245	2.85	2.85000000000006	1.77635683940025e-15	6.3504757008559e-14
746	1.7	2.9	3.06480520706814	3.00818427919495	-0.164805207068139	-0.108184279194951	2.9	2.90000000000006	0	5.86197757002083e-14
747	1.7	2.95	3.12314320533409	3.06338541103235	-0.173143205334092	-0.113385411032348	2.95	2.95	4.44089209850063e-16	1.33226762955019e-15
748	1.7	3	3.18171610226006	3.11858856146393	-0.181716102260059	-0.118588561463927	3	2.99999999999995	1.33226762955019e-15	-4.79616346638068e-14
749	1.7	3.05	3.24052675837224	3.17379373071136	-0.190526758372244	-0.12379373071136	3.05	3.0500000000001	1.33226762955019e-15	9.9475983006414e-14
750	1.7	3.1	3.29957809273027	3.22900091899558	-0.199578092730272	-0.129000918995583	3.1	3.09999999999993	1.77635683940025e-15	-7.105427357601e-14
751	1.7	3.15	3.35887308461787	3.28421012653883	-0.208873084617874	-0.134210126538826	3.15	3.15000000000006	1.33226762955019e-15	6.08402217494586e-14
752	1.7	3.2	3.41841477529688	3.33942135356221	-0.218414775296882	-0.139421353562207	3.2	3.20000000000007	4.44089209850063e-16	7.061018436616e-14
753	1.7	3.25	3.47820626982746	3.3946346002874	-0.228206269827461	-0.144634600287401	3.25	3.25000000000001	8.88178419700125e-16	4.88498130835069e-15
754	1.7	3.3	3.53825073895764	3.44984986693627	-0.238250738957642	-0.149849866936268	3.3	3.30000000000004	8.88178419700125e-16	3.68594044175552e-14
755	1.7	3.35	3.59855142108543	3.50506715373048	-0.248551421085431	-0.155067153730482	3.35	3.35000000000014	1.33226762955019e-15	1.37667655053519e-13
756	1.7	3.4	3.65911162429693	3.56028646089153	-0.259111624296928	-0.160286460891533	3.4	3.40000000000007	-4.44089209850063e-16	7.32747196252603e-14
757	1.7	3.45	3.71993472848407	3.61550778864128	-0.26993472848407	-0.165507788641281	3.45	3.44999999999991	1.77635683940025e-15	-9.10382880192628e-14
758	1.7	3.5	3.78102418754583	3.67073113720195	-0.281024187545827	-0.170731137201954	3.5	3.50000000000001	8.88178419700125e-16	6.66133814775094e-15
759	1.7	3.55	3.84238353167697	3.72595650679504	-0.292383531676969	-0.175956506795043	3.55	3.55000000000002	4.44089209850063e-16	2.26485497023532e-14
760	1.7	3.6	3.9040163697486	3.78118389764259	-0.304016369748596	-0.181183897642592	3.6	3.60000000000008	-8.88178419700125e-16	7.90478793533112e-14
761	1.7	3.65	3.96592639178507	3.83641330996628	-0.315926391785069	-0.186413309966276	3.65	3.64999999999993	8.88178419700125e-16	-7.37188088351104e-14
762	1.7	3.7	4.02811737154208	3.89164474398869	-0.32811737154208	-0.191644743988694	3.7	3.70000000000011	0	1.14130926931466e-13
763	1.7	3.75	4.09059316919102	3.94687819993115	-0.34059316919102	-0.196878199931151	3.75	3.74999999999999	1.77635683940025e-15	-1.46549439250521e-14
764	1.7	3.8	4.15335773411498	4.00211367801625	-0.353357734114979	-0.202113678016246	3.8	3.80000000000002	4.44089209850063e-16	1.55431223447522e-14
765	1.7	3.85	4.21641510782219	4.05735117846584	-0.36641510782219	-0.20735117846584	3.85	3.84999999999998	4.44089209850063e-16	-2.26485497023532e-14
766	1.7	3.9	4.27976942698292	4.11259070150235	-0.379769426982916	-0.212590701502346	3.9	3.9000000000001	1.77635683940025e-15	1.03916875104915e-13
767	1.7	3.95	4.3434249265963	4.16783224734763	-0.393424926596302	-0.217832247347625	3.95	3.9500000000001	1.33226762955019e-15	9.50350909079134e-14
768	1.7	4	4.40738594329402	4.22307581622391	-0.407385943294019	-0.223075816223905	4	3.99999999999994	0	-5.59552404411079e-14
769	1.7	4.05	4.471656918788	4.27832140835397	-0.421656918788001	-0.228321408353971	4.05	4.05000000000011	0	1.11022302462516e-13
770	1.7	4.1	4.53624240347003	4.3335690239595	-0.436242403470034	-0.233569023959501	4.1	4.10000000000002	8.88178419700125e-16	1.77635683940025e-14
771	1.7	4.15	4.60114706017145	4.38881866326328	-0.451147060171453	-0.238818663263275	4.15	4.15000000000005	8.88178419700125e-16	4.52970994047064e-14
772	1.7	4.2	4.66637566809172	4.44407032648753	-0.466375668091724	-0.244070326487526	4.2	4.20000000000005	8.88178419700125e-16	4.88498130835069e-14
773	1.7	4.25	4.73193312690531	4.49932401385467	-0.481933126905307	-0.249324013854666	4.25	4.25	8.88178419700125e-16	8.88178419700125e-16
774	1.7	4.3	4.79782446105676	4.5545797255873	-0.497824461056756	-0.254579725587296	4.3	4.30000000000001	8.88178419700125e-16	1.06581410364015e-14
775	1.7	4.35	4.86405482425472	4.60983746190783	-0.514054824254724	-0.259837461907832	4.35	4.34999999999999	8.88178419700125e-16	-1.4210854715202e-14
776	1.7	4.4	4.93062950417626	4.66509722303887	-0.530629504176257	-0.265097223038872	4.4	4.39999999999996	8.88178419700125e-16	-4.08562073062058e-14
777	1.7	4.45	4.99755392739352	4.7203590092032	-0.547553927393524	-0.270359009203201	4.45	4.4500000000001	8.88178419700125e-16	9.59232693276135e-14
778	1.7	4.5	5.06483366453595	4.77562282062305	-0.564833664535951	-0.275622820623048	4.5	4.50000000000002	2.66453525910038e-15	2.22044604925031e-14
779	1.7	4.55	5.1324744357017	4.83088865752139	-0.582474435701702	-0.280888657521384	4.55	4.55	8.88178419700125e-16	-1.77635683940025e-15
780	1.7	4.6	5.20048211613335	4.886156520121	-0.600482116133352	-0.286156520120995	4.6	4.60000000000008	8.88178419700125e-16	7.99360577730113e-14
781	1.7	4.65	5.26886274217369	4.94142640864429	-0.618862742173689	-0.291426408644292	4.65	4.64999999999995	0	-5.32907051820075e-14
782	1.7	4.7	5.33762251751875	4.99669832331462	-0.637622517518754	-0.296698323314618	4.7	4.70000000000008	8.88178419700125e-16	8.34887714518118e-14
783	1.7	4.75	5.40676781978643	5.0519722643542	-0.656767819786428	-0.301972264354202	4.75	4.74999999999993	1.77635683940025e-15	-6.66133814775094e-14
784	1.7	4.8	5.47630520742027	5.10724823198657	-0.676305207420272	-0.307248231986567	4.8	4.80000000000007	1.77635683940025e-15	6.92779167366098e-14
785	1.7	4.85	5.54624142694977	5.16252622643413	-0.696241426949765	-0.312526226434131	4.85	4.85000000000003	8.88178419700125e-16	3.19744231092045e-14
786	1.7	4.9	5.61658342062967	5.21780624792005	-0.716583420629672	-0.317806247920045	4.9	4.89999999999998	8.88178419700125e-16	-1.59872115546023e-14
787	1.7	4.95	5.68733833448305	5.27308829666747	-0.737338334483047	-0.323088296667468	4.95	4.95000000000006	8.88178419700125e-16	5.86197757002083e-14
788	1.7	5	5.75851352677424	5.32837237289918	-0.758513526774237	-0.328372372899181	5	5.00000000000002	8.88178419700125e-16	1.50990331349021e-14
789	1.7	5.05	5.83011657694033	5.38365847683853	-0.780116576940334	-0.333658476838526	5.05	5.05000000000008	8.88178419700125e-16	7.63833440942108e-14
790	1.7	5.1	5.90215529501174	5.43894660870847	-0.802155295011737	-0.338946608708471	5.1	5.1000000000001	2.66453525910038e-15	9.41469124882133e-14
791	1.7	5.15	5.97463773155498	5.49423676873217	-0.824637731554977	-0.344236768732173	5.15	5.15000000000006	0	5.41788836017076e-14
792	1.7	5.2	6.04757218817368	5.54952895713297	-0.847572188173678	-0.349528957132972	5.2	5.20000000000007	0	6.92779167366098e-14
793	1.7	5.25	6.12096722860633	5.60482317413402	-0.870967228606332	-0.354823174134021	5.25	5.25000000000004	8.88178419700125e-16	4.44089209850063e-14
794	1.7	5.3	6.19483169046298	5.66011941995866	-0.894831690462979	-0.360119419958661	5.3	5.30000000000002	8.88178419700125e-16	2.30926389122033e-14
795	1.7	5.35	6.26917469764628	5.71541769483023	-0.919174697646284	-0.36541769483023	5.35	5.35	1.77635683940025e-15	3.5527136788005e-15
796	1.7	5.4	6.34400567350641	5.77071799897207	-0.944005673506409	-0.37071799897207	5.4	5.39999999999995	8.88178419700125e-16	-4.61852778244065e-14
797	1.7	5.45	6.41933435478343	5.82602033260771	-0.969334354783431	-0.376020332607705	5.45	5.44999999999997	8.88178419700125e-16	-3.37507799486048e-14
798	1.7	5.5	6.49517080639565	5.88132469596048	-0.995170806395648	-0.381324695960476	5.5	5.49999999999993	8.88178419700125e-16	-6.57252030578093e-14
799	1.7	5.55	6.57152543713739	5.93663108925409	-1.02152543713739	-0.386631089254093	5.55	5.55000000000005	0	4.52970994047064e-14
800	1.7	5.6	6.64840901635565	5.99193951271171	-1.04840901635565	-0.391939512711707	5.6	5.59999999999995	8.88178419700125e-16	-5.32907051820075e-14
801	1.7	5.65	6.72583269168115	6.0472499665574	-1.07583269168115	-0.397249966557403	5.65	5.65000000000009	8.88178419700125e-16	9.05941988094128e-14
802	1.7	5.7	6.80380800789657	6.10256245101433	-1.10380800789657	-0.402562451014333	5.7	5.70000000000005	8.88178419700125e-16	5.06261699229071e-14
803	1.7	5.75	6.88234692703223	6.15787696630639	-1.13234692703223	-0.407876966306393	5.75	5.75000000000003	1.77635683940025e-15	3.28626015289046e-14
804	1.7	5.8	6.9614618497884	6.21319351265729	-1.1614618497884	-0.413193512657291	5.8	5.80000000000004	1.77635683940025e-15	3.99680288865056e-14
805	1.7	5.85	7.04116563839283	6.26851209029074	-1.19116563839283	-0.418512090290741	5.85	5.85000000000004	0	4.08562073062058e-14
806	1.7	5.9	7.1214716410127	6.32383269943045	-1.2214716410127	-0.42383269943045	5.9	5.89999999999996	0	-3.90798504668055e-14
807	1.7	5.95	7.20239371785236	6.3791553403005	-1.25239371785236	-0.429155340300498	5.95	5.95000000000003	8.88178419700125e-16	2.75335310107039e-14
808	1.7	6	7.28394626908116	6.4344800131246	-1.28394626908116	-0.434480013124595	6	6.00000000000009	1.77635683940025e-15	9.32587340685131e-14
809	1.8	1	0.999683741012632	0.913456501580219	0.000316258987368423	0.0865434984197806	1	1.00000000000012	8.88178419700125e-16	1.23456800338317e-13
810	1.8	1.05	1.05077105118278	0.96858114238522	-0.000771051182782978	0.08141885761478	1.05	1.05000000000001	6.66133814775094e-16	1.04360964314765e-14
811	1.8	1.1	1.10201588746591	1.02370779340444	-0.00201588746591197	0.076292206595562	1.1	1.09999999999999	4.44089209850063e-16	-1.50990331349021e-14
812	1.8	1.15	1.15341971609161	1.0788364548577	-0.0034197160916114	0.0711635451423025	1.15	1.14999999999995	-2.22044604925031e-16	-5.26245713672324e-14
813	1.8	1.2	1.20498402617736	1.13396712696519	-0.00498402617735505	0.0660328730348074	1.2	1.2000000000001	-4.44089209850063e-16	9.74775815620887e-14
814	1.8	1.25	1.25671033023183	1.18909980994656	-0.00671033023183476	0.0609001900534376	1.25	1.2500000000001	8.88178419700125e-16	9.54791801177635e-14
815	1.8	1.3	1.30860016467262	1.244234504022	-0.00860016467261615	0.0557654959779987	1.3	1.30000000000007	8.88178419700125e-16	6.88338275267597e-14
816	1.8	1.35	1.36065509035863	1.2993712094117	-0.0106550903586298	0.0506287905882965	1.35	1.35000000000011	1.99840144432528e-15	1.07913677993565e-13
817	1.8	1.4	1.41287669313799	1.35450992633549	-0.0128766931379878	0.0454900736645065	1.4	1.39999999999993	6.66133814775094e-16	-6.83897383169096e-14
818	1.8	1.45	1.46526658441172	1.40965065501412	-0.0152665844117157	0.0403493449858801	1.45	1.45000000000006	1.33226762955019e-15	6.08402217494586e-14
819	1.8	1.5	1.51782640171391	1.46479339566722	-0.0178264017139091	0.0352066043327777	1.5	1.49999999999997	1.55431223447522e-15	-2.59792187762287e-14
820	1.8	1.55	1.57055780930896	1.51993814851555	-0.0205578093089631	0.03006185148445	1.55	1.55000000000012	4.44089209850063e-16	1.19459997449667e-13
821	1.8	1.6	1.62346249880646	1.57508491377893	-0.0234624988064573	0.024915086221073	1.6	1.60000000000007	4.44089209850063e-16	7.01660951563099e-14
822	1.8	1.65	1.67654218979434	1.63023369167792	-0.0265421897943385	0.019766308322082	1.65	1.65000000000003	1.99840144432528e-15	3.39728245535298e-14
823	1.8	1.7	1.72979863049109	1.6853844824329	-0.0297986304910851	0.0146155175670983	1.7	1.70000000000001	1.55431223447522e-15	1.3988810110277e-14
824	1.8	1.75	1.78323359841756	1.74053728626444	-0.0332335984175585	0.00946271373555718	1.75	1.75000000000015	1.11022302462516e-15	1.45439216225896e-13
825	1.8	1.8	1.83684890108924	1.79569210339255	-0.0368489010892448	0.00430789660744946	1.8	1.80000000000002	1.77635683940025e-15	2.30926389122033e-14
826	1.8	1.85	1.89064637672967	1.85084893403816	-0.0406463767296705	-0.000848934038158999	1.85	1.85000000000004	1.11022302462516e-15	4.41868763800812e-14
827	1.8	1.9	1.94462789500579	1.90600777842165	-0.0446278950057935	-0.00600777842164768	1.9	1.90000000000007	0	6.63913368725844e-14
828	1.8	1.95	1.99879535778618	1.9611686367634	-0.0487953577861828	-0.0111686367633956	1.95	1.94999999999991	4.44089209850063e-16	-8.92619311798626e-14
829	1.8	2	2.05315069992287	2.01633150928452	-0.0531506999228664	-0.0163315092845227	2	2.00000000000003	1.33226762955019e-15	3.28626015289046e-14
830	1.8	2.05	2.10769589005776	2.07149639620522	-0.0576958900577602	-0.0214963962052228	2.05	2.05000000000001	8.88178419700125e-16	1.28785870856518e-14
831	1.8	2.1	2.16243293145463	2.12666329774643	-0.0624329314546301	-0.0266632977464298	2.1	2.10000000000007	0	6.57252030578093e-14
832	1.8	2.15	2.21736386285757	2.18183221412871	-0.0673638628575706	-0.0318322141287091	2.15	2.15000000000003	4.44089209850063e-16	3.37507799486048e-14
833	1.8	2.2	2.27249075937705	2.23700314557299	-0.0724907593770472	-0.0370031455729944	2.2	2.20000000000006	2.22044604925031e-15	5.90638649100583e-14
834	1.8	2.25	2.32781573340459	2.29217609230004	-0.0778157334045893	-0.0421760923000356	2.25	2.25000000000008	8.88178419700125e-16	7.86037901434611e-14
835	1.8	2.3	2.3833409355573	2.34735105453058	-0.0833409355572998	-0.0473510545305813	2.3	2.29999999999999	1.77635683940025e-15	-6.21724893790088e-15
836	1.8	2.35	2.43906855565332	2.40252803248575	-0.0890685556533177	-0.0525280324857507	2.35	2.35	0	3.10862446895044e-15
837	1.8	2.4	2.49500082371956	2.45770702638648	-0.0950008237195594	-0.057707026386479	2.4	2.4000000000001	4.44089209850063e-16	1.03472785895065e-13
838	1.8	2.45	2.55114001103298	2.51288803645352	-0.101140011032979	-0.0628880364535158	2.45	2.45000000000009	0	8.57092175010621e-14
839	1.8	2.5	2.60748843119678	2.56807106290798	-0.107488431196784	-0.0680710629079799	2.5	2.50000000000004	8.88178419700125e-16	3.90798504668055e-14
840	1.8	2.55	2.66404844125301	2.62325610597099	-0.114048441253006	-0.0732561059709909	2.55	2.55000000000002	1.33226762955019e-15	1.68753899743024e-14
841	1.8	2.6	2.72082244283297	2.67844316586367	-0.120822442832969	-0.0784431658636677	2.6	2.60000000000004	1.33226762955019e-15	3.64153152077051e-14
842	1.8	2.65	2.77781288334722	2.73363224280713	-0.127812883347221	-0.0836322428071301	2.65	2.65000000000008	1.77635683940025e-15	7.68274333040608e-14
843	1.8	2.7	2.83502225721661	2.7888233370225	-0.135022257216612	-0.088823337022498	2.7	2.70000000000008	4.44089209850063e-16	8.26005930321117e-14
844	1.8	2.75	2.89245310714628	2.84401644873108	-0.142453107146276	-0.0940164487310753	2.75	2.75000000000013	0	1.28341781646668e-13
845	1.8	2.8	2.95010802544433	2.89921157815398	-0.15010802544433	-0.0992115781539815	2.8	2.80000000000008	1.33226762955019e-15	8.30446822419617e-14
846	1.8	2.85	3.00798965538725	2.95440872551271	-0.15798965538725	-0.104408725512706	2.85	2.85000000000012	1.33226762955019e-15	1.16795462190566e-13
847	1.8	2.9	3.06610069263397	3.00960789102837	-0.16610069263397	-0.109607891028368	2.9	2.90000000000003	1.33226762955019e-15	2.53130849614536e-14
848	1.8	2.95	3.1244438866908	3.06480907492264	-0.174443886690796	-0.114809074922643	2.95	2.95000000000007	0	7.28306304154103e-14
849	1.8	3	3.18302204242945	3.12001227741665	-0.18302204242945	-0.12001227741665	3	2.99999999999998	8.88178419700125e-16	-1.73194791841524e-14
850	1.8	3.05	3.24183802166055	3.17521749873225	-0.191838021660548	-0.125217498732248	3.05	3.05000000000011	4.44089209850063e-16	1.11910480882216e-13
851	1.8	3.1	3.30089474476508	3.23042473909056	-0.200894744765085	-0.130424739090557	3.1	3.10000000000011	4.44089209850063e-16	1.11466391672366e-13
852	1.8	3.15	3.36019519238648	3.28563399871307	-0.210195192386484	-0.135633998713066	3.15	3.14999999999993	2.22044604925031e-15	-7.01660951563099e-14
853	1.8	3.2	3.41974240718604	3.34084527782182	-0.219742407186039	-0.14084527782182	3.2	3.19999999999998	1.33226762955019e-15	-1.90958360235527e-14
854	1.8	3.25	3.47953949566465	3.39605857663812	-0.229539495664652	-0.146058576638124	3.25	3.24999999999997	0	-2.57571741713036e-14
855	1.8	3.3	3.53958963005395	3.45127389538384	-0.23958963005395	-0.151273895383836	3.3	3.30000000000008	4.44089209850063e-16	8.26005930321117e-14
856	1.8	3.35	3.59989605028004	3.50649123428026	-0.249896050280041	-0.156491234280262	3.35	3.34999999999994	4.44089209850063e-16	-5.95079541199084e-14
857	1.8	3.4	3.66046206600337	3.56171059354963	-0.26046206600337	-0.161710593549631	3.4	3.39999999999998	8.88178419700125e-16	-1.59872115546023e-14
858	1.8	3.45	3.72129105873826	3.61693197341343	-0.271291058738262	-0.166931973413432	3.45	3.44999999999994	1.33226762955019e-15	-5.90638649100583e-14
859	1.8	3.5	3.78238648405605	3.67215537409371	-0.28238648405605	-0.17215537409371	3.5	3.50000000000001	8.88178419700125e-16	6.21724893790088e-15
860	1.8	3.55	3.8437518738758	3.72738079581214	-0.293751873875804	-0.17738079581214	3.55	3.55	1.33226762955019e-15	1.77635683940025e-15
861	1.8	3.6	3.90539083884698	3.78260823879077	-0.305390838846976	-0.182608238790767	3.6	3.60000000000005	8.88178419700125e-16	5.01820807130571e-14
862	1.8	3.65	3.96730707082852	3.83783770325145	-0.31730707082852	-0.187837703251449	3.65	3.65000000000007	4.44089209850063e-16	6.57252030578093e-14
863	1.8	3.7	4.02950434546928	3.89306918941623	-0.329504345469281	-0.193069189416231	3.7	3.7000000000001	8.88178419700125e-16	9.68114477473137e-14
864	1.8	3.75	4.09198652489476	3.94830269750697	-0.341986524894764	-0.198302697506974	3.75	3.74999999999999	1.77635683940025e-15	-1.24344978758018e-14
865	1.8	3.8	4.15475756050571	4.00353822774609	-0.354757560505711	-0.203538227746091	3.8	3.80000000000005	-4.44089209850063e-16	4.48530101948563e-14
866	1.8	3.85	4.21782149589421	4.05877578035544	-0.367821495894209	-0.208775780355442	3.85	3.85000000000004	1.33226762955019e-15	3.95239396766556e-14
867	1.8	3.9	4.28118246988339	4.11401535555726	-0.381182469883394	-0.214015355557257	3.9	3.90000000000004	1.77635683940025e-15	3.86357612569555e-14
868	1.8	3.95	4.34484471969728	4.16925695357377	-0.394844719697279	-0.219256953573766	3.95	3.95000000000007	8.88178419700125e-16	7.37188088351104e-14
869	1.8	4	4.40881258426752	4.22450057462701	-0.408812584267519	-0.224500574627013	4	3.99999999999997	0	-2.88657986402541e-14
870	1.8	4.05	4.47309050768445	4.2797462189396	-0.423090507684448	-0.229746218939598	4.05	4.05000000000002	1.77635683940025e-15	2.1316282072803e-14
871	1.8	4.1	4.53768304280012	4.33499388673357	-0.437683042800119	-0.234993886733566	4.1	4.09999999999998	0	-2.04281036531029e-14
872	1.8	4.15	4.60259485499169	4.39024357823152	-0.452594854991687	-0.240243578231515	4.15	4.15000000000006	8.88178419700125e-16	6.21724893790088e-14
873	1.8	4.2	4.66783072609383	4.44549529365549	-0.467830726093834	-0.245495293655491	4.2	4.19999999999995	1.77635683940025e-15	-4.9737991503207e-14
874	1.8	4.25	4.73339555850972	4.50074903322846	-0.483395558509717	-0.250749033228464	4.25	4.25000000000012	8.88178419700125e-16	1.22568621918617e-13
875	1.8	4.3	4.79929437951037	4.55600479717229	-0.499294379510372	-0.256004797172293	4.3	4.30000000000002	8.88178419700125e-16	1.50990331349021e-14
876	1.8	4.35	4.86553234573328	4.61126258570995	-0.515532345733281	-0.261262585709948	4.35	4.35000000000004	8.88178419700125e-16	3.90798504668055e-14
877	1.8	4.4	4.93211474789147	4.66652239906384	-0.532114747891469	-0.266522399063843	4.4	4.40000000000006	8.88178419700125e-16	5.50670620214078e-14
878	1.8	4.45	4.99904701570532	4.72178423745658	-0.549047015705323	-0.271784237456579	4.45	4.45000000000006	8.88178419700125e-16	6.30606677987089e-14
879	1.8	4.5	5.06633472307014	4.77704810111076	-0.56633472307014	-0.277048101110755	4.5	4.50000000000002	8.88178419700125e-16	2.30926389122033e-14
880	1.8	4.55	5.1339835934733	4.83231399024916	-0.583983593473302	-0.282313990249155	4.55	4.55000000000003	8.88178419700125e-16	2.57571741713036e-14
881	1.8	4.6	5.20199950567601	4.88758190509457	-0.601999505676009	-0.287581905094566	4.6	4.60000000000013	1.77635683940025e-15	1.25233157177718e-13
882	1.8	4.65	5.27038849967551	4.9428518458694	-0.620388499675505	-0.292851845869399	4.65	4.65	1.77635683940025e-15	2.66453525910038e-15
883	1.8	4.7	5.33915678296494	4.99812381279681	-0.639156782964935	-0.298123812796813	4.7	4.69999999999997	8.88178419700125e-16	-2.66453525910038e-14
884	1.8	4.75	5.40831073710918	5.05339780609959	-0.658310737109178	-0.30339780609959	4.75	4.74999999999998	1.77635683940025e-15	-1.95399252334028e-14
885	1.8	4.8	5.47785692465637	5.1086738260007	-0.677856924656372	-0.308673826000701	4.8	4.8000000000001	0	9.68114477473137e-14
886	1.8	4.85	5.54780209640634	5.16395187272275	-0.697802096406337	-0.313951872722746	4.85	4.85000000000003	1.77635683940025e-15	2.48689957516035e-14
887	1.8	4.9	5.61815319905865	5.21923194648906	-0.718153199058647	-0.319231946489063	4.9	4.9000000000001	2.66453525910038e-15	9.76996261670138e-14
888	1.8	4.95	5.68891738326491	5.27451404752244	-0.738917383264913	-0.324514047522437	4.95	4.95000000000011	8.88178419700125e-16	1.11022302462516e-13
889	1.8	5	5.76010201211168	5.32979817604584	-0.760102012111675	-0.32979817604584	5	4.99999999999999	8.88178419700125e-16	-8.88178419700125e-15
890	1.8	5.05	5.83171467006238	5.38508433228261	-0.781714670062379	-0.335084332282611	5.05	5.04999999999996	8.88178419700125e-16	-3.99680288865056e-14
891	1.8	5.1	5.9037631723892	5.4403725164559	-0.803763172389196	-0.340372516455903	5.1	5.10000000000004	8.88178419700125e-16	3.5527136788005e-14
892	1.8	5.15	5.97625557512788	5.49566272878869	-0.826255575127877	-0.345662728788689	5.15	5.15000000000004	8.88178419700125e-16	3.5527136788005e-14
893	1.8	5.2	6.04920018559154	5.55095496950431	-0.849200185591535	-0.350954969504306	5.2	5.20000000000007	8.88178419700125e-16	6.92779167366098e-14
894	1.8	5.25	6.12260557348219	5.60624923882591	-0.872605573482191	-0.35624923882591	5.25	5.25000000000005	1.77635683940025e-15	4.61852778244065e-14
895	1.8	5.3	6.19648058264216	5.66154553697684	-0.89648058264216	-0.361545536976841	5.3	5.3	8.88178419700125e-16	3.5527136788005e-15
896	1.8	5.35	6.2708343434909	5.71684386418062	-0.920834343490903	-0.366843864180623	5.35	5.35000000000011	8.88178419700125e-16	1.08357767203415e-13
897	1.8	5.4	6.34567628619683	5.77214422066023	-0.945676286196828	-0.372144220660227	5.4	5.39999999999999	8.88178419700125e-16	-7.99360577730113e-15
898	1.8	5.45	6.42101615463787	5.82744660663955	-0.971016154637866	-0.377446606639548	5.45	5.45000000000009	8.88178419700125e-16	8.43769498715119e-14
899	1.8	5.5	6.49686402120931	5.88275102234174	-0.996864021209309	-0.38275102234174	5.5	5.50000000000011	1.77635683940025e-15	1.04805053524615e-13
900	1.8	5.55	6.57323030254262	5.93805746799033	-1.02323030254262	-0.388057467990328	5.55	5.55000000000008	8.88178419700125e-16	7.54951656745106e-14
901	1.8	5.6	6.65012577620467	5.99336594380884	-1.05012577620467	-0.393365943808836	5.6	5.59999999999998	1.77635683940025e-15	-2.22044604925031e-14
902	1.8	5.65	6.7275615984532	6.04867645002098	-1.0775615984532	-0.398676450020976	5.65	5.64999999999993	0	-7.28306304154103e-14
903	1.8	5.7	6.80554932313134	6.10398898685046	-1.10554932313134	-0.403988986850457	5.7	5.7	8.88178419700125e-16	-1.77635683940025e-15
904	1.8	5.75	6.88410092179166	6.1593035545208	-1.13410092179166	-0.409303554520804	5.75	5.75000000000006	0	6.21724893790088e-14
905	1.8	5.8	6.96322880514929	6.21462015325573	-1.16322880514929	-0.414620153255726	5.8	5.80000000000012	8.88178419700125e-16	1.20792265079217e-13
906	1.8	5.85	7.04294584597255	6.26993878327875	-1.19294584597255	-0.419938783278749	5.85	5.84999999999998	8.88178419700125e-16	-2.57571741713036e-14
907	1.8	5.9	7.12326540353109	6.32525944481414	-1.22326540353109	-0.425259444814138	5.9	5.90000000000005	0	4.88498130835069e-14
908	1.8	5.95	7.20420134973261	6.38058213808542	-1.25420134973261	-0.430582138085418	5.95	5.95000000000007	0	6.92779167366098e-14
909	1.8	6	7.28576809709324	6.43590686331648	-1.28576809709324	-0.435906863316483	6	6.00000000000006	1.77635683940025e-15	5.59552404411079e-14
910	1.9	1	1.00081362932319	0.91487747933087	-0.000813629323185072	0.0851225206691296	1	1.00000000000004	1.33226762955019e-15	4.19664303308309e-14
911	1.9	1.05	1.05190441297873	0.970002171952385	-0.00190441297872668	0.079997828047615	1.05	1.04999999999991	-2.22044604925031e-16	-9.30366894635881e-14
912	1.9	1.1	1.10315275497988	1.02512887479404	-0.00315275497988443	0.074871125205962	1.1	1.10000000000009	2.22044604925031e-16	8.81517081552374e-14
913	1.9	1.15	1.15456012205786	1.0802575880751	-0.00456012205786438	0.0697424119249011	1.15	1.14999999999998	4.44089209850063e-16	-1.82076576038526e-14
914	1.9	1.2	1.20612800384275	1.13538831201613	-0.00612800384275203	0.0646116879838685	1.2	1.20000000000012	4.44089209850063e-16	1.21902488103842e-13
915	1.9	1.25	1.25785791336716	1.19052104683659	-0.00785791336716235	0.0594789531634099	1.25	1.25	1.99840144432528e-15	8.88178419700125e-16
916	1.9	1.3	1.30975138758421	1.24565579275704	-0.00975138758421124	0.0543442072429614	1.3	1.30000000000008	-4.44089209850063e-16	7.97140131680862e-14
917	1.9	1.35	1.36180998790035	1.30079254999712	-0.0118099879003546	0.0492074500028832	1.35	1.34999999999995	4.44089209850063e-16	-5.50670620214078e-14
918	1.9	1.4	1.41403530072354	1.35593131877739	-0.0140353007235361	0.0440686812226112	1.4	1.39999999999999	2.22044604925031e-16	-1.4432899320127e-14
919	1.9	1.45	1.46642893802728	1.41107209931786	-0.0164289380272826	0.0389279006821366	1.45	1.45000000000005	1.99840144432528e-15	5.08482145278322e-14
920	1.9	1.5	1.51899253793123	1.46621489183874	-0.0189925379312326	0.033785108161265	1.5	1.50000000000012	1.77635683940025e-15	1.21014309684142e-13
921	1.9	1.55	1.57172776529875	1.52135969656001	-0.0217277652987535	0.0286403034399869	1.55	1.54999999999997	8.88178419700125e-16	-2.70894418008538e-14
922	1.9	1.6	1.62463631235222	1.57650651370245	-0.0246363123522193	0.0234934862975533	1.6	1.60000000000002	1.33226762955019e-15	1.70974345792274e-14
923	1.9	1.65	1.67771989930661	1.63165534348605	-0.0277198993066072	0.0183446565139545	1.65	1.64999999999996	1.11022302462516e-15	-4.2632564145606e-14
924	1.9	1.7	1.7309802750221	1.68680618613137	-0.0309802750220969	0.0131938138686272	1.7	1.69999999999996	6.66133814775094e-16	-3.70814490224802e-14
925	1.9	1.75	1.78441921767636	1.74195904185881	-0.0344192176763565	0.00804095814119088	1.75	1.75	8.88178419700125e-16	1.11022302462516e-15
926	1.9	1.8	1.83803853545725	1.79711391088873	-0.0380385354572477	0.00288608911126698	1.8	1.8	8.88178419700125e-16	1.55431223447522e-15
927	1.9	1.85	1.89184006727672	1.85227079344171	-0.0418400672767247	-0.00227079344170877	1.85	1.85000000000002	8.88178419700125e-16	2.37587727269784e-14
928	1.9	1.9	1.94582568350671	1.90742968973812	-0.0458256835067135	-0.00742968973811586	1.9	1.89999999999993	6.66133814775094e-16	-7.41628980449605e-14
929	1.9	1.95	1.99999728673781	1.96259059999889	-0.0499972867378098	-0.0125905999988885	1.95	1.95000000000003	1.77635683940025e-15	3.01980662698043e-14
930	1.9	2	2.05435681256166	2.01775352444422	-0.05435681256166	-0.0177535244442213	2	1.99999999999995	8.88178419700125e-16	-4.68514116391816e-14
931	1.9	2.05	2.10890623037795	2.07291846329523	-0.0589062303779526	-0.0229184632952331	2.05	2.05000000000011	4.44089209850063e-16	1.12354570092066e-13
932	1.9	2.1	2.16364754422695	2.12808541677212	-0.0636475442269462	-0.0280854167721185	2.1	2.10000000000005	1.77635683940025e-15	5.15143483426073e-14
933	1.9	2.15	2.21858279364855	2.183254385096	-0.0685827936485448	-0.0332543850959963	2.15	2.15000000000011	4.44089209850063e-16	1.14130926931466e-13
934	1.9	2.2	2.27371405456898	2.23842536848743	-0.0737140545689781	-0.0384253684874323	2.2	2.20000000000011	0	1.07025499573865e-13
935	1.9	2.25	2.32904344021614	2.29359836716736	-0.0790434402161386	-0.0435983671673599	2.25	2.25000000000013	1.33226762955019e-15	1.34114941374719e-13
936	1.9	2.3	2.38457310206474	2.34877338135653	-0.0845731020647418	-0.0487733813565283	2.3	2.30000000000009	1.33226762955019e-15	9.41469124882133e-14
937	1.9	2.35	2.44030523081252	2.40395041127587	-0.0903052308125227	-0.0539504112758715	2.35	2.35000000000002	8.88178419700125e-16	1.90958360235527e-14
938	1.9	2.4	2.49624205738868	2.45912945714651	-0.0962420573886793	-0.0591294571465095	2.4	2.40000000000007	1.33226762955019e-15	7.061018436616e-14
939	1.9	2.45	2.55238585399591	2.51431051918919	-0.102385853995905	-0.0643105191891924	2.45	2.45000000000004	-4.44089209850063e-16	3.95239396766556e-14
940	1.9	2.5	2.60873893518739	2.56949359762504	-0.108738935187394	-0.0694935976250384	2.5	2.50000000000001	0	1.4210854715202e-14
941	1.9	2.55	2.66530365898023	2.62467869267517	-0.11530365898023	-0.0746786926751679	2.55	2.55000000000005	1.33226762955019e-15	4.75175454539567e-14
942	1.9	2.6	2.72208242800671	2.67986580456051	-0.122082428006709	-0.0798658045605141	2.6	2.59999999999999	8.88178419700125e-16	-1.33226762955019e-14
943	1.9	2.65	2.77907769070517	2.73505493350238	-0.129077690705169	-0.085054933502382	2.65	2.64999999999998	4.44089209850063e-16	-2.08721928629529e-14
944	1.9	2.7	2.836291942552	2.79024607972208	-0.136291942552004	-0.0902460797220765	2.7	2.70000000000014	8.88178419700125e-16	1.35447209004269e-13
945	1.9	2.75	2.8937277273366	2.84543924344035	-0.143727727336599	-0.0954392434403468	2.75	2.75000000000003	8.88178419700125e-16	2.62012633811537e-14
946	1.9	2.8	2.95138763848106	2.90063442487887	-0.151387638481057	-0.100634424878867	2.8	2.80000000000002	1.33226762955019e-15	2.22044604925031e-14
947	1.9	2.85	3.00927432040663	2.95583162425876	-0.15927432040663	-0.105831624258757	2.85	2.84999999999996	0	-4.2188474935756e-14
948	1.9	2.9	3.06739046994892	3.01103084180151	-0.167390469948916	-0.111030841801505	2.9	2.89999999999996	8.88178419700125e-16	-3.73034936274053e-14
949	1.9	2.95	3.12573883782393	3.06623207772842	-0.175738837823925	-0.116232077728418	2.95	2.94999999999997	4.44089209850063e-16	-3.50830475781549e-14
950	1.9	3	3.18432223014732	3.12143533226098	-0.184322230147322	-0.121435332260984	3	3.00000000000002	8.88178419700125e-16	2.26485497023532e-14
951	1.9	3.05	3.24314351000917	3.17664060562051	-0.193143510009174	-0.126640605620506	3.05	3.04999999999999	1.33226762955019e-15	-1.19904086659517e-14
952	1.9	3.1	3.30220559910673	3.23184789802866	-0.202205599106731	-0.131847898028661	3.1	3.10000000000002	8.88178419700125e-16	1.50990331349021e-14
953	1.9	3.15	3.36151147943786	3.28705720970694	-0.211511479437864	-0.137057209706938	3.15	3.15000000000005	0	5.10702591327572e-14
954	1.9	3.2	3.42106419505794	3.34226854087682	-0.22106419505794	-0.142268540876824	3.2	3.20000000000001	8.88178419700125e-16	5.32907051820075e-15
955	1.9	3.25	3.48086685390305	3.39748189176018	-0.230866853903049	-0.147481891760183	3.25	3.25000000000009	4.44089209850063e-16	9.01501095995627e-14
956	1.9	3.3	3.54092262968271	3.45269726257832	-0.24092262968271	-0.152697262578315	3.3	3.29999999999997	1.33226762955019e-15	-2.62012633811537e-14
957	1.9	3.35	3.60123476384527	3.50791465355345	-0.25123476384527	-0.157914653553453	3.35	3.35000000000013	1.33226762955019e-15	1.29229960066368e-13
958	1.9	3.4	3.66180656761948	3.56313406490671	-0.261806567619478	-0.163134064906714	3.4	3.39999999999998	0	-1.59872115546023e-14
959	1.9	3.45	3.72264142413585	3.61835549686051	-0.272641424135853	-0.168355496860514	3.45	3.45000000000011	0	1.04805053524615e-13
960	1.9	3.5	3.78374279063169	3.67357894963616	-0.283742790631689	-0.173578949636158	3.5	3.50000000000001	8.88178419700125e-16	1.37667655053519e-14
961	1.9	3.55	3.84511420074378	3.72880442345587	-0.295114200743782	-0.178804423455874	3.55	3.55000000000004	1.33226762955019e-15	3.64153152077051e-14
962	1.9	3.6	3.90675926689316	3.78403191854134	-0.306759266893161	-0.184031918541338	3.6	3.59999999999996	-4.44089209850063e-16	-4.35207425653061e-14
963	1.9	3.65	3.96868168276641	3.83926143511478	-0.318681682766405	-0.189261435114778	3.65	3.65000000000003	1.77635683940025e-15	2.48689957516035e-14
964	1.9	3.7	4.0308852258983	3.89449297339806	-0.330885225898304	-0.194492973398055	3.7	3.70000000000012	0	1.21236354289067e-13
965	1.9	3.75	4.09337376036109	3.94972653361284	-0.343373760361092	-0.199726533612844	3.75	3.74999999999992	8.88178419700125e-16	-7.99360577730113e-14
966	1.9	3.8	4.15615123956552	4.00496211598193	-0.35615123956552	-0.204962115981928	3.8	3.80000000000006	4.44089209850063e-16	6.26165785888588e-14
967	1.9	3.85	4.21922170917965	4.0601997207268	-0.369221709179655	-0.210199720726798	3.85	3.84999999999999	2.22044604925031e-15	-1.46549439250521e-14
968	1.9	3.9	4.28258931017139	4.11543934807005	-0.382589310171388	-0.215439348070052	3.9	3.90000000000009	8.88178419700125e-16	8.61533067109122e-14
969	1.9	3.95	4.34625828198123	4.17068099823355	-0.396258281981233	-0.220680998233552	3.95	3.95000000000006	8.88178419700125e-16	6.3504757008559e-14
970	1.9	4	4.41023296583219	4.22592467143971	-0.410232965832186	-0.22592467143971	4	4.00000000000008	-4.44089209850063e-16	7.63833440942108e-14
971	1.9	4.05	4.47451780818406	4.28117036791076	-0.424517808184057	-0.231170367910758	4.05	4.05000000000008	8.88178419700125e-16	8.08242361927114e-14
972	1.9	4.1	4.53911736433997	4.33641808786892	-0.439117364339969	-0.236418087868924	4.1	4.1	8.88178419700125e-16	-3.5527136788005e-15
973	1.9	4.15	4.60403630221338	4.39166783153681	-0.45403630221338	-0.241667831536808	4.15	4.15000000000004	1.77635683940025e-15	4.08562073062058e-14
974	1.9	4.2	4.66927940626437	4.44691959913664	-0.469279406264366	-0.246919599136641	4.2	4.20000000000006	0	6.03961325396085e-14
975	1.9	4.25	4.73485158161464	4.50217339089084	-0.484851581614639	-0.252173390890836	4.25	4.25000000000003	1.77635683940025e-15	2.93098878501041e-14
976	1.9	4.3	4.80075785835122	4.55742920702199	-0.500757858351221	-0.257429207021993	4.3	4.30000000000006	8.88178419700125e-16	5.59552404411079e-14
977	1.9	4.35	4.86700339602957	4.61268704775253	-0.51700339602957	-0.262687047752529	4.35	4.35000000000004	0	4.44089209850063e-14
978	1.9	4.4	4.93359348838747	4.66794691330504	-0.533593488387472	-0.267946913305039	4.4	4.40000000000002	8.88178419700125e-16	2.39808173319034e-14
979	1.9	4.45	5.00053356828193	4.72320880390213	-0.550533568281929	-0.273208803902127	4.45	4.44999999999999	0	-7.105427357601e-15
980	1.9	4.5	5.06782921286209	4.77847271976658	-0.567829212862089	-0.278472719766576	4.5	4.50000000000008	1.77635683940025e-15	7.90478793533112e-14
981	1.9	4.55	5.13548614899211	4.8337386611208	-0.585486148992111	-0.2837386611208	4.55	4.55000000000003	1.77635683940025e-15	3.37507799486048e-14
982	1.9	4.6	5.20351025893894	4.88900662818777	-0.603510258938935	-0.289006628187772	4.6	4.60000000000008	8.88178419700125e-16	8.34887714518118e-14
983	1.9	4.65	5.27190758634092	4.94427662119009	-0.621907586340923	-0.294276621190087	4.65	4.65000000000007	0	6.92779167366098e-14
984	1.9	4.7	5.34068434247449	4.99954864035053	-0.64068434247449	-0.299548640350533	4.7	4.69999999999998	8.88178419700125e-16	-2.48689957516035e-14
985	1.9	4.75	5.40984691283717	5.05482268589208	-0.659846912837166	-0.304822685892079	4.75	4.74999999999991	8.88178419700125e-16	-9.14823772291129e-14
986	1.9	4.8	5.47940186406679	5.11009875803788	-0.679401864066793	-0.31009875803788	4.8	4.80000000000011	1.77635683940025e-15	1.10134124042816e-13
987	1.9	4.85	5.5493559512181	5.16537685701017	-0.699355951218095	-0.315376857010166	4.85	4.84999999999995	1.77635683940025e-15	-5.32907051820075e-14
988	1.9	4.9	5.61971612541944	5.22065698303265	-0.719716125419443	-0.320656983032644	4.9	4.90000000000008	0	8.26005930321117e-14
989	1.9	4.95	5.69048954193438	5.27593913632773	-0.740489541934378	-0.325939136327733	4.95	4.94999999999998	8.88178419700125e-16	-1.95399252334028e-14
990	1.9	5	5.76168356865435	5.33122331711896	-0.761683568654345	-0.331223317118956	5	5.00000000000007	8.88178419700125e-16	6.83897383169096e-14
991	1.9	5.05	5.83330579505119	5.3865095256291	-0.783305795051192	-0.336509525629098	5.05	5.05000000000006	8.88178419700125e-16	6.21724893790088e-14
992	1.9	5.1	5.90536404162021	5.44179776208131	-0.805364041620204	-0.341797762081312	5.1	5.09999999999998	8.88178419700125e-16	-1.86517468137026e-14
993	1.9	5.15	5.97786636984693	5.49708802669894	-0.827866369846932	-0.34708802669894	5.15	5.14999999999998	1.77635683940025e-15	-2.39808173319034e-14
994	1.9	5.2	6.05082109273378	5.55238031970514	-0.850821092733781	-0.352380319705137	5.2	5.19999999999999	0	-1.15463194561016e-14
995	1.9	5.25	6.12423678592528	5.60767464132324	-0.874236785925278	-0.357674641323242	5.25	5.25000000000009	8.88178419700125e-16	9.32587340685131e-14
996	1.9	5.3	6.19812229947412	5.66297099177622	-0.898122299474118	-0.362970991776225	5.3	5.29999999999999	8.88178419700125e-16	-7.99360577730113e-15
997	1.9	5.35	6.27248677029374	5.7182693712878	-0.92248677029374	-0.368269371287794	5.35	5.35000000000002	1.77635683940025e-15	2.04281036531029e-14
998	1.9	5.4	6.34733963534702	5.77356978008111	-0.947339635347014	-0.373569780081107	5.4	5.39999999999997	8.88178419700125e-16	-2.66453525910038e-14
999	1.9	5.45	6.42269064562493	5.82887221837987	-0.97269064562493	-0.378872218379873	5.45	5.45000000000011	8.88178419700125e-16	1.12798659301916e-13
1000	1.9	5.5	6.49854988097389	5.88417668640706	-0.998549880973888	-0.38417668640706	5.5	5.49999999999999	8.88178419700125e-16	-7.99360577730113e-15
1001	1.9	5.55	6.57492776583547	5.93948318438657	-1.02492776583547	-0.389483184386566	5.55	5.54999999999997	0	-3.46389583683049e-14
1002	1.9	5.6	6.65183508596823	5.99479171254191	-1.05183508596823	-0.394791712541912	5.6	5.60000000000001	0	1.15463194561016e-14
1003	1.9	5.65	6.72928300622743	6.05010227109663	-1.07928300622743	-0.400102271096627	5.65	5.65000000000008	8.88178419700125e-16	8.08242361927114e-14
1004	1.9	5.7	6.80728308948579	6.10541486027424	-1.10728308948579	-0.405414860274234	5.7	5.70000000000008	8.88178419700125e-16	7.90478793533112e-14
1005	1.9	5.75	6.88584731678594	6.16072948029844	-1.13584731678594	-0.410729480298443	5.75	5.75000000000004	8.88178419700125e-16	4.17443857259059e-14
1006	1.9	5.8	6.96498810882403	6.21604613139296	-1.16498810882403	-0.416046131392963	5.8	5.79999999999997	0	-2.75335310107039e-14
1007	1.9	5.85	7.04471834887368	6.27136481378169	-1.19471834887368	-0.421364813781691	5.85	5.85	8.88178419700125e-16	8.88178419700125e-16
1008	1.9	5.9	7.12505140726989	6.32668552768834	-1.22505140726989	-0.426685527688335	5.9	5.90000000000006	0	5.50670620214078e-14
1009	1.9	5.95	7.2060011675849	6.38200827333661	-1.2560011675849	-0.432008273336606	5.95	5.95000000000002	8.88178419700125e-16	2.30926389122033e-14
1010	1.9	6	7.28758205464083	6.43733305095059	-1.28758205464083	-0.437333050950585	6	6.00000000000009	1.77635683940025e-15	9.32587340685131e-14
1011	2	1	1.00193849263207	0.916297796932364	-0.00193849263207491	0.0837022030676363	1	1.00000000000001	1.33226762955019e-15	1.4432899320127e-14
1012	2	1.05	1.05303273479517	0.971422541346523	-0.00303273479516508	0.0785774586534774	1.05	1.04999999999995	8.88178419700125e-16	-4.68514116391816e-14
1013	2	1.1	1.10428456740191	1.02654929598637	-0.00428456740190719	0.073450704013629	1.1	1.1000000000001	1.99840144432528e-15	1.03472785895065e-13
1014	2	1.15	1.1556954576831	1.08167806107136	-0.00569545768309587	0.0683219389286365	1.15	1.15000000000003	1.77635683940025e-15	2.88657986402541e-14
1015	2	1.2	1.20726689577936	1.13680883682188	-0.00726689577936068	0.0631911631781212	1.2	1.20000000000009	2.22044604925031e-16	9.43689570931383e-14
1016	2	1.25	1.25900039524513	1.19194162345756	-0.00900039524512741	0.0580583765424441	1.25	1.24999999999996	1.99840144432528e-15	-4.15223411209809e-14
1017	2	1.3	1.31089749356691	1.24707642119896	-0.0108974935669077	0.0529235788010405	1.3	1.30000000000008	8.88178419700125e-16	8.26005930321117e-14
1018	2	1.35	1.36295975269647	1.30221323026573	-0.0129597526964695	0.0477867697342713	1.35	1.35000000000005	1.33226762955019e-15	5.15143483426073e-14
1019	2	1.4	1.41518875959934	1.35735205087824	-0.0151887595993381	0.0426479491217571	1.4	1.40000000000009	4.44089209850063e-16	8.63753513158372e-14
1020	2	1.45	1.46758612681924	1.41249288325651	-0.0175861268192412	0.0375071167434893	1.45	1.45000000000003	1.77635683940025e-15	3.41948691584548e-14
1021	2	1.5	1.52015349305901	1.46763572762091	-0.0201534930590095	0.032364272379088	1.5	1.50000000000004	1.11022302462516e-15	4.30766533554561e-14
1022	2	1.55	1.57289252377858	1.52278058419164	-0.0228925237785782	0.0272194158083594	1.55	1.55000000000006	1.33226762955019e-15	5.59552404411079e-14
1023	2	1.6	1.62580491181065	1.57792745318889	-0.025804911810654	0.0220725468111089	1.6	1.59999999999998	4.44089209850063e-16	-2.04281036531029e-14
1024	2	1.65	1.67889237799474	1.63307633483323	-0.0288923779947385	0.0169236651667724	1.65	1.65000000000002	1.55431223447522e-15	1.99840144432528e-14
1025	2	1.7	1.73215667183014	1.68822722934484	-0.0321566718301363	0.0117727706551558	1.7	1.70000000000001	1.11022302462516e-15	1.04360964314765e-14
1026	2	1.75	1.7855995721487	1.74338013694431	-0.0355995721486961	0.0066198630556944	1.75	1.75000000000008	1.33226762955019e-15	8.43769498715119e-14
1027	2	1.8	1.83922288780797	1.79853505785181	-0.0392228878079688	0.00146494214819426	1.8	1.8	6.66133814775094e-16	2.44249065417534e-15
1028	2	1.85	1.89302845840559	1.85369199228809	-0.043028458405586	-0.00369199228809403	1.85	1.84999999999999	8.88178419700125e-16	-7.54951656745106e-15
1029	2	1.9	1.94701815501563	1.90885094047373	-0.0470181550156299	-0.00885094047373491	1.9	1.90000000000008	1.77635683940025e-15	7.7715611723761e-14
1030	2	1.95	2.00119388094784	1.96401190262911	-0.0511938809478409	-0.014011902629107	1.95	1.95000000000008	4.44089209850063e-16	7.70494779089859e-14
1031	2	2	2.05555757253055	2.01917487897478	-0.0555575725305477	-0.0191748789747757	2	1.99999999999994	1.33226762955019e-15	-5.81756864903582e-14
1032	2	2.05	2.11011119991818	2.07433986973186	-0.0601111999181843	-0.0243398697318598	2.05	2.05000000000009	8.88178419700125e-16	8.83737527601625e-14
1033	2	2.1	2.16485676792442	2.12950687512055	-0.0648567679244163	-0.0295068751205529	2.1	2.10000000000006	8.88178419700125e-16	5.86197757002083e-14
1034	2	2.15	2.21979631688181	2.18467589536179	-0.0697963168818063	-0.0346758953617905	2.15	2.15000000000003	8.88178419700125e-16	2.88657986402541e-14
1035	2	2.2	2.27493192352911	2.23984693067632	-0.0749319235291059	-0.0398469306763216	2.2	2.19999999999997	8.88178419700125e-16	-2.79776202205539e-14
1036	2	2.25	2.33026570192725	2.29501998128508	-0.0802657019272459	-0.0450199812850807	2.25	2.24999999999999	1.33226762955019e-15	-9.76996261670138e-15
1037	2	2.3	2.38579980440517	2.35019504740882	-0.0857998044051724	-0.0501950474088169	2.3	2.29999999999998	8.88178419700125e-16	-1.68753899743024e-14
1038	2	2.35	2.44153642253673	2.40537212926846	-0.091536422536727	-0.0553721292684641	2.35	2.34999999999998	4.44089209850063e-16	-1.99840144432528e-14
1039	2	2.4	2.49747778814983	2.46055122708496	-0.0974777881498308	-0.0605512270849573	2.4	2.39999999999998	1.77635683940025e-15	-2.53130849614536e-14
1040	2	2.45	2.55362617436926	2.51573234107942	-0.103626174369259	-0.0657323410794164	2.45	2.45000000000009	1.33226762955019e-15	9.28146448586631e-14
1041	2	2.5	2.60998389669444	2.57091547147259	-0.109983896694445	-0.0709154714725897	2.5	2.50000000000009	8.88178419700125e-16	8.57092175010621e-14
1042	2	2.55	2.66655331411368	2.6261006184856	-0.116553314113681	-0.0761006184855977	2.55	2.55000000000001	8.88178419700125e-16	5.77315972805081e-15
1043	2	2.6	2.7233368302563	2.68128778233974	-0.123336830256301	-0.0812877823397433	2.6	2.60000000000003	1.77635683940025e-15	3.41948691584548e-14
1044	2	2.65	2.78033689458439	2.73647696325596	-0.130336894584393	-0.0864769632559619	2.65	2.64999999999998	1.77635683940025e-15	-1.77635683940025e-14
1045	2	2.7	2.83755600362575	2.79166816145574	-0.137556003625745	-0.0916681614557437	2.7	2.70000000000013	8.88178419700125e-16	1.27897692436818e-13
1046	2	2.75	2.89499670224974	2.84686137715984	-0.144996702249744	-0.0968613771598368	2.75	2.75000000000004	-4.44089209850063e-16	3.90798504668055e-14
1047	2	2.8	2.95266158498812	2.90205661058973	-0.152661584988123	-0.102056610589731	2.8	2.79999999999992	1.33226762955019e-15	-7.94919685631612e-14
1048	2	2.85	3.01055329740242	2.9572538619671	-0.160553297402425	-0.107253861967101	2.85	2.85000000000011	1.33226762955019e-15	1.06137321154165e-13
1049	2	2.9	3.06867453750031	3.0124531315127	-0.16867453750031	-0.112453131512697	2.9	2.90000000000006	1.33226762955019e-15	5.59552404411079e-14
1050	2	2.95	3.12702805720277	3.06765441944819	-0.177028057202774	-0.117654419448192	2.95	2.95000000000003	1.77635683940025e-15	3.15303338993544e-14
1051	2	3	3.18561666386458	3.12285772599508	-0.185616663864578	-0.122857725995076	3	3.00000000000009	8.88178419700125e-16	8.92619311798626e-14
1052	2	3.05	3.24444322185026	3.17806305137465	-0.194443221850257	-0.128063051374653	3.05	3.05000000000008	4.44089209850063e-16	8.21565038222616e-14
1053	2	3.1	3.30351065416821	3.23327039580841	-0.203510654168205	-0.133270395808415	3.1	3.09999999999999	1.77635683940025e-15	-5.77315972805081e-15
1054	2	3.15	3.36282194416548	3.28847975951822	-0.212821944165478	-0.138479759518218	3.15	3.15000000000011	1.33226762955019e-15	1.07469588783715e-13
1055	2	3.2	3.4223801372861	3.34369114272518	-0.222380137286102	-0.143691142725184	3.2	3.2	1.33226762955019e-15	-4.44089209850063e-15
1056	2	3.25	3.48218834289581	3.39890454565136	-0.232188342895808	-0.148904545651356	3.25	3.25000000000004	8.88178419700125e-16	3.64153152077051e-14
1057	2	3.3	3.54224973617629	3.45411996851822	-0.242249736176291	-0.154119968518224	3.3	3.30000000000007	8.88178419700125e-16	6.61692922676593e-14
1058	2	3.35	3.60256756009226	3.50933741154746	-0.252567560092257	-0.159337411547464	3.35	3.35000000000005	4.44089209850063e-16	5.24025267623074e-14
1059	2	3.4	3.66314512743472	3.56455687496093	-0.26314512743472	-0.164556874960933	3.4	3.40000000000009	8.88178419700125e-16	9.37028232783632e-14
1060	2	3.45	3.72398582294416	3.61977835898012	-0.273985822944159	-0.169778358980123	3.45	3.44999999999992	2.22044604925031e-15	-8.26005930321117e-14
1061	2	3.5	3.78509310551743	3.67500186382745	-0.285093105517427	-0.175001863827446	3.5	3.50000000000005	4.44089209850063e-16	5.01820807130571e-14
1062	2	3.55	3.84647051050246	3.73022738972421	-0.296470510502458	-0.180227389724209	3.55	3.54999999999998	1.77635683940025e-15	-2.22044604925031e-14
1063	2	3.6	3.90812165208507	3.78545493689264	-0.308121652085069	-0.18545493689264	3.6	3.59999999999999	0	-1.28785870856518e-14
1064	2	3.65	3.97005022577246	3.8406845055546	-0.320050225772461	-0.190684505554599	3.65	3.64999999999999	1.77635683940025e-15	-7.54951656745106e-15
1065	2	3.7	4.03226001097818	3.89591609593213	-0.332260010978184	-0.195916095932132	3.7	3.70000000000004	0	4.04121180963557e-14
1066	2	3.75	4.09475487371376	3.9511497082471	-0.344754873713763	-0.201149708247096	3.75	3.74999999999997	2.22044604925031e-15	-2.93098878501041e-14
1067	2	3.8	4.1575387693923	4.00638534272191	-0.357538769392301	-0.206385342721907	3.8	3.80000000000009	-4.44089209850063e-16	9.05941988094128e-14
1068	2	3.85	4.22061574574997	4.06162299957824	-0.370615745749966	-0.21162299957824	3.85	3.85	1.77635683940025e-15	8.88178419700125e-16
1069	2	3.9	4.28398994589127	4.11686267903869	-0.383989945891267	-0.216862679038694	3.9	3.9000000000001	1.33226762955019e-15	1.00364161426114e-13
1070	2	3.95	4.34766561146482	4.17210438132513	-0.397665611464817	-0.222104381325129	3.95	3.95000000000009	8.88178419700125e-16	8.57092175010621e-14
1071	2	4	4.4116470859763	4.22734810665977	-0.411647085976298	-0.227348106659774	4	3.99999999999995	8.88178419700125e-16	-5.24025267623074e-14
1072	2	4.05	4.47593881824605	4.28259385526523	-0.425938818246052	-0.232593855265229	4.05	4.04999999999998	8.88178419700125e-16	-2.48689957516035e-14
1073	2	4.1	4.54054536601904	4.33784162736354	-0.440545366019041	-0.23784162736354	4.1	4.09999999999992	0	-7.63833440942108e-14
1074	2	4.15	4.6054713997355	4.39309142317731	-0.455471399735496	-0.243091423177305	4.15	4.15	8.88178419700125e-16	3.5527136788005e-15
1075	2	4.2	4.67072170647105	4.44834324292875	-0.470721706471045	-0.248343242928754	4.2	4.20000000000006	8.88178419700125e-16	6.3948846218409e-14
1076	2	4.25	4.73630119405576	4.5035970868403	-0.486301194055759	-0.253597086840301	4.25	4.25000000000008	1.77635683940025e-15	7.8159700933611e-14
1077	2	4.3	4.80221489538214	4.55885295513436	-0.502214895382143	-0.258852955134362	4.3	4.29999999999999	0	-1.4210854715202e-14
1078	2	4.35	4.86846797291275	4.61411084803372	-0.518467972912753	-0.264110848033722	4.35	4.35000000000002	0	2.30926389122033e-14
1079	2	4.4	4.93506572339888	4.66937076576079	-0.535065723398879	-0.269370765760794	4.4	4.40000000000005	0	5.41788836017076e-14
1080	2	4.45	5.0020135828225	4.72463270853818	-0.552013582822504	-0.274632708538179	4.45	4.45000000000008	8.88178419700125e-16	7.46069872548105e-14
1081	2	4.5	5.06931713157457	4.77989667658848	-0.569317131574571	-0.279896676588476	4.5	4.50000000000004	8.88178419700125e-16	4.17443857259059e-14
1082	2	4.55	5.13698209988355	4.83516267013447	-0.586982099883549	-0.285162670134469	4.55	4.55000000000005	1.77635683940025e-15	4.52970994047064e-14
1083	2	4.6	5.2050143735092	4.89043068939876	-0.605014373509201	-0.290430689398761	4.6	4.59999999999997	8.88178419700125e-16	-2.8421709430404e-14
1084	2	4.65	5.27341999971761	4.94570073460432	-0.623419999717612	-0.295700734604318	4.65	4.65	0	0
1085	2	4.7	5.3422051935546	5.00097280597393	-0.642205193554598	-0.300972805973927	4.7	4.70000000000011	0	1.09245945623115e-13
1086	2	4.75	5.41137634443596	5.05624690373019	-0.661376344435958	-0.306246903730187	4.75	4.75000000000007	8.88178419700125e-16	7.37188088351104e-14
1087	2	4.8	5.48094002307432	5.11152302809607	-0.680940023074318	-0.311523028096068	4.8	4.79999999999997	1.77635683940025e-15	-3.5527136788005e-14
1088	2	4.85	5.55090298876383	5.16680117929473	-0.700902988763827	-0.316801179294726	4.85	4.84999999999999	8.88178419700125e-16	-1.50990331349021e-14
1089	2	4.9	5.62127219704559	5.22208135754913	-0.72127219704559	-0.322081357549127	4.9	4.90000000000013	1.77635683940025e-15	1.28785870856518e-13
1090	2	4.95	5.69205480777838	5.27736356308188	-0.742054807778382	-0.327363563081875	4.95	4.95000000000003	0	2.57571741713036e-14
1091	2	5	5.76325819364123	5.33264779611649	-0.763258193641233	-0.332647796116492	5	5.0000000000001	0	1.01252339845814e-13
1092	2	5.05	5.83488994909638	5.38793405687576	-0.784889949096382	-0.337934056875764	5.05	5.05000000000007	8.88178419700125e-16	7.19424519957101e-14
1093	2	5.1	5.9069578998435	5.44322234558303	-0.806957899843495	-0.343222345583031	5.1	5.10000000000012	0	1.22568621918617e-13
1094	2	5.15	5.97947011279845	5.49851266246126	-0.829470112798449	-0.348512662461262	5.15	5.15000000000007	1.77635683940025e-15	6.75015598972095e-14
1095	2	5.2	6.05243490663269	5.5538050077338	-0.852434906632687	-0.353805007733799	5.2	5.20000000000002	1.77635683940025e-15	1.68753899743024e-14
1096	2	5.25	6.12586086291213	5.60909938162398	-0.875860862912128	-0.359099381623979	5.25	5.25000000000004	0	4.35207425653061e-14
1097	2	5.3	6.19975683787788	5.66439578435496	-0.899756837877882	-0.364395784354958	5.3	5.30000000000002	0	1.50990331349021e-14
1098	2	5.35	6.27413197491448	5.71969421615026	-0.924131974914478	-0.36969421615026	5.35	5.3500000000001	1.77635683940025e-15	9.76996261670138e-14
1099	2	5.4	6.34899571775538	5.77499467723286	-0.94899571775538	-0.374994677232857	5.4	5.39999999999992	8.88178419700125e-16	-7.90478793533112e-14
1100	2	5.45	6.42435782447974	5.83029716782683	-0.974357824479743	-0.380297167826829	5.45	5.45000000000008	1.77635683940025e-15	7.90478793533112e-14
1101	2	5.5	6.50022838235911	5.88560168815496	-1.00022838235911	-0.385601688154958	5.5	5.49999999999996	1.77635683940025e-15	-4.35207425653061e-14
1102	2	5.55	6.57661782361806	5.94090823844133	-1.02661782361806	-0.390908238441326	5.55	5.55000000000007	1.77635683940025e-15	7.37188088351104e-14
1103	2	5.6	6.6535369421785	5.99621681890909	-1.0535369421785	-0.396216818909086	5.6	5.60000000000008	8.88178419700125e-16	7.63833440942108e-14
1104	2	5.65	6.73099691146363	6.05152742978195	-1.08099691146363	-0.401527429781951	5.65	5.65000000000008	0	7.8159700933611e-14
1105	2	5.7	6.80900930334482	6.10684007128344	-1.10900930334482	-0.406840071283444	5.7	5.69999999999998	1.77635683940025e-15	-1.59872115546023e-14
1106	2	5.75	6.88758610832235	6.16215474363746	-1.13758610832235	-0.412154743637459	5.75	5.75	8.88178419700125e-16	-1.77635683940025e-15
1107	2	5.8	6.96673975703953	6.21747144706752	-1.16673975703953	-0.417471447067523	5.8	5.79999999999996	8.88178419700125e-16	-4.61852778244065e-14
1108	2	5.85	7.04648314323972	6.27279018179753	-1.19648314323972	-0.42279018179753	5.85	5.84999999999998	2.66453525910038e-15	-1.77635683940025e-14
1109	2	5.9	7.12682964828614	6.32811094805119	-1.22682964828614	-0.42811094805119	5.9	5.90000000000001	0	6.21724893790088e-15
1110	2	5.95	7.20779316737649	6.38343374605221	-1.25779316737648	-0.433433746052213	5.95	5.94999999999992	8.88178419700125e-16	-8.26005930321117e-14
1111	2	6	7.28938813759797	6.43875857602486	-1.28938813759797	-0.438758576024864	6	6.00000000000007	0	6.66133814775094e-14
1112	2.1	1	1.00305832992188	0.917717454382849	-0.00305832992188337	0.0822825456171509	1	1.00000000000005	1.77635683940025e-15	5.01820807130571e-14
1113	2.1	1.05	1.05415601560536	0.972842250565597	-0.00415601560535928	0.0771577494344026	1.05	1.04999999999999	1.33226762955019e-15	-9.32587340685131e-15
1114	2.1	1.1	1.10541132369578	1.02796905697959	-0.00541132369577779	0.0720309430204136	1.1	1.10000000000004	2.22044604925031e-16	4.06341627012807e-14
1115	2.1	1.15	1.1568257219215	1.08309787384464	-0.00682572192149844	0.0669021261553593	1.15	1.1500000000001	4.44089209850063e-16	9.81437153768638e-14
1116	2.1	1.2	1.20840070093162	1.13822870138058	-0.0084007009316216	0.0617712986194163	1.2	1.20000000000002	8.88178419700125e-16	2.37587727269784e-14
1117	2.1	1.25	1.26013777480026	1.19336153980779	-0.0101377748002596	0.0566384601922052	1.25	1.25000000000015	2.22044604925031e-16	1.46771483855446e-13
1118	2.1	1.3	1.31203848154517	1.24849638934591	-0.0120384815451675	0.0515036106540865	1.3	1.30000000000009	1.77635683940025e-15	8.81517081552374e-14
1119	2.1	1.35	1.36410438366121	1.30363325021513	-0.0141043836612105	0.0463667497848661	1.35	1.34999999999994	-2.22044604925031e-16	-6.43929354282591e-14
1120	2.1	1.4	1.41633706866925	1.35877212263602	-0.0163370686692463	0.0412278773639796	1.4	1.40000000000008	8.88178419700125e-16	7.63833440942108e-14
1121	2.1	1.45	1.46873814968089	1.41391300682821	-0.0187381496808916	0.036086993171788	1.45	1.45000000000002	1.55431223447522e-15	2.17603712826531e-14
1122	2.1	1.5	1.52130926597982	1.46905590301227	-0.0213092659798158	0.0309440969877273	1.5	1.50000000000009	6.66133814775094e-16	8.63753513158372e-14
1123	2.1	1.55	1.57405208362011	1.52420081140821	-0.0240520836201121	0.0257991885917876	1.55	1.55000000000004	1.11022302462516e-15	4.44089209850063e-14
1124	2.1	1.6	1.62696829604236	1.57934773223641	-0.0269682960423634	0.0206522677635903	1.6	1.59999999999997	1.77635683940025e-15	-3.04201108747293e-14
1125	2.1	1.65	1.68005962470807	1.63449666571743	-0.0300596247080673	0.0155033342825706	1.65	1.65000000000007	0	6.68354260824344e-14
1126	2.1	1.7	1.73332781975309	1.68964761207128	-0.0333278197530926	0.01035238792872	1.7	1.7	6.66133814775094e-16	4.44089209850063e-16
1127	2.1	1.75	1.78677466066083	1.74480057151871	-0.0367746606608284	0.00519942848128818	1.75	1.75000000000007	-4.44089209850063e-16	7.14983627858601e-14
1128	2.1	1.8	1.84040195695583	1.79995554427992	-0.0404019569558294	4.44557200816043e-05	1.8	1.80000000000004	1.11022302462516e-15	3.88578058618805e-14
1129	2.1	1.85	1.89421154891864	1.85511253057546	-0.0442115489186432	-0.00511253057546424	1.85	1.84999999999996	1.11022302462516e-15	-3.79696274421804e-14
1130	2.1	1.9	1.94820530832269	1.9102715306261	-0.0482053083226923	-0.010271530626099	1.9	1.90000000000003	1.33226762955019e-15	3.15303338993544e-14
1131	2.1	1.95	2.00238513919399	1.9654325446522	-0.0523851391939849	-0.015432544652201	1.95	1.95000000000006	1.77635683940025e-15	6.43929354282591e-14
1132	2.1	2	2.05675297859457	2.02059557287434	-0.0567529785945666	-0.0205955728743357	2	2.00000000000001	4.44089209850063e-16	1.15463194561016e-14
1133	2.1	2.05	2.11131079743061	2.07576061551344	-0.0613107974306106	-0.0257606155134371	2.05	2.05000000000012	0	1.20792265079217e-13
1134	2.1	2.1	2.16606060128609	2.1309276727897	-0.0660606012860932	-0.0309276727896988	2.1	2.09999999999993	8.88178419700125e-16	-6.75015598972095e-14
1135	2.1	2.15	2.22100443128307	2.18609674492461	-0.0710044312830651	-0.0360967449246106	2.15	2.15000000000013	1.33226762955019e-15	1.26121335597418e-13
1136	2.1	2.2	2.27614436496956	2.24126783213818	-0.0761443649695583	-0.0412678321381827	2.2	2.2	4.44089209850063e-16	1.33226762955019e-15
1137	2.1	2.25	2.33148251723623	2.29644093465172	-0.0814825172362275	-0.0464409346517183	2.25	2.25	1.77635683940025e-15	-3.5527136788005e-15
1138	2.1	2.3	2.38702104126284	2.35161605268597	-0.0870210412628367	-0.0516160526859677	2.3	2.30000000000001	4.44089209850063e-16	9.32587340685131e-15
1139	2.1	2.35	2.44276212949586	2.40679318646186	-0.0927621294958576	-0.0567931864618636	2.35	2.35000000000007	1.33226762955019e-15	6.79456491070596e-14
1140	2.1	2.4	2.49870801465835	2.46197233620016	-0.0987080146583517	-0.061972336200157	2.4	2.4	1.77635683940025e-15	-1.77635683940025e-15
1141	2.1	2.45	2.55486097079352	2.51715350212215	-0.104860970793524	-0.0671535021221525	2.45	2.45000000000009	8.88178419700125e-16	9.1926466438963e-14
1142	2.1	2.5	2.61122331434329	2.5723366844486	-0.11122331434329	-0.0723366844485986	2.5	2.5000000000001	1.33226762955019e-15	1.00364161426114e-13
1143	2.1	2.55	2.6677974052633	2.62752188340061	-0.117797405263302	-0.0775218834006148	2.55	2.55000000000007	0	7.32747196252603e-14
1144	2.1	2.6	2.72458564817599	2.68270909919932	-0.124585648175987	-0.0827090991993202	2.6	2.60000000000003	1.33226762955019e-15	2.53130849614536e-14
1145	2.1	2.65	2.78159049356314	2.73789833206584	-0.131590493563134	-0.0878983320658349	2.65	2.64999999999993	4.44089209850063e-16	-6.66133814775094e-14
1146	2.1	2.7	2.83881443899977	2.79308958222165	-0.138814438999774	-0.0930895822216486	2.7	2.70000000000007	8.88178419700125e-16	7.41628980449605e-14
1147	2.1	2.75	2.89626003043104	2.84828284988751	-0.146260030431038	-0.0982828498875103	2.75	2.75000000000002	4.44089209850063e-16	1.55431223447522e-14
1148	2.1	2.8	2.95392986349391	2.90347813528509	-0.153929863493908	-0.103478135285094	2.8	2.80000000000013	4.44089209850063e-16	1.28341781646668e-13
1149	2.1	2.85	3.01182658488574	2.95867543863533	-0.161826584885737	-0.108675438635335	2.85	2.85000000000008	8.88178419700125e-16	7.50510764646606e-14
1150	2.1	2.9	3.06995289378164	3.01387476015972	-0.169952893781642	-0.113874760159721	2.9	2.89999999999999	4.44089209850063e-16	-1.46549439250521e-14
1151	2.1	2.95	3.12831154330287	3.06907610007974	-0.178311543302871	-0.119076100079744	2.95	2.94999999999995	4.44089209850063e-16	-4.79616346638068e-14
1152	2.1	3	3.18690534203843	3.12427945861689	-0.186905342038427	-0.124279458616893	3	3.00000000000003	1.33226762955019e-15	3.15303338993544e-14
1153	2.1	3.05	3.24573715562232	3.17948483599247	-0.195737155622316	-0.12948483599247	3.05	3.05000000000007	1.33226762955019e-15	7.41628980449605e-14
1154	2.1	3.1	3.30480990836895	3.23469223242797	-0.204809908368947	-0.134692232427967	3.1	3.10000000000006	8.88178419700125e-16	6.43929354282591e-14
1155	2.1	3.15	3.3641265849693	3.28990164814487	-0.214126584969297	-0.139901648144873	3.15	3.14999999999995	2.22044604925031e-15	-5.28466159721575e-14
1156	2.1	3.2	3.42369023225063	3.34511308336523	-0.223690232250633	-0.145113083365232	3.2	3.20000000000013	8.88178419700125e-16	1.34559030584569e-13
1157	2.1	3.25	3.48350396100276	3.40032653830998	-0.233503961002759	-0.150326538309979	3.25	3.25	1.77635683940025e-15	-3.10862446895044e-15
1158	2.1	3.3	3.54357094787381	3.45554201320134	-0.243570947873814	-0.155542013201344	3.3	3.30000000000004	1.77635683940025e-15	3.99680288865056e-14
1159	2.1	3.35	3.60389443733898	3.51075950826082	-0.253894437338976	-0.160759508260815	3.35	3.35000000000006	4.44089209850063e-16	6.26165785888588e-14
1160	2.1	3.4	3.66447774374546	3.56597902371007	-0.26447774374546	-0.165979023710067	3.4	3.4	1.33226762955019e-15	-4.44089209850063e-15
1161	2.1	3.45	3.72532425343747	3.62120055977115	-0.275324253437474	-0.171200559771146	3.45	3.45000000000007	4.44089209850063e-16	6.61692922676593e-14
1162	2.1	3.5	3.78643742696502	3.67642411666554	-0.286437426965017	-0.17642411666554	3.5	3.49999999999996	1.77635683940025e-15	-3.5527136788005e-14
1163	2.1	3.55	3.84782080138054	3.73164969461548	-0.297820801380541	-0.181649694615479	3.55	3.55000000000001	-4.44089209850063e-16	1.19904086659517e-14
1164	2.1	3.6	3.90947799262786	3.78687729384264	-0.309477992627857	-0.186877293842638	3.6	3.59999999999999	1.33226762955019e-15	-7.54951656745106e-15
1165	2.1	3.65	3.97141269802777	3.84210691456906	-0.321412698027771	-0.192106914569061	3.65	3.64999999999999	8.88178419700125e-16	-1.37667655053519e-14
1166	2.1	3.7	4.03362869886538	3.89733855701679	-0.333628698865377	-0.197338557016793	3.7	3.70000000000004	8.88178419700125e-16	3.90798504668055e-14
1167	2.1	3.75	4.09612986308404	3.95257222140769	-0.34612986308404	-0.202572221407694	3.75	3.74999999999999	0	-9.32587340685131e-15
1168	2.1	3.8	4.15892014809157	4.00780790796399	-0.358920148091569	-0.207807907963992	3.8	3.79999999999998	1.33226762955019e-15	-2.22044604925031e-14
1169	2.1	3.85	4.22200360368429	4.06304561690773	-0.372003603684294	-0.213045616907734	3.85	3.84999999999994	4.44089209850063e-16	-6.17284001691587e-14
1170	2.1	3.9	4.28538437509521	4.11828534846133	-0.385384375095207	-0.218285348461333	3.9	3.9000000000001	8.88178419700125e-16	1.00364161426114e-13
1171	2.1	3.95	4.3490667061726	4.17352710284646	-0.399066706172595	-0.223527102846464	3.95	3.94999999999999	1.33226762955019e-15	-7.54951656745106e-15
1172	2.1	4	4.41305494269615	4.22877088028591	-0.413054942696146	-0.228770880285911	4	4.00000000000011	1.77635683940025e-15	1.06581410364015e-13
1173	2.1	4.05	4.47735353583777	4.28401668100153	-0.427353535837772	-0.234016681001534	4.05	4.05000000000006	1.77635683940025e-15	6.21724893790088e-14
1174	2.1	4.1	4.54196704577502	4.33926450521593	-0.44196704577502	-0.239264505215934	4.1	4.10000000000011	1.77635683940025e-15	1.14575016141316e-13
1175	2.1	4.15	4.60690014546534	4.39451435315115	-0.456900145465336	-0.244514353151153	4.15	4.14999999999997	8.88178419700125e-16	-2.8421709430404e-14
1176	2.1	4.2	4.67215762459002	4.44976622502998	-0.472157624590022	-0.249766225029979	4.2	4.19999999999998	8.88178419700125e-16	-1.59872115546023e-14
1177	2.1	4.25	4.73774439367732	4.50502012107464	-0.48774439367732	-0.255020121074639	4.25	4.24999999999996	8.88178419700125e-16	-4.35207425653061e-14
1178	2.1	4.3	4.80366548841466	4.56027604150773	-0.50366548841466	-0.260276041507733	4.3	4.29999999999999	8.88178419700125e-16	-6.21724893790088e-15
1179	2.1	4.35	4.86992607416079	4.61553398655168	-0.51992607416079	-0.265533986551679	4.35	4.35	8.88178419700125e-16	0
1180	2.1	4.4	4.93653145066923	4.67079395642907	-0.536531450669227	-0.270793956429071	4.4	4.4	8.88178419700125e-16	8.88178419700125e-16
1181	2.1	4.45	5.00348705703526	4.72605595136251	-0.553487057035254	-0.276055951362514	4.45	4.45	8.88178419700125e-16	-5.32907051820075e-15
1182	2.1	4.5	5.07079847687954	4.7813199715746	-0.570798476879542	-0.281319971574604	4.5	4.49999999999994	1.77635683940025e-15	-6.21724893790088e-14
1183	2.1	4.55	5.13847144378235	4.83658601728831	-0.588471443782349	-0.286586017288312	4.55	4.55000000000008	0	8.34887714518118e-14
1184	2.1	4.6	5.20651184698331	4.89185408872587	-0.606511846983314	-0.29185408872587	4.6	4.59999999999998	8.88178419700125e-16	-1.59872115546023e-14
1185	2.1	4.65	5.27492573736282	4.94712418611043	-0.624925737362815	-0.297124186110429	4.65	4.64999999999999	8.88178419700125e-16	-1.4210854715202e-14
1186	2.1	4.7	5.34371933372216	5.00239630966478	-0.64371933372216	-0.302396309664776	4.7	4.70000000000007	8.88178419700125e-16	6.75015598972095e-14
1187	2.1	4.75	5.41289902938099	5.05767045961151	-0.662899029380988	-0.307670459611511	4.75	4.75	8.88178419700125e-16	-8.88178419700125e-16
1188	2.1	4.8	5.48247139911175	5.11294663617379	-0.682471399111746	-0.312946636173786	4.8	4.80000000000002	8.88178419700125e-16	1.95399252334028e-14
1189	2.1	4.85	5.55244320643249	5.16822483957439	-0.702443206432488	-0.31822483957439	4.85	4.85	8.88178419700125e-16	-8.88178419700125e-16
1190	2.1	4.9	5.62282141128093	5.22350507003648	-0.722821411280926	-0.323505070036474	4.9	4.9000000000001	8.88178419700125e-16	9.50350909079134e-14
1191	2.1	4.95	5.69361317809435	5.27878732778283	-0.743613178094349	-0.328787327782826	4.95	4.95000000000011	8.88178419700125e-16	1.04805053524615e-13
1192	2.1	5	5.76482588432198	5.33407161303641	-0.764825884321975	-0.334071613036413	5	4.99999999999995	1.77635683940025e-15	-5.06261699229071e-14
1193	2.1	5.05	5.83646712939836	5.38935792602076	-0.786467129398364	-0.339357926020762	5.05	5.05000000000002	8.88178419700125e-16	1.50990331349021e-14
1194	2.1	5.1	5.90854474420879	5.44464626695866	-0.808544744208787	-0.344646266958655	5.1	5.09999999999999	8.88178419700125e-16	-1.59872115546023e-14
1195	2.1	5.15	5.9810668010799	5.49993663607344	-0.831066801079903	-0.349936636073435	5.15	5.15	8.88178419700125e-16	3.5527136788005e-15
1196	2.1	5.2	6.05404162433185	5.55522903358826	-0.854041624331853	-0.355229033588256	5.2	5.20000000000002	8.88178419700125e-16	1.50990331349021e-14
1197	2.1	5.25	6.1274778014308	5.61052345972627	-0.877477801430802	-0.360523459726272	5.25	5.24999999999992	1.77635683940025e-15	-7.63833440942108e-14
1198	2.1	5.3	6.20138419478421	5.66581991471119	-0.901384194784207	-0.365819914711193	5.3	5.3000000000001	8.88178419700125e-16	9.76996261670138e-14
1199	2.1	5.35	6.27576995422472	5.7211183987658	-0.925769954224721	-0.371118398765804	5.35	5.35000000000004	1.77635683940025e-15	3.46389583683049e-14
1200	2.1	5.4	6.35064453023246	5.77641891211382	-0.950644530232456	-0.376418912113815	5.4	5.40000000000003	1.77635683940025e-15	3.10862446895044e-14
1201	2.1	5.45	6.42601768794975	5.83172145497857	-0.976017687949745	-0.381721454978566	5.45	5.45000000000001	8.88178419700125e-16	9.76996261670138e-15
1202	2.1	5.5	6.50189952204722	5.88702602758358	-1.00189952204722	-0.387026027583582	5.5	5.50000000000003	0	2.57571741713036e-14
1203	2.1	5.55	6.57830047250524	5.94233263015239	-1.02830047250524	-0.392332630152388	5.55	5.5500000000001	1.77635683940025e-15	9.59232693276135e-14
1204	2.1	5.6	6.65523134138063	5.99764126290832	-1.05523134138063	-0.397641262908322	5.6	5.60000000000003	0	3.10862446895044e-14
1205	2.1	5.65	6.73270331063481	6.05295192607528	-1.08270331063481	-0.402951926075281	5.65	5.65000000000011	8.88178419700125e-16	1.11910480882216e-13
1206	2.1	5.7	6.81072796110676	6.10826461987642	-1.11072796110676	-0.40826461987642	5.7	5.69999999999991	8.88178419700125e-16	-9.05941988094128e-14
1207	2.1	5.75	6.88931729272187	6.163579344536	-1.13931729272187	-0.413579344536004	5.75	5.74999999999996	8.88178419700125e-16	-3.99680288865056e-14
1208	2.1	5.8	6.9684837460366	6.21889610027737	-1.16848374603659	-0.41889610027737	5.8	5.79999999999993	0	-7.28306304154103e-14
1209	2.1	5.85	7.04824022522841	6.2742148873246	-1.19824022522841	-0.424214887324601	5.85	5.85000000000011	8.88178419700125e-16	1.11022302462516e-13
1210	2.1	5.9	7.12860012265134	6.32953570590085	-1.22860012265134	-0.429535705900853	5.9	5.89999999999993	1.77635683940025e-15	-6.75015598972095e-14
1211	2.1	5.95	7.20957734508942	6.38485855623076	-1.25957734508942	-0.434858556230758	5.95	5.95000000000011	8.88178419700125e-16	1.13686837721616e-13
1212	2.1	6	7.29118634185378	6.44018343853747	-1.29118634185378	-0.440183438537471	6	6.00000000000001	1.77635683940025e-15	5.32907051820075e-15
1213	2.2	1	1.00417314017946	0.919136451680291	-0.00417314017946402	0.0808635483197088	1	0.99999999999999	1.33226762955019e-15	-9.65894031423886e-15
1214	2.2	1.05	1.05527425438688	0.974261299607759	-0.00527425438688245	0.0757387003922409	1.05	1.05000000000003	2.22044604925031e-16	2.8421709430404e-14
1215	2.2	1.1	1.10653302282965	1.02938815777202	-0.00653302282965318	0.0706118422279811	1.1	1.10000000000008	1.33226762955019e-15	7.61612994892857e-14
1216	2.2	1.15	1.15795091373166	1.08451702639289	-0.00795091373165824	0.065482973607105	1.15	1.15000000000003	4.44089209850063e-16	3.08642000845794e-14
1217	2.2	1.2	1.2095294182484	1.13964790569058	-0.00952941824839892	0.0603520943094191	1.2	1.20000000000009	1.99840144432528e-15	8.79296635503124e-14
1218	2.2	1.25	1.26127005097156	1.1947807958849	-0.0112700509715575	0.0552192041150987	1.25	1.25000000000007	8.88178419700125e-16	7.19424519957101e-14
1219	2.2	1.3	1.31317435044796	1.24991569719605	-0.0131743504479593	0.0500843028039497	1.3	1.30000000000011	1.77635683940025e-15	1.06137321154165e-13
1220	2.2	1.35	1.36524387971337	1.30505260984385	-0.0152438797133674	0.0449473901561479	1.35	1.34999999999994	1.11022302462516e-15	-5.77315972805081e-14
1221	2.2	1.4	1.4174802268417	1.36019153404887	-0.0174802268416985	0.0398084659511289	1.4	1.39999999999997	1.11022302462516e-15	-3.37507799486048e-14
1222	2.2	1.45	1.46988500551016	1.41533247003112	-0.0198850055101598	0.0346675299688837	1.45	1.45000000000002	1.99840144432528e-15	2.39808173319034e-14
1223	2.2	1.5	1.52245985558089	1.47047541801078	-0.0224598555808941	0.0295245819892178	1.5	1.50000000000009	2.22044604925031e-16	9.39248678832882e-14
1224	2.2	1.55	1.57520644369974	1.52562037820788	-0.0252064436997421	0.0243796217921224	1.55	1.54999999999995	2.22044604925031e-16	-5.10702591327572e-14
1225	2.2	1.6	1.6281264639127	1.58076735084315	-0.0281264639126957	0.019232649156848	1.6	1.6	6.66133814775094e-16	-2.66453525910038e-15
1226	2.2	1.65	1.68122163830074	1.63591633613662	-0.031221638300736	0.014083663863385	1.65	1.64999999999994	4.44089209850063e-16	-5.95079541199084e-14
1227	2.2	1.7	1.7344937176337	1.69106733430902	-0.0344937176337037	0.00893266569098494	1.7	1.70000000000011	8.88178419700125e-16	1.12132525487141e-13
1228	2.2	1.75	1.7879444820439	1.74622034558018	-0.0379444820439032	0.00377965441982253	1.75	1.74999999999997	8.88178419700125e-16	-2.62012633811537e-14
1229	2.2	1.8	1.84157574172019	1.80137537017122	-0.0415757417201867	-0.00137537017122069	1.8	1.80000000000012	1.55431223447522e-15	1.22124532708767e-13
1230	2.2	1.85	1.89538933762327	1.85653240830197	-0.0453893376232675	-0.00653240830196933	1.85	1.84999999999995	1.33226762955019e-15	-5.50670620214078e-14
1231	2.2	1.9	1.94938714222308	1.91169146019354	-0.0493871422230821	-0.0116914601935429	1.9	1.89999999999997	4.44089209850063e-16	-3.30846461338297e-14
1232	2.2	1.95	2.00357106025902	1.96685252606632	-0.0535710602590176	-0.0168525260663202	1.95	1.95	4.44089209850063e-16	4.44089209850063e-15
1233	2.2	2	2.05794302952389	2.02201560614087	-0.0579430295238885	-0.0220156061408661	2	2.00000000000001	8.88178419700125e-16	7.105427357601e-15
1234	2.2	2.05	2.11250502167257	2.07718070063793	-0.0625050216725707	-0.0271807006379299	2.05	2.05000000000005	8.88178419700125e-16	5.46229728115577e-14
1235	2.2	2.1	2.16725904305625	2.13234780977808	-0.0672590430562545	-0.0323478097780749	2.1	2.10000000000002	4.44089209850063e-16	2.1316282072803e-14
1236	2.2	2.15	2.22220713558331	2.18751693378224	-0.0722071355833114	-0.0375169337822365	2.15	2.15000000000008	8.88178419700125e-16	8.26005930321117e-14
1237	2.2	2.2	2.27735137760781	2.24268807287098	-0.0773513776078052	-0.0426880728709795	2.2	2.20000000000004	-4.44089209850063e-16	4.17443857259059e-14
1238	2.2	2.25	2.33269388484678	2.29786122726524	-0.0826938848467833	-0.047861227265237	2.25	2.25	1.33226762955019e-15	-1.33226762955019e-15
1239	2.2	2.3	2.38823681132743	2.35303639718594	-0.088236811327425	-0.0530363971859442	2.3	2.30000000000002	4.44089209850063e-16	1.86517468137026e-14
1240	2.2	2.35	2.44398235036533	2.40821358285404	-0.0939823503653328	-0.0582135828540347	2.35	2.35000000000013	1.33226762955019e-15	1.29229960066368e-13
1241	2.2	2.4	2.49993273557514	2.46339278449007	-0.0999327355751363	-0.0633927844900737	2.4	2.39999999999999	8.88178419700125e-16	-1.24344978758018e-14
1242	2.2	2.45	2.5560902419148	2.51857400231555	-0.106090241914798	-0.0685740023155503	2.45	2.45000000000005	8.88178419700125e-16	5.15143483426073e-14
1243	2.2	2.5	2.61245718676496	2.57375723655121	-0.112457186764956	-0.0737572365512142	2.5	2.50000000000007	4.44089209850063e-16	7.23865412055602e-14
1244	2.2	2.55	2.66903593104477	2.628942487418	-0.119035931044772	-0.0789424874179994	2.55	2.54999999999993	2.22044604925031e-15	-6.88338275267597e-14
1245	2.2	2.6	2.7258288803658	2.6841297551374	-0.125828880365802	-0.0841297551373947	2.6	2.59999999999998	1.33226762955019e-15	-2.44249065417534e-14
1246	2.2	2.65	2.78283848622549	2.73931903993034	-0.132838486225489	-0.0893190399303356	2.65	2.65000000000002	4.44089209850063e-16	1.55431223447522e-14
1247	2.2	2.7	2.84006724724195	2.79451034201794	-0.140067247241945	-0.0945103420179412	2.7	2.69999999999999	1.77635683940025e-15	-9.76996261670138e-15
1248	2.2	2.75	2.89751771043178	2.84970366162152	-0.147517710431777	-0.0997036616215161	2.75	2.74999999999997	1.33226762955019e-15	-2.93098878501041e-14
1249	2.2	2.8	2.95519247253283	2.90489899896236	-0.155192472532834	-0.104898998962365	2.8	2.79999999999999	8.88178419700125e-16	-9.32587340685131e-15
1250	2.2	2.85	3.01309418137378	2.96009635426179	-0.163094181373782	-0.110096354261791	2.85	2.85000000000005	0	4.75175454539567e-14
1251	2.2	2.9	3.07122553729258	3.0152957277411	-0.171225537292584	-0.1152957277411	2.9	2.9000000000001	1.33226762955019e-15	1.02140518265514e-13
1252	2.2	2.95	3.12958929460599	3.0704971196216	-0.179589294605993	-0.120497119621595	2.95	2.95000000000008	8.88178419700125e-16	7.90478793533112e-14
1253	2.2	3	3.18818826313239	3.12570053012477	-0.188188263132387	-0.125700530124768	3	3.00000000000003	2.22044604925031e-15	3.33066907387547e-14
1254	2.2	3.05	3.24702530977024	3.18090595947211	-0.197025309770244	-0.130905959472106	3.05	3.04999999999998	-4.44089209850063e-16	-1.82076576038526e-14
1255	2.2	3.1	3.30610336013485	3.23611340788528	-0.206103360134854	-0.136113407885284	3.1	3.10000000000008	8.88178419700125e-16	7.59392548843607e-14
1256	2.2	3.15	3.36542540025582	3.29132287558561	-0.215425400255824	-0.141322875585608	3.15	3.15000000000009	4.44089209850063e-16	9.2370555648813e-14
1257	2.2	3.2	3.42499447833825	3.34653436279457	-0.224994478338246	-0.146534362794565	3.2	3.19999999999994	1.77635683940025e-15	-6.17284001691587e-14
1258	2.2	3.25	3.4848137065904	3.4017478697342	-0.234813706590402	-0.151747869734202	3.25	3.24999999999999	1.33226762955019e-15	-9.76996261670138e-15
1259	2.2	3.3	3.54488626312115	3.45696339662601	-0.244886263121149	-0.156963396626007	3.3	3.30000000000008	1.33226762955019e-15	8.12683254025615e-14
1260	2.2	3.35	3.60521539391023	3.51218094369147	-0.255215393910228	-0.162180943691471	3.35	3.35000000000001	8.88178419700125e-16	1.06581410364015e-14
1261	2.2	3.4	3.66580441485499	3.56740051115264	-0.265804414854985	-0.167400511152636	3.4	3.40000000000004	2.22044604925031e-15	4.17443857259059e-14
1262	2.2	3.45	3.7266567138971	3.62262209923118	-0.276656713897103	-0.17262209923118	3.45	3.45000000000007	0	6.79456491070596e-14
1263	2.2	3.5	3.7877757532333	3.67784570814877	-0.287775753233296	-0.177845708148774	3.5	3.49999999999994	1.77635683940025e-15	-5.6399329650958e-14
1264	2.2	3.55	3.84916507161392	3.73307133812765	-0.299165071613915	-0.18307133812765	3.55	3.54999999999999	4.44089209850063e-16	-9.32587340685131e-15
1265	2.2	3.6	3.91082828673394	3.78829898938948	-0.310828286733936	-0.188298989389482	3.6	3.59999999999999	4.44089209850063e-16	-8.88178419700125e-15
1266	2.2	3.65	3.97276909772076	3.84352866215631	-0.322769097720759	-0.193528662156314	3.65	3.65000000000003	0	2.57571741713036e-14
1267	2.2	3.7	4.03499128772377	3.89876035665001	-0.334991287723773	-0.198760356650006	3.7	3.69999999999997	8.88178419700125e-16	-2.97539770599542e-14
1268	2.2	3.75	4.09749872661073	3.95399407309279	-0.347498726610734	-0.203994073092789	3.75	3.75	4.44089209850063e-16	-8.88178419700125e-16
1269	2.2	3.8	4.16029537377645	4.00922981170671	-0.360295373776453	-0.209229811706705	3.8	3.80000000000008	4.44089209850063e-16	8.21565038222616e-14
1270	2.2	3.85	4.22338528106952	4.06446757271362	-0.373385281069516	-0.214467572713615	3.85	3.84999999999999	-4.44089209850063e-16	-1.50990331349021e-14
1271	2.2	3.9	4.2867725958432	4.11970735633612	-0.386772595843201	-0.219707356336118	3.9	3.90000000000011	4.44089209850063e-16	1.05693231944315e-13
1272	2.2	3.95	4.35046156413705	4.17494916279589	-0.40046156413705	-0.224949162795889	3.95	3.94999999999997	4.44089209850063e-16	-2.93098878501041e-14
1273	2.2	4	4.41445653399604	4.23019299231571	-0.414456533996042	-0.230192992315714	4	4.00000000000007	8.88178419700125e-16	7.105427357601e-14
1274	2.2	4.05	4.47876195893468	4.28543884511745	-0.428761958934682	-0.23543884511745	4.05	4.05000000000003	8.88178419700125e-16	2.48689957516035e-14
1275	2.2	4.1	4.54338240155382	4.3406867214237	-0.443382401553823	-0.2406867214237	4.1	4.10000000000009	8.88178419700125e-16	8.61533067109122e-14
1276	2.2	4.15	4.60832253731855	4.39593662145651	-0.458322537318544	-0.245936621456504	4.15	4.14999999999997	0	-3.5527136788005e-14
1277	2.2	4.2	4.67358715850592	4.45118854543865	-0.473587158505924	-0.251188545438652	4.2	4.20000000000001	8.88178419700125e-16	7.105427357601e-15
1278	2.2	4.25	4.73918117833214	4.50644249359237	-0.489181178332143	-0.25644249359237	4.25	4.25000000000002	8.88178419700125e-16	1.86517468137026e-14
1279	2.2	4.3	4.80510963526898	4.56169846614026	-0.505109635268983	-0.261698466140258	4.3	4.3000000000001	0	1.03028696685215e-13
1280	2.2	4.35	4.87137769756045	4.61695646330455	-0.521377697560451	-0.266956463304548	4.35	4.34999999999999	8.88178419700125e-16	-7.105427357601e-15
1281	2.2	4.4	4.93799066795098	4.67221648530821	-0.537990667950981	-0.272216485308207	4.4	4.40000000000005	8.88178419700125e-16	5.32907051820075e-14
1282	2.2	4.45	5.00495398863745	4.72747853237365	-0.554953988637453	-0.277478532373652	4.45	4.45000000000011	8.88178419700125e-16	1.11022302462516e-13
1283	2.2	4.5	5.07227324645815	4.7827426047233	-0.572273246458145	-0.282742604723296	4.5	4.49999999999995	8.88178419700125e-16	-4.70734562441066e-14
1284	2.2	4.55	5.13995417833257	4.8380087025803	-0.58995417833257	-0.288008702580294	4.55	4.55	0	2.66453525910038e-15
1285	2.2	4.6	5.20800267696724	4.89327682616706	-0.608002676967239	-0.293276826167062	4.6	4.59999999999998	8.88178419700125e-16	-2.48689957516035e-14
1286	2.2	4.65	5.27642479684337	4.94854697570657	-0.626424796843373	-0.298546975706568	4.65	4.65000000000005	8.88178419700125e-16	4.88498130835069e-14
1287	2.2	4.7	5.34522676050381	5.00381915142141	-0.645226760503812	-0.303819151421414	4.7	4.70000000000004	8.88178419700125e-16	3.64153152077051e-14
1288	2.2	4.75	5.41441496515757	5.05909335353457	-0.664414965157571	-0.309093353534568	4.75	4.75000000000004	8.88178419700125e-16	4.08562073062058e-14
1289	2.2	4.8	5.48399598962191	5.11436958226881	-0.68399598962191	-0.314369582268814	4.8	4.79999999999997	8.88178419700125e-16	-3.5527136788005e-14
1290	2.2	4.85	5.55397660162321	5.16964783784731	-0.703976601623213	-0.31964783784731	4.85	4.85000000000001	0	1.15463194561016e-14
1291	2.2	4.9	5.62436376547964	5.22492812049284	-0.724363765479642	-0.324928120492836	4.9	4.9	8.88178419700125e-16	3.5527136788005e-15
1292	2.2	4.95	5.6951646501902	5.28021043042855	-0.745164650190201	-0.330210430428552	4.95	4.95000000000007	8.88178419700125e-16	7.19424519957101e-14
1293	2.2	5	5.76638663795686	5.33549476787724	-0.766386637956864	-0.335494767877239	5	4.99999999999997	1.77635683940025e-15	-3.10862446895044e-14
1294	2.2	5.05	5.83803733316839	5.39078113306224	-0.788037333168391	-0.340781133062238	5.05	5.04999999999991	1.77635683940025e-15	-8.61533067109122e-14
1295	2.2	5.1	5.91012457187681	5.44606952620689	-0.810124571876806	-0.34606952620689	5.1	5.10000000000009	1.77635683940025e-15	8.97060203897127e-14
1296	2.2	5.15	5.98265643179995	5.50135994753379	-0.832656431799948	-0.351359947533793	5.15	5.14999999999997	0	-2.75335310107039e-14
1297	2.2	5.2	6.05564124288626	5.55665239726666	-0.855641242886263	-0.356652397266658	5.2	5.20000000000001	0	4.44089209850063e-15
1298	2.2	5.25	6.12908759848091	5.61194687562846	-0.879087598480909	-0.361946875628456	5.25	5.24999999999992	8.88178419700125e-16	-7.63833440942108e-14
1299	2.2	5.3	6.20300436713559	5.66724338284289	-0.903004367135586	-0.367243382842894	5.3	5.3000000000001	8.88178419700125e-16	9.76996261670138e-14
1300	2.2	5.35	6.27740070510801	5.72254191913276	-0.927400705108012	-0.372541919132757	5.35	5.35000000000002	8.88178419700125e-16	2.1316282072803e-14
1301	2.2	5.4	6.35228606960092	5.77784248472176	-0.952286069600914	-0.377842484721758	5.4	5.39999999999999	1.77635683940025e-15	-8.88178419700125e-15
1302	2.2	5.45	6.42767023279474	5.83314507983342	-0.977670232794742	-0.38314507983342	5.45	5.4500000000001	8.88178419700125e-16	9.68114477473137e-14
1303	2.2	5.5	6.50356329673304	5.8884497046909	-1.00356329673304	-0.388449704690897	5.5	5.50000000000006	0	5.6843418860808e-14
1304	2.2	5.55	6.57997570912465	5.9437563595179	-1.02997570912465	-0.393756359517901	5.55	5.55000000000005	0	5.41788836017076e-14
1305	2.2	5.6	6.65691828013279	5.99906504453795	-1.05691828013279	-0.399065044537953	5.6	5.60000000000007	1.77635683940025e-15	6.75015598972095e-14
1306	2.2	5.65	6.73440220022726	6.05437575997458	-1.08440220022725	-0.404375759974583	5.65	5.65000000000004	8.88178419700125e-16	4.17443857259059e-14
1307	2.2	5.7	6.81243905918344	6.1096885060515	-1.11243905918344	-0.409688506051499	5.7	5.70000000000005	8.88178419700125e-16	4.79616346638068e-14
1308	2.2	5.75	6.89104086631924	6.16500328299241	-1.14104086631924	-0.415003282992409	5.75	5.75000000000012	8.88178419700125e-16	1.19015908239817e-13
1309	2.2	5.8	6.97022007207007	6.22032009102066	-1.17022007207007	-0.420320091020654	5.8	5.79999999999992	0	-7.99360577730113e-14
1310	2.2	5.85	7.04998959101174	6.27563893036069	-1.19998959101173	-0.425638930360686	5.85	5.85000000000008	8.88178419700125e-16	8.08242361927114e-14
1311	2.2	5.9	7.13036282645155	6.33095980123566	-1.23036282645155	-0.430959801235657	5.9	5.90000000000003	1.77635683940025e-15	2.48689957516035e-14
1312	2.2	5.95	7.21135369672052	6.38628270386984	-1.26135369672052	-0.436282703869835	5.95	5.95000000000014	8.88178419700125e-16	1.3855583347322e-13
1313	2.2	6	7.29297666331244	6.44160763848656	-1.29297666331244	-0.441607638486556	6	5.99999999999994	1.77635683940025e-15	-6.30606677987089e-14
1314	2.3	1	1.00528292239595	0.920554788823025	-0.00528292239595096	0.0794452111769753	1	1.00000000000001	1.11022302462516e-15	9.76996261670138e-15
1315	2.3	1.05	1.05638745012163	0.975679688471157	-0.00638745012162612	0.0743203115288426	1.05	1.05000000000007	0	7.39408534400354e-14
1316	2.3	1.1	1.10764966377603	1.03080659836163	-0.00764966377603171	0.0691934016383669	1.1	1.10000000000005	2.22044604925031e-16	5.06261699229071e-14
1317	2.3	1.15	1.15907103207655	1.08593551871446	-0.00907103207654747	0.0640644812855389	1.15	1.15	2.22044604925031e-15	3.33066907387547e-15
1318	2.3	1.2	1.21065304668298	1.14106644974984	-0.0106530466829828	0.0589335502501647	1.2	1.20000000000013	1.11022302462516e-15	1.27009514017118e-13
1319	2.3	1.25	1.26239722270248	1.1961993916874	-0.0123972227024816	0.053800608312605	1.25	1.25000000000008	2.22044604925031e-15	7.74935671188359e-14
1320	2.3	1.3	1.31430509920876	1.25133434474733	-0.0143050992087594	0.0486656552526656	1.3	1.29999999999998	0	-2.24265050974282e-14
1321	2.3	1.35	1.36637823977627	1.30647130915003	-0.0163782397762695	0.043528690849967	1.35	1.35000000000008	1.33226762955019e-15	8.01581023779363e-14
1322	2.3	1.4	1.41861823302972	1.36161028511513	-0.018618233029722	0.0383897148848702	1.4	1.39999999999993	6.66133814775094e-16	-6.77236045021346e-14
1323	2.3	1.45	1.4710266932096	1.41675127286337	-0.0210266932096019	0.0332487271366262	1.45	1.45000000000005	2.22044604925031e-15	5.01820807130571e-14
1324	2.3	1.5	1.52360526075416	1.47189427261459	-0.023605260754163	0.0281057273854104	1.5	1.50000000000008	8.88178419700125e-16	7.50510764646606e-14
1325	2.3	1.55	1.57635560289857	1.52703928458916	-0.0263556028985745	0.0229607154108438	1.55	1.55000000000011	8.88178419700125e-16	1.14797060746241e-13
1326	2.3	1.6	1.62927941429177	1.58218630900727	-0.0292794142917701	0.017813690992732	1.6	1.60000000000007	1.77635683940025e-15	7.34967642301854e-14
1327	2.3	1.65	1.68237841763168	1.6373353460893	-0.0323784176316846	0.0126646539106956	1.65	1.64999999999999	1.33226762955019e-15	-1.31006316905768e-14
1328	2.3	1.7	1.73565436431956	1.69248639605583	-0.0356543643195559	0.007513603944171	1.7	1.70000000000002	1.77635683940025e-15	2.02060590481779e-14
1329	2.3	1.75	1.78910903513396	1.74763945912722	-0.039109035133956	0.00236054087277782	1.75	1.75000000000014	2.22044604925031e-16	1.37445610448594e-13
1330	2.3	1.8	1.84274424092534	1.80279453552368	-0.0427442409253407	-0.00279453552367714	1.8	1.8000000000001	1.77635683940025e-15	9.52571355128384e-14
1331	2.3	1.85	1.89656182333182	1.85795162546576	-0.0465618233318204	-0.00795162546575878	1.85	1.84999999999995	1.33226762955019e-15	-4.84057238736568e-14
1332	2.3	1.9	1.95056365551702	1.9131107291744	-0.0505636555170204	-0.0131107291744017	1.9	1.90000000000006	4.44089209850063e-16	6.23945339839338e-14
1333	2.3	1.95	2.00475164293081	1.9682718468698	-0.0547516429308121	-0.0182718468697991	1.95	1.95000000000008	2.22044604925031e-16	7.57172102794357e-14
1334	2.3	2	2.05912772409382	2.0234349787727	-0.0591277240938162	-0.0234349787727015	2	2.00000000000011	4.44089209850063e-16	1.07913677993565e-13
1335	2.3	2.05	2.11369387140658	2.07860012510367	-0.0636938714065831	-0.0286001251036727	2.05	2.05000000000007	0	6.92779167366098e-14
1336	2.3	2.1	2.16845209198442	2.13376728608346	-0.0684520919844172	-0.0337672860834615	2.1	2.1	4.44089209850063e-16	1.77635683940025e-15
1337	2.3	2.15	2.22340442851883	2.188936461933	-0.0734044285188267	-0.038936461933003	2.15	2.15000000000008	8.88178419700125e-16	7.99360577730113e-14
1338	2.3	2.2	2.27855296016666	2.24410765287286	-0.0785529601666597	-0.0441076528728619	2.2	2.20000000000011	2.22044604925031e-15	1.05249142734465e-13
1339	2.3	2.25	2.33389980346801	2.29928085912379	-0.0838998034680123	-0.0492808591237868	2.25	2.25000000000001	8.88178419700125e-16	9.32587340685131e-15
1340	2.3	2.3	2.38944711329408	2.3544560809069	-0.0894471132940771	-0.0544560809068972	2.3	2.30000000000002	1.33226762955019e-15	2.44249065417534e-14
1341	2.3	2.35	2.44519708382608	2.40963331844294	-0.0951970838260796	-0.0596333184429421	2.35	2.35000000000001	4.44089209850063e-16	9.32587340685131e-15
1342	2.3	2.4	2.50115194956664	2.46481257195304	-0.101151949566641	-0.0648125719530412	2.4	2.40000000000012	1.77635683940025e-15	1.23012711128467e-13
1343	2.3	2.45	2.5573139863848	2.51999384165776	-0.107313986384797	-0.0699938416577597	2.45	2.44999999999999	0	-1.50990331349021e-14
1344	2.3	2.5	2.61368551259615	2.57517712777859	-0.113685512596149	-0.0751771277785864	2.5	2.50000000000002	1.77635683940025e-15	1.50990331349021e-14
1345	2.3	2.55	2.6702688900795	2.63036243053646	-0.120268890079496	-0.0803624305364554	2.55	2.55000000000009	0	9.37028232783632e-14
1346	2.3	2.6	2.72706652543158	2.6855497501523	-0.127066525431575	-0.085549750152301	2.6	2.60000000000007	4.44089209850063e-16	6.57252030578093e-14
1347	2.3	2.65	2.78408087116141	2.74073908684743	-0.134080871161414	-0.090739086847428	2.65	2.65000000000007	1.77635683940025e-15	7.41628980449605e-14
1348	2.3	2.7	2.84131442692603	2.79593044084296	-0.14131442692603	-0.0959304408429564	2.7	2.70000000000006	0	5.77315972805081e-14
1349	2.3	2.75	2.89876974080924	2.85112381236019	-0.148769740809239	-0.10112381236019	2.75	2.75000000000009	0	8.61533067109122e-14
1350	2.3	2.8	2.95644941064537	2.90631920162025	-0.15644941064537	-0.106319201620248	2.8	2.80000000000003	1.77635683940025e-15	2.57571741713036e-14
1351	2.3	2.85	3.01435608538989	2.96151660884462	-0.164356085389891	-0.11151660884462	2.85	2.85000000000004	8.88178419700125e-16	3.86357612569555e-14
1352	2.3	2.9	3.07249246653898	3.01671603425461	-0.172492466538981	-0.116716034254611	2.9	2.90000000000009	4.44089209850063e-16	8.65973959207622e-14
1353	2.3	2.95	3.13086130960016	3.07191747807152	-0.18086130960016	-0.121917478071524	2.95	2.95000000000009	0	9.14823772291129e-14
1354	2.3	3	3.1894654256163	3.12712094051685	-0.189465425616298	-0.127120940516851	3	3.00000000000011	1.77635683940025e-15	1.08801856413265e-13
1355	2.3	3.05	3.24830768274533	3.18232642181208	-0.198307682745334	-0.132326421812079	3.05	3.05000000000016	0	1.54543045027822e-13
1356	2.3	3.1	3.30739100789829	3.23753392217851	-0.207391007898286	-0.137533922178514	3.1	3.10000000000004	1.33226762955019e-15	4.30766533554561e-14
1357	2.3	3.15	3.36671838843811	3.29274344183802	-0.216718388438105	-0.142743441838016	3.15	3.15000000000005	1.33226762955019e-15	5.37347943918576e-14
1358	2.3	3.2	3.42629287394226	3.34795498101207	-0.226292873942263	-0.147954981012072	3.2	3.20000000000009	1.33226762955019e-15	9.2370555648813e-14
1359	2.3	3.25	3.48611757803194	3.40316853992217	-0.236117578031935	-0.153168539922174	3.25	3.25000000000003	8.88178419700125e-16	3.06421554796543e-14
1360	2.3	3.3	3.54619568027094	3.45838411879018	-0.246195680270938	-0.15838411879018	3.3	3.30000000000004	0	3.77475828372553e-14
1361	2.3	3.35	3.60653042813767	3.51360171783777	-0.256530428137669	-0.163601717837766	3.35	3.35000000000008	1.33226762955019e-15	7.90478793533112e-14
1362	2.3	3.4	3.66712513907351	3.56882133728661	-0.267125139073506	-0.168821337286605	3.4	3.40000000000008	8.88178419700125e-16	8.17124146124115e-14
1363	2.3	3.45	3.72798320261136	3.62404297735837	-0.277983202611361	-0.174042977358373	3.45	3.44999999999994	1.33226762955019e-15	-6.26165785888588e-14
1364	2.3	3.5	3.7891080825882	3.6792666382753	-0.289108082588197	-0.179266638275299	3.5	3.5	1.33226762955019e-15	3.99680288865056e-15
1365	2.3	3.55	3.85050331944564	3.73449232025906	-0.300503319445641	-0.184492320259056	3.55	3.5500000000001	1.33226762955019e-15	9.76996261670138e-14
1366	2.3	3.6	3.91217253262299	3.78972002353132	-0.312172532622992	-0.189720023531321	3.6	3.6	8.88178419700125e-16	1.33226762955019e-15
1367	2.3	3.65	3.97411942304721	3.84494974831432	-0.324119423047208	-0.194949748314322	3.65	3.64999999999996	8.88178419700125e-16	-3.90798504668055e-14
1368	2.3	3.7	4.03634777572472	3.90018149483011	-0.336347775724715	-0.200181494830105	3.7	3.70000000000002	8.88178419700125e-16	1.90958360235527e-14
1369	2.3	3.75	4.09886146244019	3.95541526330053	-0.348861462440189	-0.205415263300528	3.75	3.75000000000001	2.66453525910038e-15	1.46549439250521e-14
1370	2.3	3.8	4.16166444456773	4.01065105394764	-0.36166444456773	-0.210651053947637	3.8	3.79999999999992	1.33226762955019e-15	-8.39328606616618e-14
1371	2.3	3.85	4.22476077600024	4.06588886699385	-0.374760776000239	-0.215888866993846	3.85	3.84999999999999	1.33226762955019e-15	-8.43769498715119e-15
1372	2.3	3.9	4.28815460620308	4.12112870266101	-0.388154606203083	-0.221128702661014	3.9	3.89999999999997	1.77635683940025e-15	-3.19744231092045e-14
1373	2.3	3.95	4.3518501833986	4.17637056117156	-0.401850183398601	-0.226370561171557	3.95	3.95000000000004	8.88178419700125e-16	3.90798504668055e-14
1374	2.3	4	4.41585185788834	4.23161444274752	-0.415851857888344	-0.231614442747518	4	4.00000000000003	8.88178419700125e-16	2.66453525910038e-14
1375	2.3	4.05	4.4801640855204	4.28686034761131	-0.430164085520398	-0.236860347611312	4.05	4.05000000000005	0	5.06261699229071e-14
1376	2.3	4.1	4.54479143130962	4.34210827598517	-0.444791431309624	-0.242108275985172	4.1	4.10000000000003	0	2.75335310107039e-14
1377	2.3	4.15	4.60973857321913	4.39735822809151	-0.459738573219132	-0.247358228091508	4.15	4.15	8.88178419700125e-16	3.5527136788005e-15
1378	2.3	4.2	4.67501030611185	4.45261020415274	-0.475010306111847	-0.252610204152736	4.2	4.19999999999999	0	-1.33226762955019e-14
1379	2.3	4.25	4.74061154588164	4.50786420439146	-0.49061154588164	-0.257864204391457	4.25	4.25000000000012	1.77635683940025e-15	1.16351372980716e-13
1380	2.3	4.3	4.80654733377404	4.56312022902972	-0.506547333774037	-0.263120229029715	4.3	4.3	8.88178419700125e-16	-4.44089209850063e-15
1381	2.3	4.35	4.87282284090734	4.61837827829048	-0.522822840907343	-0.268378278290481	4.35	4.35000000000002	8.88178419700125e-16	2.48689957516035e-14
1382	2.3	4.4	4.93944337300556	4.67363835239617	-0.539443373005564	-0.273638352396166	4.4	4.40000000000006	-8.88178419700125e-16	6.3948846218409e-14
1383	2.3	4.45	5.00641437535545	4.72890045156919	-0.55641437535545	-0.278900451569188	4.45	4.44999999999994	0	-6.03961325396085e-14
1384	2.3	4.5	5.07374143800073	4.7841645760327	-0.573741438000734	-0.2841645760327	4.5	4.50000000000011	8.88178419700125e-16	1.09245945623115e-13
1385	2.3	4.55	5.14143030118761	4.83943072600875	-0.591430301187605	-0.289430726008749	4.55	4.54999999999999	8.88178419700125e-16	-1.06581410364015e-14
1386	2.3	4.6	5.20948686107642	4.89469890172067	-0.60948686107642	-0.294698901720673	4.6	4.60000000000013	8.88178419700125e-16	1.30562227695918e-13
1387	2.3	4.65	5.27791717573574	4.9499691033907	-0.627917175735743	-0.299969103390701	4.65	4.65000000000005	8.88178419700125e-16	4.44089209850063e-14
1388	2.3	4.7	5.34672747143595	5.00524133124199	-0.646727471435951	-0.30524133124199	4.7	4.70000000000004	8.88178419700125e-16	3.81916720471054e-14
1389	2.3	4.75	5.41592414926093	5.06051558549732	-0.665924149260928	-0.310515585497323	4.75	4.75000000000005	8.88178419700125e-16	5.24025267623074e-14
1390	2.3	4.8	5.48551379205769	5.11579186637949	-0.685513792057694	-0.315791866379485	4.8	4.79999999999999	0	-1.33226762955019e-14
1391	2.3	4.85	5.55550317174535	5.17107017411163	-0.705503171745348	-0.321070174111632	4.85	4.85000000000004	8.88178419700125e-16	4.2632564145606e-14
1392	2.3	4.9	5.62589925700628	5.22635050891655	-0.725899257006281	-0.326350508916547	4.9	4.90000000000004	1.77635683940025e-15	4.2632564145606e-14
1393	2.3	4.95	5.69670922138438	5.2816328710172	-0.746709221384383	-0.331632871017201	4.95	4.94999999999995	8.88178419700125e-16	-5.06261699229071e-14
1394	2.3	5	5.76794045181689	5.33691726063693	-0.767940451816887	-0.336917260636934	5	5.00000000000002	8.88178419700125e-16	1.68753899743024e-14
1395	2.3	5.05	5.83960055762857	5.39220367799853	-0.78960055762857	-0.34220367799853	5.05	5.04999999999996	0	-3.99680288865056e-14
1396	2.3	5.1	5.91169738001931	5.44749212332533	-0.811697380019306	-0.347492123325329	5.1	5.09999999999996	8.88178419700125e-16	-3.90798504668055e-14
1397	2.3	5.15	5.98423900207845	5.50278259684049	-0.834239002078451	-0.352782596840486	5.15	5.15	8.88178419700125e-16	-1.77635683940025e-15
1398	2.3	5.2	6.05723375936228	5.55807509876716	-0.857233759362282	-0.358075098767156	5.2	5.20000000000001	1.77635683940025e-15	1.06581410364015e-14
1399	2.3	5.25	6.13069025107365	5.61336962932868	-0.880690251073649	-0.363369629328679	5.25	5.25000000000007	1.77635683940025e-15	6.83897383169096e-14
1400	2.3	5.3	6.20461735188629	5.66866618874821	-0.904617351886293	-0.368666188748209	5.3	5.30000000000004	8.88178419700125e-16	3.81916720471054e-14
1401	2.3	5.35	6.27902422445987	5.72396477724927	-0.929024224459871	-0.373964777249271	5.35	5.35000000000008	8.88178419700125e-16	8.17124146124115e-14
1402	2.3	5.4	6.35392033269561	5.77926539505502	-0.953920332695606	-0.379265395055021	5.4	5.39999999999999	8.88178419700125e-16	-7.105427357601e-15
1403	2.3	5.45	6.42931545578692	5.83456804238917	-0.979315455786915	-0.384568042389168	5.45	5.45000000000003	8.88178419700125e-16	2.93098878501041e-14
1404	2.3	5.5	6.505219703124	5.88987271947505	-1.005219703124	-0.389872719475052	5.5	5.50000000000007	8.88178419700125e-16	7.28306304154103e-14
1405	2.3	5.55	6.58164353011677	5.94517942653601	-1.03164353011677	-0.395179426536014	5.55	5.54999999999998	1.77635683940025e-15	-2.48689957516035e-14
1406	2.3	5.6	6.65859775500618	6.00048816379595	-1.05859775500617	-0.400488163795946	5.6	5.60000000000005	8.88178419700125e-16	4.44089209850063e-14
1407	2.3	5.65	6.7360935767405	6.05579893147819	-1.0860935767405	-0.405798931478191	5.65	5.65000000000006	1.77635683940025e-15	5.95079541199084e-14
1408	2.3	5.7	6.81414259400021	6.11111172980646	-1.11414259400021	-0.411111729806458	5.7	5.70000000000009	8.88178419700125e-16	8.88178419700125e-14
1409	2.3	5.75	6.89275682546295	6.16642655900427	-1.14275682546295	-0.416426559004271	5.75	5.75	8.88178419700125e-16	-8.88178419700125e-16
1410	2.3	5.8	6.97194873140881	6.22174341929571	-1.17194873140881	-0.421743419295709	5.8	5.80000000000012	1.77635683940025e-15	1.21680443498917e-13
1411	2.3	5.85	7.05173123677596	6.27706231090412	-1.20173123677596	-0.427062310904116	5.85	5.85000000000009	8.88178419700125e-16	8.43769498715119e-14
1412	2.3	5.9	7.13211775578737	6.33238323405338	-1.23211775578737	-0.432383234053384	5.9	5.89999999999998	8.88178419700125e-16	-2.39808173319034e-14
1413	2.3	5.95	7.21312221828148	6.38770618896759	-1.26312221828148	-0.437706188967593	5.95	5.95000000000002	8.88178419700125e-16	1.59872115546023e-14
1414	2.3	6	7.29475909789329	6.44303117587045	-1.29475909789329	-0.443031175870454	6	6.00000000000005	8.88178419700125e-16	5.32907051820075e-14
1415	2.4	1	1.00638767556676	0.921972465809199	-0.00638767556675823	0.0780275341908009	1	1.00000000000012	1.33226762955019e-15	1.16129328375791e-13
1416	2.4	1.05	1.0574956017958	0.977097417153757	-0.00749560179579789	0.0729025828462433	1.05	1.04999999999997	6.66133814775094e-16	-3.28626015289046e-14
1417	2.4	1.1	1.10876124551178	1.03222437874676	-0.00876124551177848	0.0677756212532366	1.1	1.10000000000014	2.22044604925031e-15	1.38777878078145e-13
1418	2.4	1.15	1.16018607592353	1.08735335080749	-0.0101860759235288	0.0626466491925113	1.15	1.15000000000002	1.55431223447522e-15	2.30926389122033e-14
1419	2.4	1.2	1.2117715851931	1.1424843335565	-0.011771585193104	0.0575156664435037	1.2	1.20000000000015	1.33226762955019e-15	1.49436019114546e-13
1420	2.4	1.25	1.26351928894096	1.19761732721324	-0.0135192889409634	0.0523826727867596	1.25	1.25	2.22044604925031e-16	4.66293670342566e-15
1421	2.4	1.3	1.31543072676556	1.25275233199829	-0.015430726765562	0.0472476680017144	1.3	1.30000000000005	1.11022302462516e-15	4.61852778244065e-14
1422	2.4	1.35	1.3675074627778	1.30788934813146	-0.017507462777804	0.0421106518685441	1.35	1.35000000000002	4.44089209850063e-16	2.26485497023532e-14
1423	2.4	1.4	1.41975108615094	1.36302837583295	-0.019751086150942	0.0369716241670544	1.4	1.39999999999998	1.33226762955019e-15	-1.59872115546023e-14
1424	2.4	1.45	1.47216321168641	1.41816941532313	-0.0221632116864108	0.0318305846768663	1.45	1.45000000000011	8.88178419700125e-16	1.0902390101819e-13
1425	2.4	1.5	1.52474548039622	1.47331246682184	-0.0247454803962155	0.0266875331781553	1.5	1.50000000000004	4.44089209850063e-16	3.86357612569555e-14
1426	2.4	1.55	1.57749956010243	1.52845753054964	-0.0274995601024328	0.0215424694503574	1.55	1.55000000000005	6.66133814775094e-16	4.77395900588817e-14
1427	2.4	1.6	1.63042714605446	1.58360460672672	-0.030427146054461	0.0163953932732781	1.6	1.60000000000004	6.66133814775094e-16	3.93018950717305e-14
1428	2.4	1.65	1.68352996156467	1.63875369557346	-0.0335299615646656	0.0112463044265381	1.65	1.65000000000005	1.11022302462516e-15	4.77395900588817e-14
1429	2.4	1.7	1.73680975866309	1.69390479731024	-0.0368097586630887	0.00609520268975872	1.7	1.70000000000007	1.33226762955019e-15	7.01660951563099e-14
1430	2.4	1.75	1.79026831877193	1.74905791215744	-0.0402683187719308	0.000942087842559669	1.75	1.75000000000007	8.88178419700125e-16	6.90558721316847e-14
1431	2.4	1.8	1.84390745340054	1.80421304033544	-0.043907453400539	-0.00421304033543746	1.8	1.79999999999997	1.77635683940025e-15	-3.15303338993544e-14
1432	2.4	1.85	1.89772900486166	1.85937018206498	-0.0477290048616577	-0.0093701820649823	1.85	1.84999999999999	1.55431223447522e-15	-7.54951656745106e-15
1433	2.4	1.9	1.95173484700977	1.91452933756645	-0.0517348470097674	-0.0145293375664544	1.9	1.89999999999999	2.22044604925031e-16	-6.43929354282591e-15
1434	2.4	1.95	2.00592688600233	1.96969050706042	-0.0559268860023274	-0.0196905070604172	1.95	1.94999999999995	2.22044604925031e-16	-4.61852778244065e-14
1435	2.4	2	2.0603070610848	2.02485369076762	-0.0603070610847958	-0.0248536907676211	2	1.99999999999999	0	-1.13242748511766e-14
1436	2.4	2.05	2.11487734540036	2.08001888890863	-0.0648773454003648	-0.0300188889086304	2.05	2.05000000000001	8.88178419700125e-16	8.43769498715119e-15
1437	2.4	2.1	2.16963974682534	2.13518610170419	-0.0696397468253394	-0.035186101704193	2.1	2.10000000000005	4.44089209850063e-16	5.24025267623074e-14
1438	2.4	2.15	2.22459630883119	2.19035532937487	-0.0745963088311861	-0.0403553293748744	2.15	2.14999999999996	1.33226762955019e-15	-4.04121180963557e-14
1439	2.4	2.2	2.27974911137427	2.24552657214179	-0.0797491113742703	-0.0455265721417941	2.2	2.20000000000003	8.88178419700125e-16	3.37507799486048e-14
1440	2.4	2.25	2.33510027181442	2.30069983022552	-0.085100271814416	-0.0506998302255166	2.25	2.25000000000004	1.77635683940025e-15	3.90798504668055e-14
1441	2.4	2.3	2.39065194586338	2.35587510384698	-0.0906519458633848	-0.0558751038469754	2.3	2.30000000000004	1.33226762955019e-15	3.73034936274053e-14
1442	2.4	2.35	2.44640632856454	2.41105239322711	-0.0964063285645396	-0.0610523932271048	2.35	2.35000000000005	1.77635683940025e-15	5.46229728115577e-14
1443	2.4	2.4	2.50236565530489	2.46623169858684	-0.102365655304884	-0.0662316985868396	2.4	2.40000000000008	8.88178419700125e-16	8.12683254025615e-14
1444	2.4	2.45	2.55853220286086	2.52141302014712	-0.108532202860864	-0.0714130201471153	2.45	2.45000000000007	8.88178419700125e-16	7.14983627858601e-14
1445	2.4	2.5	2.61490829047925	2.57659635812886	-0.114908290479254	-0.0765963581288647	2.5	2.49999999999994	8.88178419700125e-16	-5.90638649100583e-14
1446	2.4	2.55	2.67149628099464	2.63178171275358	-0.121496280994636	-0.0817817127535778	2.55	2.55000000000007	1.77635683940025e-15	7.23865412055602e-14
1447	2.4	2.6	2.72829858198494	2.68696908424182	-0.128298581984942	-0.0869690842418187	2.6	2.59999999999997	4.44089209850063e-16	-2.66453525910038e-14
1448	2.4	2.65	2.78531764696672	2.74215847281526	-0.135317646966724	-0.0921584728152625	2.65	2.65000000000012	8.88178419700125e-16	1.22568621918617e-13
1449	2.4	2.7	2.84255597663174	2.79734987869447	-0.142555976631737	-0.0973498786944731	2.7	2.69999999999996	1.33226762955019e-15	-4.52970994047064e-14
1450	2.4	2.75	2.90001612012671	2.85254330210131	-0.150016120126705	-0.10254330210131	2.75	2.75000000000004	8.88178419700125e-16	4.08562073062058e-14
1451	2.4	2.8	2.95770067637804	2.90773874325671	-0.157700676378043	-0.107738743256709	2.8	2.80000000000008	4.44089209850063e-16	7.8159700933611e-14
1452	2.4	2.85	3.01561229546352	2.96293620238197	-0.165612295463515	-0.112936202381971	2.85	2.85000000000006	4.44089209850063e-16	6.17284001691587e-14
1453	2.4	2.9	3.07375368003288	3.0181356796984	-0.17375368003288	-0.118135679698404	2.9	2.89999999999995	8.88178419700125e-16	-4.88498130835069e-14
1454	2.4	2.95	3.13212758677966	3.07333717542768	-0.18212758677966	-0.123337175427681	2.95	2.95	8.88178419700125e-16	3.99680288865056e-15
1455	2.4	3	3.19073682796633	3.12854068979111	-0.190736827966329	-0.128540689791107	3	3.00000000000011	1.33226762955019e-15	1.06137321154165e-13
1456	2.4	3.05	3.24958427300527	3.18374622300999	-0.199584273005274	-0.133746223009986	3.05	3.05000000000011	4.44089209850063e-16	1.04805053524615e-13
1457	2.4	3.1	3.30867285009807	3.23895377530581	-0.208672850098075	-0.138953775305808	3.1	3.09999999999998	1.33226762955019e-15	-1.86517468137026e-14
1458	2.4	3.15	3.36800554793573	3.29416334690043	-0.218005547935729	-0.144163346900432	3.15	3.15000000000001	1.77635683940025e-15	1.4210854715202e-14
1459	2.4	3.2	3.42758541746263	3.34937493801535	-0.227585417462632	-0.149374938015348	3.2	3.20000000000011	8.88178419700125e-16	1.08357767203415e-13
1460	2.4	3.25	3.48741557370725	3.40458854887186	-0.237415573707254	-0.15458854887186	3.25	3.24999999999997	1.33226762955019e-15	-3.24185123190546e-14
1461	2.4	3.3	3.54749919768261	3.4598041796922	-0.247499197682608	-0.159804179692197	3.3	3.30000000000009	2.22044604925031e-15	9.41469124882133e-14
1462	2.4	3.35	3.60783953835981	3.51502183069748	-0.257839538359807	-0.16502183069748	3.35	3.34999999999995	1.33226762955019e-15	-5.01820807130571e-14
1463	2.4	3.4	3.66843991471818	3.57024150211012	-0.268439914718179	-0.170241502110123	3.4	3.40000000000013	4.44089209850063e-16	1.31006316905768e-13
1464	2.4	3.45	3.72930371787557	3.62546319415125	-0.279303717875574	-0.175463194151245	3.45	3.45000000000003	-4.44089209850063e-16	2.70894418008538e-14
1465	2.4	3.5	3.79043441330276	3.68068690704308	-0.290434413302759	-0.180686907043077	3.5	3.49999999999999	1.33226762955019e-15	-6.21724893790088e-15
1466	2.4	3.55	3.85183554312597	3.73591264100748	-0.301835543125971	-0.185912641007477	3.55	3.55000000000001	4.44089209850063e-16	1.4210854715202e-14
1467	2.4	3.6	3.91351072852199	3.79114039626631	-0.313510728521992	-0.191140396266305	3.6	3.60000000000004	8.88178419700125e-16	3.81916720471054e-14
1468	2.4	3.65	3.97546367221027	3.84637017304142	-0.325463672210269	-0.19637017304142	3.65	3.64999999999998	4.44089209850063e-16	-2.53130849614536e-14
1469	2.4	3.7	4.03769816104701	3.90160197155505	-0.337698161047006	-0.201601971555053	3.7	3.70000000000003	1.33226762955019e-15	3.41948691584548e-14
1470	2.4	3.75	4.1002180687263	3.95683579202906	-0.350218068726297	-0.206835792029064	3.75	3.75000000000005	8.88178419700125e-16	5.37347943918576e-14
1471	2.4	3.8	4.16302735859382	4.0120716346855	-0.363027358593822	-0.212071634685495	3.8	3.8	1.33226762955019e-15	8.88178419700125e-16
1472	2.4	3.85	4.22613008657881	4.06730949974658	-0.376130086578815	-0.217309499746577	3.85	3.84999999999998	4.44089209850063e-16	-2.48689957516035e-14
1473	2.4	3.9	4.28953040425053	4.12254938743454	-0.389530404250528	-0.22254938743454	3.9	3.90000000000004	8.88178419700125e-16	3.81916720471054e-14
1474	2.4	3.95	4.35323256200562	4.17779129797143	-0.403232562005618	-0.22779129797143	3.95	3.95000000000005	0	4.79616346638068e-14
1475	2.4	4	4.41724091239346	4.23303523157947	-0.417240912393463	-0.233035231579474	4	3.99999999999999	1.77635683940025e-15	-7.105427357601e-15
1476	2.4	4.05	4.4815599135867	4.28828118848109	-0.431559913586696	-0.238281188481087	4.05	4.04999999999999	1.77635683940025e-15	-9.76996261670138e-15
1477	2.4	4.1	4.54619413300487	4.3435291688985	-0.446194133004869	-0.2435291688985	4.1	4.09999999999996	2.66453525910038e-15	-4.2632564145606e-14
1478	2.4	4.15	4.61114825109949	4.39877917305431	-0.461148251099486	-0.248779173054312	4.15	4.15000000000011	8.88178419700125e-16	1.04805053524615e-13
1479	2.4	4.2	4.67642706530939	4.45403120117038	-0.476427065309386	-0.254031201170383	4.2	4.19999999999994	1.77635683940025e-15	-6.03961325396085e-14
1480	2.4	4.25	4.74203549419583	4.50928525346987	-0.492035494195829	-0.259285253469867	4.25	4.2500000000001	8.88178419700125e-16	1.03028696685215e-13
1481	2.4	4.3	4.80797858176747	4.56454133017462	-0.507978581767472	-0.264541330174623	4.3	4.30000000000003	8.88178419700125e-16	2.66453525910038e-14
1482	2.4	4.35	4.87426150200592	4.61979943150744	-0.524261502005918	-0.269799431507439	4.35	4.34999999999994	8.88178419700125e-16	-5.50670620214078e-14
1483	2.4	4.4	4.94088956360338	4.6750595576911	-0.540889563603378	-0.275059557691097	4.4	4.40000000000005	8.88178419700125e-16	5.24025267623074e-14
1484	2.4	4.45	5.0078682149247	4.73032170894783	-0.557868214924699	-0.280321708947827	4.45	4.45	8.88178419700125e-16	4.44089209850063e-15
1485	2.4	4.5	5.07520304920689	4.7855858855006	-0.575203049206894	-0.285585885500598	4.5	4.50000000000009	8.88178419700125e-16	9.14823772291129e-14
1486	2.4	4.55	5.14289981001021	4.84085208757183	-0.592899810010214	-0.290852087571825	4.55	4.55000000000007	0	6.48370246381091e-14
1487	2.4	4.6	5.2109643969358	4.8961203153843	-0.610964396935801	-0.296120315384297	4.6	4.59999999999997	8.88178419700125e-16	-2.75335310107039e-14
1488	2.4	4.65	5.27940287162602	4.95139056916098	-0.629402871626018	-0.301390569160977	4.65	4.64999999999999	8.88178419700125e-16	-9.76996261670138e-15
1489	2.4	4.7	5.34822146406476	5.00666284912465	-0.648221464064755	-0.306662849124653	4.7	4.70000000000009	1.77635683940025e-15	9.41469124882133e-14
1490	2.4	4.75	5.41742657919621	5.06193715549793	-0.667426579196205	-0.311937155497927	4.75	4.75000000000006	0	5.50670620214078e-14
1491	2.4	4.8	5.48702480388206	5.11721348850395	-0.68702480388206	-0.317213488503949	4.8	4.80000000000011	8.88178419700125e-16	1.06581410364015e-13
1492	2.4	4.85	5.55702291421846	5.17249184836532	-0.707022914218463	-0.322491848365323	4.85	4.84999999999995	0	-5.41788836017076e-14
1493	2.4	4.9	5.62742788323578	5.22777223530557	-0.727427883235782	-0.327772235305571	4.9	4.90000000000007	1.77635683940025e-15	6.75015598972095e-14
1494	2.4	4.95	5.69824688900589	5.2830546495473	-0.748246889005891	-0.333054649547295	4.95	4.95000000000009	0	9.41469124882133e-14
1495	2.4	5	5.76948732318375	5.33833909131346	-0.769487323183746	-0.338339091313463	5	4.99999999999995	0	-5.41788836017076e-14
1496	2.4	5.05	5.8411568000119	5.3936255608276	-0.7911568000119	-0.343625560827601	5.05	5.05000000000001	8.88178419700125e-16	7.105427357601e-15
1497	2.4	5.1	5.91326316581911	5.44891405831249	-0.813263165819107	-0.348914058312491	5.1	5.09999999999996	8.88178419700125e-16	-4.44089209850063e-14
1498	2.4	5.15	5.98581450904651	5.50420458399166	-0.835814509046513	-0.354204583991663	5.15	5.1500000000001	1.77635683940025e-15	1.03916875104915e-13
1499	2.4	5.2	6.0588191708377	5.5594971380879	-0.858819170837697	-0.359497138087898	5.2	5.20000000000005	8.88178419700125e-16	5.41788836017076e-14
1500	2.4	5.25	6.13228575623182	5.61479172082472	-0.882285756231822	-0.364791720824722	5.25	5.25000000000005	1.77635683940025e-15	4.61852778244065e-14
1501	2.4	5.3	6.2062231460024	5.67008833242529	-0.9062231460024	-0.37008833242529	5.3	5.29999999999994	8.88178419700125e-16	-5.77315972805081e-14
1502	2.4	5.35	6.28064050918782	5.72538697311331	-0.930640509187816	-0.37538697311331	5.35	5.35000000000007	8.88178419700125e-16	7.19424519957101e-14
1503	2.4	5.4	6.35554731636359	5.78068764311176	-0.955547316363593	-0.380687643111755	5.4	5.40000000000006	0	6.21724893790088e-14
1504	2.4	5.45	6.43095335371087	5.83599034264415	-0.980953353710866	-0.385990342644147	5.45	5.45	8.88178419700125e-16	-1.77635683940025e-15
1505	2.4	5.5	6.50686873794015	5.8912950719342	-1.00686873794015	-0.391295071934199	5.5	5.5000000000001	8.88178419700125e-16	1.00364161426114e-13
1506	2.4	5.55	6.58330393213491	5.94660183120506	-1.03330393213491	-0.396601831205063	5.55	5.55000000000005	8.88178419700125e-16	4.88498130835069e-14
1507	2.4	5.6	6.6602697625851	6.00191062068045	-1.0602697625851	-0.401910620680449	5.6	5.59999999999999	8.88178419700125e-16	-1.50990331349021e-14
1508	2.4	5.65	6.73777743668741	6.05722144058407	-1.08777743668741	-0.40722144058407	5.65	5.65000000000002	0	2.04281036531029e-14
1509	2.4	5.7	6.81583856199599	6.11253429113945	-1.11583856199599	-0.412534291139448	5.7	5.70000000000006	8.88178419700125e-16	5.59552404411079e-14
1510	2.4	5.75	6.89446516651532	6.16784917257011	-1.14446516651532	-0.417849172570109	5.75	5.74999999999996	1.77635683940025e-15	-4.08562073062058e-14
1511	2.4	5.8	6.97366972033574	6.22316608510013	-1.17366972033574	-0.423166085100132	5.8	5.80000000000006	1.77635683940025e-15	5.77315972805081e-14
1512	2.4	5.85	7.05346515872171	6.27848502895286	-1.20346515872171	-0.428485028952858	5.85	5.84999999999998	8.88178419700125e-16	-2.04281036531029e-14
1513	2.4	5.9	7.13386490677401	6.33380600435237	-1.233864906774	-0.433806004352367	5.9	5.89999999999998	0	-2.22044604925031e-14
1514	2.4	5.95	7.21488290579888	6.38912901152237	-1.26488290579888	-0.439129011522368	5.95	5.94999999999994	8.88178419700125e-16	-6.12843109593086e-14
1515	2.4	6	7.29653364153084	6.44445405068694	-1.29653364153084	-0.444454050686942	6	6.00000000000005	0	4.52970994047064e-14
1516	2.5	1	1.00748739869159	0.923389482636594	-0.00748739869158643	0.0766105173634061	1	0.999999999999979	1.55431223447522e-15	-2.05391259555654e-14
1517	2.5	1.05	1.05859870839993	0.978514485654077	-0.00859870839992794	0.0714855143459232	1.05	1.05000000000005	6.66133814775094e-16	4.9737991503207e-14
1518	2.5	1.1	1.10986776701811	1.03364149892519	-0.00986776701810932	0.0663585010748102	1.1	1.10000000000001	1.99840144432528e-15	1.22124532708767e-14
1519	2.5	1.15	1.16129604424437	1.08877052267013	-0.0112960442443733	0.0612294773298725	1.15	1.1500000000001	1.33226762955019e-15	9.72555369571637e-14
1520	2.5	1.2	1.21288503274093	1.14390155710853	-0.0128850327409267	0.0560984428914713	1.2	1.19999999999999	1.99840144432528e-15	-5.99520433297585e-15
1521	2.5	1.25	1.26463624863942	1.19903460246077	-0.0146362486394245	0.0509653975392275	1.25	1.25000000000003	1.55431223447522e-15	2.75335310107039e-14
1522	2.5	1.3	1.31655123206087	1.25416965894668	-0.0165512320608721	0.0458303410533165	1.3	1.29999999999998	4.44089209850063e-16	-1.68753899743024e-14
1523	2.5	1.35	1.36863154765042	1.30930672678646	-0.0186315476504195	0.0406932732135443	1.35	1.34999999999994	6.66133814775094e-16	-5.52891066263328e-14
1524	2.5	1.4	1.42087878512758	1.36444580620028	-0.0208787851275793	0.0355541937997164	1.4	1.39999999999996	1.55431223447522e-15	-3.99680288865056e-14
1525	2.5	1.45	1.47329455985242	1.41958689740836	-0.0232945598524246	0.030413102591639	1.45	1.45000000000004	8.88178419700125e-16	4.04121180963557e-14
1526	2.5	1.5	1.52588051340833	1.4747300006307	-0.0258805134083349	0.0252699993693029	1.5	1.49999999999999	8.88178419700125e-16	-7.105427357601e-15
1527	2.5	1.55	1.57863831420187	1.52987511608767	-0.0286383142018718	0.0201248839123283	1.55	1.54999999999992	4.44089209850063e-16	-7.61612994892857e-14
1528	2.5	1.6	1.63156965808042	1.58502224399985	-0.0315696580804226	0.0149777560001514	1.6	1.60000000000007	0	7.03881397612349e-14
1529	2.5	1.65	1.68467626896825	1.64017138458705	-0.0346762689682469	0.00982861541294766	1.65	1.64999999999996	2.22044604925031e-16	-3.66373598126302e-14
1530	2.5	1.7	1.73795989952161	1.69532253807022	-0.0379598995216048	0.00467746192978313	1.7	1.7000000000001	0	1.02362562870439e-13
1531	2.5	1.75	1.79142233180367	1.75047570466917	-0.0414223318036733	-0.000475704669166799	1.75	1.74999999999994	-2.22044604925031e-16	-5.52891066263328e-14
1532	2.5	1.8	1.84506537797998	1.80563088460502	-0.045065377979981	-0.00563088460502126	1.8	1.80000000000009	0	8.54871728961371e-14
1533	2.5	1.85	1.89889088103513	1.86078807809779	-0.0488908810351347	-0.0107880780977894	1.85	1.85000000000008	0	7.66053886991358e-14
1534	2.5	1.9	1.95290071551164	1.91594728536804	-0.0529007155116359	-0.0159472853680358	1.9	1.89999999999994	1.11022302462516e-15	-6.32827124036339e-14
1535	2.5	1.95	2.00709678827162	1.97110850663669	-0.0570967882716205	-0.0211085066366945	1.95	1.94999999999998	0	-1.66533453693773e-14
1536	2.5	2	2.06148103928242	2.02627174212415	-0.0614810392824232	-0.0262717421241452	2	2	1.77635683940025e-15	-4.66293670342566e-15
1537	2.5	2.05	2.11605544242683	2.08143699205114	-0.0660554424268267	-0.031436992051137	2.05	2.05000000000005	1.77635683940025e-15	4.88498130835069e-14
1538	2.5	2.1	2.17082200633903	2.13660425663823	-0.0708220063390304	-0.0366042566382339	2.1	2.10000000000002	1.33226762955019e-15	1.59872115546023e-14
1539	2.5	2.15	2.22578277526727	2.19177353610637	-0.0757827752672653	-0.0417735361063705	2.15	2.15000000000007	4.44089209850063e-16	6.92779167366098e-14
1540	2.5	2.2	2.28093982996416	2.24694483067611	-0.0809398299641559	-0.0469448306761118	2.2	2.20000000000001	4.44089209850063e-16	8.43769498715119e-15
1541	2.5	2.25	2.3362952886059	2.30211814056858	-0.0862952886058959	-0.0521181405685764	2.25	2.2500000000001	-4.44089209850063e-16	9.9475983006414e-14
1542	2.5	2.3	2.39185130774141	2.35729346600433	-0.091851307741408	-0.0572934660043289	2.3	2.30000000000007	4.44089209850063e-16	6.88338275267597e-14
1543	2.5	2.35	2.44761008327267	2.41247080720449	-0.0976100832726647	-0.0624708072044879	2.35	2.35000000000011	4.44089209850063e-16	1.08801856413265e-13
1544	2.5	2.4	2.50357385146747	2.4676501643898	-0.103573851467468	-0.067650164389804	2.4	2.40000000000004	4.44089209850063e-16	4.2188474935756e-14
1545	2.5	2.45	2.55974489000597	2.5228315377814	-0.109744890005973	-0.0728315377813962	2.45	2.44999999999999	1.77635683940025e-15	-1.19904086659517e-14
1546	2.5	2.5	2.61612551906235	2.57801492760038	-0.116125519062354	-0.0780149276003841	2.5	2.50000000000003	1.33226762955019e-15	2.93098878501041e-14
1547	2.5	2.55	2.67271810242309	2.6332003340677	-0.122718102423091	-0.0832003340677017	2.55	2.55000000000005	8.88178419700125e-16	4.57411886145565e-14
1548	2.5	2.6	2.72952504864335	2.68838775740447	-0.129525048643353	-0.088387757404468	2.6	2.60000000000005	8.88178419700125e-16	4.66293670342566e-14
1549	2.5	2.65	2.78654881224312	2.7435771978318	-0.136548812243118	-0.0935771978318027	2.65	2.65000000000001	1.77635683940025e-15	5.32907051820075e-15
1550	2.5	2.7	2.8437918949447	2.79876865557101	-0.143791894944701	-0.0987686555710114	2.7	2.70000000000003	4.44089209850063e-16	2.79776202205539e-14
1551	2.5	2.75	2.90125684695345	2.85396213084321	-0.151256846953447	-0.103962130843212	2.75	2.75000000000001	4.44089209850063e-16	1.37667655053519e-14
1552	2.5	2.8	2.95894626828345	2.90915762386971	-0.15894626828345	-0.109157623869711	2.8	2.79999999999999	0	-5.77315972805081e-15
1553	2.5	2.85	3.01686281013024	2.96435513487181	-0.166862810130242	-0.114355134871809	2.85	2.84999999999996	1.33226762955019e-15	-3.77475828372553e-14
1554	2.5	2.9	3.07500917629252	3.019554664071	-0.175009176292519	-0.119554664070999	2.9	2.90000000000005	4.44089209850063e-16	4.57411886145565e-14
1555	2.5	2.95	3.13338812464504	3.0747562116884	-0.183388124645043	-0.1247562116884	2.95	2.95	1.77635683940025e-15	-2.66453525910038e-15
1556	2.5	3	3.19200246866499	3.12995977794569	-0.192002468664991	-0.129959777945686	3	3.00000000000004	1.33226762955019e-15	3.73034936274053e-14
1557	2.5	3.05	3.25085507901416	3.18516536306416	-0.200855079014163	-0.135165363064161	3.05	3.05000000000001	1.33226762955019e-15	1.33226762955019e-14
1558	2.5	3.1	3.30994888517954	3.2403729672655	-0.209948885179536	-0.140372967265499	3.1	3.10000000000007	4.44089209850063e-16	7.19424519957101e-14
1559	2.5	3.15	3.36928687717484	3.29558259077101	-0.219286877174838	-0.145582590771006	3.15	3.14999999999999	8.88178419700125e-16	-1.19904086659517e-14
1560	2.5	3.2	3.42887210730593	3.35079423380254	-0.228872107305931	-0.150794233802541	3.2	3.2	0	1.33226762955019e-15
1561	2.5	3.25	3.48870769200296	3.40600789658159	-0.23870769200296	-0.156007896581594	3.25	3.24999999999998	8.88178419700125e-16	-1.82076576038526e-14
1562	2.5	3.3	3.54879681372236	3.46122357932984	-0.248796813722355	-0.161223579329838	3.3	3.29999999999993	4.44089209850063e-16	-7.19424519957101e-14
1563	2.5	3.35	3.60914272292202	3.51644128226913	-0.259142722922019	-0.166441282269133	3.35	3.34999999999997	1.33226762955019e-15	-2.8421709430404e-14
1564	2.5	3.4	3.6697487401131	3.57166100562116	-0.269748740113104	-0.171661005621155	3.4	3.40000000000004	0	3.77475828372553e-14
1565	2.5	3.45	3.73061825799211	3.62688274960758	-0.280618257992114	-0.176882749607577	3.45	3.45000000000002	8.88178419700125e-16	1.68753899743024e-14
1566	2.5	3.5	3.79175474365714	3.68210651445026	-0.291754743657136	-0.18210651445026	3.5	3.49999999999993	4.44089209850063e-16	-7.105427357601e-14
1567	2.5	3.55	3.85316174091237	3.73733230037143	-0.303161740912365	-0.187332300371431	3.55	3.55000000000009	1.33226762955019e-15	9.14823772291129e-14
1568	2.5	3.6	3.91484287266519	3.7925601075924	-0.314842872665187	-0.192560107592398	3.6	3.59999999999995	1.33226762955019e-15	-4.9737991503207e-14
1569	2.5	3.65	3.97680184342048	3.84778993633576	-0.326801843420478	-0.197789936335758	3.65	3.65000000000008	8.88178419700125e-16	8.43769498715119e-14
1570	2.5	3.7	4.03904244187692	3.903021786823	-0.339042441876924	-0.203021786823002	3.7	3.70000000000003	4.44089209850063e-16	3.19744231092045e-14
1571	2.5	3.75	4.10156854363054	3.95825565927654	-0.351568543630536	-0.208255659276543	3.75	3.75000000000013	8.88178419700125e-16	1.32782673745169e-13
1572	2.5	3.8	4.16438411399082	4.01349155391806	-0.364384113990817	-0.213491553918058	3.8	3.80000000000002	8.88178419700125e-16	1.82076576038526e-14
1573	2.5	3.85	4.22749321091537	4.06872947096996	-0.377493210915366	-0.218729470969959	3.85	3.84999999999995	8.88178419700125e-16	-4.66293670342566e-14
1574	2.5	3.9	4.29089998806908	4.12396941065448	-0.390899988069077	-0.223969410654478	3.9	3.9	8.88178419700125e-16	0
1575	2.5	3.95	4.35460869801443	4.17921137319366	-0.404608698014433	-0.229211373193658	3.95	3.95000000000002	8.88178419700125e-16	1.50990331349021e-14
1576	2.5	4	4.41862369553987	4.23445535880973	-0.418623695539866	-0.23445535880973	4	3.99999999999999	8.88178419700125e-16	-1.4210854715202e-14
1577	2.5	4.05	4.48294944113352	4.28970136772511	-0.432949441133517	-0.239701367725107	4.05	4.05000000000003	0	2.75335310107039e-14
1578	2.5	4.1	4.54759050461027	4.34494940016202	-0.447590504610273	-0.24494940016202	4.1	4.10000000000006	8.88178419700125e-16	5.95079541199084e-14
1579	2.5	4.15	4.61255156890039	4.4001994563427	-0.46255156890039	-0.250199456342697	4.15	4.14999999999995	8.88178419700125e-16	-4.70734562441066e-14
1580	2.5	4.2	4.67783743400863	4.45545153648993	-0.477837434008631	-0.255451536489925	4.2	4.20000000000005	8.88178419700125e-16	5.32907051820075e-14
1581	2.5	4.25	4.74345302115335	4.51070564082575	-0.493453021153353	-0.260705640825748	4.25	4.25	8.88178419700125e-16	-4.44089209850063e-15
1582	2.5	4.3	4.80940337709568	4.56596176957295	-0.509403377095679	-0.265961769572948	4.3	4.30000000000005	1.77635683940025e-15	4.70734562441066e-14
1583	2.5	4.35	4.87569367866949	4.62121992295395	-0.52569367866949	-0.271219922953946	4.35	4.35000000000011	8.88178419700125e-16	1.10134124042816e-13
1584	2.5	4.4	4.9423292375238	4.67648010119115	-0.542329237523802	-0.276480101191149	4.4	4.40000000000004	8.88178419700125e-16	3.5527136788005e-14
1585	2.5	4.45	5.00931550508976	4.73174230450735	-0.559315505089762	-0.281742304507347	4.45	4.44999999999999	8.88178419700125e-16	-1.06581410364015e-14
1586	2.5	4.5	5.07665807778545	4.78700653312514	-0.57665807778545	-0.287006533125137	4.5	4.49999999999992	8.88178419700125e-16	-7.99360577730113e-14
1587	2.5	4.55	5.14436270247254	4.84227278726749	-0.594362702472535	-0.29227278726749	4.55	4.55000000000008	1.77635683940025e-15	8.08242361927114e-14
1588	2.5	4.6	5.21243528217984	4.89754106715664	-0.612435282179836	-0.297541067156637	4.6	4.60000000000002	8.88178419700125e-16	1.86517468137026e-14
1589	2.5	4.65	5.28088188210995	4.95281137301573	-0.63088188210995	-0.30281137301573	4.65	4.65000000000008	1.77635683940025e-15	7.46069872548105e-14
1590	2.5	4.7	5.3497087359462	5.00808370506737	-0.649708735946196	-0.308083705067371	4.7	4.70000000000006	8.88178419700125e-16	5.77315972805081e-14
1591	2.5	4.75	5.41892225247849	5.06335806353453	-0.668922252478494	-0.313358063534528	4.75	4.75000000000007	8.88178419700125e-16	6.92779167366098e-14
1592	2.5	4.8	5.48852902256806	5.11863444863999	-0.688529022568061	-0.318634448639987	4.8	4.80000000000001	8.88178419700125e-16	1.06581410364015e-14
1593	2.5	4.85	5.55853582647238	5.1739128606069	-0.708535826472382	-0.323912860606903	4.85	4.85000000000008	8.88178419700125e-16	7.90478793533112e-14
1594	2.5	4.9	5.62894964155348	5.22919329965806	-0.72894964155348	-0.329193299658059	4.9	4.9000000000001	0	9.85878045867139e-14
1595	2.5	4.95	5.69977765039429	5.28447576601643	-0.749777650394292	-0.334475766016427	4.95	4.95000000000003	8.88178419700125e-16	2.48689957516035e-14
1596	2.5	5	5.77102724934988	5.33976025990535	-0.771027249349878	-0.339760259905345	5	5.00000000000011	8.88178419700125e-16	1.11910480882216e-13
1597	2.5	5.05	5.84270605756227	5.39504678154742	-0.792706057562274	-0.345046781547415	5.05	5.04999999999991	0	-9.14823772291129e-14
1598	2.5	5.1	5.9148219264701	5.45033533116653	-0.814821926470101	-0.350335331166529	5.1	5.1000000000001	8.88178419700125e-16	9.41469124882133e-14
1599	2.5	5.15	5.9873829498465	5.5056259089851	-0.837382949846496	-0.355625908985104	5.15	5.14999999999998	8.88178419700125e-16	-2.57571741713036e-14
1600	2.5	5.2	6.06039747440174	5.56091851522685	-0.860397474401744	-0.36091851522685	5.2	5.19999999999999	8.88178419700125e-16	-9.76996261670138e-15
1601	2.5	5.25	6.13387411098986	5.61621315011492	-0.883874110989864	-0.36621315011492	5.25	5.25000000000004	0	4.44089209850063e-14
1602	2.5	5.3	6.20782174646181	5.67150981387247	-0.907821746461809	-0.37150981387247	5.3	5.3	8.88178419700125e-16	-1.77635683940025e-15
1603	2.5	5.35	6.28224955621139	5.72680850672302	-0.932249556211393	-0.376808506723023	5.35	5.35000000000002	0	1.4210854715202e-14
1604	2.5	5.4	6.35716701746417	5.78210922888992	-0.957167017464164	-0.382109228889923	5.4	5.40000000000005	0	4.9737991503207e-14
1605	2.5	5.45	6.43258392336364	5.83741198059651	-0.982583923363641	-0.387411980596506	5.45	5.45000000000003	8.88178419700125e-16	2.66453525910038e-14
1606	2.5	5.5	6.50851039791422	5.8927167620663	-1.00851039791422	-0.3927167620663	5.5	5.49999999999999	8.88178419700125e-16	-7.105427357601e-15
1607	2.5	5.55	6.58495691184529	5.94802357352283	-1.03495691184529	-0.398023573522828	5.55	5.54999999999996	8.88178419700125e-16	-3.64153152077051e-14
1608	2.5	5.6	6.66193429946698	6.0033324151898	-1.06193429946698	-0.403332415189798	5.6	5.60000000000008	8.88178419700125e-16	8.08242361927114e-14
1609	2.5	5.65	6.73945377659422	6.05864328729037	-1.08945377659422	-0.408643287290369	5.65	5.64999999999995	1.77635683940025e-15	-4.9737991503207e-14
1610	2.5	5.7	6.81752695962329	6.11395619004862	-1.11752695962329	-0.413956190048618	5.7	5.69999999999998	0	-2.39808173319034e-14
1611	2.5	5.75	6.89616588585252	6.16927112368807	-1.14616588585252	-0.419271123688072	5.75	5.75000000000002	0	2.39808173319034e-14
1612	2.5	5.8	6.97538303514788	6.22458808843226	-1.17538303514788	-0.424588088432254	5.8	5.79999999999992	8.88178419700125e-16	-8.17124146124115e-14
1613	2.5	5.85	7.05519135306395	6.27990708450543	-1.20519135306395	-0.42990708450543	5.85	5.85000000000012	0	1.22568621918617e-13
1614	2.5	5.9	7.13560427554133	6.33522811213076	-1.23560427554133	-0.435228112130756	5.9	5.90000000000006	8.88178419700125e-16	5.50670620214078e-14
1615	2.5	5.95	7.2166357553142	6.3905511715325	-1.2666357553142	-0.440551171532495	5.95	5.9500000000001	8.88178419700125e-16	1.00364161426114e-13
1616	2.5	6	7.29830029017482	6.44587626293417	-1.29830029017482	-0.445876262934172	6	5.99999999999994	8.88178419700125e-16	-6.21724893790088e-14
1617	2.6	1	1.00858209077443	0.924805839303729	-0.00858209077442762	0.0751941606962709	1	0.999999999999942	1.11022302462516e-15	-5.85087533977458e-14
1618	2.6	1.05	1.05969676892888	0.979930893969897	-0.00969676892887694	0.0700691060301027	1.05	1.04999999999999	8.88178419700125e-16	-8.21565038222616e-15
1619	2.6	1.1	1.11096922728061	1.03505795889543	-0.0109692272806123	0.0649420411045683	1.1	1.10000000000001	4.44089209850063e-16	1.22124532708767e-14
1620	2.6	1.15	1.16240093601525	1.09018703430034	-0.0124009360152513	0.059812965699658	1.15	1.15000000000006	1.33226762955019e-15	6.3504757008559e-14
1621	2.6	1.2	1.21399338829306	1.14531812040445	-0.0139933882930581	0.0546818795955482	1.2	1.2	8.88178419700125e-16	2.44249065417534e-15
1622	2.6	1.25	1.26574810075476	1.20045121742796	-0.0157481007547555	0.0495487825720444	1.25	1.24999999999999	1.33226762955019e-15	-1.48769885299771e-14
1623	2.6	1.3	1.31766661404172	1.25558632559086	-0.0176666140417225	0.0444136744091375	1.3	1.29999999999996	4.44089209850063e-16	-3.61932706027801e-14
1624	2.6	1.35	1.36975049333112	1.31072344511337	-0.0197504933311248	0.039276554886633	1.35	1.35000000000002	1.11022302462516e-15	2.08721928629529e-14
1625	2.6	1.4	1.42200132888646	1.36586257621548	-0.0220013288864616	0.0341374237845218	1.4	1.40000000000004	4.44089209850063e-16	3.61932706027801e-14
1626	2.6	1.45	1.47442073662413	1.42100371911739	-0.024420736624126	0.0289962808826101	1.45	1.45000000000002	2.22044604925031e-15	1.97619698383278e-14
1627	2.6	1.5	1.52701035869649	1.47614687403948	-0.0270103586964887	0.0238531259605181	1.5	1.50000000000011	0	1.13020703906841e-13
1628	2.6	1.55	1.57977186409218	1.53129204120158	-0.0297718640921778	0.018707958798422	1.55	1.54999999999992	6.66133814775094e-16	-8.19344592173366e-14
1629	2.6	1.6	1.63270694925408	1.58643922082461	-0.0327069492540832	0.0135607791753873	1.6	1.60000000000001	6.66133814775094e-16	7.32747196252603e-15
1630	2.6	1.65	1.68581733871582	1.6415884131286	-0.035817338715822	0.00841158687140453	1.65	1.65000000000008	8.88178419700125e-16	7.7937656328686e-14
1631	2.6	1.7	1.73910478575728	1.69673961833391	-0.0391047857572768	0.00326038166609499	1.7	1.70000000000013	6.66133814775094e-16	1.25233157177718e-13
1632	2.6	1.75	1.79257107307995	1.75189283666074	-0.042571073079948	-0.00189283666073625	1.75	1.74999999999994	1.77635683940025e-15	-5.83977310952832e-14
1633	2.6	1.8	1.84621801350283	1.80704806833021	-0.0462180135028325	-0.00704806833020788	1.8	1.80000000000012	1.77635683940025e-15	1.19904086659517e-13
1634	2.6	1.85	1.90004745067962	1.86220531356214	-0.05004745067962	-0.0122053135621447	1.85	1.85000000000005	1.77635683940025e-15	4.48530101948563e-14
1635	2.6	1.9	1.95406125983799	1.91736457257748	-0.0540612598379897	-0.0173645725774809	1.9	1.90000000000007	2.22044604925031e-15	6.94999613415348e-14
1636	2.6	1.95	2.00826134854186	1.9725258455966	-0.0582613485418553	-0.0225258455965951	1.95	1.95000000000001	1.33226762955019e-15	5.77315972805081e-15
1637	2.6	2	2.06264965747744	2.02768913284024	-0.0626496574774409	-0.027689132840238	2	1.99999999999997	2.22044604925031e-15	-3.10862446895044e-14
1638	2.6	2.05	2.11722816126408	2.08285443452916	-0.067228161264083	-0.0328544345291579	2.05	2.05000000000003	1.33226762955019e-15	3.28626015289046e-14
1639	2.6	2.1	2.17199886929075	2.13802175088392	-0.0719988692907507	-0.0380217508839187	2.1	2.10000000000007	8.88178419700125e-16	6.92779167366098e-14
1640	2.6	2.15	2.22696382657925	2.19319108212527	-0.0769638265792487	-0.0431910821252708	2.15	2.15000000000008	0	8.17124146124115e-14
1641	2.6	2.2	2.28212511467519	2.24836242847396	-0.0821251146751867	-0.0483624284739634	2.2	2.20000000000004	4.44089209850063e-16	3.77475828372553e-14
1642	2.6	2.25	2.33748485256778	2.30353579015093	-0.0874848525677821	-0.0535357901509306	2.25	2.25000000000003	8.88178419700125e-16	3.28626015289046e-14
1643	2.6	2.3	2.39304519763967	2.35871116737692	-0.093045197639674	-0.0587111673769218	2.3	2.29999999999996	0	-3.81916720471054e-14
1644	2.6	2.35	2.44880834664794	2.41388856037306	-0.0988083466479419	-0.0638885603730559	2.35	2.35000000000002	4.44089209850063e-16	1.55431223447522e-14
1645	2.6	2.4	2.50477653673758	2.46906796936008	-0.104776536737575	-0.0690679693600829	2.4	2.40000000000002	2.22044604925031e-15	1.55431223447522e-14
1646	2.6	2.45	2.56095204648874	2.52424939455912	-0.110952046488736	-0.0742493945591227	2.45	2.45000000000008	4.44089209850063e-16	8.03801469828613e-14
1647	2.6	2.5	2.61733719699923	2.57943283619092	-0.117337196999227	-0.0794328361909238	2.5	2.49999999999996	8.88178419700125e-16	-4.35207425653061e-14
1648	2.6	2.55	2.67393435300353	2.63461829447698	-0.123934353003533	-0.0846182944769756	2.55	2.55000000000003	1.77635683940025e-15	2.57571741713036e-14
1649	2.6	2.6	2.73074592403007	2.68980576963803	-0.130745924030069	-0.0898057696380277	2.6	2.59999999999996	8.88178419700125e-16	-3.90798504668055e-14
1650	2.6	2.65	2.78777436559817	2.74499526189557	-0.137774365598168	-0.0949952618955696	2.65	2.65000000000007	8.88178419700125e-16	7.01660951563099e-14
1651	2.6	2.7	2.84502218045651	2.80018677147035	-0.14502218045651	-0.100186771470351	2.7	2.69999999999996	2.22044604925031e-15	-4.44089209850063e-14
1652	2.6	2.75	2.90249191986475	2.85538029858405	-0.152491919864752	-0.105380298584046	2.75	2.75000000000002	4.44089209850063e-16	1.82076576038526e-14
1653	2.6	2.8	2.96018618492026	2.91057584345777	-0.160186184920259	-0.110575843457774	2.8	2.80000000000012	1.77635683940025e-15	1.20348175869367e-13
1654	2.6	2.85	3.0181076279318	2.96577340631247	-0.168107627931795	-0.11577340631247	2.85	2.84999999999992	4.44089209850063e-16	-7.90478793533112e-14
1655	2.6	2.9	3.07625895384235	3.02097298737018	-0.176258953842349	-0.120972987370177	2.9	2.90000000000005	8.88178419700125e-16	4.75175454539567e-14
1656	2.6	2.95	3.13464292170314	3.07617458685183	-0.184642921703135	-0.126174586851831	2.95	2.95000000000008	4.44089209850063e-16	8.43769498715119e-14
1657	2.6	3	3.19326234620114	3.13137820497892	-0.193262346201137	-0.131378204978922	3	3.00000000000009	1.33226762955019e-15	8.4821039081362e-14
1658	2.6	3.05	3.25212009924252	3.18658384197294	-0.202120099242519	-0.136583841972938	3.05	3.05000000000006	4.44089209850063e-16	6.12843109593086e-14
1659	2.6	3.1	3.31121911159448	3.24179149805537	-0.211219111594479	-0.141791498055368	3.1	3.09999999999999	8.88178419700125e-16	-6.66133814775094e-15
1660	2.6	3.15	3.37056237458815	3.29700117344789	-0.220562374588149	-0.147001173447888	3.15	3.14999999999999	8.88178419700125e-16	-1.11022302462516e-14
1661	2.6	3.2	3.43015294188539	3.35221286837217	-0.230152941885386	-0.152212868372172	3.2	3.20000000000012	1.77635683940025e-15	1.19904086659517e-13
1662	2.6	3.25	3.48999393131238	3.40742658304953	-0.239993931312375	-0.157426583049526	3.25	3.25000000000009	0	8.79296635503124e-14
1663	2.6	3.3	3.55008852676319	3.46264231770181	-0.250088526763193	-0.162642317701806	3.3	3.30000000000006	1.33226762955019e-15	5.77315972805081e-14
1664	2.6	3.35	3.61043998017656	3.51786007255069	-0.260439980176561	-0.16786007255069	3.35	3.34999999999999	8.88178419700125e-16	-7.54951656745106e-15
1665	2.6	3.4	3.67105161358934	3.57307984781804	-0.271051613589341	-0.173079847818035	3.4	3.39999999999998	0	-1.59872115546023e-14
1666	2.6	3.45	3.73192682127038	3.6283016437257	-0.281926821270384	-0.178301643725702	3.45	3.45000000000009	8.88178419700125e-16	8.88178419700125e-14
1667	2.6	3.5	3.79306907193861	3.68352546049518	-0.293069071938615	-0.183525460495181	3.5	3.49999999999999	8.88178419700125e-16	-8.43769498715119e-15
1668	2.6	3.55	3.85448191106949	3.7387512983487	-0.304481911069491	-0.1887512983487	3.55	3.55000000000001	4.44089209850063e-16	9.32587340685131e-15
1669	2.6	3.6	3.91616896329414	3.79397915750812	-0.316168963294137	-0.19397915750812	3.6	3.60000000000009	4.44089209850063e-16	8.83737527601625e-14
1670	2.6	3.65	3.97813393489576	3.8492090381953	-0.328133934895763	-0.1992090381953	3.65	3.65000000000014	8.88178419700125e-16	1.36779476633819e-13
1671	2.6	3.7	4.04038061640823	3.9044409406321	-0.340380616408233	-0.204440940632099	3.7	3.70000000000003	8.88178419700125e-16	2.8421709430404e-14
1672	2.6	3.75	4.10291288532195	3.95967486504093	-0.352912885321946	-0.209674865040933	3.75	3.7500000000001	8.88178419700125e-16	1.00364161426114e-13
1673	2.6	3.8	4.16573470890248	4.01491081164348	-0.365734708902476	-0.214910811643475	3.8	3.79999999999998	8.88178419700125e-16	-1.68753899743024e-14
1674	2.6	3.85	4.22885014712778	4.07014878066233	-0.378850147127781	-0.220148780662326	3.85	3.85000000000011	8.88178419700125e-16	1.09690034832965e-13
1675	2.6	3.9	4.29226335575014	4.12538877231916	-0.392263355750139	-0.22538877231916	3.9	3.90000000000004	-4.44089209850063e-16	3.73034936274053e-14
1676	2.6	3.95	4.35597858948935	4.18063078683639	-0.405978589489354	-0.230630786836392	3.95	3.94999999999996	1.33226762955019e-15	-4.30766533554561e-14
1677	2.6	4	4.42000020536411	4.23587482443644	-0.420000205364114	-0.235874824436436	4	4.00000000000002	8.88178419700125e-16	2.22044604925031e-14
1678	2.6	4.05	4.484332666169	4.29112088534134	-0.434332666169	-0.241120885341337	4.05	4.05000000000001	1.77635683940025e-15	1.33226762955019e-14
1679	2.6	4.1	4.54898054410486	4.34636896977351	-0.448980544104862	-0.24636896977351	4.1	4.10000000000001	8.88178419700125e-16	1.50990331349021e-14
1680	2.6	4.15	4.61394852457103	4.40161907795537	-0.463948524571032	-0.251619077955368	4.15	4.15000000000007	0	6.66133814775094e-14
1681	2.6	4.2	4.6792414101282	4.45687121010914	-0.479241410128203	-0.256871210109144	4.2	4.20000000000001	8.88178419700125e-16	8.88178419700125e-15
1682	2.6	4.25	4.7448641246415	4.51212536645743	-0.494864124641495	-0.262125366457434	4.25	4.24999999999998	1.77635683940025e-15	-2.1316282072803e-14
1683	2.6	4.3	4.81082171761381	4.56738154722284	-0.510821717613804	-0.26738154722284	4.3	4.30000000000008	8.88178419700125e-16	7.54951656745106e-14
1684	2.6	4.35	4.87711936872025	4.62263975262759	-0.527119368720251	-0.272639752627592	4.35	4.35000000000003	1.77635683940025e-15	3.10862446895044e-14
1685	2.6	4.4	4.94376239255522	4.67789998289447	-0.543762392555222	-0.277899982894473	4.4	4.40000000000003	8.88178419700125e-16	3.37507799486048e-14
1686	2.6	4.45	5.01075624360434	4.73316223824608	-0.560756243604335	-0.283162238246083	4.45	4.45000000000008	8.88178419700125e-16	7.8159700933611e-14
1687	2.6	4.5	5.07810652145449	4.78842651890484	-0.578106521454494	-0.288426518904839	4.5	4.49999999999995	8.88178419700125e-16	-5.41788836017076e-14
1688	2.6	4.55	5.1458189762561	4.84369282509389	-0.595818976256096	-0.293692825093891	4.55	4.55000000000006	1.77635683940025e-15	5.50670620214078e-14
1689	2.6	4.6	5.21389951445251	4.89896115703547	-0.613899514452514	-0.298961157035475	4.6	4.59999999999995	1.77635683940025e-15	-4.61852778244065e-14
1690	2.6	4.65	5.28235420479295	4.95423151495274	-0.632354204792954	-0.304231514952741	4.65	4.64999999999998	8.88178419700125e-16	-1.77635683940025e-14
1691	2.6	4.7	5.35118928464607	5.00950389906829	-0.651189284646065	-0.309503899068289	4.7	4.69999999999995	8.88178419700125e-16	-5.41788836017076e-14
1692	2.6	4.75	5.42041116663285	5.06477830960528	-0.670411166632847	-0.314778309605277	4.75	4.75000000000012	0	1.15463194561016e-13
1693	2.6	4.8	5.49002644559887	5.12005474678612	-0.690026445598871	-0.320054746786116	4.8	4.80000000000005	1.77635683940025e-15	5.32907051820075e-14
1694	2.6	4.85	5.5600419059472	5.17533321083415	-0.710041905947195	-0.325333210834151	4.85	4.85000000000013	8.88178419700125e-16	1.26121335597418e-13
1695	2.6	4.9	5.63046452935515	5.23061370197198	-0.730464529355151	-0.330613701971974	4.9	4.89999999999999	8.88178419700125e-16	-1.24344978758018e-14
1696	2.6	4.95	5.70130150289974	5.28589622042312	-0.751301502899737	-0.335896220423117	4.95	4.9500000000001	1.77635683940025e-15	9.59232693276135e-14
1697	2.6	5	5.77256022761847	5.34118076641018	-0.772560227618468	-0.341180766410177	5	5.00000000000004	0	3.46389583683049e-14
1698	2.6	5.05	5.84424832753452	5.39646734015649	-0.794248327534524	-0.346467340156493	5.05	5.05000000000002	8.88178419700125e-16	2.04281036531029e-14
1699	2.6	5.1	5.91637365917729	5.45175594188522	-0.81637365917729	-0.351755941885219	5.1	5.10000000000006	8.88178419700125e-16	6.12843109593086e-14
1700	2.6	5.15	5.98894432163205	5.50704657181933	-0.838944321632051	-0.357046571819328	5.15	5.14999999999997	1.77635683940025e-15	-3.37507799486048e-14
1701	2.6	5.2	6.06196866715513	5.56233923018234	-0.861968667155125	-0.362339230182344	5.2	5.20000000000001	1.77635683940025e-15	7.105427357601e-15
1702	2.6	5.25	6.13545531239388	5.61763391719724	-0.885455312393879	-0.367633917197236	5.25	5.24999999999992	0	-8.26005930321117e-14
1703	2.6	5.3	6.20941315025428	5.67293063308771	-0.909413150254276	-0.372930633087713	5.3	5.30000000000006	8.88178419700125e-16	6.12843109593086e-14
1704	2.6	5.35	6.28385136246221	5.72822937807656	-0.933851362462209	-0.378229378076561	5.35	5.34999999999993	0	-7.105427357601e-14
1705	2.6	5.4	6.35877943286888	5.78353015238768	-0.958779432868877	-0.383530152387675	5.4	5.39999999999998	8.88178419700125e-16	-1.86517468137026e-14
1706	2.6	5.45	6.43420716155476	5.83883295624421	-0.984207161554763	-0.38883295624421	5.45	5.44999999999997	8.88178419700125e-16	-3.19744231092045e-14
1707	2.6	5.5	6.51014467979161	5.89413778986988	-1.01014467979161	-0.394137789869876	5.5	5.50000000000011	8.88178419700125e-16	1.07469588783715e-13
1708	2.6	5.55	6.58660246592704	5.94944465348783	-1.03660246592704	-0.399444653487826	5.55	5.55000000000008	8.88178419700125e-16	7.72715225139109e-14
1709	2.6	5.6	6.66359136226237	6.00475354732177	-1.06359136226237	-0.404753547321771	5.6	5.60000000000002	1.77635683940025e-15	1.77635683940025e-14
1710	2.6	5.65	6.74112259300053	6.06006447159542	-1.09112259300053	-0.410064471595423	5.65	5.65000000000004	8.88178419700125e-16	3.81916720471054e-14
1711	2.6	5.7	6.81920778334826	6.11537742653231	-1.11920778334826	-0.415377426532305	5.7	5.70000000000004	8.88178419700125e-16	3.73034936274053e-14
1712	2.6	5.75	6.89785897986458	6.17069241235613	-1.14785897986457	-0.420692412356126	5.75	5.75000000000005	8.88178419700125e-16	4.70734562441066e-14
1713	2.6	5.8	6.97708867215643	6.2260094292906	-1.17708867215643	-0.426009429290597	5.8	5.80000000000006	8.88178419700125e-16	6.12843109593086e-14
1714	2.6	5.85	7.05690981603209	6.28132847755943	-1.20690981603209	-0.431328477559429	5.85	5.85000000000004	1.77635683940025e-15	3.81916720471054e-14
1715	2.6	5.9	7.13733585823388	6.33664955738652	-1.23733585823388	-0.436649557386516	5.9	5.90000000000006	8.88178419700125e-16	6.3948846218409e-14
1716	2.6	5.95	7.21838076288393	6.39197266899557	-1.26838076288393	-0.441972668995567	5.95	5.95000000000002	8.88178419700125e-16	2.04281036531029e-14
1717	2.6	6	7.30005903979022	6.44729781261048	-1.30005903979021	-0.447297812610478	6	5.99999999999992	8.88178419700125e-16	-7.72715225139109e-14
1718	2.7	1	1.00967175082357	0.926221535808754	-0.00967175082356952	0.073778464191246	1	1.00000000000001	1.33226762955019e-15	6.43929354282591e-15
1719	2.7	1.05	1.06078978238184	0.981346642099553	-0.0107897823818375	0.0686533579004474	1.05	1.04999999999997	1.11022302462516e-15	-3.39728245535298e-14
1720	2.7	1.1	1.11206562528925	1.03647375865545	-0.012065625289249	0.0635262413445461	1.1	1.09999999999998	4.44089209850063e-16	-2.44249065417534e-14
1721	2.7	1.15	1.16350075021674	1.09160288569628	-0.0135007502167439	0.0583971143037181	1.15	1.14999999999993	1.99840144432528e-15	-7.26085858104852e-14
1722	2.7	1.2	1.21509665082056	1.14673402344223	-0.0150966508205574	0.0532659765577692	1.2	1.20000000000001	2.22044604925031e-16	1.26565424807268e-14
1723	2.7	1.25	1.26685484424834	1.20186717211312	-0.0168548442483429	0.0481328278868756	1.25	1.25000000000005	6.66133814775094e-16	5.08482145278322e-14
1724	2.7	1.3	1.31877687165967	1.25700233192897	-0.0187768716596737	0.0429976680710273	1.3	1.29999999999999	1.33226762955019e-15	-6.88338275267597e-15
1725	2.7	1.35	1.3708642987615	1.31213950311015	-0.0208642987614975	0.0378604968898457	1.35	1.35000000000009	1.55431223447522e-15	8.94839757847876e-14
1726	2.7	1.4	1.42311871635903	1.36727868587649	-0.0231187163590294	0.0327213141235061	1.4	1.40000000000005	1.11022302462516e-15	5.04041253179821e-14
1727	2.7	1.45	1.47554174092265	1.42241988044837	-0.0255417409226464	0.0275801195516296	1.45	1.45000000000005	1.33226762955019e-15	5.26245713672324e-14
1728	2.7	1.5	1.52813501517134	1.47756308704598	-0.0281350151713444	0.0224369129540221	1.5	1.50000000000007	4.44089209850063e-16	6.94999613415348e-14
1729	2.7	1.55	1.58090020867338	1.53270830588951	-0.030900208673375	0.017291694110489	1.55	1.55000000000004	8.88178419700125e-16	3.75255382323303e-14
1730	2.7	1.6	1.63383901846465	1.58785553719935	-0.0338390184646515	0.0121444628006513	1.6	1.60000000000002	1.11022302462516e-15	2.46469511466785e-14
1731	2.7	1.65	1.6869531696856	1.64300478119587	-0.0369531696856049	0.00699521880412934	1.65	1.65000000000006	1.55431223447522e-15	6.26165785888588e-14
1732	2.7	1.7	1.74024441623714	1.69815603809927	-0.0402444162371427	0.00184396190072955	1.7	1.69999999999998	1.33226762955019e-15	-2.17603712826531e-14
1733	2.7	1.75	1.79371454145643	1.7533093081303	-0.0437145414564282	-0.00330930813029817	1.75	1.75000000000007	6.66133814775094e-16	6.59472476627343e-14
1734	2.7	1.8	1.84736535881321	1.80846459150915	-0.0473653588132112	-0.00846459150914747	1.8	1.80000000000008	2.22044604925031e-16	7.97140131680862e-14
1735	2.7	1.85	1.90119871262748	1.86362188845638	-0.0511987126274835	-0.0136218884563828	1.85	1.85000000000007	8.88178419700125e-16	7.30526750203353e-14
1736	2.7	1.9	1.95521647880925	1.91878119919257	-0.0552164788092528	-0.0187811991925688	1.9	1.90000000000006	4.44089209850063e-16	6.32827124036339e-14
1737	2.7	1.95	2.0094205656213	1.97394252393827	-0.0594205656213012	-0.0239425239382691	1.95	1.95000000000003	1.99840144432528e-15	2.97539770599542e-14
1738	2.7	2	2.06381291446576	2.02910586291423	-0.0638129144657564	-0.0291058629142338	2	2.00000000000008	8.88178419700125e-16	8.4821039081362e-14
1739	2.7	2.05	2.11839550069546	2.08427121634103	-0.0683955006954617	-0.0342712163410273	2.05	2.05000000000014	1.33226762955019e-15	1.35891298214119e-13
1740	2.7	2.1	2.17317033445103	2.13943858443921	-0.0731703344510279	-0.0394385844392127	2.1	2.10000000000005	8.88178419700125e-16	5.32907051820075e-14
1741	2.7	2.15	2.22813946152464	2.19460796742973	-0.0781394615246365	-0.0446079674297248	2.15	2.15000000000001	4.44089209850063e-16	6.21724893790088e-15
1742	2.7	2.2	2.2833049642516	2.24977936553331	-0.0833049642516035	-0.0497793655333143	2.2	2.19999999999996	1.33226762955019e-15	-3.81916720471054e-14
1743	2.7	2.25	2.33866896243081	2.30495277897091	-0.0886689624308144	-0.0549527789709146	2.25	2.25000000000002	1.77635683940025e-15	1.59872115546023e-14
1744	2.7	2.3	2.39423361427519	2.36012820796327	-0.0942336142751898	-0.0601282079632748	2.3	2.30000000000006	0	6.08402217494586e-14
1745	2.7	2.35	2.45000111739339	2.41530565273114	-0.100001117393388	-0.0653056527311438	2.35	2.34999999999995	1.77635683940025e-15	-4.84057238736568e-14
1746	2.7	2.4	2.50597370980397	2.47048511349583	-0.105973709803969	-0.0704851134958271	2.4	2.40000000000001	1.33226762955019e-15	1.11022302462516e-14
1747	2.7	2.45	2.56215367098342	2.52566659047807	-0.112153670983421	-0.075666590478074	2.45	2.45000000000002	4.44089209850063e-16	2.26485497023532e-14
1748	2.7	2.5	2.61854332294936	2.580850083899	-0.118543322949358	-0.0808500838990036	2.5	2.50000000000007	8.88178419700125e-16	6.70574706873595e-14
1749	2.7	2.55	2.67514503138039	2.63603559397955	-0.125145031380391	-0.0860355939795503	2.55	2.55000000000002	1.33226762955019e-15	2.1316282072803e-14
1750	2.7	2.6	2.73196120677419	2.69122312094102	-0.131961206774188	-0.0912231209410179	2.6	2.60000000000006	4.44089209850063e-16	6.17284001691587e-14
1751	2.7	2.65	2.78899430564534	2.74641266500434	-0.138994305645344	-0.0964126650043418	2.65	2.64999999999999	4.44089209850063e-16	-8.43769498715119e-15
1752	2.7	2.7	2.8462468317647	2.80160422639101	-0.146246831764698	-0.101604226391011	2.7	2.70000000000008	1.33226762955019e-15	8.21565038222616e-14
1753	2.7	2.75	2.90372133744192	2.85679780532196	-0.153721337441922	-0.10679780532196	2.75	2.75000000000006	8.88178419700125e-16	6.3504757008559e-14
1754	2.7	2.8	2.96142042485322	2.91199340201849	-0.161420424853215	-0.111993402018494	2.8	2.79999999999997	-4.44089209850063e-16	-3.46389583683049e-14
1755	2.7	2.85	3.01934674741605	2.96719101670229	-0.169346747416053	-0.117191016702286	2.85	2.85000000000012	8.88178419700125e-16	1.15019105351166e-13
1756	2.7	2.9	3.07750301121304	3.02239064959409	-0.177503011213038	-0.122390649594086	2.9	2.89999999999997	2.66453525910038e-15	-3.37507799486048e-14
1757	2.7	2.95	3.13589197646706	3.07759230091594	-0.185891976467058	-0.127592300915939	2.95	2.95000000000011	1.33226762955019e-15	1.09690034832965e-13
1758	2.7	3	3.19451645906998	3.13279597088859	-0.19451645906998	-0.132795970888595	3	2.99999999999992	4.44089209850063e-16	-7.59392548843607e-14
1759	2.7	3.05	3.25337933216729	3.18800165973428	-0.203379332167291	-0.138001659734281	3.05	3.05000000000009	4.44089209850063e-16	9.28146448586631e-14
1760	2.7	3.1	3.31248352780121	3.24320936767393	-0.212483527801214	-0.143209367673934	3.1	3.10000000000009	2.22044604925031e-15	9.2370555648813e-14
1761	2.7	3.15	3.37183203861495	3.29841909492923	-0.221832038614947	-0.148419094929228	3.15	3.15000000000003	1.33226762955019e-15	2.93098878501041e-14
1762	2.7	3.2	3.43142791962086	3.35363084172184	-0.231427919620864	-0.153630841721836	3.2	3.19999999999998	2.22044604925031e-15	-2.53130849614536e-14
1763	2.7	3.25	3.49127429003555	3.40884460827362	-0.241274290035554	-0.15884460827362	3.25	3.25000000000013	0	1.30562227695918e-13
1764	2.7	3.3	3.55137433518493	3.4640603948057	-0.251374335184928	-0.164060394805697	3.3	3.29999999999999	8.88178419700125e-16	-7.54951656745106e-15
1765	2.7	3.35	3.61173130848257	3.5192782015403	-0.261731308482573	-0.169278201540299	3.35	3.35000000000002	4.44089209850063e-16	2.39808173319034e-14
1766	2.7	3.4	3.67234853348492	3.57449802869891	-0.272348533484923	-0.174498028698913	3.4	3.39999999999998	1.33226762955019e-15	-1.82076576038526e-14
1767	2.7	3.45	3.73322940602685	3.6297198765034	-0.283229406026847	-0.179719876503401	3.45	3.44999999999992	8.88178419700125e-16	-7.86037901434611e-14
1768	2.7	3.5	3.79437739644161	3.68494374517581	-0.294377396441613	-0.184943745175806	3.5	3.50000000000003	8.88178419700125e-16	2.8421709430404e-14
1769	2.7	3.55	3.85579605186925	3.74016963493762	-0.305796051869249	-0.190169634937617	3.55	3.54999999999995	1.33226762955019e-15	-5.15143483426073e-14
1770	2.7	3.6	3.91748899865772	3.79539754601107	-0.317488998657716	-0.195397546011066	3.6	3.59999999999996	1.33226762955019e-15	-3.64153152077051e-14
1771	2.7	3.65	3.97945994486145	3.85062747861801	-0.329459944861452	-0.20062747861801	3.65	3.64999999999998	4.44089209850063e-16	-1.99840144432528e-14
1772	2.7	3.7	4.04171268284219	3.9058594329805	-0.341712682842189	-0.205859432980496	3.7	3.70000000000004	8.88178419700125e-16	3.68594044175552e-14
1773	2.7	3.75	4.10425109197717	3.96109340932038	-0.354251091977166	-0.211093409320382	3.75	3.74999999999997	0	-2.97539770599542e-14
1774	2.7	3.8	4.16707914148025	4.01632940786008	-0.367079141480249	-0.216329407860082	3.8	3.80000000000008	8.88178419700125e-16	7.8159700933611e-14
1775	2.7	3.85	4.23020089334173	4.07156742882127	-0.380200893341732	-0.221567428821273	3.85	3.84999999999996	8.88178419700125e-16	-4.44089209850063e-14
1776	2.7	3.9	4.29362050539302	4.12680747242655	-0.393620505393016	-0.226807472426552	3.9	3.9	4.44089209850063e-16	-3.99680288865056e-15
1777	2.7	3.95	4.35734223450267	4.18204953889797	-0.407342234502671	-0.232049538897965	3.95	3.95000000000005	1.77635683940025e-15	5.41788836017076e-14
1778	2.7	4	4.42137043991085	4.23729362845756	-0.421370439910851	-0.237293628457557	4	3.99999999999995	8.88178419700125e-16	-5.06261699229071e-14
1779	2.7	4.05	4.48570958670947	4.29253974132793	-0.435709586709471	-0.242539741327927	4.05	4.04999999999996	8.88178419700125e-16	-3.73034936274053e-14
1780	2.7	4.1	4.55036424947596	4.34778787773131	-0.450364249475961	-0.247787877731305	4.1	4.10000000000001	8.88178419700125e-16	8.88178419700125e-15
1781	2.7	4.15	4.61533911606902	4.40303803788992	-0.465339116069023	-0.25303803788992	4.15	4.14999999999996	8.88178419700125e-16	-4.08562073062058e-14
1782	2.7	4.2	4.68063899159526	4.45829022202637	-0.480638991595257	-0.258290222026373	4.2	4.19999999999999	1.77635683940025e-15	-7.99360577730113e-15
1783	2.7	4.25	4.74626880255618	4.51354443036308	-0.496268802556183	-0.263544430363077	4.25	4.25000000000007	1.77635683940025e-15	7.01660951563099e-14
1784	2.7	4.3	4.81223360118577	4.56880066312226	-0.512233601185768	-0.268800663122263	4.3	4.29999999999996	8.88178419700125e-16	-3.81916720471054e-14
1785	2.7	4.35	4.87853856998929	4.6240589205269	-0.528538569989291	-0.2740589205269	4.35	4.35000000000006	1.77635683940025e-15	6.3948846218409e-14
1786	2.7	4.4	4.94518902649505	4.67931920279922	-0.545189026495045	-0.279319202799218	4.4	4.40000000000007	8.88178419700125e-16	6.48370246381091e-14
1787	2.7	4.45	5.01219042823126	4.734581510162	-0.562190428231261	-0.284581510162002	4.45	4.45000000000012	-8.88178419700125e-16	1.22568621918617e-13
1788	2.7	4.5	5.07954837794139	4.78984584283767	-0.579548377941388	-0.289845842837666	4.5	4.50000000000002	8.88178419700125e-16	2.1316282072803e-14
1789	2.7	4.55	5.14726862905185	4.84511220104918	-0.597268629051844	-0.29511220104918	4.55	4.55000000000001	0	8.88178419700125e-15
1790	2.7	4.6	5.21535709140737	4.90038058501914	-0.615357091407373	-0.300380585019145	4.6	4.59999999999997	8.88178419700125e-16	-3.28626015289046e-14
1791	2.7	4.65	5.28381983729015	4.95565099497053	-0.633819837290147	-0.305650994970527	4.65	4.65000000000007	8.88178419700125e-16	6.48370246381091e-14
1792	2.7	4.7	5.35266310773999	5.01092343112593	-0.652663107739987	-0.310923431125931	4.7	4.70000000000011	1.77635683940025e-15	1.13686837721616e-13
1793	2.7	4.75	5.4218933191943	5.06619789370814	-0.671893319194303	-0.316197893708138	4.75	4.75000000000004	0	4.35207425653061e-14
1794	2.7	4.8	5.49151707046779	5.1214743829403	-0.691517070467787	-0.321474382940304	4.8	4.80000000000009	8.88178419700125e-16	8.61533067109122e-14
1795	2.7	4.85	5.56154115009328	5.17675289904503	-0.711541150093281	-0.32675289904503	4.85	4.84999999999994	8.88178419700125e-16	-6.12843109593086e-14
1796	2.7	4.9	5.63197254404701	5.23203344224584	-0.731972544047009	-0.332033442245838	4.9	4.90000000000009	1.77635683940025e-15	8.97060203897127e-14
1797	2.7	4.95	5.70281844388299	5.28731601276515	-0.75281844388299	-0.337316012765145	4.95	4.94999999999999	0	-6.21724893790088e-15
1798	2.7	5	5.7740862553035	5.34260061082648	-0.774086255303496	-0.342600610826475	5	5.00000000000007	0	6.75015598972095e-14
1799	2.7	5.05	5.84578360719442	5.39788723665261	-0.795783607194424	-0.347887236652613	5.05	5.05000000000003	8.88178419700125e-16	2.75335310107039e-14
1800	2.7	5.1	5.9179183611568	5.4531758904669	-0.817918361156798	-0.353175890466898	5.1	5.10000000000005	8.88178419700125e-16	4.61852778244065e-14
1801	2.7	5.15	5.99049862156813	5.50846657249249	-0.840498621568128	-0.358466572492486	5.15	5.1500000000001	8.88178419700125e-16	1.01252339845814e-13
1802	2.7	5.2	6.06353274621004	5.56375928295253	-0.863532746210036	-0.363759282952532	5.2	5.20000000000013	1.77635683940025e-15	1.27009514017118e-13
1803	2.7	5.25	6.13702935750165	5.61905402207019	-0.887029357501647	-0.36905402207019	5.25	5.25000000000002	8.88178419700125e-16	2.30926389122033e-14
1804	2.7	5.3	6.21099735438144	5.67435079006899	-0.910997354381444	-0.374350790068986	5.3	5.29999999999999	8.88178419700125e-16	-1.50990331349021e-14
1805	2.7	5.35	6.28544592488395	5.72964958717226	-0.935445924883951	-0.379649587172257	5.35	5.35000000000001	8.88178419700125e-16	6.21724893790088e-15
1806	2.7	5.4	6.36038455946157	5.78495041360335	-0.960384559461573	-0.384950413603347	5.4	5.40000000000004	0	4.35207425653061e-14
1807	2.7	5.45	6.43582306510626	5.84025326958559	-0.985823065106256	-0.390253269585593	5.45	5.45000000000001	1.77635683940025e-15	1.24344978758018e-14
1808	2.7	5.5	6.51177158033046	5.89555815534252	-1.01177158033046	-0.395558155342521	5.5	5.49999999999996	0	-3.5527136788005e-14
1809	2.7	5.55	6.58824059107223	5.95086507109784	-1.03824059107223	-0.40086507109784	5.55	5.55000000000008	8.88178419700125e-16	7.63833440942108e-14
1810	2.7	5.6	6.66524094759502	6.00617401707471	-1.06524094759502	-0.406174017074704	5.6	5.59999999999999	0	-1.24344978758018e-14
1811	2.7	5.65	6.74278388245937	6.0614849934972	-1.09278388245937	-0.411484993497197	5.65	5.65000000000014	0	1.3944401189292e-13
1812	2.7	5.7	6.8208810296507	6.11679800058847	-1.1208810296507	-0.416798000588471	5.7	5.7000000000001	8.88178419700125e-16	9.50350909079134e-14
1813	2.7	5.75	6.89954444495546	6.17211303857242	-1.14954444495546	-0.42211303857242	5.75	5.75000000000006	0	5.50670620214078e-14
1814	2.7	5.8	6.97878662768672	6.22743010767276	-1.17878662768672	-0.427430107672755	5.8	5.80000000000001	1.77635683940025e-15	7.99360577730113e-15
1815	2.7	5.85	7.05862054386996	6.28274920811337	-1.20862054386996	-0.432749208113372	5.85	5.85000000000008	0	8.26005930321117e-14
1816	2.7	5.9	7.13905965101093	6.3380703401178	-1.23905965101093	-0.438070340117795	5.9	5.90000000000003	1.77635683940025e-15	2.75335310107039e-14
1817	2.7	5.95	7.22011792457954	6.3933935039101	-1.27011792457954	-0.443393503910104	5.95	5.95000000000006	0	5.95079541199084e-14
1818	2.7	6	7.30180988635733	6.44871869971401	-1.30180988635733	-0.44871869971401	6	6.00000000000002	8.88178419700125e-16	2.39808173319034e-14
1819	2.8	1	1.0107563778516	0.927636572149633	-0.0107563778515989	0.0723634278503667	1	1.00000000000001	1.11022302462516e-15	1.04360964314765e-14
1820	2.8	1.05	1.06187774776234	0.982761730041378	-0.0118777477623393	0.0672382699586223	1.05	1.05000000000014	1.55431223447522e-15	1.4432899320127e-13
1821	2.8	1.1	1.11315696003835	1.03788889820359	-0.0131569600383521	0.0621111017964093	1.1	1.10000000000007	1.99840144432528e-15	7.48290318597356e-14
1822	2.8	1.15	1.16459548583384	1.09301807685647	-0.0145954858338428	0.0569819231435331	1.15	1.15000000000003	4.44089209850063e-16	2.90878432451791e-14
1823	2.8	1.2	1.21619481929894	1.14814926622001	-0.0161948192989363	0.0518507337799854	1.2	1.20000000000003	1.33226762955019e-15	2.88657986402541e-14
1824	2.8	1.25	1.26795647808606	1.20328246651424	-0.0179564780860648	0.0467175334857564	1.25	1.25000000000006	8.88178419700125e-16	6.12843109593086e-14
1825	2.8	1.3	1.31988200387082	1.25841767795916	-0.0198820038708156	0.0415823220408367	1.3	1.30000000000008	1.33226762955019e-15	7.66053886991358e-14
1826	2.8	1.35	1.37197296288769	1.31355490077478	-0.021972962887689	0.0364450992252177	1.35	1.34999999999999	8.88178419700125e-16	-1.22124532708767e-14
1827	2.8	1.4	1.42423094648133	1.36869413518148	-0.0242309464813342	0.0313058648185194	1.4	1.40000000000001	1.55431223447522e-15	7.99360577730113e-15
1828	2.8	1.45	1.47665757167378	1.42383538139927	-0.0266575716737807	0.0261646186007332	1.45	1.44999999999998	1.55431223447522e-15	-2.24265050974282e-14
1829	2.8	1.5	1.52925448174827	1.47897863964852	-0.029254481748265	0.0210213603514797	1.5	1.50000000000004	6.66133814775094e-16	3.61932706027801e-14
1830	2.8	1.55	1.58202334685023	1.53412391014925	-0.0320233468502302	0.0158760898507495	1.55	1.54999999999995	4.44089209850063e-16	-4.75175454539567e-14
1831	2.8	1.6	1.63496586460612	1.58927119312221	-0.0349658646061242	0.0107288068777935	1.6	1.60000000000013	1.77635683940025e-15	1.28341781646668e-13
1832	2.8	1.65	1.68808376076064	1.64442048878721	-0.0380837607606435	0.00557951121278744	1.65	1.65000000000009	6.66133814775094e-16	9.14823772291129e-14
1833	2.8	1.7	1.74137878983312	1.69957179736483	-0.0413787898331197	0.000428202635167185	1.7	1.7	-2.22044604925031e-16	3.10862446895044e-15
1834	2.8	1.75	1.79485273579372	1.75472511907563	-0.0448527357937194	-0.00472511907563211	1.75	1.74999999999999	0	-1.06581410364015e-14
1835	2.8	1.8	1.84850741276022	1.80988045413999	-0.0485074127602185	-0.00988045413998906	1.8	1.79999999999997	2.22044604925031e-16	-2.90878432451791e-14
1836	2.8	1.85	1.90234466571612	1.86503780277847	-0.052344665716124	-0.0150378027784683	1.85	1.85	1.77635683940025e-15	2.22044604925031e-16
1837	2.8	1.9	1.95636637125092	1.92019716521145	-0.0563663712509226	-0.0201971652114494	1.9	1.89999999999993	0	-7.41628980449605e-14
1838	2.8	1.95	2.01057443832334	1.97535854165987	-0.0605744383233438	-0.0253585416598658	1.95	1.95000000000006	6.66133814775094e-16	6.19504447740837e-14
1839	2.8	2	2.06497080904844	2.03052193234391	-0.0649708090484436	-0.030521932343913	2	2.00000000000002	4.44089209850063e-16	1.68753899743024e-14
1840	2.8	2.05	2.1195574595095	2.08568733748452	-0.0695574595095034	-0.0356873374845246	2.05	2.05000000000003	0	3.15303338993544e-14
1841	2.8	2.1	2.17433640059565	2.14085475730226	-0.0743364005956546	-0.0408547573022644	2.1	2.09999999999998	0	-2.39808173319034e-14
1842	2.8	2.15	2.22930967886625	2.19602419201807	-0.079309678866248	-0.0460241920180677	2.15	2.15000000000002	1.33226762955019e-15	1.95399252334028e-14
1843	2.8	2.2	2.28447937744302	2.2511956418525	-0.0844793774430195	-0.051195641852499	2.2	2.19999999999996	8.88178419700125e-16	-4.04121180963557e-14
1844	2.8	2.25	2.33984761693117	2.30636910702668	-0.0898476169311655	-0.056369107026677	2.25	2.25000000000006	2.22044604925031e-15	5.81756864903582e-14
1845	2.8	2.3	2.39541655637044	2.36154458776117	-0.0954165563704423	-0.0615445877611665	2.3	2.30000000000004	8.88178419700125e-16	3.90798504668055e-14
1846	2.8	2.35	2.45118839421755	2.4167220842769	-0.101188394217554	-0.0667220842769005	2.35	2.34999999999993	1.33226762955019e-15	-7.41628980449605e-14
1847	2.8	2.4	2.50716536936102	2.47190159679519	-0.107165369361023	-0.0719015967951853	2.4	2.40000000000004	8.88178419700125e-16	3.81916720471054e-14
1848	2.8	2.45	2.56334976216995	2.52708312553659	-0.113349762169946	-0.0770831255365847	2.45	2.44999999999999	2.22044604925031e-15	-7.105427357601e-15
1849	2.8	2.5	2.61974389557795	2.5822666707224	-0.119743895577948	-0.0822666707224031	2.5	2.50000000000004	4.44089209850063e-16	3.59712259978551e-14
1850	2.8	2.55	2.67635013620387	2.63745223257357	-0.126350136203869	-0.0874522325735745	2.55	2.55000000000004	1.33226762955019e-15	4.44089209850063e-14
1851	2.8	2.6	2.73317089551064	2.69263981131122	-0.133170895510639	-0.0926398113112183	2.6	2.60000000000003	4.44089209850063e-16	2.48689957516035e-14
1852	2.8	2.65	2.79020863100401	2.74782940715645	-0.140208631004005	-0.0978294071564538	2.65	2.64999999999995	4.44089209850063e-16	-5.24025267623074e-14
1853	2.8	2.7	2.84746584747276	2.80302102033077	-0.147465847472762	-0.103021020330772	2.7	2.70000000000008	0	8.43769498715119e-14
1854	2.8	2.75	2.90494509827228	2.85821465105492	-0.154945098272282	-0.10821465105492	2.75	2.74999999999999	1.77635683940025e-15	-5.32907051820075e-15
1855	2.8	2.8	2.96264898665317	2.91341029955057	-0.162648986653169	-0.113410299550575	2.8	2.80000000000004	1.33226762955019e-15	4.39648317751562e-14
1856	2.8	2.85	3.02058016713704	2.96860796603885	-0.170580167137044	-0.118607966038853	2.85	2.85000000000006	0	5.50670620214078e-14
1857	2.8	2.9	3.07874134694147	3.02380765074125	-0.178741346941474	-0.123807650741246	2.9	2.90000000000015	1.77635683940025e-15	1.50546242139171e-13
1858	2.8	2.95	3.13713528745622	3.07900935387887	-0.187135287456218	-0.129009353878873	2.95	2.95000000000008	1.33226762955019e-15	8.30446822419617e-14
1859	2.8	3	3.1957648057731	3.13421307567341	-0.195764805773098	-0.134213075673408	3	3.00000000000007	0	6.88338275267597e-14
1860	2.8	3.05	3.25463277627186	3.18941881634634	-0.204632776271861	-0.139418816346341	3.05	3.05000000000012	4.44089209850063e-16	1.20348175869367e-13
1861	2.8	3.1	3.31374213226456	3.24462657611898	-0.213742132264555	-0.144626576118977	3.1	3.10000000000005	1.77635683940025e-15	4.61852778244065e-14
1862	2.8	3.15	3.37309586770111	3.29983635521317	-0.223095867701105	-0.149836355213174	3.15	3.15000000000012	1.33226762955019e-15	1.21680443498917e-13
1863	2.8	3.2	3.4326970389389	3.35504815385024	-0.232697038938897	-0.155048153850237	3.2	3.20000000000008	8.88178419700125e-16	7.90478793533112e-14
1864	2.8	3.25	3.49254876657928	3.41026197225203	-0.242548766579283	-0.160261972252026	3.25	3.25000000000012	8.88178419700125e-16	1.22568621918617e-13
1865	2.8	3.3	3.55265423737419	3.46547781064003	-0.252654237374193	-0.165477810640031	3.3	3.30000000000008	2.22044604925031e-15	8.03801469828613e-14
1866	2.8	3.35	3.6130167062061	3.52069566923611	-0.2630167062061	-0.17069566923611	3.35	3.35000000000008	8.88178419700125e-16	8.03801469828613e-14
1867	2.8	3.4	3.67363949814485	3.57591554826194	-0.273639498144853	-0.175915548261939	3.4	3.40000000000005	8.88178419700125e-16	4.52970994047064e-14
1868	2.8	3.45	3.73452601058503	3.63113744793938	-0.284526010585025	-0.181137447939377	3.45	3.45000000000003	-4.44089209850063e-16	3.01980662698043e-14
1869	2.8	3.5	3.7956797154677	3.68636136849028	-0.295679715467702	-0.186361368490283	3.5	3.50000000000005	8.88178419700125e-16	5.24025267623074e-14
1870	2.8	3.55	3.85710416159077	3.74158731013652	-0.307104161590771	-0.191587310136518	3.55	3.55000000000009	1.77635683940025e-15	9.14823772291129e-14
1871	2.8	3.6	3.91880297701212	3.79681527309994	-0.318802977012117	-0.19681527309994	3.6	3.60000000000009	2.22044604925031e-15	9.2370555648813e-14
1872	2.8	3.65	3.9807798715503	3.85204525760241	-0.330779871550295	-0.202045257602409	3.65	3.64999999999996	1.77635683940025e-15	-3.86357612569555e-14
1873	2.8	3.7	4.04303863938756	3.90727726386634	-0.343038639387563	-0.207277263866341	3.7	3.70000000000007	2.22044604925031e-15	7.37188088351104e-14
1874	2.8	3.75	4.10558316178044	3.96251129211322	-0.355583161780439	-0.212511292113224	3.75	3.74999999999992	1.33226762955019e-15	-7.54951656745106e-14
1875	2.8	3.8	4.16841740988328	4.01774734256566	-0.368417409883284	-0.217747342565658	3.8	3.79999999999998	8.88178419700125e-16	-1.68753899743024e-14
1876	2.8	3.85	4.2315454476907	4.0729854154455	-0.381545447690698	-0.222985415445503	3.85	3.85000000000001	2.66453525910038e-15	9.32587340685131e-15
1877	2.8	3.9	4.2949714351049	4.12822551097499	-0.394971435104902	-0.228225510974988	3.9	3.90000000000006	1.77635683940025e-15	5.95079541199084e-14
1878	2.8	3.95	4.35869963113469	4.18346762937616	-0.408699631134686	-0.233467629376158	3.95	3.94999999999999	1.77635683940025e-15	-9.76996261670138e-15
1879	2.8	4	4.42273439723284	4.23871177087161	-0.422734397232836	-0.238711770871613	4	4.00000000000012	1.77635683940025e-15	1.19015908239817e-13
1880	2.8	4.05	4.48708020077948	4.29395793568321	-0.437080200779481	-0.243957935683212	4.05	4.05000000000006	0	5.77315972805081e-14
1881	2.8	4.1	4.55174161871922	4.34920612403356	-0.451741618719224	-0.249206124033556	4.1	4.10000000000006	8.88178419700125e-16	5.59552404411079e-14
1882	2.8	4.15	4.61672334136041	4.40445633614487	-0.466723341360408	-0.254456336144871	4.15	4.14999999999998	8.88178419700125e-16	-1.68753899743024e-14
1883	2.8	4.2	4.6820301763455	4.45970857223976	-0.482030176345496	-0.259708572239762	4.2	4.20000000000002	1.77635683940025e-15	1.50990331349021e-14
1884	2.8	4.25	4.74766705280202	4.51496283254064	-0.49766705280202	-0.26496283254064	4.25	4.25000000000012	1.77635683940025e-15	1.18127729820117e-13
1885	2.8	4.3	4.81363902568428	4.57021911726974	-0.51363902568428	-0.270219117269735	4.3	4.30000000000006	0	5.41788836017076e-14
1886	2.8	4.35	4.8799512803166	4.62547742664983	-0.529951280316604	-0.275477426649834	4.35	4.35000000000005	0	5.50670620214078e-14
1887	2.8	4.4	4.94660913714971	4.68073776090335	-0.546609137149713	-0.280737760903349	4.4	4.39999999999998	0	-2.48689957516035e-14
1888	2.8	4.45	5.01361805674255	4.73600012025307	-0.563618056742554	-0.286000120253066	4.45	4.44999999999997	8.88178419700125e-16	-2.8421709430404e-14
1889	2.8	4.5	5.08098364498281	4.79126450492159	-0.580983644982805	-0.291264504921585	4.5	4.49999999999999	1.77635683940025e-15	-6.21724893790088e-15
1890	2.8	4.55	5.14871165856016	4.84653091513169	-0.598711658560157	-0.296530915131688	4.55	4.55000000000012	8.88178419700125e-16	1.21680443498917e-13
1891	2.8	4.6	5.21680801070752	4.9017993511058	-0.616808010707524	-0.301799351105795	4.6	4.60000000000007	8.88178419700125e-16	6.92779167366098e-14
1892	2.8	4.65	5.28527877722635	4.95706981306687	-0.635278777226351	-0.307069813066871	4.65	4.65000000000001	0	6.21724893790088e-15
1893	2.8	4.7	5.35413020281344	5.01234230123789	-0.654130202813443	-0.312342301237889	4.7	4.70000000000008	8.88178419700125e-16	7.46069872548105e-14
1894	2.8	4.75	5.42336870770791	5.06761681584145	-0.673368707707905	-0.317616815841446	4.75	4.75000000000004	8.88178419700125e-16	3.73034936274053e-14
1895	2.8	4.8	5.49300089467828	5.12289335710051	-0.693000894678277	-0.322893357100513	4.8	4.79999999999996	8.88178419700125e-16	-4.17443857259059e-14
1896	2.8	4.85	5.56303355637134	5.17817192523825	-0.713033556371338	-0.328171925238247	4.85	4.85000000000004	1.77635683940025e-15	3.5527136788005e-14
1897	2.8	4.9	5.63347368304575	5.23345252047743	-0.733473683045747	-0.333452520477429	4.9	4.90000000000009	1.77635683940025e-15	8.61533067109122e-14
1898	2.8	4.95	5.70432847071546	5.28873514304103	-0.754328470715459	-0.33873514304103	4.95	4.95000000000007	1.77635683940025e-15	6.83897383169096e-14
1899	2.8	5	5.77560532972974	5.34401979315221	-0.775605329729736	-0.344019793152206	5	5.00000000000006	8.88178419700125e-16	6.21724893790088e-14
1900	2.8	5.05	5.84731189381873	5.39930647103393	-0.797311893818734	-0.349306471033926	5.05	5.04999999999995	0	-5.32907051820075e-14
1901	2.8	5.1	5.91945602963592	5.45459517690972	-0.819456029635915	-0.354595176909714	5.1	5.10000000000007	8.88178419700125e-16	6.66133814775094e-14
1902	2.8	5.15	5.99204584683103	5.50988591100236	-0.842045846831025	-0.359885911002357	5.15	5.15000000000006	1.77635683940025e-15	6.03961325396085e-14
1903	2.8	5.2	6.0650897086902	5.56517867353519	-0.865089708690202	-0.365178673535194	5.2	5.20000000000003	8.88178419700125e-16	3.01980662698043e-14
1904	2.8	5.25	6.13859624338267	5.62047346473156	-0.888596243382668	-0.370473464731564	5.25	5.25000000000004	1.77635683940025e-15	4.17443857259059e-14
1905	2.8	5.3	6.21257435585686	5.67577028481481	-0.912574355856863	-0.375770284814807	5.3	5.30000000000012	8.88178419700125e-16	1.22568621918617e-13
1906	2.8	5.35	6.28703324043242	5.73106913400808	-0.937033240432422	-0.381069134008078	5.35	5.3500000000001	1.77635683940025e-15	9.76996261670138e-14
1907	2.8	5.4	6.36198239413843	5.7863700125349	-0.961982394138426	-0.386370012534901	5.4	5.40000000000009	1.77635683940025e-15	8.79296635503124e-14
1908	2.8	5.45	6.43743163085269	5.84167292061862	-0.987431630852685	-0.391672920618619	5.45	5.45000000000001	8.88178419700125e-16	1.24344978758018e-14
1909	2.8	5.5	6.51339109630166	5.89697785848275	-1.01339109630166	-0.396977858482754	5.5	5.49999999999992	1.77635683940025e-15	-8.34887714518118e-14
1910	2.8	5.55	6.58987128398591	5.95228482635102	-1.03987128398591	-0.402284826351017	5.55	5.54999999999998	8.88178419700125e-16	-1.95399252334028e-14
1911	2.8	5.6	6.66688305210189	6.00759382444675	-1.06688305210189	-0.407593824446747	5.6	5.60000000000001	8.88178419700125e-16	7.99360577730113e-15
1912	2.8	5.65	6.74443764153723	6.06290485299366	-1.09443764153722	-0.412904852993655	5.65	5.65000000000011	0	1.04805053524615e-13
1913	2.8	5.7	6.82254669502413	6.11821791221508	-1.12254669502413	-0.418217912215081	5.7	5.7	8.88178419700125e-16	2.66453525910038e-15
1914	2.8	5.75	6.9012222775431	6.1735330023351	-1.1512222775431	-0.423533002335104	5.75	5.75000000000006	8.88178419700125e-16	6.3948846218409e-14
1915	2.8	5.8	6.98047689807835	6.22885012357706	-1.18047689807835	-0.428850123577063	5.8	5.79999999999995	1.77635683940025e-15	-5.32907051820075e-14
1916	2.8	5.85	7.06032353283591	6.28416927616523	-1.21032353283591	-0.434169276165226	5.85	5.85000000000011	8.88178419700125e-16	1.09245945623115e-13
1917	2.8	5.9	7.14077565004653	6.33949046032275	-1.24077565004653	-0.439490460322745	5.9	5.89999999999997	8.88178419700125e-16	-3.28626015289046e-14
1918	2.8	5.95	7.22184723648759	6.39481367627407	-1.27184723648759	-0.444813676274072	5.95	5.95000000000007	8.88178419700125e-16	6.92779167366098e-14
1919	2.8	6	7.30355282587183	6.45013892424273	-1.30355282587183	-0.450138924242731	6	6.00000000000009	8.88178419700125e-16	9.32587340685131e-14
1920	2.9	1	1.01183597087541	0.929050948324702	-0.0118359708754074	0.0709490516752982	1	1.00000000000012	1.33226762955019e-15	1.24567023362943e-13
1921	2.9	1.05	1.06296066407825	0.984176157792967	-0.0129606640782525	0.065823842207033	1.05	1.05000000000003	4.44089209850063e-16	2.66453525910038e-14
1922	2.9	1.1	1.11424323052663	1.03930337753762	-0.0142432305266302	0.060696622462378	1.1	1.09999999999998	6.66133814775094e-16	-2.24265050974282e-14
1923	2.9	1.15	1.16568514185597	1.09443260777868	-0.015685141855966	0.0555673922213238	1.15	1.15000000000004	1.99840144432528e-15	3.59712259978551e-14
1924	2.9	1.2	1.21728789270816	1.14956384873595	-0.0172878927081583	0.0504361512640466	1.2	1.20000000000006	6.66133814775094e-16	5.50670620214078e-14
1925	2.9	1.25	1.2690530012383	1.20469710062946	-0.019053001238295	0.0453028993705371	1.25	1.25000000000002	1.77635683940025e-15	2.08721928629529e-14
1926	2.9	1.3	1.32098200963578	1.2598323636794	-0.0209820096357778	0.0401676363206009	1.3	1.30000000000005	4.44089209850063e-16	5.01820807130571e-14
1927	2.9	1.35	1.37307648466043	1.31496963810577	-0.023076484660431	0.0350303618942291	1.35	1.35000000000006	8.88178419700125e-16	5.55111512312578e-14
1928	2.9	1.4	1.42533801819405	1.37010892412859	-0.0253380181940477	0.0298910758714122	1.4	1.39999999999991	8.88178419700125e-16	-8.65973959207622e-14
1929	2.9	1.45	1.47776822780798	1.42525022196841	-0.0277682278079801	0.024749778031586	1.45	1.44999999999997	4.44089209850063e-16	-3.35287353436797e-14
1930	2.9	1.5	1.53036875734732	1.48039353184526	-0.0303687573473208	0.0196064681547414	1.5	1.50000000000002	1.55431223447522e-15	1.79856129989275e-14
1931	2.9	1.55	1.58314127753226	1.53553885397932	-0.0331412775322608	0.014461146020684	1.55	1.55	4.44089209850063e-16	3.33066907387547e-15
1932	2.9	1.6	1.63608748657729	1.59068618859097	-0.0360874865772902	0.00931381140903476	1.6	1.59999999999999	1.33226762955019e-15	-1.19904086659517e-14
1933	2.9	1.65	1.68920911082883	1.64583553590059	-0.0392091108288264	0.00416446409941407	1.65	1.65	1.33226762955019e-15	1.99840144432528e-15
1934	2.9	1.7	1.74250790542201	1.70098689612856	-0.0425079054220134	-0.000986896128556847	1.7	1.70000000000004	4.44089209850063e-16	3.79696274421804e-14
1935	2.9	1.75	1.79598565495735	1.75614026949526	-0.0459856549573545	-0.00614026949525792	1.75	1.75000000000005	8.88178419700125e-16	5.32907051820075e-14
1936	2.9	1.8	1.84964417419792	1.81129565622107	-0.0496441741979246	-0.0112956562210678	1.8	1.79999999999997	4.44089209850063e-16	-3.24185123190546e-14
1937	2.9	1.85	1.90348530878796	1.86645305652674	-0.0534853087879559	-0.0164530565267362	1.85	1.85	1.55431223447522e-15	4.44089209850063e-16
1938	2.9	1.9	1.95751093599356	1.92161247063264	-0.0575109359935639	-0.0216124706326424	1.9	1.9	1.55431223447522e-15	-8.88178419700125e-16
1939	2.9	1.95	2.0117229654665	1.97677389875935	-0.0617229654664966	-0.0267738987593502	1.95	1.94999999999994	1.77635683940025e-15	-5.83977310952832e-14
1940	2.9	2	2.06612334003175	2.03193734112779	-0.0661233400317469	-0.0319373411277946	2	2.00000000000011	1.33226762955019e-15	1.05693231944315e-13
1941	2.9	2.05	2.12071403649998	2.08710279795817	-0.0707140364999779	-0.0371027979581697	2.05	2.05000000000006	8.88178419700125e-16	6.17284001691587e-14
1942	2.9	2.1	2.1754970665057	2.14227026947141	-0.0754970665057004	-0.0422702694714094	2.1	2.10000000000001	4.44089209850063e-16	1.28785870856518e-14
1943	2.9	2.15	2.23047447737223	2.19743975588826	-0.0804744773722255	-0.0474397558882638	2.15	2.14999999999996	0	-3.90798504668055e-14
1944	2.9	2.2	2.28564835300443	2.25261125742967	-0.0856483530044296	-0.0526112574296667	2.2	2.20000000000004	1.33226762955019e-15	3.59712259978551e-14
1945	2.9	2.25	2.34102081481044	2.30778477431618	-0.0910208148104412	-0.057784774316183	2.25	2.25	1.77635683940025e-15	-1.77635683940025e-15
1946	2.9	2.3	2.39659402265341	2.36296030676893	-0.0965940226534081	-0.0629603067689315	2.3	2.30000000000007	0	7.28306304154103e-14
1947	2.9	2.35	2.45237017583454	2.41813785500848	-0.102370175834543	-0.0681378550084766	2.35	2.34999999999995	8.88178419700125e-16	-5.41788836017076e-14
1948	2.9	2.4	2.50835151410871	2.47331741925631	-0.108351514108707	-0.0733174192563078	2.4	2.40000000000011	1.33226762955019e-15	1.06137321154165e-13
1949	2.9	2.45	2.56454031873388	2.52849899973281	-0.114540318733883	-0.0784989997328047	2.45	2.45	8.88178419700125e-16	-1.33226762955019e-15
1950	2.9	2.5	2.62093891355592	2.58368259665946	-0.120938913555916	-0.083682596659457	2.5	2.50000000000004	1.77635683940025e-15	3.90798504668055e-14
1951	2.9	2.55	2.67754966612996	2.6388682102572	-0.127549666129957	-0.0888682102571985	2.55	2.5500000000001	8.88178419700125e-16	1.01696429055664e-13
1952	2.9	2.6	2.73437498888019	2.69405584074696	-0.134374988880193	-0.0940558407469632	2.6	2.60000000000003	1.33226762955019e-15	2.53130849614536e-14
1953	2.9	2.65	2.79141734029942	2.74924548835024	-0.141417340299418	-0.0992454883502414	2.65	2.65000000000012	1.33226762955019e-15	1.15019105351166e-13
1954	2.9	2.7	2.84867922619017	2.80443715328778	-0.148679226190171	-0.104437153287782	2.7	2.69999999999997	8.88178419700125e-16	-3.06421554796543e-14
1955	2.9	2.75	2.90616320094919	2.85963083578126	-0.15616320094919	-0.109630835781261	2.75	2.74999999999999	1.33226762955019e-15	-1.24344978758018e-14
1956	2.9	2.8	2.96387186889705	2.9148265360518	-0.163871868897052	-0.114826536051795	2.8	2.80000000000003	8.88178419700125e-16	2.8421709430404e-14
1957	2.9	2.85	3.02180788565497	2.97002425432069	-0.171807885654971	-0.120024254320691	2.85	2.85000000000008	1.33226762955019e-15	8.34887714518118e-14
1958	2.9	2.9	3.07997395957078	3.02522399080907	-0.179973959570784	-0.125223990809066	2.9	2.89999999999994	8.88178419700125e-16	-6.08402217494586e-14
1959	2.9	2.95	3.13837285319633	3.08042574573878	-0.188372853196325	-0.130425745738783	2.95	2.95000000000002	0	1.68753899743024e-14
1960	2.9	3	3.19700738481844	3.13562951933096	-0.197007384818441	-0.135629519330958	3	3.00000000000003	4.44089209850063e-16	2.8421709430404e-14
1961	2.9	3.05	3.25588043004606	3.19083531180708	-0.205880430046058	-0.140835311807082	3.05	3.04999999999999	8.88178419700125e-16	-1.37667655053519e-14
1962	2.9	3.1	3.31499492345584	3.24604312338883	-0.214994923455842	-0.14604312338883	3.1	3.10000000000003	2.22044604925031e-15	3.28626015289046e-14
1963	2.9	3.15	3.37435386029909	3.30125295429769	-0.224353860299088	-0.151252954297691	3.15	3.15000000000011	4.44089209850063e-16	1.07469588783715e-13
1964	2.9	3.2	3.43396029827269	3.35646480475515	-0.233960298272691	-0.156464804755154	3.2	3.20000000000011	1.33226762955019e-15	1.10134124042816e-13
1965	2.9	3.25	3.4938173593571	3.41167867498271	-0.243817359357096	-0.16167867498271	3.25	3.24999999999991	4.44089209850063e-16	-9.1926466438963e-14
1966	2.9	3.3	3.55392823172444	3.46689456520259	-0.253928231724439	-0.166894565202586	3.3	3.3	4.44089209850063e-16	-1.77635683940025e-15
1967	2.9	3.35	3.61429617172009	3.52211247563609	-0.264296171720085	-0.172112475636089	3.35	3.35000000000001	8.88178419700125e-16	5.32907051820075e-15
1968	2.9	3.4	3.67492450592114	3.57733240650508	-0.274924505921137	-0.177332406505077	3.4	3.40000000000002	1.77635683940025e-15	1.90958360235527e-14
1969	2.9	3.45	3.73581663327552	3.63255435803123	-0.285816633275521	-0.182554358031225	3.45	3.44999999999993	-4.44089209850063e-16	-7.50510764646606e-14
1970	2.9	3.5	3.79697602732561	3.68777833043676	-0.296976027325614	-0.187778330436764	3.5	3.50000000000008	1.77635683940025e-15	7.54951656745106e-14
1971	2.9	3.55	3.85840623852043	3.743004323943	-0.308406238520434	-0.193004323942996	3.55	3.54999999999995	4.44089209850063e-16	-5.37347943918576e-14
1972	2.9	3.6	3.92011089662088	3.79823233877234	-0.320110896620875	-0.198232338772337	3.6	3.59999999999999	0	-1.50990331349021e-14
1973	2.9	3.65	3.98209371320247	3.85346237514665	-0.332093713202467	-0.203462375146647	3.65	3.6500000000001	-4.44089209850063e-16	9.59232693276135e-14
1974	2.9	3.7	4.04435848426064	3.90869443328778	-0.344358484260641	-0.208694433287784	3.7	3.70000000000015	1.33226762955019e-15	1.49213974509621e-13
1975	2.9	3.75	4.10690909292362	3.96392851341761	-0.356909092923617	-0.21392851341761	3.75	3.74999999999998	0	-2.26485497023532e-14
1976	2.9	3.8	4.16974951227844	4.01916461575872	-0.369749512278444	-0.219164615758722	3.8	3.80000000000005	0	4.66293670342566e-14
1977	2.9	3.85	4.23288380831596	4.07440274053298	-0.382883808315959	-0.224402740532982	3.85	3.85000000000012	4.44089209850063e-16	1.15907283770866e-13
1978	2.9	3.9	4.29631614300091	4.12964288796243	-0.396316143000906	-0.229642887962433	3.9	3.90000000000008	1.33226762955019e-15	7.46069872548105e-14
1979	2.9	3.95	4.36005077747371	4.18488505826949	-0.410050777473711	-0.23488505826949	3.95	3.95000000000011	8.88178419700125e-16	1.11022302462516e-13
1980	2.9	4	4.42409207539094	4.2401292516762	-0.42409207539094	-0.240129251676198	4	4.00000000000004	0	4.17443857259059e-14
1981	2.9	4.05	4.48844450641181	4.29537546840497	-0.438444506411809	-0.245375468404971	4.05	4.04999999999998	8.88178419700125e-16	-2.04281036531029e-14
1982	2.9	4.1	4.55311264983864	4.35062370867823	-0.453112649838642	-0.250623708678226	4.1	4.1	8.88178419700125e-16	3.5527136788005e-15
1983	2.9	4.15	4.61810119841969	4.40587397271819	-0.468101198419688	-0.255873972718188	4.15	4.14999999999999	1.77635683940025e-15	-1.50990331349021e-14
1984	2.9	4.2	4.68341496232319	4.46112626074746	-0.483414962323193	-0.261126260747461	4.2	4.2000000000001	8.88178419700125e-16	9.68114477473137e-14
1985	2.9	4.25	4.74905887329229	4.51638057298827	-0.499058873292293	-0.266380572988273	4.25	4.25000000000014	8.88178419700125e-16	1.36779476633819e-13
1986	2.9	4.3	4.81503798899086	4.57163690966304	-0.515037988990856	-0.271636909663037	4.3	4.30000000000004	0	3.5527136788005e-14
1987	2.9	4.35	4.88135749755113	4.62689527099454	-0.531357497551126	-0.276895270994543	4.35	4.35000000000002	0	2.22044604925031e-14
1988	2.9	4.4	4.94802272233473	4.6821556572052	-0.548022722334726	-0.2821556572052	4.4	4.39999999999995	8.88178419700125e-16	-4.9737991503207e-14
1989	2.9	4.45	5.0150391269194	4.7374180685178	-0.565039126919402	-0.287418068517796	4.45	4.44999999999998	1.77635683940025e-15	-2.39808173319034e-14
1990	2.9	4.5	5.08241232032472	4.79268250515493	-0.582412320324719	-0.292682505154929	4.5	4.50000000000005	0	4.79616346638068e-14
1991	2.9	4.55	5.15014806249087	4.84794896733901	-0.600148062490864	-0.297948967339013	4.55	4.54999999999991	1.77635683940025e-15	-8.79296635503124e-14
1992	2.9	4.6	5.21825227002566	4.90321745529339	-0.618252270025663	-0.303217455293392	4.6	4.60000000000012	8.88178419700125e-16	1.15463194561016e-13
1993	2.9	4.65	5.28673102223612	4.95848796924011	-0.636731022236122	-0.308487969240106	4.65	4.64999999999999	0	-8.88178419700125e-15
1994	2.9	4.7	5.35559056746179	5.0137605094025	-0.655590567461792	-0.313760509402497	4.7	4.70000000000001	8.88178419700125e-16	1.4210854715202e-14
1995	2.9	4.75	5.42483732972872	5.06903507600317	-0.674837329728717	-0.319035076003166	4.75	4.74999999999995	1.77635683940025e-15	-5.06261699229071e-14
1996	2.9	4.8	5.49447791574398	5.12431166926527	-0.694477915743977	-0.324311669265264	4.8	4.80000000000002	8.88178419700125e-16	2.30926389122033e-14
1997	2.9	4.85	5.56451912225239	5.17959028941158	-0.714519122252386	-0.329590289411581	4.85	4.8500000000001	1.77635683940025e-15	1.01252339845814e-13
1998	2.9	4.9	5.63496794377855	5.2348709366649	-0.734967943778545	-0.334870936664895	4.9	4.9	8.88178419700125e-16	-2.66453525910038e-15
1999	2.9	4.95	5.7058315807792	5.29015361124855	-0.755831580779201	-0.340153611248552	4.95	4.95000000000001	1.77635683940025e-15	4.44089209850063e-15
[truncated: 32,442 more rows]
