# Supplementary material for: Creatinine assay interferences compromises MELD accuracy and may bias liver allocation
Source: Nat Commun. 2026 Jul 23;17:7111. doi: 10.1038/s41467-026-75011-x (PMC13396164; doi:10.1038/s41467-026-75011-x)
Supplement: Supplementary file 4 — Source Data [file 41467_2026_75011_MOESM4_ESM.zip › figshare_package_FINAL_PUBLIC_DEPOSIT_V1_20260503_002637/02_workflows/F1_workflow_v02/submission_ready/public/data/expm_F1_array_input_public.csv]

expm_F1_array_row_id	domain	anchor	data_object	unit_or_role	release_status	source_harmonized_file_name	workflow_step	array_id	preparer_id	replicate	assay	TB_nominal_grav_mg_dL	Cre_nominal_grav_mg_dL	TB_trial_M_mg_dL	trial_display_Cre_M_mg_dL	plot_correction_mg_dL
1	expm	F1	array	input	public	expm_F1_array_raw_public.csv	2a_refined_analysis_dataset	Array_1	Prep_A	2	CreE	27	3	27.22	3.54	-0.541120525715191
2	expm	F1	array	input	public	expm_F1_array_raw_public.csv	2a_refined_analysis_dataset	Array_1	Prep_A	1	CreE	27	3	27.13	3.48	-0.480865451714561
3	expm	F1	array	input	public	expm_F1_array_raw_public.csv	2a_refined_analysis_dataset	Array_1	Prep_A	2	CreJ	27	3	27.22	3.39	-0.386578220459593
4	expm	F1	array	input	public	expm_F1_array_raw_public.csv	2a_refined_analysis_dataset	Array_1	Prep_A	1	CreJ	27	3	27.13	3.32	-0.317061468810564
5	expm	F1	array	input	public	expm_F1_array_raw_public.csv	2a_refined_analysis_dataset	Array_2	Prep_A	2	CreE	27	3	26.94	3.46	-0.458450885953881
6	expm	F1	array	input	public	expm_F1_array_raw_public.csv	2a_refined_analysis_dataset	Array_2	Prep_A	1	CreE	27	3	27.09	3.44	-0.444941023997581
7	expm	F1	array	input	public	expm_F1_array_raw_public.csv	2a_refined_analysis_dataset	Array_2	Prep_A	2	CreJ	27	3	26.94	3.25	-0.250850883309386
8	expm	F1	array	input	public	expm_F1_array_raw_public.csv	2a_refined_analysis_dataset	Array_2	Prep_A	1	CreJ	27	3	27.09	3.36	-0.356181154200586
9	expm	F1	array	input	public	expm_F1_array_raw_public.csv	2a_refined_analysis_dataset	Array_1	Prep_A	2	CreJ	14	1.5	14.04	1.62	-0.118988270391514
10	expm	F1	array	input	public	expm_F1_array_raw_public.csv	2a_refined_analysis_dataset	Array_1	Prep_A	1	CreJ	14	1.5	13.97	1.67	-0.169119633993204
11	expm	F1	array	input	public	expm_F1_array_raw_public.csv	2a_refined_analysis_dataset	Array_1	Prep_A	2	CreE	14	1.5	14.04	1.65	-0.151671639904077
12	expm	F1	array	input	public	expm_F1_array_raw_public.csv	2a_refined_analysis_dataset	Array_1	Prep_A	1	CreE	14	1.5	13.97	1.62	-0.117354678783357
13	expm	F1	array	input	public	expm_F1_array_raw_public.csv	2a_refined_analysis_dataset	Array_2	Prep_A	2	CreJ	14	1.5	14.05	1.62	-0.118172262759379
14	expm	F1	array	input	public	expm_F1_array_raw_public.csv	2a_refined_analysis_dataset	Array_2	Prep_A	1	CreJ	14	1.5	13.95	1.66	-0.164333157636229
15	expm	F1	array	input	public	expm_F1_array_raw_public.csv	2a_refined_analysis_dataset	Array_2	Prep_A	2	CreE	14	1.5	14.06	1.63	-0.128077453268937
16	expm	F1	array	input	public	expm_F1_array_raw_public.csv	2a_refined_analysis_dataset	Array_2	Prep_A	1	CreE	14	1.5	13.96	1.63	-0.125134268170357
17	expm	F1	array	input	public	expm_F1_array_raw_public.csv	2a_refined_analysis_dataset	Array_1	Prep_A	2	CreE	28	3	28.07	3.51	-0.513187779826595
18	expm	F1	array	input	public	expm_F1_array_raw_public.csv	2a_refined_analysis_dataset	Array_1	Prep_A	1	CreE	28	3	27.97	3.49	-0.493858519229065
19	expm	F1	array	input	public	expm_F1_array_raw_public.csv	2a_refined_analysis_dataset	Array_2	Prep_A	2	CreE	28	3	28.26	3.51	-0.512526062038075
20	expm	F1	array	input	public	expm_F1_array_raw_public.csv	2a_refined_analysis_dataset	Array_2	Prep_A	1	CreE	28	3	28.24	3.4	-0.398363626116995
21	expm	F1	array	input	public	expm_F1_array_raw_public.csv	2a_refined_analysis_dataset	Array_1	Prep_A	1	CreJ	28	3	27.97	3.31	-0.305414308835168
22	expm	F1	array	input	public	expm_F1_array_raw_public.csv	2a_refined_analysis_dataset	Array_1	Prep_A	2	CreJ	28	3	28.07	3.22	-0.224073121688479
23	expm	F1	array	input	public	expm_F1_array_raw_public.csv	2a_refined_analysis_dataset	Array_2	Prep_A	2	CreJ	28	3	28.25	3.3	-0.296779437692968
24	expm	F1	array	input	public	expm_F1_array_raw_public.csv	2a_refined_analysis_dataset	Array_2	Prep_A	1	CreJ	28	3	28.23	3.28	-0.282070106411188
25	expm	F1	array	input	public	expm_F1_array_raw_public.csv	2a_refined_analysis_dataset	Array_2	Prep_A	2	CreJ	15	1.5	15.05	1.65	-0.152195921013691
26	expm	F1	array	input	public	expm_F1_array_raw_public.csv	2a_refined_analysis_dataset	Array_2	Prep_A	1	CreJ	15	1.5	15	1.64	-0.136446367395971
27	expm	F1	array	input	public	expm_F1_array_raw_public.csv	2a_refined_analysis_dataset	Array_2	Prep_A	1	CreE	15	1.5	15	1.64	-0.136199284483749
28	expm	F1	array	input	public	expm_F1_array_raw_public.csv	2a_refined_analysis_dataset	Array_2	Prep_A	2	CreE	15	1.5	15.05	1.65	-0.152348033781639
29	expm	F1	array	input	public	expm_F1_array_raw_public.csv	2a_refined_analysis_dataset	Array_1	Prep_A	2	CreE	15	1.5	14.91	1.63	-0.129434518674189
30	expm	F1	array	input	public	expm_F1_array_raw_public.csv	2a_refined_analysis_dataset	Array_1	Prep_A	1	CreE	15	1.5	15.03	1.66	-0.160141643592769
31	expm	F1	array	input	public	expm_F1_array_raw_public.csv	2a_refined_analysis_dataset	Array_1	Prep_A	2	CreJ	15	1.5	14.91	1.54	-0.0433552206707439
32	expm	F1	array	input	public	expm_F1_array_raw_public.csv	2a_refined_analysis_dataset	Array_1	Prep_A	1	CreJ	15	1.5	15.03	1.66	-0.161509152999964
33	expm	F1	array	input	public	expm_F1_array_raw_public.csv	2a_refined_analysis_dataset	Array_1	Prep_A	2	CreE	29	3	29.04	3.41	-0.406651860659701
34	expm	F1	array	input	public	expm_F1_array_raw_public.csv	2a_refined_analysis_dataset	Array_1	Prep_A	1	CreE	29	3	29.23	3.5	-0.498229344124181
35	expm	F1	array	input	public	expm_F1_array_raw_public.csv	2a_refined_analysis_dataset	Array_2	Prep_A	1	CreE	29	3	29.12	3.45	-0.451398517067751
36	expm	F1	array	input	public	expm_F1_array_raw_public.csv	2a_refined_analysis_dataset	Array_2	Prep_A	2	CreE	29	3	29.18	3.5	-0.50434843279931
37	expm	F1	array	input	public	expm_F1_array_raw_public.csv	2a_refined_analysis_dataset	Array_1	Prep_A	2	CreJ	29	3	29.04	3.32	-0.319649732073259
38	expm	F1	array	input	public	expm_F1_array_raw_public.csv	2a_refined_analysis_dataset	Array_1	Prep_A	1	CreJ	29	3	29.23	3.28	-0.280570676096059
39	expm	F1	array	input	public	expm_F1_array_raw_public.csv	2a_refined_analysis_dataset	Array_2	Prep_A	2	CreJ	29	3	29.18	3.29	-0.291548921330203
40	expm	F1	array	input	public	expm_F1_array_raw_public.csv	2a_refined_analysis_dataset	Array_2	Prep_A	1	CreJ	29	3	29.11	3.31	-0.309885119050053
41	expm	F1	array	input	public	expm_F1_array_raw_public.csv	2a_refined_analysis_dataset	Array_2	Prep_A	2	CreJ	16	1.5	16.02	1.68	-0.175219974626528
42	expm	F1	array	input	public	expm_F1_array_raw_public.csv	2a_refined_analysis_dataset	Array_2	Prep_A	1	CreJ	16	1.5	15.99	1.77	-0.270347604265108
43	expm	F1	array	input	public	expm_F1_array_raw_public.csv	2a_refined_analysis_dataset	Array_1	Prep_A	2	CreE	16	1.5	15.95	1.71	-0.20511069747507
44	expm	F1	array	input	public	expm_F1_array_raw_public.csv	2a_refined_analysis_dataset	Array_1	Prep_A	1	CreE	16	1.5	15.99	1.68	-0.18080267747486
45	expm	F1	array	input	public	expm_F1_array_raw_public.csv	2a_refined_analysis_dataset	Array_2	Prep_A	2	CreE	16	1.5	16.03	1.62	-0.12191408666017
46	expm	F1	array	input	public	expm_F1_array_raw_public.csv	2a_refined_analysis_dataset	Array_2	Prep_A	1	CreE	16	1.5	15.99	1.67	-0.16982539758908
47	expm	F1	array	input	public	expm_F1_array_raw_public.csv	2a_refined_analysis_dataset	Array_1	Prep_A	2	CreJ	16	1.5	15.95	1.67	-0.174455629273199
48	expm	F1	array	input	public	expm_F1_array_raw_public.csv	2a_refined_analysis_dataset	Array_1	Prep_A	1	CreJ	16	1.5	15.99	1.66	-0.16285442016558
49	expm	F1	array	input	public	expm_F1_array_raw_public.csv	2a_refined_analysis_dataset	Array_2	Prep_A	1	CreJ	30	3	30.35	3.33	-0.332180256774908
50	expm	F1	array	input	public	expm_F1_array_raw_public.csv	2a_refined_analysis_dataset	Array_2	Prep_A	2	CreJ	30	3	30.05	3.32	-0.323188515264448
51	expm	F1	array	input	public	expm_F1_array_raw_public.csv	2a_refined_analysis_dataset	Array_2	Prep_A	2	CreE	30	3	30.06	3.49	-0.490709936172323
52	expm	F1	array	input	public	expm_F1_array_raw_public.csv	2a_refined_analysis_dataset	Array_2	Prep_A	1	CreE	30	3	30.35	3.51	-0.509114777665503
53	expm	F1	array	input	public	expm_F1_array_raw_public.csv	2a_refined_analysis_dataset	Array_1	Prep_A	2	CreJ	30	3	30.15	3.39	-0.393611835151979
54	expm	F1	array	input	public	expm_F1_array_raw_public.csv	2a_refined_analysis_dataset	Array_1	Prep_A	1	CreJ	30	3	30	3.37	-0.365745871716079
55	expm	F1	array	input	public	expm_F1_array_raw_public.csv	2a_refined_analysis_dataset	Array_1	Prep_A	1	CreE	30	3	30	3.53	-0.526453819597233
56	expm	F1	array	input	public	expm_F1_array_raw_public.csv	2a_refined_analysis_dataset	Array_1	Prep_A	2	CreE	30	3	30.15	3.55	-0.545101505159623
57	expm	F1	array	input	public	expm_F1_array_raw_public.csv	2a_refined_analysis_dataset	Array_2	Prep_A	2	CreJ	17	1.5	17.07	1.65	-0.150112132520513
58	expm	F1	array	input	public	expm_F1_array_raw_public.csv	2a_refined_analysis_dataset	Array_2	Prep_A	1	CreJ	17	1.5	17.03	1.63	-0.128621702781893
59	expm	F1	array	input	public	expm_F1_array_raw_public.csv	2a_refined_analysis_dataset	Array_2	Prep_A	2	CreE	17	1.5	17.07	1.68	-0.1829927026292
60	expm	F1	array	input	public	expm_F1_array_raw_public.csv	2a_refined_analysis_dataset	Array_2	Prep_A	1	CreE	17	1.5	17.03	1.68	-0.18431572108427
61	expm	F1	array	input	public	expm_F1_array_raw_public.csv	2a_refined_analysis_dataset	Array_1	Prep_A	2	CreE	17	1.5	17.07	1.7	-0.19577309652103
62	expm	F1	array	input	public	expm_F1_array_raw_public.csv	2a_refined_analysis_dataset	Array_1	Prep_A	1	CreE	17	1.5	16.94	1.67	-0.16912147527201
63	expm	F1	array	input	public	expm_F1_array_raw_public.csv	2a_refined_analysis_dataset	Array_1	Prep_A	2	CreJ	17	1.5	17.07	1.68	-0.183373241374002
64	expm	F1	array	input	public	expm_F1_array_raw_public.csv	2a_refined_analysis_dataset	Array_1	Prep_A	1	CreJ	17	1.5	16.94	1.65	-0.150806167589492
65	expm	F1	array	input	public	expm_F1_array_raw_public.csv	2a_refined_analysis_dataset	Array_2	Prep_A	2	CreE	31	3	31.06	3.52	-0.518394699581316
66	expm	F1	array	input	public	expm_F1_array_raw_public.csv	2a_refined_analysis_dataset	Array_2	Prep_A	1	CreE	31	3	31.05	3.54	-0.542913534785716
67	expm	F1	array	input	public	expm_F1_array_raw_public.csv	2a_refined_analysis_dataset	Array_2	Prep_A	1	CreJ	31	3	31.05	3.3	-0.296428525157817
68	expm	F1	array	input	public	expm_F1_array_raw_public.csv	2a_refined_analysis_dataset	Array_2	Prep_A	2	CreJ	31	3	31.06	3.25	-0.245903998713227
69	expm	F1	array	input	public	expm_F1_array_raw_public.csv	2a_refined_analysis_dataset	Array_1	Prep_A	1	CreJ	31	3	31.07	3.37	-0.368666462308452
70	expm	F1	array	input	public	expm_F1_array_raw_public.csv	2a_refined_analysis_dataset	Array_1	Prep_A	2	CreJ	31	3	31.09	3.29	-0.291481187451042
71	expm	F1	array	input	public	expm_F1_array_raw_public.csv	2a_refined_analysis_dataset	Array_1	Prep_A	1	CreE	31	3	31.07	3.53	-0.529652540465026
72	expm	F1	array	input	public	expm_F1_array_raw_public.csv	2a_refined_analysis_dataset	Array_1	Prep_A	2	CreE	31	3	31.09	3.54	-0.539246314716846
73	expm	F1	array	input	public	expm_F1_array_raw_public.csv	2a_refined_analysis_dataset	Array_2	Prep_A	1	CreJ	18	1.5	18.05	1.63	-0.133664925310916
74	expm	F1	array	input	public	expm_F1_array_raw_public.csv	2a_refined_analysis_dataset	Array_2	Prep_A	2	CreJ	18	1.5	18.08	1.63	-0.133735215050376
75	expm	F1	array	input	public	expm_F1_array_raw_public.csv	2a_refined_analysis_dataset	Array_2	Prep_A	1	CreE	18	1.5	18.04	1.7	-0.19655545479304
76	expm	F1	array	input	public	expm_F1_array_raw_public.csv	2a_refined_analysis_dataset	Array_2	Prep_A	2	CreE	18	1.5	18.08	1.7	-0.20109243100682
77	expm	F1	array	input	public	expm_F1_array_raw_public.csv	2a_refined_analysis_dataset	Array_1	Prep_A	2	CreJ	18	1.5	17.94	1.55	-0.0529802466927576
78	expm	F1	array	input	public	expm_F1_array_raw_public.csv	2a_refined_analysis_dataset	Array_1	Prep_A	1	CreJ	18	1.5	17.97	1.65	-0.150536591739148
79	expm	F1	array	input	public	expm_F1_array_raw_public.csv	2a_refined_analysis_dataset	Array_1	Prep_A	2	CreE	18	1.5	17.93	1.71	-0.20734618104594
80	expm	F1	array	input	public	expm_F1_array_raw_public.csv	2a_refined_analysis_dataset	Array_1	Prep_A	1	CreE	18	1.5	17.97	1.69	-0.18997216469488
81	expm	F1	array	input	public	expm_F1_array_raw_public.csv	2a_refined_analysis_dataset	Array_1	Prep_A	1	CreJ	32	3	31.78	3.3	-0.303001399670813
82	expm	F1	array	input	public	expm_F1_array_raw_public.csv	2a_refined_analysis_dataset	Array_1	Prep_A	2	CreJ	32	3	31.93	3.31	-0.312610840495823
83	expm	F1	array	input	public	expm_F1_array_raw_public.csv	2a_refined_analysis_dataset	Array_2	Prep_A	2	CreJ	32	3	32.02	3.28	-0.27649564521116
84	expm	F1	array	input	public	expm_F1_array_raw_public.csv	2a_refined_analysis_dataset	Array_2	Prep_A	1	CreJ	32	3	31.99	3.31	-0.30755293333084
85	expm	F1	array	input	public	expm_F1_array_raw_public.csv	2a_refined_analysis_dataset	Array_2	Prep_A	1	CreE	32	3	31.99	3.51	-0.514149392171567
86	expm	F1	array	input	public	expm_F1_array_raw_public.csv	2a_refined_analysis_dataset	Array_2	Prep_A	2	CreE	32	3	32.02	3.51	-0.505616747193277
87	expm	F1	array	input	public	expm_F1_array_raw_public.csv	2a_refined_analysis_dataset	Array_1	Prep_A	1	CreE	32	3	31.79	3.57	-0.566239931917917
88	expm	F1	array	input	public	expm_F1_array_raw_public.csv	2a_refined_analysis_dataset	Array_1	Prep_A	2	CreE	32	3	31.93	3.52	-0.515646598584297
89	expm	F1	array	input	public	expm_F1_array_raw_public.csv	2a_refined_analysis_dataset	Array_2	Prep_A	1	CreE	19	1.5	19	1.73	-0.226794657439644
90	expm	F1	array	input	public	expm_F1_array_raw_public.csv	2a_refined_analysis_dataset	Array_2	Prep_A	2	CreE	19	1.5	18.94	1.71	-0.207825942023644
91	expm	F1	array	input	public	expm_F1_array_raw_public.csv	2a_refined_analysis_dataset	Array_2	Prep_A	1	CreJ	19	1.5	19	1.64	-0.142114133362172
92	expm	F1	array	input	public	expm_F1_array_raw_public.csv	2a_refined_analysis_dataset	Array_2	Prep_A	2	CreJ	19	1.5	18.94	1.35	0.154300302677818
93	expm	F1	array	input	public	expm_F1_array_raw_public.csv	2a_refined_analysis_dataset	Array_1	Prep_A	2	CreE	19	1.5	18.96	1.68	-0.179404170971984
94	expm	F1	array	input	public	expm_F1_array_raw_public.csv	2a_refined_analysis_dataset	Array_1	Prep_A	1	CreE	19	1.5	19.07	1.7	-0.198693761381094
95	expm	F1	array	input	public	expm_F1_array_raw_public.csv	2a_refined_analysis_dataset	Array_1	Prep_A	2	CreJ	19	1.5	18.97	1.61	-0.111544840286095
96	expm	F1	array	input	public	expm_F1_array_raw_public.csv	2a_refined_analysis_dataset	Array_1	Prep_A	1	CreJ	19	1.5	19.07	1.6	-0.102205840367885
97	expm	F1	array	input	public	expm_F1_array_raw_public.csv	2a_refined_analysis_dataset	Array_1	Prep_A	1	CreJ	33	3	32.99	3.28	-0.281331541258181
98	expm	F1	array	input	public	expm_F1_array_raw_public.csv	2a_refined_analysis_dataset	Array_1	Prep_A	2	CreJ	33	3	33.28	3.35	-0.351927777946481
99	expm	F1	array	input	public	expm_F1_array_raw_public.csv	2a_refined_analysis_dataset	Array_1	Prep_A	1	CreE	33	3	32.99	3.55	-0.545716715270315
100	expm	F1	array	input	public	expm_F1_array_raw_public.csv	2a_refined_analysis_dataset	Array_1	Prep_A	2	CreE	33	3	33.28	3.56	-0.557666735318025
101	expm	F1	array	input	public	expm_F1_array_raw_public.csv	2a_refined_analysis_dataset	Array_2	Prep_A	1	CreE	33	3	32.79	3.57	-0.570466794290925
102	expm	F1	array	input	public	expm_F1_array_raw_public.csv	2a_refined_analysis_dataset	Array_2	Prep_A	2	CreE	33	3	33.2	3.54	-0.537214539723095
103	expm	F1	array	input	public	expm_F1_array_raw_public.csv	2a_refined_analysis_dataset	Array_2	Prep_A	1	CreJ	33	3	32.79	3.21	-0.208076043735986
104	expm	F1	array	input	public	expm_F1_array_raw_public.csv	2a_refined_analysis_dataset	Array_2	Prep_A	2	CreJ	33	3	33.2	3.3	-0.300543480330736
105	expm	F1	array	input	public	expm_F1_array_raw_public.csv	2a_refined_analysis_dataset	Array_2	Prep_A	1	CreE	20	1.5	20	1.71	-0.213243236509719
106	expm	F1	array	input	public	expm_F1_array_raw_public.csv	2a_refined_analysis_dataset	Array_2	Prep_A	2	CreE	20	1.5	20.05	1.71	-0.211162204362809
107	expm	F1	array	input	public	expm_F1_array_raw_public.csv	2a_refined_analysis_dataset	Array_1	Prep_A	2	CreE	20	1.5	19.95	1.67	-0.165619418950709
108	expm	F1	array	input	public	expm_F1_array_raw_public.csv	2a_refined_analysis_dataset	Array_1	Prep_A	1	CreE	20	1.5	20.2	1.73	-0.227638004243919
109	expm	F1	array	input	public	expm_F1_array_raw_public.csv	2a_refined_analysis_dataset	Array_2	Prep_A	1	CreJ	20	1.5	20	1.68	-0.17560618976989
110	expm	F1	array	input	public	expm_F1_array_raw_public.csv	2a_refined_analysis_dataset	Array_2	Prep_A	2	CreJ	20	1.5	20.05	1.62	-0.11821438862523
111	expm	F1	array	input	public	expm_F1_array_raw_public.csv	2a_refined_analysis_dataset	Array_1	Prep_A	2	CreJ	20	1.5	19.95	1.65	-0.152986723102305
112	expm	F1	array	input	public	expm_F1_array_raw_public.csv	2a_refined_analysis_dataset	Array_1	Prep_A	1	CreJ	20	1.5	20.2	1.55	-0.0499184538088346
113	expm	F1	array	input	public	expm_F1_array_raw_public.csv	2a_refined_analysis_dataset	Array_1	Prep_A	1	CreE	34	3	34.48	3.6	-0.600883509234869
114	expm	F1	array	input	public	expm_F1_array_raw_public.csv	2a_refined_analysis_dataset	Array_1	Prep_A	2	CreE	34	3	34.15	3.52	-0.522252837722519
115	expm	F1	array	input	public	expm_F1_array_raw_public.csv	2a_refined_analysis_dataset	Array_1	Prep_A	2	CreJ	34	3	34.15	3.32	-0.318258869068195
116	expm	F1	array	input	public	expm_F1_array_raw_public.csv	2a_refined_analysis_dataset	Array_1	Prep_A	1	CreJ	34	3	34.48	3.27	-0.268305708653445
117	expm	F1	array	input	public	expm_F1_array_raw_public.csv	2a_refined_analysis_dataset	Array_2	Prep_A	1	CreE	34	3	34.14	3.54	-0.539125942049859
118	expm	F1	array	input	public	expm_F1_array_raw_public.csv	2a_refined_analysis_dataset	Array_2	Prep_A	2	CreE	34	3	34.03	3.54	-0.543526324688749
119	expm	F1	array	input	public	expm_F1_array_raw_public.csv	2a_refined_analysis_dataset	Array_2	Prep_A	2	CreJ	34	3	34.02	3.33	-0.329943878553623
120	expm	F1	array	input	public	expm_F1_array_raw_public.csv	2a_refined_analysis_dataset	Array_2	Prep_A	1	CreJ	34	3	34.14	3.25	-0.246914184224513
121	expm	F1	array	input	public	expm_F1_array_raw_public.csv	2a_refined_analysis_dataset	Array_2	Prep_A	1	CreE	21	1.5	21.14	1.75	-0.249671577461379
122	expm	F1	array	input	public	expm_F1_array_raw_public.csv	2a_refined_analysis_dataset	Array_2	Prep_A	2	CreE	21	1.5	21.09	1.72	-0.216109113033989
123	expm	F1	array	input	public	expm_F1_array_raw_public.csv	2a_refined_analysis_dataset	Array_1	Prep_A	2	CreE	21	1.5	21.03	1.71	-0.205075271061269
124	expm	F1	array	input	public	expm_F1_array_raw_public.csv	2a_refined_analysis_dataset	Array_1	Prep_A	1	CreE	21	1.5	21.06	1.73	-0.232650002951439
125	expm	F1	array	input	public	expm_F1_array_raw_public.csv	2a_refined_analysis_dataset	Array_2	Prep_A	1	CreJ	21	1.5	21.14	1.68	-0.179327329064815
126	expm	F1	array	input	public	expm_F1_array_raw_public.csv	2a_refined_analysis_dataset	Array_2	Prep_A	2	CreJ	21	1.5	21.09	1.68	-0.184561223549515
127	expm	F1	array	input	public	expm_F1_array_raw_public.csv	2a_refined_analysis_dataset	Array_1	Prep_A	1	CreJ	21	1.5	21.06	1.65	-0.151552995070468
128	expm	F1	array	input	public	expm_F1_array_raw_public.csv	2a_refined_analysis_dataset	Array_1	Prep_A	2	CreJ	21	1.5	21.03	1.66	-0.155030480336878
129	expm	F1	array	input	public	expm_F1_array_raw_public.csv	2a_refined_analysis_dataset	Array_2	Prep_A	1	CreJ	35	3	35.28	3.3	-0.296115838539308
130	expm	F1	array	input	public	expm_F1_array_raw_public.csv	2a_refined_analysis_dataset	Array_2	Prep_A	2	CreJ	35	3	35.47	3.24	-0.238971711841908
131	expm	F1	array	input	public	expm_F1_array_raw_public.csv	2a_refined_analysis_dataset	Array_1	Prep_A	2	CreE	35	3	34.98	3.58	-0.581014940279667
132	expm	F1	array	input	public	expm_F1_array_raw_public.csv	2a_refined_analysis_dataset	Array_1	Prep_A	1	CreE	35	3	35.15	3.55	-0.550229158419537
133	expm	F1	array	input	public	expm_F1_array_raw_public.csv	2a_refined_analysis_dataset	Array_1	Prep_A	2	CreJ	35	3	34.97	3.25	-0.25355038340403
134	expm	F1	array	input	public	expm_F1_array_raw_public.csv	2a_refined_analysis_dataset	Array_1	Prep_A	1	CreJ	35	3	35.15	3.31	-0.313910269419861
135	expm	F1	array	input	public	expm_F1_array_raw_public.csv	2a_refined_analysis_dataset	Array_2	Prep_A	1	CreE	35	3	35.28	3.57	-0.571733735538317
136	expm	F1	array	input	public	expm_F1_array_raw_public.csv	2a_refined_analysis_dataset	Array_2	Prep_A	2	CreE	35	3	35.47	3.58	-0.577034304493947
137	expm	F1	array	input	public	expm_F1_array_raw_public.csv	2a_refined_analysis_dataset	Array_2	Prep_A	1	CreJ	22	1.5	22.06	1.61	-0.1097763759216
138	expm	F1	array	input	public	expm_F1_array_raw_public.csv	2a_refined_analysis_dataset	Array_2	Prep_A	2	CreJ	22	1.5	22.05	1.7	-0.20293492406703
139	expm	F1	array	input	public	expm_F1_array_raw_public.csv	2a_refined_analysis_dataset	Array_1	Prep_A	1	CreJ	22	1.5	22.04	1.57	-0.0652446100904756
140	expm	F1	array	input	public	expm_F1_array_raw_public.csv	2a_refined_analysis_dataset	Array_1	Prep_A	2	CreJ	22	1.5	22.03	1.66	-0.155225676148715
141	expm	F1	array	input	public	expm_F1_array_raw_public.csv	2a_refined_analysis_dataset	Array_2	Prep_A	2	CreE	22	1.5	22.05	1.73	-0.232337894810763
142	expm	F1	array	input	public	expm_F1_array_raw_public.csv	2a_refined_analysis_dataset	Array_2	Prep_A	1	CreE	22	1.5	22.06	1.74	-0.243500799717483
143	expm	F1	array	input	public	expm_F1_array_raw_public.csv	2a_refined_analysis_dataset	Array_1	Prep_A	2	CreE	22	1.5	22.03	1.77	-0.268714884695623
144	expm	F1	array	input	public	expm_F1_array_raw_public.csv	2a_refined_analysis_dataset	Array_1	Prep_A	1	CreE	22	1.5	22.04	1.72	-0.215727562144773
145	expm	F1	array	input	public	expm_F1_array_raw_public.csv	2a_refined_analysis_dataset	Array_1	Prep_A	1	CreE	23	1.5	22.99	1.78	-0.280534040922967
146	expm	F1	array	input	public	expm_F1_array_raw_public.csv	2a_refined_analysis_dataset	Array_1	Prep_A	2	CreE	23	1.5	22.89	1.76	-0.258208832754607
147	expm	F1	array	input	public	expm_F1_array_raw_public.csv	2a_refined_analysis_dataset	Array_2	Prep_A	2	CreE	23	1.5	22.98	1.77	-0.270921863775577
148	expm	F1	array	input	public	expm_F1_array_raw_public.csv	2a_refined_analysis_dataset	Array_2	Prep_A	1	CreE	23	1.5	23.19	1.75	-0.250340618998117
149	expm	F1	array	input	public	expm_F1_array_raw_public.csv	2a_refined_analysis_dataset	Array_2	Prep_A	2	CreJ	23	1.5	22.98	1.68	-0.177744370749576
150	expm	F1	array	input	public	expm_F1_array_raw_public.csv	2a_refined_analysis_dataset	Array_2	Prep_A	1	CreJ	23	1.5	23.19	1.62	-0.120232808672676
151	expm	F1	array	input	public	expm_F1_array_raw_public.csv	2a_refined_analysis_dataset	Array_1	Prep_A	1	CreJ	23	1.5	22.99	1.66	-0.161747924655823
152	expm	F1	array	input	public	expm_F1_array_raw_public.csv	2a_refined_analysis_dataset	Array_1	Prep_A	2	CreJ	23	1.5	22.89	1.58	-0.0762189702072231
153	expm	F1	array	input	public	expm_F1_array_raw_public.csv	2a_refined_analysis_dataset	Array_2	Prep_A	2	CreE	1	3.5	1.03	3.65	-0.151645129144694
154	expm	F1	array	input	public	expm_F1_array_raw_public.csv	2a_refined_analysis_dataset	Array_2	Prep_A	1	CreE	1	3.5	1.03	3.64	-0.144579864005745
155	expm	F1	array	input	public	expm_F1_array_raw_public.csv	2a_refined_analysis_dataset	Array_1	Prep_A	1	CreE	1	3.5	0.98	3.65	-0.145716477190275
156	expm	F1	array	input	public	expm_F1_array_raw_public.csv	2a_refined_analysis_dataset	Array_1	Prep_A	2	CreE	1	3.5	1	3.66	-0.159746771168134
157	expm	F1	array	input	public	expm_F1_array_raw_public.csv	2a_refined_analysis_dataset	Array_1	Prep_A	2	CreJ	1	3.5	1	3.73	-0.2322496900894
158	expm	F1	array	input	public	expm_F1_array_raw_public.csv	2a_refined_analysis_dataset	Array_1	Prep_A	1	CreJ	1	3.5	0.98	3.76	-0.26482522850829
159	expm	F1	array	input	public	expm_F1_array_raw_public.csv	2a_refined_analysis_dataset	Array_2	Prep_A	1	CreJ	1	3.5	1.03	3.82	-0.319858426825566
160	expm	F1	array	input	public	expm_F1_array_raw_public.csv	2a_refined_analysis_dataset	Array_2	Prep_A	2	CreJ	1	3.5	1.03	3.78	-0.284585255331216
161	expm	F1	array	input	public	expm_F1_array_raw_public.csv	2a_refined_analysis_dataset	Array_1	Prep_A	2	CreE	24	1.5	24.1	1.77	-0.266381479713985
162	expm	F1	array	input	public	expm_F1_array_raw_public.csv	2a_refined_analysis_dataset	Array_1	Prep_A	1	CreE	24	1.5	24	1.8	-0.297410711502515
163	expm	F1	array	input	public	expm_F1_array_raw_public.csv	2a_refined_analysis_dataset	Array_2	Prep_A	1	CreJ	24	1.5	24.24	1.68	-0.18000657305023
164	expm	F1	array	input	public	expm_F1_array_raw_public.csv	2a_refined_analysis_dataset	Array_2	Prep_A	2	CreJ	24	1.5	24.12	1.71	-0.21004179255945
165	expm	F1	array	input	public	expm_F1_array_raw_public.csv	2a_refined_analysis_dataset	Array_2	Prep_A	1	CreE	24	1.5	24.25	1.75	-0.245066829881405
166	expm	F1	array	input	public	expm_F1_array_raw_public.csv	2a_refined_analysis_dataset	Array_2	Prep_A	2	CreE	24	1.5	24.12	1.76	-0.261368940366515
167	expm	F1	array	input	public	expm_F1_array_raw_public.csv	2a_refined_analysis_dataset	Array_1	Prep_A	1	CreJ	24	1.5	24	1.61	-0.109979781954097
168	expm	F1	array	input	public	expm_F1_array_raw_public.csv	2a_refined_analysis_dataset	Array_1	Prep_A	2	CreJ	24	1.5	24.1	1.68	-0.178748280748287
169	expm	F1	array	input	public	expm_F1_array_raw_public.csv	2a_refined_analysis_dataset	Array_2	Prep_A	2	CreE	2	3.5	2.02	3.67	-0.16514370049096
170	expm	F1	array	input	public	expm_F1_array_raw_public.csv	2a_refined_analysis_dataset	Array_2	Prep_A	1	CreE	2	3.5	2.02	3.63	-0.13449456343362
171	expm	F1	array	input	public	expm_F1_array_raw_public.csv	2a_refined_analysis_dataset	Array_1	Prep_A	2	CreJ	2	3.5	2	3.76	-0.256224344250242
172	expm	F1	array	input	public	expm_F1_array_raw_public.csv	2a_refined_analysis_dataset	Array_1	Prep_A	1	CreJ	2	3.5	2.01	3.79	-0.285338599652942
173	expm	F1	array	input	public	expm_F1_array_raw_public.csv	2a_refined_analysis_dataset	Array_1	Prep_A	1	CreE	2	3.5	2.01	3.7	-0.200583172072041
174	expm	F1	array	input	public	expm_F1_array_raw_public.csv	2a_refined_analysis_dataset	Array_1	Prep_A	2	CreE	2	3.5	2	3.72	-0.21971061188539
175	expm	F1	array	input	public	expm_F1_array_raw_public.csv	2a_refined_analysis_dataset	Array_2	Prep_A	2	CreJ	2	3.5	2.02	3.83	-0.327584893640773
176	expm	F1	array	input	public	expm_F1_array_raw_public.csv	2a_refined_analysis_dataset	Array_2	Prep_A	1	CreJ	2	3.5	2.02	3.81	-0.306683920704483
177	expm	F1	array	input	public	expm_F1_array_raw_public.csv	2a_refined_analysis_dataset	Array_2	Prep_A	2	CreE	25	1.5	25.04	1.81	-0.310861197326068
178	expm	F1	array	input	public	expm_F1_array_raw_public.csv	2a_refined_analysis_dataset	Array_2	Prep_A	1	CreE	25	1.5	25.31	1.8	-0.301139899303348
179	expm	F1	array	input	public	expm_F1_array_raw_public.csv	2a_refined_analysis_dataset	Array_1	Prep_A	2	CreE	25	1.5	24.97	1.81	-0.305931987104278
180	expm	F1	array	input	public	expm_F1_array_raw_public.csv	2a_refined_analysis_dataset	Array_1	Prep_A	1	CreE	25	1.5	25.11	1.78	-0.276950307700148
181	expm	F1	array	input	public	expm_F1_array_raw_public.csv	2a_refined_analysis_dataset	Array_1	Prep_A	2	CreJ	25	1.5	24.97	1.63	-0.125133571571356
182	expm	F1	array	input	public	expm_F1_array_raw_public.csv	2a_refined_analysis_dataset	Array_1	Prep_A	1	CreJ	25	1.5	25.11	1.69	-0.193420012007016
183	expm	F1	array	input	public	expm_F1_array_raw_public.csv	2a_refined_analysis_dataset	Array_2	Prep_A	2	CreJ	25	1.5	25.04	1.63	-0.129630254985357
184	expm	F1	array	input	public	expm_F1_array_raw_public.csv	2a_refined_analysis_dataset	Array_2	Prep_A	1	CreJ	25	1.5	25.31	1.7	-0.204546188710186
185	expm	F1	array	input	public	expm_F1_array_raw_public.csv	2a_refined_analysis_dataset	Array_2	Prep_A	2	CreJ	3	3.5	2.99	3.81	-0.309849610729483
186	expm	F1	array	input	public	expm_F1_array_raw_public.csv	2a_refined_analysis_dataset	Array_2	Prep_A	1	CreJ	3	3.5	2.98	3.83	-0.330948902944713
187	expm	F1	array	input	public	expm_F1_array_raw_public.csv	2a_refined_analysis_dataset	Array_1	Prep_A	2	CreJ	3	3.5	2.98	3.81	-0.308290230920926
188	expm	F1	array	input	public	expm_F1_array_raw_public.csv	2a_refined_analysis_dataset	Array_1	Prep_A	1	CreJ	3	3.5	3.01	3.81	-0.310863513396896
189	expm	F1	array	input	public	expm_F1_array_raw_public.csv	2a_refined_analysis_dataset	Array_2	Prep_A	2	CreE	3	3.5	3	3.66	-0.163775899014177
190	expm	F1	array	input	public	expm_F1_array_raw_public.csv	2a_refined_analysis_dataset	Array_2	Prep_A	1	CreE	3	3.5	2.98	3.7	-0.201811470955346
191	expm	F1	array	input	public	expm_F1_array_raw_public.csv	2a_refined_analysis_dataset	Array_1	Prep_A	1	CreE	3	3.5	3.01	3.7	-0.200590182796927
192	expm	F1	array	input	public	expm_F1_array_raw_public.csv	2a_refined_analysis_dataset	Array_1	Prep_A	2	CreE	3	3.5	2.98	3.7	-0.197038039459176
193	expm	F1	array	input	public	expm_F1_array_raw_public.csv	2a_refined_analysis_dataset	Array_1	Prep_A	1	CreJ	26	1.5	26.01	1.63	-0.129040305348483
194	expm	F1	array	input	public	expm_F1_array_raw_public.csv	2a_refined_analysis_dataset	Array_1	Prep_A	2	CreJ	26	1.5	26.05	1.73	-0.231265900155883
195	expm	F1	array	input	public	expm_F1_array_raw_public.csv	2a_refined_analysis_dataset	Array_2	Prep_A	2	CreE	26	1.5	26.04	1.79	-0.291370619433379
196	expm	F1	array	input	public	expm_F1_array_raw_public.csv	2a_refined_analysis_dataset	Array_2	Prep_A	1	CreE	26	1.5	26.16	1.8	-0.304032070251549
197	expm	F1	array	input	public	expm_F1_array_raw_public.csv	2a_refined_analysis_dataset	Array_1	Prep_A	2	CreE	26	1.5	26.05	1.77	-0.265938188704749
198	expm	F1	array	input	public	expm_F1_array_raw_public.csv	2a_refined_analysis_dataset	Array_1	Prep_A	1	CreE	26	1.5	26.01	1.79	-0.286994518646509
199	expm	F1	array	input	public	expm_F1_array_raw_public.csv	2a_refined_analysis_dataset	Array_2	Prep_A	2	CreJ	26	1.5	26.04	1.6	-0.104201082180848
200	expm	F1	array	input	public	expm_F1_array_raw_public.csv	2a_refined_analysis_dataset	Array_2	Prep_A	1	CreJ	26	1.5	26.16	1.62	-0.119850216899568
201	expm	F1	array	input	public	expm_F1_array_raw_public.csv	2a_refined_analysis_dataset	Array_2	Prep_A	1	CreE	4	3.5	4.03	3.69	-0.190840503248301
202	expm	F1	array	input	public	expm_F1_array_raw_public.csv	2a_refined_analysis_dataset	Array_2	Prep_A	2	CreE	4	3.5	4	3.69	-0.188270715508371
203	expm	F1	array	input	public	expm_F1_array_raw_public.csv	2a_refined_analysis_dataset	Array_1	Prep_A	2	CreJ	4	3.5	4.03	3.79	-0.293058392430988
204	expm	F1	array	input	public	expm_F1_array_raw_public.csv	2a_refined_analysis_dataset	Array_1	Prep_A	1	CreJ	4	3.5	4.03	3.94	-0.435534610351948
205	expm	F1	array	input	public	expm_F1_array_raw_public.csv	2a_refined_analysis_dataset	Array_2	Prep_A	2	CreJ	4	3.5	4	3.78	-0.27770403173586
206	expm	F1	array	input	public	expm_F1_array_raw_public.csv	2a_refined_analysis_dataset	Array_2	Prep_A	1	CreJ	4	3.5	4.03	3.83	-0.330177452355871
207	expm	F1	array	input	public	expm_F1_array_raw_public.csv	2a_refined_analysis_dataset	Array_1	Prep_A	1	CreE	4	3.5	4.03	3.7	-0.199186256307901
208	expm	F1	array	input	public	expm_F1_array_raw_public.csv	2a_refined_analysis_dataset	Array_1	Prep_A	2	CreE	4	3.5	4.03	3.72	-0.218996472857041
209	expm	F1	array	input	public	expm_F1_array_raw_public.csv	2a_refined_analysis_dataset	Array_2	Prep_A	1	CreE	27	1.5	27.12	1.82	-0.319236587282237
210	expm	F1	array	input	public	expm_F1_array_raw_public.csv	2a_refined_analysis_dataset	Array_2	Prep_A	2	CreE	27	1.5	26.93	1.82	-0.322159103947067
211	expm	F1	array	input	public	expm_F1_array_raw_public.csv	2a_refined_analysis_dataset	Array_1	Prep_A	2	CreE	27	1.5	27.02	1.82	-0.317552485387837
212	expm	F1	array	input	public	expm_F1_array_raw_public.csv	2a_refined_analysis_dataset	Array_1	Prep_A	1	CreE	27	1.5	26.67	1.81	-0.314731261827257
213	expm	F1	array	input	public	expm_F1_array_raw_public.csv	2a_refined_analysis_dataset	Array_2	Prep_A	1	CreJ	27	1.5	27.12	1.67	-0.168567533790037
214	expm	F1	array	input	public	expm_F1_array_raw_public.csv	2a_refined_analysis_dataset	Array_2	Prep_A	2	CreJ	27	1.5	26.93	1.66	-0.161923096112117
215	expm	F1	array	input	public	expm_F1_array_raw_public.csv	2a_refined_analysis_dataset	Array_1	Prep_A	1	CreJ	27	1.5	26.68	1.61	-0.114977648010731
216	expm	F1	array	input	public	expm_F1_array_raw_public.csv	2a_refined_analysis_dataset	Array_1	Prep_A	2	CreJ	27	1.5	27.02	1.61	-0.109518072591331
217	expm	F1	array	input	public	expm_F1_array_raw_public.csv	2a_refined_analysis_dataset	Array_1	Prep_A	2	CreJ	5	3.5	5.01	3.87	-0.365181628219607
218	expm	F1	array	input	public	expm_F1_array_raw_public.csv	2a_refined_analysis_dataset	Array_1	Prep_A	1	CreJ	5	3.5	5.03	3.83	-0.326148175882377
219	expm	F1	array	input	public	expm_F1_array_raw_public.csv	2a_refined_analysis_dataset	Array_1	Prep_A	1	CreE	5	3.5	5.02	3.72	-0.221380076695626
220	expm	F1	array	input	public	expm_F1_array_raw_public.csv	2a_refined_analysis_dataset	Array_1	Prep_A	2	CreE	5	3.5	5.01	3.7	-0.197191008593066
221	expm	F1	array	input	public	expm_F1_array_raw_public.csv	2a_refined_analysis_dataset	Array_2	Prep_A	1	CreJ	5	3.5	5.03	3.8	-0.302960424738183
222	expm	F1	array	input	public	expm_F1_array_raw_public.csv	2a_refined_analysis_dataset	Array_2	Prep_A	2	CreJ	5	3.5	5.02	3.83	-0.333903292811503
223	expm	F1	array	input	public	expm_F1_array_raw_public.csv	2a_refined_analysis_dataset	Array_2	Prep_A	1	CreE	5	3.5	5.03	3.74	-0.237636266923146
224	expm	F1	array	input	public	expm_F1_array_raw_public.csv	2a_refined_analysis_dataset	Array_2	Prep_A	2	CreE	5	3.5	5.02	3.71	-0.209770197661356
225	expm	F1	array	input	public	expm_F1_array_raw_public.csv	2a_refined_analysis_dataset	Array_2	Prep_A	2	CreE	28	1.5	27.99	1.8	-0.297372572078582
226	expm	F1	array	input	public	expm_F1_array_raw_public.csv	2a_refined_analysis_dataset	Array_2	Prep_A	1	CreE	28	1.5	28.33	1.8	-0.304817443451512
227	expm	F1	array	input	public	expm_F1_array_raw_public.csv	2a_refined_analysis_dataset	Array_2	Prep_A	2	CreJ	28	1.5	27.99	1.65	-0.151064574386898
228	expm	F1	array	input	public	expm_F1_array_raw_public.csv	2a_refined_analysis_dataset	Array_2	Prep_A	1	CreJ	28	1.5	28.33	1.67	-0.168141683988908
229	expm	F1	array	input	public	expm_F1_array_raw_public.csv	2a_refined_analysis_dataset	Array_1	Prep_A	1	CreE	28	1.5	27.96	1.79	-0.285758888434262
230	expm	F1	array	input	public	expm_F1_array_raw_public.csv	2a_refined_analysis_dataset	Array_1	Prep_A	2	CreE	28	1.5	27.96	1.78	-0.279002618424712
231	expm	F1	array	input	public	expm_F1_array_raw_public.csv	2a_refined_analysis_dataset	Array_1	Prep_A	1	CreJ	28	1.5	27.96	1.63	-0.132949944756938
232	expm	F1	array	input	public	expm_F1_array_raw_public.csv	2a_refined_analysis_dataset	Array_1	Prep_A	2	CreJ	28	1.5	27.96	1.71	-0.207292243885058
233	expm	F1	array	input	public	expm_F1_array_raw_public.csv	2a_refined_analysis_dataset	Array_2	Prep_A	2	CreE	6	3.5	6.02	3.73	-0.23127574645387
234	expm	F1	array	input	public	expm_F1_array_raw_public.csv	2a_refined_analysis_dataset	Array_2	Prep_A	1	CreE	6	3.5	6.04	3.75	-0.253567516459
235	expm	F1	array	input	public	expm_F1_array_raw_public.csv	2a_refined_analysis_dataset	Array_1	Prep_A	1	CreJ	6	3.5	5.99	3.8	-0.304117365638239
236	expm	F1	array	input	public	expm_F1_array_raw_public.csv	2a_refined_analysis_dataset	Array_1	Prep_A	2	CreJ	6	3.5	5.99	3.89	-0.38820693990436
237	expm	F1	array	input	public	expm_F1_array_raw_public.csv	2a_refined_analysis_dataset	Array_2	Prep_A	1	CreJ	6	3.5	6.04	3.78	-0.279160109862246
238	expm	F1	array	input	public	expm_F1_array_raw_public.csv	2a_refined_analysis_dataset	Array_2	Prep_A	2	CreJ	6	3.5	6.02	3.82	-0.321281399629356
239	expm	F1	array	input	public	expm_F1_array_raw_public.csv	2a_refined_analysis_dataset	Array_1	Prep_A	2	CreE	6	3.5	5.99	3.73	-0.22607802825351
240	expm	F1	array	input	public	expm_F1_array_raw_public.csv	2a_refined_analysis_dataset	Array_1	Prep_A	1	CreE	6	3.5	5.99	3.73	-0.232512441881291
241	expm	F1	array	input	public	expm_F1_array_raw_public.csv	2a_refined_analysis_dataset	Array_2	Prep_A	2	CreE	29	1.5	28.98	1.82	-0.317805872537449
242	expm	F1	array	input	public	expm_F1_array_raw_public.csv	2a_refined_analysis_dataset	Array_2	Prep_A	1	CreE	29	1.5	28.96	1.87	-0.367508896936359
243	expm	F1	array	input	public	expm_F1_array_raw_public.csv	2a_refined_analysis_dataset	Array_1	Prep_A	2	CreJ	29	1.5	29.07	1.62	-0.119310131137293
244	expm	F1	array	input	public	expm_F1_array_raw_public.csv	2a_refined_analysis_dataset	Array_1	Prep_A	1	CreJ	29	1.5	28.94	1.69	-0.188033198474533
245	expm	F1	array	input	public	expm_F1_array_raw_public.csv	2a_refined_analysis_dataset	Array_2	Prep_A	1	CreJ	29	1.5	28.96	1.65	-0.149031322982387
246	expm	F1	array	input	public	expm_F1_array_raw_public.csv	2a_refined_analysis_dataset	Array_2	Prep_A	2	CreJ	29	1.5	28.98	1.71	-0.208221337956887
247	expm	F1	array	input	public	expm_F1_array_raw_public.csv	2a_refined_analysis_dataset	Array_1	Prep_A	2	CreE	29	1.5	29.07	1.84	-0.336631003694729
248	expm	F1	array	input	public	expm_F1_array_raw_public.csv	2a_refined_analysis_dataset	Array_1	Prep_A	1	CreE	29	1.5	28.94	1.82	-0.315099143289609
249	expm	F1	array	input	public	expm_F1_array_raw_public.csv	2a_refined_analysis_dataset	Array_1	Prep_A	2	CreJ	7	3.5	7.03	3.85	-0.351141680282973
250	expm	F1	array	input	public	expm_F1_array_raw_public.csv	2a_refined_analysis_dataset	Array_1	Prep_A	1	CreJ	7	3.5	6.98	3.81	-0.310807836285133
251	expm	F1	array	input	public	expm_F1_array_raw_public.csv	2a_refined_analysis_dataset	Array_1	Prep_A	1	CreE	7	3.5	6.98	3.69	-0.192080117160441
252	expm	F1	array	input	public	expm_F1_array_raw_public.csv	2a_refined_analysis_dataset	Array_1	Prep_A	2	CreE	7	3.5	7.03	3.75	-0.246348322897751
253	expm	F1	array	input	public	expm_F1_array_raw_public.csv	2a_refined_analysis_dataset	Array_2	Prep_A	2	CreJ	7	3.5	7	3.87	-0.367954729138508
254	expm	F1	array	input	public	expm_F1_array_raw_public.csv	2a_refined_analysis_dataset	Array_2	Prep_A	1	CreJ	7	3.5	6.96	3.85	-0.354705234537378
255	expm	F1	array	input	public	expm_F1_array_raw_public.csv	2a_refined_analysis_dataset	Array_2	Prep_A	2	CreE	7	3.5	7	3.78	-0.28478567392954
256	expm	F1	array	input	public	expm_F1_array_raw_public.csv	2a_refined_analysis_dataset	Array_2	Prep_A	1	CreE	7	3.5	6.96	3.75	-0.250518423061191
257	expm	F1	array	input	public	expm_F1_array_raw_public.csv	2a_refined_analysis_dataset	Array_2	Prep_A	1	CreE	30	1.5	30.15	1.83	-0.327862277128598
258	expm	F1	array	input	public	expm_F1_array_raw_public.csv	2a_refined_analysis_dataset	Array_2	Prep_A	2	CreE	30	1.5	30.41	1.84	-0.340558717457158
259	expm	F1	array	input	public	expm_F1_array_raw_public.csv	2a_refined_analysis_dataset	Array_1	Prep_A	2	CreE	30	1.5	29.93	1.84	-0.341751424547188
260	expm	F1	array	input	public	expm_F1_array_raw_public.csv	2a_refined_analysis_dataset	Array_1	Prep_A	1	CreE	30	1.5	30.15	1.82	-0.320865058271678
261	expm	F1	array	input	public	expm_F1_array_raw_public.csv	2a_refined_analysis_dataset	Array_1	Prep_A	1	CreJ	30	1.5	30.14	1.71	-0.213346462974143
262	expm	F1	array	input	public	expm_F1_array_raw_public.csv	2a_refined_analysis_dataset	Array_1	Prep_A	2	CreJ	30	1.5	29.93	1.64	-0.143537887454183
263	expm	F1	array	input	public	expm_F1_array_raw_public.csv	2a_refined_analysis_dataset	Array_2	Prep_A	2	CreJ	30	1.5	30.41	1.63	-0.130357720793437
264	expm	F1	array	input	public	expm_F1_array_raw_public.csv	2a_refined_analysis_dataset	Array_2	Prep_A	1	CreJ	30	1.5	30.15	1.74	-0.239050627253498
265	expm	F1	array	input	public	expm_F1_array_raw_public.csv	2a_refined_analysis_dataset	Array_2	Prep_A	1	CreJ	8	3.5	8.01	3.87	-0.37104618231131
266	expm	F1	array	input	public	expm_F1_array_raw_public.csv	2a_refined_analysis_dataset	Array_2	Prep_A	2	CreJ	8	3.5	8.02	3.85	-0.34608836541923
267	expm	F1	array	input	public	expm_F1_array_raw_public.csv	2a_refined_analysis_dataset	Array_1	Prep_A	1	CreE	8	3.5	7.94	3.8	-0.297637207551816
268	expm	F1	array	input	public	expm_F1_array_raw_public.csv	2a_refined_analysis_dataset	Array_1	Prep_A	2	CreE	8	3.5	8	3.77	-0.269091247470235
269	expm	F1	array	input	public	expm_F1_array_raw_public.csv	2a_refined_analysis_dataset	Array_2	Prep_A	1	CreE	8	3.5	8.01	3.77	-0.267344115135455
270	expm	F1	array	input	public	expm_F1_array_raw_public.csv	2a_refined_analysis_dataset	Array_2	Prep_A	2	CreE	8	3.5	8.02	3.75	-0.253100606307465
271	expm	F1	array	input	public	expm_F1_array_raw_public.csv	2a_refined_analysis_dataset	Array_1	Prep_A	1	CreJ	8	3.5	7.94	3.83	-0.331083743437815
272	expm	F1	array	input	public	expm_F1_array_raw_public.csv	2a_refined_analysis_dataset	Array_1	Prep_A	2	CreJ	8	3.5	8	3.86	-0.360846131305326
273	expm	F1	array	input	public	expm_F1_array_raw_public.csv	2a_refined_analysis_dataset	Array_1	Prep_A	1	CreJ	31	1.5	31.18	1.59	-0.0897338759593542
274	expm	F1	array	input	public	expm_F1_array_raw_public.csv	2a_refined_analysis_dataset	Array_1	Prep_A	2	CreJ	31	1.5	30.79	1.61	-0.110882794226924
275	expm	F1	array	input	public	expm_F1_array_raw_public.csv	2a_refined_analysis_dataset	Array_2	Prep_A	2	CreJ	31	1.5	31.17	1.58	-0.075422220741397
276	expm	F1	array	input	public	expm_F1_array_raw_public.csv	2a_refined_analysis_dataset	Array_2	Prep_A	1	CreJ	31	1.5	31.28	1.65	-0.145585843697237
277	expm	F1	array	input	public	expm_F1_array_raw_public.csv	2a_refined_analysis_dataset	Array_2	Prep_A	2	CreE	31	1.5	31.18	1.85	-0.353290328814962
278	expm	F1	array	input	public	expm_F1_array_raw_public.csv	2a_refined_analysis_dataset	Array_2	Prep_A	1	CreE	31	1.5	31.28	1.87	-0.369889316682722
279	expm	F1	array	input	public	expm_F1_array_raw_public.csv	2a_refined_analysis_dataset	Array_1	Prep_A	2	CreE	31	1.5	30.79	1.89	-0.390548218260892
280	expm	F1	array	input	public	expm_F1_array_raw_public.csv	2a_refined_analysis_dataset	Array_1	Prep_A	1	CreE	31	1.5	31.18	1.84	-0.338663804146302
281	expm	F1	array	input	public	expm_F1_array_raw_public.csv	2a_refined_analysis_dataset	Array_1	Prep_A	2	CreJ	9	3.5	9	3.84	-0.338464688644983
282	expm	F1	array	input	public	expm_F1_array_raw_public.csv	2a_refined_analysis_dataset	Array_1	Prep_A	1	CreJ	9	3.5	9.05	3.81	-0.313820665021623
283	expm	F1	array	input	public	expm_F1_array_raw_public.csv	2a_refined_analysis_dataset	Array_2	Prep_A	2	CreE	9	3.5	9.01	3.78	-0.278596258006584
284	expm	F1	array	input	public	expm_F1_array_raw_public.csv	2a_refined_analysis_dataset	Array_2	Prep_A	1	CreE	9	3.5	9.02	3.76	-0.255242825668704
285	expm	F1	array	input	public	expm_F1_array_raw_public.csv	2a_refined_analysis_dataset	Array_2	Prep_A	1	CreJ	9	3.5	9.02	3.82	-0.324490416537737
286	expm	F1	array	input	public	expm_F1_array_raw_public.csv	2a_refined_analysis_dataset	Array_2	Prep_A	2	CreJ	9	3.5	9.01	3.86	-0.355695863346607
287	expm	F1	array	input	public	expm_F1_array_raw_public.csv	2a_refined_analysis_dataset	Array_1	Prep_A	1	CreE	9	3.5	9.05	3.81	-0.305173162613394
288	expm	F1	array	input	public	expm_F1_array_raw_public.csv	2a_refined_analysis_dataset	Array_1	Prep_A	2	CreE	9	3.5	9	3.77	-0.272082750980474
289	expm	F1	array	input	public	expm_F1_array_raw_public.csv	2a_refined_analysis_dataset	Array_1	Prep_A	2	CreJ	32	1.5	32.15	1.69	-0.18605602018935
290	expm	F1	array	input	public	expm_F1_array_raw_public.csv	2a_refined_analysis_dataset	Array_1	Prep_A	1	CreJ	32	1.5	31.74	1.6	-0.0984251942173
291	expm	F1	array	input	public	expm_F1_array_raw_public.csv	2a_refined_analysis_dataset	Array_2	Prep_A	1	CreE	32	1.5	32.1	1.89	-0.387467322396803
292	expm	F1	array	input	public	expm_F1_array_raw_public.csv	2a_refined_analysis_dataset	Array_2	Prep_A	2	CreE	32	1.5	32.26	1.86	-0.364327765952203
293	expm	F1	array	input	public	expm_F1_array_raw_public.csv	2a_refined_analysis_dataset	Array_2	Prep_A	1	CreJ	32	1.5	32.1	1.57	-0.0701137165466057
294	expm	F1	array	input	public	expm_F1_array_raw_public.csv	2a_refined_analysis_dataset	Array_2	Prep_A	2	CreJ	32	1.5	32.26	1.62	-0.115151852369176
295	expm	F1	array	input	public	expm_F1_array_raw_public.csv	2a_refined_analysis_dataset	Array_1	Prep_A	1	CreE	32	1.5	31.74	1.9	-0.401762329241533
296	expm	F1	array	input	public	expm_F1_array_raw_public.csv	2a_refined_analysis_dataset	Array_1	Prep_A	2	CreE	32	1.5	32.15	1.85	-0.350336168565983
297	expm	F1	array	input	public	expm_F1_array_raw_public.csv	2a_refined_analysis_dataset	Array_2	Prep_A	2	CreJ	10	3.5	10.02	3.87	-0.374782986009131
298	expm	F1	array	input	public	expm_F1_array_raw_public.csv	2a_refined_analysis_dataset	Array_2	Prep_A	1	CreJ	10	3.5	10.1	3.87	-0.365719176494671
299	expm	F1	array	input	public	expm_F1_array_raw_public.csv	2a_refined_analysis_dataset	Array_1	Prep_A	2	CreJ	10	3.5	10.02	3.79	-0.28725834735052
300	expm	F1	array	input	public	expm_F1_array_raw_public.csv	2a_refined_analysis_dataset	Array_1	Prep_A	1	CreJ	10	3.5	10.03	3.84	-0.33614818749663
301	expm	F1	array	input	public	expm_F1_array_raw_public.csv	2a_refined_analysis_dataset	Array_2	Prep_A	1	CreE	10	3.5	10.1	3.78	-0.280025837195856
302	expm	F1	array	input	public	expm_F1_array_raw_public.csv	2a_refined_analysis_dataset	Array_2	Prep_A	2	CreE	10	3.5	10.01	3.78	-0.281313830611556
303	expm	F1	array	input	public	expm_F1_array_raw_public.csv	2a_refined_analysis_dataset	Array_1	Prep_A	1	CreE	10	3.5	10.02	3.78	-0.276507114983616
304	expm	F1	array	input	public	expm_F1_array_raw_public.csv	2a_refined_analysis_dataset	Array_1	Prep_A	2	CreE	10	3.5	10.01	3.79	-0.290576674950756
305	expm	F1	array	input	public	expm_F1_array_raw_public.csv	2a_refined_analysis_dataset	Array_2	Prep_A	1	CreE	33	1.5	33.12	1.85	-0.35053799464763
306	expm	F1	array	input	public	expm_F1_array_raw_public.csv	2a_refined_analysis_dataset	Array_2	Prep_A	2	CreE	33	1.5	33	1.86	-0.36200831417099
307	expm	F1	array	input	public	expm_F1_array_raw_public.csv	2a_refined_analysis_dataset	Array_2	Prep_A	2	CreJ	33	1.5	33	1.6	-0.100324934065994
308	expm	F1	array	input	public	expm_F1_array_raw_public.csv	2a_refined_analysis_dataset	Array_2	Prep_A	1	CreJ	33	1.5	33.12	1.62	-0.121481132511474
309	expm	F1	array	input	public	expm_F1_array_raw_public.csv	2a_refined_analysis_dataset	Array_1	Prep_A	2	CreJ	33	1.5	33.15	1.68	-0.17525956769346
310	expm	F1	array	input	public	expm_F1_array_raw_public.csv	2a_refined_analysis_dataset	Array_1	Prep_A	1	CreJ	33	1.5	32.94	1.6	-0.0964998180338301
311	expm	F1	array	input	public	expm_F1_array_raw_public.csv	2a_refined_analysis_dataset	Array_1	Prep_A	2	CreE	33	1.5	33.15	1.88	-0.38205625919029
312	expm	F1	array	input	public	expm_F1_array_raw_public.csv	2a_refined_analysis_dataset	Array_1	Prep_A	1	CreE	33	1.5	32.94	1.89	-0.38518198127293
313	expm	F1	array	input	public	expm_F1_array_raw_public.csv	2a_refined_analysis_dataset	Array_2	Prep_A	2	CreJ	11	3.5	11.11	3.88	-0.384961168680094
314	expm	F1	array	input	public	expm_F1_array_raw_public.csv	2a_refined_analysis_dataset	Array_2	Prep_A	1	CreJ	11	3.5	11.08	3.83	-0.331297082651004
315	expm	F1	array	input	public	expm_F1_array_raw_public.csv	2a_refined_analysis_dataset	Array_1	Prep_A	1	CreE	11	3.5	10.93	3.8	-0.304432590586695
316	expm	F1	array	input	public	expm_F1_array_raw_public.csv	2a_refined_analysis_dataset	Array_1	Prep_A	2	CreE	11	3.5	11.07	3.79	-0.291151231371555
317	expm	F1	array	input	public	expm_F1_array_raw_public.csv	2a_refined_analysis_dataset	Array_2	Prep_A	2	CreE	11	3.5	11.11	3.79	-0.288928817322155
318	expm	F1	array	input	public	expm_F1_array_raw_public.csv	2a_refined_analysis_dataset	Array_2	Prep_A	1	CreE	11	3.5	11.07	3.76	-0.261523045383025
319	expm	F1	array	input	public	expm_F1_array_raw_public.csv	2a_refined_analysis_dataset	Array_1	Prep_A	1	CreJ	11	3.5	10.93	3.88	-0.381087622741449
320	expm	F1	array	input	public	expm_F1_array_raw_public.csv	2a_refined_analysis_dataset	Array_1	Prep_A	2	CreJ	11	3.5	11.07	3.89	-0.392846781172088
321	expm	F1	array	input	public	expm_F1_array_raw_public.csv	2a_refined_analysis_dataset	Array_2	Prep_A	1	CreE	34	1.5	34.39	1.86	-0.362194822089769
322	expm	F1	array	input	public	expm_F1_array_raw_public.csv	2a_refined_analysis_dataset	Array_2	Prep_A	2	CreE	34	1.5	34.17	1.93	-0.430928948043019
323	expm	F1	array	input	public	expm_F1_array_raw_public.csv	2a_refined_analysis_dataset	Array_1	Prep_A	1	CreJ	34	1.5	33.96	1.68	-0.183514164774063
324	expm	F1	array	input	public	expm_F1_array_raw_public.csv	2a_refined_analysis_dataset	Array_1	Prep_A	2	CreJ	34	1.5	34.11	1.68	-0.175549627961833
325	expm	F1	array	input	public	expm_F1_array_raw_public.csv	2a_refined_analysis_dataset	Array_1	Prep_A	2	CreE	34	1.5	34.11	1.87	-0.365042197152659
326	expm	F1	array	input	public	expm_F1_array_raw_public.csv	2a_refined_analysis_dataset	Array_1	Prep_A	1	CreE	34	1.5	33.96	1.87	-0.372039523459699
327	expm	F1	array	input	public	expm_F1_array_raw_public.csv	2a_refined_analysis_dataset	Array_2	Prep_A	2	CreJ	34	1.5	34.17	1.6	-0.103026551273574
328	expm	F1	array	input	public	expm_F1_array_raw_public.csv	2a_refined_analysis_dataset	Array_2	Prep_A	1	CreJ	34	1.5	34.39	1.59	-0.0893662868122343
329	expm	F1	array	input	public	expm_F1_array_raw_public.csv	2a_refined_analysis_dataset	Array_1	Prep_A	1	CreE	12	3.5	12.05	3.83	-0.333641799194336
330	expm	F1	array	input	public	expm_F1_array_raw_public.csv	2a_refined_analysis_dataset	Array_1	Prep_A	2	CreE	12	3.5	12.06	3.84	-0.336717268600696
331	expm	F1	array	input	public	expm_F1_array_raw_public.csv	2a_refined_analysis_dataset	Array_2	Prep_A	2	CreE	12	3.5	12.08	3.79	-0.287322668478406
332	expm	F1	array	input	public	expm_F1_array_raw_public.csv	2a_refined_analysis_dataset	Array_2	Prep_A	1	CreE	12	3.5	11.91	3.78	-0.278471641590596
333	expm	F1	array	input	public	expm_F1_array_raw_public.csv	2a_refined_analysis_dataset	Array_2	Prep_A	1	CreJ	12	3.5	11.91	3.86	-0.362328323817215
334	expm	F1	array	input	public	expm_F1_array_raw_public.csv	2a_refined_analysis_dataset	Array_2	Prep_A	2	CreJ	12	3.5	12.08	3.94	-0.436975984195975
335	expm	F1	array	input	public	expm_F1_array_raw_public.csv	2a_refined_analysis_dataset	Array_1	Prep_A	1	CreJ	12	3.5	12.05	3.88	-0.382583401765394
336	expm	F1	array	input	public	expm_F1_array_raw_public.csv	2a_refined_analysis_dataset	Array_1	Prep_A	2	CreJ	12	3.5	12.07	3.88	-0.382080003145294
337	expm	F1	array	input	public	expm_F1_array_raw_public.csv	2a_refined_analysis_dataset	Array_2	Prep_A	1	CreE	35	1.5	35.29	1.92	-0.418909765119626
338	expm	F1	array	input	public	expm_F1_array_raw_public.csv	2a_refined_analysis_dataset	Array_2	Prep_A	2	CreE	35	1.5	34.97	1.87	-0.374903456885686
339	expm	F1	array	input	public	expm_F1_array_raw_public.csv	2a_refined_analysis_dataset	Array_1	Prep_A	1	CreE	35	1.5	35.18	1.88	-0.375214501635316
340	expm	F1	array	input	public	expm_F1_array_raw_public.csv	2a_refined_analysis_dataset	Array_1	Prep_A	2	CreE	35	1.5	34.96	1.93	-0.426789326021526
341	expm	F1	array	input	public	expm_F1_array_raw_public.csv	2a_refined_analysis_dataset	Array_2	Prep_A	1	CreJ	35	1.5	35.28	1.59	-0.0903683818257326
342	expm	F1	array	input	public	expm_F1_array_raw_public.csv	2a_refined_analysis_dataset	Array_2	Prep_A	2	CreJ	35	1.5	34.97	1.6	-0.0994286578769827
343	expm	F1	array	input	public	expm_F1_array_raw_public.csv	2a_refined_analysis_dataset	Array_1	Prep_A	1	CreJ	35	1.5	35.18	1.65	-0.154452413512362
344	expm	F1	array	input	public	expm_F1_array_raw_public.csv	2a_refined_analysis_dataset	Array_1	Prep_A	2	CreJ	35	1.5	34.96	1.6	-0.101632791279542
345	expm	F1	array	input	public	expm_F1_array_raw_public.csv	2a_refined_analysis_dataset	Array_2	Prep_A	2	CreJ	13	3.5	13	3.86	-0.356625422984413
346	expm	F1	array	input	public	expm_F1_array_raw_public.csv	2a_refined_analysis_dataset	Array_2	Prep_A	1	CreJ	13	3.5	12.95	3.96	-0.464451216604493
347	expm	F1	array	input	public	expm_F1_array_raw_public.csv	2a_refined_analysis_dataset	Array_1	Prep_A	2	CreJ	13	3.5	13	3.97	-0.469257366003048
348	expm	F1	array	input	public	expm_F1_array_raw_public.csv	2a_refined_analysis_dataset	Array_1	Prep_A	1	CreJ	13	3.5	12.87	3.84	-0.343374364249738
349	expm	F1	array	input	public	expm_F1_array_raw_public.csv	2a_refined_analysis_dataset	Array_1	Prep_A	1	CreE	13	3.5	12.87	3.84	-0.340577909426602
350	expm	F1	array	input	public	expm_F1_array_raw_public.csv	2a_refined_analysis_dataset	Array_1	Prep_A	2	CreE	13	3.5	13	3.81	-0.313323658213702
351	expm	F1	array	input	public	expm_F1_array_raw_public.csv	2a_refined_analysis_dataset	Array_2	Prep_A	2	CreE	13	3.5	13	3.8	-0.298312180694382
352	expm	F1	array	input	public	expm_F1_array_raw_public.csv	2a_refined_analysis_dataset	Array_2	Prep_A	1	CreE	13	3.5	12.95	3.82	-0.317596949868652
353	expm	F1	array	input	public	expm_F1_array_raw_public.csv	2a_refined_analysis_dataset	Array_2	Prep_A	2	CreJ	14	3.5	14.14	3.93	-0.43440529728725
354	expm	F1	array	input	public	expm_F1_array_raw_public.csv	2a_refined_analysis_dataset	Array_2	Prep_A	1	CreJ	14	3.5	13.98	3.89	-0.38681072303021
355	expm	F1	array	input	public	expm_F1_array_raw_public.csv	2a_refined_analysis_dataset	Array_2	Prep_A	2	CreE	14	3.5	14.14	3.82	-0.317359191127514
356	expm	F1	array	input	public	expm_F1_array_raw_public.csv	2a_refined_analysis_dataset	Array_2	Prep_A	1	CreE	14	3.5	13.98	3.78	-0.281540120303664
357	expm	F1	array	input	public	expm_F1_array_raw_public.csv	2a_refined_analysis_dataset	Array_1	Prep_A	1	CreJ	14	3.5	14.06	3.89	-0.39075769813368
358	expm	F1	array	input	public	expm_F1_array_raw_public.csv	2a_refined_analysis_dataset	Array_1	Prep_A	2	CreJ	14	3.5	13.97	3.91	-0.414579712485311
359	expm	F1	array	input	public	expm_F1_array_raw_public.csv	2a_refined_analysis_dataset	Array_1	Prep_A	2	CreE	14	3.5	13.97	3.85	-0.350181555325894
360	expm	F1	array	input	public	expm_F1_array_raw_public.csv	2a_refined_analysis_dataset	Array_1	Prep_A	1	CreE	14	3.5	14.06	3.84	-0.337364653853914
361	expm	F1	array	input	public	expm_F1_array_raw_public.csv	2a_refined_analysis_dataset	Array_2	Prep_A	1	CreE	1	2	1.02	2.02	-0.0175812271112337
362	expm	F1	array	input	public	expm_F1_array_raw_public.csv	2a_refined_analysis_dataset	Array_2	Prep_A	2	CreE	1	2	1.02	2.04	-0.0395007978129538
363	expm	F1	array	input	public	expm_F1_array_raw_public.csv	2a_refined_analysis_dataset	Array_2	Prep_A	2	CreJ	1	2	1.02	2.08	-0.0806805810860918
364	expm	F1	array	input	public	expm_F1_array_raw_public.csv	2a_refined_analysis_dataset	Array_2	Prep_A	1	CreJ	1	2	1.02	2.09	-0.0931269150601715
365	expm	F1	array	input	public	expm_F1_array_raw_public.csv	2a_refined_analysis_dataset	Array_1	Prep_A	1	CreJ	1	2	1.01	2.12	-0.121923275735495
366	expm	F1	array	input	public	expm_F1_array_raw_public.csv	2a_refined_analysis_dataset	Array_1	Prep_A	2	CreJ	1	2	1	2.06	-0.056393008810165
367	expm	F1	array	input	public	expm_F1_array_raw_public.csv	2a_refined_analysis_dataset	Array_1	Prep_A	2	CreE	1	2	1	2.01	-0.0058178056935736
368	expm	F1	array	input	public	expm_F1_array_raw_public.csv	2a_refined_analysis_dataset	Array_1	Prep_A	1	CreE	1	2	1.01	2.01	-0.0104154406517738
369	expm	F1	array	input	public	expm_F1_array_raw_public.csv	2a_refined_analysis_dataset	Array_2	Prep_A	2	CreJ	15	3.5	15.08	3.85	-0.350957135698257
370	expm	F1	array	input	public	expm_F1_array_raw_public.csv	2a_refined_analysis_dataset	Array_2	Prep_A	1	CreJ	15	3.5	15.07	3.9	-0.400587672962337
371	expm	F1	array	input	public	expm_F1_array_raw_public.csv	2a_refined_analysis_dataset	Array_2	Prep_A	1	CreE	15	3.5	15.07	3.86	-0.35578650000234
372	expm	F1	array	input	public	expm_F1_array_raw_public.csv	2a_refined_analysis_dataset	Array_2	Prep_A	2	CreE	15	3.5	15.07	3.83	-0.32902835917444
373	expm	F1	array	input	public	expm_F1_array_raw_public.csv	2a_refined_analysis_dataset	Array_1	Prep_A	1	CreE	15	3.5	14.99	3.85	-0.35296139840385
374	expm	F1	array	input	public	expm_F1_array_raw_public.csv	2a_refined_analysis_dataset	Array_1	Prep_A	2	CreE	15	3.5	15.09	3.87	-0.3663287236974
375	expm	F1	array	input	public	expm_F1_array_raw_public.csv	2a_refined_analysis_dataset	Array_1	Prep_A	2	CreJ	15	3.5	15.09	3.81	-0.311803519659037
376	expm	F1	array	input	public	expm_F1_array_raw_public.csv	2a_refined_analysis_dataset	Array_1	Prep_A	1	CreJ	15	3.5	14.99	3.89	-0.394071210412967
377	expm	F1	array	input	public	expm_F1_array_raw_public.csv	2a_refined_analysis_dataset	Array_2	Prep_A	2	CreE	2	2	2.02	2.03	-0.0288748894722173
378	expm	F1	array	input	public	expm_F1_array_raw_public.csv	2a_refined_analysis_dataset	Array_2	Prep_A	1	CreE	2	2	2	2	0.00244835781509289
379	expm	F1	array	input	public	expm_F1_array_raw_public.csv	2a_refined_analysis_dataset	Array_2	Prep_A	2	CreJ	2	2	2.02	2.06	-0.0624907079747565
380	expm	F1	array	input	public	expm_F1_array_raw_public.csv	2a_refined_analysis_dataset	Array_2	Prep_A	1	CreJ	2	2	2	2.01	-0.00904112215912667
381	expm	F1	array	input	public	expm_F1_array_raw_public.csv	2a_refined_analysis_dataset	Array_1	Prep_A	2	CreE	2	2	1.98	2.03	-0.0300875437730372
382	expm	F1	array	input	public	expm_F1_array_raw_public.csv	2a_refined_analysis_dataset	Array_1	Prep_A	1	CreE	2	2	2.02	2.05	-0.0458152364191373
383	expm	F1	array	input	public	expm_F1_array_raw_public.csv	2a_refined_analysis_dataset	Array_1	Prep_A	2	CreJ	2	2	1.98	2.15	-0.147951933866758
384	expm	F1	array	input	public	expm_F1_array_raw_public.csv	2a_refined_analysis_dataset	Array_1	Prep_A	1	CreJ	2	2	2.02	2.08	-0.0845283930877274
385	expm	F1	array	input	public	expm_F1_array_raw_public.csv	2a_refined_analysis_dataset	Array_2	Prep_A	2	CreE	16	3.5	16.11	3.89	-0.392426983100849
386	expm	F1	array	input	public	expm_F1_array_raw_public.csv	2a_refined_analysis_dataset	Array_2	Prep_A	1	CreE	16	3.5	16.02	3.83	-0.333193497551688
387	expm	F1	array	input	public	expm_F1_array_raw_public.csv	2a_refined_analysis_dataset	Array_1	Prep_A	2	CreE	16	3.5	16.14	3.88	-0.381446136315998
388	expm	F1	array	input	public	expm_F1_array_raw_public.csv	2a_refined_analysis_dataset	Array_1	Prep_A	1	CreE	16	3.5	16.03	3.89	-0.392390891445698
389	expm	F1	array	input	public	expm_F1_array_raw_public.csv	2a_refined_analysis_dataset	Array_1	Prep_A	1	CreJ	16	3.5	16.03	3.88	-0.382613277569507
390	expm	F1	array	input	public	expm_F1_array_raw_public.csv	2a_refined_analysis_dataset	Array_1	Prep_A	2	CreJ	16	3.5	16.14	3.89	-0.393193759926957
391	expm	F1	array	input	public	expm_F1_array_raw_public.csv	2a_refined_analysis_dataset	Array_2	Prep_A	2	CreJ	16	3.5	16.11	3.93	-0.433815619240431
392	expm	F1	array	input	public	expm_F1_array_raw_public.csv	2a_refined_analysis_dataset	Array_2	Prep_A	1	CreJ	16	3.5	16.02	3.92	-0.42242476578053
393	expm	F1	array	input	public	expm_F1_array_raw_public.csv	2a_refined_analysis_dataset	Array_2	Prep_A	2	CreJ	3	2	3.03	2.12	-0.118112119726132
394	expm	F1	array	input	public	expm_F1_array_raw_public.csv	2a_refined_analysis_dataset	Array_2	Prep_A	1	CreJ	3	2	3.01	2.05	-0.0526184394125218
395	expm	F1	array	input	public	expm_F1_array_raw_public.csv	2a_refined_analysis_dataset	Array_1	Prep_A	2	CreJ	3	2	2.94	2.12	-0.11608102260374
396	expm	F1	array	input	public	expm_F1_array_raw_public.csv	2a_refined_analysis_dataset	Array_1	Prep_A	1	CreJ	3	2	3.03	2.04	-0.0360492064127
397	expm	F1	array	input	public	expm_F1_array_raw_public.csv	2a_refined_analysis_dataset	Array_1	Prep_A	2	CreE	3	2	2.94	2.04	-0.0437274513350023
398	expm	F1	array	input	public	expm_F1_array_raw_public.csv	2a_refined_analysis_dataset	Array_1	Prep_A	1	CreE	3	2	3.03	2.05	-0.047111611819342
399	expm	F1	array	input	public	expm_F1_array_raw_public.csv	2a_refined_analysis_dataset	Array_2	Prep_A	1	CreE	3	2	3.01	2.04	-0.040387261750332
400	expm	F1	array	input	public	expm_F1_array_raw_public.csv	2a_refined_analysis_dataset	Array_2	Prep_A	2	CreE	3	2	3.03	2.04	-0.0418544157481424
401	expm	F1	array	input	public	expm_F1_array_raw_public.csv	2a_refined_analysis_dataset	Array_2	Prep_A	2	CreJ	17	3.5	17.03	3.92	-0.416343915538782
402	expm	F1	array	input	public	expm_F1_array_raw_public.csv	2a_refined_analysis_dataset	Array_2	Prep_A	1	CreJ	17	3.5	17.07	3.9	-0.404956625561313
403	expm	F1	array	input	public	expm_F1_array_raw_public.csv	2a_refined_analysis_dataset	Array_1	Prep_A	1	CreJ	17	3.5	17.08	3.98	-0.481888974070882
404	expm	F1	array	input	public	expm_F1_array_raw_public.csv	2a_refined_analysis_dataset	Array_1	Prep_A	2	CreJ	17	3.5	16.99	3.92	-0.415776109802323
405	expm	F1	array	input	public	expm_F1_array_raw_public.csv	2a_refined_analysis_dataset	Array_1	Prep_A	2	CreE	17	3.5	16.99	3.88	-0.37861491530216
406	expm	F1	array	input	public	expm_F1_array_raw_public.csv	2a_refined_analysis_dataset	Array_1	Prep_A	1	CreE	17	3.5	17.07	3.89	-0.38858063588145
407	expm	F1	array	input	public	expm_F1_array_raw_public.csv	2a_refined_analysis_dataset	Array_2	Prep_A	2	CreE	17	3.5	17.03	3.88	-0.38279041250746
408	expm	F1	array	input	public	expm_F1_array_raw_public.csv	2a_refined_analysis_dataset	Array_2	Prep_A	1	CreE	17	3.5	17.07	3.84	-0.3444604097902
409	expm	F1	array	input	public	expm_F1_array_raw_public.csv	2a_refined_analysis_dataset	Array_2	Prep_A	2	CreE	4	2	3.98	2.1	-0.0992928364262822
410	expm	F1	array	input	public	expm_F1_array_raw_public.csv	2a_refined_analysis_dataset	Array_2	Prep_A	1	CreE	4	2	4	2.06	-0.062517492374182
411	expm	F1	array	input	public	expm_F1_array_raw_public.csv	2a_refined_analysis_dataset	Array_2	Prep_A	1	CreJ	4	2	4	2.05	-0.0539628285375695
412	expm	F1	array	input	public	expm_F1_array_raw_public.csv	2a_refined_analysis_dataset	Array_2	Prep_A	2	CreJ	4	2	3.98	2.11	-0.113739328792549
413	expm	F1	array	input	public	expm_F1_array_raw_public.csv	2a_refined_analysis_dataset	Array_1	Prep_A	2	CreE	4	2	4.03	2.04	-0.0350561916519521
414	expm	F1	array	input	public	expm_F1_array_raw_public.csv	2a_refined_analysis_dataset	Array_1	Prep_A	1	CreE	4	2	4	2.08	-0.0797096856917223
415	expm	F1	array	input	public	expm_F1_array_raw_public.csv	2a_refined_analysis_dataset	Array_1	Prep_A	2	CreJ	4	2	4.03	2.12	-0.117409924772151
416	expm	F1	array	input	public	expm_F1_array_raw_public.csv	2a_refined_analysis_dataset	Array_1	Prep_A	1	CreJ	4	2	4	2.06	-0.0569473671661309
417	expm	F1	array	input	public	expm_F1_array_raw_public.csv	2a_refined_analysis_dataset	Array_1	Prep_A	1	CreE	18	3.5	18.14	3.91	-0.406958218145655
418	expm	F1	array	input	public	expm_F1_array_raw_public.csv	2a_refined_analysis_dataset	Array_1	Prep_A	2	CreE	18	3.5	18.09	3.89	-0.386160599396865
419	expm	F1	array	input	public	expm_F1_array_raw_public.csv	2a_refined_analysis_dataset	Array_2	Prep_A	1	CreJ	18	3.5	17.91	3.87	-0.371791662714557
420	expm	F1	array	input	public	expm_F1_array_raw_public.csv	2a_refined_analysis_dataset	Array_2	Prep_A	2	CreJ	18	3.5	18.04	3.9	-0.396425777936017
421	expm	F1	array	input	public	expm_F1_array_raw_public.csv	2a_refined_analysis_dataset	Array_1	Prep_A	1	CreJ	18	3.5	18.14	3.93	-0.43397596345972
422	expm	F1	array	input	public	expm_F1_array_raw_public.csv	2a_refined_analysis_dataset	Array_1	Prep_A	2	CreJ	18	3.5	18.1	3.89	-0.391083285031721
423	expm	F1	array	input	public	expm_F1_array_raw_public.csv	2a_refined_analysis_dataset	Array_2	Prep_A	1	CreE	18	3.5	17.91	3.9	-0.396596897839825
424	expm	F1	array	input	public	expm_F1_array_raw_public.csv	2a_refined_analysis_dataset	Array_2	Prep_A	2	CreE	18	3.5	18.04	3.88	-0.381203893917115
425	expm	F1	array	input	public	expm_F1_array_raw_public.csv	2a_refined_analysis_dataset	Array_2	Prep_A	2	CreE	5	2	5	2.1	-0.0981858844461105
426	expm	F1	array	input	public	expm_F1_array_raw_public.csv	2a_refined_analysis_dataset	Array_2	Prep_A	1	CreE	5	2	5.01	2.05	-0.0487799761132606
427	expm	F1	array	input	public	expm_F1_array_raw_public.csv	2a_refined_analysis_dataset	Array_1	Prep_A	1	CreJ	5	2	4.99	2.09	-0.0869468578260895
428	expm	F1	array	input	public	expm_F1_array_raw_public.csv	2a_refined_analysis_dataset	Array_1	Prep_A	2	CreJ	5	2	5.04	2.09	-0.0891810770073596
429	expm	F1	array	input	public	expm_F1_array_raw_public.csv	2a_refined_analysis_dataset	Array_2	Prep_A	1	CreJ	5	2	5.01	2.15	-0.153039575598483
430	expm	F1	array	input	public	expm_F1_array_raw_public.csv	2a_refined_analysis_dataset	Array_2	Prep_A	2	CreJ	5	2	5	2.13	-0.130642749700573
431	expm	F1	array	input	public	expm_F1_array_raw_public.csv	2a_refined_analysis_dataset	Array_1	Prep_A	1	CreE	5	2	4.99	2.08	-0.0774794220661708
432	expm	F1	array	input	public	expm_F1_array_raw_public.csv	2a_refined_analysis_dataset	Array_1	Prep_A	2	CreE	5	2	5.04	2.07	-0.0678052938060105
433	expm	F1	array	input	public	expm_F1_array_raw_public.csv	2a_refined_analysis_dataset	Array_1	Prep_A	2	CreE	19	3.5	18.98	3.94	-0.437885123756375
434	expm	F1	array	input	public	expm_F1_array_raw_public.csv	2a_refined_analysis_dataset	Array_1	Prep_A	1	CreE	19	3.5	19.24	3.9	-0.396613635850615
435	expm	F1	array	input	public	expm_F1_array_raw_public.csv	2a_refined_analysis_dataset	Array_2	Prep_A	1	CreE	19	3.5	19.18	3.92	-0.423725089419785
436	expm	F1	array	input	public	expm_F1_array_raw_public.csv	2a_refined_analysis_dataset	Array_2	Prep_A	2	CreE	19	3.5	18.96	3.93	-0.428602241950514
437	expm	F1	array	input	public	expm_F1_array_raw_public.csv	2a_refined_analysis_dataset	Array_1	Prep_A	2	CreJ	19	3.5	18.98	3.93	-0.431481983820762
438	expm	F1	array	input	public	expm_F1_array_raw_public.csv	2a_refined_analysis_dataset	Array_1	Prep_A	1	CreJ	19	3.5	19.24	4	-0.495822084773121
439	expm	F1	array	input	public	expm_F1_array_raw_public.csv	2a_refined_analysis_dataset	Array_2	Prep_A	2	CreJ	19	3.5	18.97	3.99	-0.491564272015651
440	expm	F1	array	input	public	expm_F1_array_raw_public.csv	2a_refined_analysis_dataset	Array_2	Prep_A	1	CreJ	19	3.5	19.18	3.89	-0.394302998133051
441	expm	F1	array	input	public	expm_F1_array_raw_public.csv	2a_refined_analysis_dataset	Array_1	Prep_A	2	CreJ	6	2	6.05	2.13	-0.134424399134052
442	expm	F1	array	input	public	expm_F1_array_raw_public.csv	2a_refined_analysis_dataset	Array_1	Prep_A	1	CreJ	6	2	6.02	2.11	-0.108713926718992
443	expm	F1	array	input	public	expm_F1_array_raw_public.csv	2a_refined_analysis_dataset	Array_2	Prep_A	2	CreE	6	2	6.03	2.1	-0.0954949198893909
444	expm	F1	array	input	public	expm_F1_array_raw_public.csv	2a_refined_analysis_dataset	Array_2	Prep_A	1	CreE	6	2	6.01	2.06	-0.0586301267975911
445	expm	F1	array	input	public	expm_F1_array_raw_public.csv	2a_refined_analysis_dataset	Array_2	Prep_A	1	CreJ	6	2	6.01	2.06	-0.0557059924282712
446	expm	F1	array	input	public	expm_F1_array_raw_public.csv	2a_refined_analysis_dataset	Array_2	Prep_A	2	CreJ	6	2	6.03	2.12	-0.119357159309112
447	expm	F1	array	input	public	expm_F1_array_raw_public.csv	2a_refined_analysis_dataset	Array_1	Prep_A	2	CreE	6	2	6.05	2.08	-0.082967943405571
448	expm	F1	array	input	public	expm_F1_array_raw_public.csv	2a_refined_analysis_dataset	Array_1	Prep_A	1	CreE	6	2	6.02	2.07	-0.0678625259437911
449	expm	F1	array	input	public	expm_F1_array_raw_public.csv	2a_refined_analysis_dataset	Array_1	Prep_A	2	CreJ	20	3.5	20.18	3.85	-0.352192906760037
450	expm	F1	array	input	public	expm_F1_array_raw_public.csv	2a_refined_analysis_dataset	Array_1	Prep_A	1	CreJ	20	3.5	19.85	3.93	-0.428747034808957
451	expm	F1	array	input	public	expm_F1_array_raw_public.csv	2a_refined_analysis_dataset	Array_2	Prep_A	2	CreJ	20	3.5	20.07	3.97	-0.466532165228818
452	expm	F1	array	input	public	expm_F1_array_raw_public.csv	2a_refined_analysis_dataset	Array_2	Prep_A	1	CreJ	20	3.5	19.95	3.96	-0.456253169869058
453	expm	F1	array	input	public	expm_F1_array_raw_public.csv	2a_refined_analysis_dataset	Array_2	Prep_A	2	CreE	20	3.5	20.07	3.94	-0.443269482892188
454	expm	F1	array	input	public	expm_F1_array_raw_public.csv	2a_refined_analysis_dataset	Array_2	Prep_A	1	CreE	20	3.5	19.95	3.93	-0.429473292281098
455	expm	F1	array	input	public	expm_F1_array_raw_public.csv	2a_refined_analysis_dataset	Array_1	Prep_A	2	CreE	20	3.5	20.18	3.87	-0.365336977526548
456	expm	F1	array	input	public	expm_F1_array_raw_public.csv	2a_refined_analysis_dataset	Array_1	Prep_A	1	CreE	20	3.5	19.85	3.89	-0.385862957536298
457	expm	F1	array	input	public	expm_F1_array_raw_public.csv	2a_refined_analysis_dataset	Array_1	Prep_A	2	CreE	7	2	7.05	2.07	-0.072880755205067
458	expm	F1	array	input	public	expm_F1_array_raw_public.csv	2a_refined_analysis_dataset	Array_1	Prep_A	1	CreE	7	2	7	2.11	-0.111080518802817
459	expm	F1	array	input	public	expm_F1_array_raw_public.csv	2a_refined_analysis_dataset	Array_2	Prep_A	1	CreJ	7	2	6.97	2.14	-0.136808827462257
460	expm	F1	array	input	public	expm_F1_array_raw_public.csv	2a_refined_analysis_dataset	Array_2	Prep_A	2	CreJ	7	2	7.04	2.13	-0.128440656991537
461	expm	F1	array	input	public	expm_F1_array_raw_public.csv	2a_refined_analysis_dataset	Array_2	Prep_A	2	CreE	7	2	7.04	2.09	-0.0872987321917669
462	expm	F1	array	input	public	expm_F1_array_raw_public.csv	2a_refined_analysis_dataset	Array_2	Prep_A	1	CreE	7	2	6.97	2.1	-0.101412410179277
463	expm	F1	array	input	public	expm_F1_array_raw_public.csv	2a_refined_analysis_dataset	Array_1	Prep_A	1	CreJ	7	2	7	2.15	-0.154426374087848
464	expm	F1	array	input	public	expm_F1_array_raw_public.csv	2a_refined_analysis_dataset	Array_1	Prep_A	2	CreJ	7	2	7.05	2.11	-0.108620737122888
465	expm	F1	array	input	public	expm_F1_array_raw_public.csv	2a_refined_analysis_dataset	Array_2	Prep_A	1	CreE	21	3.5	21.02	3.92	-0.417735653934295
466	expm	F1	array	input	public	expm_F1_array_raw_public.csv	2a_refined_analysis_dataset	Array_2	Prep_A	2	CreE	21	3.5	21.01	3.95	-0.449954118932935
467	expm	F1	array	input	public	expm_F1_array_raw_public.csv	2a_refined_analysis_dataset	Array_1	Prep_A	2	CreE	21	3.5	21.05	3.92	-0.423230946777015
468	expm	F1	array	input	public	expm_F1_array_raw_public.csv	2a_refined_analysis_dataset	Array_1	Prep_A	1	CreE	21	3.5	21.04	3.94	-0.435142809631525
469	expm	F1	array	input	public	expm_F1_array_raw_public.csv	2a_refined_analysis_dataset	Array_1	Prep_A	1	CreJ	21	3.5	21.04	3.97	-0.471499870956099
470	expm	F1	array	input	public	expm_F1_array_raw_public.csv	2a_refined_analysis_dataset	Array_1	Prep_A	2	CreJ	21	3.5	21.05	3.89	-0.390762676168519
471	expm	F1	array	input	public	expm_F1_array_raw_public.csv	2a_refined_analysis_dataset	Array_2	Prep_A	2	CreJ	21	3.5	21.01	3.8	-0.304904250526535
472	expm	F1	array	input	public	expm_F1_array_raw_public.csv	2a_refined_analysis_dataset	Array_2	Prep_A	1	CreJ	21	3.5	21.02	3.94	-0.443892537702765
473	expm	F1	array	input	public	expm_F1_array_raw_public.csv	2a_refined_analysis_dataset	Array_1	Prep_A	1	CreE	8	2	7.96	2.1	-0.103905584834429
474	expm	F1	array	input	public	expm_F1_array_raw_public.csv	2a_refined_analysis_dataset	Array_1	Prep_A	2	CreE	8	2	8.03	2.08	-0.0750176767860995
475	expm	F1	array	input	public	expm_F1_array_raw_public.csv	2a_refined_analysis_dataset	Array_2	Prep_A	2	CreJ	8	2	8.04	2.1	-0.0957537555777193
476	expm	F1	array	input	public	expm_F1_array_raw_public.csv	2a_refined_analysis_dataset	Array_2	Prep_A	1	CreJ	8	2	8.09	2.07	-0.0691056729277593
477	expm	F1	array	input	public	expm_F1_array_raw_public.csv	2a_refined_analysis_dataset	Array_1	Prep_A	2	CreJ	8	2	8.03	2.16	-0.159863204379484
478	expm	F1	array	input	public	expm_F1_array_raw_public.csv	2a_refined_analysis_dataset	Array_1	Prep_A	1	CreJ	8	2	7.95	2.06	-0.0613502605458138
479	expm	F1	array	input	public	expm_F1_array_raw_public.csv	2a_refined_analysis_dataset	Array_2	Prep_A	2	CreE	8	2	8.04	2.08	-0.0803381907211294
480	expm	F1	array	input	public	expm_F1_array_raw_public.csv	2a_refined_analysis_dataset	Array_2	Prep_A	1	CreE	8	2	8.09	2.1	-0.10390092179366
481	expm	F1	array	input	public	expm_F1_array_raw_public.csv	2a_refined_analysis_dataset	Array_1	Prep_A	1	CreE	22	3.5	21.9	4.02	-0.52187192524533
482	expm	F1	array	input	public	expm_F1_array_raw_public.csv	2a_refined_analysis_dataset	Array_1	Prep_A	2	CreE	22	3.5	22.09	3.94	-0.44409985764905
483	expm	F1	array	input	public	expm_F1_array_raw_public.csv	2a_refined_analysis_dataset	Array_1	Prep_A	2	CreJ	22	3.5	22.09	3.87	-0.372019557398927
484	expm	F1	array	input	public	expm_F1_array_raw_public.csv	2a_refined_analysis_dataset	Array_1	Prep_A	1	CreJ	22	3.5	21.89	3.89	-0.389736983562477
485	expm	F1	array	input	public	expm_F1_array_raw_public.csv	2a_refined_analysis_dataset	Array_2	Prep_A	2	CreJ	22	3.5	22.33	3.95	-0.449315029390571
486	expm	F1	array	input	public	expm_F1_array_raw_public.csv	2a_refined_analysis_dataset	Array_2	Prep_A	1	CreJ	22	3.5	22.11	3.89	-0.387687714326931
487	expm	F1	array	input	public	expm_F1_array_raw_public.csv	2a_refined_analysis_dataset	Array_2	Prep_A	1	CreE	22	3.5	22.11	3.95	-0.45149124779194
488	expm	F1	array	input	public	expm_F1_array_raw_public.csv	2a_refined_analysis_dataset	Array_2	Prep_A	2	CreE	22	3.5	22.33	3.98	-0.48256948853875
489	expm	F1	array	input	public	expm_F1_array_raw_public.csv	2a_refined_analysis_dataset	Array_1	Prep_A	1	CreJ	9	2	9.02	2.09	-0.0926981331903032
490	expm	F1	array	input	public	expm_F1_array_raw_public.csv	2a_refined_analysis_dataset	Array_1	Prep_A	2	CreJ	9	2	9.08	2.18	-0.176705414256953
491	expm	F1	array	input	public	expm_F1_array_raw_public.csv	2a_refined_analysis_dataset	Array_2	Prep_A	1	CreJ	9	2	9.04	2.1	-0.104318391110179
492	expm	F1	array	input	public	expm_F1_array_raw_public.csv	2a_refined_analysis_dataset	Array_2	Prep_A	2	CreJ	9	2	9.02	2.12	-0.124793463349549
493	expm	F1	array	input	public	expm_F1_array_raw_public.csv	2a_refined_analysis_dataset	Array_1	Prep_A	1	CreE	9	2	9.02	2.12	-0.123809540151368
494	expm	F1	array	input	public	expm_F1_array_raw_public.csv	2a_refined_analysis_dataset	Array_1	Prep_A	2	CreE	9	2	9.08	2.14	-0.139425747492418
495	expm	F1	array	input	public	expm_F1_array_raw_public.csv	2a_refined_analysis_dataset	Array_2	Prep_A	2	CreE	9	2	9.02	2.15	-0.154665213966348
496	expm	F1	array	input	public	expm_F1_array_raw_public.csv	2a_refined_analysis_dataset	Array_2	Prep_A	1	CreE	9	2	9.05	2.11	-0.105785028824938
497	expm	F1	array	input	public	expm_F1_array_raw_public.csv	2a_refined_analysis_dataset	Array_2	Prep_A	2	CreE	23	3.5	22.89	3.96	-0.457107815063069
498	expm	F1	array	input	public	expm_F1_array_raw_public.csv	2a_refined_analysis_dataset	Array_2	Prep_A	1	CreE	23	3.5	23.03	3.98	-0.482651540997729
499	expm	F1	array	input	public	expm_F1_array_raw_public.csv	2a_refined_analysis_dataset	Array_1	Prep_A	1	CreE	23	3.5	23.14	3.96	-0.463723535347419
500	expm	F1	array	input	public	expm_F1_array_raw_public.csv	2a_refined_analysis_dataset	Array_1	Prep_A	2	CreE	23	3.5	23.12	3.96	-0.459581793879109
501	expm	F1	array	input	public	expm_F1_array_raw_public.csv	2a_refined_analysis_dataset	Array_2	Prep_A	2	CreJ	23	3.5	22.89	3.88	-0.381345211414057
502	expm	F1	array	input	public	expm_F1_array_raw_public.csv	2a_refined_analysis_dataset	Array_2	Prep_A	1	CreJ	23	3.5	23.03	3.87	-0.370500617565337
503	expm	F1	array	input	public	expm_F1_array_raw_public.csv	2a_refined_analysis_dataset	Array_1	Prep_A	2	CreJ	23	3.5	23.13	3.95	-0.45272029352033
504	expm	F1	array	input	public	expm_F1_array_raw_public.csv	2a_refined_analysis_dataset	Array_1	Prep_A	1	CreJ	23	3.5	23.14	3.96	-0.46278764383857
505	expm	F1	array	input	public	expm_F1_array_raw_public.csv	2a_refined_analysis_dataset	Array_2	Prep_A	2	CreJ	10	2	10.08	2.13	-0.125383405227652
506	expm	F1	array	input	public	expm_F1_array_raw_public.csv	2a_refined_analysis_dataset	Array_2	Prep_A	1	CreJ	10	2	10.03	2.11	-0.114433676981882
507	expm	F1	array	input	public	expm_F1_array_raw_public.csv	2a_refined_analysis_dataset	Array_1	Prep_A	2	CreE	10	2	9.96	2.14	-0.143400375929674
508	expm	F1	array	input	public	expm_F1_array_raw_public.csv	2a_refined_analysis_dataset	Array_1	Prep_A	1	CreE	10	2	9.94	2.12	-0.121564762466874
509	expm	F1	array	input	public	expm_F1_array_raw_public.csv	2a_refined_analysis_dataset	Array_1	Prep_A	2	CreJ	10	2	9.96	2.1	-0.10231087785524
510	expm	F1	array	input	public	expm_F1_array_raw_public.csv	2a_refined_analysis_dataset	Array_1	Prep_A	1	CreJ	10	2	9.94	2.19	-0.19055530481607
511	expm	F1	array	input	public	expm_F1_array_raw_public.csv	2a_refined_analysis_dataset	Array_2	Prep_A	1	CreE	10	2	10.03	2.12	-0.123729069917574
512	expm	F1	array	input	public	expm_F1_array_raw_public.csv	2a_refined_analysis_dataset	Array_2	Prep_A	2	CreE	10	2	10.08	2.12	-0.120664305486134
513	expm	F1	array	input	public	expm_F1_array_raw_public.csv	2a_refined_analysis_dataset	Array_1	Prep_A	2	CreJ	24	3.5	23.68	3.94	-0.441445831920587
514	expm	F1	array	input	public	expm_F1_array_raw_public.csv	2a_refined_analysis_dataset	Array_1	Prep_A	1	CreJ	24	3.5	24.13	3.97	-0.467601554080787
515	expm	F1	array	input	public	expm_F1_array_raw_public.csv	2a_refined_analysis_dataset	Array_2	Prep_A	2	CreE	24	3.5	24.23	3.96	-0.455385201165063
516	expm	F1	array	input	public	expm_F1_array_raw_public.csv	2a_refined_analysis_dataset	Array_2	Prep_A	1	CreE	24	3.5	24.16	3.98	-0.484579998712103
517	expm	F1	array	input	public	expm_F1_array_raw_public.csv	2a_refined_analysis_dataset	Array_2	Prep_A	2	CreJ	24	3.5	24.23	4	-0.502036598443521
518	expm	F1	array	input	public	expm_F1_array_raw_public.csv	2a_refined_analysis_dataset	Array_2	Prep_A	1	CreJ	24	3.5	24.16	3.93	-0.426280096179731
519	expm	F1	array	input	public	expm_F1_array_raw_public.csv	2a_refined_analysis_dataset	Array_1	Prep_A	1	CreE	24	3.5	24.13	3.98	-0.479758989087563
520	expm	F1	array	input	public	expm_F1_array_raw_public.csv	2a_refined_analysis_dataset	Array_1	Prep_A	2	CreE	24	3.5	23.68	3.99	-0.494431831331704
521	expm	F1	array	input	public	expm_F1_array_raw_public.csv	2a_refined_analysis_dataset	Array_2	Prep_A	1	CreJ	11	2	10.99	2.13	-0.130254259753649
522	expm	F1	array	input	public	expm_F1_array_raw_public.csv	2a_refined_analysis_dataset	Array_2	Prep_A	2	CreJ	11	2	11.13	2.2	-0.198355497819269
523	expm	F1	array	input	public	expm_F1_array_raw_public.csv	2a_refined_analysis_dataset	Array_2	Prep_A	2	CreE	11	2	11.13	2.17	-0.165064501215993
524	expm	F1	array	input	public	expm_F1_array_raw_public.csv	2a_refined_analysis_dataset	Array_2	Prep_A	1	CreE	11	2	10.99	2.17	-0.168124976084073
525	expm	F1	array	input	public	expm_F1_array_raw_public.csv	2a_refined_analysis_dataset	Array_1	Prep_A	1	CreE	11	2	10.95	2.14	-0.138805617453823
526	expm	F1	array	input	public	expm_F1_array_raw_public.csv	2a_refined_analysis_dataset	Array_1	Prep_A	2	CreE	11	2	11.01	2.15	-0.154279768091413
527	expm	F1	array	input	public	expm_F1_array_raw_public.csv	2a_refined_analysis_dataset	Array_1	Prep_A	1	CreJ	11	2	10.95	2.12	-0.11671499942145
528	expm	F1	array	input	public	expm_F1_array_raw_public.csv	2a_refined_analysis_dataset	Array_1	Prep_A	2	CreJ	11	2	11.01	2.15	-0.15078970209892
529	expm	F1	array	input	public	expm_F1_array_raw_public.csv	2a_refined_analysis_dataset	Array_2	Prep_A	1	CreE	25	3.5	24.86	3.98	-0.480348713973738
530	expm	F1	array	input	public	expm_F1_array_raw_public.csv	2a_refined_analysis_dataset	Array_2	Prep_A	2	CreE	25	3.5	25.01	3.99	-0.494420612250728
531	expm	F1	array	input	public	expm_F1_array_raw_public.csv	2a_refined_analysis_dataset	Array_2	Prep_A	2	CreJ	25	3.5	25.01	3.95	-0.453949738785717
532	expm	F1	array	input	public	expm_F1_array_raw_public.csv	2a_refined_analysis_dataset	Array_2	Prep_A	1	CreJ	25	3.5	24.85	3.9	-0.395665410692807
533	expm	F1	array	input	public	expm_F1_array_raw_public.csv	2a_refined_analysis_dataset	Array_1	Prep_A	1	CreE	25	3.5	24.98	3.94	-0.444775647520168
534	expm	F1	array	input	public	expm_F1_array_raw_public.csv	2a_refined_analysis_dataset	Array_1	Prep_A	2	CreE	25	3.5	25.1	3.98	-0.484627305174128
535	expm	F1	array	input	public	expm_F1_array_raw_public.csv	2a_refined_analysis_dataset	Array_1	Prep_A	1	CreJ	25	3.5	24.98	3.94	-0.442209710596487
536	expm	F1	array	input	public	expm_F1_array_raw_public.csv	2a_refined_analysis_dataset	Array_1	Prep_A	2	CreJ	25	3.5	25.1	3.83	-0.331355424826687
537	expm	F1	array	input	public	expm_F1_array_raw_public.csv	2a_refined_analysis_dataset	Array_2	Prep_A	2	CreE	12	2	11.95	2.16	-0.164700066382387
538	expm	F1	array	input	public	expm_F1_array_raw_public.csv	2a_refined_analysis_dataset	Array_2	Prep_A	1	CreE	12	2	11.96	2.13	-0.125732487362777
539	expm	F1	array	input	public	expm_F1_array_raw_public.csv	2a_refined_analysis_dataset	Array_2	Prep_A	2	CreJ	12	2	11.94	2.19	-0.188528872074352
540	expm	F1	array	input	public	expm_F1_array_raw_public.csv	2a_refined_analysis_dataset	Array_2	Prep_A	1	CreJ	12	2	11.95	2.13	-0.131464768014852
541	expm	F1	array	input	public	expm_F1_array_raw_public.csv	2a_refined_analysis_dataset	Array_1	Prep_A	2	CreE	12	2	11.96	2.17	-0.170950981028387
542	expm	F1	array	input	public	expm_F1_array_raw_public.csv	2a_refined_analysis_dataset	Array_1	Prep_A	1	CreE	12	2	12.04	2.21	-0.213756728522737
543	expm	F1	array	input	public	expm_F1_array_raw_public.csv	2a_refined_analysis_dataset	Array_1	Prep_A	2	CreJ	12	2	11.96	2.13	-0.12799528761405
544	expm	F1	array	input	public	expm_F1_array_raw_public.csv	2a_refined_analysis_dataset	Array_1	Prep_A	1	CreJ	12	2	12.04	2.11	-0.11283248026888
545	expm	F1	array	input	public	expm_F1_array_raw_public.csv	2a_refined_analysis_dataset	Array_2	Prep_A	2	CreE	26	3.5	26.07	3.99	-0.490721379857526
546	expm	F1	array	input	public	expm_F1_array_raw_public.csv	2a_refined_analysis_dataset	Array_2	Prep_A	1	CreE	26	3.5	26.05	4.02	-0.524396879136465
547	expm	F1	array	input	public	expm_F1_array_raw_public.csv	2a_refined_analysis_dataset	Array_2	Prep_A	2	CreJ	26	3.5	26.07	3.98	-0.475244126365145
548	expm	F1	array	input	public	expm_F1_array_raw_public.csv	2a_refined_analysis_dataset	Array_2	Prep_A	1	CreJ	26	3.5	26.05	3.9	-0.404193437386005
549	expm	F1	array	input	public	expm_F1_array_raw_public.csv	2a_refined_analysis_dataset	Array_1	Prep_A	1	CreJ	26	3.5	25.95	3.87	-0.371989054953756
550	expm	F1	array	input	public	expm_F1_array_raw_public.csv	2a_refined_analysis_dataset	Array_1	Prep_A	2	CreJ	26	3.5	26.23	3.93	-0.434457585449676
551	expm	F1	array	input	public	expm_F1_array_raw_public.csv	2a_refined_analysis_dataset	Array_1	Prep_A	2	CreE	26	3.5	26.23	4	-0.502901736427686
552	expm	F1	array	input	public	expm_F1_array_raw_public.csv	2a_refined_analysis_dataset	Array_1	Prep_A	1	CreE	26	3.5	25.96	4.01	-0.508453163070226
553	expm	F1	array	input	public	expm_F1_array_raw_public.csv	2a_refined_analysis_dataset	Array_2	Prep_A	2	CreJ	13	2	13.04	2.22	-0.217910206066644
554	expm	F1	array	input	public	expm_F1_array_raw_public.csv	2a_refined_analysis_dataset	Array_2	Prep_A	1	CreJ	13	2	12.92	2.1	-0.104830976564005
555	expm	F1	array	input	public	expm_F1_array_raw_public.csv	2a_refined_analysis_dataset	Array_1	Prep_A	2	CreE	13	2	12.99	2.18	-0.175382999100035
556	expm	F1	array	input	public	expm_F1_array_raw_public.csv	2a_refined_analysis_dataset	Array_1	Prep_A	1	CreE	13	2	12.99	2.19	-0.187704926028595
557	expm	F1	array	input	public	expm_F1_array_raw_public.csv	2a_refined_analysis_dataset	Array_2	Prep_A	1	CreE	13	2	12.92	2.19	-0.192535492256815
558	expm	F1	array	input	public	expm_F1_array_raw_public.csv	2a_refined_analysis_dataset	Array_2	Prep_A	2	CreE	13	2	13.05	2.17	-0.171255830616225
559	expm	F1	array	input	public	expm_F1_array_raw_public.csv	2a_refined_analysis_dataset	Array_1	Prep_A	2	CreJ	13	2	12.99	2.09	-0.0876951921183427
560	expm	F1	array	input	public	expm_F1_array_raw_public.csv	2a_refined_analysis_dataset	Array_1	Prep_A	1	CreJ	13	2	12.99	2.19	-0.192544182672733
561	expm	F1	array	input	public	expm_F1_array_raw_public.csv	2a_refined_analysis_dataset	Array_2	Prep_A	1	CreJ	27	3.5	27.34	3.88	-0.38053033607286
562	expm	F1	array	input	public	expm_F1_array_raw_public.csv	2a_refined_analysis_dataset	Array_2	Prep_A	2	CreJ	27	3.5	26.93	4.03	-0.53142286805303
563	expm	F1	array	input	public	expm_F1_array_raw_public.csv	2a_refined_analysis_dataset	Array_1	Prep_A	2	CreJ	27	3.5	27.05	3.96	-0.464467024464974
564	expm	F1	array	input	public	expm_F1_array_raw_public.csv	2a_refined_analysis_dataset	Array_1	Prep_A	1	CreJ	27	3.5	26.98	3.91	-0.410979247231884
565	expm	F1	array	input	public	expm_F1_array_raw_public.csv	2a_refined_analysis_dataset	Array_2	Prep_A	2	CreE	27	3.5	26.93	4.06	-0.557507865860973
566	expm	F1	array	input	public	expm_F1_array_raw_public.csv	2a_refined_analysis_dataset	Array_2	Prep_A	1	CreE	27	3.5	27.34	4.01	-0.506329731559593
567	expm	F1	array	input	public	expm_F1_array_raw_public.csv	2a_refined_analysis_dataset	Array_1	Prep_A	1	CreE	27	3.5	26.98	3.99	-0.490813143615283
568	expm	F1	array	input	public	expm_F1_array_raw_public.csv	2a_refined_analysis_dataset	Array_1	Prep_A	2	CreE	27	3.5	27.05	4.02	-0.519218574496994
569	expm	F1	array	input	public	expm_F1_array_raw_public.csv	2a_refined_analysis_dataset	Array_1	Prep_A	2	CreJ	14	2	14.09	2.21	-0.207406436795298
570	expm	F1	array	input	public	expm_F1_array_raw_public.csv	2a_refined_analysis_dataset	Array_1	Prep_A	1	CreJ	14	2	14.04	2.12	-0.121912228697278
571	expm	F1	array	input	public	expm_F1_array_raw_public.csv	2a_refined_analysis_dataset	Array_2	Prep_A	1	CreE	14	2	14.07	2.19	-0.187746035628243
572	expm	F1	array	input	public	expm_F1_array_raw_public.csv	2a_refined_analysis_dataset	Array_2	Prep_A	2	CreE	14	2	14.07	2.19	-0.187027600913813
573	expm	F1	array	input	public	expm_F1_array_raw_public.csv	2a_refined_analysis_dataset	Array_2	Prep_A	1	CreJ	14	2	14.07	2.2	-0.195308334349617
574	expm	F1	array	input	public	expm_F1_array_raw_public.csv	2a_refined_analysis_dataset	Array_2	Prep_A	2	CreJ	14	2	14.07	2.19	-0.189893467139527
575	expm	F1	array	input	public	expm_F1_array_raw_public.csv	2a_refined_analysis_dataset	Array_1	Prep_A	2	CreE	14	2	14.09	2.18	-0.180606941242703
576	expm	F1	array	input	public	expm_F1_array_raw_public.csv	2a_refined_analysis_dataset	Array_1	Prep_A	1	CreE	14	2	14.04	2.18	-0.181510816832623
577	expm	F1	array	input	public	expm_F1_array_raw_public.csv	2a_refined_analysis_dataset	Array_2	Prep_A	2	CreE	1	0.5	1.01	0.35	0.153188613481158
578	expm	F1	array	input	public	expm_F1_array_raw_public.csv	2a_refined_analysis_dataset	Array_2	Prep_A	1	CreE	1	0.5	1.01	0.36	0.139472687551918
579	expm	F1	array	input	public	expm_F1_array_raw_public.csv	2a_refined_analysis_dataset	Array_1	Prep_A	1	CreJ	1	0.5	1.01	0.51	-0.00998790296412022
580	expm	F1	array	input	public	expm_F1_array_raw_public.csv	2a_refined_analysis_dataset	Array_1	Prep_A	2	CreJ	1	0.5	1	0.49	0.00961640829971083
581	expm	F1	array	input	public	expm_F1_array_raw_public.csv	2a_refined_analysis_dataset	Array_1	Prep_A	1	CreE	1	0.5	1.01	0.38	0.122046702770426
582	expm	F1	array	input	public	expm_F1_array_raw_public.csv	2a_refined_analysis_dataset	Array_1	Prep_A	2	CreE	1	0.5	1.01	0.35	0.153475381458602
583	expm	F1	array	input	public	expm_F1_array_raw_public.csv	2a_refined_analysis_dataset	Array_2	Prep_A	2	CreJ	1	0.5	1.01	0.53	-0.0312542953093423
584	expm	F1	array	input	public	expm_F1_array_raw_public.csv	2a_refined_analysis_dataset	Array_2	Prep_A	1	CreJ	1	0.5	1.01	0.47	0.0324321214237016
585	expm	F1	array	input	public	expm_F1_array_raw_public.csv	2a_refined_analysis_dataset	Array_2	Prep_A	2	CreE	28	3.5	27.89	4.01	-0.508782020010599
586	expm	F1	array	input	public	expm_F1_array_raw_public.csv	2a_refined_analysis_dataset	Array_2	Prep_A	1	CreE	28	3.5	28.12	4.04	-0.539456160754719
587	expm	F1	array	input	public	expm_F1_array_raw_public.csv	2a_refined_analysis_dataset	Array_2	Prep_A	2	CreJ	28	3.5	27.89	3.91	-0.410053719327619
588	expm	F1	array	input	public	expm_F1_array_raw_public.csv	2a_refined_analysis_dataset	Array_2	Prep_A	1	CreJ	28	3.5	28.12	3.87	-0.365819740271779
589	expm	F1	array	input	public	expm_F1_array_raw_public.csv	2a_refined_analysis_dataset	Array_1	Prep_A	1	CreJ	28	3.5	27.83	3.98	-0.477786067188732
590	expm	F1	array	input	public	expm_F1_array_raw_public.csv	2a_refined_analysis_dataset	Array_1	Prep_A	2	CreJ	28	3.5	28.16	3.94	-0.438173998753332
591	expm	F1	array	input	public	expm_F1_array_raw_public.csv	2a_refined_analysis_dataset	Array_1	Prep_A	2	CreE	28	3.5	28.16	4.01	-0.510266094123129
592	expm	F1	array	input	public	expm_F1_array_raw_public.csv	2a_refined_analysis_dataset	Array_1	Prep_A	1	CreE	28	3.5	27.83	3.98	-0.478846569217649
593	expm	F1	array	input	public	expm_F1_array_raw_public.csv	2a_refined_analysis_dataset	Array_2	Prep_A	2	CreJ	15	2	15.01	2.22	-0.222909013259233
594	expm	F1	array	input	public	expm_F1_array_raw_public.csv	2a_refined_analysis_dataset	Array_2	Prep_A	1	CreJ	15	2	15.1	2.18	-0.183998022268993
595	expm	F1	array	input	public	expm_F1_array_raw_public.csv	2a_refined_analysis_dataset	Array_2	Prep_A	2	CreE	15	2	15.01	2.21	-0.213762392742466
596	expm	F1	array	input	public	expm_F1_array_raw_public.csv	2a_refined_analysis_dataset	Array_2	Prep_A	1	CreE	15	2	15.1	2.2	-0.200153581829416
597	expm	F1	array	input	public	expm_F1_array_raw_public.csv	2a_refined_analysis_dataset	Array_1	Prep_A	2	CreJ	15	2	14.95	2.19	-0.185063374194024
598	expm	F1	array	input	public	expm_F1_array_raw_public.csv	2a_refined_analysis_dataset	Array_1	Prep_A	1	CreJ	15	2	15.02	2.19	-0.191451389139333
599	expm	F1	array	input	public	expm_F1_array_raw_public.csv	2a_refined_analysis_dataset	Array_1	Prep_A	2	CreE	15	2	14.95	2.2	-0.203347957816516
600	expm	F1	array	input	public	expm_F1_array_raw_public.csv	2a_refined_analysis_dataset	Array_1	Prep_A	1	CreE	15	2	15.02	2.21	-0.208349157375116
601	expm	F1	array	input	public	expm_F1_array_raw_public.csv	2a_refined_analysis_dataset	Array_2	Prep_A	1	CreJ	2	0.5	1.99	0.54	-0.0373245009688943
602	expm	F1	array	input	public	expm_F1_array_raw_public.csv	2a_refined_analysis_dataset	Array_2	Prep_A	2	CreJ	2	0.5	2	0.58	-0.0849655570155613
603	expm	F1	array	input	public	expm_F1_array_raw_public.csv	2a_refined_analysis_dataset	Array_1	Prep_A	2	CreJ	2	0.5	2	0.47	0.0318680081005279
604	expm	F1	array	input	public	expm_F1_array_raw_public.csv	2a_refined_analysis_dataset	Array_1	Prep_A	1	CreJ	2	0.5	1.98	0.53	-0.0291903193795702
605	expm	F1	array	input	public	expm_F1_array_raw_public.csv	2a_refined_analysis_dataset	Array_2	Prep_A	2	CreE	2	0.5	2	0.38	0.119032339685936
606	expm	F1	array	input	public	expm_F1_array_raw_public.csv	2a_refined_analysis_dataset	Array_2	Prep_A	1	CreE	2	0.5	1.99	0.43	0.0713962220375041
607	expm	F1	array	input	public	expm_F1_array_raw_public.csv	2a_refined_analysis_dataset	Array_1	Prep_A	2	CreE	2	0.5	2	0.4	0.10095689359161
608	expm	F1	array	input	public	expm_F1_array_raw_public.csv	2a_refined_analysis_dataset	Array_1	Prep_A	1	CreE	2	0.5	1.98	0.38	0.122206358863675
609	expm	F1	array	input	public	expm_F1_array_raw_public.csv	2a_refined_analysis_dataset	Array_2	Prep_A	1	CreJ	29	3.5	29.22	3.92	-0.424704054022082
610	expm	F1	array	input	public	expm_F1_array_raw_public.csv	2a_refined_analysis_dataset	Array_2	Prep_A	2	CreJ	29	3.5	29.05	3.87	-0.366606490074882
611	expm	F1	array	input	public	expm_F1_array_raw_public.csv	2a_refined_analysis_dataset	Array_2	Prep_A	1	CreE	29	3.5	29.22	4.06	-0.556112900658974
612	expm	F1	array	input	public	expm_F1_array_raw_public.csv	2a_refined_analysis_dataset	Array_2	Prep_A	2	CreE	29	3.5	29.05	4.04	-0.535807984860474
613	expm	F1	array	input	public	expm_F1_array_raw_public.csv	2a_refined_analysis_dataset	Array_1	Prep_A	2	CreE	29	3.5	29.07	4.03	-0.529634528167664
614	expm	F1	array	input	public	expm_F1_array_raw_public.csv	2a_refined_analysis_dataset	Array_1	Prep_A	1	CreE	29	3.5	28.59	4.06	-0.559721422931134
615	expm	F1	array	input	public	expm_F1_array_raw_public.csv	2a_refined_analysis_dataset	Array_1	Prep_A	2	CreJ	29	3.5	29.07	3.89	-0.387821582495228
616	expm	F1	array	input	public	expm_F1_array_raw_public.csv	2a_refined_analysis_dataset	Array_1	Prep_A	1	CreJ	29	3.5	28.59	4.01	-0.511890327918067
617	expm	F1	array	input	public	expm_F1_array_raw_public.csv	2a_refined_analysis_dataset	Array_2	Prep_A	2	CreJ	16	2	15.96	2.12	-0.115035380075248
618	expm	F1	array	input	public	expm_F1_array_raw_public.csv	2a_refined_analysis_dataset	Array_2	Prep_A	1	CreJ	16	2	16.08	2.27	-0.268826198818047
619	expm	F1	array	input	public	expm_F1_array_raw_public.csv	2a_refined_analysis_dataset	Array_1	Prep_A	2	CreJ	16	2	15.9	2.22	-0.22053232868309
620	expm	F1	array	input	public	expm_F1_array_raw_public.csv	2a_refined_analysis_dataset	Array_1	Prep_A	1	CreJ	16	2	15.88	2.17	-0.17108536994122
621	expm	F1	array	input	public	expm_F1_array_raw_public.csv	2a_refined_analysis_dataset	Array_1	Prep_A	2	CreE	16	2	15.9	2.25	-0.24537254258036
622	expm	F1	array	input	public	expm_F1_array_raw_public.csv	2a_refined_analysis_dataset	Array_1	Prep_A	1	CreE	16	2	15.89	2.2	-0.198942707168141
623	expm	F1	array	input	public	expm_F1_array_raw_public.csv	2a_refined_analysis_dataset	Array_2	Prep_A	1	CreE	16	2	16.08	2.22	-0.21563986953004
624	expm	F1	array	input	public	expm_F1_array_raw_public.csv	2a_refined_analysis_dataset	Array_2	Prep_A	2	CreE	16	2	15.97	2.23	-0.226992998342521
625	expm	F1	array	input	public	expm_F1_array_raw_public.csv	2a_refined_analysis_dataset	Array_2	Prep_A	1	CreE	3	0.5	3.01	0.36	0.136696575254697
626	expm	F1	array	input	public	expm_F1_array_raw_public.csv	2a_refined_analysis_dataset	Array_2	Prep_A	2	CreE	3	0.5	2.98	0.36	0.138847665584461
627	expm	F1	array	input	public	expm_F1_array_raw_public.csv	2a_refined_analysis_dataset	Array_2	Prep_A	2	CreJ	3	0.5	2.98	0.6	-0.0974954880896633
628	expm	F1	array	input	public	expm_F1_array_raw_public.csv	2a_refined_analysis_dataset	Array_2	Prep_A	1	CreJ	3	0.5	3.01	0.5	-0.0018048141968543
629	expm	F1	array	input	public	expm_F1_array_raw_public.csv	2a_refined_analysis_dataset	Array_1	Prep_A	2	CreE	3	0.5	3.01	0.39	0.10984344619205
630	expm	F1	array	input	public	expm_F1_array_raw_public.csv	2a_refined_analysis_dataset	Array_1	Prep_A	1	CreE	3	0.5	3.02	0.43	0.0736233666390028
631	expm	F1	array	input	public	expm_F1_array_raw_public.csv	2a_refined_analysis_dataset	Array_1	Prep_A	2	CreJ	3	0.5	3.01	0.54	-0.0354797134223519
632	expm	F1	array	input	public	expm_F1_array_raw_public.csv	2a_refined_analysis_dataset	Array_1	Prep_A	1	CreJ	3	0.5	3.02	0.49	0.00621968817075208
633	expm	F1	array	input	public	expm_F1_array_raw_public.csv	2a_refined_analysis_dataset	Array_1	Prep_A	2	CreE	30	3.5	29.8	4.06	-0.562771146790162
634	expm	F1	array	input	public	expm_F1_array_raw_public.csv	2a_refined_analysis_dataset	Array_1	Prep_A	1	CreE	30	3.5	30.22	3.99	-0.485831449287202
635	expm	F1	array	input	public	expm_F1_array_raw_public.csv	2a_refined_analysis_dataset	Array_1	Prep_A	2	CreJ	30	3.5	29.8	3.99	-0.485656221414741
636	expm	F1	array	input	public	expm_F1_array_raw_public.csv	2a_refined_analysis_dataset	Array_1	Prep_A	1	CreJ	30	3.5	30.22	3.88	-0.379586183932671
637	expm	F1	array	input	public	expm_F1_array_raw_public.csv	2a_refined_analysis_dataset	Array_2	Prep_A	2	CreJ	30	3.5	30.16	3.96	-0.457863455226649
638	expm	F1	array	input	public	expm_F1_array_raw_public.csv	2a_refined_analysis_dataset	Array_2	Prep_A	1	CreJ	30	3.5	30.18	3.91	-0.405726302910288
639	expm	F1	array	input	public	expm_F1_array_raw_public.csv	2a_refined_analysis_dataset	Array_2	Prep_A	1	CreE	30	3.5	30.18	4.03	-0.531527530508642
640	expm	F1	array	input	public	expm_F1_array_raw_public.csv	2a_refined_analysis_dataset	Array_2	Prep_A	2	CreE	30	3.5	30.16	4.04	-0.543553159623622
641	expm	F1	array	input	public	expm_F1_array_raw_public.csv	2a_refined_analysis_dataset	Array_1	Prep_A	2	CreJ	17	2	17.14	2.29	-0.289609899143169
642	expm	F1	array	input	public	expm_F1_array_raw_public.csv	2a_refined_analysis_dataset	Array_1	Prep_A	1	CreJ	17	2	16.95	2.22	-0.217426197160549
643	expm	F1	array	input	public	expm_F1_array_raw_public.csv	2a_refined_analysis_dataset	Array_2	Prep_A	1	CreE	17	2	17.02	2.21	-0.21440893091272
644	expm	F1	array	input	public	expm_F1_array_raw_public.csv	2a_refined_analysis_dataset	Array_2	Prep_A	2	CreE	17	2	16.97	2.26	-0.257967430645619
645	expm	F1	array	input	public	expm_F1_array_raw_public.csv	2a_refined_analysis_dataset	Array_2	Prep_A	1	CreJ	17	2	17.02	2.28	-0.276008965350695
646	expm	F1	array	input	public	expm_F1_array_raw_public.csv	2a_refined_analysis_dataset	Array_2	Prep_A	2	CreJ	17	2	16.96	2.18	-0.179782719780995
647	expm	F1	array	input	public	expm_F1_array_raw_public.csv	2a_refined_analysis_dataset	Array_1	Prep_A	1	CreE	17	2	16.95	2.24	-0.24224884450566
648	expm	F1	array	input	public	expm_F1_array_raw_public.csv	2a_refined_analysis_dataset	Array_1	Prep_A	2	CreE	17	2	17.14	2.22	-0.2211209205583
649	expm	F1	array	input	public	expm_F1_array_raw_public.csv	2a_refined_analysis_dataset	Array_2	Prep_A	1	CreE	4	0.5	4.04	0.44	0.0595097060494855
650	expm	F1	array	input	public	expm_F1_array_raw_public.csv	2a_refined_analysis_dataset	Array_2	Prep_A	2	CreE	4	0.5	4.05	0.42	0.0811848296202585
651	expm	F1	array	input	public	expm_F1_array_raw_public.csv	2a_refined_analysis_dataset	Array_1	Prep_A	2	CreJ	4	0.5	4.03	0.56	-0.0552418022289802
652	expm	F1	array	input	public	expm_F1_array_raw_public.csv	2a_refined_analysis_dataset	Array_1	Prep_A	1	CreJ	4	0.5	4.03	0.54	-0.0409632318606322
653	expm	F1	array	input	public	expm_F1_array_raw_public.csv	2a_refined_analysis_dataset	Array_2	Prep_A	1	CreJ	4	0.5	4.04	0.52	-0.0177421629077716
654	expm	F1	array	input	public	expm_F1_array_raw_public.csv	2a_refined_analysis_dataset	Array_2	Prep_A	2	CreJ	4	0.5	4.05	0.55	-0.0451641376129727
655	expm	F1	array	input	public	expm_F1_array_raw_public.csv	2a_refined_analysis_dataset	Array_1	Prep_A	2	CreE	4	0.5	4.03	0.43	0.0723624587231365
656	expm	F1	array	input	public	expm_F1_array_raw_public.csv	2a_refined_analysis_dataset	Array_1	Prep_A	1	CreE	4	0.5	4.03	0.37	0.131087635177926
657	expm	F1	array	input	public	expm_F1_array_raw_public.csv	2a_refined_analysis_dataset	Array_1	Prep_A	1	CreE	31	3.5	31.37	4.06	-0.563042086686483
658	expm	F1	array	input	public	expm_F1_array_raw_public.csv	2a_refined_analysis_dataset	Array_1	Prep_A	2	CreE	31	3.5	30.84	4.07	-0.567791247396094
659	expm	F1	array	input	public	expm_F1_array_raw_public.csv	2a_refined_analysis_dataset	Array_1	Prep_A	2	CreJ	31	3.5	30.84	3.92	-0.417083740649254
660	expm	F1	array	input	public	expm_F1_array_raw_public.csv	2a_refined_analysis_dataset	Array_1	Prep_A	1	CreJ	31	3.5	31.37	3.97	-0.470357512924414
661	expm	F1	array	input	public	expm_F1_array_raw_public.csv	2a_refined_analysis_dataset	Array_2	Prep_A	2	CreJ	31	3.5	31.19	3.93	-0.428097841399609
662	expm	F1	array	input	public	expm_F1_array_raw_public.csv	2a_refined_analysis_dataset	Array_2	Prep_A	1	CreJ	31	3.5	30.9	3.95	-0.449497495784679
663	expm	F1	array	input	public	expm_F1_array_raw_public.csv	2a_refined_analysis_dataset	Array_2	Prep_A	2	CreE	31	3.5	31.19	4.07	-0.565412772766063
664	expm	F1	array	input	public	expm_F1_array_raw_public.csv	2a_refined_analysis_dataset	Array_2	Prep_A	1	CreE	31	3.5	30.89	4.04	-0.544384828053453
665	expm	F1	array	input	public	expm_F1_array_raw_public.csv	2a_refined_analysis_dataset	Array_2	Prep_A	1	CreE	18	2	18.1	2.26	-0.256462261770245
666	expm	F1	array	input	public	expm_F1_array_raw_public.csv	2a_refined_analysis_dataset	Array_2	Prep_A	2	CreE	18	2	18.33	2.22	-0.221732160400526
667	expm	F1	array	input	public	expm_F1_array_raw_public.csv	2a_refined_analysis_dataset	Array_1	Prep_A	1	CreE	18	2	18.04	2.26	-0.255327300252855
668	expm	F1	array	input	public	expm_F1_array_raw_public.csv	2a_refined_analysis_dataset	Array_1	Prep_A	2	CreE	18	2	18.1	2.23	-0.225930564722446
669	expm	F1	array	input	public	expm_F1_array_raw_public.csv	2a_refined_analysis_dataset	Array_2	Prep_A	1	CreJ	18	2	18.1	2.19	-0.190083547177928
670	expm	F1	array	input	public	expm_F1_array_raw_public.csv	2a_refined_analysis_dataset	Array_2	Prep_A	2	CreJ	18	2	18.32	2.21	-0.206265207731268
671	expm	F1	array	input	public	expm_F1_array_raw_public.csv	2a_refined_analysis_dataset	Array_1	Prep_A	2	CreJ	18	2	18.1	2.23	-0.225302756886284
672	expm	F1	array	input	public	expm_F1_array_raw_public.csv	2a_refined_analysis_dataset	Array_1	Prep_A	1	CreJ	18	2	18.04	2.17	-0.167685308663844
673	expm	F1	array	input	public	expm_F1_array_raw_public.csv	2a_refined_analysis_dataset	Array_2	Prep_A	2	CreJ	5	0.5	5.06	0.53	-0.0275414537810853
674	expm	F1	array	input	public	expm_F1_array_raw_public.csv	2a_refined_analysis_dataset	Array_2	Prep_A	1	CreJ	5	0.5	5	0.56	-0.0612572862253094
675	expm	F1	array	input	public	expm_F1_array_raw_public.csv	2a_refined_analysis_dataset	Array_1	Prep_A	2	CreE	5	0.5	4.98	0.38	0.122447125072096
676	expm	F1	array	input	public	expm_F1_array_raw_public.csv	2a_refined_analysis_dataset	Array_1	Prep_A	1	CreE	5	0.5	5.01	0.44	0.0582115843792568
677	expm	F1	array	input	public	expm_F1_array_raw_public.csv	2a_refined_analysis_dataset	Array_1	Prep_A	1	CreJ	5	0.5	5.01	0.54	-0.0444950710641624
678	expm	F1	array	input	public	expm_F1_array_raw_public.csv	2a_refined_analysis_dataset	Array_1	Prep_A	2	CreJ	5	0.5	4.98	0.54	-0.0438428486723134
679	expm	F1	array	input	public	expm_F1_array_raw_public.csv	2a_refined_analysis_dataset	Array_2	Prep_A	1	CreE	5	0.5	5	0.41	0.0888886561800798
680	expm	F1	array	input	public	expm_F1_array_raw_public.csv	2a_refined_analysis_dataset	Array_2	Prep_A	2	CreE	5	0.5	5.06	0.44	0.0594918719395108
681	expm	F1	array	input	public	expm_F1_array_raw_public.csv	2a_refined_analysis_dataset	Array_1	Prep_A	1	CreE	32	3.5	31.92	4.07	-0.571709904640726
682	expm	F1	array	input	public	expm_F1_array_raw_public.csv	2a_refined_analysis_dataset	Array_1	Prep_A	2	CreE	32	3.5	32.02	4.09	-0.585070287570816
683	expm	F1	array	input	public	expm_F1_array_raw_public.csv	2a_refined_analysis_dataset	Array_2	Prep_A	1	CreE	32	3.5	32.08	4.07	-0.574697320751216
684	expm	F1	array	input	public	expm_F1_array_raw_public.csv	2a_refined_analysis_dataset	Array_2	Prep_A	2	CreE	32	3.5	31.79	4.08	-0.581832974954346
685	expm	F1	array	input	public	expm_F1_array_raw_public.csv	2a_refined_analysis_dataset	Array_2	Prep_A	2	CreJ	32	3.5	31.79	3.88	-0.384412186564778
686	expm	F1	array	input	public	expm_F1_array_raw_public.csv	2a_refined_analysis_dataset	Array_2	Prep_A	1	CreJ	32	3.5	32.08	3.87	-0.370212518928398
687	expm	F1	array	input	public	expm_F1_array_raw_public.csv	2a_refined_analysis_dataset	Array_1	Prep_A	2	CreJ	32	3.5	32.02	3.96	-0.456502645461475
688	expm	F1	array	input	public	expm_F1_array_raw_public.csv	2a_refined_analysis_dataset	Array_1	Prep_A	1	CreJ	32	3.5	31.93	3.99	-0.485846281069195
689	expm	F1	array	input	public	expm_F1_array_raw_public.csv	2a_refined_analysis_dataset	Array_1	Prep_A	1	CreJ	19	2	19.11	2.12	-0.119227882739136
690	expm	F1	array	input	public	expm_F1_array_raw_public.csv	2a_refined_analysis_dataset	Array_1	Prep_A	2	CreJ	19	2	19.04	2.16	-0.162066986522396
691	expm	F1	array	input	public	expm_F1_array_raw_public.csv	2a_refined_analysis_dataset	Array_1	Prep_A	1	CreE	19	2	19.11	2.25	-0.254864152216572
692	expm	F1	array	input	public	expm_F1_array_raw_public.csv	2a_refined_analysis_dataset	Array_1	Prep_A	2	CreE	19	2	19.04	2.26	-0.260255995337622
693	expm	F1	array	input	public	expm_F1_array_raw_public.csv	2a_refined_analysis_dataset	Array_2	Prep_A	1	CreJ	19	2	19.18	2.16	-0.161175270201437
694	expm	F1	array	input	public	expm_F1_array_raw_public.csv	2a_refined_analysis_dataset	Array_2	Prep_A	2	CreJ	19	2	19.07	2.14	-0.142544432566397
695	expm	F1	array	input	public	expm_F1_array_raw_public.csv	2a_refined_analysis_dataset	Array_2	Prep_A	1	CreE	19	2	19.18	2.25	-0.251038116042202
696	expm	F1	array	input	public	expm_F1_array_raw_public.csv	2a_refined_analysis_dataset	Array_2	Prep_A	2	CreE	19	2	19.07	2.27	-0.270515093234232
697	expm	F1	array	input	public	expm_F1_array_raw_public.csv	2a_refined_analysis_dataset	Array_2	Prep_A	2	CreE	6	0.5	6.04	0.46	0.0391297459266032
698	expm	F1	array	input	public	expm_F1_array_raw_public.csv	2a_refined_analysis_dataset	Array_2	Prep_A	1	CreE	6	0.5	5.98	0.41	0.0858336272716113
699	expm	F1	array	input	public	expm_F1_array_raw_public.csv	2a_refined_analysis_dataset	Array_1	Prep_A	1	CreJ	6	0.5	6	0.58	-0.0795698036477661
700	expm	F1	array	input	public	expm_F1_array_raw_public.csv	2a_refined_analysis_dataset	Array_1	Prep_A	2	CreJ	6	0.5	6.02	0.52	-0.023571247026493
701	expm	F1	array	input	public	expm_F1_array_raw_public.csv	2a_refined_analysis_dataset	Array_1	Prep_A	2	CreE	6	0.5	6.03	0.43	0.0654489806131433
702	expm	F1	array	input	public	expm_F1_array_raw_public.csv	2a_refined_analysis_dataset	Array_1	Prep_A	1	CreE	6	0.5	6	0.4	0.100381485458187
703	expm	F1	array	input	public	expm_F1_array_raw_public.csv	2a_refined_analysis_dataset	Array_2	Prep_A	2	CreJ	6	0.5	6.04	0.58	-0.0791925366702186
704	expm	F1	array	input	public	expm_F1_array_raw_public.csv	2a_refined_analysis_dataset	Array_2	Prep_A	1	CreJ	6	0.5	5.98	0.58	-0.0836858956584016
705	expm	F1	array	input	public	expm_F1_array_raw_public.csv	2a_refined_analysis_dataset	Array_2	Prep_A	2	CreE	33	3.5	33.44	4.09	-0.586008905480046
706	expm	F1	array	input	public	expm_F1_array_raw_public.csv	2a_refined_analysis_dataset	Array_2	Prep_A	1	CreE	33	3.5	33.02	4.07	-0.565890159587116
707	expm	F1	array	input	public	expm_F1_array_raw_public.csv	2a_refined_analysis_dataset	Array_1	Prep_A	2	CreJ	33	3.5	32.92	3.9	-0.402564459887619
708	expm	F1	array	input	public	expm_F1_array_raw_public.csv	2a_refined_analysis_dataset	Array_1	Prep_A	1	CreJ	33	3.5	33.01	3.95	-0.450186792128519
709	expm	F1	array	input	public	expm_F1_array_raw_public.csv	2a_refined_analysis_dataset	Array_1	Prep_A	2	CreE	33	3.5	32.91	4.08	-0.579901811380837
710	expm	F1	array	input	public	expm_F1_array_raw_public.csv	2a_refined_analysis_dataset	Array_1	Prep_A	1	CreE	33	3.5	33.01	4.1	-0.601178528816637
711	expm	F1	array	input	public	expm_F1_array_raw_public.csv	2a_refined_analysis_dataset	Array_2	Prep_A	1	CreJ	33	3.5	33.02	3.85	-0.345237487534129
712	expm	F1	array	input	public	expm_F1_array_raw_public.csv	2a_refined_analysis_dataset	Array_2	Prep_A	2	CreJ	33	3.5	33.44	3.85	-0.349193005300589
713	expm	F1	array	input	public	expm_F1_array_raw_public.csv	2a_refined_analysis_dataset	Array_1	Prep_A	2	CreE	20	2	19.97	2.27	-0.271418099640639
714	expm	F1	array	input	public	expm_F1_array_raw_public.csv	2a_refined_analysis_dataset	Array_1	Prep_A	1	CreE	20	2	19.89	2.29	-0.29273257453282
715	expm	F1	array	input	public	expm_F1_array_raw_public.csv	2a_refined_analysis_dataset	Array_2	Prep_A	2	CreE	20	2	20.21	2.28	-0.2760802388541
716	expm	F1	array	input	public	expm_F1_array_raw_public.csv	2a_refined_analysis_dataset	Array_2	Prep_A	1	CreE	20	2	20.1	2.24	-0.235923974711049
717	expm	F1	array	input	public	expm_F1_array_raw_public.csv	2a_refined_analysis_dataset	Array_2	Prep_A	2	CreJ	20	2	20.21	2.14	-0.143429440908714
718	expm	F1	array	input	public	expm_F1_array_raw_public.csv	2a_refined_analysis_dataset	Array_2	Prep_A	1	CreJ	20	2	20.1	2.19	-0.191749028685765
719	expm	F1	array	input	public	expm_F1_array_raw_public.csv	2a_refined_analysis_dataset	Array_1	Prep_A	2	CreJ	20	2	19.97	2.19	-0.190139922271974
720	expm	F1	array	input	public	expm_F1_array_raw_public.csv	2a_refined_analysis_dataset	Array_1	Prep_A	1	CreJ	20	2	19.89	2.17	-0.169857857963564
721	expm	F1	array	input	public	expm_F1_array_raw_public.csv	2a_refined_analysis_dataset	Array_1	Prep_A	2	CreJ	7	0.5	7.05	0.58	-0.0842962030690657
722	expm	F1	array	input	public	expm_F1_array_raw_public.csv	2a_refined_analysis_dataset	Array_1	Prep_A	1	CreJ	7	0.5	7.02	0.57	-0.0666695577838817
723	expm	F1	array	input	public	expm_F1_array_raw_public.csv	2a_refined_analysis_dataset	Array_2	Prep_A	2	CreE	7	0.5	7	0.41	0.088738869736622
724	expm	F1	array	input	public	expm_F1_array_raw_public.csv	2a_refined_analysis_dataset	Array_2	Prep_A	1	CreE	7	0.5	7.09	0.44	0.063320145708831
725	expm	F1	array	input	public	expm_F1_array_raw_public.csv	2a_refined_analysis_dataset	Array_1	Prep_A	2	CreE	7	0.5	7.05	0.48	0.024751025396538
726	expm	F1	array	input	public	expm_F1_array_raw_public.csv	2a_refined_analysis_dataset	Array_1	Prep_A	1	CreE	7	0.5	7.02	0.46	0.043615115916233
727	expm	F1	array	input	public	expm_F1_array_raw_public.csv	2a_refined_analysis_dataset	Array_2	Prep_A	1	CreJ	7	0.5	7.08	0.46	0.043602421172076
728	expm	F1	array	input	public	expm_F1_array_raw_public.csv	2a_refined_analysis_dataset	Array_2	Prep_A	2	CreJ	7	0.5	7	0.52	-0.017347358147776
729	expm	F1	array	input	public	expm_F1_array_raw_public.csv	2a_refined_analysis_dataset	Array_2	Prep_A	2	CreJ	34	3.5	33.92	3.78	-0.281699074969339
730	expm	F1	array	input	public	expm_F1_array_raw_public.csv	2a_refined_analysis_dataset	Array_2	Prep_A	1	CreJ	34	3.5	33.92	3.81	-0.308610171256849
731	expm	F1	array	input	public	expm_F1_array_raw_public.csv	2a_refined_analysis_dataset	Array_1	Prep_A	1	CreE	34	3.5	33.92	4.13	-0.62692119812779
732	expm	F1	array	input	public	expm_F1_array_raw_public.csv	2a_refined_analysis_dataset	Array_1	Prep_A	2	CreE	34	3.5	34	4.12	-0.61716742920497
733	expm	F1	array	input	public	expm_F1_array_raw_public.csv	2a_refined_analysis_dataset	Array_2	Prep_A	2	CreE	34	3.5	33.92	4.08	-0.57522772776813
734	expm	F1	array	input	public	expm_F1_array_raw_public.csv	2a_refined_analysis_dataset	Array_2	Prep_A	1	CreE	34	3.5	33.93	4.13	-0.63009510320328
735	expm	F1	array	input	public	expm_F1_array_raw_public.csv	2a_refined_analysis_dataset	Array_1	Prep_A	2	CreJ	34	3.5	34	3.9	-0.403837137644445
736	expm	F1	array	input	public	expm_F1_array_raw_public.csv	2a_refined_analysis_dataset	Array_1	Prep_A	1	CreJ	34	3.5	33.92	3.96	-0.462593380192674
737	expm	F1	array	input	public	expm_F1_array_raw_public.csv	2a_refined_analysis_dataset	Array_2	Prep_A	1	CreJ	21	2	21.03	2.18	-0.178967115660036
738	expm	F1	array	input	public	expm_F1_array_raw_public.csv	2a_refined_analysis_dataset	Array_2	Prep_A	2	CreJ	21	2	21.03	2.14	-0.136514671808026
739	expm	F1	array	input	public	expm_F1_array_raw_public.csv	2a_refined_analysis_dataset	Array_2	Prep_A	2	CreE	21	2	21.03	2.26	-0.259939771364015
740	expm	F1	array	input	public	expm_F1_array_raw_public.csv	2a_refined_analysis_dataset	Array_2	Prep_A	1	CreE	21	2	21.03	2.23	-0.234038312113664
741	expm	F1	array	input	public	expm_F1_array_raw_public.csv	2a_refined_analysis_dataset	Array_1	Prep_A	2	CreE	21	2	21.08	2.28	-0.278699815102304
742	expm	F1	array	input	public	expm_F1_array_raw_public.csv	2a_refined_analysis_dataset	Array_1	Prep_A	1	CreE	21	2	21.11	2.26	-0.262906322657814
743	expm	F1	array	input	public	expm_F1_array_raw_public.csv	2a_refined_analysis_dataset	Array_1	Prep_A	2	CreJ	21	2	21.08	2.19	-0.191354494855835
744	expm	F1	array	input	public	expm_F1_array_raw_public.csv	2a_refined_analysis_dataset	Array_1	Prep_A	1	CreJ	21	2	21.11	2.19	-0.185111287046945
745	expm	F1	array	input	public	expm_F1_array_raw_public.csv	2a_refined_analysis_dataset	Array_2	Prep_A	2	CreE	8	0.5	7.98	0.43	0.0730030982139208
746	expm	F1	array	input	public	expm_F1_array_raw_public.csv	2a_refined_analysis_dataset	Array_2	Prep_A	1	CreE	8	0.5	8.02	0.48	0.0186464782595728
747	expm	F1	array	input	public	expm_F1_array_raw_public.csv	2a_refined_analysis_dataset	Array_2	Prep_A	2	CreJ	8	0.5	7.98	0.56	-0.0588259144918298
748	expm	F1	array	input	public	expm_F1_array_raw_public.csv	2a_refined_analysis_dataset	Array_2	Prep_A	1	CreJ	8	0.5	8.02	0.57	-0.0707014789943229
749	expm	F1	array	input	public	expm_F1_array_raw_public.csv	2a_refined_analysis_dataset	Array_1	Prep_A	1	CreJ	8	0.5	8.04	0.54	-0.0388167114240883
750	expm	F1	array	input	public	expm_F1_array_raw_public.csv	2a_refined_analysis_dataset	Array_1	Prep_A	2	CreJ	8	0.5	8.04	0.61	-0.113247196066779
751	expm	F1	array	input	public	expm_F1_array_raw_public.csv	2a_refined_analysis_dataset	Array_1	Prep_A	1	CreE	8	0.5	8.04	0.46	0.0427195624407108
752	expm	F1	array	input	public	expm_F1_array_raw_public.csv	2a_refined_analysis_dataset	Array_1	Prep_A	2	CreE	8	0.5	8.04	0.41	0.0933451598298718
753	expm	F1	array	input	public	expm_F1_array_raw_public.csv	2a_refined_analysis_dataset	Array_1	Prep_A	2	CreJ	35	3.5	34.99	3.91	-0.406541059921764
754	expm	F1	array	input	public	expm_F1_array_raw_public.csv	2a_refined_analysis_dataset	Array_1	Prep_A	1	CreJ	35	3.5	35.19	3.96	-0.455825545025294
755	expm	F1	array	input	public	expm_F1_array_raw_public.csv	2a_refined_analysis_dataset	Array_2	Prep_A	2	CreJ	35	3.5	34.78	3.89	-0.393146497235008
756	expm	F1	array	input	public	expm_F1_array_raw_public.csv	2a_refined_analysis_dataset	Array_2	Prep_A	1	CreJ	35	3.5	34.89	3.81	-0.308907192905768
757	expm	F1	array	input	public	expm_F1_array_raw_public.csv	2a_refined_analysis_dataset	Array_2	Prep_A	2	CreE	35	3.5	34.78	4.1	-0.599901908260596
758	expm	F1	array	input	public	expm_F1_array_raw_public.csv	2a_refined_analysis_dataset	Array_2	Prep_A	1	CreE	35	3.5	34.89	4.11	-0.611305867837765
759	expm	F1	array	input	public	expm_F1_array_raw_public.csv	2a_refined_analysis_dataset	Array_1	Prep_A	1	CreE	35	3.5	35.19	4.09	-0.590266984118405
760	expm	F1	array	input	public	expm_F1_array_raw_public.csv	2a_refined_analysis_dataset	Array_1	Prep_A	2	CreE	35	3.5	34.99	4.09	-0.594468883689915
761	expm	F1	array	input	public	expm_F1_array_raw_public.csv	2a_refined_analysis_dataset	Array_2	Prep_A	1	CreJ	22	2	21.99	2.23	-0.22772523000554
762	expm	F1	array	input	public	expm_F1_array_raw_public.csv	2a_refined_analysis_dataset	Array_2	Prep_A	2	CreJ	22	2	22.05	2.26	-0.25885221824734
763	expm	F1	array	input	public	expm_F1_array_raw_public.csv	2a_refined_analysis_dataset	Array_2	Prep_A	2	CreE	22	2	22.05	2.31	-0.312506226695899
764	expm	F1	array	input	public	expm_F1_array_raw_public.csv	2a_refined_analysis_dataset	Array_2	Prep_A	1	CreE	22	2	22	2.32	-0.315580110713349
765	expm	F1	array	input	public	expm_F1_array_raw_public.csv	2a_refined_analysis_dataset	Array_1	Prep_A	2	CreJ	22	2	22.09	2.23	-0.233501947399291
766	expm	F1	array	input	public	expm_F1_array_raw_public.csv	2a_refined_analysis_dataset	Array_1	Prep_A	1	CreJ	22	2	21.81	2.16	-0.155513992230801
767	expm	F1	array	input	public	expm_F1_array_raw_public.csv	2a_refined_analysis_dataset	Array_1	Prep_A	2	CreE	22	2	22.09	2.3	-0.295457798902869
768	expm	F1	array	input	public	expm_F1_array_raw_public.csv	2a_refined_analysis_dataset	Array_1	Prep_A	1	CreE	22	2	21.81	2.3	-0.302988032753919
769	expm	F1	array	input	public	expm_F1_array_raw_public.csv	2a_refined_analysis_dataset	Array_2	Prep_A	2	CreJ	9	0.5	9.01	0.56	-0.06179558957784
770	expm	F1	array	input	public	expm_F1_array_raw_public.csv	2a_refined_analysis_dataset	Array_2	Prep_A	1	CreJ	9	0.5	9.04	0.56	-0.0580343067189491
771	expm	F1	array	input	public	expm_F1_array_raw_public.csv	2a_refined_analysis_dataset	Array_2	Prep_A	1	CreE	9	0.5	9.04	0.45	0.0539410942413144
772	expm	F1	array	input	public	expm_F1_array_raw_public.csv	2a_refined_analysis_dataset	Array_2	Prep_A	2	CreE	9	0.5	9.01	0.46	0.0354517989935074
773	expm	F1	array	input	public	expm_F1_array_raw_public.csv	2a_refined_analysis_dataset	Array_1	Prep_A	1	CreJ	9	0.5	9.02	0.61	-0.10605009756827
774	expm	F1	array	input	public	expm_F1_array_raw_public.csv	2a_refined_analysis_dataset	Array_1	Prep_A	2	CreJ	9	0.5	8.94	0.61	-0.106491243440442
775	expm	F1	array	input	public	expm_F1_array_raw_public.csv	2a_refined_analysis_dataset	Array_1	Prep_A	2	CreE	9	0.5	8.94	0.53	-0.0261969829324317
776	expm	F1	array	input	public	expm_F1_array_raw_public.csv	2a_refined_analysis_dataset	Array_1	Prep_A	1	CreE	9	0.5	9.02	0.52	-0.0232088394639036
777	expm	F1	array	input	public	expm_F1_array_raw_public.csv	2a_refined_analysis_dataset	Array_2	Prep_A	1	CreJ	23	2	22.96	2.18	-0.176849719711585
778	expm	F1	array	input	public	expm_F1_array_raw_public.csv	2a_refined_analysis_dataset	Array_2	Prep_A	2	CreJ	23	2	23.04	2.15	-0.152580077910885
779	expm	F1	array	input	public	expm_F1_array_raw_public.csv	2a_refined_analysis_dataset	Array_1	Prep_A	1	CreE	23	2	22.97	2.29	-0.287769135893794
780	expm	F1	array	input	public	expm_F1_array_raw_public.csv	2a_refined_analysis_dataset	Array_1	Prep_A	2	CreE	23	2	23	2.31	-0.314233601273194
781	expm	F1	array	input	public	expm_F1_array_raw_public.csv	2a_refined_analysis_dataset	Array_2	Prep_A	2	CreE	23	2	23.04	2.31	-0.312424391361444
782	expm	F1	array	input	public	expm_F1_array_raw_public.csv	2a_refined_analysis_dataset	Array_2	Prep_A	1	CreE	23	2	22.96	2.29	-0.286936391869884
783	expm	F1	array	input	public	expm_F1_array_raw_public.csv	2a_refined_analysis_dataset	Array_1	Prep_A	1	CreJ	23	2	22.97	2.22	-0.219017251535559
784	expm	F1	array	input	public	expm_F1_array_raw_public.csv	2a_refined_analysis_dataset	Array_1	Prep_A	2	CreJ	23	2	23	2.26	-0.259472565234689
785	expm	F1	array	input	public	expm_F1_array_raw_public.csv	2a_refined_analysis_dataset	Array_2	Prep_A	2	CreE	10	0.5	10.09	0.48	0.0169670301653707
786	expm	F1	array	input	public	expm_F1_array_raw_public.csv	2a_refined_analysis_dataset	Array_2	Prep_A	1	CreE	10	0.5	9.98	0.5	-0.00096430691173932
787	expm	F1	array	input	public	expm_F1_array_raw_public.csv	2a_refined_analysis_dataset	Array_1	Prep_A	1	CreJ	10	0.5	10.02	0.63	-0.132486912333568
788	expm	F1	array	input	public	expm_F1_array_raw_public.csv	2a_refined_analysis_dataset	Array_1	Prep_A	2	CreJ	10	0.5	10.01	0.54	-0.0385692239375913
789	expm	F1	array	input	public	expm_F1_array_raw_public.csv	2a_refined_analysis_dataset	Array_2	Prep_A	2	CreJ	10	0.5	10.09	0.54	-0.036318136272214
790	expm	F1	array	input	public	expm_F1_array_raw_public.csv	2a_refined_analysis_dataset	Array_2	Prep_A	1	CreJ	10	0.5	9.98	0.57	-0.069628746852345
791	expm	F1	array	input	public	expm_F1_array_raw_public.csv	2a_refined_analysis_dataset	Array_1	Prep_A	1	CreE	10	0.5	10.02	0.5	0.00494723008847364
792	expm	F1	array	input	public	expm_F1_array_raw_public.csv	2a_refined_analysis_dataset	Array_1	Prep_A	2	CreE	10	0.5	10.01	0.46	0.0427726444265086
793	expm	F1	array	input	public	expm_F1_array_raw_public.csv	2a_refined_analysis_dataset	Array_1	Prep_A	1	CreJ	1	4	1.01	4.4	-0.400408188536351
794	expm	F1	array	input	public	expm_F1_array_raw_public.csv	2a_refined_analysis_dataset	Array_1	Prep_A	2	CreJ	1	4	1	4.35	-0.34954659223598
795	expm	F1	array	input	public	expm_F1_array_raw_public.csv	2a_refined_analysis_dataset	Array_2	Prep_A	1	CreJ	1	4	1	4.4	-0.396021452876322
796	expm	F1	array	input	public	expm_F1_array_raw_public.csv	2a_refined_analysis_dataset	Array_2	Prep_A	2	CreJ	1	4	1.02	4.45	-0.450259167250212
797	expm	F1	array	input	public	expm_F1_array_raw_public.csv	2a_refined_analysis_dataset	Array_2	Prep_A	1	CreE	1	4	1	4.19	-0.19016434758136
798	expm	F1	array	input	public	expm_F1_array_raw_public.csv	2a_refined_analysis_dataset	Array_2	Prep_A	2	CreE	1	4	1.01	4.22	-0.21996210714405
799	expm	F1	array	input	public	expm_F1_array_raw_public.csv	2a_refined_analysis_dataset	Array_1	Prep_A	2	CreE	1	4	1	4.23	-0.22550009295639
800	expm	F1	array	input	public	expm_F1_array_raw_public.csv	2a_refined_analysis_dataset	Array_1	Prep_A	1	CreE	1	4	1.01	4.19	-0.19347195254485
801	expm	F1	array	input	public	expm_F1_array_raw_public.csv	2a_refined_analysis_dataset	Array_1	Prep_A	2	CreJ	24	2	23.86	2.21	-0.214630402160895
802	expm	F1	array	input	public	expm_F1_array_raw_public.csv	2a_refined_analysis_dataset	Array_1	Prep_A	1	CreJ	24	2	23.94	2.27	-0.268029478622815
803	expm	F1	array	input	public	expm_F1_array_raw_public.csv	2a_refined_analysis_dataset	Array_1	Prep_A	2	CreE	24	2	23.86	2.38	-0.379800230268306
804	expm	F1	array	input	public	expm_F1_array_raw_public.csv	2a_refined_analysis_dataset	Array_1	Prep_A	1	CreE	24	2	23.94	2.34	-0.344820117225646
805	expm	F1	array	input	public	expm_F1_array_raw_public.csv	2a_refined_analysis_dataset	Array_2	Prep_A	1	CreE	24	2	23.95	2.3	-0.303925108885105
806	expm	F1	array	input	public	expm_F1_array_raw_public.csv	2a_refined_analysis_dataset	Array_2	Prep_A	2	CreE	24	2	24.16	2.34	-0.340619302208236
807	expm	F1	array	input	public	expm_F1_array_raw_public.csv	2a_refined_analysis_dataset	Array_2	Prep_A	1	CreJ	24	2	23.95	2.16	-0.158153345889619
808	expm	F1	array	input	public	expm_F1_array_raw_public.csv	2a_refined_analysis_dataset	Array_2	Prep_A	2	CreJ	24	2	24.16	2.15	-0.147094973996109
809	expm	F1	array	input	public	expm_F1_array_raw_public.csv	2a_refined_analysis_dataset	Array_2	Prep_A	2	CreJ	11	0.5	11.07	0.57	-0.0700659675115348
810	expm	F1	array	input	public	expm_F1_array_raw_public.csv	2a_refined_analysis_dataset	Array_2	Prep_A	1	CreJ	11	0.5	10.98	0.6	-0.102339344859893
811	expm	F1	array	input	public	expm_F1_array_raw_public.csv	2a_refined_analysis_dataset	Array_1	Prep_A	1	CreE	11	0.5	11.01	0.48	0.0248941449149652
812	expm	F1	array	input	public	expm_F1_array_raw_public.csv	2a_refined_analysis_dataset	Array_1	Prep_A	2	CreE	11	0.5	11	0.5	-0.00365671863623984
813	expm	F1	array	input	public	expm_F1_array_raw_public.csv	2a_refined_analysis_dataset	Array_2	Prep_A	2	CreE	11	0.5	11.07	0.46	0.0357490752546352
814	expm	F1	array	input	public	expm_F1_array_raw_public.csv	2a_refined_analysis_dataset	Array_2	Prep_A	1	CreE	11	0.5	10.98	0.51	-0.0143355746977758
815	expm	F1	array	input	public	expm_F1_array_raw_public.csv	2a_refined_analysis_dataset	Array_1	Prep_A	2	CreJ	11	0.5	10.99	0.67	-0.166585811828927
816	expm	F1	array	input	public	expm_F1_array_raw_public.csv	2a_refined_analysis_dataset	Array_1	Prep_A	1	CreJ	11	0.5	11.01	0.56	-0.0647863396022076
817	expm	F1	array	input	public	expm_F1_array_raw_public.csv	2a_refined_analysis_dataset	Array_2	Prep_A	1	CreE	2	4	2.02	4.23	-0.228589334775646
818	expm	F1	array	input	public	expm_F1_array_raw_public.csv	2a_refined_analysis_dataset	Array_2	Prep_A	2	CreE	2	4	2.01	4.25	-0.252605231285235
819	expm	F1	array	input	public	expm_F1_array_raw_public.csv	2a_refined_analysis_dataset	Array_2	Prep_A	1	CreJ	2	4	2.02	4.43	-0.433366807935538
820	expm	F1	array	input	public	expm_F1_array_raw_public.csv	2a_refined_analysis_dataset	Array_2	Prep_A	2	CreJ	2	4	2.02	4.38	-0.376437943895549
821	expm	F1	array	input	public	expm_F1_array_raw_public.csv	2a_refined_analysis_dataset	Array_1	Prep_A	1	CreJ	2	4	2.02	4.41	-0.408018277562054
822	expm	F1	array	input	public	expm_F1_array_raw_public.csv	2a_refined_analysis_dataset	Array_1	Prep_A	2	CreJ	2	4	1.99	4.44	-0.438728981722973
823	expm	F1	array	input	public	expm_F1_array_raw_public.csv	2a_refined_analysis_dataset	Array_1	Prep_A	2	CreE	2	4	1.99	4.27	-0.269500600844285
824	expm	F1	array	input	public	expm_F1_array_raw_public.csv	2a_refined_analysis_dataset	Array_1	Prep_A	1	CreE	2	4	2.02	4.24	-0.241469116506265
825	expm	F1	array	input	public	expm_F1_array_raw_public.csv	2a_refined_analysis_dataset	Array_2	Prep_A	1	CreJ	25	2	25.07	2.18	-0.182663697059398
826	expm	F1	array	input	public	expm_F1_array_raw_public.csv	2a_refined_analysis_dataset	Array_2	Prep_A	2	CreJ	25	2	25.2	2.22	-0.223905016068219
827	expm	F1	array	input	public	expm_F1_array_raw_public.csv	2a_refined_analysis_dataset	Array_2	Prep_A	2	CreE	25	2	25.2	2.3	-0.296525329859537
828	expm	F1	array	input	public	expm_F1_array_raw_public.csv	2a_refined_analysis_dataset	Array_2	Prep_A	1	CreE	25	2	25.07	2.34	-0.337199486839567
829	expm	F1	array	input	public	expm_F1_array_raw_public.csv	2a_refined_analysis_dataset	Array_1	Prep_A	2	CreE	25	2	25	2.33	-0.329151283079137
830	expm	F1	array	input	public	expm_F1_array_raw_public.csv	2a_refined_analysis_dataset	Array_1	Prep_A	1	CreE	25	2	25.05	2.36	-0.362898236051387
831	expm	F1	array	input	public	expm_F1_array_raw_public.csv	2a_refined_analysis_dataset	Array_1	Prep_A	1	CreJ	25	2	25.04	2.24	-0.235573694609659
832	expm	F1	array	input	public	expm_F1_array_raw_public.csv	2a_refined_analysis_dataset	Array_1	Prep_A	2	CreJ	25	2	25	2.2	-0.196621377819648
833	expm	F1	array	input	public	expm_F1_array_raw_public.csv	2a_refined_analysis_dataset	Array_1	Prep_A	2	CreJ	12	0.5	12.05	0.62	-0.115464653709074
834	expm	F1	array	input	public	expm_F1_array_raw_public.csv	2a_refined_analysis_dataset	Array_1	Prep_A	1	CreJ	12	0.5	11.96	0.69	-0.189206668422496
835	expm	F1	array	input	public	expm_F1_array_raw_public.csv	2a_refined_analysis_dataset	Array_1	Prep_A	2	CreE	12	0.5	12.05	0.5	0.00018547500116827
836	expm	F1	array	input	public	expm_F1_array_raw_public.csv	2a_refined_analysis_dataset	Array_1	Prep_A	1	CreE	12	0.5	11.96	0.47	0.0258453169039423
837	expm	F1	array	input	public	expm_F1_array_raw_public.csv	2a_refined_analysis_dataset	Array_2	Prep_A	2	CreJ	12	0.5	11.99	0.62	-0.117532380095351
838	expm	F1	array	input	public	expm_F1_array_raw_public.csv	2a_refined_analysis_dataset	Array_2	Prep_A	1	CreJ	12	0.5	12.05	0.6	-0.102081224438085
839	expm	F1	array	input	public	expm_F1_array_raw_public.csv	2a_refined_analysis_dataset	Array_2	Prep_A	2	CreE	12	0.5	11.99	0.52	-0.0184958955998857
840	expm	F1	array	input	public	expm_F1_array_raw_public.csv	2a_refined_analysis_dataset	Array_2	Prep_A	1	CreE	12	0.5	12.05	0.51	-0.0109287389947508
841	expm	F1	array	input	public	expm_F1_array_raw_public.csv	2a_refined_analysis_dataset	Array_2	Prep_A	2	CreE	3	4	3	4.27	-0.26714837141069
842	expm	F1	array	input	public	expm_F1_array_raw_public.csv	2a_refined_analysis_dataset	Array_2	Prep_A	1	CreE	3	4	3.03	4.24	-0.24179593663463
843	expm	F1	array	input	public	expm_F1_array_raw_public.csv	2a_refined_analysis_dataset	Array_1	Prep_A	2	CreE	3	4	3	4.24	-0.2360897290396
844	expm	F1	array	input	public	expm_F1_array_raw_public.csv	2a_refined_analysis_dataset	Array_1	Prep_A	1	CreE	3	4	3.05	4.24	-0.2441553005024
845	expm	F1	array	input	public	expm_F1_array_raw_public.csv	2a_refined_analysis_dataset	Array_2	Prep_A	2	CreJ	3	4	3	4.41	-0.410214019155966
846	expm	F1	array	input	public	expm_F1_array_raw_public.csv	2a_refined_analysis_dataset	Array_2	Prep_A	1	CreJ	3	4	3.03	4.49	-0.485637070692335
847	expm	F1	array	input	public	expm_F1_array_raw_public.csv	2a_refined_analysis_dataset	Array_1	Prep_A	1	CreJ	3	4	3.05	4.42	-0.420651876916418
848	expm	F1	array	input	public	expm_F1_array_raw_public.csv	2a_refined_analysis_dataset	Array_1	Prep_A	2	CreJ	3	4	3	4.41	-0.406307734087267
849	expm	F1	array	input	public	expm_F1_array_raw_public.csv	2a_refined_analysis_dataset	Array_2	Prep_A	2	CreJ	26	2	26.02	2.22	-0.222504891861504
850	expm	F1	array	input	public	expm_F1_array_raw_public.csv	2a_refined_analysis_dataset	Array_2	Prep_A	1	CreJ	26	2	26.14	2.22	-0.224520994869074
851	expm	F1	array	input	public	expm_F1_array_raw_public.csv	2a_refined_analysis_dataset	Array_1	Prep_A	1	CreJ	26	2	26.17	2.21	-0.214762225571663
852	expm	F1	array	input	public	expm_F1_array_raw_public.csv	2a_refined_analysis_dataset	Array_1	Prep_A	2	CreJ	26	2	25.99	2.25	-0.246160076854373
853	expm	F1	array	input	public	expm_F1_array_raw_public.csv	2a_refined_analysis_dataset	Array_2	Prep_A	1	CreE	26	2	26.14	2.4	-0.395705454569886
854	expm	F1	array	input	public	expm_F1_array_raw_public.csv	2a_refined_analysis_dataset	Array_2	Prep_A	2	CreE	26	2	26.02	2.36	-0.356428917917796
855	expm	F1	array	input	public	expm_F1_array_raw_public.csv	2a_refined_analysis_dataset	Array_1	Prep_A	2	CreE	26	2	25.99	2.33	-0.333885057588966
856	expm	F1	array	input	public	expm_F1_array_raw_public.csv	2a_refined_analysis_dataset	Array_1	Prep_A	1	CreE	26	2	26.17	2.34	-0.340399621122236
857	expm	F1	array	input	public	expm_F1_array_raw_public.csv	2a_refined_analysis_dataset	Array_1	Prep_A	2	CreJ	13	0.5	13.04	0.59	-0.0852457817692729
858	expm	F1	array	input	public	expm_F1_array_raw_public.csv	2a_refined_analysis_dataset	Array_1	Prep_A	1	CreJ	13	0.5	13.01	0.58	-0.0820299028842899
859	expm	F1	array	input	public	expm_F1_array_raw_public.csv	2a_refined_analysis_dataset	Array_2	Prep_A	1	CreJ	13	0.5	13.07	0.62	-0.117390191257375
860	expm	F1	array	input	public	expm_F1_array_raw_public.csv	2a_refined_analysis_dataset	Array_2	Prep_A	2	CreJ	13	0.5	13.1	0.62	-0.123108959327532
861	expm	F1	array	input	public	expm_F1_array_raw_public.csv	2a_refined_analysis_dataset	Array_2	Prep_A	1	CreE	13	0.5	13.07	0.5	-0.0039940282876304
862	expm	F1	array	input	public	expm_F1_array_raw_public.csv	2a_refined_analysis_dataset	Array_2	Prep_A	2	CreE	13	0.5	13.1	0.47	0.0275115040809096
863	expm	F1	array	input	public	expm_F1_array_raw_public.csv	2a_refined_analysis_dataset	Array_1	Prep_A	2	CreE	13	0.5	13.04	0.55	-0.0522318715529114
864	expm	F1	array	input	public	expm_F1_array_raw_public.csv	2a_refined_analysis_dataset	Array_1	Prep_A	1	CreE	13	0.5	13.01	0.47	0.0260108483129596
865	expm	F1	array	input	public	expm_F1_array_raw_public.csv	2a_refined_analysis_dataset	Array_2	Prep_A	2	CreJ	4	4	3.98	4.47	-0.473116801935061
866	expm	F1	array	input	public	expm_F1_array_raw_public.csv	2a_refined_analysis_dataset	Array_2	Prep_A	1	CreJ	4	4	4.05	4.46	-0.464931798320331
867	expm	F1	array	input	public	expm_F1_array_raw_public.csv	2a_refined_analysis_dataset	Array_1	Prep_A	2	CreJ	4	4	3.97	4.46	-0.459871876296077
868	expm	F1	array	input	public	expm_F1_array_raw_public.csv	2a_refined_analysis_dataset	Array_1	Prep_A	1	CreJ	4	4	4.04	4.5	-0.502286501157587
869	expm	F1	array	input	public	expm_F1_array_raw_public.csv	2a_refined_analysis_dataset	Array_2	Prep_A	1	CreE	4	4	4.05	4.25	-0.248978440875867
870	expm	F1	array	input	public	expm_F1_array_raw_public.csv	2a_refined_analysis_dataset	Array_2	Prep_A	2	CreE	4	4	3.98	4.23	-0.231622671918116
871	expm	F1	array	input	public	expm_F1_array_raw_public.csv	2a_refined_analysis_dataset	Array_1	Prep_A	2	CreE	4	4	3.97	4.25	-0.253908211468596
872	expm	F1	array	input	public	expm_F1_array_raw_public.csv	2a_refined_analysis_dataset	Array_1	Prep_A	1	CreE	4	4	4.04	4.24	-0.242931042330657
873	expm	F1	array	input	public	expm_F1_array_raw_public.csv	2a_refined_analysis_dataset	Array_2	Prep_A	1	CreJ	27	2	27.01	2.21	-0.208771372546575
874	expm	F1	array	input	public	expm_F1_array_raw_public.csv	2a_refined_analysis_dataset	Array_2	Prep_A	2	CreJ	27	2	27.12	2.2	-0.196807693684885
875	expm	F1	array	input	public	expm_F1_array_raw_public.csv	2a_refined_analysis_dataset	Array_2	Prep_A	1	CreE	27	2	27.01	2.37	-0.368706631596184
876	expm	F1	array	input	public	expm_F1_array_raw_public.csv	2a_refined_analysis_dataset	Array_2	Prep_A	2	CreE	27	2	27.12	2.4	-0.399242820750364
877	expm	F1	array	input	public	expm_F1_array_raw_public.csv	2a_refined_analysis_dataset	Array_1	Prep_A	2	CreJ	27	2	26.98	2.23	-0.234939737946121
878	expm	F1	array	input	public	expm_F1_array_raw_public.csv	2a_refined_analysis_dataset	Array_1	Prep_A	1	CreJ	27	2	26.84	2.21	-0.213469039257741
879	expm	F1	array	input	public	expm_F1_array_raw_public.csv	2a_refined_analysis_dataset	Array_1	Prep_A	1	CreE	27	2	26.84	2.34	-0.342256931880144
880	expm	F1	array	input	public	expm_F1_array_raw_public.csv	2a_refined_analysis_dataset	Array_1	Prep_A	2	CreE	27	2	26.98	2.37	-0.366722346728504
881	expm	F1	array	input	public	expm_F1_array_raw_public.csv	2a_refined_analysis_dataset	Array_1	Prep_A	2	CreJ	14	0.5	14.01	0.56	-0.0562261402774867
882	expm	F1	array	input	public	expm_F1_array_raw_public.csv	2a_refined_analysis_dataset	Array_1	Prep_A	1	CreJ	14	0.5	14	0.64	-0.141044368831978
883	expm	F1	array	input	public	expm_F1_array_raw_public.csv	2a_refined_analysis_dataset	Array_2	Prep_A	1	CreJ	14	0.5	14.05	0.62	-0.119702025330786
884	expm	F1	array	input	public	expm_F1_array_raw_public.csv	2a_refined_analysis_dataset	Array_2	Prep_A	2	CreJ	14	0.5	13.89	0.53	-0.0325374881147925
885	expm	F1	array	input	public	expm_F1_array_raw_public.csv	2a_refined_analysis_dataset	Array_1	Prep_A	2	CreE	14	0.5	14.01	0.52	-0.0203525100875922
886	expm	F1	array	input	public	expm_F1_array_raw_public.csv	2a_refined_analysis_dataset	Array_1	Prep_A	1	CreE	14	0.5	14	0.51	-0.0133969699139542
887	expm	F1	array	input	public	expm_F1_array_raw_public.csv	2a_refined_analysis_dataset	Array_2	Prep_A	2	CreE	14	0.5	13.9	0.52	-0.0211790081430622
888	expm	F1	array	input	public	expm_F1_array_raw_public.csv	2a_refined_analysis_dataset	Array_2	Prep_A	1	CreE	14	0.5	14.05	0.54	-0.0376466856576592
889	expm	F1	array	input	public	expm_F1_array_raw_public.csv	2a_refined_analysis_dataset	Array_1	Prep_A	2	CreE	5	4	5.03	4.23	-0.232024385603732
890	expm	F1	array	input	public	expm_F1_array_raw_public.csv	2a_refined_analysis_dataset	Array_1	Prep_A	1	CreE	5	4	5	4.27	-0.266699121035262
891	expm	F1	array	input	public	expm_F1_array_raw_public.csv	2a_refined_analysis_dataset	Array_2	Prep_A	2	CreJ	5	4	5.04	4.4	-0.404554281054971
892	expm	F1	array	input	public	expm_F1_array_raw_public.csv	2a_refined_analysis_dataset	Array_2	Prep_A	1	CreJ	5	4	5.05	4.46	-0.461859859418031
893	expm	F1	array	input	public	expm_F1_array_raw_public.csv	2a_refined_analysis_dataset	Array_1	Prep_A	1	CreJ	5	4	5.01	4.42	-0.421758500024192
894	expm	F1	array	input	public	expm_F1_array_raw_public.csv	2a_refined_analysis_dataset	Array_1	Prep_A	2	CreJ	5	4	5.03	4.48	-0.483507371944812
895	expm	F1	array	input	public	expm_F1_array_raw_public.csv	2a_refined_analysis_dataset	Array_2	Prep_A	1	CreE	5	4	5.04	4.27	-0.267604580584252
896	expm	F1	array	input	public	expm_F1_array_raw_public.csv	2a_refined_analysis_dataset	Array_2	Prep_A	2	CreE	5	4	5.04	4.29	-0.285884255412562
897	expm	F1	array	input	public	expm_F1_array_raw_public.csv	2a_refined_analysis_dataset	Array_2	Prep_A	1	CreJ	28	2	28.15	2.14	-0.141677958325185
898	expm	F1	array	input	public	expm_F1_array_raw_public.csv	2a_refined_analysis_dataset	Array_2	Prep_A	2	CreJ	28	2	28	2.15	-0.154536449226665
899	expm	F1	array	input	public	expm_F1_array_raw_public.csv	2a_refined_analysis_dataset	Array_1	Prep_A	1	CreE	28	2	27.66	2.41	-0.414849744669326
900	expm	F1	array	input	public	expm_F1_array_raw_public.csv	2a_refined_analysis_dataset	Array_1	Prep_A	2	CreE	28	2	27.91	2.4	-0.395004820729016
901	expm	F1	array	input	public	expm_F1_array_raw_public.csv	2a_refined_analysis_dataset	Array_1	Prep_A	2	CreJ	28	2	27.91	2.22	-0.223797640295757
902	expm	F1	array	input	public	expm_F1_array_raw_public.csv	2a_refined_analysis_dataset	Array_1	Prep_A	1	CreJ	28	2	27.66	2.22	-0.220474864087937
903	expm	F1	array	input	public	expm_F1_array_raw_public.csv	2a_refined_analysis_dataset	Array_2	Prep_A	2	CreE	28	2	28	2.38	-0.383743000858146
904	expm	F1	array	input	public	expm_F1_array_raw_public.csv	2a_refined_analysis_dataset	Array_2	Prep_A	1	CreE	28	2	28.15	2.41	-0.411455593577226
905	expm	F1	array	input	public	expm_F1_array_raw_public.csv	2a_refined_analysis_dataset	Array_1	Prep_A	2	CreJ	15	0.5	15.06	0.59	-0.0857470334570241
906	expm	F1	array	input	public	expm_F1_array_raw_public.csv	2a_refined_analysis_dataset	Array_1	Prep_A	1	CreJ	15	0.5	14.97	0.58	-0.075115852953846
907	expm	F1	array	input	public	expm_F1_array_raw_public.csv	2a_refined_analysis_dataset	Array_1	Prep_A	2	CreE	15	0.5	15.06	0.56	-0.0633449079507598
908	expm	F1	array	input	public	expm_F1_array_raw_public.csv	2a_refined_analysis_dataset	Array_1	Prep_A	1	CreE	15	0.5	14.97	0.54	-0.0416547806966097
909	expm	F1	array	input	public	expm_F1_array_raw_public.csv	2a_refined_analysis_dataset	Array_2	Prep_A	1	CreE	15	0.5	14.96	0.53	-0.0255981768917597
910	expm	F1	array	input	public	expm_F1_array_raw_public.csv	2a_refined_analysis_dataset	Array_2	Prep_A	2	CreE	15	0.5	15.02	0.47	0.0345046363711693
911	expm	F1	array	input	public	expm_F1_array_raw_public.csv	2a_refined_analysis_dataset	Array_2	Prep_A	1	CreJ	15	0.5	14.96	0.56	-0.060654333603878
912	expm	F1	array	input	public	expm_F1_array_raw_public.csv	2a_refined_analysis_dataset	Array_2	Prep_A	2	CreJ	15	0.5	15.02	0.58	-0.07826434712599
913	expm	F1	array	input	public	expm_F1_array_raw_public.csv	2a_refined_analysis_dataset	Array_2	Prep_A	2	CreE	6	4	6	4.3	-0.296038342541306
914	expm	F1	array	input	public	expm_F1_array_raw_public.csv	2a_refined_analysis_dataset	Array_2	Prep_A	1	CreE	6	4	6.09	4.3	-0.297070079837426
915	expm	F1	array	input	public	expm_F1_array_raw_public.csv	2a_refined_analysis_dataset	Array_1	Prep_A	2	CreJ	6	4	6	4.51	-0.506857492856271
916	expm	F1	array	input	public	expm_F1_array_raw_public.csv	2a_refined_analysis_dataset	Array_1	Prep_A	1	CreJ	6	4	5.99	4.43	-0.433165858723301
917	expm	F1	array	input	public	expm_F1_array_raw_public.csv	2a_refined_analysis_dataset	Array_2	Prep_A	2	CreJ	6	4	6	4.41	-0.411828755984274
918	expm	F1	array	input	public	expm_F1_array_raw_public.csv	2a_refined_analysis_dataset	Array_2	Prep_A	1	CreJ	6	4	6.09	4.48	-0.475509608701285
919	expm	F1	array	input	public	expm_F1_array_raw_public.csv	2a_refined_analysis_dataset	Array_1	Prep_A	2	CreE	6	4	6	4.28	-0.283357872883256
920	expm	F1	array	input	public	expm_F1_array_raw_public.csv	2a_refined_analysis_dataset	Array_1	Prep_A	1	CreE	6	4	5.99	4.3	-0.295317329140476
921	expm	F1	array	input	public	expm_F1_array_raw_public.csv	2a_refined_analysis_dataset	Array_2	Prep_A	2	CreE	29	2	29.05	2.38	-0.383292084789358
922	expm	F1	array	input	public	expm_F1_array_raw_public.csv	2a_refined_analysis_dataset	Array_2	Prep_A	1	CreE	29	2	29.06	2.4	-0.400552760018079
923	expm	F1	array	input	public	expm_F1_array_raw_public.csv	2a_refined_analysis_dataset	Array_1	Prep_A	2	CreJ	29	2	29.07	2.2	-0.20301214517192
924	expm	F1	array	input	public	expm_F1_array_raw_public.csv	2a_refined_analysis_dataset	Array_1	Prep_A	1	CreJ	29	2	29.2	2.23	-0.2306716278825
925	expm	F1	array	input	public	expm_F1_array_raw_public.csv	2a_refined_analysis_dataset	Array_1	Prep_A	1	CreE	29	2	29.2	2.39	-0.391870749404958
926	expm	F1	array	input	public	expm_F1_array_raw_public.csv	2a_refined_analysis_dataset	Array_1	Prep_A	2	CreE	29	2	29.07	2.41	-0.407478819377999
927	expm	F1	array	input	public	expm_F1_array_raw_public.csv	2a_refined_analysis_dataset	Array_2	Prep_A	2	CreJ	29	2	29.05	2.25	-0.245513795106283
928	expm	F1	array	input	public	expm_F1_array_raw_public.csv	2a_refined_analysis_dataset	Array_2	Prep_A	1	CreJ	29	2	29.06	2.2	-0.199571437574883
929	expm	F1	array	input	public	expm_F1_array_raw_public.csv	2a_refined_analysis_dataset	Array_2	Prep_A	1	CreE	16	0.5	16	0.51	-0.0110850460014629
930	expm	F1	array	input	public	expm_F1_array_raw_public.csv	2a_refined_analysis_dataset	Array_2	Prep_A	2	CreE	16	0.5	15.98	0.54	-0.0372830989335289
931	expm	F1	array	input	public	expm_F1_array_raw_public.csv	2a_refined_analysis_dataset	Array_2	Prep_A	2	CreJ	16	0.5	15.98	0.63	-0.132943346860887
932	expm	F1	array	input	public	expm_F1_array_raw_public.csv	2a_refined_analysis_dataset	Array_2	Prep_A	1	CreJ	16	0.5	15.99	0.55	-0.0480121330816059
933	expm	F1	array	input	public	expm_F1_array_raw_public.csv	2a_refined_analysis_dataset	Array_1	Prep_A	2	CreE	16	0.5	16.01	0.57	-0.071077062560911
934	expm	F1	array	input	public	expm_F1_array_raw_public.csv	2a_refined_analysis_dataset	Array_1	Prep_A	1	CreE	16	0.5	16.24	0.53	-0.0333850775660579
935	expm	F1	array	input	public	expm_F1_array_raw_public.csv	2a_refined_analysis_dataset	Array_1	Prep_A	1	CreJ	16	0.5	16.24	0.57	-0.0652020033074413
936	expm	F1	array	input	public	expm_F1_array_raw_public.csv	2a_refined_analysis_dataset	Array_1	Prep_A	2	CreJ	16	0.5	16.01	0.64	-0.138289923345002
937	expm	F1	array	input	public	expm_F1_array_raw_public.csv	2a_refined_analysis_dataset	Array_2	Prep_A	1	CreJ	7	4	7.01	4.46	-0.458859581716795
938	expm	F1	array	input	public	expm_F1_array_raw_public.csv	2a_refined_analysis_dataset	Array_2	Prep_A	2	CreJ	7	4	7.01	4.45	-0.447570022444725
939	expm	F1	array	input	public	expm_F1_array_raw_public.csv	2a_refined_analysis_dataset	Array_2	Prep_A	2	CreE	7	4	7.01	4.32	-0.317200197047156
940	expm	F1	array	input	public	expm_F1_array_raw_public.csv	2a_refined_analysis_dataset	Array_2	Prep_A	1	CreE	7	4	7.01	4.31	-0.314730976961125
941	expm	F1	array	input	public	expm_F1_array_raw_public.csv	2a_refined_analysis_dataset	Array_1	Prep_A	1	CreE	7	4	7.02	4.31	-0.308694599760336
942	expm	F1	array	input	public	expm_F1_array_raw_public.csv	2a_refined_analysis_dataset	Array_1	Prep_A	2	CreE	7	4	6.98	4.28	-0.280326159448986
943	expm	F1	array	input	public	expm_F1_array_raw_public.csv	2a_refined_analysis_dataset	Array_1	Prep_A	2	CreJ	7	4	6.99	4.41	-0.40878836706448
944	expm	F1	array	input	public	expm_F1_array_raw_public.csv	2a_refined_analysis_dataset	Array_1	Prep_A	1	CreJ	7	4	7.02	4.43	-0.42605233278785
945	expm	F1	array	input	public	expm_F1_array_raw_public.csv	2a_refined_analysis_dataset	Array_2	Prep_A	2	CreE	30	2	30.06	2.42	-0.422250914131612
946	expm	F1	array	input	public	expm_F1_array_raw_public.csv	2a_refined_analysis_dataset	Array_2	Prep_A	1	CreE	30	2	30.17	2.39	-0.386064789509952
947	expm	F1	array	input	public	expm_F1_array_raw_public.csv	2a_refined_analysis_dataset	Array_1	Prep_A	2	CreE	30	2	30.01	2.4	-0.398252397024282
948	expm	F1	array	input	public	expm_F1_array_raw_public.csv	2a_refined_analysis_dataset	Array_1	Prep_A	1	CreE	30	2	30.06	2.43	-0.427264140387792
949	expm	F1	array	input	public	expm_F1_array_raw_public.csv	2a_refined_analysis_dataset	Array_1	Prep_A	1	CreJ	30	2	30.06	2.23	-0.233836810846312
950	expm	F1	array	input	public	expm_F1_array_raw_public.csv	2a_refined_analysis_dataset	Array_1	Prep_A	2	CreJ	30	2	30.01	2.17	-0.174158399756162
951	expm	F1	array	input	public	expm_F1_array_raw_public.csv	2a_refined_analysis_dataset	Array_2	Prep_A	2	CreJ	30	2	30.06	2.1	-0.0962004524514031
952	expm	F1	array	input	public	expm_F1_array_raw_public.csv	2a_refined_analysis_dataset	Array_2	Prep_A	1	CreJ	30	2	30.17	2.17	-0.174473117528633
953	expm	F1	array	input	public	expm_F1_array_raw_public.csv	2a_refined_analysis_dataset	Array_2	Prep_A	1	CreE	17	0.5	17.03	0.53	-0.0267984710484609
954	expm	F1	array	input	public	expm_F1_array_raw_public.csv	2a_refined_analysis_dataset	Array_2	Prep_A	2	CreE	17	0.5	16.97	0.54	-0.0364639175138128
955	expm	F1	array	input	public	expm_F1_array_raw_public.csv	2a_refined_analysis_dataset	Array_2	Prep_A	1	CreJ	17	0.5	17.03	0.62	-0.120149271662586
956	expm	F1	array	input	public	expm_F1_array_raw_public.csv	2a_refined_analysis_dataset	Array_2	Prep_A	2	CreJ	17	0.5	16.97	0.62	-0.120263695890493
957	expm	F1	array	input	public	expm_F1_array_raw_public.csv	2a_refined_analysis_dataset	Array_1	Prep_A	2	CreJ	17	0.5	17.02	0.55	-0.0453709171199458
958	expm	F1	array	input	public	expm_F1_array_raw_public.csv	2a_refined_analysis_dataset	Array_1	Prep_A	1	CreJ	17	0.5	16.98	0.64	-0.13529451213403
959	expm	F1	array	input	public	expm_F1_array_raw_public.csv	2a_refined_analysis_dataset	Array_1	Prep_A	1	CreE	17	0.5	16.98	0.54	-0.0410456295445169
960	expm	F1	array	input	public	expm_F1_array_raw_public.csv	2a_refined_analysis_dataset	Array_1	Prep_A	2	CreE	17	0.5	17.02	0.56	-0.0551314721149928
961	expm	F1	array	input	public	expm_F1_array_raw_public.csv	2a_refined_analysis_dataset	Array_2	Prep_A	2	CreJ	8	4	8.08	4.49	-0.486257097485844
962	expm	F1	array	input	public	expm_F1_array_raw_public.csv	2a_refined_analysis_dataset	Array_2	Prep_A	1	CreJ	8	4	8	4.5	-0.499312876129504
963	expm	F1	array	input	public	expm_F1_array_raw_public.csv	2a_refined_analysis_dataset	Array_2	Prep_A	2	CreE	8	4	8.07	4.33	-0.328319276680163
964	expm	F1	array	input	public	expm_F1_array_raw_public.csv	2a_refined_analysis_dataset	Array_2	Prep_A	1	CreE	8	4	8	4.33	-0.329335230991153
965	expm	F1	array	input	public	expm_F1_array_raw_public.csv	2a_refined_analysis_dataset	Array_1	Prep_A	2	CreJ	8	4	7.96	4.5	-0.498048989698578
966	expm	F1	array	input	public	expm_F1_array_raw_public.csv	2a_refined_analysis_dataset	Array_1	Prep_A	1	CreJ	8	4	8.01	4.43	-0.432867880350388
967	expm	F1	array	input	public	expm_F1_array_raw_public.csv	2a_refined_analysis_dataset	Array_1	Prep_A	1	CreE	8	4	8.01	4.33	-0.325747700205263
968	expm	F1	array	input	public	expm_F1_array_raw_public.csv	2a_refined_analysis_dataset	Array_1	Prep_A	2	CreE	8	4	7.96	4.33	-0.334801245817633
969	expm	F1	array	input	public	expm_F1_array_raw_public.csv	2a_refined_analysis_dataset	Array_2	Prep_A	2	CreE	31	2	30.91	2.42	-0.424085581689929
970	expm	F1	array	input	public	expm_F1_array_raw_public.csv	2a_refined_analysis_dataset	Array_2	Prep_A	1	CreE	31	2	31.39	2.41	-0.410788907254828
971	expm	F1	array	input	public	expm_F1_array_raw_public.csv	2a_refined_analysis_dataset	Array_1	Prep_A	2	CreE	31	2	30.97	2.44	-0.443537395190568
972	expm	F1	array	input	public	expm_F1_array_raw_public.csv	2a_refined_analysis_dataset	Array_1	Prep_A	1	CreE	31	2	30.84	2.44	-0.438080276514108
973	expm	F1	array	input	public	expm_F1_array_raw_public.csv	2a_refined_analysis_dataset	Array_2	Prep_A	2	CreJ	31	2	30.91	2.15	-0.153426029700815
974	expm	F1	array	input	public	expm_F1_array_raw_public.csv	2a_refined_analysis_dataset	Array_2	Prep_A	1	CreJ	31	2	31.39	2.17	-0.170932032889195
975	expm	F1	array	input	public	expm_F1_array_raw_public.csv	2a_refined_analysis_dataset	Array_1	Prep_A	2	CreJ	31	2	30.97	2.15	-0.150465132593669
976	expm	F1	array	input	public	expm_F1_array_raw_public.csv	2a_refined_analysis_dataset	Array_1	Prep_A	1	CreJ	31	2	30.83	2.15	-0.151254530575998
977	expm	F1	array	input	public	expm_F1_array_raw_public.csv	2a_refined_analysis_dataset	Array_2	Prep_A	1	CreJ	18	0.5	18.11	0.56	-0.0609635754061747
978	expm	F1	array	input	public	expm_F1_array_raw_public.csv	2a_refined_analysis_dataset	Array_2	Prep_A	2	CreJ	18	0.5	18.17	0.64	-0.1435304818983
979	expm	F1	array	input	public	expm_F1_array_raw_public.csv	2a_refined_analysis_dataset	Array_2	Prep_A	1	CreE	18	0.5	18.11	0.51	-0.0126850319010789
980	expm	F1	array	input	public	expm_F1_array_raw_public.csv	2a_refined_analysis_dataset	Array_2	Prep_A	2	CreE	18	0.5	18.17	0.61	-0.109144821584332
981	expm	F1	array	input	public	expm_F1_array_raw_public.csv	2a_refined_analysis_dataset	Array_1	Prep_A	2	CreE	18	0.5	17.97	0.6	-0.102730406153779
982	expm	F1	array	input	public	expm_F1_array_raw_public.csv	2a_refined_analysis_dataset	Array_1	Prep_A	1	CreE	18	0.5	17.92	0.58	-0.0848388488212799
983	expm	F1	array	input	public	expm_F1_array_raw_public.csv	2a_refined_analysis_dataset	Array_1	Prep_A	1	CreJ	18	0.5	17.92	0.59	-0.0896476344918656
984	expm	F1	array	input	public	expm_F1_array_raw_public.csv	2a_refined_analysis_dataset	Array_1	Prep_A	2	CreJ	18	0.5	17.97	0.55	-0.0534561293040846
985	expm	F1	array	input	public	expm_F1_array_raw_public.csv	2a_refined_analysis_dataset	Array_2	Prep_A	2	CreE	9	4	9.02	4.29	-0.291017880150233
986	expm	F1	array	input	public	expm_F1_array_raw_public.csv	2a_refined_analysis_dataset	Array_2	Prep_A	1	CreE	9	4	8.96	4.3	-0.301084320417333
987	expm	F1	array	input	public	expm_F1_array_raw_public.csv	2a_refined_analysis_dataset	Array_1	Prep_A	1	CreJ	9	4	8.95	4.39	-0.387553251737493
988	expm	F1	array	input	public	expm_F1_array_raw_public.csv	2a_refined_analysis_dataset	Array_1	Prep_A	2	CreJ	9	4	9.02	4.54	-0.536654129409633
989	expm	F1	array	input	public	expm_F1_array_raw_public.csv	2a_refined_analysis_dataset	Array_1	Prep_A	1	CreE	9	4	8.95	4.34	-0.343401963010162
990	expm	F1	array	input	public	expm_F1_array_raw_public.csv	2a_refined_analysis_dataset	Array_1	Prep_A	2	CreE	9	4	9.02	4.35	-0.351081949455553
991	expm	F1	array	input	public	expm_F1_array_raw_public.csv	2a_refined_analysis_dataset	Array_2	Prep_A	1	CreJ	9	4	8.96	4.53	-0.526680837757853
992	expm	F1	array	input	public	expm_F1_array_raw_public.csv	2a_refined_analysis_dataset	Array_2	Prep_A	2	CreJ	9	4	9.02	4.5	-0.503274772529553
993	expm	F1	array	input	public	expm_F1_array_raw_public.csv	2a_refined_analysis_dataset	Array_2	Prep_A	2	CreJ	32	2	31.97	2.17	-0.169334901465872
994	expm	F1	array	input	public	expm_F1_array_raw_public.csv	2a_refined_analysis_dataset	Array_2	Prep_A	1	CreJ	32	2	32.14	2.21	-0.207689755893862
995	expm	F1	array	input	public	expm_F1_array_raw_public.csv	2a_refined_analysis_dataset	Array_1	Prep_A	2	CreJ	32	2	31.76	2.17	-0.165084583710767
996	expm	F1	array	input	public	expm_F1_array_raw_public.csv	2a_refined_analysis_dataset	Array_1	Prep_A	1	CreJ	32	2	32.15	2.21	-0.205338017913177
997	expm	F1	array	input	public	expm_F1_array_raw_public.csv	2a_refined_analysis_dataset	Array_2	Prep_A	1	CreE	32	2	32.14	2.41	-0.410677040785519
998	expm	F1	array	input	public	expm_F1_array_raw_public.csv	2a_refined_analysis_dataset	Array_2	Prep_A	2	CreE	32	2	31.97	2.43	-0.428160014246849
999	expm	F1	array	input	public	expm_F1_array_raw_public.csv	2a_refined_analysis_dataset	Array_1	Prep_A	2	CreE	32	2	31.76	2.41	-0.405533262055459
1000	expm	F1	array	input	public	expm_F1_array_raw_public.csv	2a_refined_analysis_dataset	Array_1	Prep_A	1	CreE	32	2	32.15	2.37	-0.372457276184619
1001	expm	F1	array	input	public	expm_F1_array_raw_public.csv	2a_refined_analysis_dataset	Array_2	Prep_A	2	CreE	19	0.5	19.07	0.66	-0.155321737992303
1002	expm	F1	array	input	public	expm_F1_array_raw_public.csv	2a_refined_analysis_dataset	Array_2	Prep_A	1	CreE	19	0.5	19.02	0.67	-0.166585194904205
1003	expm	F1	array	input	public	expm_F1_array_raw_public.csv	2a_refined_analysis_dataset	Array_2	Prep_A	1	CreJ	19	0.5	19.02	0.6	-0.10070158831542
1004	expm	F1	array	input	public	expm_F1_array_raw_public.csv	2a_refined_analysis_dataset	Array_2	Prep_A	2	CreJ	19	0.5	19.07	0.62	-0.119104953467978
1005	expm	F1	array	input	public	expm_F1_array_raw_public.csv	2a_refined_analysis_dataset	Array_1	Prep_A	1	CreJ	19	0.5	18.98	0.68	-0.183842879420744
1006	expm	F1	array	input	public	expm_F1_array_raw_public.csv	2a_refined_analysis_dataset	Array_1	Prep_A	2	CreJ	19	0.5	19.04	0.6	-0.0999877406369096
1007	expm	F1	array	input	public	expm_F1_array_raw_public.csv	2a_refined_analysis_dataset	Array_1	Prep_A	1	CreE	19	0.5	18.98	0.63	-0.134610975991371
1008	expm	F1	array	input	public	expm_F1_array_raw_public.csv	2a_refined_analysis_dataset	Array_1	Prep_A	2	CreE	19	0.5	19.04	0.59	-0.0871465599644496
1009	expm	F1	array	input	public	expm_F1_array_raw_public.csv	2a_refined_analysis_dataset	Array_2	Prep_A	1	CreJ	10	4	10.03	4.49	-0.486576481733081
1010	expm	F1	array	input	public	expm_F1_array_raw_public.csv	2a_refined_analysis_dataset	Array_2	Prep_A	2	CreJ	10	4	9.99	4.53	-0.532103873105681
1011	expm	F1	array	input	public	expm_F1_array_raw_public.csv	2a_refined_analysis_dataset	Array_2	Prep_A	1	CreE	10	4	10.03	4.34	-0.339196455916865
1012	expm	F1	array	input	public	expm_F1_array_raw_public.csv	2a_refined_analysis_dataset	Array_2	Prep_A	2	CreE	10	4	9.99	4.35	-0.346777503981945
1013	expm	F1	array	input	public	expm_F1_array_raw_public.csv	2a_refined_analysis_dataset	Array_1	Prep_A	1	CreJ	10	4	10	4.44	-0.443900328527065
1014	expm	F1	array	input	public	expm_F1_array_raw_public.csv	2a_refined_analysis_dataset	Array_1	Prep_A	2	CreJ	10	4	10.08	4.5	-0.500332593657915
1015	expm	F1	array	input	public	expm_F1_array_raw_public.csv	2a_refined_analysis_dataset	Array_1	Prep_A	2	CreE	10	4	10.08	4.33	-0.331349980438564
1016	expm	F1	array	input	public	expm_F1_array_raw_public.csv	2a_refined_analysis_dataset	Array_1	Prep_A	1	CreE	10	4	9.99	4.32	-0.320985474718154
1017	expm	F1	array	input	public	expm_F1_array_raw_public.csv	2a_refined_analysis_dataset	Array_1	Prep_A	1	CreJ	33	2	33.42	2.19	-0.191740899767193
1018	expm	F1	array	input	public	expm_F1_array_raw_public.csv	2a_refined_analysis_dataset	Array_1	Prep_A	2	CreJ	33	2	33.12	2.13	-0.129729550597034
1019	expm	F1	array	input	public	expm_F1_array_raw_public.csv	2a_refined_analysis_dataset	Array_2	Prep_A	1	CreJ	33	2	33.23	2.14	-0.137758469932906
1020	expm	F1	array	input	public	expm_F1_array_raw_public.csv	2a_refined_analysis_dataset	Array_2	Prep_A	2	CreJ	33	2	33.02	2.17	-0.174850691635086
1021	expm	F1	array	input	public	expm_F1_array_raw_public.csv	2a_refined_analysis_dataset	Array_1	Prep_A	1	CreE	33	2	33.43	2.43	-0.425944603831272
1022	expm	F1	array	input	public	expm_F1_array_raw_public.csv	2a_refined_analysis_dataset	Array_1	Prep_A	2	CreE	33	2	33.12	2.44	-0.442940114737481
1023	expm	F1	array	input	public	expm_F1_array_raw_public.csv	2a_refined_analysis_dataset	Array_2	Prep_A	1	CreE	33	2	33.23	2.41	-0.407547293795872
1024	expm	F1	array	input	public	expm_F1_array_raw_public.csv	2a_refined_analysis_dataset	Array_2	Prep_A	2	CreE	33	2	33.03	2.44	-0.437590079676582
1025	expm	F1	array	input	public	expm_F1_array_raw_public.csv	2a_refined_analysis_dataset	Array_2	Prep_A	2	CreE	20	0.5	20.04	0.57	-0.0664101060273058
1026	expm	F1	array	input	public	expm_F1_array_raw_public.csv	2a_refined_analysis_dataset	Array_2	Prep_A	1	CreE	20	0.5	20.13	0.59	-0.0860919233822488
1027	expm	F1	array	input	public	expm_F1_array_raw_public.csv	2a_refined_analysis_dataset	Array_1	Prep_A	2	CreE	20	0.5	19.92	0.59	-0.0922953854227327
1028	expm	F1	array	input	public	expm_F1_array_raw_public.csv	2a_refined_analysis_dataset	Array_1	Prep_A	1	CreE	20	0.5	20.09	0.63	-0.133474594476792
1029	expm	F1	array	input	public	expm_F1_array_raw_public.csv	2a_refined_analysis_dataset	Array_2	Prep_A	1	CreJ	20	0.5	20.13	0.59	-0.0939524798142228
1030	expm	F1	array	input	public	expm_F1_array_raw_public.csv	2a_refined_analysis_dataset	Array_2	Prep_A	2	CreJ	20	0.5	20.04	0.64	-0.144034681521595
1031	expm	F1	array	input	public	expm_F1_array_raw_public.csv	2a_refined_analysis_dataset	Array_1	Prep_A	2	CreJ	20	0.5	19.92	0.68	-0.181257232664145
1032	expm	F1	array	input	public	expm_F1_array_raw_public.csv	2a_refined_analysis_dataset	Array_1	Prep_A	1	CreJ	20	0.5	20.09	0.58	-0.0778859230621344
1033	expm	F1	array	input	public	expm_F1_array_raw_public.csv	2a_refined_analysis_dataset	Array_2	Prep_A	1	CreJ	11	4	11.06	4.45	-0.448555660002605
1034	expm	F1	array	input	public	expm_F1_array_raw_public.csv	2a_refined_analysis_dataset	Array_2	Prep_A	2	CreJ	11	4	11.03	4.47	-0.470177193012395
1035	expm	F1	array	input	public	expm_F1_array_raw_public.csv	2a_refined_analysis_dataset	Array_2	Prep_A	1	CreE	11	4	11.06	4.34	-0.335417148570455
1036	expm	F1	array	input	public	expm_F1_array_raw_public.csv	2a_refined_analysis_dataset	Array_2	Prep_A	2	CreE	11	4	11.02	4.33	-0.330493990617236
1037	expm	F1	array	input	public	expm_F1_array_raw_public.csv	2a_refined_analysis_dataset	Array_1	Prep_A	2	CreE	11	4	10.95	4.35	-0.345781696276785
1038	expm	F1	array	input	public	expm_F1_array_raw_public.csv	2a_refined_analysis_dataset	Array_1	Prep_A	1	CreE	11	4	11	4.35	-0.350086948948105
1039	expm	F1	array	input	public	expm_F1_array_raw_public.csv	2a_refined_analysis_dataset	Array_1	Prep_A	2	CreJ	11	4	10.95	4.39	-0.392023625256683
1040	expm	F1	array	input	public	expm_F1_array_raw_public.csv	2a_refined_analysis_dataset	Array_1	Prep_A	1	CreJ	11	4	11.01	4.5	-0.500122723177833
1041	expm	F1	array	input	public	expm_F1_array_raw_public.csv	2a_refined_analysis_dataset	Array_2	Prep_A	1	CreJ	34	2	34.22	2.17	-0.174075520930579
1042	expm	F1	array	input	public	expm_F1_array_raw_public.csv	2a_refined_analysis_dataset	Array_2	Prep_A	2	CreJ	34	2	33.89	2.14	-0.136093825109319
1043	expm	F1	array	input	public	expm_F1_array_raw_public.csv	2a_refined_analysis_dataset	Array_2	Prep_A	2	CreE	34	2	33.89	2.47	-0.466833037314413
1044	expm	F1	array	input	public	expm_F1_array_raw_public.csv	2a_refined_analysis_dataset	Array_2	Prep_A	1	CreE	34	2	34.22	2.48	-0.479284567921453
1045	expm	F1	array	input	public	expm_F1_array_raw_public.csv	2a_refined_analysis_dataset	Array_1	Prep_A	1	CreJ	34	2	33.82	2.17	-0.173760775641559
1046	expm	F1	array	input	public	expm_F1_array_raw_public.csv	2a_refined_analysis_dataset	Array_1	Prep_A	2	CreJ	34	2	34.27	2.15	-0.152884610395619
1047	expm	F1	array	input	public	expm_F1_array_raw_public.csv	2a_refined_analysis_dataset	Array_1	Prep_A	2	CreE	34	2	34.27	2.43	-0.430098254385963
1048	expm	F1	array	input	public	expm_F1_array_raw_public.csv	2a_refined_analysis_dataset	Array_1	Prep_A	1	CreE	34	2	33.82	2.43	-0.429407751631053
1049	expm	F1	array	input	public	expm_F1_array_raw_public.csv	2a_refined_analysis_dataset	Array_1	Prep_A	2	CreJ	21	0.5	21.17	0.53	-0.0270993115546113
1050	expm	F1	array	input	public	expm_F1_array_raw_public.csv	2a_refined_analysis_dataset	Array_1	Prep_A	1	CreJ	21	0.5	20.99	0.62	-0.118518485898559
1051	expm	F1	array	input	public	expm_F1_array_raw_public.csv	2a_refined_analysis_dataset	Array_1	Prep_A	2	CreE	21	0.5	21.16	0.61	-0.114322185312553
1052	expm	F1	array	input	public	expm_F1_array_raw_public.csv	2a_refined_analysis_dataset	Array_1	Prep_A	1	CreE	21	0.5	20.99	0.6	-0.0959055474187999
1053	expm	F1	array	input	public	expm_F1_array_raw_public.csv	2a_refined_analysis_dataset	Array_2	Prep_A	2	CreE	21	0.5	21.19	0.57	-0.0741328332538528
1054	expm	F1	array	input	public	expm_F1_array_raw_public.csv	2a_refined_analysis_dataset	Array_2	Prep_A	1	CreE	21	0.5	21.09	0.62	-0.120017982879768
1055	expm	F1	array	input	public	expm_F1_array_raw_public.csv	2a_refined_analysis_dataset	Array_2	Prep_A	2	CreJ	21	0.5	21.19	0.6	-0.102044459535256
1056	expm	F1	array	input	public	expm_F1_array_raw_public.csv	2a_refined_analysis_dataset	Array_2	Prep_A	1	CreJ	21	0.5	21.09	0.61	-0.111492461202867
1057	expm	F1	array	input	public	expm_F1_array_raw_public.csv	2a_refined_analysis_dataset	Array_2	Prep_A	2	CreJ	12	4	12.03	4.54	-0.543976177421423
1058	expm	F1	array	input	public	expm_F1_array_raw_public.csv	2a_refined_analysis_dataset	Array_2	Prep_A	1	CreJ	12	4	11.95	4.49	-0.487942130700684
1059	expm	F1	array	input	public	expm_F1_array_raw_public.csv	2a_refined_analysis_dataset	Array_1	Prep_A	2	CreJ	12	4	12	4.5	-0.495916419211069
1060	expm	F1	array	input	public	expm_F1_array_raw_public.csv	2a_refined_analysis_dataset	Array_1	Prep_A	1	CreJ	12	4	12	4.53	-0.528747969490558
1061	expm	F1	array	input	public	expm_F1_array_raw_public.csv	2a_refined_analysis_dataset	Array_2	Prep_A	1	CreE	12	4	11.95	4.36	-0.360790177795304
1062	expm	F1	array	input	public	expm_F1_array_raw_public.csv	2a_refined_analysis_dataset	Array_2	Prep_A	2	CreE	12	4	12.03	4.36	-0.358531974826754
1063	expm	F1	array	input	public	expm_F1_array_raw_public.csv	2a_refined_analysis_dataset	Array_1	Prep_A	2	CreE	12	4	12	4.35	-0.350886995900454
1064	expm	F1	array	input	public	expm_F1_array_raw_public.csv	2a_refined_analysis_dataset	Array_1	Prep_A	1	CreE	12	4	12	4.41	-0.406008382513344
1065	expm	F1	array	input	public	expm_F1_array_raw_public.csv	2a_refined_analysis_dataset	Array_2	Prep_A	2	CreE	35	2	35.19	2.44	-0.444284021321284
1066	expm	F1	array	input	public	expm_F1_array_raw_public.csv	2a_refined_analysis_dataset	Array_2	Prep_A	1	CreE	35	2	34.89	2.47	-0.467861536024294
1067	expm	F1	array	input	public	expm_F1_array_raw_public.csv	2a_refined_analysis_dataset	Array_1	Prep_A	2	CreE	35	2	35.11	2.48	-0.484403754613213
1068	expm	F1	array	input	public	expm_F1_array_raw_public.csv	2a_refined_analysis_dataset	Array_1	Prep_A	1	CreE	35	2	35.24	2.46	-0.461999492119573
1069	expm	F1	array	input	public	expm_F1_array_raw_public.csv	2a_refined_analysis_dataset	Array_2	Prep_A	1	CreJ	35	2	34.89	2.19	-0.194112273270168
1070	expm	F1	array	input	public	expm_F1_array_raw_public.csv	2a_refined_analysis_dataset	Array_2	Prep_A	2	CreJ	35	2	35.19	2.15	-0.154885373057868
1071	expm	F1	array	input	public	expm_F1_array_raw_public.csv	2a_refined_analysis_dataset	Array_1	Prep_A	2	CreJ	35	2	35.11	2.13	-0.127514306023359
1072	expm	F1	array	input	public	expm_F1_array_raw_public.csv	2a_refined_analysis_dataset	Array_1	Prep_A	1	CreJ	35	2	35.24	2.3	-0.299543106536109
1073	expm	F1	array	input	public	expm_F1_array_raw_public.csv	2a_refined_analysis_dataset	Array_1	Prep_A	2	CreE	22	0.5	22.11	0.67	-0.165410145886181
1074	expm	F1	array	input	public	expm_F1_array_raw_public.csv	2a_refined_analysis_dataset	Array_1	Prep_A	1	CreE	22	0.5	22	0.6	-0.0989520418002938
1075	expm	F1	array	input	public	expm_F1_array_raw_public.csv	2a_refined_analysis_dataset	Array_2	Prep_A	2	CreE	22	0.5	22.18	0.69	-0.186229565016452
1076	expm	F1	array	input	public	expm_F1_array_raw_public.csv	2a_refined_analysis_dataset	Array_2	Prep_A	1	CreE	22	0.5	22.03	0.64	-0.136555754544124
1077	expm	F1	array	input	public	expm_F1_array_raw_public.csv	2a_refined_analysis_dataset	Array_1	Prep_A	2	CreJ	22	0.5	22.11	0.58	-0.0801100648071207
1078	expm	F1	array	input	public	expm_F1_array_raw_public.csv	2a_refined_analysis_dataset	Array_1	Prep_A	1	CreJ	22	0.5	22	0.71	-0.208540090240338
1079	expm	F1	array	input	public	expm_F1_array_raw_public.csv	2a_refined_analysis_dataset	Array_2	Prep_A	2	CreJ	22	0.5	22.18	0.62	-0.121464817082626
1080	expm	F1	array	input	public	expm_F1_array_raw_public.csv	2a_refined_analysis_dataset	Array_2	Prep_A	1	CreJ	22	0.5	22.03	0.65	-0.150752103527487
1081	expm	F1	array	input	public	expm_F1_array_raw_public.csv	2a_refined_analysis_dataset	Array_1	Prep_A	2	CreJ	13	4	13.02	4.53	-0.526194593222956
1082	expm	F1	array	input	public	expm_F1_array_raw_public.csv	2a_refined_analysis_dataset	Array_1	Prep_A	1	CreJ	13	4	12.99	4.51	-0.508598379191766
1083	expm	F1	array	input	public	expm_F1_array_raw_public.csv	2a_refined_analysis_dataset	Array_2	Prep_A	1	CreE	13	4	12.95	4.33	-0.329302993437032
1084	expm	F1	array	input	public	expm_F1_array_raw_public.csv	2a_refined_analysis_dataset	Array_2	Prep_A	2	CreE	13	4	13.03	4.35	-0.351886893744423
1085	expm	F1	array	input	public	expm_F1_array_raw_public.csv	2a_refined_analysis_dataset	Array_2	Prep_A	2	CreJ	13	4	13.03	4.53	-0.531241615096734
1086	expm	F1	array	input	public	expm_F1_array_raw_public.csv	2a_refined_analysis_dataset	Array_2	Prep_A	1	CreJ	13	4	12.95	4.46	-0.459897654168294
1087	expm	F1	array	input	public	expm_F1_array_raw_public.csv	2a_refined_analysis_dataset	Array_1	Prep_A	1	CreE	13	4	12.99	4.37	-0.373774288905083
1088	expm	F1	array	input	public	expm_F1_array_raw_public.csv	2a_refined_analysis_dataset	Array_1	Prep_A	2	CreE	13	4	13.02	4.4	-0.397354820778983
1089	expm	F1	array	input	public	expm_F1_array_raw_public.csv	2a_refined_analysis_dataset	Array_1	Prep_A	2	CreE	23	0.5	23	0.6	-0.0968479785509874
1090	expm	F1	array	input	public	expm_F1_array_raw_public.csv	2a_refined_analysis_dataset	Array_1	Prep_A	1	CreE	23	0.5	23.06	0.63	-0.131141269578491
1091	expm	F1	array	input	public	expm_F1_array_raw_public.csv	2a_refined_analysis_dataset	Array_2	Prep_A	1	CreE	23	0.5	23.07	0.67	-0.166599767269213
1092	expm	F1	array	input	public	expm_F1_array_raw_public.csv	2a_refined_analysis_dataset	Array_2	Prep_A	2	CreE	23	0.5	23.02	0.69	-0.188795827280666
1093	expm	F1	array	input	public	expm_F1_array_raw_public.csv	2a_refined_analysis_dataset	Array_2	Prep_A	1	CreJ	23	0.5	23.07	0.72	-0.215293646505929
1094	expm	F1	array	input	public	expm_F1_array_raw_public.csv	2a_refined_analysis_dataset	Array_2	Prep_A	2	CreJ	23	0.5	23.02	0.62	-0.117009505658445
1095	expm	F1	array	input	public	expm_F1_array_raw_public.csv	2a_refined_analysis_dataset	Array_1	Prep_A	1	CreJ	23	0.5	23.06	0.62	-0.119734815590031
1096	expm	F1	array	input	public	expm_F1_array_raw_public.csv	2a_refined_analysis_dataset	Array_1	Prep_A	2	CreJ	23	0.5	23	0.63	-0.132100904036047
1097	expm	F1	array	input	public	expm_F1_array_raw_public.csv	2a_refined_analysis_dataset	Array_2	Prep_A	2	CreE	14	4	14.03	4.32	-0.319420000879834
1098	expm	F1	array	input	public	expm_F1_array_raw_public.csv	2a_refined_analysis_dataset	Array_2	Prep_A	1	CreE	14	4	14.07	4.34	-0.337821760898014
1099	expm	F1	array	input	public	expm_F1_array_raw_public.csv	2a_refined_analysis_dataset	Array_1	Prep_A	2	CreE	14	4	13.97	4.38	-0.378641777221814
1100	expm	F1	array	input	public	expm_F1_array_raw_public.csv	2a_refined_analysis_dataset	Array_1	Prep_A	1	CreE	14	4	13.92	4.37	-0.369108345503124
1101	expm	F1	array	input	public	expm_F1_array_raw_public.csv	2a_refined_analysis_dataset	Array_1	Prep_A	2	CreJ	14	4	13.97	4.53	-0.533671932159225
1102	expm	F1	array	input	public	expm_F1_array_raw_public.csv	2a_refined_analysis_dataset	Array_1	Prep_A	1	CreJ	14	4	13.92	4.51	-0.514014291965024
1103	expm	F1	array	input	public	expm_F1_array_raw_public.csv	2a_refined_analysis_dataset	Array_2	Prep_A	1	CreJ	14	4	14.07	4.53	-0.533011888765171
1104	expm	F1	array	input	public	expm_F1_array_raw_public.csv	2a_refined_analysis_dataset	Array_2	Prep_A	2	CreJ	14	4	14.03	4.52	-0.520159927790791
1105	expm	F1	array	input	public	expm_F1_array_raw_public.csv	2a_refined_analysis_dataset	Array_1	Prep_A	1	CreJ	1	2.5	1.01	2.61	-0.110039008524143
1106	expm	F1	array	input	public	expm_F1_array_raw_public.csv	2a_refined_analysis_dataset	Array_1	Prep_A	2	CreJ	1	2.5	1.01	2.64	-0.140952272056383
1107	expm	F1	array	input	public	expm_F1_array_raw_public.csv	2a_refined_analysis_dataset	Array_2	Prep_A	2	CreJ	1	2.5	1.03	2.65	-0.145277276348943
1108	expm	F1	array	input	public	expm_F1_array_raw_public.csv	2a_refined_analysis_dataset	Array_2	Prep_A	1	CreJ	1	2.5	1	2.65	-0.154668340078114
1109	expm	F1	array	input	public	expm_F1_array_raw_public.csv	2a_refined_analysis_dataset	Array_2	Prep_A	1	CreE	1	2.5	1	2.54	-0.039170988527967
1110	expm	F1	array	input	public	expm_F1_array_raw_public.csv	2a_refined_analysis_dataset	Array_2	Prep_A	2	CreE	1	2.5	1.03	2.57	-0.0657201811827872
1111	expm	F1	array	input	public	expm_F1_array_raw_public.csv	2a_refined_analysis_dataset	Array_1	Prep_A	1	CreE	1	2.5	1.01	2.55	-0.0495697646025972
1112	expm	F1	array	input	public	expm_F1_array_raw_public.csv	2a_refined_analysis_dataset	Array_1	Prep_A	2	CreE	1	2.5	1.01	2.55	-0.0540775857227671
1113	expm	F1	array	input	public	expm_F1_array_raw_public.csv	2a_refined_analysis_dataset	Array_2	Prep_A	1	CreE	24	0.5	24	0.66	-0.163743554642278
1114	expm	F1	array	input	public	expm_F1_array_raw_public.csv	2a_refined_analysis_dataset	Array_2	Prep_A	2	CreE	24	0.5	24.33	0.7	-0.196338176833879
1115	expm	F1	array	input	public	expm_F1_array_raw_public.csv	2a_refined_analysis_dataset	Array_2	Prep_A	2	CreJ	24	0.5	24.33	0.55	-0.0465649473602373
1116	expm	F1	array	input	public	expm_F1_array_raw_public.csv	2a_refined_analysis_dataset	Array_2	Prep_A	1	CreJ	24	0.5	24	0.62	-0.124848543507479
1117	expm	F1	array	input	public	expm_F1_array_raw_public.csv	2a_refined_analysis_dataset	Array_1	Prep_A	1	CreJ	24	0.5	24.07	0.67	-0.167212152657737
1118	expm	F1	array	input	public	expm_F1_array_raw_public.csv	2a_refined_analysis_dataset	Array_1	Prep_A	2	CreJ	24	0.5	23.98	0.57	-0.0668361070167643
1119	expm	F1	array	input	public	expm_F1_array_raw_public.csv	2a_refined_analysis_dataset	Array_1	Prep_A	2	CreE	24	0.5	23.98	0.66	-0.156100113830897
1120	expm	F1	array	input	public	expm_F1_array_raw_public.csv	2a_refined_analysis_dataset	Array_1	Prep_A	1	CreE	24	0.5	24.07	0.73	-0.225845345081313
1121	expm	F1	array	input	public	expm_F1_array_raw_public.csv	2a_refined_analysis_dataset	Array_2	Prep_A	2	CreE	15	4	15.04	4.36	-0.356954238058011
1122	expm	F1	array	input	public	expm_F1_array_raw_public.csv	2a_refined_analysis_dataset	Array_2	Prep_A	1	CreE	15	4	15.06	4.35	-0.348225209415331
1123	expm	F1	array	input	public	expm_F1_array_raw_public.csv	2a_refined_analysis_dataset	Array_1	Prep_A	2	CreE	15	4	14.96	4.43	-0.428421959651411
1124	expm	F1	array	input	public	expm_F1_array_raw_public.csv	2a_refined_analysis_dataset	Array_1	Prep_A	1	CreE	15	4	15.13	4.41	-0.409564505039071
1125	expm	F1	array	input	public	expm_F1_array_raw_public.csv	2a_refined_analysis_dataset	Array_2	Prep_A	2	CreJ	15	4	15.04	4.64	-0.642611425758222
1126	expm	F1	array	input	public	expm_F1_array_raw_public.csv	2a_refined_analysis_dataset	Array_2	Prep_A	1	CreJ	15	4	15.06	4.51	-0.513792216868972
1127	expm	F1	array	input	public	expm_F1_array_raw_public.csv	2a_refined_analysis_dataset	Array_1	Prep_A	2	CreJ	15	4	14.96	4.53	-0.534752899508773
1128	expm	F1	array	input	public	expm_F1_array_raw_public.csv	2a_refined_analysis_dataset	Array_1	Prep_A	1	CreJ	15	4	15.13	4.5	-0.495371469208823
1129	expm	F1	array	input	public	expm_F1_array_raw_public.csv	2a_refined_analysis_dataset	Array_2	Prep_A	2	CreJ	2	2.5	1.99	2.6	-0.100082203380629
1130	expm	F1	array	input	public	expm_F1_array_raw_public.csv	2a_refined_analysis_dataset	Array_2	Prep_A	1	CreJ	2	2.5	2.03	2.66	-0.159546703020489
1131	expm	F1	array	input	public	expm_F1_array_raw_public.csv	2a_refined_analysis_dataset	Array_2	Prep_A	1	CreE	2	2.5	2.03	2.59	-0.0871478049012073
1132	expm	F1	array	input	public	expm_F1_array_raw_public.csv	2a_refined_analysis_dataset	Array_2	Prep_A	2	CreE	2	2.5	1.99	2.59	-0.0863678022752272
1133	expm	F1	array	input	public	expm_F1_array_raw_public.csv	2a_refined_analysis_dataset	Array_1	Prep_A	1	CreJ	2	2.5	2.02	2.62	-0.119547468972358
1134	expm	F1	array	input	public	expm_F1_array_raw_public.csv	2a_refined_analysis_dataset	Array_1	Prep_A	2	CreJ	2	2.5	1.99	2.62	-0.116358668307918
1135	expm	F1	array	input	public	expm_F1_array_raw_public.csv	2a_refined_analysis_dataset	Array_1	Prep_A	1	CreE	2	2.5	2.02	2.55	-0.0539924792470474
1136	expm	F1	array	input	public	expm_F1_array_raw_public.csv	2a_refined_analysis_dataset	Array_1	Prep_A	2	CreE	2	2.5	1.99	2.57	-0.0701142974205573
1137	expm	F1	array	input	public	expm_F1_array_raw_public.csv	2a_refined_analysis_dataset	Array_1	Prep_A	1	CreE	25	0.5	24.98	0.66	-0.158535096840381
1138	expm	F1	array	input	public	expm_F1_array_raw_public.csv	2a_refined_analysis_dataset	Array_1	Prep_A	2	CreE	25	0.5	25.16	0.71	-0.211363863147453
1139	expm	F1	array	input	public	expm_F1_array_raw_public.csv	2a_refined_analysis_dataset	Array_1	Prep_A	1	CreJ	25	0.5	24.98	0.58	-0.0761498647820884
1140	expm	F1	array	input	public	expm_F1_array_raw_public.csv	2a_refined_analysis_dataset	Array_1	Prep_A	2	CreJ	25	0.5	25.16	0.64	-0.135842791919403
1141	expm	F1	array	input	public	expm_F1_array_raw_public.csv	2a_refined_analysis_dataset	Array_2	Prep_A	1	CreE	25	0.5	25.17	0.69	-0.186600943795083
1142	expm	F1	array	input	public	expm_F1_array_raw_public.csv	2a_refined_analysis_dataset	Array_2	Prep_A	2	CreE	25	0.5	25.06	0.61	-0.111343096350665
1143	expm	F1	array	input	public	expm_F1_array_raw_public.csv	2a_refined_analysis_dataset	Array_2	Prep_A	1	CreJ	25	0.5	25.17	0.54	-0.0401950825967059
1144	expm	F1	array	input	public	expm_F1_array_raw_public.csv	2a_refined_analysis_dataset	Array_2	Prep_A	2	CreJ	25	0.5	25.07	0.67	-0.170306006490143
1145	expm	F1	array	input	public	expm_F1_array_raw_public.csv	2a_refined_analysis_dataset	Array_1	Prep_A	2	CreJ	16	4	15.95	4.48	-0.483985165781737
1146	expm	F1	array	input	public	expm_F1_array_raw_public.csv	2a_refined_analysis_dataset	Array_1	Prep_A	1	CreJ	16	4	16.03	4.55	-0.550244617173887
1147	expm	F1	array	input	public	expm_F1_array_raw_public.csv	2a_refined_analysis_dataset	Array_1	Prep_A	2	CreE	16	4	15.95	4.45	-0.454963508311461
1148	expm	F1	array	input	public	expm_F1_array_raw_public.csv	2a_refined_analysis_dataset	Array_1	Prep_A	1	CreE	16	4	16.03	4.47	-0.46656618981006
1149	expm	F1	array	input	public	expm_F1_array_raw_public.csv	2a_refined_analysis_dataset	Array_2	Prep_A	2	CreE	16	4	16.09	4.37	-0.367891372062421
1150	expm	F1	array	input	public	expm_F1_array_raw_public.csv	2a_refined_analysis_dataset	Array_2	Prep_A	1	CreE	16	4	15.95	4.41	-0.406004465367641
1151	expm	F1	array	input	public	expm_F1_array_raw_public.csv	2a_refined_analysis_dataset	Array_2	Prep_A	2	CreJ	16	4	16.09	4.59	-0.592849733445928
1152	expm	F1	array	input	public	expm_F1_array_raw_public.csv	2a_refined_analysis_dataset	Array_2	Prep_A	1	CreJ	16	4	15.95	4.56	-0.562499357132668
1153	expm	F1	array	input	public	expm_F1_array_raw_public.csv	2a_refined_analysis_dataset	Array_1	Prep_A	1	CreJ	3	2.5	3.02	2.64	-0.136883445267709
1154	expm	F1	array	input	public	expm_F1_array_raw_public.csv	2a_refined_analysis_dataset	Array_1	Prep_A	2	CreJ	3	2.5	2.98	2.62	-0.119751357123929
1155	expm	F1	array	input	public	expm_F1_array_raw_public.csv	2a_refined_analysis_dataset	Array_2	Prep_A	1	CreE	3	2.5	3	2.6	-0.0991138444660717
1156	expm	F1	array	input	public	expm_F1_array_raw_public.csv	2a_refined_analysis_dataset	Array_2	Prep_A	2	CreE	3	2.5	3.01	2.55	-0.047974071962162
1157	expm	F1	array	input	public	expm_F1_array_raw_public.csv	2a_refined_analysis_dataset	Array_2	Prep_A	2	CreJ	3	2.5	3.01	2.67	-0.170592970660638
1158	expm	F1	array	input	public	expm_F1_array_raw_public.csv	2a_refined_analysis_dataset	Array_2	Prep_A	1	CreJ	3	2.5	3	2.68	-0.177590020381498
1159	expm	F1	array	input	public	expm_F1_array_raw_public.csv	2a_refined_analysis_dataset	Array_1	Prep_A	2	CreE	3	2.5	2.98	2.61	-0.108627645360622
1160	expm	F1	array	input	public	expm_F1_array_raw_public.csv	2a_refined_analysis_dataset	Array_1	Prep_A	1	CreE	3	2.5	3.02	2.58	-0.0778862852576818
1161	expm	F1	array	input	public	expm_F1_array_raw_public.csv	2a_refined_analysis_dataset	Array_1	Prep_A	1	CreJ	26	0.5	25.99	0.64	-0.141146010435958
1162	expm	F1	array	input	public	expm_F1_array_raw_public.csv	2a_refined_analysis_dataset	Array_1	Prep_A	2	CreJ	26	0.5	25.89	0.58	-0.0774785541789584
1163	expm	F1	array	input	public	expm_F1_array_raw_public.csv	2a_refined_analysis_dataset	Array_2	Prep_A	2	CreE	26	0.5	26.26	0.76	-0.257434326727145
1164	expm	F1	array	input	public	expm_F1_array_raw_public.csv	2a_refined_analysis_dataset	Array_2	Prep_A	1	CreE	26	0.5	26.21	0.7	-0.197439296260606
1165	expm	F1	array	input	public	expm_F1_array_raw_public.csv	2a_refined_analysis_dataset	Array_2	Prep_A	2	CreJ	26	0.5	26.26	0.62	-0.119039821204807
1166	expm	F1	array	input	public	expm_F1_array_raw_public.csv	2a_refined_analysis_dataset	Array_2	Prep_A	1	CreJ	26	0.5	26.21	0.5	0.00083684481205526
1167	expm	F1	array	input	public	expm_F1_array_raw_public.csv	2a_refined_analysis_dataset	Array_1	Prep_A	1	CreE	26	0.5	25.99	0.66	-0.159003412746133
1168	expm	F1	array	input	public	expm_F1_array_raw_public.csv	2a_refined_analysis_dataset	Array_1	Prep_A	2	CreE	26	0.5	25.89	0.67	-0.171136991731613
1169	expm	F1	array	input	public	expm_F1_array_raw_public.csv	2a_refined_analysis_dataset	Array_1	Prep_A	2	CreJ	17	4	16.93	4.58	-0.583606843472947
1170	expm	F1	array	input	public	expm_F1_array_raw_public.csv	2a_refined_analysis_dataset	Array_1	Prep_A	1	CreJ	17	4	17.01	4.59	-0.587081031951687
1171	expm	F1	array	input	public	expm_F1_array_raw_public.csv	2a_refined_analysis_dataset	Array_1	Prep_A	2	CreE	17	4	16.93	4.45	-0.448436787528011
1172	expm	F1	array	input	public	expm_F1_array_raw_public.csv	2a_refined_analysis_dataset	Array_1	Prep_A	1	CreE	17	4	17	4.45	-0.451103043282231
1173	expm	F1	array	input	public	expm_F1_array_raw_public.csv	2a_refined_analysis_dataset	Array_2	Prep_A	1	CreJ	17	4	16.97	4.54	-0.541799589916483
1174	expm	F1	array	input	public	expm_F1_array_raw_public.csv	2a_refined_analysis_dataset	Array_2	Prep_A	2	CreJ	17	4	17.07	4.62	-0.624857284689343
1175	expm	F1	array	input	public	expm_F1_array_raw_public.csv	2a_refined_analysis_dataset	Array_2	Prep_A	1	CreE	17	4	16.96	4.38	-0.381817157931321
1176	expm	F1	array	input	public	expm_F1_array_raw_public.csv	2a_refined_analysis_dataset	Array_2	Prep_A	2	CreE	17	4	17.07	4.41	-0.412668352210341
1177	expm	F1	array	input	public	expm_F1_array_raw_public.csv	2a_refined_analysis_dataset	Array_1	Prep_A	1	CreJ	4	2.5	4.01	2.65	-0.147545019354717
1178	expm	F1	array	input	public	expm_F1_array_raw_public.csv	2a_refined_analysis_dataset	Array_1	Prep_A	2	CreJ	4	2.5	4.01	2.67	-0.174779344618607
1179	expm	F1	array	input	public	expm_F1_array_raw_public.csv	2a_refined_analysis_dataset	Array_2	Prep_A	2	CreJ	4	2.5	4.03	2.65	-0.154600970063477
1180	expm	F1	array	input	public	expm_F1_array_raw_public.csv	2a_refined_analysis_dataset	Array_2	Prep_A	1	CreJ	4	2.5	4.01	2.65	-0.146237269057307
1181	expm	F1	array	input	public	expm_F1_array_raw_public.csv	2a_refined_analysis_dataset	Array_1	Prep_A	1	CreE	4	2.5	4.02	2.63	-0.127933619316643
1182	expm	F1	array	input	public	expm_F1_array_raw_public.csv	2a_refined_analysis_dataset	Array_1	Prep_A	2	CreE	4	2.5	4.01	2.56	-0.0628321565956429
1183	expm	F1	array	input	public	expm_F1_array_raw_public.csv	2a_refined_analysis_dataset	Array_2	Prep_A	1	CreE	4	2.5	4.01	2.61	-0.110335934664233
1184	expm	F1	array	input	public	expm_F1_array_raw_public.csv	2a_refined_analysis_dataset	Array_2	Prep_A	2	CreE	4	2.5	4.03	2.57	-0.0747648776395429
1185	expm	F1	array	input	public	expm_F1_array_raw_public.csv	2a_refined_analysis_dataset	Array_2	Prep_A	1	CreE	27	0.5	27	0.65	-0.154494285780347
1186	expm	F1	array	input	public	expm_F1_array_raw_public.csv	2a_refined_analysis_dataset	Array_2	Prep_A	2	CreE	27	0.5	27.04	0.61	-0.108433705914836
1187	expm	F1	array	input	public	expm_F1_array_raw_public.csv	2a_refined_analysis_dataset	Array_1	Prep_A	1	CreE	27	0.5	26.95	0.61	-0.113314960839924
1188	expm	F1	array	input	public	expm_F1_array_raw_public.csv	2a_refined_analysis_dataset	Array_1	Prep_A	2	CreE	27	0.5	27.09	0.66	-0.157024927719336
1189	expm	F1	array	input	public	expm_F1_array_raw_public.csv	2a_refined_analysis_dataset	Array_1	Prep_A	2	CreJ	27	0.5	27.1	0.52	-0.0202249609413909
1190	expm	F1	array	input	public	expm_F1_array_raw_public.csv	2a_refined_analysis_dataset	Array_1	Prep_A	1	CreJ	27	0.5	26.95	0.59	-0.089678937732165
1191	expm	F1	array	input	public	expm_F1_array_raw_public.csv	2a_refined_analysis_dataset	Array_2	Prep_A	2	CreJ	27	0.5	27.04	0.63	-0.12957530341251
1192	expm	F1	array	input	public	expm_F1_array_raw_public.csv	2a_refined_analysis_dataset	Array_2	Prep_A	1	CreJ	27	0.5	27	0.63	-0.128184449961033
1193	expm	F1	array	input	public	expm_F1_array_raw_public.csv	2a_refined_analysis_dataset	Array_1	Prep_A	2	CreJ	18	4	18.04	4.54	-0.540026847199568
1194	expm	F1	array	input	public	expm_F1_array_raw_public.csv	2a_refined_analysis_dataset	Array_1	Prep_A	1	CreJ	18	4	17.96	4.56	-0.560820209556777
1195	expm	F1	array	input	public	expm_F1_array_raw_public.csv	2a_refined_analysis_dataset	Array_2	Prep_A	1	CreE	18	4	18.2	4.44	-0.438590705678441
1196	expm	F1	array	input	public	expm_F1_array_raw_public.csv	2a_refined_analysis_dataset	Array_2	Prep_A	2	CreE	18	4	18.11	4.42	-0.420300508900721
1197	expm	F1	array	input	public	expm_F1_array_raw_public.csv	2a_refined_analysis_dataset	Array_2	Prep_A	1	CreJ	18	4	18.2	4.51	-0.511336692634101
1198	expm	F1	array	input	public	expm_F1_array_raw_public.csv	2a_refined_analysis_dataset	Array_2	Prep_A	2	CreJ	18	4	18.12	4.55	-0.551905490454431
1199	expm	F1	array	input	public	expm_F1_array_raw_public.csv	2a_refined_analysis_dataset	Array_1	Prep_A	1	CreE	18	4	17.95	4.41	-0.406859937868161
1200	expm	F1	array	input	public	expm_F1_array_raw_public.csv	2a_refined_analysis_dataset	Array_1	Prep_A	2	CreE	18	4	18.04	4.48	-0.476026037432511
1201	expm	F1	array	input	public	expm_F1_array_raw_public.csv	2a_refined_analysis_dataset	Array_1	Prep_A	1	CreJ	5	2.5	5.01	2.74	-0.238137559159092
1202	expm	F1	array	input	public	expm_F1_array_raw_public.csv	2a_refined_analysis_dataset	Array_1	Prep_A	2	CreJ	5	2.5	5.02	2.69	-0.187412716590462
1203	expm	F1	array	input	public	expm_F1_array_raw_public.csv	2a_refined_analysis_dataset	Array_1	Prep_A	2	CreE	5	2.5	5.03	2.59	-0.0933089182514522
1204	expm	F1	array	input	public	expm_F1_array_raw_public.csv	2a_refined_analysis_dataset	Array_1	Prep_A	1	CreE	5	2.5	5.01	2.6	-0.098755555391282
1205	expm	F1	array	input	public	expm_F1_array_raw_public.csv	2a_refined_analysis_dataset	Array_2	Prep_A	1	CreJ	5	2.5	5	2.63	-0.126643515351257
1206	expm	F1	array	input	public	expm_F1_array_raw_public.csv	2a_refined_analysis_dataset	Array_2	Prep_A	2	CreJ	5	2.5	5.01	2.61	-0.109449458470627
1207	expm	F1	array	input	public	expm_F1_array_raw_public.csv	2a_refined_analysis_dataset	Array_2	Prep_A	2	CreE	5	2.5	5.01	2.62	-0.121753895930942
1208	expm	F1	array	input	public	expm_F1_array_raw_public.csv	2a_refined_analysis_dataset	Array_2	Prep_A	1	CreE	5	2.5	5.01	2.59	-0.0921487036945123
1209	expm	F1	array	input	public	expm_F1_array_raw_public.csv	2a_refined_analysis_dataset	Array_2	Prep_A	2	CreJ	28	0.5	28.17	0.57	-0.0746161372496107
1210	expm	F1	array	input	public	expm_F1_array_raw_public.csv	2a_refined_analysis_dataset	Array_2	Prep_A	1	CreJ	28	0.5	28.19	0.63	-0.131683802194761
1211	expm	F1	array	input	public	expm_F1_array_raw_public.csv	2a_refined_analysis_dataset	Array_1	Prep_A	1	CreJ	28	0.5	27.94	0.67	-0.170871665571322
1212	expm	F1	array	input	public	expm_F1_array_raw_public.csv	2a_refined_analysis_dataset	Array_1	Prep_A	2	CreJ	28	0.5	27.61	0.74	-0.236766297915569
1213	expm	F1	array	input	public	expm_F1_array_raw_public.csv	2a_refined_analysis_dataset	Array_2	Prep_A	1	CreE	28	0.5	28.19	0.7	-0.196183431078285
1214	expm	F1	array	input	public	expm_F1_array_raw_public.csv	2a_refined_analysis_dataset	Array_2	Prep_A	2	CreE	28	0.5	28.17	0.7	-0.203514906116915
1215	expm	F1	array	input	public	expm_F1_array_raw_public.csv	2a_refined_analysis_dataset	Array_1	Prep_A	1	CreE	28	0.5	27.94	0.64	-0.141827142372159
1216	expm	F1	array	input	public	expm_F1_array_raw_public.csv	2a_refined_analysis_dataset	Array_1	Prep_A	2	CreE	28	0.5	27.61	0.67	-0.172100701894219
1217	expm	F1	array	input	public	expm_F1_array_raw_public.csv	2a_refined_analysis_dataset	Array_1	Prep_A	1	CreE	19	4	18.94	4.47	-0.473378372461462
1218	expm	F1	array	input	public	expm_F1_array_raw_public.csv	2a_refined_analysis_dataset	Array_1	Prep_A	2	CreE	19	4	19.05	4.47	-0.472375256611232
1219	expm	F1	array	input	public	expm_F1_array_raw_public.csv	2a_refined_analysis_dataset	Array_2	Prep_A	1	CreJ	19	4	19.25	4.52	-0.515246458969513
1220	expm	F1	array	input	public	expm_F1_array_raw_public.csv	2a_refined_analysis_dataset	Array_2	Prep_A	2	CreJ	19	4	18.83	4.55	-0.550016588318713
1221	expm	F1	array	input	public	expm_F1_array_raw_public.csv	2a_refined_analysis_dataset	Array_1	Prep_A	1	CreJ	19	4	18.94	4.47	-0.471310948700547
1222	expm	F1	array	input	public	expm_F1_array_raw_public.csv	2a_refined_analysis_dataset	Array_1	Prep_A	2	CreJ	19	4	19.05	4.5	-0.502126789005977
1223	expm	F1	array	input	public	expm_F1_array_raw_public.csv	2a_refined_analysis_dataset	Array_2	Prep_A	1	CreE	19	4	19.25	4.46	-0.455080173725462
1224	expm	F1	array	input	public	expm_F1_array_raw_public.csv	2a_refined_analysis_dataset	Array_2	Prep_A	2	CreE	19	4	18.83	4.45	-0.452045733686092
1225	expm	F1	array	input	public	expm_F1_array_raw_public.csv	2a_refined_analysis_dataset	Array_2	Prep_A	2	CreJ	6	2.5	6.02	2.64	-0.139933109767753
1226	expm	F1	array	input	public	expm_F1_array_raw_public.csv	2a_refined_analysis_dataset	Array_2	Prep_A	1	CreJ	6	2.5	6.01	2.68	-0.182118041416303
1227	expm	F1	array	input	public	expm_F1_array_raw_public.csv	2a_refined_analysis_dataset	Array_1	Prep_A	1	CreE	6	2.5	6.01	2.64	-0.142325723735914
1228	expm	F1	array	input	public	expm_F1_array_raw_public.csv	2a_refined_analysis_dataset	Array_1	Prep_A	2	CreE	6	2.5	6.05	2.66	-0.155757887879644
1229	expm	F1	array	input	public	expm_F1_array_raw_public.csv	2a_refined_analysis_dataset	Array_1	Prep_A	2	CreJ	6	2.5	6.04	2.69	-0.191078741792617
1230	expm	F1	array	input	public	expm_F1_array_raw_public.csv	2a_refined_analysis_dataset	Array_1	Prep_A	1	CreJ	6	2.5	6.01	2.65	-0.147988219990147
1231	expm	F1	array	input	public	expm_F1_array_raw_public.csv	2a_refined_analysis_dataset	Array_2	Prep_A	1	CreE	6	2.5	6.01	2.64	-0.136432040020794
1232	expm	F1	array	input	public	expm_F1_array_raw_public.csv	2a_refined_analysis_dataset	Array_2	Prep_A	2	CreE	6	2.5	6.02	2.64	-0.138546492461784
1233	expm	F1	array	input	public	expm_F1_array_raw_public.csv	2a_refined_analysis_dataset	Array_1	Prep_A	2	CreE	29	0.5	28.87	0.74	-0.243717113935607
1234	expm	F1	array	input	public	expm_F1_array_raw_public.csv	2a_refined_analysis_dataset	Array_1	Prep_A	1	CreE	29	0.5	28.86	0.7	-0.204566934660253
1235	expm	F1	array	input	public	expm_F1_array_raw_public.csv	2a_refined_analysis_dataset	Array_1	Prep_A	2	CreJ	29	0.5	28.87	0.57	-0.0659078490367115
1236	expm	F1	array	input	public	expm_F1_array_raw_public.csv	2a_refined_analysis_dataset	Array_1	Prep_A	1	CreJ	29	0.5	28.87	0.63	-0.127987629155518
1237	expm	F1	array	input	public	expm_F1_array_raw_public.csv	2a_refined_analysis_dataset	Array_2	Prep_A	2	CreJ	29	0.5	28.92	0.71	-0.212216938375398
1238	expm	F1	array	input	public	expm_F1_array_raw_public.csv	2a_refined_analysis_dataset	Array_2	Prep_A	1	CreJ	29	0.5	29.15	0.58	-0.0818963713202842
1239	expm	F1	array	input	public	expm_F1_array_raw_public.csv	2a_refined_analysis_dataset	Array_2	Prep_A	2	CreE	29	0.5	28.93	0.7	-0.20028080990628
1240	expm	F1	array	input	public	expm_F1_array_raw_public.csv	2a_refined_analysis_dataset	Array_2	Prep_A	1	CreE	29	0.5	29.15	0.69	-0.191728646158306
1241	expm	F1	array	input	public	expm_F1_array_raw_public.csv	2a_refined_analysis_dataset	Array_2	Prep_A	2	CreJ	20	4	20.26	4.57	-0.565775736265058
1242	expm	F1	array	input	public	expm_F1_array_raw_public.csv	2a_refined_analysis_dataset	Array_2	Prep_A	1	CreJ	20	4	20.13	4.48	-0.478276818166148
1243	expm	F1	array	input	public	expm_F1_array_raw_public.csv	2a_refined_analysis_dataset	Array_1	Prep_A	2	CreE	20	4	20.03	4.45	-0.454501853841054
1244	expm	F1	array	input	public	expm_F1_array_raw_public.csv	2a_refined_analysis_dataset	Array_1	Prep_A	1	CreE	20	4	19.96	4.46	-0.463863827049714
1245	expm	F1	array	input	public	expm_F1_array_raw_public.csv	2a_refined_analysis_dataset	Array_1	Prep_A	1	CreJ	20	4	19.96	4.48	-0.484077010206805
1246	expm	F1	array	input	public	expm_F1_array_raw_public.csv	2a_refined_analysis_dataset	Array_1	Prep_A	2	CreJ	20	4	20.03	4.48	-0.476977051613325
1247	expm	F1	array	input	public	expm_F1_array_raw_public.csv	2a_refined_analysis_dataset	Array_2	Prep_A	2	CreE	20	4	20.26	4.54	-0.538780157605494
1248	expm	F1	array	input	public	expm_F1_array_raw_public.csv	2a_refined_analysis_dataset	Array_2	Prep_A	1	CreE	20	4	20.13	4.43	-0.429274476148894
1249	expm	F1	array	input	public	expm_F1_array_raw_public.csv	2a_refined_analysis_dataset	Array_2	Prep_A	2	CreE	7	2.5	7.04	2.63	-0.134892625305659
1250	expm	F1	array	input	public	expm_F1_array_raw_public.csv	2a_refined_analysis_dataset	Array_2	Prep_A	1	CreE	7	2.5	7.04	2.65	-0.151790694309089
1251	expm	F1	array	input	public	expm_F1_array_raw_public.csv	2a_refined_analysis_dataset	Array_2	Prep_A	1	CreJ	7	2.5	7.03	2.75	-0.252474792794374
1252	expm	F1	array	input	public	expm_F1_array_raw_public.csv	2a_refined_analysis_dataset	Array_2	Prep_A	2	CreJ	7	2.5	7.04	2.66	-0.156637960308744
1253	expm	F1	array	input	public	expm_F1_array_raw_public.csv	2a_refined_analysis_dataset	Array_1	Prep_A	2	CreE	7	2.5	7	2.66	-0.16403848667581
1254	expm	F1	array	input	public	expm_F1_array_raw_public.csv	2a_refined_analysis_dataset	Array_1	Prep_A	1	CreE	7	2.5	7	2.62	-0.12024002547836
1255	expm	F1	array	input	public	expm_F1_array_raw_public.csv	2a_refined_analysis_dataset	Array_1	Prep_A	2	CreJ	7	2.5	7	2.67	-0.172572672648126
1256	expm	F1	array	input	public	expm_F1_array_raw_public.csv	2a_refined_analysis_dataset	Array_1	Prep_A	1	CreJ	7	2.5	7	2.67	-0.168985410292686
1257	expm	F1	array	input	public	expm_F1_array_raw_public.csv	2a_refined_analysis_dataset	Array_1	Prep_A	2	CreJ	30	0.5	29.84	0.66	-0.157433579485384
1258	expm	F1	array	input	public	expm_F1_array_raw_public.csv	2a_refined_analysis_dataset	Array_1	Prep_A	1	CreJ	30	0.5	30.3	0.57	-0.0684132053498805
1259	expm	F1	array	input	public	expm_F1_array_raw_public.csv	2a_refined_analysis_dataset	Array_2	Prep_A	2	CreE	30	0.5	30.07	0.72	-0.224604801065124
1260	expm	F1	array	input	public	expm_F1_array_raw_public.csv	2a_refined_analysis_dataset	Array_2	Prep_A	1	CreE	30	0.5	30.15	0.75	-0.249916160115551
1261	expm	F1	array	input	public	expm_F1_array_raw_public.csv	2a_refined_analysis_dataset	Array_2	Prep_A	1	CreJ	30	0.5	30.15	0.61	-0.10931459312561
1262	expm	F1	array	input	public	expm_F1_array_raw_public.csv	2a_refined_analysis_dataset	Array_2	Prep_A	2	CreJ	30	0.5	30.07	0.61	-0.106656197530229
1263	expm	F1	array	input	public	expm_F1_array_raw_public.csv	2a_refined_analysis_dataset	Array_1	Prep_A	2	CreE	30	0.5	29.84	0.69	-0.187069845851223
1264	expm	F1	array	input	public	expm_F1_array_raw_public.csv	2a_refined_analysis_dataset	Array_1	Prep_A	1	CreE	30	0.5	30.31	0.72	-0.215986358912196
1265	expm	F1	array	input	public	expm_F1_array_raw_public.csv	2a_refined_analysis_dataset	Array_2	Prep_A	2	CreE	21	4	21.1	4.47	-0.46798969123135
1266	expm	F1	array	input	public	expm_F1_array_raw_public.csv	2a_refined_analysis_dataset	Array_2	Prep_A	1	CreE	21	4	21.01	4.45	-0.45091999380318
1267	expm	F1	array	input	public	expm_F1_array_raw_public.csv	2a_refined_analysis_dataset	Array_2	Prep_A	1	CreJ	21	4	21.01	4.55	-0.553346619633763
1268	expm	F1	array	input	public	expm_F1_array_raw_public.csv	2a_refined_analysis_dataset	Array_2	Prep_A	2	CreJ	21	4	21.1	4.59	-0.587977078686893
1269	expm	F1	array	input	public	expm_F1_array_raw_public.csv	2a_refined_analysis_dataset	Array_1	Prep_A	1	CreE	21	4	21.03	4.48	-0.48094125747895
1270	expm	F1	array	input	public	expm_F1_array_raw_public.csv	2a_refined_analysis_dataset	Array_1	Prep_A	2	CreE	21	4	21.07	4.53	-0.52777166516335
1271	expm	F1	array	input	public	expm_F1_array_raw_public.csv	2a_refined_analysis_dataset	Array_1	Prep_A	2	CreJ	21	4	21.07	4.48	-0.480032868599813
1272	expm	F1	array	input	public	expm_F1_array_raw_public.csv	2a_refined_analysis_dataset	Array_1	Prep_A	1	CreJ	21	4	21.03	4.5	-0.498484680826113
1273	expm	F1	array	input	public	expm_F1_array_raw_public.csv	2a_refined_analysis_dataset	Array_2	Prep_A	2	CreE	8	2.5	8.01	2.66	-0.160135133651176
1274	expm	F1	array	input	public	expm_F1_array_raw_public.csv	2a_refined_analysis_dataset	Array_2	Prep_A	1	CreE	8	2.5	8	2.62	-0.122431469883606
1275	expm	F1	array	input	public	expm_F1_array_raw_public.csv	2a_refined_analysis_dataset	Array_2	Prep_A	2	CreJ	8	2.5	8.01	2.68	-0.182569369218591
1276	expm	F1	array	input	public	expm_F1_array_raw_public.csv	2a_refined_analysis_dataset	Array_2	Prep_A	1	CreJ	8	2.5	8	2.72	-0.220075858648171
1277	expm	F1	array	input	public	expm_F1_array_raw_public.csv	2a_refined_analysis_dataset	Array_1	Prep_A	2	CreE	8	2.5	8.03	2.66	-0.164025093356856
1278	expm	F1	array	input	public	expm_F1_array_raw_public.csv	2a_refined_analysis_dataset	Array_1	Prep_A	1	CreE	8	2.5	8.05	2.67	-0.173563717072436
1279	expm	F1	array	input	public	expm_F1_array_raw_public.csv	2a_refined_analysis_dataset	Array_1	Prep_A	2	CreJ	8	2.5	8.02	2.65	-0.150517703929276
1280	expm	F1	array	input	public	expm_F1_array_raw_public.csv	2a_refined_analysis_dataset	Array_1	Prep_A	1	CreJ	8	2.5	8.05	2.69	-0.187148134025176
1281	expm	F1	array	input	public	expm_F1_array_raw_public.csv	2a_refined_analysis_dataset	Array_2	Prep_A	1	CreE	31	0.5	31.1	0.78	-0.278899239370195
1282	expm	F1	array	input	public	expm_F1_array_raw_public.csv	2a_refined_analysis_dataset	Array_2	Prep_A	2	CreE	31	0.5	31.43	0.78	-0.28157460294851
1283	expm	F1	array	input	public	expm_F1_array_raw_public.csv	2a_refined_analysis_dataset	Array_1	Prep_A	2	CreJ	31	0.5	31.08	0.6	-0.1037280465639
1284	expm	F1	array	input	public	expm_F1_array_raw_public.csv	2a_refined_analysis_dataset	Array_1	Prep_A	1	CreJ	31	0.5	31	0.61	-0.107053244366634
1285	expm	F1	array	input	public	expm_F1_array_raw_public.csv	2a_refined_analysis_dataset	Array_1	Prep_A	2	CreE	31	0.5	31.08	0.68	-0.178012205076161
1286	expm	F1	array	input	public	expm_F1_array_raw_public.csv	2a_refined_analysis_dataset	Array_1	Prep_A	1	CreE	31	0.5	31	0.72	-0.219053788829194
1287	expm	F1	array	input	public	expm_F1_array_raw_public.csv	2a_refined_analysis_dataset	Array_2	Prep_A	2	CreJ	31	0.5	31.43	0.63	-0.125909776765878
1288	expm	F1	array	input	public	expm_F1_array_raw_public.csv	2a_refined_analysis_dataset	Array_2	Prep_A	1	CreJ	31	0.5	31.1	0.51	-0.0129808642792008
1289	expm	F1	array	input	public	expm_F1_array_raw_public.csv	2a_refined_analysis_dataset	Array_2	Prep_A	2	CreE	22	4	22.17	4.49	-0.486623542516758
1290	expm	F1	array	input	public	expm_F1_array_raw_public.csv	2a_refined_analysis_dataset	Array_2	Prep_A	1	CreE	22	4	22.18	4.5	-0.499836243837338
1291	expm	F1	array	input	public	expm_F1_array_raw_public.csv	2a_refined_analysis_dataset	Array_2	Prep_A	1	CreJ	22	4	22.18	4.56	-0.556122728137223
1292	expm	F1	array	input	public	expm_F1_array_raw_public.csv	2a_refined_analysis_dataset	Array_2	Prep_A	2	CreJ	22	4	22.17	4.58	-0.575918732637753
1293	expm	F1	array	input	public	expm_F1_array_raw_public.csv	2a_refined_analysis_dataset	Array_1	Prep_A	1	CreE	22	4	22.1	4.48	-0.481087154302519
1294	expm	F1	array	input	public	expm_F1_array_raw_public.csv	2a_refined_analysis_dataset	Array_1	Prep_A	2	CreE	22	4	22.09	4.49	-0.487146587542719
1295	expm	F1	array	input	public	expm_F1_array_raw_public.csv	2a_refined_analysis_dataset	Array_1	Prep_A	2	CreJ	22	4	22.09	4.52	-0.517570426260435
1296	expm	F1	array	input	public	expm_F1_array_raw_public.csv	2a_refined_analysis_dataset	Array_1	Prep_A	1	CreJ	22	4	22.1	4.52	-0.519132922313045
1297	expm	F1	array	input	public	expm_F1_array_raw_public.csv	2a_refined_analysis_dataset	Array_2	Prep_A	2	CreJ	9	2.5	9.04	2.66	-0.163099324799467
1298	expm	F1	array	input	public	expm_F1_array_raw_public.csv	2a_refined_analysis_dataset	Array_2	Prep_A	1	CreJ	9	2.5	9.04	2.72	-0.221286757525566
1299	expm	F1	array	input	public	expm_F1_array_raw_public.csv	2a_refined_analysis_dataset	Array_1	Prep_A	1	CreE	9	2.5	9.04	2.67	-0.172370926341888
1300	expm	F1	array	input	public	expm_F1_array_raw_public.csv	2a_refined_analysis_dataset	Array_1	Prep_A	2	CreE	9	2.5	9.03	2.68	-0.175957594390058
1301	expm	F1	array	input	public	expm_F1_array_raw_public.csv	2a_refined_analysis_dataset	Array_2	Prep_A	2	CreE	9	2.5	9.04	2.66	-0.160031820776358
1302	expm	F1	array	input	public	expm_F1_array_raw_public.csv	2a_refined_analysis_dataset	Array_2	Prep_A	1	CreE	9	2.5	9.04	2.66	-0.157472725240468
1303	expm	F1	array	input	public	expm_F1_array_raw_public.csv	2a_refined_analysis_dataset	Array_1	Prep_A	1	CreJ	9	2.5	9.04	2.7	-0.203417456095497
1304	expm	F1	array	input	public	expm_F1_array_raw_public.csv	2a_refined_analysis_dataset	Array_1	Prep_A	2	CreJ	9	2.5	9.03	2.63	-0.133628354781917
1305	expm	F1	array	input	public	expm_F1_array_raw_public.csv	2a_refined_analysis_dataset	Array_2	Prep_A	1	CreE	32	0.5	32.15	0.74	-0.243806805297362
1306	expm	F1	array	input	public	expm_F1_array_raw_public.csv	2a_refined_analysis_dataset	Array_2	Prep_A	2	CreE	32	0.5	32.23	0.76	-0.259458516690136
1307	expm	F1	array	input	public	expm_F1_array_raw_public.csv	2a_refined_analysis_dataset	Array_1	Prep_A	2	CreJ	32	0.5	31.78	0.55	-0.0453722343579204
1308	expm	F1	array	input	public	expm_F1_array_raw_public.csv	2a_refined_analysis_dataset	Array_1	Prep_A	1	CreJ	32	0.5	31.95	0.6	-0.0954018295504854
1309	expm	F1	array	input	public	expm_F1_array_raw_public.csv	2a_refined_analysis_dataset	Array_1	Prep_A	2	CreE	32	0.5	31.78	0.75	-0.254253581888487
1310	expm	F1	array	input	public	expm_F1_array_raw_public.csv	2a_refined_analysis_dataset	Array_1	Prep_A	1	CreE	32	0.5	31.95	0.72	-0.219186226196186
1311	expm	F1	array	input	public	expm_F1_array_raw_public.csv	2a_refined_analysis_dataset	Array_2	Prep_A	2	CreJ	32	0.5	32.23	0.55	-0.0520053976199114
1312	expm	F1	array	input	public	expm_F1_array_raw_public.csv	2a_refined_analysis_dataset	Array_2	Prep_A	1	CreJ	32	0.5	32.15	0.63	-0.129249566020723
1313	expm	F1	array	input	public	expm_F1_array_raw_public.csv	2a_refined_analysis_dataset	Array_1	Prep_A	2	CreJ	23	4	23.1	4.54	-0.538390411803691
1314	expm	F1	array	input	public	expm_F1_array_raw_public.csv	2a_refined_analysis_dataset	Array_1	Prep_A	1	CreJ	23	4	23.07	4.59	-0.585181741117741
1315	expm	F1	array	input	public	expm_F1_array_raw_public.csv	2a_refined_analysis_dataset	Array_1	Prep_A	2	CreE	23	4	23.1	4.48	-0.48448302874142
1316	expm	F1	array	input	public	expm_F1_array_raw_public.csv	2a_refined_analysis_dataset	Array_1	Prep_A	1	CreE	23	4	23.08	4.46	-0.46131864613627
1317	expm	F1	array	input	public	expm_F1_array_raw_public.csv	2a_refined_analysis_dataset	Array_2	Prep_A	2	CreE	23	4	23.21	4.51	-0.51444186115148
1318	expm	F1	array	input	public	expm_F1_array_raw_public.csv	2a_refined_analysis_dataset	Array_2	Prep_A	1	CreE	23	4	23.02	4.5	-0.50405162780332
1319	expm	F1	array	input	public	expm_F1_array_raw_public.csv	2a_refined_analysis_dataset	Array_2	Prep_A	1	CreJ	23	4	23.02	4.61	-0.613949156516902
1320	expm	F1	array	input	public	expm_F1_array_raw_public.csv	2a_refined_analysis_dataset	Array_2	Prep_A	2	CreJ	23	4	23.21	4.56	-0.560923296807262
1321	expm	F1	array	input	public	expm_F1_array_raw_public.csv	2a_refined_analysis_dataset	Array_2	Prep_A	2	CreJ	10	2.5	10.02	2.69	-0.188749011065259
1322	expm	F1	array	input	public	expm_F1_array_raw_public.csv	2a_refined_analysis_dataset	Array_2	Prep_A	1	CreJ	10	2.5	9.98	2.73	-0.230313027284099
1323	expm	F1	array	input	public	expm_F1_array_raw_public.csv	2a_refined_analysis_dataset	Array_1	Prep_A	2	CreJ	10	2.5	9.99	2.67	-0.167549775069588
1324	expm	F1	array	input	public	expm_F1_array_raw_public.csv	2a_refined_analysis_dataset	Array_1	Prep_A	1	CreJ	10	2.5	10.04	2.62	-0.123940510739818
1325	expm	F1	array	input	public	expm_F1_array_raw_public.csv	2a_refined_analysis_dataset	Array_2	Prep_A	1	CreE	10	2.5	9.99	2.67	-0.167073796249108
1326	expm	F1	array	input	public	expm_F1_array_raw_public.csv	2a_refined_analysis_dataset	Array_2	Prep_A	2	CreE	10	2.5	10.03	2.69	-0.188605780395038
1327	expm	F1	array	input	public	expm_F1_array_raw_public.csv	2a_refined_analysis_dataset	Array_1	Prep_A	2	CreE	10	2.5	9.99	2.67	-0.167487113407248
1328	expm	F1	array	input	public	expm_F1_array_raw_public.csv	2a_refined_analysis_dataset	Array_1	Prep_A	1	CreE	10	2.5	10.04	2.7	-0.198040467602468
1329	expm	F1	array	input	public	expm_F1_array_raw_public.csv	2a_refined_analysis_dataset	Array_1	Prep_A	2	CreE	33	0.5	32.96	0.78	-0.280437872203617
1330	expm	F1	array	input	public	expm_F1_array_raw_public.csv	2a_refined_analysis_dataset	Array_1	Prep_A	1	CreE	33	0.5	33.11	0.71	-0.21166550761354
1331	expm	F1	array	input	public	expm_F1_array_raw_public.csv	2a_refined_analysis_dataset	Array_1	Prep_A	1	CreJ	33	0.5	33.1	0.57	-0.0725276222921543
1332	expm	F1	array	input	public	expm_F1_array_raw_public.csv	2a_refined_analysis_dataset	Array_1	Prep_A	2	CreJ	33	0.5	32.96	0.61	-0.107403358511123
1333	expm	F1	array	input	public	expm_F1_array_raw_public.csv	2a_refined_analysis_dataset	Array_2	Prep_A	1	CreE	33	0.5	33.21	0.79	-0.293187215440101
1334	expm	F1	array	input	public	expm_F1_array_raw_public.csv	2a_refined_analysis_dataset	Array_2	Prep_A	2	CreE	33	0.5	32.9	0.77	-0.272166058072482
1335	expm	F1	array	input	public	expm_F1_array_raw_public.csv	2a_refined_analysis_dataset	Array_2	Prep_A	2	CreJ	33	0.5	32.9	0.61	-0.10882015431007
1336	expm	F1	array	input	public	expm_F1_array_raw_public.csv	2a_refined_analysis_dataset	Array_2	Prep_A	1	CreJ	33	0.5	33.21	0.64	-0.138900833309834
1337	expm	F1	array	input	public	expm_F1_array_raw_public.csv	2a_refined_analysis_dataset	Array_1	Prep_A	2	CreJ	24	4	24.19	4.57	-0.569281819058626
1338	expm	F1	array	input	public	expm_F1_array_raw_public.csv	2a_refined_analysis_dataset	Array_1	Prep_A	1	CreJ	24	4	24.08	4.48	-0.482599984412996
1339	expm	F1	array	input	public	expm_F1_array_raw_public.csv	2a_refined_analysis_dataset	Array_1	Prep_A	2	CreE	24	4	24.19	4.53	-0.527309605858811
1340	expm	F1	array	input	public	expm_F1_array_raw_public.csv	2a_refined_analysis_dataset	Array_1	Prep_A	1	CreE	24	4	24.08	4.49	-0.490563943436231
1341	expm	F1	array	input	public	expm_F1_array_raw_public.csv	2a_refined_analysis_dataset	Array_2	Prep_A	2	CreJ	24	4	24.01	4.48	-0.47835709750873
1342	expm	F1	array	input	public	expm_F1_array_raw_public.csv	2a_refined_analysis_dataset	Array_2	Prep_A	1	CreJ	24	4	23.94	4.56	-0.55852436293818
1343	expm	F1	array	input	public	expm_F1_array_raw_public.csv	2a_refined_analysis_dataset	Array_2	Prep_A	2	CreE	24	4	24.01	4.48	-0.475114069066171
1344	expm	F1	array	input	public	expm_F1_array_raw_public.csv	2a_refined_analysis_dataset	Array_2	Prep_A	1	CreE	24	4	23.94	4.5	-0.496720814598761
1345	expm	F1	array	input	public	expm_F1_array_raw_public.csv	2a_refined_analysis_dataset	Array_1	Prep_A	2	CreE	11	2.5	10.93	2.68	-0.178400851716428
1346	expm	F1	array	input	public	expm_F1_array_raw_public.csv	2a_refined_analysis_dataset	Array_1	Prep_A	1	CreE	11	2.5	10.99	2.73	-0.232532114388768
1347	expm	F1	array	input	public	expm_F1_array_raw_public.csv	2a_refined_analysis_dataset	Array_1	Prep_A	2	CreJ	11	2.5	10.93	2.74	-0.235848948162514
1348	expm	F1	array	input	public	expm_F1_array_raw_public.csv	2a_refined_analysis_dataset	Array_1	Prep_A	1	CreJ	11	2.5	10.99	2.64	-0.143432456121394
1349	expm	F1	array	input	public	expm_F1_array_raw_public.csv	2a_refined_analysis_dataset	Array_2	Prep_A	2	CreJ	11	2.5	10.9	2.69	-0.187889337767971
1350	expm	F1	array	input	public	expm_F1_array_raw_public.csv	2a_refined_analysis_dataset	Array_2	Prep_A	1	CreJ	11	2.5	11.05	2.73	-0.230803625491151
1351	expm	F1	array	input	public	expm_F1_array_raw_public.csv	2a_refined_analysis_dataset	Array_2	Prep_A	2	CreE	11	2.5	10.91	2.7	-0.203266643178918
1352	expm	F1	array	input	public	expm_F1_array_raw_public.csv	2a_refined_analysis_dataset	Array_2	Prep_A	1	CreE	11	2.5	11.05	2.72	-0.215456354942309
1353	expm	F1	array	input	public	expm_F1_array_raw_public.csv	2a_refined_analysis_dataset	Array_2	Prep_A	1	CreE	34	0.5	33.95	0.81	-0.308345064679249
1354	expm	F1	array	input	public	expm_F1_array_raw_public.csv	2a_refined_analysis_dataset	Array_2	Prep_A	2	CreE	34	0.5	33.9	0.81	-0.309497495576295
1355	expm	F1	array	input	public	expm_F1_array_raw_public.csv	2a_refined_analysis_dataset	Array_2	Prep_A	1	CreJ	34	0.5	33.95	0.61	-0.112575485888082
1356	expm	F1	array	input	public	expm_F1_array_raw_public.csv	2a_refined_analysis_dataset	Array_2	Prep_A	2	CreJ	34	0.5	33.9	0.64	-0.135641065193455
1357	expm	F1	array	input	public	expm_F1_array_raw_public.csv	2a_refined_analysis_dataset	Array_1	Prep_A	1	CreJ	34	0.5	34.14	0.78	-0.282293311562166
1358	expm	F1	array	input	public	expm_F1_array_raw_public.csv	2a_refined_analysis_dataset	Array_1	Prep_A	2	CreJ	34	0.5	34.21	0.48	0.0220093255444077
1359	expm	F1	array	input	public	expm_F1_array_raw_public.csv	2a_refined_analysis_dataset	Array_1	Prep_A	2	CreE	34	0.5	34.21	0.76	-0.264793992728843
1360	expm	F1	array	input	public	expm_F1_array_raw_public.csv	2a_refined_analysis_dataset	Array_1	Prep_A	1	CreE	34	0.5	34.14	0.75	-0.253111520433201
1361	expm	F1	array	input	public	expm_F1_array_raw_public.csv	2a_refined_analysis_dataset	Array_1	Prep_A	2	CreE	25	4	25.12	4.55	-0.545401966289641
1362	expm	F1	array	input	public	expm_F1_array_raw_public.csv	2a_refined_analysis_dataset	Array_1	Prep_A	1	CreE	25	4	25.07	4.56	-0.555310705220991
1363	expm	F1	array	input	public	expm_F1_array_raw_public.csv	2a_refined_analysis_dataset	Array_1	Prep_A	2	CreJ	25	4	25.12	4.62	-0.619956000479208
1364	expm	F1	array	input	public	expm_F1_array_raw_public.csv	2a_refined_analysis_dataset	Array_1	Prep_A	1	CreJ	25	4	25.07	4.62	-0.617569432494268
1365	expm	F1	array	input	public	expm_F1_array_raw_public.csv	2a_refined_analysis_dataset	Array_2	Prep_A	1	CreJ	25	4	25.22	4.56	-0.557395153833829
1366	expm	F1	array	input	public	expm_F1_array_raw_public.csv	2a_refined_analysis_dataset	Array_2	Prep_A	2	CreJ	25	4	25.1	4.52	-0.517676425918759
1367	expm	F1	array	input	public	expm_F1_array_raw_public.csv	2a_refined_analysis_dataset	Array_2	Prep_A	2	CreE	25	4	25.1	4.54	-0.543462025103271
1368	expm	F1	array	input	public	expm_F1_array_raw_public.csv	2a_refined_analysis_dataset	Array_2	Prep_A	1	CreE	25	4	25.22	4.54	-0.535382249312941
1369	expm	F1	array	input	public	expm_F1_array_raw_public.csv	2a_refined_analysis_dataset	Array_1	Prep_A	1	CreJ	12	2.5	12.06	2.68	-0.175131674942858
1370	expm	F1	array	input	public	expm_F1_array_raw_public.csv	2a_refined_analysis_dataset	Array_1	Prep_A	2	CreJ	12	2.5	11.99	2.7	-0.200593288321348
1371	expm	F1	array	input	public	expm_F1_array_raw_public.csv	2a_refined_analysis_dataset	Array_1	Prep_A	1	CreE	12	2.5	12.06	2.71	-0.205540097704465
1372	expm	F1	array	input	public	expm_F1_array_raw_public.csv	2a_refined_analysis_dataset	Array_1	Prep_A	2	CreE	12	2.5	11.99	2.68	-0.177526112091835
1373	expm	F1	array	input	public	expm_F1_array_raw_public.csv	2a_refined_analysis_dataset	Array_2	Prep_A	1	CreE	12	2.5	12.07	2.66	-0.158486986934865
1374	expm	F1	array	input	public	expm_F1_array_raw_public.csv	2a_refined_analysis_dataset	Array_2	Prep_A	2	CreE	12	2.5	12	2.73	-0.225151640776205
1375	expm	F1	array	input	public	expm_F1_array_raw_public.csv	2a_refined_analysis_dataset	Array_2	Prep_A	2	CreJ	12	2.5	12	2.74	-0.23825582081727
1376	expm	F1	array	input	public	expm_F1_array_raw_public.csv	2a_refined_analysis_dataset	Array_2	Prep_A	1	CreJ	12	2.5	12.06	2.74	-0.23748890689765
1377	expm	F1	array	input	public	expm_F1_array_raw_public.csv	2a_refined_analysis_dataset	Array_1	Prep_A	2	CreJ	35	0.5	35.31	0.57	-0.0696747001916473
1378	expm	F1	array	input	public	expm_F1_array_raw_public.csv	2a_refined_analysis_dataset	Array_1	Prep_A	1	CreJ	35	0.5	34.84	0.6	-0.104800585106728
1379	expm	F1	array	input	public	expm_F1_array_raw_public.csv	2a_refined_analysis_dataset	Array_2	Prep_A	1	CreE	35	0.5	35.09	0.76	-0.26272245099026
1380	expm	F1	array	input	public	expm_F1_array_raw_public.csv	2a_refined_analysis_dataset	Array_2	Prep_A	2	CreE	35	0.5	34.64	0.77	-0.268840780596566
1381	expm	F1	array	input	public	expm_F1_array_raw_public.csv	2a_refined_analysis_dataset	Array_1	Prep_A	2	CreE	35	0.5	35.31	0.77	-0.272170873598273
1382	expm	F1	array	input	public	expm_F1_array_raw_public.csv	2a_refined_analysis_dataset	Array_1	Prep_A	1	CreE	35	0.5	34.84	0.72	-0.221857370289436
1383	expm	F1	array	input	public	expm_F1_array_raw_public.csv	2a_refined_analysis_dataset	Array_2	Prep_A	2	CreJ	35	0.5	34.64	0.53	-0.0283206108937009
1384	expm	F1	array	input	public	expm_F1_array_raw_public.csv	2a_refined_analysis_dataset	Array_2	Prep_A	1	CreJ	35	0.5	35.09	0.64	-0.138508638585599
1385	expm	F1	array	input	public	expm_F1_array_raw_public.csv	2a_refined_analysis_dataset	Array_1	Prep_A	2	CreJ	26	4	25.9	4.59	-0.591010514596173
1386	expm	F1	array	input	public	expm_F1_array_raw_public.csv	2a_refined_analysis_dataset	Array_1	Prep_A	1	CreJ	26	4	25.98	4.62	-0.616660033315203
1387	expm	F1	array	input	public	expm_F1_array_raw_public.csv	2a_refined_analysis_dataset	Array_2	Prep_A	2	CreE	26	4	26.22	4.53	-0.531628980140935
1388	expm	F1	array	input	public	expm_F1_array_raw_public.csv	2a_refined_analysis_dataset	Array_2	Prep_A	1	CreE	26	4	26.38	4.51	-0.507925576260496
1389	expm	F1	array	input	public	expm_F1_array_raw_public.csv	2a_refined_analysis_dataset	Array_1	Prep_A	1	CreE	26	4	25.98	4.55	-0.553941450969216
1390	expm	F1	array	input	public	expm_F1_array_raw_public.csv	2a_refined_analysis_dataset	Array_1	Prep_A	2	CreE	26	4	25.9	4.56	-0.562499846843595
1391	expm	F1	array	input	public	expm_F1_array_raw_public.csv	2a_refined_analysis_dataset	Array_2	Prep_A	2	CreJ	26	4	26.23	4.59	-0.594888230941174
1392	expm	F1	array	input	public	expm_F1_array_raw_public.csv	2a_refined_analysis_dataset	Array_2	Prep_A	1	CreJ	26	4	26.38	4.56	-0.558676490307004
1393	expm	F1	array	input	public	expm_F1_array_raw_public.csv	2a_refined_analysis_dataset	Array_2	Prep_A	1	CreJ	13	2.5	13.06	2.76	-0.264916838510766
1394	expm	F1	array	input	public	expm_F1_array_raw_public.csv	2a_refined_analysis_dataset	Array_2	Prep_A	2	CreJ	13	2.5	12.95	2.74	-0.240931444154136
1395	expm	F1	array	input	public	expm_F1_array_raw_public.csv	2a_refined_analysis_dataset	Array_1	Prep_A	1	CreE	13	2.5	13	2.72	-0.218779124659496
1396	expm	F1	array	input	public	expm_F1_array_raw_public.csv	2a_refined_analysis_dataset	Array_1	Prep_A	2	CreE	13	2.5	12.96	2.74	-0.241249293459126
1397	expm	F1	array	input	public	expm_F1_array_raw_public.csv	2a_refined_analysis_dataset	Array_1	Prep_A	1	CreJ	13	2.5	13	2.63	-0.126913460411119
1398	expm	F1	array	input	public	expm_F1_array_raw_public.csv	2a_refined_analysis_dataset	Array_1	Prep_A	2	CreJ	13	2.5	12.96	2.73	-0.231344894281639
1399	expm	F1	array	input	public	expm_F1_array_raw_public.csv	2a_refined_analysis_dataset	Array_2	Prep_A	1	CreE	13	2.5	13.06	2.74	-0.241429772211656
1400	expm	F1	array	input	public	expm_F1_array_raw_public.csv	2a_refined_analysis_dataset	Array_2	Prep_A	2	CreE	13	2.5	12.95	2.74	-0.242513670671176
1401	expm	F1	array	input	public	expm_F1_array_raw_public.csv	2a_refined_analysis_dataset	Array_2	Prep_A	2	CreE	27	4	26.83	4.55	-0.549042690222835
1402	expm	F1	array	input	public	expm_F1_array_raw_public.csv	2a_refined_analysis_dataset	Array_2	Prep_A	1	CreE	27	4	27.21	4.54	-0.542392423132314
1403	expm	F1	array	input	public	expm_F1_array_raw_public.csv	2a_refined_analysis_dataset	Array_2	Prep_A	1	CreJ	27	4	27.21	4.53	-0.529200999434859
1404	expm	F1	array	input	public	expm_F1_array_raw_public.csv	2a_refined_analysis_dataset	Array_2	Prep_A	2	CreJ	27	4	26.83	4.52	-0.523688745913488
1405	expm	F1	array	input	public	expm_F1_array_raw_public.csv	2a_refined_analysis_dataset	Array_1	Prep_A	2	CreJ	27	4	27.13	4.58	-0.577136841054611
1406	expm	F1	array	input	public	expm_F1_array_raw_public.csv	2a_refined_analysis_dataset	Array_1	Prep_A	1	CreJ	27	4	26.87	4.61	-0.614062840927401
1407	expm	F1	array	input	public	expm_F1_array_raw_public.csv	2a_refined_analysis_dataset	Array_1	Prep_A	1	CreE	27	4	26.87	4.54	-0.536355009670784
1408	expm	F1	array	input	public	expm_F1_array_raw_public.csv	2a_refined_analysis_dataset	Array_1	Prep_A	2	CreE	27	4	27.12	4.6	-0.597467171482134
1409	expm	F1	array	input	public	expm_F1_array_raw_public.csv	2a_refined_analysis_dataset	Array_2	Prep_A	1	CreE	14	2.5	14.05	2.71	-0.213747359925615
1410	expm	F1	array	input	public	expm_F1_array_raw_public.csv	2a_refined_analysis_dataset	Array_2	Prep_A	2	CreE	14	2.5	14.02	2.72	-0.222243921618944
1411	expm	F1	array	input	public	expm_F1_array_raw_public.csv	2a_refined_analysis_dataset	Array_1	Prep_A	1	CreJ	14	2.5	13.93	2.72	-0.215659678164924
1412	expm	F1	array	input	public	expm_F1_array_raw_public.csv	2a_refined_analysis_dataset	Array_1	Prep_A	2	CreJ	14	2.5	13.95	2.76	-0.263043269541794
1413	expm	F1	array	input	public	expm_F1_array_raw_public.csv	2a_refined_analysis_dataset	Array_1	Prep_A	2	CreE	14	2.5	13.95	2.77	-0.267003188822005
1414	expm	F1	array	input	public	expm_F1_array_raw_public.csv	2a_refined_analysis_dataset	Array_1	Prep_A	1	CreE	14	2.5	13.92	2.76	-0.255176003778585
1415	expm	F1	array	input	public	expm_F1_array_raw_public.csv	2a_refined_analysis_dataset	Array_2	Prep_A	2	CreJ	14	2.5	14.02	2.77	-0.268495207193731
1416	expm	F1	array	input	public	expm_F1_array_raw_public.csv	2a_refined_analysis_dataset	Array_2	Prep_A	1	CreJ	14	2.5	14.04	2.75	-0.245297205319291
1417	expm	F1	array	input	public	expm_F1_array_raw_public.csv	2a_refined_analysis_dataset	Array_2	Prep_A	2	CreE	1	1	1.01	0.88	0.123088296214235
1418	expm	F1	array	input	public	expm_F1_array_raw_public.csv	2a_refined_analysis_dataset	Array_2	Prep_A	1	CreE	1	1	1.01	0.89	0.105393916564596
1419	expm	F1	array	input	public	expm_F1_array_raw_public.csv	2a_refined_analysis_dataset	Array_1	Prep_A	1	CreJ	1	1	0.99	1.04	-0.0432224930093388
1420	expm	F1	array	input	public	expm_F1_array_raw_public.csv	2a_refined_analysis_dataset	Array_1	Prep_A	2	CreJ	1	1	1.01	1.02	-0.0248926748724287
1421	expm	F1	array	input	public	expm_F1_array_raw_public.csv	2a_refined_analysis_dataset	Array_1	Prep_A	2	CreE	1	1	1.01	0.91	0.0871453772596619
1422	expm	F1	array	input	public	expm_F1_array_raw_public.csv	2a_refined_analysis_dataset	Array_1	Prep_A	1	CreE	1	1	0.99	0.9	0.0950050629818429
1423	expm	F1	array	input	public	expm_F1_array_raw_public.csv	2a_refined_analysis_dataset	Array_2	Prep_A	2	CreJ	1	1	1.01	1.03	-0.0257470420317656
1424	expm	F1	array	input	public	expm_F1_array_raw_public.csv	2a_refined_analysis_dataset	Array_2	Prep_A	1	CreJ	1	1	1	1.04	-0.0419370222488455
1425	expm	F1	array	input	public	expm_F1_array_raw_public.csv	2a_refined_analysis_dataset	Array_2	Prep_A	2	CreJ	28	4	28.2	4.49	-0.486987558533263
1426	expm	F1	array	input	public	expm_F1_array_raw_public.csv	2a_refined_analysis_dataset	Array_2	Prep_A	1	CreJ	28	4	28.13	4.61	-0.606279353790604
1427	expm	F1	array	input	public	expm_F1_array_raw_public.csv	2a_refined_analysis_dataset	Array_2	Prep_A	2	CreE	28	4	28.2	4.58	-0.576111626623708
1428	expm	F1	array	input	public	expm_F1_array_raw_public.csv	2a_refined_analysis_dataset	Array_2	Prep_A	1	CreE	28	4	28.13	4.55	-0.550177914935888
1429	expm	F1	array	input	public	expm_F1_array_raw_public.csv	2a_refined_analysis_dataset	Array_1	Prep_A	2	CreJ	28	4	28.16	4.59	-0.591870793118472
1430	expm	F1	array	input	public	expm_F1_array_raw_public.csv	2a_refined_analysis_dataset	Array_1	Prep_A	1	CreJ	28	4	27.8	4.52	-0.517105303004181
1431	expm	F1	array	input	public	expm_F1_array_raw_public.csv	2a_refined_analysis_dataset	Array_1	Prep_A	2	CreE	28	4	28.16	4.57	-0.574518284968618
1432	expm	F1	array	input	public	expm_F1_array_raw_public.csv	2a_refined_analysis_dataset	Array_1	Prep_A	1	CreE	28	4	27.8	4.54	-0.541096771946608
1433	expm	F1	array	input	public	expm_F1_array_raw_public.csv	2a_refined_analysis_dataset	Array_1	Prep_A	1	CreJ	15	2.5	15.12	2.72	-0.217224732680842
1434	expm	F1	array	input	public	expm_F1_array_raw_public.csv	2a_refined_analysis_dataset	Array_1	Prep_A	2	CreJ	15	2.5	15.08	2.7	-0.202799993153022
1435	expm	F1	array	input	public	expm_F1_array_raw_public.csv	2a_refined_analysis_dataset	Array_2	Prep_A	2	CreJ	15	2.5	15.11	2.75	-0.245608569832607
1436	expm	F1	array	input	public	expm_F1_array_raw_public.csv	2a_refined_analysis_dataset	Array_2	Prep_A	1	CreJ	15	2.5	15.03	2.79	-0.288952944312137
1437	expm	F1	array	input	public	expm_F1_array_raw_public.csv	2a_refined_analysis_dataset	Array_2	Prep_A	1	CreE	15	2.5	15.03	2.73	-0.227297326777495
1438	expm	F1	array	input	public	expm_F1_array_raw_public.csv	2a_refined_analysis_dataset	Array_2	Prep_A	2	CreE	15	2.5	15.12	2.75	-0.251024467369235
1439	expm	F1	array	input	public	expm_F1_array_raw_public.csv	2a_refined_analysis_dataset	Array_1	Prep_A	1	CreE	15	2.5	15.12	2.78	-0.281667903788195
1440	expm	F1	array	input	public	expm_F1_array_raw_public.csv	2a_refined_analysis_dataset	Array_1	Prep_A	2	CreE	15	2.5	15.08	2.77	-0.266053511511965
1441	expm	F1	array	input	public	expm_F1_array_raw_public.csv	2a_refined_analysis_dataset	Array_2	Prep_A	2	CreE	2	1	2.01	0.88	0.116468396507415
1442	expm	F1	array	input	public	expm_F1_array_raw_public.csv	2a_refined_analysis_dataset	Array_2	Prep_A	1	CreE	2	1	1.98	0.93	0.0654023521461392
1443	expm	F1	array	input	public	expm_F1_array_raw_public.csv	2a_refined_analysis_dataset	Array_1	Prep_A	2	CreJ	2	1	1.99	0.98	0.0202324986943864
1444	expm	F1	array	input	public	expm_F1_array_raw_public.csv	2a_refined_analysis_dataset	Array_1	Prep_A	1	CreJ	2	1	1.99	1.03	-0.0313204863224827
1445	expm	F1	array	input	public	expm_F1_array_raw_public.csv	2a_refined_analysis_dataset	Array_1	Prep_A	2	CreE	2	1	1.99	0.89	0.106841312034862
1446	expm	F1	array	input	public	expm_F1_array_raw_public.csv	2a_refined_analysis_dataset	Array_1	Prep_A	1	CreE	2	1	1.99	0.95	0.0493878759340912
1447	expm	F1	array	input	public	expm_F1_array_raw_public.csv	2a_refined_analysis_dataset	Array_2	Prep_A	2	CreJ	2	1	2.01	0.97	0.0338913704697745
1448	expm	F1	array	input	public	expm_F1_array_raw_public.csv	2a_refined_analysis_dataset	Array_2	Prep_A	1	CreJ	2	1	1.98	1.07	-0.0726711734729275
1449	expm	F1	array	input	public	expm_F1_array_raw_public.csv	2a_refined_analysis_dataset	Array_2	Prep_A	2	CreE	29	4	28.89	4.57	-0.567640581462483
1450	expm	F1	array	input	public	expm_F1_array_raw_public.csv	2a_refined_analysis_dataset	Array_2	Prep_A	1	CreE	29	4	29	4.59	-0.586631690589913
1451	expm	F1	array	input	public	expm_F1_array_raw_public.csv	2a_refined_analysis_dataset	Array_2	Prep_A	2	CreJ	29	4	28.89	4.53	-0.527890327969734
1452	expm	F1	array	input	public	expm_F1_array_raw_public.csv	2a_refined_analysis_dataset	Array_2	Prep_A	1	CreJ	29	4	28.99	4.52	-0.524537728116274
1453	expm	F1	array	input	public	expm_F1_array_raw_public.csv	2a_refined_analysis_dataset	Array_1	Prep_A	2	CreE	29	4	28.97	4.58	-0.583048710411863
1454	expm	F1	array	input	public	expm_F1_array_raw_public.csv	2a_refined_analysis_dataset	Array_1	Prep_A	1	CreE	29	4	28.96	4.56	-0.561418413651303
1455	expm	F1	array	input	public	expm_F1_array_raw_public.csv	2a_refined_analysis_dataset	Array_1	Prep_A	1	CreJ	29	4	28.96	4.53	-0.528555410843642
1456	expm	F1	array	input	public	expm_F1_array_raw_public.csv	2a_refined_analysis_dataset	Array_1	Prep_A	2	CreJ	29	4	28.97	4.61	-0.606905859709982
1457	expm	F1	array	input	public	expm_F1_array_raw_public.csv	2a_refined_analysis_dataset	Array_2	Prep_A	2	CreE	16	2.5	16.05	2.79	-0.291987841474263
1458	expm	F1	array	input	public	expm_F1_array_raw_public.csv	2a_refined_analysis_dataset	Array_2	Prep_A	1	CreE	16	2.5	16.06	2.78	-0.281412743404123
1459	expm	F1	array	input	public	expm_F1_array_raw_public.csv	2a_refined_analysis_dataset	Array_1	Prep_A	2	CreJ	16	2.5	16.19	2.76	-0.258902762217597
1460	expm	F1	array	input	public	expm_F1_array_raw_public.csv	2a_refined_analysis_dataset	Array_1	Prep_A	1	CreJ	16	2.5	16	2.73	-0.230602699759427
1461	expm	F1	array	input	public	expm_F1_array_raw_public.csv	2a_refined_analysis_dataset	Array_2	Prep_A	1	CreJ	16	2.5	16.07	2.67	-0.171333044069197
1462	expm	F1	array	input	public	expm_F1_array_raw_public.csv	2a_refined_analysis_dataset	Array_2	Prep_A	2	CreJ	16	2.5	16.05	2.74	-0.239161426582808
1463	expm	F1	array	input	public	expm_F1_array_raw_public.csv	2a_refined_analysis_dataset	Array_1	Prep_A	2	CreE	16	2.5	16.19	2.74	-0.242663500298623
1464	expm	F1	array	input	public	expm_F1_array_raw_public.csv	2a_refined_analysis_dataset	Array_1	Prep_A	1	CreE	16	2.5	15.99	2.84	-0.341769432707333
1465	expm	F1	array	input	public	expm_F1_array_raw_public.csv	2a_refined_analysis_dataset	Array_1	Prep_A	2	CreE	3	1	3.01	0.91	0.0874228187166577
1466	expm	F1	array	input	public	expm_F1_array_raw_public.csv	2a_refined_analysis_dataset	Array_1	Prep_A	1	CreE	3	1	2.99	0.98	0.0179317416260327
1467	expm	F1	array	input	public	expm_F1_array_raw_public.csv	2a_refined_analysis_dataset	Array_1	Prep_A	2	CreJ	3	1	3.01	1.01	-0.00548520949511366
1468	expm	F1	array	input	public	expm_F1_array_raw_public.csv	2a_refined_analysis_dataset	Array_1	Prep_A	1	CreJ	3	1	2.99	1.07	-0.0655493378194136
1469	expm	F1	array	input	public	expm_F1_array_raw_public.csv	2a_refined_analysis_dataset	Array_2	Prep_A	2	CreJ	3	1	2.97	1.02	-0.0204197320746302
1470	expm	F1	array	input	public	expm_F1_array_raw_public.csv	2a_refined_analysis_dataset	Array_2	Prep_A	1	CreJ	3	1	3.03	1.02	-0.0164227942804802
1471	expm	F1	array	input	public	expm_F1_array_raw_public.csv	2a_refined_analysis_dataset	Array_2	Prep_A	1	CreE	3	1	3.03	0.94	0.0630087279044927
1472	expm	F1	array	input	public	expm_F1_array_raw_public.csv	2a_refined_analysis_dataset	Array_2	Prep_A	2	CreE	3	1	2.97	0.9	0.0980243352570638
1473	expm	F1	array	input	public	expm_F1_array_raw_public.csv	2a_refined_analysis_dataset	Array_2	Prep_A	2	CreJ	30	4	30.1	4.5	-0.498246787669351
1474	expm	F1	array	input	public	expm_F1_array_raw_public.csv	2a_refined_analysis_dataset	Array_2	Prep_A	1	CreJ	30	4	29.87	4.51	-0.511298943870011
1475	expm	F1	array	input	public	expm_F1_array_raw_public.csv	2a_refined_analysis_dataset	Array_1	Prep_A	2	CreJ	30	4	29.69	4.58	-0.579624959090132
1476	expm	F1	array	input	public	expm_F1_array_raw_public.csv	2a_refined_analysis_dataset	Array_1	Prep_A	1	CreJ	30	4	30.18	4.55	-0.546157983878892
1477	expm	F1	array	input	public	expm_F1_array_raw_public.csv	2a_refined_analysis_dataset	Array_2	Prep_A	2	CreE	30	4	30.1	4.59	-0.594957434893779
1478	expm	F1	array	input	public	expm_F1_array_raw_public.csv	2a_refined_analysis_dataset	Array_2	Prep_A	1	CreE	30	4	29.87	4.57	-0.566324628577419
1479	expm	F1	array	input	public	expm_F1_array_raw_public.csv	2a_refined_analysis_dataset	Array_1	Prep_A	2	CreE	30	4	29.69	4.56	-0.562655399385329
1480	expm	F1	array	input	public	expm_F1_array_raw_public.csv	2a_refined_analysis_dataset	Array_1	Prep_A	1	CreE	30	4	30.18	4.64	-0.640189560170919
1481	expm	F1	array	input	public	expm_F1_array_raw_public.csv	2a_refined_analysis_dataset	Array_2	Prep_A	1	CreE	17	2.5	17.15	2.78	-0.281042052036884
1482	expm	F1	array	input	public	expm_F1_array_raw_public.csv	2a_refined_analysis_dataset	Array_2	Prep_A	2	CreE	17	2.5	16.97	2.79	-0.290599284931803
1483	expm	F1	array	input	public	expm_F1_array_raw_public.csv	2a_refined_analysis_dataset	Array_1	Prep_A	1	CreJ	17	2.5	17.06	2.71	-0.208649270561315
1484	expm	F1	array	input	public	expm_F1_array_raw_public.csv	2a_refined_analysis_dataset	Array_1	Prep_A	2	CreJ	17	2.5	17.08	2.74	-0.237833665422486
1485	expm	F1	array	input	public	expm_F1_array_raw_public.csv	2a_refined_analysis_dataset	Array_2	Prep_A	2	CreJ	17	2.5	16.97	2.75	-0.252504362894117
1486	expm	F1	array	input	public	expm_F1_array_raw_public.csv	2a_refined_analysis_dataset	Array_2	Prep_A	1	CreJ	17	2.5	17.15	2.76	-0.264967347590577
1487	expm	F1	array	input	public	expm_F1_array_raw_public.csv	2a_refined_analysis_dataset	Array_1	Prep_A	2	CreE	17	2.5	17.08	2.81	-0.308427969816993
1488	expm	F1	array	input	public	expm_F1_array_raw_public.csv	2a_refined_analysis_dataset	Array_1	Prep_A	1	CreE	17	2.5	17.06	2.77	-0.267050274666443
1489	expm	F1	array	input	public	expm_F1_array_raw_public.csv	2a_refined_analysis_dataset	Array_1	Prep_A	2	CreJ	4	1	3.98	0.99	0.006664598292761
1490	expm	F1	array	input	public	expm_F1_array_raw_public.csv	2a_refined_analysis_dataset	Array_1	Prep_A	1	CreJ	4	1	4	1.05	-0.0480224648272392
1491	expm	F1	array	input	public	expm_F1_array_raw_public.csv	2a_refined_analysis_dataset	Array_2	Prep_A	2	CreJ	4	1	4.02	1.03	-0.026049089749919
1492	expm	F1	array	input	public	expm_F1_array_raw_public.csv	2a_refined_analysis_dataset	Array_2	Prep_A	1	CreJ	4	1	3.97	1.07	-0.071570899621169
1493	expm	F1	array	input	public	expm_F1_array_raw_public.csv	2a_refined_analysis_dataset	Array_2	Prep_A	1	CreE	4	1	3.97	0.97	0.0318026293798906
1494	expm	F1	array	input	public	expm_F1_array_raw_public.csv	2a_refined_analysis_dataset	Array_2	Prep_A	2	CreE	4	1	4.02	0.97	0.0256737891094206
1495	expm	F1	array	input	public	expm_F1_array_raw_public.csv	2a_refined_analysis_dataset	Array_1	Prep_A	1	CreE	4	1	4	0.93	0.0659670190556787
1496	expm	F1	array	input	public	expm_F1_array_raw_public.csv	2a_refined_analysis_dataset	Array_1	Prep_A	2	CreE	4	1	3.98	0.93	0.0712478623771177
1497	expm	F1	array	input	public	expm_F1_array_raw_public.csv	2a_refined_analysis_dataset	Array_2	Prep_A	2	CreE	31	4	30.99	4.58	-0.580480126633863
1498	expm	F1	array	input	public	expm_F1_array_raw_public.csv	2a_refined_analysis_dataset	Array_2	Prep_A	1	CreE	31	4	30.96	4.59	-0.593877219401493
1499	expm	F1	array	input	public	expm_F1_array_raw_public.csv	2a_refined_analysis_dataset	Array_1	Prep_A	2	CreE	31	4	31.16	4.59	-0.589190213497793
1500	expm	F1	array	input	public	expm_F1_array_raw_public.csv	2a_refined_analysis_dataset	Array_1	Prep_A	1	CreE	31	4	30.98	4.55	-0.551561372699663
1501	expm	F1	array	input	public	expm_F1_array_raw_public.csv	2a_refined_analysis_dataset	Array_2	Prep_A	1	CreJ	31	4	30.96	4.57	-0.565269823879059
1502	expm	F1	array	input	public	expm_F1_array_raw_public.csv	2a_refined_analysis_dataset	Array_2	Prep_A	2	CreJ	31	4	30.99	4.54	-0.539665803976299
1503	expm	F1	array	input	public	expm_F1_array_raw_public.csv	2a_refined_analysis_dataset	Array_1	Prep_A	2	CreJ	31	4	31.16	4.51	-0.507712118469565
1504	expm	F1	array	input	public	expm_F1_array_raw_public.csv	2a_refined_analysis_dataset	Array_1	Prep_A	1	CreJ	31	4	30.97	4.55	-0.553244028718965
1505	expm	F1	array	input	public	expm_F1_array_raw_public.csv	2a_refined_analysis_dataset	Array_2	Prep_A	1	CreE	18	2.5	18.21	2.8	-0.299758134196372
1506	expm	F1	array	input	public	expm_F1_array_raw_public.csv	2a_refined_analysis_dataset	Array_2	Prep_A	2	CreE	18	2.5	17.91	2.83	-0.327792853759302
1507	expm	F1	array	input	public	expm_F1_array_raw_public.csv	2a_refined_analysis_dataset	Array_2	Prep_A	2	CreJ	18	2.5	17.91	2.69	-0.189845775177723
1508	expm	F1	array	input	public	expm_F1_array_raw_public.csv	2a_refined_analysis_dataset	Array_2	Prep_A	1	CreJ	18	2.5	18.21	2.7	-0.201535205860464
1509	expm	F1	array	input	public	expm_F1_array_raw_public.csv	2a_refined_analysis_dataset	Array_1	Prep_A	1	CreE	18	2.5	17.94	2.77	-0.273435819812312
1510	expm	F1	array	input	public	expm_F1_array_raw_public.csv	2a_refined_analysis_dataset	Array_1	Prep_A	2	CreE	18	2.5	18.08	2.81	-0.305059136388012
1511	expm	F1	array	input	public	expm_F1_array_raw_public.csv	2a_refined_analysis_dataset	Array_1	Prep_A	1	CreJ	18	2.5	17.94	2.75	-0.249972496405012
1512	expm	F1	array	input	public	expm_F1_array_raw_public.csv	2a_refined_analysis_dataset	Array_1	Prep_A	2	CreJ	18	2.5	18.08	2.67	-0.171640748310502
1513	expm	F1	array	input	public	expm_F1_array_raw_public.csv	2a_refined_analysis_dataset	Array_2	Prep_A	2	CreJ	5	1	5.01	1.03	-0.0266118986320445
1514	expm	F1	array	input	public	expm_F1_array_raw_public.csv	2a_refined_analysis_dataset	Array_2	Prep_A	1	CreJ	5	1	5.01	1.04	-0.0428183176644645
1515	expm	F1	array	input	public	expm_F1_array_raw_public.csv	2a_refined_analysis_dataset	Array_2	Prep_A	1	CreE	5	1	5.01	0.98	0.023612539272988
1516	expm	F1	array	input	public	expm_F1_array_raw_public.csv	2a_refined_analysis_dataset	Array_2	Prep_A	2	CreE	5	1	5.01	0.93	0.0652244940279899
1517	expm	F1	array	input	public	expm_F1_array_raw_public.csv	2a_refined_analysis_dataset	Array_1	Prep_A	2	CreE	5	1	4.97	0.99	0.0102217839008719
1518	expm	F1	array	input	public	expm_F1_array_raw_public.csv	2a_refined_analysis_dataset	Array_1	Prep_A	1	CreE	5	1	4.95	0.98	0.019458016654928
1519	expm	F1	array	input	public	expm_F1_array_raw_public.csv	2a_refined_analysis_dataset	Array_1	Prep_A	2	CreJ	5	1	4.97	1.06	-0.0636575114194855
1520	expm	F1	array	input	public	expm_F1_array_raw_public.csv	2a_refined_analysis_dataset	Array_1	Prep_A	1	CreJ	5	1	4.95	1.08	-0.0793478200485356
1521	expm	F1	array	input	public	expm_F1_array_raw_public.csv	2a_refined_analysis_dataset	Array_1	Prep_A	1	CreJ	32	4	32.14	4.45	-0.447785617353886
1522	expm	F1	array	input	public	expm_F1_array_raw_public.csv	2a_refined_analysis_dataset	Array_1	Prep_A	2	CreJ	32	4	32.28	4.56	-0.561322828672956
1523	expm	F1	array	input	public	expm_F1_array_raw_public.csv	2a_refined_analysis_dataset	Array_2	Prep_A	1	CreE	32	4	32.12	4.59	-0.585676107412491
1524	expm	F1	array	input	public	expm_F1_array_raw_public.csv	2a_refined_analysis_dataset	Array_2	Prep_A	2	CreE	32	4	32.13	4.64	-0.63826321043821
1525	expm	F1	array	input	public	expm_F1_array_raw_public.csv	2a_refined_analysis_dataset	Array_1	Prep_A	1	CreE	32	4	32.14	4.62	-0.62078342019614
1526	expm	F1	array	input	public	expm_F1_array_raw_public.csv	2a_refined_analysis_dataset	Array_1	Prep_A	2	CreE	32	4	32.28	4.62	-0.62120872270534
1527	expm	F1	array	input	public	expm_F1_array_raw_public.csv	2a_refined_analysis_dataset	Array_2	Prep_A	1	CreJ	32	4	32.12	4.58	-0.580797772124441
1528	expm	F1	array	input	public	expm_F1_array_raw_public.csv	2a_refined_analysis_dataset	Array_2	Prep_A	2	CreJ	32	4	32.13	4.45	-0.448500118151981
1529	expm	F1	array	input	public	expm_F1_array_raw_public.csv	2a_refined_analysis_dataset	Array_1	Prep_A	1	CreE	19	2.5	18.94	2.86	-0.356455090731988
1530	expm	F1	array	input	public	expm_F1_array_raw_public.csv	2a_refined_analysis_dataset	Array_1	Prep_A	2	CreE	19	2.5	19.1	2.82	-0.319057916563058
1531	expm	F1	array	input	public	expm_F1_array_raw_public.csv	2a_refined_analysis_dataset	Array_2	Prep_A	1	CreE	19	2.5	19.06	2.82	-0.317840375666848
1532	expm	F1	array	input	public	expm_F1_array_raw_public.csv	2a_refined_analysis_dataset	Array_2	Prep_A	2	CreE	19	2.5	19.03	2.83	-0.334926169321028
1533	expm	F1	array	input	public	expm_F1_array_raw_public.csv	2a_refined_analysis_dataset	Array_2	Prep_A	1	CreJ	19	2.5	19.06	2.82	-0.322529016965693
1534	expm	F1	array	input	public	expm_F1_array_raw_public.csv	2a_refined_analysis_dataset	Array_2	Prep_A	2	CreJ	19	2.5	19.03	2.75	-0.250280146935983
1535	expm	F1	array	input	public	expm_F1_array_raw_public.csv	2a_refined_analysis_dataset	Array_1	Prep_A	1	CreJ	19	2.5	18.95	2.74	-0.239974368795159
1536	expm	F1	array	input	public	expm_F1_array_raw_public.csv	2a_refined_analysis_dataset	Array_1	Prep_A	2	CreJ	19	2.5	19.1	2.74	-0.240731806199679
1537	expm	F1	array	input	public	expm_F1_array_raw_public.csv	2a_refined_analysis_dataset	Array_1	Prep_A	2	CreE	6	1	6.03	0.94	0.0552044520677719
1538	expm	F1	array	input	public	expm_F1_array_raw_public.csv	2a_refined_analysis_dataset	Array_1	Prep_A	1	CreE	6	1	6.02	0.96	0.0436870030289429
1539	expm	F1	array	input	public	expm_F1_array_raw_public.csv	2a_refined_analysis_dataset	Array_1	Prep_A	1	CreJ	6	1	6.02	1.07	-0.071863431387013
1540	expm	F1	array	input	public	expm_F1_array_raw_public.csv	2a_refined_analysis_dataset	Array_1	Prep_A	2	CreJ	6	1	6.03	1.08	-0.0844682736838729
1541	expm	F1	array	input	public	expm_F1_array_raw_public.csv	2a_refined_analysis_dataset	Array_2	Prep_A	2	CreE	6	1	6.03	1.01	-0.00977128040023412
1542	expm	F1	array	input	public	expm_F1_array_raw_public.csv	2a_refined_analysis_dataset	Array_2	Prep_A	1	CreE	6	1	6.03	1.01	-0.0146938666697543
1543	expm	F1	array	input	public	expm_F1_array_raw_public.csv	2a_refined_analysis_dataset	Array_2	Prep_A	2	CreJ	6	1	6.03	1.02	-0.0183206236661422
1544	expm	F1	array	input	public	expm_F1_array_raw_public.csv	2a_refined_analysis_dataset	Array_2	Prep_A	1	CreJ	6	1	6.03	1.07	-0.0674294888132023
1545	expm	F1	array	input	public	expm_F1_array_raw_public.csv	2a_refined_analysis_dataset	Array_1	Prep_A	1	CreE	33	4	33.19	4.62	-0.623718561574338
1546	expm	F1	array	input	public	expm_F1_array_raw_public.csv	2a_refined_analysis_dataset	Array_1	Prep_A	2	CreE	33	4	33.15	4.65	-0.653844083479789
1547	expm	F1	array	input	public	expm_F1_array_raw_public.csv	2a_refined_analysis_dataset	Array_1	Prep_A	2	CreJ	33	4	33.15	4.56	-0.55541317759336
1548	expm	F1	array	input	public	expm_F1_array_raw_public.csv	2a_refined_analysis_dataset	Array_1	Prep_A	1	CreJ	33	4	33.19	4.54	-0.537398399935039
1549	expm	F1	array	input	public	expm_F1_array_raw_public.csv	2a_refined_analysis_dataset	Array_2	Prep_A	2	CreE	33	4	32.98	4.63	-0.631605609082988
1550	expm	F1	array	input	public	expm_F1_array_raw_public.csv	2a_refined_analysis_dataset	Array_2	Prep_A	1	CreE	33	4	33.32	4.61	-0.606070254445259
1551	expm	F1	array	input	public	expm_F1_array_raw_public.csv	2a_refined_analysis_dataset	Array_2	Prep_A	2	CreJ	33	4	32.97	4.5	-0.502443019518155
1552	expm	F1	array	input	public	expm_F1_array_raw_public.csv	2a_refined_analysis_dataset	Array_2	Prep_A	1	CreJ	33	4	33.32	4.44	-0.440944601891225
1553	expm	F1	array	input	public	expm_F1_array_raw_public.csv	2a_refined_analysis_dataset	Array_1	Prep_A	2	CreJ	20	2.5	19.93	2.73	-0.225706355087494
1554	expm	F1	array	input	public	expm_F1_array_raw_public.csv	2a_refined_analysis_dataset	Array_1	Prep_A	1	CreJ	20	2.5	19.95	2.82	-0.315767785547994
1555	expm	F1	array	input	public	expm_F1_array_raw_public.csv	2a_refined_analysis_dataset	Array_2	Prep_A	1	CreJ	20	2.5	20.03	2.71	-0.206057318587498
1556	expm	F1	array	input	public	expm_F1_array_raw_public.csv	2a_refined_analysis_dataset	Array_2	Prep_A	2	CreJ	20	2.5	20	2.74	-0.237089956789338
1557	expm	F1	array	input	public	expm_F1_array_raw_public.csv	2a_refined_analysis_dataset	Array_2	Prep_A	1	CreE	20	2.5	20.03	2.85	-0.350919174794627
1558	expm	F1	array	input	public	expm_F1_array_raw_public.csv	2a_refined_analysis_dataset	Array_2	Prep_A	2	CreE	20	2.5	20	2.83	-0.325054744666017
1559	expm	F1	array	input	public	expm_F1_array_raw_public.csv	2a_refined_analysis_dataset	Array_1	Prep_A	1	CreE	20	2.5	19.95	2.77	-0.265777710127637
1560	expm	F1	array	input	public	expm_F1_array_raw_public.csv	2a_refined_analysis_dataset	Array_1	Prep_A	2	CreE	20	2.5	19.93	2.78	-0.283890955116567
1561	expm	F1	array	input	public	expm_F1_array_raw_public.csv	2a_refined_analysis_dataset	Array_2	Prep_A	1	CreJ	7	1	7.03	1.08	-0.0842980702654619
1562	expm	F1	array	input	public	expm_F1_array_raw_public.csv	2a_refined_analysis_dataset	Array_2	Prep_A	2	CreJ	7	1	7.03	1.03	-0.0271450225647418
1563	expm	F1	array	input	public	expm_F1_array_raw_public.csv	2a_refined_analysis_dataset	Array_1	Prep_A	2	CreE	7	1	7.02	1	0.00200306629215341
1564	expm	F1	array	input	public	expm_F1_array_raw_public.csv	2a_refined_analysis_dataset	Array_1	Prep_A	1	CreE	7	1	6.99	1.02	-0.0226169560335847
1565	expm	F1	array	input	public	expm_F1_array_raw_public.csv	2a_refined_analysis_dataset	Array_1	Prep_A	2	CreJ	7	1	7.02	1.04	-0.0397572768851426
1566	expm	F1	array	input	public	expm_F1_array_raw_public.csv	2a_refined_analysis_dataset	Array_1	Prep_A	1	CreJ	7	1	6.99	1.14	-0.137859903255993
1567	expm	F1	array	input	public	expm_F1_array_raw_public.csv	2a_refined_analysis_dataset	Array_2	Prep_A	2	CreE	7	1	7.03	0.98	0.0155357169355684
1568	expm	F1	array	input	public	expm_F1_array_raw_public.csv	2a_refined_analysis_dataset	Array_2	Prep_A	1	CreE	7	1	7.03	1.01	-0.0122071731344946
1569	expm	F1	array	input	public	expm_F1_array_raw_public.csv	2a_refined_analysis_dataset	Array_2	Prep_A	1	CreJ	34	4	34.06	4.53	-0.534447008982456
1570	expm	F1	array	input	public	expm_F1_array_raw_public.csv	2a_refined_analysis_dataset	Array_2	Prep_A	2	CreJ	34	4	33.83	4.54	-0.542206074931356
1571	expm	F1	array	input	public	expm_F1_array_raw_public.csv	2a_refined_analysis_dataset	Array_2	Prep_A	2	CreE	34	4	33.83	4.61	-0.610482570968879
1572	expm	F1	array	input	public	expm_F1_array_raw_public.csv	2a_refined_analysis_dataset	Array_2	Prep_A	1	CreE	34	4	34.06	4.67	-0.674088448994478
1573	expm	F1	array	input	public	expm_F1_array_raw_public.csv	2a_refined_analysis_dataset	Array_1	Prep_A	1	CreJ	34	4	33.86	4.55	-0.554979109996417
1574	expm	F1	array	input	public	expm_F1_array_raw_public.csv	2a_refined_analysis_dataset	Array_1	Prep_A	2	CreJ	34	4	34.23	4.52	-0.518244497504517
1575	expm	F1	array	input	public	expm_F1_array_raw_public.csv	2a_refined_analysis_dataset	Array_1	Prep_A	2	CreE	34	4	34.23	4.67	-0.665040979500159
1576	expm	F1	array	input	public	expm_F1_array_raw_public.csv	2a_refined_analysis_dataset	Array_1	Prep_A	1	CreE	34	4	33.86	4.65	-0.651586269261449
1577	expm	F1	array	input	public	expm_F1_array_raw_public.csv	2a_refined_analysis_dataset	Array_2	Prep_A	1	CreJ	21	2.5	20.96	2.74	-0.235771583439
1578	expm	F1	array	input	public	expm_F1_array_raw_public.csv	2a_refined_analysis_dataset	Array_2	Prep_A	2	CreJ	21	2.5	21.36	2.67	-0.17008716892684
1579	expm	F1	array	input	public	expm_F1_array_raw_public.csv	2a_refined_analysis_dataset	Array_1	Prep_A	2	CreE	21	2.5	21.15	2.84	-0.342205569733856
1580	expm	F1	array	input	public	expm_F1_array_raw_public.csv	2a_refined_analysis_dataset	Array_1	Prep_A	1	CreE	21	2.5	20.95	2.83	-0.334663586857296
1581	expm	F1	array	input	public	expm_F1_array_raw_public.csv	2a_refined_analysis_dataset	Array_2	Prep_A	2	CreE	21	2.5	21.36	2.83	-0.333131198114916
1582	expm	F1	array	input	public	expm_F1_array_raw_public.csv	2a_refined_analysis_dataset	Array_2	Prep_A	1	CreE	21	2.5	20.96	2.83	-0.326359922996826
1583	expm	F1	array	input	public	expm_F1_array_raw_public.csv	2a_refined_analysis_dataset	Array_1	Prep_A	1	CreJ	21	2.5	20.95	2.73	-0.229537775547461
1584	expm	F1	array	input	public	expm_F1_array_raw_public.csv	2a_refined_analysis_dataset	Array_1	Prep_A	2	CreJ	21	2.5	21.15	2.63	-0.128935124060511
1585	expm	F1	array	input	public	expm_F1_array_raw_public.csv	2a_refined_analysis_dataset	Array_1	Prep_A	1	CreJ	8	1	8.02	1.06	-0.0622360712771402
1586	expm	F1	array	input	public	expm_F1_array_raw_public.csv	2a_refined_analysis_dataset	Array_1	Prep_A	2	CreJ	8	1	7.94	1.11	-0.11128742159436
1587	expm	F1	array	input	public	expm_F1_array_raw_public.csv	2a_refined_analysis_dataset	Array_2	Prep_A	2	CreE	8	1	8.01	1	-0.00286114887129685
1588	expm	F1	array	input	public	expm_F1_array_raw_public.csv	2a_refined_analysis_dataset	Array_2	Prep_A	1	CreE	8	1	8.09	1	-0.00451618324961678
1589	expm	F1	array	input	public	expm_F1_array_raw_public.csv	2a_refined_analysis_dataset	Array_2	Prep_A	2	CreJ	8	1	8.01	1.06	-0.0562317994682633
1590	expm	F1	array	input	public	expm_F1_array_raw_public.csv	2a_refined_analysis_dataset	Array_2	Prep_A	1	CreJ	8	1	8.09	1.11	-0.110986572362563
1591	expm	F1	array	input	public	expm_F1_array_raw_public.csv	2a_refined_analysis_dataset	Array_1	Prep_A	2	CreE	8	1	7.94	1.01	-0.0139808468081968
1592	expm	F1	array	input	public	expm_F1_array_raw_public.csv	2a_refined_analysis_dataset	Array_1	Prep_A	1	CreE	8	1	8.02	1.02	-0.0155117938648668
1593	expm	F1	array	input	public	expm_F1_array_raw_public.csv	2a_refined_analysis_dataset	Array_2	Prep_A	1	CreJ	35	4	34.98	4.52	-0.519261108123218
1594	expm	F1	array	input	public	expm_F1_array_raw_public.csv	2a_refined_analysis_dataset	Array_2	Prep_A	2	CreJ	35	4	35.16	4.46	-0.456773432742808
1595	expm	F1	array	input	public	expm_F1_array_raw_public.csv	2a_refined_analysis_dataset	Array_2	Prep_A	1	CreE	35	4	34.98	4.63	-0.627417595318644
1596	expm	F1	array	input	public	expm_F1_array_raw_public.csv	2a_refined_analysis_dataset	Array_2	Prep_A	2	CreE	35	4	35.16	4.66	-0.662961048796354
1597	expm	F1	array	input	public	expm_F1_array_raw_public.csv	2a_refined_analysis_dataset	Array_1	Prep_A	1	CreJ	35	4	35.04	4.56	-0.559697902215794
1598	expm	F1	array	input	public	expm_F1_array_raw_public.csv	2a_refined_analysis_dataset	Array_1	Prep_A	2	CreJ	35	4	34.85	4.56	-0.560917454772264
1599	expm	F1	array	input	public	expm_F1_array_raw_public.csv	2a_refined_analysis_dataset	Array_1	Prep_A	2	CreE	35	4	34.84	4.63	-0.632895652651113
1600	expm	F1	array	input	public	expm_F1_array_raw_public.csv	2a_refined_analysis_dataset	Array_1	Prep_A	1	CreE	35	4	35.04	4.64	-0.635841131699014
1601	expm	F1	array	input	public	expm_F1_array_raw_public.csv	2a_refined_analysis_dataset	Array_2	Prep_A	2	CreE	22	2.5	22.2	2.87	-0.371673852619735
1602	expm	F1	array	input	public	expm_F1_array_raw_public.csv	2a_refined_analysis_dataset	Array_2	Prep_A	1	CreE	22	2.5	21.94	2.84	-0.344849185522555
1603	expm	F1	array	input	public	expm_F1_array_raw_public.csv	2a_refined_analysis_dataset	Array_2	Prep_A	1	CreJ	22	2.5	21.94	2.71	-0.214772142608219
1604	expm	F1	array	input	public	expm_F1_array_raw_public.csv	2a_refined_analysis_dataset	Array_2	Prep_A	2	CreJ	22	2.5	22.2	2.69	-0.19351889350284
1605	expm	F1	array	input	public	expm_F1_array_raw_public.csv	2a_refined_analysis_dataset	Array_1	Prep_A	2	CreJ	22	2.5	22.13	2.72	-0.223763229778423
1606	expm	F1	array	input	public	expm_F1_array_raw_public.csv	2a_refined_analysis_dataset	Array_1	Prep_A	1	CreJ	22	2.5	22.05	2.71	-0.211203869332173
1607	expm	F1	array	input	public	expm_F1_array_raw_public.csv	2a_refined_analysis_dataset	Array_1	Prep_A	2	CreE	22	2.5	22.12	2.83	-0.333739359773335
1608	expm	F1	array	input	public	expm_F1_array_raw_public.csv	2a_refined_analysis_dataset	Array_1	Prep_A	1	CreE	22	2.5	22.05	2.88	-0.378359188698145
1609	expm	F1	array	input	public	expm_F1_array_raw_public.csv	2a_refined_analysis_dataset	Array_2	Prep_A	2	CreE	9	1	8.96	1.01	-0.0143323185383446
1610	expm	F1	array	input	public	expm_F1_array_raw_public.csv	2a_refined_analysis_dataset	Array_2	Prep_A	1	CreE	9	1	9.02	1.03	-0.0285842920195345
1611	expm	F1	array	input	public	expm_F1_array_raw_public.csv	2a_refined_analysis_dataset	Array_1	Prep_A	1	CreE	9	1	9.05	1.05	-0.0498006908313045
1612	expm	F1	array	input	public	expm_F1_array_raw_public.csv	2a_refined_analysis_dataset	Array_1	Prep_A	2	CreE	9	1	9.07	1	0.00054179929328546
1613	expm	F1	array	input	public	expm_F1_array_raw_public.csv	2a_refined_analysis_dataset	Array_2	Prep_A	2	CreJ	9	1	8.95	1.11	-0.109391558579353
1614	expm	F1	array	input	public	expm_F1_array_raw_public.csv	2a_refined_analysis_dataset	Array_2	Prep_A	1	CreJ	9	1	9.02	1.11	-0.109830071228564
1615	expm	F1	array	input	public	expm_F1_array_raw_public.csv	2a_refined_analysis_dataset	Array_1	Prep_A	1	CreJ	9	1	9.04	1.05	-0.0536208514032077
1616	expm	F1	array	input	public	expm_F1_array_raw_public.csv	2a_refined_analysis_dataset	Array_1	Prep_A	2	CreJ	9	1	9.07	1.1	-0.102541455158998
1617	expm	F1	array	input	public	expm_F1_array_raw_public.csv	2a_refined_analysis_dataset	Array_2	Prep_A	2	CreJ	23	2.5	22.98	2.71	-0.211446402106417
1618	expm	F1	array	input	public	expm_F1_array_raw_public.csv	2a_refined_analysis_dataset	Array_2	Prep_A	1	CreJ	23	2.5	23.02	2.76	-0.260528892222097
1619	expm	F1	array	input	public	expm_F1_array_raw_public.csv	2a_refined_analysis_dataset	Array_2	Prep_A	1	CreE	23	2.5	23.02	2.88	-0.378603972425653
1620	expm	F1	array	input	public	expm_F1_array_raw_public.csv	2a_refined_analysis_dataset	Array_2	Prep_A	2	CreE	23	2.5	22.97	2.87	-0.366790098298573
1621	expm	F1	array	input	public	expm_F1_array_raw_public.csv	2a_refined_analysis_dataset	Array_1	Prep_A	2	CreE	23	2.5	23.06	2.82	-0.322834562720413
1622	expm	F1	array	input	public	expm_F1_array_raw_public.csv	2a_refined_analysis_dataset	Array_1	Prep_A	1	CreE	23	2.5	22.91	2.84	-0.343944974978593
1623	expm	F1	array	input	public	expm_F1_array_raw_public.csv	2a_refined_analysis_dataset	Array_1	Prep_A	1	CreJ	23	2.5	22.91	2.69	-0.186643247576541
1624	expm	F1	array	input	public	expm_F1_array_raw_public.csv	2a_refined_analysis_dataset	Array_1	Prep_A	2	CreJ	23	2.5	23.06	2.79	-0.290351768084251
1625	expm	F1	array	input	public	expm_F1_array_raw_public.csv	2a_refined_analysis_dataset	Array_1	Prep_A	2	CreJ	10	1	10.02	1.11	-0.114832956396968
1626	expm	F1	array	input	public	expm_F1_array_raw_public.csv	2a_refined_analysis_dataset	Array_1	Prep_A	1	CreJ	10	1	10.01	1.05	-0.0512933732239183
1627	expm	F1	array	input	public	expm_F1_array_raw_public.csv	2a_refined_analysis_dataset	Array_1	Prep_A	2	CreE	10	1	10.02	1.02	-0.0192093738050423
1628	expm	F1	array	input	public	expm_F1_array_raw_public.csv	2a_refined_analysis_dataset	Array_1	Prep_A	1	CreE	10	1	10.01	1.05	-0.0534182350738124
1629	expm	F1	array	input	public	expm_F1_array_raw_public.csv	2a_refined_analysis_dataset	Array_2	Prep_A	2	CreE	10	1	10.04	1.09	-0.0854207348589124
1630	expm	F1	array	input	public	expm_F1_array_raw_public.csv	2a_refined_analysis_dataset	Array_2	Prep_A	1	CreE	10	1	10.06	1.04	-0.0383160487837624
1631	expm	F1	array	input	public	expm_F1_array_raw_public.csv	2a_refined_analysis_dataset	Array_2	Prep_A	2	CreJ	10	1	10.04	1.06	-0.064694194384548
1632	expm	F1	array	input	public	expm_F1_array_raw_public.csv	2a_refined_analysis_dataset	Array_2	Prep_A	1	CreJ	10	1	10.06	1.1	-0.104725363575018
1633	expm	F1	array	input	public	expm_F1_array_raw_public.csv	2a_refined_analysis_dataset	Array_2	Prep_A	1	CreE	1	4.5	1.01	4.73	-0.232148227185593
1634	expm	F1	array	input	public	expm_F1_array_raw_public.csv	2a_refined_analysis_dataset	Array_2	Prep_A	2	CreE	1	4.5	1.01	4.76	-0.264878440301073
1635	expm	F1	array	input	public	expm_F1_array_raw_public.csv	2a_refined_analysis_dataset	Array_2	Prep_A	1	CreJ	1	4.5	1.01	5.06	-0.557573489948211
1636	expm	F1	array	input	public	expm_F1_array_raw_public.csv	2a_refined_analysis_dataset	Array_2	Prep_A	2	CreJ	1	4.5	1.01	5.05	-0.54524598470965
1637	expm	F1	array	input	public	expm_F1_array_raw_public.csv	2a_refined_analysis_dataset	Array_1	Prep_A	2	CreE	1	4.5	1.01	4.73	-0.234086784319123
1638	expm	F1	array	input	public	expm_F1_array_raw_public.csv	2a_refined_analysis_dataset	Array_1	Prep_A	1	CreE	1	4.5	0.99	4.8	-0.295706631761253
1639	expm	F1	array	input	public	expm_F1_array_raw_public.csv	2a_refined_analysis_dataset	Array_1	Prep_A	1	CreJ	1	4.5	0.99	5.09	-0.585675647000997
1640	expm	F1	array	input	public	expm_F1_array_raw_public.csv	2a_refined_analysis_dataset	Array_1	Prep_A	2	CreJ	1	4.5	1.02	5.07	-0.571650135712277
1641	expm	F1	array	input	public	expm_F1_array_raw_public.csv	2a_refined_analysis_dataset	Array_2	Prep_A	1	CreJ	24	2.5	23.92	2.68	-0.17948647249426
1642	expm	F1	array	input	public	expm_F1_array_raw_public.csv	2a_refined_analysis_dataset	Array_2	Prep_A	2	CreJ	24	2.5	24.17	2.75	-0.24756314469751
1643	expm	F1	array	input	public	expm_F1_array_raw_public.csv	2a_refined_analysis_dataset	Array_2	Prep_A	1	CreE	24	2.5	23.92	2.89	-0.392666009743407
1644	expm	F1	array	input	public	expm_F1_array_raw_public.csv	2a_refined_analysis_dataset	Array_2	Prep_A	2	CreE	24	2.5	24.17	2.92	-0.418327591132517
1645	expm	F1	array	input	public	expm_F1_array_raw_public.csv	2a_refined_analysis_dataset	Array_1	Prep_A	1	CreE	24	2.5	23.99	2.87	-0.366294439380537
1646	expm	F1	array	input	public	expm_F1_array_raw_public.csv	2a_refined_analysis_dataset	Array_1	Prep_A	2	CreE	24	2.5	23.82	2.86	-0.361576715760327
1647	expm	F1	array	input	public	expm_F1_array_raw_public.csv	2a_refined_analysis_dataset	Array_1	Prep_A	2	CreJ	24	2.5	23.82	2.78	-0.283095272885487
1648	expm	F1	array	input	public	expm_F1_array_raw_public.csv	2a_refined_analysis_dataset	Array_1	Prep_A	1	CreJ	24	2.5	23.99	2.86	-0.356739491827717
1649	expm	F1	array	input	public	expm_F1_array_raw_public.csv	2a_refined_analysis_dataset	Array_2	Prep_A	2	CreE	11	1	10.98	1.01	-0.0135706947336574
1650	expm	F1	array	input	public	expm_F1_array_raw_public.csv	2a_refined_analysis_dataset	Array_2	Prep_A	1	CreE	11	1	11.1	1.02	-0.0247550152741673
1651	expm	F1	array	input	public	expm_F1_array_raw_public.csv	2a_refined_analysis_dataset	Array_1	Prep_A	2	CreJ	11	1	11.01	1.06	-0.0570700287436439
1652	expm	F1	array	input	public	expm_F1_array_raw_public.csv	2a_refined_analysis_dataset	Array_1	Prep_A	1	CreJ	11	1	11.04	1.1	-0.103834045711354
1653	expm	F1	array	input	public	expm_F1_array_raw_public.csv	2a_refined_analysis_dataset	Array_2	Prep_A	2	CreJ	11	1	10.97	1.11	-0.105609240893446
1654	expm	F1	array	input	public	expm_F1_array_raw_public.csv	2a_refined_analysis_dataset	Array_2	Prep_A	1	CreJ	11	1	11.1	1.05	-0.0495798426454457
1655	expm	F1	array	input	public	expm_F1_array_raw_public.csv	2a_refined_analysis_dataset	Array_1	Prep_A	1	CreE	11	1	11.04	1.08	-0.0761807465045874
1656	expm	F1	array	input	public	expm_F1_array_raw_public.csv	2a_refined_analysis_dataset	Array_1	Prep_A	2	CreE	11	1	11.01	1.05	-0.0496821347898973
1657	expm	F1	array	input	public	expm_F1_array_raw_public.csv	2a_refined_analysis_dataset	Array_2	Prep_A	1	CreJ	2	4.5	2.02	5.06	-0.560583051993551
1658	expm	F1	array	input	public	expm_F1_array_raw_public.csv	2a_refined_analysis_dataset	Array_2	Prep_A	2	CreJ	2	4.5	2	5.1	-0.599368517379981
1659	expm	F1	array	input	public	expm_F1_array_raw_public.csv	2a_refined_analysis_dataset	Array_2	Prep_A	2	CreE	2	4.5	2	4.8	-0.30039315629582
1660	expm	F1	array	input	public	expm_F1_array_raw_public.csv	2a_refined_analysis_dataset	Array_2	Prep_A	1	CreE	2	4.5	2.02	4.79	-0.29457885268419
1661	expm	F1	array	input	public	expm_F1_array_raw_public.csv	2a_refined_analysis_dataset	Array_1	Prep_A	2	CreJ	2	4.5	2.02	5.13	-0.631282918819625
1662	expm	F1	array	input	public	expm_F1_array_raw_public.csv	2a_refined_analysis_dataset	Array_1	Prep_A	1	CreJ	2	4.5	1.99	5.11	-0.605032661040696
1663	expm	F1	array	input	public	expm_F1_array_raw_public.csv	2a_refined_analysis_dataset	Array_1	Prep_A	1	CreE	2	4.5	1.99	4.77	-0.27311402314538
1664	expm	F1	array	input	public	expm_F1_array_raw_public.csv	2a_refined_analysis_dataset	Array_1	Prep_A	2	CreE	2	4.5	2.02	4.77	-0.26927683637526
1665	expm	F1	array	input	public	expm_F1_array_raw_public.csv	2a_refined_analysis_dataset	Array_2	Prep_A	2	CreE	25	2.5	25.29	2.9	-0.398522718218009
1666	expm	F1	array	input	public	expm_F1_array_raw_public.csv	2a_refined_analysis_dataset	Array_2	Prep_A	1	CreE	25	2.5	25.12	2.87	-0.372515689476779
1667	expm	F1	array	input	public	expm_F1_array_raw_public.csv	2a_refined_analysis_dataset	Array_2	Prep_A	2	CreJ	25	2.5	25.29	2.78	-0.278083626908469
1668	expm	F1	array	input	public	expm_F1_array_raw_public.csv	2a_refined_analysis_dataset	Array_2	Prep_A	1	CreJ	25	2.5	25.11	2.74	-0.240756964748519
1669	expm	F1	array	input	public	expm_F1_array_raw_public.csv	2a_refined_analysis_dataset	Array_1	Prep_A	1	CreJ	25	2.5	25.09	2.75	-0.248800523928984
1670	expm	F1	array	input	public	expm_F1_array_raw_public.csv	2a_refined_analysis_dataset	Array_1	Prep_A	2	CreJ	25	2.5	24.99	2.81	-0.309563295781554
1671	expm	F1	array	input	public	expm_F1_array_raw_public.csv	2a_refined_analysis_dataset	Array_1	Prep_A	1	CreE	25	2.5	25.09	2.91	-0.410322923419019
1672	expm	F1	array	input	public	expm_F1_array_raw_public.csv	2a_refined_analysis_dataset	Array_1	Prep_A	2	CreE	25	2.5	24.99	2.88	-0.380417556386929
1673	expm	F1	array	input	public	expm_F1_array_raw_public.csv	2a_refined_analysis_dataset	Array_1	Prep_A	2	CreJ	12	1	12.08	1.12	-0.123153945836018
1674	expm	F1	array	input	public	expm_F1_array_raw_public.csv	2a_refined_analysis_dataset	Array_1	Prep_A	1	CreJ	12	1	12.01	1.11	-0.112893612834229
1675	expm	F1	array	input	public	expm_F1_array_raw_public.csv	2a_refined_analysis_dataset	Array_2	Prep_A	2	CreJ	12	1	11.98	1.08	-0.0780301928931819
1676	expm	F1	array	input	public	expm_F1_array_raw_public.csv	2a_refined_analysis_dataset	Array_2	Prep_A	1	CreJ	12	1	12.1	1.06	-0.0578809994665719
1677	expm	F1	array	input	public	expm_F1_array_raw_public.csv	2a_refined_analysis_dataset	Array_1	Prep_A	1	CreE	12	1	12.01	1.08	-0.076205784537964
1678	expm	F1	array	input	public	expm_F1_array_raw_public.csv	2a_refined_analysis_dataset	Array_1	Prep_A	2	CreE	12	1	12.08	1.09	-0.090789782354354
1679	expm	F1	array	input	public	expm_F1_array_raw_public.csv	2a_refined_analysis_dataset	Array_2	Prep_A	1	CreE	12	1	12.1	1.02	-0.0224683418275839
1680	expm	F1	array	input	public	expm_F1_array_raw_public.csv	2a_refined_analysis_dataset	Array_2	Prep_A	2	CreE	12	1	11.98	1.08	-0.075090609214274
1681	expm	F1	array	input	public	expm_F1_array_raw_public.csv	2a_refined_analysis_dataset	Array_2	Prep_A	2	CreJ	3	4.5	3	5.15	-0.64962821133219
1682	expm	F1	array	input	public	expm_F1_array_raw_public.csv	2a_refined_analysis_dataset	Array_2	Prep_A	1	CreJ	3	4.5	2.99	5.1	-0.59813579052287
1683	expm	F1	array	input	public	expm_F1_array_raw_public.csv	2a_refined_analysis_dataset	Array_2	Prep_A	2	CreE	3	4.5	3	4.8	-0.304575518050383
1684	expm	F1	array	input	public	expm_F1_array_raw_public.csv	2a_refined_analysis_dataset	Array_2	Prep_A	1	CreE	3	4.5	2.98	4.8	-0.298907316518643
1685	expm	F1	array	input	public	expm_F1_array_raw_public.csv	2a_refined_analysis_dataset	Array_1	Prep_A	2	CreE	3	4.5	3.01	4.79	-0.294837907544493
1686	expm	F1	array	input	public	expm_F1_array_raw_public.csv	2a_refined_analysis_dataset	Array_1	Prep_A	1	CreE	3	4.5	3.01	4.81	-0.308790948962963
1687	expm	F1	array	input	public	expm_F1_array_raw_public.csv	2a_refined_analysis_dataset	Array_1	Prep_A	2	CreJ	3	4.5	3.01	5.08	-0.578244551761356
1688	expm	F1	array	input	public	expm_F1_array_raw_public.csv	2a_refined_analysis_dataset	Array_1	Prep_A	1	CreJ	3	4.5	3.01	5.12	-0.616890322482255
1689	expm	F1	array	input	public	expm_F1_array_raw_public.csv	2a_refined_analysis_dataset	Array_2	Prep_A	1	CreJ	26	2.5	26.2	2.75	-0.2460908427758
1690	expm	F1	array	input	public	expm_F1_array_raw_public.csv	2a_refined_analysis_dataset	Array_2	Prep_A	2	CreJ	26	2.5	26.02	2.76	-0.26304575718671
1691	expm	F1	array	input	public	expm_F1_array_raw_public.csv	2a_refined_analysis_dataset	Array_1	Prep_A	1	CreE	26	2.5	25.98	2.9	-0.396284094472695
1692	expm	F1	array	input	public	expm_F1_array_raw_public.csv	2a_refined_analysis_dataset	Array_1	Prep_A	2	CreE	26	2.5	26.03	2.94	-0.442379117949345
1693	expm	F1	array	input	public	expm_F1_array_raw_public.csv	2a_refined_analysis_dataset	Array_2	Prep_A	1	CreE	26	2.5	26.21	2.93	-0.431554565602545
1694	expm	F1	array	input	public	expm_F1_array_raw_public.csv	2a_refined_analysis_dataset	Array_2	Prep_A	2	CreE	26	2.5	26.02	2.91	-0.405310715165255
1695	expm	F1	array	input	public	expm_F1_array_raw_public.csv	2a_refined_analysis_dataset	Array_1	Prep_A	1	CreJ	26	2.5	25.98	2.77	-0.268838467422738
1696	expm	F1	array	input	public	expm_F1_array_raw_public.csv	2a_refined_analysis_dataset	Array_1	Prep_A	2	CreJ	26	2.5	26.02	2.77	-0.270428184368228
1697	expm	F1	array	input	public	expm_F1_array_raw_public.csv	2a_refined_analysis_dataset	Array_1	Prep_A	2	CreJ	13	1	13.01	1.1	-0.102136608892072
1698	expm	F1	array	input	public	expm_F1_array_raw_public.csv	2a_refined_analysis_dataset	Array_1	Prep_A	1	CreJ	13	1	12.92	1.12	-0.119862928402432
1699	expm	F1	array	input	public	expm_F1_array_raw_public.csv	2a_refined_analysis_dataset	Array_2	Prep_A	1	CreE	13	1	13.13	1.06	-0.0576637329820446
1700	expm	F1	array	input	public	expm_F1_array_raw_public.csv	2a_refined_analysis_dataset	Array_2	Prep_A	2	CreE	13	1	12.95	1.05	-0.0468793377170245
1701	expm	F1	array	input	public	expm_F1_array_raw_public.csv	2a_refined_analysis_dataset	Array_2	Prep_A	2	CreJ	13	1	12.95	1.08	-0.0810170042303444
1702	expm	F1	array	input	public	expm_F1_array_raw_public.csv	2a_refined_analysis_dataset	Array_2	Prep_A	1	CreJ	13	1	13.13	1.16	-0.162114400169775
1703	expm	F1	array	input	public	expm_F1_array_raw_public.csv	2a_refined_analysis_dataset	Array_1	Prep_A	1	CreE	13	1	12.92	1.06	-0.0576743526286245
1704	expm	F1	array	input	public	expm_F1_array_raw_public.csv	2a_refined_analysis_dataset	Array_1	Prep_A	2	CreE	13	1	13.01	1.07	-0.0709375421270446
1705	expm	F1	array	input	public	expm_F1_array_raw_public.csv	2a_refined_analysis_dataset	Array_2	Prep_A	2	CreJ	4	4.5	4.03	5.1	-0.6008753455717
1706	expm	F1	array	input	public	expm_F1_array_raw_public.csv	2a_refined_analysis_dataset	Array_2	Prep_A	1	CreJ	4	4.5	4	5.09	-0.585513346002781
1707	expm	F1	array	input	public	expm_F1_array_raw_public.csv	2a_refined_analysis_dataset	Array_2	Prep_A	2	CreE	4	4.5	4.03	4.81	-0.310997362077994
1708	expm	F1	array	input	public	expm_F1_array_raw_public.csv	2a_refined_analysis_dataset	Array_2	Prep_A	1	CreE	4	4.5	4	4.82	-0.321145638926843
1709	expm	F1	array	input	public	expm_F1_array_raw_public.csv	2a_refined_analysis_dataset	Array_1	Prep_A	1	CreE	4	4.5	4.04	4.84	-0.340245117066523
1710	expm	F1	array	input	public	expm_F1_array_raw_public.csv	2a_refined_analysis_dataset	Array_1	Prep_A	2	CreE	4	4.5	4.04	4.82	-0.323851139707953
1711	expm	F1	array	input	public	expm_F1_array_raw_public.csv	2a_refined_analysis_dataset	Array_1	Prep_A	2	CreJ	4	4.5	4.04	5.12	-0.620610432696571
1712	expm	F1	array	input	public	expm_F1_array_raw_public.csv	2a_refined_analysis_dataset	Array_1	Prep_A	1	CreJ	4	4.5	4.04	5.12	-0.622180859620801
1713	expm	F1	array	input	public	expm_F1_array_raw_public.csv	2a_refined_analysis_dataset	Array_2	Prep_A	2	CreE	27	2.5	27.15	2.87	-0.374515456846126
1714	expm	F1	array	input	public	expm_F1_array_raw_public.csv	2a_refined_analysis_dataset	Array_2	Prep_A	1	CreE	27	2.5	27.15	2.92	-0.419715173867436
1715	expm	F1	array	input	public	expm_F1_array_raw_public.csv	2a_refined_analysis_dataset	Array_2	Prep_A	1	CreJ	27	2.5	27.15	2.75	-0.25029736797155
1716	expm	F1	array	input	public	expm_F1_array_raw_public.csv	2a_refined_analysis_dataset	Array_2	Prep_A	2	CreJ	27	2.5	27.15	2.73	-0.23200715075406
1717	expm	F1	array	input	public	expm_F1_array_raw_public.csv	2a_refined_analysis_dataset	Array_1	Prep_A	2	CreJ	27	2.5	27.2	2.82	-0.324914626788205
1718	expm	F1	array	input	public	expm_F1_array_raw_public.csv	2a_refined_analysis_dataset	Array_1	Prep_A	1	CreJ	27	2.5	27.18	2.83	-0.326114922181555
1719	expm	F1	array	input	public	expm_F1_array_raw_public.csv	2a_refined_analysis_dataset	Array_1	Prep_A	1	CreE	27	2.5	27.18	2.92	-0.421849850404505
1720	expm	F1	array	input	public	expm_F1_array_raw_public.csv	2a_refined_analysis_dataset	Array_1	Prep_A	2	CreE	27	2.5	27.2	2.9	-0.404384278722056
1721	expm	F1	array	input	public	expm_F1_array_raw_public.csv	2a_refined_analysis_dataset	Array_2	Prep_A	2	CreE	14	1	14.07	1.09	-0.0870406828213137
1722	expm	F1	array	input	public	expm_F1_array_raw_public.csv	2a_refined_analysis_dataset	Array_2	Prep_A	1	CreE	14	1	14.09	1.06	-0.0555983623286838
1723	expm	F1	array	input	public	expm_F1_array_raw_public.csv	2a_refined_analysis_dataset	Array_1	Prep_A	1	CreJ	14	1	13.95	1.05	-0.046237296099064
1724	expm	F1	array	input	public	expm_F1_array_raw_public.csv	2a_refined_analysis_dataset	Array_1	Prep_A	2	CreJ	14	1	13.93	1.14	-0.144002688978614
1725	expm	F1	array	input	public	expm_F1_array_raw_public.csv	2a_refined_analysis_dataset	Array_1	Prep_A	2	CreE	14	1	13.93	1.08	-0.0831718001006936
1726	expm	F1	array	input	public	expm_F1_array_raw_public.csv	2a_refined_analysis_dataset	Array_1	Prep_A	1	CreE	14	1	13.95	1.08	-0.0772299552098537
1727	expm	F1	array	input	public	expm_F1_array_raw_public.csv	2a_refined_analysis_dataset	Array_2	Prep_A	1	CreJ	14	1	14.09	1.06	-0.0608080052728588
1728	expm	F1	array	input	public	expm_F1_array_raw_public.csv	2a_refined_analysis_dataset	Array_2	Prep_A	2	CreJ	14	1	14.06	1.13	-0.126371809932799
1729	expm	F1	array	input	public	expm_F1_array_raw_public.csv	2a_refined_analysis_dataset	Array_1	Prep_A	2	CreJ	5	4.5	4.98	5.16	-0.655677794483114
1730	expm	F1	array	input	public	expm_F1_array_raw_public.csv	2a_refined_analysis_dataset	Array_1	Prep_A	1	CreJ	5	4.5	4.95	5.06	-0.564919592705614
1731	expm	F1	array	input	public	expm_F1_array_raw_public.csv	2a_refined_analysis_dataset	Array_2	Prep_A	2	CreJ	5	4.5	5.02	5.07	-0.573887166188064
1732	expm	F1	array	input	public	expm_F1_array_raw_public.csv	2a_refined_analysis_dataset	Array_2	Prep_A	1	CreJ	5	4.5	5.06	5.18	-0.675557372024884
1733	expm	F1	array	input	public	expm_F1_array_raw_public.csv	2a_refined_analysis_dataset	Array_2	Prep_A	1	CreE	5	4.5	5.06	4.85	-0.345031722337979
1734	expm	F1	array	input	public	expm_F1_array_raw_public.csv	2a_refined_analysis_dataset	Array_2	Prep_A	2	CreE	5	4.5	5.02	4.83	-0.325272597221539
1735	expm	F1	array	input	public	expm_F1_array_raw_public.csv	2a_refined_analysis_dataset	Array_1	Prep_A	2	CreE	5	4.5	4.98	4.83	-0.32734667295948
1736	expm	F1	array	input	public	expm_F1_array_raw_public.csv	2a_refined_analysis_dataset	Array_1	Prep_A	1	CreE	5	4.5	4.95	4.85	-0.346937894764439
1737	expm	F1	array	input	public	expm_F1_array_raw_public.csv	2a_refined_analysis_dataset	Array_1	Prep_A	1	CreJ	28	2.5	27.82	2.82	-0.315378110210482
1738	expm	F1	array	input	public	expm_F1_array_raw_public.csv	2a_refined_analysis_dataset	Array_1	Prep_A	2	CreJ	28	2.5	27.95	2.78	-0.282652960619082
1739	expm	F1	array	input	public	expm_F1_array_raw_public.csv	2a_refined_analysis_dataset	Array_2	Prep_A	1	CreE	28	2.5	28.17	2.93	-0.430152565110148
1740	expm	F1	array	input	public	expm_F1_array_raw_public.csv	2a_refined_analysis_dataset	Array_2	Prep_A	2	CreE	28	2.5	28.08	2.92	-0.417984138033328
1741	expm	F1	array	input	public	expm_F1_array_raw_public.csv	2a_refined_analysis_dataset	Array_2	Prep_A	1	CreJ	28	2.5	28.17	2.82	-0.324966774376381
1742	expm	F1	array	input	public	expm_F1_array_raw_public.csv	2a_refined_analysis_dataset	Array_2	Prep_A	2	CreJ	28	2.5	28.08	2.76	-0.260784192509591
1743	expm	F1	array	input	public	expm_F1_array_raw_public.csv	2a_refined_analysis_dataset	Array_1	Prep_A	1	CreE	28	2.5	27.82	2.94	-0.444397671212318
1744	expm	F1	array	input	public	expm_F1_array_raw_public.csv	2a_refined_analysis_dataset	Array_1	Prep_A	2	CreE	28	2.5	27.95	2.94	-0.436200804574298
1745	expm	F1	array	input	public	expm_F1_array_raw_public.csv	2a_refined_analysis_dataset	Array_2	Prep_A	2	CreE	15	1	15.09	1.1	-0.102183332793301
1746	expm	F1	array	input	public	expm_F1_array_raw_public.csv	2a_refined_analysis_dataset	Array_2	Prep_A	1	CreE	15	1	15.04	1.06	-0.064550791500231
1747	expm	F1	array	input	public	expm_F1_array_raw_public.csv	2a_refined_analysis_dataset	Array_1	Prep_A	1	CreJ	15	1	15.07	1.06	-0.0608198669606135
1748	expm	F1	array	input	public	expm_F1_array_raw_public.csv	2a_refined_analysis_dataset	Array_1	Prep_A	2	CreJ	15	1	14.96	1.14	-0.138433953249363
1749	expm	F1	array	input	public	expm_F1_array_raw_public.csv	2a_refined_analysis_dataset	Array_2	Prep_A	1	CreJ	15	1	15.04	1.14	-0.137051774787376
1750	expm	F1	array	input	public	expm_F1_array_raw_public.csv	2a_refined_analysis_dataset	Array_2	Prep_A	2	CreJ	15	1	15.09	1.26	-0.264345146876606
1751	expm	F1	array	input	public	expm_F1_array_raw_public.csv	2a_refined_analysis_dataset	Array_1	Prep_A	2	CreE	15	1	14.97	1.11	-0.111440350557391
1752	expm	F1	array	input	public	expm_F1_array_raw_public.csv	2a_refined_analysis_dataset	Array_1	Prep_A	1	CreE	15	1	15.07	1.11	-0.108590759027281
1753	expm	F1	array	input	public	expm_F1_array_raw_public.csv	2a_refined_analysis_dataset	Array_1	Prep_A	2	CreE	6	4.5	6.03	4.83	-0.33394401957191
1754	expm	F1	array	input	public	expm_F1_array_raw_public.csv	2a_refined_analysis_dataset	Array_1	Prep_A	1	CreE	6	4.5	6	4.82	-0.32264386436458
1755	expm	F1	array	input	public	expm_F1_array_raw_public.csv	2a_refined_analysis_dataset	Array_2	Prep_A	1	CreJ	6	4.5	6	5.17	-0.668083409663066
1756	expm	F1	array	input	public	expm_F1_array_raw_public.csv	2a_refined_analysis_dataset	Array_2	Prep_A	2	CreJ	6	4.5	5.97	5.1	-0.596370845669087
1757	expm	F1	array	input	public	expm_F1_array_raw_public.csv	2a_refined_analysis_dataset	Array_1	Prep_A	2	CreJ	6	4.5	6.03	5.13	-0.634188106145829
1758	expm	F1	array	input	public	expm_F1_array_raw_public.csv	2a_refined_analysis_dataset	Array_1	Prep_A	1	CreJ	6	4.5	6.01	5.12	-0.615552095833249
1759	expm	F1	array	input	public	expm_F1_array_raw_public.csv	2a_refined_analysis_dataset	Array_2	Prep_A	2	CreE	6	4.5	5.97	4.83	-0.33324047589815
1760	expm	F1	array	input	public	expm_F1_array_raw_public.csv	2a_refined_analysis_dataset	Array_2	Prep_A	1	CreE	6	4.5	5.99	4.85	-0.348929241881191
1761	expm	F1	array	input	public	expm_F1_array_raw_public.csv	2a_refined_analysis_dataset	Array_2	Prep_A	2	CreE	29	2.5	29.17	2.94	-0.441605866559591
1762	expm	F1	array	input	public	expm_F1_array_raw_public.csv	2a_refined_analysis_dataset	Array_2	Prep_A	1	CreE	29	2.5	28.99	2.95	-0.446872987452071
1763	expm	F1	array	input	public	expm_F1_array_raw_public.csv	2a_refined_analysis_dataset	Array_2	Prep_A	2	CreJ	29	2.5	29.17	2.78	-0.277098251407063
1764	expm	F1	array	input	public	expm_F1_array_raw_public.csv	2a_refined_analysis_dataset	Array_2	Prep_A	1	CreJ	29	2.5	28.99	2.7	-0.200540682345824
1765	expm	F1	array	input	public	expm_F1_array_raw_public.csv	2a_refined_analysis_dataset	Array_1	Prep_A	1	CreE	29	2.5	29.04	2.96	-0.458280474048151
1766	expm	F1	array	input	public	expm_F1_array_raw_public.csv	2a_refined_analysis_dataset	Array_1	Prep_A	2	CreE	29	2.5	28.91	2.93	-0.432265983382241
1767	expm	F1	array	input	public	expm_F1_array_raw_public.csv	2a_refined_analysis_dataset	Array_1	Prep_A	1	CreJ	29	2.5	29.04	2.77	-0.266716647658247
1768	expm	F1	array	input	public	expm_F1_array_raw_public.csv	2a_refined_analysis_dataset	Array_1	Prep_A	2	CreJ	29	2.5	28.91	2.79	-0.294084852432157
1769	expm	F1	array	input	public	expm_F1_array_raw_public.csv	2a_refined_analysis_dataset	Array_1	Prep_A	1	CreJ	16	1	16.03	1.13	-0.131846161937759
1770	expm	F1	array	input	public	expm_F1_array_raw_public.csv	2a_refined_analysis_dataset	Array_1	Prep_A	2	CreJ	16	1	16.05	1.2	-0.201977745616839
1771	expm	F1	array	input	public	expm_F1_array_raw_public.csv	2a_refined_analysis_dataset	Array_2	Prep_A	2	CreJ	16	1	16.12	1.15	-0.147823076118118
1772	expm	F1	array	input	public	expm_F1_array_raw_public.csv	2a_refined_analysis_dataset	Array_2	Prep_A	1	CreJ	16	1	16.1	1.11	-0.108601763143868
1773	expm	F1	array	input	public	expm_F1_array_raw_public.csv	2a_refined_analysis_dataset	Array_2	Prep_A	1	CreE	16	1	16.1	1.08	-0.0814954155484613
1774	expm	F1	array	input	public	expm_F1_array_raw_public.csv	2a_refined_analysis_dataset	Array_2	Prep_A	2	CreE	16	1	16.12	1.07	-0.0727088061114811
1775	expm	F1	array	input	public	expm_F1_array_raw_public.csv	2a_refined_analysis_dataset	Array_1	Prep_A	1	CreE	16	1	16.03	1.1	-0.0958606779175513
1776	expm	F1	array	input	public	expm_F1_array_raw_public.csv	2a_refined_analysis_dataset	Array_1	Prep_A	2	CreE	16	1	16.05	1.11	-0.106792558246271
1777	expm	F1	array	input	public	expm_F1_array_raw_public.csv	2a_refined_analysis_dataset	Array_1	Prep_A	2	CreJ	7	4.5	7.04	5.1	-0.5979250325053
1778	expm	F1	array	input	public	expm_F1_array_raw_public.csv	2a_refined_analysis_dataset	Array_1	Prep_A	1	CreJ	7	4.5	6.99	5.15	-0.65243253061688
1779	expm	F1	array	input	public	expm_F1_array_raw_public.csv	2a_refined_analysis_dataset	Array_1	Prep_A	2	CreE	7	4.5	7.04	4.84	-0.335465460922044
1780	expm	F1	array	input	public	expm_F1_array_raw_public.csv	2a_refined_analysis_dataset	Array_1	Prep_A	1	CreE	7	4.5	6.99	4.84	-0.344791297794834
1781	expm	F1	array	input	public	expm_F1_array_raw_public.csv	2a_refined_analysis_dataset	Array_2	Prep_A	2	CreE	7	4.5	7.03	4.86	-0.356168065241103
1782	expm	F1	array	input	public	expm_F1_array_raw_public.csv	2a_refined_analysis_dataset	Array_2	Prep_A	1	CreE	7	4.5	7.03	4.86	-0.364004340035834
1783	expm	F1	array	input	public	expm_F1_array_raw_public.csv	2a_refined_analysis_dataset	Array_2	Prep_A	1	CreJ	7	4.5	7.04	5.1	-0.603406742048733
1784	expm	F1	array	input	public	expm_F1_array_raw_public.csv	2a_refined_analysis_dataset	Array_2	Prep_A	2	CreJ	7	4.5	7.03	5.16	-0.664360919322353
1785	expm	F1	array	input	public	expm_F1_array_raw_public.csv	2a_refined_analysis_dataset	Array_1	Prep_A	2	CreJ	30	2.5	29.85	2.74	-0.23574259765216
1786	expm	F1	array	input	public	expm_F1_array_raw_public.csv	2a_refined_analysis_dataset	Array_1	Prep_A	1	CreJ	30	2.5	30.18	2.66	-0.164100014149711
1787	expm	F1	array	input	public	expm_F1_array_raw_public.csv	2a_refined_analysis_dataset	Array_2	Prep_A	2	CreE	30	2.5	30.09	2.97	-0.465954105590051
1788	expm	F1	array	input	public	expm_F1_array_raw_public.csv	2a_refined_analysis_dataset	Array_2	Prep_A	1	CreE	30	2.5	30.16	2.96	-0.46259811238815
1789	expm	F1	array	input	public	expm_F1_array_raw_public.csv	2a_refined_analysis_dataset	Array_1	Prep_A	2	CreE	30	2.5	29.85	2.94	-0.44194875509362
1790	expm	F1	array	input	public	expm_F1_array_raw_public.csv	2a_refined_analysis_dataset	Array_1	Prep_A	1	CreE	30	2.5	30.18	2.93	-0.43298381563826
1791	expm	F1	array	input	public	expm_F1_array_raw_public.csv	2a_refined_analysis_dataset	Array_2	Prep_A	2	CreJ	30	2.5	30.09	2.77	-0.267236903861656
1792	expm	F1	array	input	public	expm_F1_array_raw_public.csv	2a_refined_analysis_dataset	Array_2	Prep_A	1	CreJ	30	2.5	30.16	2.65	-0.145418220812646
1793	expm	F1	array	input	public	expm_F1_array_raw_public.csv	2a_refined_analysis_dataset	Array_2	Prep_A	2	CreE	17	1	17.07	1.14	-0.143581566704598
1794	expm	F1	array	input	public	expm_F1_array_raw_public.csv	2a_refined_analysis_dataset	Array_2	Prep_A	1	CreE	17	1	17.06	1.09	-0.0854814233716976
1795	expm	F1	array	input	public	expm_F1_array_raw_public.csv	2a_refined_analysis_dataset	Array_1	Prep_A	2	CreE	17	1	17.02	1.16	-0.158821427134708
1796	expm	F1	array	input	public	expm_F1_array_raw_public.csv	2a_refined_analysis_dataset	Array_1	Prep_A	1	CreE	17	1	17.14	1.08	-0.0841509308823776
1797	expm	F1	array	input	public	expm_F1_array_raw_public.csv	2a_refined_analysis_dataset	Array_1	Prep_A	1	CreJ	17	1	17.14	1.15	-0.149661049962834
1798	expm	F1	array	input	public	expm_F1_array_raw_public.csv	2a_refined_analysis_dataset	Array_1	Prep_A	2	CreJ	17	1	17.03	1	-0.00125280520804871
1799	expm	F1	array	input	public	expm_F1_array_raw_public.csv	2a_refined_analysis_dataset	Array_2	Prep_A	2	CreJ	17	1	17.06	1.16	-0.160972871774664
1800	expm	F1	array	input	public	expm_F1_array_raw_public.csv	2a_refined_analysis_dataset	Array_2	Prep_A	1	CreJ	17	1	17.06	1.06	-0.0586477788440241
1801	expm	F1	array	input	public	expm_F1_array_raw_public.csv	2a_refined_analysis_dataset	Array_2	Prep_A	1	CreJ	8	4.5	8.03	5.16	-0.661946338511616
1802	expm	F1	array	input	public	expm_F1_array_raw_public.csv	2a_refined_analysis_dataset	Array_2	Prep_A	2	CreJ	8	4.5	8.09	5.27	-0.774606625654097
1803	expm	F1	array	input	public	expm_F1_array_raw_public.csv	2a_refined_analysis_dataset	Array_1	Prep_A	1	CreE	8	4.5	7.95	4.87	-0.372845822281092
1804	expm	F1	array	input	public	expm_F1_array_raw_public.csv	2a_refined_analysis_dataset	Array_1	Prep_A	2	CreE	8	4.5	7.92	4.87	-0.367662104888332
1805	expm	F1	array	input	public	expm_F1_array_raw_public.csv	2a_refined_analysis_dataset	Array_2	Prep_A	1	CreE	8	4.5	8.02	4.86	-0.363919796412311
1806	expm	F1	array	input	public	expm_F1_array_raw_public.csv	2a_refined_analysis_dataset	Array_2	Prep_A	2	CreE	8	4.5	8.09	4.81	-0.313534463446652
1807	expm	F1	array	input	public	expm_F1_array_raw_public.csv	2a_refined_analysis_dataset	Array_1	Prep_A	1	CreJ	8	4.5	7.95	5.2	-0.696035156167031
1808	expm	F1	array	input	public	expm_F1_array_raw_public.csv	2a_refined_analysis_dataset	Array_1	Prep_A	2	CreJ	8	4.5	7.93	5.15	-0.651541194235031
1809	expm	F1	array	input	public	expm_F1_array_raw_public.csv	2a_refined_analysis_dataset	Array_2	Prep_A	2	CreE	31	2.5	31.22	2.95	-0.454488042204964
1810	expm	F1	array	input	public	expm_F1_array_raw_public.csv	2a_refined_analysis_dataset	Array_2	Prep_A	1	CreE	31	2.5	31.38	2.93	-0.428198629874875
1811	expm	F1	array	input	public	expm_F1_array_raw_public.csv	2a_refined_analysis_dataset	Array_2	Prep_A	2	CreJ	31	2.5	31.22	2.7	-0.198339492327384
1812	expm	F1	array	input	public	expm_F1_array_raw_public.csv	2a_refined_analysis_dataset	Array_2	Prep_A	1	CreJ	31	2.5	31.37	2.72	-0.215803866863694
1813	expm	F1	array	input	public	expm_F1_array_raw_public.csv	2a_refined_analysis_dataset	Array_1	Prep_A	2	CreE	31	2.5	30.87	2.98	-0.481894206391865
1814	expm	F1	array	input	public	expm_F1_array_raw_public.csv	2a_refined_analysis_dataset	Array_1	Prep_A	1	CreE	31	2.5	31.04	2.99	-0.494461406843974
1815	expm	F1	array	input	public	expm_F1_array_raw_public.csv	2a_refined_analysis_dataset	Array_1	Prep_A	1	CreJ	31	2.5	31.04	2.78	-0.277806225695536
1816	expm	F1	array	input	public	expm_F1_array_raw_public.csv	2a_refined_analysis_dataset	Array_1	Prep_A	2	CreJ	31	2.5	30.87	2.77	-0.274214638514836
1817	expm	F1	array	input	public	expm_F1_array_raw_public.csv	2a_refined_analysis_dataset	Array_2	Prep_A	2	CreE	18	1	18.13	1.13	-0.134745509974888
1818	expm	F1	array	input	public	expm_F1_array_raw_public.csv	2a_refined_analysis_dataset	Array_2	Prep_A	1	CreE	18	1	18.05	1.11	-0.107337212608098
1819	expm	F1	array	input	public	expm_F1_array_raw_public.csv	2a_refined_analysis_dataset	Array_1	Prep_A	1	CreJ	18	1	18.02	1.14	-0.143402841556332
1820	expm	F1	array	input	public	expm_F1_array_raw_public.csv	2a_refined_analysis_dataset	Array_1	Prep_A	2	CreJ	18	1	17.98	1.13	-0.130291994364802
1821	expm	F1	array	input	public	expm_F1_array_raw_public.csv	2a_refined_analysis_dataset	Array_2	Prep_A	2	CreJ	18	1	18.13	1.13	-0.134072044519488
1822	expm	F1	array	input	public	expm_F1_array_raw_public.csv	2a_refined_analysis_dataset	Array_2	Prep_A	1	CreJ	18	1	18.05	1.08	-0.0816035443063381
1823	expm	F1	array	input	public	expm_F1_array_raw_public.csv	2a_refined_analysis_dataset	Array_1	Prep_A	2	CreE	18	1	17.98	1.16	-0.155796958859189
1824	expm	F1	array	input	public	expm_F1_array_raw_public.csv	2a_refined_analysis_dataset	Array_1	Prep_A	1	CreE	18	1	18.02	1.15	-0.147054584046449
1825	expm	F1	array	input	public	expm_F1_array_raw_public.csv	2a_refined_analysis_dataset	Array_2	Prep_A	2	CreJ	9	4.5	9.04	5.07	-0.565744773843092
1826	expm	F1	array	input	public	expm_F1_array_raw_public.csv	2a_refined_analysis_dataset	Array_2	Prep_A	1	CreJ	9	4.5	9.04	5.16	-0.661380024846532
1827	expm	F1	array	input	public	expm_F1_array_raw_public.csv	2a_refined_analysis_dataset	Array_2	Prep_A	1	CreE	9	4.5	9.04	4.88	-0.379830273392963
1828	expm	F1	array	input	public	expm_F1_array_raw_public.csv	2a_refined_analysis_dataset	Array_2	Prep_A	2	CreE	9	4.5	9.04	4.89	-0.387430620805083
1829	expm	F1	array	input	public	expm_F1_array_raw_public.csv	2a_refined_analysis_dataset	Array_1	Prep_A	1	CreE	9	4.5	8.97	4.91	-0.413508454723653
1830	expm	F1	array	input	public	expm_F1_array_raw_public.csv	2a_refined_analysis_dataset	Array_1	Prep_A	2	CreE	9	4.5	9.01	4.88	-0.379951198844123
1831	expm	F1	array	input	public	expm_F1_array_raw_public.csv	2a_refined_analysis_dataset	Array_1	Prep_A	1	CreJ	9	4.5	8.97	5.11	-0.607224611115893
1832	expm	F1	array	input	public	expm_F1_array_raw_public.csv	2a_refined_analysis_dataset	Array_1	Prep_A	2	CreJ	9	4.5	9.01	5.13	-0.625207886699182
1833	expm	F1	array	input	public	expm_F1_array_raw_public.csv	2a_refined_analysis_dataset	Array_2	Prep_A	2	CreJ	32	2.5	31.97	2.73	-0.233143411660232
1834	expm	F1	array	input	public	expm_F1_array_raw_public.csv	2a_refined_analysis_dataset	Array_2	Prep_A	1	CreJ	32	2.5	32.04	2.69	-0.193364667678582
1835	expm	F1	array	input	public	expm_F1_array_raw_public.csv	2a_refined_analysis_dataset	Array_1	Prep_A	1	CreJ	32	2.5	31.96	2.75	-0.248285821812091
1836	expm	F1	array	input	public	expm_F1_array_raw_public.csv	2a_refined_analysis_dataset	Array_1	Prep_A	2	CreJ	32	2.5	31.98	2.73	-0.229860881234351
1837	expm	F1	array	input	public	expm_F1_array_raw_public.csv	2a_refined_analysis_dataset	Array_2	Prep_A	1	CreE	32	2.5	32.04	2.97	-0.465879617916688
1838	expm	F1	array	input	public	expm_F1_array_raw_public.csv	2a_refined_analysis_dataset	Array_2	Prep_A	2	CreE	32	2.5	31.97	3	-0.501035660838479
1839	expm	F1	array	input	public	expm_F1_array_raw_public.csv	2a_refined_analysis_dataset	Array_1	Prep_A	2	CreE	32	2.5	31.98	2.92	-0.424583356728348
1840	expm	F1	array	input	public	expm_F1_array_raw_public.csv	2a_refined_analysis_dataset	Array_1	Prep_A	1	CreE	32	2.5	31.96	2.97	-0.469861370625829
1841	expm	F1	array	input	public	expm_F1_array_raw_public.csv	2a_refined_analysis_dataset	Array_2	Prep_A	2	CreE	19	1	19.08	1.13	-0.133779990532688
1842	expm	F1	array	input	public	expm_F1_array_raw_public.csv	2a_refined_analysis_dataset	Array_2	Prep_A	1	CreE	19	1	18.87	1.14	-0.135688959327638
1843	expm	F1	array	input	public	expm_F1_array_raw_public.csv	2a_refined_analysis_dataset	Array_1	Prep_A	1	CreJ	19	1	18.93	1.05	-0.0510825783584934
1844	expm	F1	array	input	public	expm_F1_array_raw_public.csv	2a_refined_analysis_dataset	Array_1	Prep_A	2	CreJ	19	1	19.11	1.11	-0.113977621021363
1845	expm	F1	array	input	public	expm_F1_array_raw_public.csv	2a_refined_analysis_dataset	Array_2	Prep_A	2	CreJ	19	1	19.08	1	0.00208592418559383
1846	expm	F1	array	input	public	expm_F1_array_raw_public.csv	2a_refined_analysis_dataset	Array_2	Prep_A	1	CreJ	19	1	18.87	1.18	-0.18446632228076
1847	expm	F1	array	input	public	expm_F1_array_raw_public.csv	2a_refined_analysis_dataset	Array_1	Prep_A	1	CreE	19	1	18.92	1.13	-0.131524222511878
1848	expm	F1	array	input	public	expm_F1_array_raw_public.csv	2a_refined_analysis_dataset	Array_1	Prep_A	2	CreE	19	1	19.11	1.12	-0.119692846463808
1849	expm	F1	array	input	public	expm_F1_array_raw_public.csv	2a_refined_analysis_dataset	Array_1	Prep_A	1	CreJ	10	4.5	10.05	5.16	-0.657904359196637
1850	expm	F1	array	input	public	expm_F1_array_raw_public.csv	2a_refined_analysis_dataset	Array_1	Prep_A	2	CreJ	10	4.5	9.96	5.18	-0.675708388881647
1851	expm	F1	array	input	public	expm_F1_array_raw_public.csv	2a_refined_analysis_dataset	Array_2	Prep_A	1	CreE	10	4.5	10.05	4.9	-0.398612008708487
1852	expm	F1	array	input	public	expm_F1_array_raw_public.csv	2a_refined_analysis_dataset	Array_2	Prep_A	2	CreE	10	4.5	9.99	4.87	-0.374376587639618
1853	expm	F1	array	input	public	expm_F1_array_raw_public.csv	2a_refined_analysis_dataset	Array_1	Prep_A	1	CreE	10	4.5	10.05	4.89	-0.393860359212808
1854	expm	F1	array	input	public	expm_F1_array_raw_public.csv	2a_refined_analysis_dataset	Array_1	Prep_A	2	CreE	10	4.5	9.96	4.88	-0.383146363623298
1855	expm	F1	array	input	public	expm_F1_array_raw_public.csv	2a_refined_analysis_dataset	Array_2	Prep_A	1	CreJ	10	4.5	10.05	5.2	-0.697372736131718
1856	expm	F1	array	input	public	expm_F1_array_raw_public.csv	2a_refined_analysis_dataset	Array_2	Prep_A	2	CreJ	10	4.5	9.99	5.19	-0.687496283404818
1857	expm	F1	array	input	public	expm_F1_array_raw_public.csv	2a_refined_analysis_dataset	Array_2	Prep_A	2	CreE	33	2.5	33.3	2.96	-0.457501875020189
1858	expm	F1	array	input	public	expm_F1_array_raw_public.csv	2a_refined_analysis_dataset	Array_2	Prep_A	1	CreE	33	2.5	33.19	2.94	-0.435925345244769
1859	expm	F1	array	input	public	expm_F1_array_raw_public.csv	2a_refined_analysis_dataset	Array_1	Prep_A	2	CreJ	33	2.5	32.89	2.72	-0.222177302399402
1860	expm	F1	array	input	public	expm_F1_array_raw_public.csv	2a_refined_analysis_dataset	Array_1	Prep_A	1	CreJ	33	2.5	32.93	2.67	-0.168095815746172
1861	expm	F1	array	input	public	expm_F1_array_raw_public.csv	2a_refined_analysis_dataset	Array_2	Prep_A	2	CreJ	33	2.5	33.3	2.74	-0.241906224421927
1862	expm	F1	array	input	public	expm_F1_array_raw_public.csv	2a_refined_analysis_dataset	Array_2	Prep_A	1	CreJ	33	2.5	33.19	2.76	-0.263016853315446
1863	expm	F1	array	input	public	expm_F1_array_raw_public.csv	2a_refined_analysis_dataset	Array_1	Prep_A	2	CreE	33	2.5	32.9	3.01	-0.514937071554799
1864	expm	F1	array	input	public	expm_F1_array_raw_public.csv	2a_refined_analysis_dataset	Array_1	Prep_A	1	CreE	33	2.5	32.93	2.97	-0.470815951676129
1865	expm	F1	array	input	public	expm_F1_array_raw_public.csv	2a_refined_analysis_dataset	Array_1	Prep_A	1	CreE	20	1	20.12	1.12	-0.118013428349165
1866	expm	F1	array	input	public	expm_F1_array_raw_public.csv	2a_refined_analysis_dataset	Array_1	Prep_A	2	CreE	20	1	20.16	1.15	-0.145363642000765
1867	expm	F1	array	input	public	expm_F1_array_raw_public.csv	2a_refined_analysis_dataset	Array_1	Prep_A	1	CreJ	20	1	20.13	1.17	-0.173932477258788
1868	expm	F1	array	input	public	expm_F1_array_raw_public.csv	2a_refined_analysis_dataset	Array_1	Prep_A	2	CreJ	20	1	20.16	1.05	-0.0522109454522783
1869	expm	F1	array	input	public	expm_F1_array_raw_public.csv	2a_refined_analysis_dataset	Array_2	Prep_A	1	CreJ	20	1	20.16	1.08	-0.0755677377846815
1870	expm	F1	array	input	public	expm_F1_array_raw_public.csv	2a_refined_analysis_dataset	Array_2	Prep_A	2	CreJ	20	1	20.01	1.13	-0.128647043749192
1871	expm	F1	array	input	public	expm_F1_array_raw_public.csv	2a_refined_analysis_dataset	Array_2	Prep_A	1	CreE	20	1	20.16	1.15	-0.147498083125205
1872	expm	F1	array	input	public	expm_F1_array_raw_public.csv	2a_refined_analysis_dataset	Array_2	Prep_A	2	CreE	20	1	20.01	1.15	-0.145297461248955
1873	expm	F1	array	input	public	expm_F1_array_raw_public.csv	2a_refined_analysis_dataset	Array_1	Prep_A	2	CreE	11	4.5	10.96	4.92	-0.417503051026118
1874	expm	F1	array	input	public	expm_F1_array_raw_public.csv	2a_refined_analysis_dataset	Array_1	Prep_A	1	CreE	11	4.5	11.09	4.9	-0.395504031892708
1875	expm	F1	array	input	public	expm_F1_array_raw_public.csv	2a_refined_analysis_dataset	Array_2	Prep_A	1	CreE	11	4.5	10.92	4.87	-0.374018938383128
1876	expm	F1	array	input	public	expm_F1_array_raw_public.csv	2a_refined_analysis_dataset	Array_2	Prep_A	2	CreE	11	4.5	11.08	4.89	-0.393661906193787
1877	expm	F1	array	input	public	expm_F1_array_raw_public.csv	2a_refined_analysis_dataset	Array_2	Prep_A	1	CreJ	11	4.5	10.92	5.14	-0.637642720314699
1878	expm	F1	array	input	public	expm_F1_array_raw_public.csv	2a_refined_analysis_dataset	Array_2	Prep_A	2	CreJ	11	4.5	11.08	5.13	-0.628582458625389
1879	expm	F1	array	input	public	expm_F1_array_raw_public.csv	2a_refined_analysis_dataset	Array_1	Prep_A	2	CreJ	11	4.5	10.97	5.14	-0.637741587775911
1880	expm	F1	array	input	public	expm_F1_array_raw_public.csv	2a_refined_analysis_dataset	Array_1	Prep_A	1	CreJ	11	4.5	11.09	5.14	-0.6372121837801
1881	expm	F1	array	input	public	expm_F1_array_raw_public.csv	2a_refined_analysis_dataset	Array_2	Prep_A	1	CreE	34	2.5	34.19	2.97	-0.466387252382751
1882	expm	F1	array	input	public	expm_F1_array_raw_public.csv	2a_refined_analysis_dataset	Array_2	Prep_A	2	CreE	34	2.5	33.98	3	-0.501197215129711
1883	expm	F1	array	input	public	expm_F1_array_raw_public.csv	2a_refined_analysis_dataset	Array_2	Prep_A	2	CreJ	34	2.5	33.98	2.78	-0.276495320684746
1884	expm	F1	array	input	public	expm_F1_array_raw_public.csv	2a_refined_analysis_dataset	Array_2	Prep_A	1	CreJ	34	2.5	34.19	2.75	-0.251344757206627
1885	expm	F1	array	input	public	expm_F1_array_raw_public.csv	2a_refined_analysis_dataset	Array_1	Prep_A	2	CreE	34	2.5	34.24	3	-0.497119055742171
1886	expm	F1	array	input	public	expm_F1_array_raw_public.csv	2a_refined_analysis_dataset	Array_1	Prep_A	1	CreE	34	2.5	34.1	2.97	-0.474784471450851
1887	expm	F1	array	input	public	expm_F1_array_raw_public.csv	2a_refined_analysis_dataset	Array_1	Prep_A	2	CreJ	34	2.5	34.24	2.77	-0.273441449319021
1888	expm	F1	array	input	public	expm_F1_array_raw_public.csv	2a_refined_analysis_dataset	Array_1	Prep_A	1	CreJ	34	2.5	34.1	2.73	-0.228143501763851
1889	expm	F1	array	input	public	expm_F1_array_raw_public.csv	2a_refined_analysis_dataset	Array_1	Prep_A	2	CreJ	21	1	21.07	1.13	-0.125052052502047
1890	expm	F1	array	input	public	expm_F1_array_raw_public.csv	2a_refined_analysis_dataset	Array_1	Prep_A	1	CreJ	21	1	20.93	1.16	-0.164970447157897
1891	expm	F1	array	input	public	expm_F1_array_raw_public.csv	2a_refined_analysis_dataset	Array_1	Prep_A	2	CreE	21	1	21.07	1.17	-0.165756994980063
1892	expm	F1	array	input	public	expm_F1_array_raw_public.csv	2a_refined_analysis_dataset	Array_1	Prep_A	1	CreE	21	1	20.93	1.17	-0.166463161671343
1893	expm	F1	array	input	public	expm_F1_array_raw_public.csv	2a_refined_analysis_dataset	Array_2	Prep_A	2	CreE	21	1	21.12	1.18	-0.183145682197803
1894	expm	F1	array	input	public	expm_F1_array_raw_public.csv	2a_refined_analysis_dataset	Array_2	Prep_A	1	CreE	21	1	21.14	1.19	-0.194680997930783
1895	expm	F1	array	input	public	expm_F1_array_raw_public.csv	2a_refined_analysis_dataset	Array_2	Prep_A	1	CreJ	21	1	21.14	1.16	-0.160885843585832
1896	expm	F1	array	input	public	expm_F1_array_raw_public.csv	2a_refined_analysis_dataset	Array_2	Prep_A	2	CreJ	21	1	21.12	1.1	-0.102348977312322
1897	expm	F1	array	input	public	expm_F1_array_raw_public.csv	2a_refined_analysis_dataset	Array_2	Prep_A	2	CreE	12	4.5	11.96	4.93	-0.42954036443657
1898	expm	F1	array	input	public	expm_F1_array_raw_public.csv	2a_refined_analysis_dataset	Array_2	Prep_A	1	CreE	12	4.5	11.97	4.91	-0.40803125183182
1899	expm	F1	array	input	public	expm_F1_array_raw_public.csv	2a_refined_analysis_dataset	Array_2	Prep_A	2	CreJ	12	4.5	11.96	5.15	-0.648275140834111
1900	expm	F1	array	input	public	expm_F1_array_raw_public.csv	2a_refined_analysis_dataset	Array_2	Prep_A	1	CreJ	12	4.5	11.97	5.22	-0.720322189895611
1901	expm	F1	array	input	public	expm_F1_array_raw_public.csv	2a_refined_analysis_dataset	Array_1	Prep_A	2	CreJ	12	4.5	11.97	5.18	-0.680713500699911
1902	expm	F1	array	input	public	expm_F1_array_raw_public.csv	2a_refined_analysis_dataset	Array_1	Prep_A	1	CreJ	12	4.5	12.07	5.21	-0.713077596012431
1903	expm	F1	array	input	public	expm_F1_array_raw_public.csv	2a_refined_analysis_dataset	Array_1	Prep_A	2	CreE	12	4.5	11.97	4.92	-0.41600639237874
1904	expm	F1	array	input	public	expm_F1_array_raw_public.csv	2a_refined_analysis_dataset	Array_1	Prep_A	1	CreE	12	4.5	12.06	4.92	-0.42243604206937
1905	expm	F1	array	input	public	expm_F1_array_raw_public.csv	2a_refined_analysis_dataset	Array_2	Prep_A	1	CreE	35	2.5	35.58	3.03	-0.529677249728949
1906	expm	F1	array	input	public	expm_F1_array_raw_public.csv	2a_refined_analysis_dataset	Array_2	Prep_A	2	CreE	35	2.5	35.03	2.97	-0.468429674293739
1907	expm	F1	array	input	public	expm_F1_array_raw_public.csv	2a_refined_analysis_dataset	Array_2	Prep_A	1	CreJ	35	2.5	35.58	2.64	-0.13601995591001
1908	expm	F1	array	input	public	expm_F1_array_raw_public.csv	2a_refined_analysis_dataset	Array_2	Prep_A	2	CreJ	35	2.5	35.03	2.73	-0.23200547660819
1909	expm	F1	array	input	public	expm_F1_array_raw_public.csv	2a_refined_analysis_dataset	Array_1	Prep_A	1	CreJ	35	2.5	35.13	2.82	-0.321472410990341
1910	expm	F1	array	input	public	expm_F1_array_raw_public.csv	2a_refined_analysis_dataset	Array_1	Prep_A	2	CreJ	35	2.5	35.2	2.81	-0.310338493998821
1911	expm	F1	array	input	public	expm_F1_array_raw_public.csv	2a_refined_analysis_dataset	Array_1	Prep_A	1	CreE	35	2.5	35.13	3	-0.498615574350959
1912	expm	F1	array	input	public	expm_F1_array_raw_public.csv	2a_refined_analysis_dataset	Array_1	Prep_A	2	CreE	35	2.5	35.2	3.08	-0.576460361534069
1913	expm	F1	array	input	public	expm_F1_array_raw_public.csv	2a_refined_analysis_dataset	Array_1	Prep_A	1	CreE	22	1	22.05	1.17	-0.17000197209519
1914	expm	F1	array	input	public	expm_F1_array_raw_public.csv	2a_refined_analysis_dataset	Array_1	Prep_A	2	CreE	22	1	21.98	1.16	-0.15522140687471
1915	expm	F1	array	input	public	expm_F1_array_raw_public.csv	2a_refined_analysis_dataset	Array_2	Prep_A	2	CreE	22	1	22.1	1.2	-0.19515044590783
1916	expm	F1	array	input	public	expm_F1_array_raw_public.csv	2a_refined_analysis_dataset	Array_2	Prep_A	1	CreE	22	1	22.01	1.2	-0.19684043271142
1917	expm	F1	array	input	public	expm_F1_array_raw_public.csv	2a_refined_analysis_dataset	Array_1	Prep_A	2	CreJ	22	1	21.98	1.21	-0.211005983203027
1918	expm	F1	array	input	public	expm_F1_array_raw_public.csv	2a_refined_analysis_dataset	Array_1	Prep_A	1	CreJ	22	1	22.05	1.14	-0.140147661247087
1919	expm	F1	array	input	public	expm_F1_array_raw_public.csv	2a_refined_analysis_dataset	Array_2	Prep_A	1	CreJ	22	1	22.01	1.14	-0.137057094024636
1920	expm	F1	array	input	public	expm_F1_array_raw_public.csv	2a_refined_analysis_dataset	Array_2	Prep_A	2	CreJ	22	1	22.1	1.12	-0.120448039609246
1921	expm	F1	array	input	public	expm_F1_array_raw_public.csv	2a_refined_analysis_dataset	Array_1	Prep_A	2	CreE	13	4.5	13.07	4.96	-0.462053586204329
1922	expm	F1	array	input	public	expm_F1_array_raw_public.csv	2a_refined_analysis_dataset	Array_1	Prep_A	1	CreE	13	4.5	13.01	4.96	-0.463161051739058
1923	expm	F1	array	input	public	expm_F1_array_raw_public.csv	2a_refined_analysis_dataset	Array_2	Prep_A	2	CreJ	13	4.5	13.06	5.18	-0.681989332887043
1924	expm	F1	array	input	public	expm_F1_array_raw_public.csv	2a_refined_analysis_dataset	Array_2	Prep_A	1	CreJ	13	4.5	13.2	5.22	-0.721174272124673
1925	expm	F1	array	input	public	expm_F1_array_raw_public.csv	2a_refined_analysis_dataset	Array_2	Prep_A	2	CreE	13	4.5	13.06	4.9	-0.399409455882599
1926	expm	F1	array	input	public	expm_F1_array_raw_public.csv	2a_refined_analysis_dataset	Array_2	Prep_A	1	CreE	13	4.5	13.2	4.9	-0.402967243429448
1927	expm	F1	array	input	public	expm_F1_array_raw_public.csv	2a_refined_analysis_dataset	Array_1	Prep_A	1	CreJ	13	4.5	13.01	5.24	-0.735165417848021
1928	expm	F1	array	input	public	expm_F1_array_raw_public.csv	2a_refined_analysis_dataset	Array_1	Prep_A	2	CreJ	13	4.5	13.07	5.28	-0.775357855193061
1929	expm	F1	array	input	public	expm_F1_array_raw_public.csv	2a_refined_analysis_dataset	Array_2	Prep_A	1	CreJ	23	1	23.18	1.06	-0.0601010649485112
1930	expm	F1	array	input	public	expm_F1_array_raw_public.csv	2a_refined_analysis_dataset	Array_2	Prep_A	2	CreJ	23	1	23.04	1.17	-0.173580331643191
1931	expm	F1	array	input	public	expm_F1_array_raw_public.csv	2a_refined_analysis_dataset	Array_1	Prep_A	1	CreJ	23	1	22.94	1.16	-0.161584409776072
1932	expm	F1	array	input	public	expm_F1_array_raw_public.csv	2a_refined_analysis_dataset	Array_1	Prep_A	2	CreJ	23	1	22.87	1.14	-0.142676517456572
1933	expm	F1	array	input	public	expm_F1_array_raw_public.csv	2a_refined_analysis_dataset	Array_2	Prep_A	1	CreE	23	1	23.18	1.19	-0.1891805569933
1934	expm	F1	array	input	public	expm_F1_array_raw_public.csv	2a_refined_analysis_dataset	Array_2	Prep_A	2	CreE	23	1	23.04	1.22	-0.2244526104319
1935	expm	F1	array	input	public	expm_F1_array_raw_public.csv	2a_refined_analysis_dataset	Array_1	Prep_A	1	CreE	23	1	22.94	1.23	-0.22703138164011
1936	expm	F1	array	input	public	expm_F1_array_raw_public.csv	2a_refined_analysis_dataset	Array_1	Prep_A	2	CreE	23	1	22.87	1.21	-0.2062613711966
1937	expm	F1	array	input	public	expm_F1_array_raw_public.csv	2a_refined_analysis_dataset	Array_1	Prep_A	2	CreJ	14	4.5	14.04	5.11	-0.607758852248693
1938	expm	F1	array	input	public	expm_F1_array_raw_public.csv	2a_refined_analysis_dataset	Array_1	Prep_A	1	CreJ	14	4.5	14.1	5.16	-0.662028474661033
1939	expm	F1	array	input	public	expm_F1_array_raw_public.csv	2a_refined_analysis_dataset	Array_2	Prep_A	1	CreJ	14	4.5	14.03	5.19	-0.691856216542274
1940	expm	F1	array	input	public	expm_F1_array_raw_public.csv	2a_refined_analysis_dataset	Array_2	Prep_A	2	CreJ	14	4.5	14.03	5.23	-0.730944074843225
1941	expm	F1	array	input	public	expm_F1_array_raw_public.csv	2a_refined_analysis_dataset	Array_1	Prep_A	1	CreE	14	4.5	14.09	4.99	-0.485916937291231
1942	expm	F1	array	input	public	expm_F1_array_raw_public.csv	2a_refined_analysis_dataset	Array_1	Prep_A	2	CreE	14	4.5	14.03	4.96	-0.458787951559471
1943	expm	F1	array	input	public	expm_F1_array_raw_public.csv	2a_refined_analysis_dataset	Array_2	Prep_A	2	CreE	14	4.5	14.03	4.93	-0.431206746745572
1944	expm	F1	array	input	public	expm_F1_array_raw_public.csv	2a_refined_analysis_dataset	Array_2	Prep_A	1	CreE	14	4.5	14.03	4.95	-0.452321429520601
1945	expm	F1	array	input	public	expm_F1_array_raw_public.csv	2a_refined_analysis_dataset	Array_1	Prep_A	1	CreJ	1	3	1	3.13	-0.129595639237653
1946	expm	F1	array	input	public	expm_F1_array_raw_public.csv	2a_refined_analysis_dataset	Array_1	Prep_A	2	CreJ	1	3	1	3.15	-0.146755151978953
1947	expm	F1	array	input	public	expm_F1_array_raw_public.csv	2a_refined_analysis_dataset	Array_2	Prep_A	1	CreE	1	3	1.01	3.09	-0.0907303912569151
1948	expm	F1	array	input	public	expm_F1_array_raw_public.csv	2a_refined_analysis_dataset	Array_2	Prep_A	2	CreE	1	3	1.01	3.11	-0.110799069676735
1949	expm	F1	array	input	public	expm_F1_array_raw_public.csv	2a_refined_analysis_dataset	Array_2	Prep_A	2	CreJ	1	3	1.01	3.21	-0.213792740761121
1950	expm	F1	array	input	public	expm_F1_array_raw_public.csv	2a_refined_analysis_dataset	Array_2	Prep_A	1	CreJ	1	3	1.01	3.18	-0.176629826308251
1951	expm	F1	array	input	public	expm_F1_array_raw_public.csv	2a_refined_analysis_dataset	Array_1	Prep_A	2	CreE	1	3	1	3.13	-0.127580231817335
1952	expm	F1	array	input	public	expm_F1_array_raw_public.csv	2a_refined_analysis_dataset	Array_1	Prep_A	1	CreE	1	3	1	3.09	-0.0913572903017652
1953	expm	F1	array	input	public	expm_F1_array_raw_public.csv	2a_refined_analysis_dataset	Array_2	Prep_A	2	CreE	24	1	24.11	1.23	-0.233277998662543
1954	expm	F1	array	input	public	expm_F1_array_raw_public.csv	2a_refined_analysis_dataset	Array_2	Prep_A	1	CreE	24	1	24.06	1.21	-0.212287379942293
1955	expm	F1	array	input	public	expm_F1_array_raw_public.csv	2a_refined_analysis_dataset	Array_2	Prep_A	2	CreJ	24	1	24.11	1.12	-0.1167342537837
1956	expm	F1	array	input	public	expm_F1_array_raw_public.csv	2a_refined_analysis_dataset	Array_2	Prep_A	1	CreJ	24	1	24.07	1.04	-0.0429013662936104
1957	expm	F1	array	input	public	expm_F1_array_raw_public.csv	2a_refined_analysis_dataset	Array_1	Prep_A	2	CreE	24	1	24.01	1.2	-0.203404370495353
1958	expm	F1	array	input	public	expm_F1_array_raw_public.csv	2a_refined_analysis_dataset	Array_1	Prep_A	1	CreE	24	1	24.19	1.21	-0.208692958655253
1959	expm	F1	array	input	public	expm_F1_array_raw_public.csv	2a_refined_analysis_dataset	Array_1	Prep_A	1	CreJ	24	1	24.19	1.15	-0.153225226526101
1960	expm	F1	array	input	public	expm_F1_array_raw_public.csv	2a_refined_analysis_dataset	Array_1	Prep_A	2	CreJ	24	1	24.01	1.12	-0.115209565825221
1961	expm	F1	array	input	public	expm_F1_array_raw_public.csv	2a_refined_analysis_dataset	Array_1	Prep_A	2	CreE	15	4.5	14.99	4.94	-0.442837933005567
1962	expm	F1	array	input	public	expm_F1_array_raw_public.csv	2a_refined_analysis_dataset	Array_1	Prep_A	1	CreE	15	4.5	15.07	4.96	-0.460060470701877
1963	expm	F1	array	input	public	expm_F1_array_raw_public.csv	2a_refined_analysis_dataset	Array_1	Prep_A	2	CreJ	15	4.5	14.99	5.2	-0.695962267415454
1964	expm	F1	array	input	public	expm_F1_array_raw_public.csv	2a_refined_analysis_dataset	Array_1	Prep_A	1	CreJ	15	4.5	15.08	5.2	-0.698468719981435
1965	expm	F1	array	input	public	expm_F1_array_raw_public.csv	2a_refined_analysis_dataset	Array_2	Prep_A	2	CreJ	15	4.5	15.11	5.2	-0.700210365446544
1966	expm	F1	array	input	public	expm_F1_array_raw_public.csv	2a_refined_analysis_dataset	Array_2	Prep_A	1	CreJ	15	4.5	15.16	5.17	-0.666045291270994
1967	expm	F1	array	input	public	expm_F1_array_raw_public.csv	2a_refined_analysis_dataset	Array_2	Prep_A	2	CreE	15	4.5	15.11	4.94	-0.441991409638847
1968	expm	F1	array	input	public	expm_F1_array_raw_public.csv	2a_refined_analysis_dataset	Array_2	Prep_A	1	CreE	15	4.5	15.16	4.97	-0.474792101995266
1969	expm	F1	array	input	public	expm_F1_array_raw_public.csv	2a_refined_analysis_dataset	Array_2	Prep_A	2	CreJ	2	3	2.01	3.23	-0.233310817702572
1970	expm	F1	array	input	public	expm_F1_array_raw_public.csv	2a_refined_analysis_dataset	Array_2	Prep_A	1	CreJ	2	3	2	3.24	-0.235271312271402
1971	expm	F1	array	input	public	expm_F1_array_raw_public.csv	2a_refined_analysis_dataset	Array_1	Prep_A	1	CreJ	2	3	1.99	3.17	-0.167757302595622
1972	expm	F1	array	input	public	expm_F1_array_raw_public.csv	2a_refined_analysis_dataset	Array_1	Prep_A	2	CreJ	2	3	1.99	3.22	-0.217536272830802
1973	expm	F1	array	input	public	expm_F1_array_raw_public.csv	2a_refined_analysis_dataset	Array_2	Prep_A	1	CreE	2	3	2	3.12	-0.120266085838963
1974	expm	F1	array	input	public	expm_F1_array_raw_public.csv	2a_refined_analysis_dataset	Array_2	Prep_A	2	CreE	2	3	2.01	3.09	-0.0860719333807736
1975	expm	F1	array	input	public	expm_F1_array_raw_public.csv	2a_refined_analysis_dataset	Array_1	Prep_A	1	CreE	2	3	2	3.12	-0.124213783462253
1976	expm	F1	array	input	public	expm_F1_array_raw_public.csv	2a_refined_analysis_dataset	Array_1	Prep_A	2	CreE	2	3	1.99	3.13	-0.131142115426964
1977	expm	F1	array	input	public	expm_F1_array_raw_public.csv	2a_refined_analysis_dataset	Array_2	Prep_A	2	CreE	25	1	24.7	1.21	-0.206188439375704
1978	expm	F1	array	input	public	expm_F1_array_raw_public.csv	2a_refined_analysis_dataset	Array_2	Prep_A	1	CreE	25	1	25.06	1.21	-0.214700283199264
1979	expm	F1	array	input	public	expm_F1_array_raw_public.csv	2a_refined_analysis_dataset	Array_2	Prep_A	1	CreJ	25	1	25.06	1.02	-0.0199973537883329
1980	expm	F1	array	input	public	expm_F1_array_raw_public.csv	2a_refined_analysis_dataset	Array_2	Prep_A	2	CreJ	25	1	24.7	1.15	-0.151336021840023
1981	expm	F1	array	input	public	expm_F1_array_raw_public.csv	2a_refined_analysis_dataset	Array_1	Prep_A	2	CreJ	25	1	25.08	1.14	-0.138969252506075
1982	expm	F1	array	input	public	expm_F1_array_raw_public.csv	2a_refined_analysis_dataset	Array_1	Prep_A	1	CreJ	25	1	25.1	1.09	-0.0910871484987348
1983	expm	F1	array	input	public	expm_F1_array_raw_public.csv	2a_refined_analysis_dataset	Array_1	Prep_A	1	CreE	25	1	25.1	1.22	-0.218641808081254
1984	expm	F1	array	input	public	expm_F1_array_raw_public.csv	2a_refined_analysis_dataset	Array_1	Prep_A	2	CreE	25	1	25.07	1.2	-0.200566916484494
1985	expm	F1	array	input	public	expm_F1_array_raw_public.csv	2a_refined_analysis_dataset	Array_1	Prep_A	1	CreJ	16	4.5	16.09	5.19	-0.688927815025609
1986	expm	F1	array	input	public	expm_F1_array_raw_public.csv	2a_refined_analysis_dataset	Array_1	Prep_A	2	CreJ	16	4.5	16.01	5.22	-0.716666993133679
1987	expm	F1	array	input	public	expm_F1_array_raw_public.csv	2a_refined_analysis_dataset	Array_1	Prep_A	1	CreE	16	4.5	16.09	5	-0.499498107504985
1988	expm	F1	array	input	public	expm_F1_array_raw_public.csv	2a_refined_analysis_dataset	Array_1	Prep_A	2	CreE	16	4.5	16.01	5.02	-0.516137176403896
1989	expm	F1	array	input	public	expm_F1_array_raw_public.csv	2a_refined_analysis_dataset	Array_2	Prep_A	2	CreJ	16	4.5	16.04	5.21	-0.711026138124291
1990	expm	F1	array	input	public	expm_F1_array_raw_public.csv	2a_refined_analysis_dataset	Array_2	Prep_A	1	CreJ	16	4.5	16.16	5.29	-0.790263604302121
1991	expm	F1	array	input	public	expm_F1_array_raw_public.csv	2a_refined_analysis_dataset	Array_2	Prep_A	1	CreE	16	4.5	16.15	4.96	-0.459060528475245
1992	expm	F1	array	input	public	expm_F1_array_raw_public.csv	2a_refined_analysis_dataset	Array_2	Prep_A	2	CreE	16	4.5	16.04	4.94	-0.435959001976715
1993	expm	F1	array	input	public	expm_F1_array_raw_public.csv	2a_refined_analysis_dataset	Array_2	Prep_A	2	CreJ	3	3	3	3.23	-0.225038421406021
1994	expm	F1	array	input	public	expm_F1_array_raw_public.csv	2a_refined_analysis_dataset	Array_2	Prep_A	1	CreJ	3	3	3.01	3.23	-0.230140196539431
1995	expm	F1	array	input	public	expm_F1_array_raw_public.csv	2a_refined_analysis_dataset	Array_2	Prep_A	2	CreE	3	3	3.01	3.15	-0.152167843804229
1996	expm	F1	array	input	public	expm_F1_array_raw_public.csv	2a_refined_analysis_dataset	Array_2	Prep_A	1	CreE	3	3	3.01	3.16	-0.156530746845869
1997	expm	F1	array	input	public	expm_F1_array_raw_public.csv	2a_refined_analysis_dataset	Array_1	Prep_A	1	CreJ	3	3	2.99	3.2	-0.203415359958476
1998	expm	F1	array	input	public	expm_F1_array_raw_public.csv	2a_refined_analysis_dataset	Array_1	Prep_A	2	CreJ	3	3	3	3.23	-0.226086263235416
1999	expm	F1	array	input	public	expm_F1_array_raw_public.csv	2a_refined_analysis_dataset	Array_1	Prep_A	2	CreE	3	3	3	3.15	-0.145502067555359
[truncated: 2,201 more rows]
