# Supplementary material for: Creatinine assay interferences compromises MELD accuracy and may bias liver allocation
Source: Nat Commun. 2026 Jul 23;17:7111. doi: 10.1038/s41467-026-75011-x (PMC13396164; doi:10.1038/s41467-026-75011-x)
Supplement: Supplementary file 4 — Source Data [file 41467_2026_75011_MOESM4_ESM.zip › figshare_package_FINAL_PUBLIC_DEPOSIT_V1_20260503_002637/02_workflows/F1_workflow_v02/data/01_source_loaded_harmonized/expm_slco_F1_step1_run_inputs_public.csv]

parameter	value
source_layer	V3 central primary-data layer
f1_array_raw	01_primary_data/public/f1_tb_cre_experimental_array_raw.csv
f1_validation_raw	01_primary_data/public/f1_tb_cre_experimental_validation_raw.csv
f1_surface_repository	01_primary_data/public/f1_simulated_surface_repository.csv
f1_surface_metadata	01_primary_data/public/f1_simulated_surface_metadata.csv
