# Supplementary material for: Creatinine assay interferences compromises MELD accuracy and may bias liver allocation
Source: Nat Commun. 2026 Jul 23;17:7111. doi: 10.1038/s41467-026-75011-x (PMC13396164; doi:10.1038/s41467-026-75011-x)
Supplement: Supplementary file 4 — Source Data [file 41467_2026_75011_MOESM4_ESM.zip › figshare_package_FINAL_PUBLIC_DEPOSIT_V1_20260503_002637/02_workflows/F1_workflow_v02/data/01_source_loaded_harmonized/expm_slco_F1_source_load_manifest_public.csv]

file_key	source_path	harmonized_loaded_file_name	source_role	release_status	output_exists	n_rows	n_columns	md5
f1_tb_cre_experimental_array_raw	01_primary_data/public/f1_tb_cre_experimental_array_raw.csv	expm_F1_array_raw_public.csv	F1 experimental array raw primary source	public	TRUE	4200	9	b8ffb94bc127381e0963db2211ba44b8
f1_tb_cre_experimental_validation_raw	01_primary_data/public/f1_tb_cre_experimental_validation_raw.csv	expm_F1_validation_raw_public.csv	F1 experimental validation raw primary source	public	TRUE	32	8	30e9eb0a37dab1d84dbff1649b1b9e07
f1_simulated_surface_repository	01_primary_data/public/f1_simulated_surface_repository.csv	slco_F1_surface_grid_reference_public.csv	F1 simulated surface primary source	public	TRUE	34441	11	87713a0d6868c6ac52ff20ea850e3d58
f1_simulated_surface_metadata	01_primary_data/public/f1_simulated_surface_metadata.csv	slco_F1_surface_meta_reference_public.csv	F1 simulated surface metadata primary source	public	TRUE	9	2	ee2dfece0c0751ab1643f0e896edea9b
