# Supplementary material for: Creatinine assay interferences compromises MELD accuracy and may bias liver allocation
Source: Nat Commun. 2026 Jul 23;17:7111. doi: 10.1038/s41467-026-75011-x (PMC13396164; doi:10.1038/s41467-026-75011-x)
Supplement: Supplementary file 4 — Source Data [file 41467_2026_75011_MOESM4_ESM.zip › figshare_package_FINAL_PUBLIC_DEPOSIT_V1_20260503_002637/02_workflows/F1_workflow_v02/data/02b_figure_content/slco_F1_surface_reference_meta_original_public.csv]

parameter	value	metadata_source
dataset_name	f1_simulated_surface_repository	slco_F1_surface_meta_reference_public.csv
cohort	SIMULATED	slco_F1_surface_meta_reference_public.csv
data_type	in_silico surface grid	slco_F1_surface_meta_reference_public.csv
"row_definition	One row = one equation-defined grid point (tb_mg_dL, cre_true_mg_dL)"	slco_F1_surface_meta_reference_public.csv
tb_range_mg_dL	1 to 35	slco_F1_surface_meta_reference_public.csv
cre_true_range_mg_dL	1 to 6	slco_F1_surface_meta_reference_public.csv
tb_step_mg_dL	0.1	slco_F1_surface_meta_reference_public.csv
cre_step_mg_dL	0.05	slco_F1_surface_meta_reference_public.csv
delta_definition	delta = cre_true_mg_dL - predicted measured creatinine	slco_F1_surface_meta_reference_public.csv
