# Supplementary material for: Creatinine assay interferences compromises MELD accuracy and may bias liver allocation
Source: Nat Commun. 2026 Jul 23;17:7111. doi: 10.1038/s41467-026-75011-x (PMC13396164; doi:10.1038/s41467-026-75011-x)
Supplement: Supplementary file 4 — Source Data [file 41467_2026_75011_MOESM4_ESM.zip › figshare_package_FINAL_PUBLIC_DEPOSIT_V1_20260503_002637/02_workflows/F1_workflow_v02/data/02b_figure_content/slco_F1_surface_rebuild_qc_public.csv]

variable	max_abs_difference	median_abs_difference	mean_abs_difference	n_compared
tb_mg_dL	7.105427357601e-15	0	1.92091373762115e-16	34441
cre_true_mg_dL	8.88178419700125e-16	0	1.09923071745065e-16	34441
crej_measured_pred_mg_dL	6.66133814775094e-15	2.66453525910038e-15	2.59235674005511e-15	34441
cree_measured_pred_mg_dL	1.89848137210902e-13	5.32907051820075e-15	8.49343468811224e-14	34441
delta_crej_to_gravimetry_mg_dL	6.66133814775094e-15	6.66133814775094e-16	9.91687996527855e-16	34441
delta_cree_to_gravimetry_mg_dL	1.85435000688017e-13	1.49880108324396e-15	8.40459947322373e-14	34441
crej_true_recalc_mg_dL	3.5527136788005e-15	8.88178419700125e-16	9.58213277668843e-16	34441
cree_true_recalc_mg_dL	1.73194791841524e-13	4.66293670342566e-15	7.7152660536654e-14	34441
crej_true_recalc_error	2.66453525910038e-15	4.44089209850063e-16	5.50646894882463e-16	34441
cree_true_recalc_error	1.68753899743024e-13	8.88178419700128e-16	7.6057069207708e-14	34441
