# Supplementary material for: Creatinine assay interferences compromises MELD accuracy and may bias liver allocation
Source: Nat Commun. 2026 Jul 23;17:7111. doi: 10.1038/s41467-026-75011-x (PMC13396164; doi:10.1038/s41467-026-75011-x)
Supplement: Supplementary file 4 — Source Data [file 41467_2026_75011_MOESM4_ESM.zip › figshare_package_FINAL_PUBLIC_DEPOSIT_V1_20260503_002637/02_workflows/F1_workflow_v02/data/02a_refined_analysis/expm_F1_refined_dataset_qc_public.csv]

metric	value
array_rows	4200
array_columns	19
array_unique_arrays	3
array_unique_preparers	2
array_unique_assays	2
array_min_tb_trial_mg_dL_after_rounding	0.98
array_max_tb_trial_mg_dL_after_rounding	35.58
array_min_cre_trial_display_mg_dL_after_rounding	0.35
array_max_cre_trial_display_mg_dL_after_rounding	6.09
array_n_tb_trial_values_changed_by_rounding	4200
array_n_cre_trial_display_values_changed_by_rounding	4200
validation_rows	32
validation_columns	16
validation_min_cre_true_gcidms_mg_dL	0.63
validation_max_cre_true_gcidms_mg_dL	4.26
validation_min_tb_measured_mg_dL	0.107
validation_max_tb_measured_mg_dL	28.515
model_coefficients_rows	10
