# Supplementary material for: Creatinine assay interferences compromises MELD accuracy and may bias liver allocation
Source: Nat Commun. 2026 Jul 23;17:7111. doi: 10.1038/s41467-026-75011-x (PMC13396164; doi:10.1038/s41467-026-75011-x)
Supplement: Supplementary file 4 — Source Data [file 41467_2026_75011_MOESM4_ESM.zip › figshare_package_FINAL_PUBLIC_DEPOSIT_V1_20260503_002637/02_workflows/F1_workflow_v02/data/02a_refined_analysis/expm_F1_pre_correction_rounding_qc_public.csv]

variable	rounding_rule	n_total_values	n_values_changed_by_rounding	max_abs_rounding_difference	mean_abs_rounding_difference	min_value_after_rounding	max_value_after_rounding
TB_trial_M_mg_dL	round to 2 decimal places before correction/model calculation	4200	4200	0.00499893919266015	0.00250339547922569	0.98	35.58
trial_display_Cre_M_mg_dL	round to 2 decimal places before correction/model calculation	4200	4200	0.00499854811828993	0.00252476009694654	0.35	6.09
