# Supplementary material for: Creatinine assay interferences compromises MELD accuracy and may bias liver allocation
Source: Nat Commun. 2026 Jul 23;17:7111. doi: 10.1038/s41467-026-75011-x (PMC13396164; doi:10.1038/s41467-026-75011-x)
Supplement: Supplementary file 4 — Source Data [file 41467_2026_75011_MOESM4_ESM.zip › figshare_package_FINAL_PUBLIC_DEPOSIT_V1_20260503_002637/02_workflows/F1_workflow_v02/data/02a_refined_analysis/expm_F1_model_coefficients_public.csv]

assay	term	coefficient	equation_role	workflow_step	release_status
CreJ	intercept	0.0115	true_creatinine_from_measured_creatinine_and_total_bilirubin	2a_refined_model_coefficients	public
CreJ	tb_mg_dL	-0.012	true_creatinine_from_measured_creatinine_and_total_bilirubin	2a_refined_model_coefficients	public
CreJ	tb_mg_dL_squared	0.00025	true_creatinine_from_measured_creatinine_and_total_bilirubin	2a_refined_model_coefficients	public
CreJ	cre_measured_mg_dL	1.039	true_creatinine_from_measured_creatinine_and_total_bilirubin	2a_refined_model_coefficients	public
CreJ	cre_measured_mg_dL_squared	-0.0294	true_creatinine_from_measured_creatinine_and_total_bilirubin	2a_refined_model_coefficients	public
CreE	intercept	0.1945	true_creatinine_from_measured_creatinine_and_total_bilirubin	2a_refined_model_coefficients	public
CreE	tb_mg_dL	-0.013	true_creatinine_from_measured_creatinine_and_total_bilirubin	2a_refined_model_coefficients	public
CreE	tb_mg_dL_squared	3e-05	true_creatinine_from_measured_creatinine_and_total_bilirubin	2a_refined_model_coefficients	public
CreE	cre_measured_mg_dL	0.9076	true_creatinine_from_measured_creatinine_and_total_bilirubin	2a_refined_model_coefficients	public
CreE	cre_measured_mg_dL_squared	-3e-04	true_creatinine_from_measured_creatinine_and_total_bilirubin	2a_refined_model_coefficients	public
