# Supplementary material for: Creatinine assay interferences compromises MELD accuracy and may bias liver allocation
Source: Nat Commun. 2026 Jul 23;17:7111. doi: 10.1038/s41467-026-75011-x (PMC13396164; doi:10.1038/s41467-026-75011-x)
Supplement: Supplementary file 4 — Source Data [file 41467_2026_75011_MOESM4_ESM.zip › figshare_package_FINAL_PUBLIC_DEPOSIT_V1_20260503_002637/02_workflows/F1_workflow_v02/data/02a_refined_analysis/expm_F1_refined_manual_clarifications_public.csv]

item	issue	suggested_manual_check
model_coefficients	Coefficients are used as fixed manuscript/model coefficients; this script does not refit regression equations from the raw experimental array.	Confirm that fixed coefficients are the final accepted coefficients for Figure 1 reproduction.
pre_correction_rounding	TB_trial_M_mg_dL and trial_display_Cre_M_mg_dL are rounded to 2 decimal places in the refined array dataset before downstream correction/model processing.	Confirm that two-decimal rounding is the intended final analytical precision for both variables.
plot_correction_mg_dL	The legacy column plot_correction_mg_dL is retained from the source file. This script does not overwrite it unless a final recalculation formula is explicitly specified.	Confirm whether plot_correction_mg_dL should remain source-derived or be recalculated from rounded trial-display values.
