# Supplementary material for: Creatinine assay interferences compromises MELD accuracy and may bias liver allocation
Source: Nat Commun. 2026 Jul 23;17:7111. doi: 10.1038/s41467-026-75011-x (PMC13396164; doi:10.1038/s41467-026-75011-x)
Supplement: Supplementary file 4 — Source Data [file 41467_2026_75011_MOESM4_ESM.zip › figshare_package_FINAL_PUBLIC_DEPOSIT_V1_20260503_002637/02_workflows/F1_workflow_v02/data/02a_refined_analysis/expm_F1_array_input_public.csv]

expm_F1_array_row_id	domain	anchor	data_object	unit_or_role	release_status	source_harmonized_file_name	workflow_step	array_id	preparer_id	replicate	assay	TB_nominal_grav_mg_dL	Cre_nominal_grav_mg_dL	TB_trial_M_mg_dL	trial_display_Cre_M_mg_dL	plot_correction_mg_dL	TB_trial_M_mg_dL_unrounded	trial_display_Cre_M_mg_dL_unrounded
1	expm	F1	array	input	public	expm_F1_array_raw_public.csv	2a_refined_analysis_dataset	Array_1	Prep_A	2	CreE	27	3	27.22	3.54	-0.541120525715191	27.2227640681025	3.54112052571519
2	expm	F1	array	input	public	expm_F1_array_raw_public.csv	2a_refined_analysis_dataset	Array_1	Prep_A	1	CreE	27	3	27.13	3.48	-0.480865451714561	27.1297714113581	3.48086545171456
3	expm	F1	array	input	public	expm_F1_array_raw_public.csv	2a_refined_analysis_dataset	Array_1	Prep_A	2	CreJ	27	3	27.22	3.39	-0.386578220459593	27.2238964489877	3.38657822045959
4	expm	F1	array	input	public	expm_F1_array_raw_public.csv	2a_refined_analysis_dataset	Array_1	Prep_A	1	CreJ	27	3	27.13	3.32	-0.317061468810564	27.1309037922433	3.31706146881056
5	expm	F1	array	input	public	expm_F1_array_raw_public.csv	2a_refined_analysis_dataset	Array_2	Prep_A	2	CreE	27	3	26.94	3.46	-0.458450885953881	26.9427373034614	3.45845088595388
6	expm	F1	array	input	public	expm_F1_array_raw_public.csv	2a_refined_analysis_dataset	Array_2	Prep_A	1	CreE	27	3	27.09	3.44	-0.444941023997581	27.0883874463113	3.44494102399758
7	expm	F1	array	input	public	expm_F1_array_raw_public.csv	2a_refined_analysis_dataset	Array_2	Prep_A	2	CreJ	27	3	26.94	3.25	-0.250850883309386	26.9408989462757	3.25085088330939
8	expm	F1	array	input	public	expm_F1_array_raw_public.csv	2a_refined_analysis_dataset	Array_2	Prep_A	1	CreJ	27	3	27.09	3.36	-0.356181154200586	27.0865490891256	3.35618115420059
9	expm	F1	array	input	public	expm_F1_array_raw_public.csv	2a_refined_analysis_dataset	Array_1	Prep_A	2	CreJ	14	1.5	14.04	1.62	-0.118988270391514	14.0405223698577	1.61898827039151
10	expm	F1	array	input	public	expm_F1_array_raw_public.csv	2a_refined_analysis_dataset	Array_1	Prep_A	1	CreJ	14	1.5	13.97	1.67	-0.169119633993204	13.9731345470821	1.6691196339932
11	expm	F1	array	input	public	expm_F1_array_raw_public.csv	2a_refined_analysis_dataset	Array_1	Prep_A	2	CreE	14	1.5	14.04	1.65	-0.151671639904077	14.0423697323553	1.65167163990408
12	expm	F1	array	input	public	expm_F1_array_raw_public.csv	2a_refined_analysis_dataset	Array_1	Prep_A	1	CreE	14	1.5	13.97	1.62	-0.117354678783357	13.9749819095797	1.61735467878336
13	expm	F1	array	input	public	expm_F1_array_raw_public.csv	2a_refined_analysis_dataset	Array_2	Prep_A	2	CreJ	14	1.5	14.05	1.62	-0.118172262759379	14.0544349504726	1.61817226275938
14	expm	F1	array	input	public	expm_F1_array_raw_public.csv	2a_refined_analysis_dataset	Array_2	Prep_A	1	CreJ	14	1.5	13.95	1.66	-0.164333157636229	13.9536370559732	1.66433315763623
15	expm	F1	array	input	public	expm_F1_array_raw_public.csv	2a_refined_analysis_dataset	Array_2	Prep_A	2	CreE	14	1.5	14.06	1.63	-0.128077453268937	14.056282364532	1.62807745326894
16	expm	F1	array	input	public	expm_F1_array_raw_public.csv	2a_refined_analysis_dataset	Array_2	Prep_A	1	CreE	14	1.5	13.96	1.63	-0.125134268170357	13.9554844700326	1.62513426817036
17	expm	F1	array	input	public	expm_F1_array_raw_public.csv	2a_refined_analysis_dataset	Array_1	Prep_A	2	CreE	28	3	28.07	3.51	-0.513187779826595	28.0708837474689	3.5131877798266
18	expm	F1	array	input	public	expm_F1_array_raw_public.csv	2a_refined_analysis_dataset	Array_1	Prep_A	1	CreE	28	3	27.97	3.49	-0.493858519229065	27.9677062606411	3.49385851922907
19	expm	F1	array	input	public	expm_F1_array_raw_public.csv	2a_refined_analysis_dataset	Array_2	Prep_A	2	CreE	28	3	28.26	3.51	-0.512526062038075	28.2558230259916	3.51252606203808
20	expm	F1	array	input	public	expm_F1_array_raw_public.csv	2a_refined_analysis_dataset	Array_2	Prep_A	1	CreE	28	3	28.24	3.4	-0.398363626116995	28.2356597302308	3.398363626117
21	expm	F1	array	input	public	expm_F1_array_raw_public.csv	2a_refined_analysis_dataset	Array_1	Prep_A	1	CreJ	28	3	27.97	3.31	-0.305414308835168	27.9658659510949	3.30541430883517
22	expm	F1	array	input	public	expm_F1_array_raw_public.csv	2a_refined_analysis_dataset	Array_1	Prep_A	2	CreJ	28	3	28.07	3.22	-0.224073121688479	28.0690434379227	3.22407312168848
23	expm	F1	array	input	public	expm_F1_array_raw_public.csv	2a_refined_analysis_dataset	Array_2	Prep_A	2	CreJ	28	3	28.25	3.3	-0.296779437692968	28.2539844744108	3.29677943769297
24	expm	F1	array	input	public	expm_F1_array_raw_public.csv	2a_refined_analysis_dataset	Array_2	Prep_A	1	CreJ	28	3	28.23	3.28	-0.282070106411188	28.23382117865	3.28207010641119
25	expm	F1	array	input	public	expm_F1_array_raw_public.csv	2a_refined_analysis_dataset	Array_2	Prep_A	2	CreJ	15	1.5	15.05	1.65	-0.152195921013691	15.0485725629229	1.65219592101369
26	expm	F1	array	input	public	expm_F1_array_raw_public.csv	2a_refined_analysis_dataset	Array_2	Prep_A	1	CreJ	15	1.5	15	1.64	-0.136446367395971	15.0014441869439	1.63644636739597
27	expm	F1	array	input	public	expm_F1_array_raw_public.csv	2a_refined_analysis_dataset	Array_2	Prep_A	1	CreE	15	1.5	15	1.64	-0.136199284483749	15.0032919090534	1.63619928448375
28	expm	F1	array	input	public	expm_F1_array_raw_public.csv	2a_refined_analysis_dataset	Array_2	Prep_A	2	CreE	15	1.5	15.05	1.65	-0.152348033781639	15.0504202850324	1.65234803378164
29	expm	F1	array	input	public	expm_F1_array_raw_public.csv	2a_refined_analysis_dataset	Array_1	Prep_A	2	CreE	15	1.5	14.91	1.63	-0.129434518674189	14.9071548679041	1.62943451867419
30	expm	F1	array	input	public	expm_F1_array_raw_public.csv	2a_refined_analysis_dataset	Array_1	Prep_A	1	CreE	15	1.5	15.03	1.66	-0.160141643592769	15.0274976228685	1.66014164359277
31	expm	F1	array	input	public	expm_F1_array_raw_public.csv	2a_refined_analysis_dataset	Array_1	Prep_A	2	CreJ	15	1.5	14.91	1.54	-0.0433552206707439	14.9082740015751	1.54335522067074
32	expm	F1	array	input	public	expm_F1_array_raw_public.csv	2a_refined_analysis_dataset	Array_1	Prep_A	1	CreJ	15	1.5	15.03	1.66	-0.161509152999964	15.0286167565395	1.66150915299996
33	expm	F1	array	input	public	expm_F1_array_raw_public.csv	2a_refined_analysis_dataset	Array_1	Prep_A	2	CreE	29	3	29.04	3.41	-0.406651860659701	29.0445886455963	3.4066518606597
34	expm	F1	array	input	public	expm_F1_array_raw_public.csv	2a_refined_analysis_dataset	Array_1	Prep_A	1	CreE	29	3	29.23	3.5	-0.498229344124181	29.2300887361234	3.49822934412418
35	expm	F1	array	input	public	expm_F1_array_raw_public.csv	2a_refined_analysis_dataset	Array_2	Prep_A	1	CreE	29	3	29.12	3.45	-0.451398517067751	29.1155285371394	3.45139851706775
36	expm	F1	array	input	public	expm_F1_array_raw_public.csv	2a_refined_analysis_dataset	Array_2	Prep_A	2	CreE	29	3	29.18	3.5	-0.50434843279931	29.1839025983353	3.50434843279931
37	expm	F1	array	input	public	expm_F1_array_raw_public.csv	2a_refined_analysis_dataset	Array_1	Prep_A	2	CreJ	29	3	29.04	3.32	-0.319649732073259	29.0427510818117	3.31964973207326
38	expm	F1	array	input	public	expm_F1_array_raw_public.csv	2a_refined_analysis_dataset	Array_1	Prep_A	1	CreJ	29	3	29.23	3.28	-0.280570676096059	29.2282511723388	3.28057067609606
39	expm	F1	array	input	public	expm_F1_array_raw_public.csv	2a_refined_analysis_dataset	Array_2	Prep_A	2	CreJ	29	3	29.18	3.29	-0.291548921330203	29.1820650702812	3.2915489213302
40	expm	F1	array	input	public	expm_F1_array_raw_public.csv	2a_refined_analysis_dataset	Array_2	Prep_A	1	CreJ	29	3	29.11	3.31	-0.309885119050053	29.1136910090852	3.30988511905005
41	expm	F1	array	input	public	expm_F1_array_raw_public.csv	2a_refined_analysis_dataset	Array_2	Prep_A	2	CreJ	16	1.5	16.02	1.68	-0.175219974626528	16.0245789869479	1.67521997462653
42	expm	F1	array	input	public	expm_F1_array_raw_public.csv	2a_refined_analysis_dataset	Array_2	Prep_A	1	CreJ	16	1.5	15.99	1.77	-0.270347604265108	15.9861862110729	1.77034760426511
43	expm	F1	array	input	public	expm_F1_array_raw_public.csv	2a_refined_analysis_dataset	Array_1	Prep_A	2	CreE	16	1.5	15.95	1.71	-0.20511069747507	15.9508600580198	1.70511069747507
44	expm	F1	array	input	public	expm_F1_array_raw_public.csv	2a_refined_analysis_dataset	Array_1	Prep_A	1	CreE	16	1.5	15.99	1.68	-0.18080267747486	15.9916443763298	1.68080267747486
45	expm	F1	array	input	public	expm_F1_array_raw_public.csv	2a_refined_analysis_dataset	Array_2	Prep_A	2	CreE	16	1.5	16.03	1.62	-0.12191408666017	16.0264245841629	1.62191408666017
46	expm	F1	array	input	public	expm_F1_array_raw_public.csv	2a_refined_analysis_dataset	Array_2	Prep_A	1	CreE	16	1.5	15.99	1.67	-0.16982539758908	15.9880318082879	1.66982539758908
47	expm	F1	array	input	public	expm_F1_array_raw_public.csv	2a_refined_analysis_dataset	Array_1	Prep_A	2	CreJ	16	1.5	15.95	1.67	-0.174455629273199	15.9490133989677	1.6744556292732
48	expm	F1	array	input	public	expm_F1_array_raw_public.csv	2a_refined_analysis_dataset	Array_1	Prep_A	1	CreJ	16	1.5	15.99	1.66	-0.16285442016558	15.9897977172777	1.66285442016558
49	expm	F1	array	input	public	expm_F1_array_raw_public.csv	2a_refined_analysis_dataset	Array_2	Prep_A	1	CreJ	30	3	30.35	3.33	-0.332180256774908	30.3453474082191	3.33218025677491
50	expm	F1	array	input	public	expm_F1_array_raw_public.csv	2a_refined_analysis_dataset	Array_2	Prep_A	2	CreJ	30	3	30.05	3.32	-0.323188515264448	30.0542957885671	3.32318851526445
51	expm	F1	array	input	public	expm_F1_array_raw_public.csv	2a_refined_analysis_dataset	Array_2	Prep_A	2	CreE	30	3	30.06	3.49	-0.490709936172323	30.0558334799325	3.49070993617232
52	expm	F1	array	input	public	expm_F1_array_raw_public.csv	2a_refined_analysis_dataset	Array_2	Prep_A	1	CreE	30	3	30.35	3.51	-0.509114777665503	30.3468850995845	3.5091147776655
53	expm	F1	array	input	public	expm_F1_array_raw_public.csv	2a_refined_analysis_dataset	Array_1	Prep_A	2	CreJ	30	3	30.15	3.39	-0.393611835151979	30.1493953361159	3.39361183515198
54	expm	F1	array	input	public	expm_F1_array_raw_public.csv	2a_refined_analysis_dataset	Array_1	Prep_A	1	CreJ	30	3	30	3.37	-0.365745871716079	30.0004986954669	3.36574587171608
55	expm	F1	array	input	public	expm_F1_array_raw_public.csv	2a_refined_analysis_dataset	Array_1	Prep_A	1	CreE	30	3	30	3.53	-0.526453819597233	29.9993619170577	3.52645381959723
56	expm	F1	array	input	public	expm_F1_array_raw_public.csv	2a_refined_analysis_dataset	Array_1	Prep_A	2	CreE	30	3	30.15	3.55	-0.545101505159623	30.1482585577067	3.54510150515962
57	expm	F1	array	input	public	expm_F1_array_raw_public.csv	2a_refined_analysis_dataset	Array_2	Prep_A	2	CreJ	17	1.5	17.07	1.65	-0.150112132520513	17.0720068879795	1.65011213252051
58	expm	F1	array	input	public	expm_F1_array_raw_public.csv	2a_refined_analysis_dataset	Array_2	Prep_A	1	CreJ	17	1.5	17.03	1.63	-0.128621702781893	17.0309911505681	1.62862170278189
59	expm	F1	array	input	public	expm_F1_array_raw_public.csv	2a_refined_analysis_dataset	Array_2	Prep_A	2	CreE	17	1.5	17.07	1.68	-0.1829927026292	17.0724194225428	1.6829927026292
60	expm	F1	array	input	public	expm_F1_array_raw_public.csv	2a_refined_analysis_dataset	Array_2	Prep_A	1	CreE	17	1.5	17.03	1.68	-0.18431572108427	17.0314036851314	1.68431572108427
61	expm	F1	array	input	public	expm_F1_array_raw_public.csv	2a_refined_analysis_dataset	Array_1	Prep_A	2	CreE	17	1.5	17.07	1.7	-0.19577309652103	17.07012787024	1.69577309652103
62	expm	F1	array	input	public	expm_F1_array_raw_public.csv	2a_refined_analysis_dataset	Array_1	Prep_A	1	CreE	17	1.5	16.94	1.67	-0.16912147527201	16.9369580247236	1.66912147527201
63	expm	F1	array	input	public	expm_F1_array_raw_public.csv	2a_refined_analysis_dataset	Array_1	Prep_A	2	CreJ	17	1.5	17.07	1.68	-0.183373241374002	17.0682818435985	1.683373241374
64	expm	F1	array	input	public	expm_F1_array_raw_public.csv	2a_refined_analysis_dataset	Array_1	Prep_A	1	CreJ	17	1.5	16.94	1.65	-0.150806167589492	16.9351119980821	1.65080616758949
65	expm	F1	array	input	public	expm_F1_array_raw_public.csv	2a_refined_analysis_dataset	Array_2	Prep_A	2	CreE	31	3	31.06	3.52	-0.518394699581316	31.062156948219	3.51839469958132
66	expm	F1	array	input	public	expm_F1_array_raw_public.csv	2a_refined_analysis_dataset	Array_2	Prep_A	1	CreE	31	3	31.05	3.54	-0.542913534785716	31.0502060002775	3.54291353478572
67	expm	F1	array	input	public	expm_F1_array_raw_public.csv	2a_refined_analysis_dataset	Array_2	Prep_A	1	CreJ	31	3	31.05	3.3	-0.296428525157817	31.0483693691696	3.29642852515782
68	expm	F1	array	input	public	expm_F1_array_raw_public.csv	2a_refined_analysis_dataset	Array_2	Prep_A	2	CreJ	31	3	31.06	3.25	-0.245903998713227	31.0603203171111	3.24590399871323
69	expm	F1	array	input	public	expm_F1_array_raw_public.csv	2a_refined_analysis_dataset	Array_1	Prep_A	1	CreJ	31	3	31.07	3.37	-0.368666462308452	31.0736523191123	3.36866646230845
70	expm	F1	array	input	public	expm_F1_array_raw_public.csv	2a_refined_analysis_dataset	Array_1	Prep_A	2	CreJ	31	3	31.09	3.29	-0.291481187451042	31.0870004024983	3.29148118745104
71	expm	F1	array	input	public	expm_F1_array_raw_public.csv	2a_refined_analysis_dataset	Array_1	Prep_A	1	CreE	31	3	31.07	3.53	-0.529652540465026	31.0726271258079	3.52965254046503
72	expm	F1	array	input	public	expm_F1_array_raw_public.csv	2a_refined_analysis_dataset	Array_1	Prep_A	2	CreE	31	3	31.09	3.54	-0.539246314716846	31.0859752091939	3.53924631471685
73	expm	F1	array	input	public	expm_F1_array_raw_public.csv	2a_refined_analysis_dataset	Array_2	Prep_A	1	CreJ	18	1.5	18.05	1.63	-0.133664925310916	18.0458754216208	1.63366492531092
74	expm	F1	array	input	public	expm_F1_array_raw_public.csv	2a_refined_analysis_dataset	Array_2	Prep_A	2	CreJ	18	1.5	18.08	1.63	-0.133735215050376	18.0847233940363	1.63373521505038
75	expm	F1	array	input	public	expm_F1_array_raw_public.csv	2a_refined_analysis_dataset	Array_2	Prep_A	1	CreE	18	1.5	18.04	1.7	-0.19655545479304	18.0447546374035	1.69655545479304
76	expm	F1	array	input	public	expm_F1_array_raw_public.csv	2a_refined_analysis_dataset	Array_2	Prep_A	2	CreE	18	1.5	18.08	1.7	-0.20109243100682	18.083602609819	1.70109243100682
77	expm	F1	array	input	public	expm_F1_array_raw_public.csv	2a_refined_analysis_dataset	Array_1	Prep_A	2	CreJ	18	1.5	17.94	1.55	-0.0529802466927576	17.9356696932976	1.55298024669276
78	expm	F1	array	input	public	expm_F1_array_raw_public.csv	2a_refined_analysis_dataset	Array_1	Prep_A	1	CreJ	18	1.5	17.97	1.65	-0.150536591739148	17.9707759256787	1.65053659173915
79	expm	F1	array	input	public	expm_F1_array_raw_public.csv	2a_refined_analysis_dataset	Array_1	Prep_A	2	CreE	18	1.5	17.93	1.71	-0.20734618104594	17.9345488726656	1.70734618104594
80	expm	F1	array	input	public	expm_F1_array_raw_public.csv	2a_refined_analysis_dataset	Array_1	Prep_A	1	CreE	18	1.5	17.97	1.69	-0.18997216469488	17.9696551050467	1.68997216469488
81	expm	F1	array	input	public	expm_F1_array_raw_public.csv	2a_refined_analysis_dataset	Array_1	Prep_A	1	CreJ	32	3	31.78	3.3	-0.303001399670813	31.7832824303764	3.30300139967081
82	expm	F1	array	input	public	expm_F1_array_raw_public.csv	2a_refined_analysis_dataset	Array_1	Prep_A	2	CreJ	32	3	31.93	3.31	-0.312610840495823	31.9274366698266	3.31261084049582
83	expm	F1	array	input	public	expm_F1_array_raw_public.csv	2a_refined_analysis_dataset	Array_2	Prep_A	2	CreJ	32	3	32.02	3.28	-0.27649564521116	32.0201906654968	3.27649564521116
84	expm	F1	array	input	public	expm_F1_array_raw_public.csv	2a_refined_analysis_dataset	Array_2	Prep_A	1	CreJ	32	3	31.99	3.31	-0.30755293333084	31.9929674057969	3.30755293333084
85	expm	F1	array	input	public	expm_F1_array_raw_public.csv	2a_refined_analysis_dataset	Array_2	Prep_A	1	CreE	32	3	31.99	3.51	-0.514149392171567	31.9948030011885	3.51414939217157
86	expm	F1	array	input	public	expm_F1_array_raw_public.csv	2a_refined_analysis_dataset	Array_2	Prep_A	2	CreE	32	3	32.02	3.51	-0.505616747193277	32.0220262608884	3.50561674719328
87	expm	F1	array	input	public	expm_F1_array_raw_public.csv	2a_refined_analysis_dataset	Array_1	Prep_A	1	CreE	32	3	31.79	3.57	-0.566239931917917	31.7851171984213	3.56623993191792
88	expm	F1	array	input	public	expm_F1_array_raw_public.csv	2a_refined_analysis_dataset	Array_1	Prep_A	2	CreE	32	3	31.93	3.52	-0.515646598584297	31.9292714378715	3.5156465985843
89	expm	F1	array	input	public	expm_F1_array_raw_public.csv	2a_refined_analysis_dataset	Array_2	Prep_A	1	CreE	19	1.5	19	1.73	-0.226794657439644	19.0021187943973	1.72679465743964
90	expm	F1	array	input	public	expm_F1_array_raw_public.csv	2a_refined_analysis_dataset	Array_2	Prep_A	2	CreE	19	1.5	18.94	1.71	-0.207825942023644	18.9431542471888	1.70782594202364
91	expm	F1	array	input	public	expm_F1_array_raw_public.csv	2a_refined_analysis_dataset	Array_2	Prep_A	1	CreJ	19	1.5	19	1.64	-0.142114133362172	19.0032421357207	1.64211413336217
92	expm	F1	array	input	public	expm_F1_array_raw_public.csv	2a_refined_analysis_dataset	Array_2	Prep_A	2	CreJ	19	1.5	18.94	1.35	0.154300302677818	18.9442775885122	1.34569969732218
93	expm	F1	array	input	public	expm_F1_array_raw_public.csv	2a_refined_analysis_dataset	Array_1	Prep_A	2	CreE	19	1.5	18.96	1.68	-0.179404170971984	18.9643045249774	1.67940417097198
94	expm	F1	array	input	public	expm_F1_array_raw_public.csv	2a_refined_analysis_dataset	Array_1	Prep_A	1	CreE	19	1.5	19.07	1.7	-0.198693761381094	19.0717631060454	1.69869376138109
95	expm	F1	array	input	public	expm_F1_array_raw_public.csv	2a_refined_analysis_dataset	Array_1	Prep_A	2	CreJ	19	1.5	18.97	1.61	-0.111544840286095	18.9654258773716	1.61154484028609
96	expm	F1	array	input	public	expm_F1_array_raw_public.csv	2a_refined_analysis_dataset	Array_1	Prep_A	1	CreJ	19	1.5	19.07	1.6	-0.102205840367885	19.0728844584396	1.60220584036788
97	expm	F1	array	input	public	expm_F1_array_raw_public.csv	2a_refined_analysis_dataset	Array_1	Prep_A	1	CreJ	33	3	32.99	3.28	-0.281331541258181	32.9944969178462	3.28133154125818
98	expm	F1	array	input	public	expm_F1_array_raw_public.csv	2a_refined_analysis_dataset	Array_1	Prep_A	2	CreJ	33	3	33.28	3.35	-0.351927777946481	33.2842112274736	3.35192777794648
99	expm	F1	array	input	public	expm_F1_array_raw_public.csv	2a_refined_analysis_dataset	Array_1	Prep_A	1	CreE	33	3	32.99	3.55	-0.545716715270315	32.9933632474377	3.54571671527032
100	expm	F1	array	input	public	expm_F1_array_raw_public.csv	2a_refined_analysis_dataset	Array_1	Prep_A	2	CreE	33	3	33.28	3.56	-0.557666735318025	33.2830775570651	3.55766673531803
101	expm	F1	array	input	public	expm_F1_array_raw_public.csv	2a_refined_analysis_dataset	Array_2	Prep_A	1	CreE	33	3	32.79	3.57	-0.570466794290925	32.7936444891605	3.57046679429093
102	expm	F1	array	input	public	expm_F1_array_raw_public.csv	2a_refined_analysis_dataset	Array_2	Prep_A	2	CreE	33	3	33.2	3.54	-0.537214539723095	33.1980202447905	3.5372145397231
103	expm	F1	array	input	public	expm_F1_array_raw_public.csv	2a_refined_analysis_dataset	Array_2	Prep_A	1	CreJ	33	3	32.79	3.21	-0.208076043735986	32.7918069948593	3.20807604373599
104	expm	F1	array	input	public	expm_F1_array_raw_public.csv	2a_refined_analysis_dataset	Array_2	Prep_A	2	CreJ	33	3	33.2	3.3	-0.300543480330736	33.1961827504893	3.30054348033074
105	expm	F1	array	input	public	expm_F1_array_raw_public.csv	2a_refined_analysis_dataset	Array_2	Prep_A	1	CreE	20	1.5	20	1.71	-0.213243236509719	19.997833605011	1.71324323650972
106	expm	F1	array	input	public	expm_F1_array_raw_public.csv	2a_refined_analysis_dataset	Array_2	Prep_A	2	CreE	20	1.5	20.05	1.71	-0.211162204362809	20.0511953062174	1.71116220436281
107	expm	F1	array	input	public	expm_F1_array_raw_public.csv	2a_refined_analysis_dataset	Array_1	Prep_A	2	CreE	20	1.5	19.95	1.67	-0.165619418950709	19.9509782041155	1.66561941895071
108	expm	F1	array	input	public	expm_F1_array_raw_public.csv	2a_refined_analysis_dataset	Array_1	Prep_A	1	CreE	20	1.5	20.2	1.73	-0.227638004243919	20.1998346823266	1.72763800424392
109	expm	F1	array	input	public	expm_F1_array_raw_public.csv	2a_refined_analysis_dataset	Array_2	Prep_A	1	CreJ	20	1.5	20	1.68	-0.17560618976989	19.9988102166055	1.67560618976989
110	expm	F1	array	input	public	expm_F1_array_raw_public.csv	2a_refined_analysis_dataset	Array_2	Prep_A	2	CreJ	20	1.5	20.05	1.62	-0.11821438862523	20.0521719178119	1.61821438862523
111	expm	F1	array	input	public	expm_F1_array_raw_public.csv	2a_refined_analysis_dataset	Array_1	Prep_A	2	CreJ	20	1.5	19.95	1.65	-0.152986723102305	19.9520999340623	1.6529867231023
112	expm	F1	array	input	public	expm_F1_array_raw_public.csv	2a_refined_analysis_dataset	Array_1	Prep_A	1	CreJ	20	1.5	20.2	1.55	-0.0499184538088346	20.2009564122734	1.54991845380883
113	expm	F1	array	input	public	expm_F1_array_raw_public.csv	2a_refined_analysis_dataset	Array_1	Prep_A	1	CreE	34	3	34.48	3.6	-0.600883509234869	34.4789532385066	3.60088350923487
114	expm	F1	array	input	public	expm_F1_array_raw_public.csv	2a_refined_analysis_dataset	Array_1	Prep_A	2	CreE	34	3	34.15	3.52	-0.522252837722519	34.150285830789	3.52225283772252
115	expm	F1	array	input	public	expm_F1_array_raw_public.csv	2a_refined_analysis_dataset	Array_1	Prep_A	2	CreJ	34	3	34.15	3.32	-0.318258869068195	34.1484515140082	3.3182588690682
116	expm	F1	array	input	public	expm_F1_array_raw_public.csv	2a_refined_analysis_dataset	Array_1	Prep_A	1	CreJ	34	3	34.48	3.27	-0.268305708653445	34.4771189217257	3.26830570865345
117	expm	F1	array	input	public	expm_F1_array_raw_public.csv	2a_refined_analysis_dataset	Array_2	Prep_A	1	CreE	34	3	34.14	3.54	-0.539125942049859	34.1381266038546	3.53912594204986
118	expm	F1	array	input	public	expm_F1_array_raw_public.csv	2a_refined_analysis_dataset	Array_2	Prep_A	2	CreE	34	3	34.03	3.54	-0.543526324688749	34.0252637227787	3.54352632468875
119	expm	F1	array	input	public	expm_F1_array_raw_public.csv	2a_refined_analysis_dataset	Array_2	Prep_A	2	CreJ	34	3	34.02	3.33	-0.329943878553623	34.023428848426	3.32994387855362
120	expm	F1	array	input	public	expm_F1_array_raw_public.csv	2a_refined_analysis_dataset	Array_2	Prep_A	1	CreJ	34	3	34.14	3.25	-0.246914184224513	34.1362917295019	3.24691418422451
121	expm	F1	array	input	public	expm_F1_array_raw_public.csv	2a_refined_analysis_dataset	Array_2	Prep_A	1	CreE	21	1.5	21.14	1.75	-0.249671577461379	21.137233802049	1.74967157746138
122	expm	F1	array	input	public	expm_F1_array_raw_public.csv	2a_refined_analysis_dataset	Array_2	Prep_A	2	CreE	21	1.5	21.09	1.72	-0.216109113033989	21.0913524145679	1.71610911303399
123	expm	F1	array	input	public	expm_F1_array_raw_public.csv	2a_refined_analysis_dataset	Array_1	Prep_A	2	CreE	21	1.5	21.03	1.71	-0.205075271061269	21.0307039926531	1.70507527106127
124	expm	F1	array	input	public	expm_F1_array_raw_public.csv	2a_refined_analysis_dataset	Array_1	Prep_A	1	CreE	21	1.5	21.06	1.73	-0.232650002951439	21.0648212479997	1.73265000295144
125	expm	F1	array	input	public	expm_F1_array_raw_public.csv	2a_refined_analysis_dataset	Array_2	Prep_A	1	CreJ	21	1.5	21.14	1.68	-0.179327329064815	21.1353880874114	1.67932732906481
126	expm	F1	array	input	public	expm_F1_array_raw_public.csv	2a_refined_analysis_dataset	Array_2	Prep_A	2	CreJ	21	1.5	21.09	1.68	-0.184561223549515	21.0895066999304	1.68456122354951
127	expm	F1	array	input	public	expm_F1_array_raw_public.csv	2a_refined_analysis_dataset	Array_1	Prep_A	1	CreJ	21	1.5	21.06	1.65	-0.151552995070468	21.0645300784666	1.65155299507047
128	expm	F1	array	input	public	expm_F1_array_raw_public.csv	2a_refined_analysis_dataset	Array_1	Prep_A	2	CreJ	21	1.5	21.03	1.66	-0.155030480336878	21.03041282312	1.65503048033688
129	expm	F1	array	input	public	expm_F1_array_raw_public.csv	2a_refined_analysis_dataset	Array_2	Prep_A	1	CreJ	35	3	35.28	3.3	-0.296115838539308	35.2808942494946	3.29611583853931
130	expm	F1	array	input	public	expm_F1_array_raw_public.csv	2a_refined_analysis_dataset	Array_2	Prep_A	2	CreJ	35	3	35.47	3.24	-0.238971711841908	35.4653689545104	3.23897171184191
131	expm	F1	array	input	public	expm_F1_array_raw_public.csv	2a_refined_analysis_dataset	Array_1	Prep_A	2	CreE	35	3	34.98	3.58	-0.581014940279667	34.9756885306074	3.58101494027967
132	expm	F1	array	input	public	expm_F1_array_raw_public.csv	2a_refined_analysis_dataset	Array_1	Prep_A	1	CreE	35	3	35.15	3.55	-0.550229158419537	35.1517646933065	3.55022915841954
133	expm	F1	array	input	public	expm_F1_array_raw_public.csv	2a_refined_analysis_dataset	Array_1	Prep_A	2	CreJ	35	3	34.97	3.25	-0.25355038340403	34.9738547098436	3.25355038340403
134	expm	F1	array	input	public	expm_F1_array_raw_public.csv	2a_refined_analysis_dataset	Array_1	Prep_A	1	CreJ	35	3	35.15	3.31	-0.313910269419861	35.1499308725427	3.31391026941986
135	expm	F1	array	input	public	expm_F1_array_raw_public.csv	2a_refined_analysis_dataset	Array_2	Prep_A	1	CreE	35	3	35.28	3.57	-0.571733735538317	35.2827285884784	3.57173373553832
136	expm	F1	array	input	public	expm_F1_array_raw_public.csv	2a_refined_analysis_dataset	Array_2	Prep_A	2	CreE	35	3	35.47	3.58	-0.577034304493947	35.4672032934943	3.57703430449395
137	expm	F1	array	input	public	expm_F1_array_raw_public.csv	2a_refined_analysis_dataset	Array_2	Prep_A	1	CreJ	22	1.5	22.06	1.61	-0.1097763759216	22.0569001869919	1.6097763759216
138	expm	F1	array	input	public	expm_F1_array_raw_public.csv	2a_refined_analysis_dataset	Array_2	Prep_A	2	CreJ	22	1.5	22.05	1.7	-0.20293492406703	22.0514473623761	1.70293492406703
139	expm	F1	array	input	public	expm_F1_array_raw_public.csv	2a_refined_analysis_dataset	Array_1	Prep_A	1	CreJ	22	1.5	22.04	1.57	-0.0652446100904756	22.0394113287824	1.56524461009048
140	expm	F1	array	input	public	expm_F1_array_raw_public.csv	2a_refined_analysis_dataset	Array_1	Prep_A	2	CreJ	22	1.5	22.03	1.66	-0.155225676148715	22.0346691885046	1.65522567614872
141	expm	F1	array	input	public	expm_F1_array_raw_public.csv	2a_refined_analysis_dataset	Array_2	Prep_A	2	CreE	22	1.5	22.05	1.73	-0.232337894810763	22.0518739341742	1.73233789481076
142	expm	F1	array	input	public	expm_F1_array_raw_public.csv	2a_refined_analysis_dataset	Array_2	Prep_A	1	CreE	22	1.5	22.06	1.74	-0.243500799717483	22.05732675879	1.74350079971748
143	expm	F1	array	input	public	expm_F1_array_raw_public.csv	2a_refined_analysis_dataset	Array_1	Prep_A	2	CreE	22	1.5	22.03	1.77	-0.268714884695623	22.0335475411583	1.76871488469562
144	expm	F1	array	input	public	expm_F1_array_raw_public.csv	2a_refined_analysis_dataset	Array_1	Prep_A	1	CreE	22	1.5	22.04	1.72	-0.215727562144773	22.0382896814361	1.71572756214477
145	expm	F1	array	input	public	expm_F1_array_raw_public.csv	2a_refined_analysis_dataset	Array_1	Prep_A	1	CreE	23	1.5	22.99	1.78	-0.280534040922967	22.9867229544026	1.78053404092297
146	expm	F1	array	input	public	expm_F1_array_raw_public.csv	2a_refined_analysis_dataset	Array_1	Prep_A	2	CreE	23	1.5	22.89	1.76	-0.258208832754607	22.889366546332	1.75820883275461
147	expm	F1	array	input	public	expm_F1_array_raw_public.csv	2a_refined_analysis_dataset	Array_2	Prep_A	2	CreE	23	1.5	22.98	1.77	-0.270921863775577	22.9756084515827	1.77092186377558
148	expm	F1	array	input	public	expm_F1_array_raw_public.csv	2a_refined_analysis_dataset	Array_2	Prep_A	1	CreE	23	1.5	23.19	1.75	-0.250340618998117	23.1905270566643	1.75034061899812
149	expm	F1	array	input	public	expm_F1_array_raw_public.csv	2a_refined_analysis_dataset	Array_2	Prep_A	2	CreJ	23	1.5	22.98	1.68	-0.177744370749576	22.9762774892584	1.67774437074958
150	expm	F1	array	input	public	expm_F1_array_raw_public.csv	2a_refined_analysis_dataset	Array_2	Prep_A	1	CreJ	23	1.5	23.19	1.62	-0.120232808672676	23.19119609434	1.62023280867268
151	expm	F1	array	input	public	expm_F1_array_raw_public.csv	2a_refined_analysis_dataset	Array_1	Prep_A	1	CreJ	23	1.5	22.99	1.66	-0.161747924655823	22.9878445537317	1.66174792465582
152	expm	F1	array	input	public	expm_F1_array_raw_public.csv	2a_refined_analysis_dataset	Array_1	Prep_A	2	CreJ	23	1.5	22.89	1.58	-0.0762189702072231	22.8904881456611	1.57621897020722
153	expm	F1	array	input	public	expm_F1_array_raw_public.csv	2a_refined_analysis_dataset	Array_2	Prep_A	2	CreE	1	3.5	1.03	3.65	-0.151645129144694	1.03388872345755	3.65164512914469
154	expm	F1	array	input	public	expm_F1_array_raw_public.csv	2a_refined_analysis_dataset	Array_2	Prep_A	1	CreE	1	3.5	1.03	3.64	-0.144579864005745	1.02956745909463	3.64457986400574
155	expm	F1	array	input	public	expm_F1_array_raw_public.csv	2a_refined_analysis_dataset	Array_1	Prep_A	1	CreE	1	3.5	0.98	3.65	-0.145716477190275	0.979904083413194	3.64571647719027
156	expm	F1	array	input	public	expm_F1_array_raw_public.csv	2a_refined_analysis_dataset	Array_1	Prep_A	2	CreE	1	3.5	1	3.66	-0.159746771168134	1.0020246615841	3.65974677116813
157	expm	F1	array	input	public	expm_F1_array_raw_public.csv	2a_refined_analysis_dataset	Array_1	Prep_A	2	CreJ	1	3.5	1	3.73	-0.2322496900894	1.00311806772468	3.7322496900894
158	expm	F1	array	input	public	expm_F1_array_raw_public.csv	2a_refined_analysis_dataset	Array_1	Prep_A	1	CreJ	1	3.5	0.98	3.76	-0.26482522850829	0.980997489553775	3.76482522850829
159	expm	F1	array	input	public	expm_F1_array_raw_public.csv	2a_refined_analysis_dataset	Array_2	Prep_A	1	CreJ	1	3.5	1.03	3.82	-0.319858426825566	1.02770169306617	3.81985842682557
160	expm	F1	array	input	public	expm_F1_array_raw_public.csv	2a_refined_analysis_dataset	Array_2	Prep_A	2	CreJ	1	3.5	1.03	3.78	-0.284585255331216	1.03202295742909	3.78458525533122
161	expm	F1	array	input	public	expm_F1_array_raw_public.csv	2a_refined_analysis_dataset	Array_1	Prep_A	2	CreE	24	1.5	24.1	1.77	-0.266381479713985	24.1019973737768	1.76638147971398
162	expm	F1	array	input	public	expm_F1_array_raw_public.csv	2a_refined_analysis_dataset	Array_1	Prep_A	1	CreE	24	1.5	24	1.8	-0.297410711502515	23.9950700342478	1.79741071150251
163	expm	F1	array	input	public	expm_F1_array_raw_public.csv	2a_refined_analysis_dataset	Array_2	Prep_A	1	CreJ	24	1.5	24.24	1.68	-0.18000657305023	24.2441700579128	1.68000657305023
164	expm	F1	array	input	public	expm_F1_array_raw_public.csv	2a_refined_analysis_dataset	Array_2	Prep_A	2	CreJ	24	1.5	24.12	1.71	-0.21004179255945	24.1208280963982	1.71004179255945
165	expm	F1	array	input	public	expm_F1_array_raw_public.csv	2a_refined_analysis_dataset	Array_2	Prep_A	1	CreE	24	1.5	24.25	1.75	-0.245066829881405	24.2460169204099	1.7450668298814
166	expm	F1	array	input	public	expm_F1_array_raw_public.csv	2a_refined_analysis_dataset	Array_2	Prep_A	2	CreE	24	1.5	24.12	1.76	-0.261368940366515	24.1226749588953	1.76136894036652
167	expm	F1	array	input	public	expm_F1_array_raw_public.csv	2a_refined_analysis_dataset	Array_1	Prep_A	1	CreJ	24	1.5	24	1.61	-0.109979781954097	23.9960695452165	1.6099797819541
168	expm	F1	array	input	public	expm_F1_array_raw_public.csv	2a_refined_analysis_dataset	Array_1	Prep_A	2	CreJ	24	1.5	24.1	1.68	-0.178748280748287	24.1029968847455	1.67874828074829
169	expm	F1	array	input	public	expm_F1_array_raw_public.csv	2a_refined_analysis_dataset	Array_2	Prep_A	2	CreE	2	3.5	2.02	3.67	-0.16514370049096	2.01995654036665	3.66514370049096
170	expm	F1	array	input	public	expm_F1_array_raw_public.csv	2a_refined_analysis_dataset	Array_2	Prep_A	1	CreE	2	3.5	2.02	3.63	-0.13449456343362	2.02412069398652	3.63449456343362
171	expm	F1	array	input	public	expm_F1_array_raw_public.csv	2a_refined_analysis_dataset	Array_1	Prep_A	2	CreJ	2	3.5	2	3.76	-0.256224344250242	2.00339098455704	3.75622434425024
172	expm	F1	array	input	public	expm_F1_array_raw_public.csv	2a_refined_analysis_dataset	Array_1	Prep_A	1	CreJ	2	3.5	2.01	3.79	-0.285338599652942	2.01360588958182	3.78533859965294
173	expm	F1	array	input	public	expm_F1_array_raw_public.csv	2a_refined_analysis_dataset	Array_1	Prep_A	1	CreE	2	3.5	2.01	3.7	-0.200583172072041	2.01251696390969	3.70058317207204
174	expm	F1	array	input	public	expm_F1_array_raw_public.csv	2a_refined_analysis_dataset	Array_1	Prep_A	2	CreE	2	3.5	2	3.72	-0.21971061188539	2.00230205888491	3.71971061188539
175	expm	F1	array	input	public	expm_F1_array_raw_public.csv	2a_refined_analysis_dataset	Array_2	Prep_A	2	CreJ	2	3.5	2.02	3.83	-0.327584893640773	2.01808498580782	3.82758489364077
176	expm	F1	array	input	public	expm_F1_array_raw_public.csv	2a_refined_analysis_dataset	Array_2	Prep_A	1	CreJ	2	3.5	2.02	3.81	-0.306683920704483	2.02224913942769	3.80668392070448
177	expm	F1	array	input	public	expm_F1_array_raw_public.csv	2a_refined_analysis_dataset	Array_2	Prep_A	2	CreE	25	1.5	25.04	1.81	-0.310861197326068	25.0413320842648	1.81086119732607
178	expm	F1	array	input	public	expm_F1_array_raw_public.csv	2a_refined_analysis_dataset	Array_2	Prep_A	1	CreE	25	1.5	25.31	1.8	-0.301139899303348	25.3118854398346	1.80113989930335
179	expm	F1	array	input	public	expm_F1_array_raw_public.csv	2a_refined_analysis_dataset	Array_1	Prep_A	2	CreE	25	1.5	24.97	1.81	-0.305931987104278	24.9732091456492	1.80593198710428
180	expm	F1	array	input	public	expm_F1_array_raw_public.csv	2a_refined_analysis_dataset	Array_1	Prep_A	1	CreE	25	1.5	25.11	1.78	-0.276950307700148	25.112059154222	1.77695030770015
181	expm	F1	array	input	public	expm_F1_array_raw_public.csv	2a_refined_analysis_dataset	Array_1	Prep_A	2	CreJ	25	1.5	24.97	1.63	-0.125133571571356	24.971362404679	1.62513357157136
182	expm	F1	array	input	public	expm_F1_array_raw_public.csv	2a_refined_analysis_dataset	Array_1	Prep_A	1	CreJ	25	1.5	25.11	1.69	-0.193420012007016	25.1102124132518	1.69342001200702
183	expm	F1	array	input	public	expm_F1_array_raw_public.csv	2a_refined_analysis_dataset	Array_2	Prep_A	2	CreJ	25	1.5	25.04	1.63	-0.129630254985357	25.0394852690954	1.62963025498536
184	expm	F1	array	input	public	expm_F1_array_raw_public.csv	2a_refined_analysis_dataset	Array_2	Prep_A	1	CreJ	25	1.5	25.31	1.7	-0.204546188710186	25.3100386246652	1.70454618871019
185	expm	F1	array	input	public	expm_F1_array_raw_public.csv	2a_refined_analysis_dataset	Array_2	Prep_A	2	CreJ	3	3.5	2.99	3.81	-0.309849610729483	2.99469206307471	3.80984961072948
186	expm	F1	array	input	public	expm_F1_array_raw_public.csv	2a_refined_analysis_dataset	Array_2	Prep_A	1	CreJ	3	3.5	2.98	3.83	-0.330948902944713	2.98215996713363	3.83094890294471
187	expm	F1	array	input	public	expm_F1_array_raw_public.csv	2a_refined_analysis_dataset	Array_1	Prep_A	2	CreJ	3	3.5	2.98	3.81	-0.308290230920926	2.97960763875924	3.80829023092093
188	expm	F1	array	input	public	expm_F1_array_raw_public.csv	2a_refined_analysis_dataset	Array_1	Prep_A	1	CreJ	3	3.5	3.01	3.81	-0.310863513396896	3.00614922460798	3.8108635133969
189	expm	F1	array	input	public	expm_F1_array_raw_public.csv	2a_refined_analysis_dataset	Array_2	Prep_A	2	CreE	3	3.5	3	3.66	-0.163775899014177	2.99587875882383	3.66377589901418
190	expm	F1	array	input	public	expm_F1_array_raw_public.csv	2a_refined_analysis_dataset	Array_2	Prep_A	1	CreE	3	3.5	2.98	3.7	-0.201811470955346	2.98334666288275	3.70181147095535
191	expm	F1	array	input	public	expm_F1_array_raw_public.csv	2a_refined_analysis_dataset	Array_1	Prep_A	1	CreE	3	3.5	3.01	3.7	-0.200590182796927	3.00505204173629	3.70059018279693
192	expm	F1	array	input	public	expm_F1_array_raw_public.csv	2a_refined_analysis_dataset	Array_1	Prep_A	2	CreE	3	3.5	2.98	3.7	-0.197038039459176	2.97851045588755	3.69703803945918
193	expm	F1	array	input	public	expm_F1_array_raw_public.csv	2a_refined_analysis_dataset	Array_1	Prep_A	1	CreJ	26	1.5	26.01	1.63	-0.129040305348483	26.006851766246	1.62904030534848
194	expm	F1	array	input	public	expm_F1_array_raw_public.csv	2a_refined_analysis_dataset	Array_1	Prep_A	2	CreJ	26	1.5	26.05	1.73	-0.231265900155883	26.0491420581244	1.73126590015588
195	expm	F1	array	input	public	expm_F1_array_raw_public.csv	2a_refined_analysis_dataset	Array_2	Prep_A	2	CreE	26	1.5	26.04	1.79	-0.291370619433379	26.0432888900395	1.79137061943338
196	expm	F1	array	input	public	expm_F1_array_raw_public.csv	2a_refined_analysis_dataset	Array_2	Prep_A	1	CreE	26	1.5	26.16	1.8	-0.304032070251549	26.1574058251557	1.80403207025155
197	expm	F1	array	input	public	expm_F1_array_raw_public.csv	2a_refined_analysis_dataset	Array_1	Prep_A	2	CreE	26	1.5	26.05	1.77	-0.265938188704749	26.0509901295851	1.76593818870475
198	expm	F1	array	input	public	expm_F1_array_raw_public.csv	2a_refined_analysis_dataset	Array_1	Prep_A	1	CreE	26	1.5	26.01	1.79	-0.286994518646509	26.0086998377067	1.78699451864651
199	expm	F1	array	input	public	expm_F1_array_raw_public.csv	2a_refined_analysis_dataset	Array_2	Prep_A	2	CreJ	26	1.5	26.04	1.6	-0.104201082180848	26.0444085779686	1.60420108218085
200	expm	F1	array	input	public	expm_F1_array_raw_public.csv	2a_refined_analysis_dataset	Array_2	Prep_A	1	CreJ	26	1.5	26.16	1.62	-0.119850216899568	26.1585255130848	1.61985021689957
201	expm	F1	array	input	public	expm_F1_array_raw_public.csv	2a_refined_analysis_dataset	Array_2	Prep_A	1	CreE	4	3.5	4.03	3.69	-0.190840503248301	4.03311614137008	3.6908405032483
202	expm	F1	array	input	public	expm_F1_array_raw_public.csv	2a_refined_analysis_dataset	Array_2	Prep_A	2	CreE	4	3.5	4	3.69	-0.188270715508371	3.99515756090611	3.68827071550837
203	expm	F1	array	input	public	expm_F1_array_raw_public.csv	2a_refined_analysis_dataset	Array_1	Prep_A	2	CreJ	4	3.5	4.03	3.79	-0.293058392430988	4.02916635591591	3.79305839243099
204	expm	F1	array	input	public	expm_F1_array_raw_public.csv	2a_refined_analysis_dataset	Array_1	Prep_A	1	CreJ	4	3.5	4.03	3.94	-0.435534610351948	4.02935494700498	3.93553461035195
205	expm	F1	array	input	public	expm_F1_array_raw_public.csv	2a_refined_analysis_dataset	Array_2	Prep_A	2	CreJ	4	3.5	4	3.78	-0.27770403173586	3.99625575868634	3.77770403173586
206	expm	F1	array	input	public	expm_F1_array_raw_public.csv	2a_refined_analysis_dataset	Array_2	Prep_A	1	CreJ	4	3.5	4.03	3.83	-0.330177452355871	4.03421433915031	3.83017745235587
207	expm	F1	array	input	public	expm_F1_array_raw_public.csv	2a_refined_analysis_dataset	Array_1	Prep_A	1	CreE	4	3.5	4.03	3.7	-0.199186256307901	4.03121493387315	3.6991862563079
208	expm	F1	array	input	public	expm_F1_array_raw_public.csv	2a_refined_analysis_dataset	Array_1	Prep_A	2	CreE	4	3.5	4.03	3.72	-0.218996472857041	4.03102634278408	3.71899647285704
209	expm	F1	array	input	public	expm_F1_array_raw_public.csv	2a_refined_analysis_dataset	Array_2	Prep_A	1	CreE	27	1.5	27.12	1.82	-0.319236587282237	27.1209790311119	1.81923658728224
210	expm	F1	array	input	public	expm_F1_array_raw_public.csv	2a_refined_analysis_dataset	Array_2	Prep_A	2	CreE	27	1.5	26.93	1.82	-0.322159103947067	26.927232996281	1.82215910394707
211	expm	F1	array	input	public	expm_F1_array_raw_public.csv	2a_refined_analysis_dataset	Array_1	Prep_A	2	CreE	27	1.5	27.02	1.82	-0.317552485387837	27.0197389129872	1.81755248538784
212	expm	F1	array	input	public	expm_F1_array_raw_public.csv	2a_refined_analysis_dataset	Array_1	Prep_A	1	CreE	27	1.5	26.67	1.81	-0.314731261827257	26.6740836973345	1.81473126182726
213	expm	F1	array	input	public	expm_F1_array_raw_public.csv	2a_refined_analysis_dataset	Array_2	Prep_A	1	CreJ	27	1.5	27.12	1.67	-0.168567533790037	27.1191313509328	1.66856753379004
214	expm	F1	array	input	public	expm_F1_array_raw_public.csv	2a_refined_analysis_dataset	Array_2	Prep_A	2	CreJ	27	1.5	26.93	1.66	-0.161923096112117	26.9253853161019	1.66192309611212
215	expm	F1	array	input	public	expm_F1_array_raw_public.csv	2a_refined_analysis_dataset	Array_1	Prep_A	1	CreJ	27	1.5	26.68	1.61	-0.114977648010731	26.6750326051297	1.61497764801073
216	expm	F1	array	input	public	expm_F1_array_raw_public.csv	2a_refined_analysis_dataset	Array_1	Prep_A	2	CreJ	27	1.5	27.02	1.61	-0.109518072591331	27.0206878207824	1.60951807259133
217	expm	F1	array	input	public	expm_F1_array_raw_public.csv	2a_refined_analysis_dataset	Array_1	Prep_A	2	CreJ	5	3.5	5.01	3.87	-0.365181628219607	5.00970599411778	3.86518162821961
218	expm	F1	array	input	public	expm_F1_array_raw_public.csv	2a_refined_analysis_dataset	Array_1	Prep_A	1	CreJ	5	3.5	5.03	3.83	-0.326148175882377	5.02529773897391	3.82614817588238
219	expm	F1	array	input	public	expm_F1_array_raw_public.csv	2a_refined_analysis_dataset	Array_1	Prep_A	1	CreE	5	3.5	5.02	3.72	-0.221380076695626	5.02419372893272	3.72138007669563
220	expm	F1	array	input	public	expm_F1_array_raw_public.csv	2a_refined_analysis_dataset	Array_1	Prep_A	2	CreE	5	3.5	5.01	3.7	-0.197191008593066	5.00860198407659	3.69719100859307
221	expm	F1	array	input	public	expm_F1_array_raw_public.csv	2a_refined_analysis_dataset	Array_2	Prep_A	1	CreJ	5	3.5	5.03	3.8	-0.302960424738183	5.0348292192903	3.80296042473818
222	expm	F1	array	input	public	expm_F1_array_raw_public.csv	2a_refined_analysis_dataset	Array_2	Prep_A	2	CreJ	5	3.5	5.02	3.83	-0.333903292811503	5.01628087598922	3.8339032928115
223	expm	F1	array	input	public	expm_F1_array_raw_public.csv	2a_refined_analysis_dataset	Array_2	Prep_A	1	CreE	5	3.5	5.03	3.74	-0.237636266923146	5.03372914708176	3.73763626692315
224	expm	F1	array	input	public	expm_F1_array_raw_public.csv	2a_refined_analysis_dataset	Array_2	Prep_A	2	CreE	5	3.5	5.02	3.71	-0.209770197661356	5.01518080378068	3.70977019766136
225	expm	F1	array	input	public	expm_F1_array_raw_public.csv	2a_refined_analysis_dataset	Array_2	Prep_A	2	CreE	28	1.5	27.99	1.8	-0.297372572078582	27.9897268119224	1.79737257207858
226	expm	F1	array	input	public	expm_F1_array_raw_public.csv	2a_refined_analysis_dataset	Array_2	Prep_A	1	CreE	28	1.5	28.33	1.8	-0.304817443451512	28.3306357061179	1.80481744345151
227	expm	F1	array	input	public	expm_F1_array_raw_public.csv	2a_refined_analysis_dataset	Array_2	Prep_A	2	CreJ	28	1.5	27.99	1.65	-0.151064574386898	27.9878742835675	1.6510645743869
228	expm	F1	array	input	public	expm_F1_array_raw_public.csv	2a_refined_analysis_dataset	Array_2	Prep_A	1	CreJ	28	1.5	28.33	1.67	-0.168141683988908	28.328783177763	1.66814168398891
229	expm	F1	array	input	public	expm_F1_array_raw_public.csv	2a_refined_analysis_dataset	Array_1	Prep_A	1	CreE	28	1.5	27.96	1.79	-0.285758888434262	27.9610173830246	1.78575888843426
230	expm	F1	array	input	public	expm_F1_array_raw_public.csv	2a_refined_analysis_dataset	Array_1	Prep_A	2	CreE	28	1.5	27.96	1.78	-0.279002618424712	27.9641590885407	1.77900261842471
231	expm	F1	array	input	public	expm_F1_array_raw_public.csv	2a_refined_analysis_dataset	Array_1	Prep_A	1	CreJ	28	1.5	27.96	1.63	-0.132949944756938	27.9591648581538	1.63294994475694
232	expm	F1	array	input	public	expm_F1_array_raw_public.csv	2a_refined_analysis_dataset	Array_1	Prep_A	2	CreJ	28	1.5	27.96	1.71	-0.207292243885058	27.9623065636699	1.70729224388506
233	expm	F1	array	input	public	expm_F1_array_raw_public.csv	2a_refined_analysis_dataset	Array_2	Prep_A	2	CreE	6	3.5	6.02	3.73	-0.23127574645387	6.01935782266994	3.73127574645387
234	expm	F1	array	input	public	expm_F1_array_raw_public.csv	2a_refined_analysis_dataset	Array_2	Prep_A	1	CreE	6	3.5	6.04	3.75	-0.253567516459	6.04244718756767	3.753567516459
235	expm	F1	array	input	public	expm_F1_array_raw_public.csv	2a_refined_analysis_dataset	Array_1	Prep_A	1	CreJ	6	3.5	5.99	3.8	-0.304117365638239	5.9906534432693	3.80411736563824
236	expm	F1	array	input	public	expm_F1_array_raw_public.csv	2a_refined_analysis_dataset	Array_1	Prep_A	2	CreJ	6	3.5	5.99	3.89	-0.38820693990436	5.99172220774234	3.88820693990436
237	expm	F1	array	input	public	expm_F1_array_raw_public.csv	2a_refined_analysis_dataset	Array_2	Prep_A	1	CreJ	6	3.5	6.04	3.78	-0.279160109862246	6.04354071650777	3.77916010986225
238	expm	F1	array	input	public	expm_F1_array_raw_public.csv	2a_refined_analysis_dataset	Array_2	Prep_A	2	CreJ	6	3.5	6.02	3.82	-0.321281399629356	6.02045135161004	3.82128139962936
239	expm	F1	array	input	public	expm_F1_array_raw_public.csv	2a_refined_analysis_dataset	Array_1	Prep_A	2	CreE	6	3.5	5.99	3.73	-0.22607802825351	5.9906220771934	3.72607802825351
240	expm	F1	array	input	public	expm_F1_array_raw_public.csv	2a_refined_analysis_dataset	Array_1	Prep_A	1	CreE	6	3.5	5.99	3.73	-0.232512441881291	5.98955331272036	3.73251244188129
241	expm	F1	array	input	public	expm_F1_array_raw_public.csv	2a_refined_analysis_dataset	Array_2	Prep_A	2	CreE	29	1.5	28.98	1.82	-0.317805872537449	28.977365431914	1.81780587253745
242	expm	F1	array	input	public	expm_F1_array_raw_public.csv	2a_refined_analysis_dataset	Array_2	Prep_A	1	CreE	29	1.5	28.96	1.87	-0.367508896936359	28.9601612600774	1.86750889693636
243	expm	F1	array	input	public	expm_F1_array_raw_public.csv	2a_refined_analysis_dataset	Array_1	Prep_A	2	CreJ	29	1.5	29.07	1.62	-0.119310131137293	29.065595448882	1.61931013113729
244	expm	F1	array	input	public	expm_F1_array_raw_public.csv	2a_refined_analysis_dataset	Array_1	Prep_A	1	CreJ	29	1.5	28.94	1.69	-0.188033198474533	28.9393145513526	1.68803319847453
245	expm	F1	array	input	public	expm_F1_array_raw_public.csv	2a_refined_analysis_dataset	Array_2	Prep_A	1	CreJ	29	1.5	28.96	1.65	-0.149031322982387	28.9583099986285	1.64903132298239
246	expm	F1	array	input	public	expm_F1_array_raw_public.csv	2a_refined_analysis_dataset	Array_2	Prep_A	2	CreJ	29	1.5	28.98	1.71	-0.208221337956887	28.9755141704651	1.70822133795689
247	expm	F1	array	input	public	expm_F1_array_raw_public.csv	2a_refined_analysis_dataset	Array_1	Prep_A	2	CreE	29	1.5	29.07	1.84	-0.336631003694729	29.067446362516	1.83663100369473
248	expm	F1	array	input	public	expm_F1_array_raw_public.csv	2a_refined_analysis_dataset	Array_1	Prep_A	1	CreE	29	1.5	28.94	1.82	-0.315099143289609	28.9411654649865	1.81509914328961
249	expm	F1	array	input	public	expm_F1_array_raw_public.csv	2a_refined_analysis_dataset	Array_1	Prep_A	2	CreJ	7	3.5	7.03	3.85	-0.351141680282973	7.02629724511668	3.85114168028297
250	expm	F1	array	input	public	expm_F1_array_raw_public.csv	2a_refined_analysis_dataset	Array_1	Prep_A	1	CreJ	7	3.5	6.98	3.81	-0.310807836285133	6.97958792776083	3.81080783628513
251	expm	F1	array	input	public	expm_F1_array_raw_public.csv	2a_refined_analysis_dataset	Array_1	Prep_A	1	CreE	7	3.5	6.98	3.69	-0.192080117160441	6.97848422461156	3.69208011716044
252	expm	F1	array	input	public	expm_F1_array_raw_public.csv	2a_refined_analysis_dataset	Array_1	Prep_A	2	CreE	7	3.5	7.03	3.75	-0.246348322897751	7.02519354196741	3.74634832289775
253	expm	F1	array	input	public	expm_F1_array_raw_public.csv	2a_refined_analysis_dataset	Array_2	Prep_A	2	CreJ	7	3.5	7	3.87	-0.367954729138508	7.00357296274211	3.86795472913851
254	expm	F1	array	input	public	expm_F1_array_raw_public.csv	2a_refined_analysis_dataset	Array_2	Prep_A	1	CreJ	7	3.5	6.96	3.85	-0.354705234537378	6.95978021910096	3.85470523453738
255	expm	F1	array	input	public	expm_F1_array_raw_public.csv	2a_refined_analysis_dataset	Array_2	Prep_A	2	CreE	7	3.5	7	3.78	-0.28478567392954	7.00246501299474	3.78478567392954
256	expm	F1	array	input	public	expm_F1_array_raw_public.csv	2a_refined_analysis_dataset	Array_2	Prep_A	1	CreE	7	3.5	6.96	3.75	-0.250518423061191	6.95867226935359	3.75051842306119
257	expm	F1	array	input	public	expm_F1_array_raw_public.csv	2a_refined_analysis_dataset	Array_2	Prep_A	1	CreE	30	1.5	30.15	1.83	-0.327862277128598	30.1522301651882	1.8278622771286
258	expm	F1	array	input	public	expm_F1_array_raw_public.csv	2a_refined_analysis_dataset	Array_2	Prep_A	2	CreE	30	1.5	30.41	1.84	-0.340558717457158	30.4112492374347	1.84055871745716
259	expm	F1	array	input	public	expm_F1_array_raw_public.csv	2a_refined_analysis_dataset	Array_1	Prep_A	2	CreE	30	1.5	29.93	1.84	-0.341751424547188	29.9331892873093	1.84175142454719
260	expm	F1	array	input	public	expm_F1_array_raw_public.csv	2a_refined_analysis_dataset	Array_1	Prep_A	1	CreE	30	1.5	30.15	1.82	-0.320865058271678	30.1454135178473	1.82086505827168
261	expm	F1	array	input	public	expm_F1_array_raw_public.csv	2a_refined_analysis_dataset	Array_1	Prep_A	1	CreJ	30	1.5	30.14	1.71	-0.213346462974143	30.1435589146328	1.71334646297414
262	expm	F1	array	input	public	expm_F1_array_raw_public.csv	2a_refined_analysis_dataset	Array_1	Prep_A	2	CreJ	30	1.5	29.93	1.64	-0.143537887454183	29.9313346840949	1.64353788745418
263	expm	F1	array	input	public	expm_F1_array_raw_public.csv	2a_refined_analysis_dataset	Array_2	Prep_A	2	CreJ	30	1.5	30.41	1.63	-0.130357720793437	30.4093945654822	1.63035772079344
264	expm	F1	array	input	public	expm_F1_array_raw_public.csv	2a_refined_analysis_dataset	Array_2	Prep_A	1	CreJ	30	1.5	30.15	1.74	-0.239050627253498	30.1503754932358	1.7390506272535
265	expm	F1	array	input	public	expm_F1_array_raw_public.csv	2a_refined_analysis_dataset	Array_2	Prep_A	1	CreJ	8	3.5	8.01	3.87	-0.37104618231131	8.00892948960882	3.87104618231131
266	expm	F1	array	input	public	expm_F1_array_raw_public.csv	2a_refined_analysis_dataset	Array_2	Prep_A	2	CreJ	8	3.5	8.02	3.85	-0.34608836541923	8.02460751573183	3.84608836541923
267	expm	F1	array	input	public	expm_F1_array_raw_public.csv	2a_refined_analysis_dataset	Array_1	Prep_A	1	CreE	8	3.5	7.94	3.8	-0.297637207551816	7.94366882503391	3.79763720755182
268	expm	F1	array	input	public	expm_F1_array_raw_public.csv	2a_refined_analysis_dataset	Array_1	Prep_A	2	CreE	8	3.5	8	3.77	-0.269091247470235	8.00277595218769	3.76909124747024
269	expm	F1	array	input	public	expm_F1_array_raw_public.csv	2a_refined_analysis_dataset	Array_2	Prep_A	1	CreE	8	3.5	8.01	3.77	-0.267344115135455	8.00782898299165	3.76734411513546
270	expm	F1	array	input	public	expm_F1_array_raw_public.csv	2a_refined_analysis_dataset	Array_2	Prep_A	2	CreE	8	3.5	8.02	3.75	-0.253100606307465	8.02350700911465	3.75310060630747
271	expm	F1	array	input	public	expm_F1_array_raw_public.csv	2a_refined_analysis_dataset	Array_1	Prep_A	1	CreJ	8	3.5	7.94	3.83	-0.331083743437815	7.94476777152592	3.83108374343782
272	expm	F1	array	input	public	expm_F1_array_raw_public.csv	2a_refined_analysis_dataset	Array_1	Prep_A	2	CreJ	8	3.5	8	3.86	-0.360846131305326	8.0038748986797	3.86084613130533
273	expm	F1	array	input	public	expm_F1_array_raw_public.csv	2a_refined_analysis_dataset	Array_1	Prep_A	1	CreJ	31	1.5	31.18	1.59	-0.0897338759593542	31.1759544563513	1.58973387595935
274	expm	F1	array	input	public	expm_F1_array_raw_public.csv	2a_refined_analysis_dataset	Array_1	Prep_A	2	CreJ	31	1.5	30.79	1.61	-0.110882794226924	30.7879424573273	1.61088279422692
275	expm	F1	array	input	public	expm_F1_array_raw_public.csv	2a_refined_analysis_dataset	Array_2	Prep_A	2	CreJ	31	1.5	31.17	1.58	-0.075422220741397	31.1743064342095	1.5754222207414
276	expm	F1	array	input	public	expm_F1_array_raw_public.csv	2a_refined_analysis_dataset	Array_2	Prep_A	1	CreJ	31	1.5	31.28	1.65	-0.145585843697237	31.2820939040684	1.64558584369724
277	expm	F1	array	input	public	expm_F1_array_raw_public.csv	2a_refined_analysis_dataset	Array_2	Prep_A	2	CreE	31	1.5	31.18	1.85	-0.353290328814962	31.1761586058509	1.85329032881496
278	expm	F1	array	input	public	expm_F1_array_raw_public.csv	2a_refined_analysis_dataset	Array_2	Prep_A	1	CreE	31	1.5	31.28	1.87	-0.369889316682722	31.2839460757098	1.86988931668272
279	expm	F1	array	input	public	expm_F1_array_raw_public.csv	2a_refined_analysis_dataset	Array_1	Prep_A	2	CreE	31	1.5	30.79	1.89	-0.390548218260892	30.7897943626197	1.89054821826089
280	expm	F1	array	input	public	expm_F1_array_raw_public.csv	2a_refined_analysis_dataset	Array_1	Prep_A	1	CreE	31	1.5	31.18	1.84	-0.338663804146302	31.1778063616437	1.8386638041463
281	expm	F1	array	input	public	expm_F1_array_raw_public.csv	2a_refined_analysis_dataset	Array_1	Prep_A	2	CreJ	9	3.5	9	3.84	-0.338464688644983	9.00108763241217	3.83846468864498
282	expm	F1	array	input	public	expm_F1_array_raw_public.csv	2a_refined_analysis_dataset	Array_1	Prep_A	1	CreJ	9	3.5	9.05	3.81	-0.313820665021623	9.04647446916186	3.81382066502162
283	expm	F1	array	input	public	expm_F1_array_raw_public.csv	2a_refined_analysis_dataset	Array_2	Prep_A	2	CreE	9	3.5	9.01	3.78	-0.278596258006584	9.00900851427506	3.77859625800658
284	expm	F1	array	input	public	expm_F1_array_raw_public.csv	2a_refined_analysis_dataset	Array_2	Prep_A	1	CreE	9	3.5	9.02	3.76	-0.255242825668704	9.0235736394875	3.7552428256687
285	expm	F1	array	input	public	expm_F1_array_raw_public.csv	2a_refined_analysis_dataset	Array_2	Prep_A	1	CreJ	9	3.5	9.02	3.82	-0.324490416537737	9.02467615527238	3.82449041653774
286	expm	F1	array	input	public	expm_F1_array_raw_public.csv	2a_refined_analysis_dataset	Array_2	Prep_A	2	CreJ	9	3.5	9.01	3.86	-0.355695863346607	9.01011103005994	3.85569586334661
287	expm	F1	array	input	public	expm_F1_array_raw_public.csv	2a_refined_analysis_dataset	Array_1	Prep_A	1	CreE	9	3.5	9.05	3.81	-0.305173162613394	9.0453737943974	3.80517316261339
288	expm	F1	array	input	public	expm_F1_array_raw_public.csv	2a_refined_analysis_dataset	Array_1	Prep_A	2	CreE	9	3.5	9	3.77	-0.272082750980474	8.99998695764771	3.77208275098047
289	expm	F1	array	input	public	expm_F1_array_raw_public.csv	2a_refined_analysis_dataset	Array_1	Prep_A	2	CreJ	32	1.5	32.15	1.69	-0.18605602018935	32.1450164197438	1.68605602018935
290	expm	F1	array	input	public	expm_F1_array_raw_public.csv	2a_refined_analysis_dataset	Array_1	Prep_A	1	CreJ	32	1.5	31.74	1.6	-0.0984251942173	31.7355536901344	1.5984251942173
291	expm	F1	array	input	public	expm_F1_array_raw_public.csv	2a_refined_analysis_dataset	Array_2	Prep_A	1	CreE	32	1.5	32.1	1.89	-0.387467322396803	32.098446325136	1.8874673223968
292	expm	F1	array	input	public	expm_F1_array_raw_public.csv	2a_refined_analysis_dataset	Array_2	Prep_A	2	CreE	32	1.5	32.26	1.86	-0.364327765952203	32.2620034367095	1.8643277659522
293	expm	F1	array	input	public	expm_F1_array_raw_public.csv	2a_refined_analysis_dataset	Array_2	Prep_A	1	CreJ	32	1.5	32.1	1.57	-0.0701137165466057	32.0965914732906	1.57011371654661
294	expm	F1	array	input	public	expm_F1_array_raw_public.csv	2a_refined_analysis_dataset	Array_2	Prep_A	2	CreJ	32	1.5	32.26	1.62	-0.115151852369176	32.2601485848641	1.61515185236918
295	expm	F1	array	input	public	expm_F1_array_raw_public.csv	2a_refined_analysis_dataset	Array_1	Prep_A	1	CreE	32	1.5	31.74	1.9	-0.401762329241533	31.737409532512	1.90176232924153
296	expm	F1	array	input	public	expm_F1_array_raw_public.csv	2a_refined_analysis_dataset	Array_1	Prep_A	2	CreE	32	1.5	32.15	1.85	-0.350336168565983	32.1468722621214	1.85033616856598
297	expm	F1	array	input	public	expm_F1_array_raw_public.csv	2a_refined_analysis_dataset	Array_2	Prep_A	2	CreJ	10	3.5	10.02	3.87	-0.374782986009131	10.0156576926851	3.87478298600913
298	expm	F1	array	input	public	expm_F1_array_raw_public.csv	2a_refined_analysis_dataset	Array_2	Prep_A	1	CreJ	10	3.5	10.1	3.87	-0.365719176494671	10.1046458615282	3.86571917649467
299	expm	F1	array	input	public	expm_F1_array_raw_public.csv	2a_refined_analysis_dataset	Array_1	Prep_A	2	CreJ	10	3.5	10.02	3.79	-0.28725834735052	10.0152732612636	3.78725834735052
300	expm	F1	array	input	public	expm_F1_array_raw_public.csv	2a_refined_analysis_dataset	Array_1	Prep_A	1	CreJ	10	3.5	10.03	3.84	-0.33614818749663	10.0251760711788	3.83614818749663
301	expm	F1	array	input	public	expm_F1_array_raw_public.csv	2a_refined_analysis_dataset	Array_2	Prep_A	1	CreE	10	3.5	10.1	3.78	-0.280025837195856	10.1035380008291	3.78002583719586
302	expm	F1	array	input	public	expm_F1_array_raw_public.csv	2a_refined_analysis_dataset	Array_2	Prep_A	2	CreE	10	3.5	10.01	3.78	-0.281313830611556	10.014549831986	3.78131383061156
303	expm	F1	array	input	public	expm_F1_array_raw_public.csv	2a_refined_analysis_dataset	Array_1	Prep_A	1	CreE	10	3.5	10.02	3.78	-0.276507114983616	10.0240755715252	3.77650711498362
304	expm	F1	array	input	public	expm_F1_array_raw_public.csv	2a_refined_analysis_dataset	Array_1	Prep_A	2	CreE	10	3.5	10.01	3.79	-0.290576674950756	10.01417276161	3.79057667495076
305	expm	F1	array	input	public	expm_F1_array_raw_public.csv	2a_refined_analysis_dataset	Array_2	Prep_A	1	CreE	33	1.5	33.12	1.85	-0.35053799464763	33.1238900232092	1.85053799464763
306	expm	F1	array	input	public	expm_F1_array_raw_public.csv	2a_refined_analysis_dataset	Array_2	Prep_A	2	CreE	33	1.5	33	1.86	-0.36200831417099	32.9991120066278	1.86200831417099
307	expm	F1	array	input	public	expm_F1_array_raw_public.csv	2a_refined_analysis_dataset	Array_2	Prep_A	2	CreJ	33	1.5	33	1.6	-0.100324934065994	32.9972517257631	1.60032493406599
308	expm	F1	array	input	public	expm_F1_array_raw_public.csv	2a_refined_analysis_dataset	Array_2	Prep_A	1	CreJ	33	1.5	33.12	1.62	-0.121481132511474	33.1220297423445	1.62148113251147
309	expm	F1	array	input	public	expm_F1_array_raw_public.csv	2a_refined_analysis_dataset	Array_1	Prep_A	2	CreJ	33	1.5	33.15	1.68	-0.17525956769346	33.1493021411266	1.67525956769346
310	expm	F1	array	input	public	expm_F1_array_raw_public.csv	2a_refined_analysis_dataset	Array_1	Prep_A	1	CreJ	33	1.5	32.94	1.6	-0.0964998180338301	32.9386508206712	1.59649981803383
311	expm	F1	array	input	public	expm_F1_array_raw_public.csv	2a_refined_analysis_dataset	Array_1	Prep_A	2	CreE	33	1.5	33.15	1.88	-0.38205625919029	33.1511629355926	1.88205625919029
312	expm	F1	array	input	public	expm_F1_array_raw_public.csv	2a_refined_analysis_dataset	Array_1	Prep_A	1	CreE	33	1.5	32.94	1.89	-0.38518198127293	32.9405116151372	1.88518198127293
313	expm	F1	array	input	public	expm_F1_array_raw_public.csv	2a_refined_analysis_dataset	Array_2	Prep_A	2	CreJ	11	3.5	11.11	3.88	-0.384961168680094	11.106182391164	3.88496116868009
314	expm	F1	array	input	public	expm_F1_array_raw_public.csv	2a_refined_analysis_dataset	Array_2	Prep_A	1	CreJ	11	3.5	11.08	3.83	-0.331297082651004	11.0759881708666	3.831297082651
315	expm	F1	array	input	public	expm_F1_array_raw_public.csv	2a_refined_analysis_dataset	Array_1	Prep_A	1	CreE	11	3.5	10.93	3.8	-0.304432590586695	10.9281227674732	3.8044325905867
316	expm	F1	array	input	public	expm_F1_array_raw_public.csv	2a_refined_analysis_dataset	Array_1	Prep_A	2	CreE	11	3.5	11.07	3.79	-0.291151231371555	11.0707531584685	3.79115123137156
317	expm	F1	array	input	public	expm_F1_array_raw_public.csv	2a_refined_analysis_dataset	Array_2	Prep_A	2	CreE	11	3.5	11.11	3.79	-0.288928817322155	11.1050720904744	3.78892881732215
318	expm	F1	array	input	public	expm_F1_array_raw_public.csv	2a_refined_analysis_dataset	Array_2	Prep_A	1	CreE	11	3.5	11.07	3.76	-0.261523045383025	11.074877870177	3.76152304538303
319	expm	F1	array	input	public	expm_F1_array_raw_public.csv	2a_refined_analysis_dataset	Array_1	Prep_A	1	CreJ	11	3.5	10.93	3.88	-0.381087622741449	10.9292369543382	3.88108762274145
320	expm	F1	array	input	public	expm_F1_array_raw_public.csv	2a_refined_analysis_dataset	Array_1	Prep_A	2	CreJ	11	3.5	11.07	3.89	-0.392846781172088	11.0718673453335	3.89284678117209
321	expm	F1	array	input	public	expm_F1_array_raw_public.csv	2a_refined_analysis_dataset	Array_2	Prep_A	1	CreE	34	1.5	34.39	1.86	-0.362194822089769	34.3904445733969	1.86219482208977
322	expm	F1	array	input	public	expm_F1_array_raw_public.csv	2a_refined_analysis_dataset	Array_2	Prep_A	2	CreE	34	1.5	34.17	1.93	-0.430928948043019	34.1722446497158	1.93092894804302
323	expm	F1	array	input	public	expm_F1_array_raw_public.csv	2a_refined_analysis_dataset	Array_1	Prep_A	1	CreJ	34	1.5	33.96	1.68	-0.183514164774063	33.9601288895866	1.68351416477406
324	expm	F1	array	input	public	expm_F1_array_raw_public.csv	2a_refined_analysis_dataset	Array_1	Prep_A	2	CreJ	34	1.5	34.11	1.68	-0.175549627961833	34.1056799473184	1.67554962796183
325	expm	F1	array	input	public	expm_F1_array_raw_public.csv	2a_refined_analysis_dataset	Array_1	Prep_A	2	CreE	34	1.5	34.11	1.87	-0.365042197152659	34.107545327631	1.86504219715266
326	expm	F1	array	input	public	expm_F1_array_raw_public.csv	2a_refined_analysis_dataset	Array_1	Prep_A	1	CreE	34	1.5	33.96	1.87	-0.372039523459699	33.9619942698992	1.8720395234597
327	expm	F1	array	input	public	expm_F1_array_raw_public.csv	2a_refined_analysis_dataset	Array_2	Prep_A	2	CreJ	34	1.5	34.17	1.6	-0.103026551273574	34.1703810866935	1.60302655127357
328	expm	F1	array	input	public	expm_F1_array_raw_public.csv	2a_refined_analysis_dataset	Array_2	Prep_A	1	CreJ	34	1.5	34.39	1.59	-0.0893662868122343	34.3885810103746	1.58936628681223
329	expm	F1	array	input	public	expm_F1_array_raw_public.csv	2a_refined_analysis_dataset	Array_1	Prep_A	1	CreE	12	3.5	12.05	3.83	-0.333641799194336	12.052002836834	3.83364179919434
330	expm	F1	array	input	public	expm_F1_array_raw_public.csv	2a_refined_analysis_dataset	Array_1	Prep_A	2	CreE	12	3.5	12.06	3.84	-0.336717268600696	12.0642812842392	3.8367172686007
331	expm	F1	array	input	public	expm_F1_array_raw_public.csv	2a_refined_analysis_dataset	Array_2	Prep_A	2	CreE	12	3.5	12.08	3.79	-0.287322668478406	12.0768800116113	3.78732266847841
332	expm	F1	array	input	public	expm_F1_array_raw_public.csv	2a_refined_analysis_dataset	Array_2	Prep_A	1	CreE	12	3.5	11.91	3.78	-0.278471641590596	11.9063689641918	3.7784716415906
333	expm	F1	array	input	public	expm_F1_array_raw_public.csv	2a_refined_analysis_dataset	Array_2	Prep_A	1	CreJ	12	3.5	11.91	3.86	-0.362328323817215	11.9074856118283	3.86232832381721
334	expm	F1	array	input	public	expm_F1_array_raw_public.csv	2a_refined_analysis_dataset	Array_2	Prep_A	2	CreJ	12	3.5	12.08	3.94	-0.436975984195975	12.0779966592478	3.93697598419598
335	expm	F1	array	input	public	expm_F1_array_raw_public.csv	2a_refined_analysis_dataset	Array_1	Prep_A	1	CreJ	12	3.5	12.05	3.88	-0.382583401765394	12.0531170835572	3.88258340176539
336	expm	F1	array	input	public	expm_F1_array_raw_public.csv	2a_refined_analysis_dataset	Array_1	Prep_A	2	CreJ	12	3.5	12.07	3.88	-0.382080003145294	12.0653955309624	3.88208000314529
337	expm	F1	array	input	public	expm_F1_array_raw_public.csv	2a_refined_analysis_dataset	Array_2	Prep_A	1	CreE	35	1.5	35.29	1.92	-0.418909765119626	35.2850830890654	1.91890976511963
338	expm	F1	array	input	public	expm_F1_array_raw_public.csv	2a_refined_analysis_dataset	Array_2	Prep_A	2	CreE	35	1.5	34.97	1.87	-0.374903456885686	34.9676868071448	1.87490345688569
339	expm	F1	array	input	public	expm_F1_array_raw_public.csv	2a_refined_analysis_dataset	Array_1	Prep_A	1	CreE	35	1.5	35.18	1.88	-0.375214501635316	35.1783398858572	1.87521450163532
340	expm	F1	array	input	public	expm_F1_array_raw_public.csv	2a_refined_analysis_dataset	Array_1	Prep_A	2	CreE	35	1.5	34.96	1.93	-0.426789326021526	34.9599231980899	1.92678932602153
341	expm	F1	array	input	public	expm_F1_array_raw_public.csv	2a_refined_analysis_dataset	Array_2	Prep_A	1	CreJ	35	1.5	35.28	1.59	-0.0903683818257326	35.2832178359869	1.59036838182573
342	expm	F1	array	input	public	expm_F1_array_raw_public.csv	2a_refined_analysis_dataset	Array_2	Prep_A	2	CreJ	35	1.5	34.97	1.6	-0.0994286578769827	34.9658215540663	1.59942865787698
343	expm	F1	array	input	public	expm_F1_array_raw_public.csv	2a_refined_analysis_dataset	Array_1	Prep_A	1	CreJ	35	1.5	35.18	1.65	-0.154452413512362	35.1764737918777	1.65445241351236
344	expm	F1	array	input	public	expm_F1_array_raw_public.csv	2a_refined_analysis_dataset	Array_1	Prep_A	2	CreJ	35	1.5	34.96	1.6	-0.101632791279542	34.9580571041104	1.60163279127954
345	expm	F1	array	input	public	expm_F1_array_raw_public.csv	2a_refined_analysis_dataset	Array_2	Prep_A	2	CreJ	13	3.5	13	3.86	-0.356625422984413	13.0049783239775	3.85662542298441
346	expm	F1	array	input	public	expm_F1_array_raw_public.csv	2a_refined_analysis_dataset	Array_2	Prep_A	1	CreJ	13	3.5	12.95	3.96	-0.464451216604493	12.9491350406392	3.96445121660449
347	expm	F1	array	input	public	expm_F1_array_raw_public.csv	2a_refined_analysis_dataset	Array_1	Prep_A	2	CreJ	13	3.5	13	3.97	-0.469257366003048	12.9985455702557	3.96925736600305
348	expm	F1	array	input	public	expm_F1_array_raw_public.csv	2a_refined_analysis_dataset	Array_1	Prep_A	1	CreJ	13	3.5	12.87	3.84	-0.343374364249738	12.8720506313047	3.84337436424974
349	expm	F1	array	input	public	expm_F1_array_raw_public.csv	2a_refined_analysis_dataset	Array_1	Prep_A	1	CreE	13	3.5	12.87	3.84	-0.340577909426602	12.8709357362009	3.8405779094266
350	expm	F1	array	input	public	expm_F1_array_raw_public.csv	2a_refined_analysis_dataset	Array_1	Prep_A	2	CreE	13	3.5	13	3.81	-0.313323658213702	12.9974306751519	3.8133236582137
351	expm	F1	array	input	public	expm_F1_array_raw_public.csv	2a_refined_analysis_dataset	Array_2	Prep_A	2	CreE	13	3.5	13	3.8	-0.298312180694382	13.0038630176534	3.79831218069438
352	expm	F1	array	input	public	expm_F1_array_raw_public.csv	2a_refined_analysis_dataset	Array_2	Prep_A	1	CreE	13	3.5	12.95	3.82	-0.317596949868652	12.9480197343151	3.81759694986865
353	expm	F1	array	input	public	expm_F1_array_raw_public.csv	2a_refined_analysis_dataset	Array_2	Prep_A	2	CreJ	14	3.5	14.14	3.93	-0.43440529728725	14.1377384698352	3.93440529728725
354	expm	F1	array	input	public	expm_F1_array_raw_public.csv	2a_refined_analysis_dataset	Array_2	Prep_A	1	CreJ	14	3.5	13.98	3.89	-0.38681072303021	13.9812517534921	3.88681072303021
355	expm	F1	array	input	public	expm_F1_array_raw_public.csv	2a_refined_analysis_dataset	Array_2	Prep_A	2	CreE	14	3.5	14.14	3.82	-0.317359191127514	14.1366182192652	3.81735919112751
356	expm	F1	array	input	public	expm_F1_array_raw_public.csv	2a_refined_analysis_dataset	Array_2	Prep_A	1	CreE	14	3.5	13.98	3.78	-0.281540120303664	13.9801315029221	3.78154012030366
357	expm	F1	array	input	public	expm_F1_array_raw_public.csv	2a_refined_analysis_dataset	Array_1	Prep_A	1	CreJ	14	3.5	14.06	3.89	-0.39075769813368	14.0585398723784	3.89075769813368
358	expm	F1	array	input	public	expm_F1_array_raw_public.csv	2a_refined_analysis_dataset	Array_1	Prep_A	2	CreJ	14	3.5	13.97	3.91	-0.414579712485311	13.9716922331456	3.91457971248531
359	expm	F1	array	input	public	expm_F1_array_raw_public.csv	2a_refined_analysis_dataset	Array_1	Prep_A	2	CreE	14	3.5	13.97	3.85	-0.350181555325894	13.9705728895108	3.85018155532589
360	expm	F1	array	input	public	expm_F1_array_raw_public.csv	2a_refined_analysis_dataset	Array_1	Prep_A	1	CreE	14	3.5	14.06	3.84	-0.337364653853914	14.0574205287436	3.83736465385391
361	expm	F1	array	input	public	expm_F1_array_raw_public.csv	2a_refined_analysis_dataset	Array_2	Prep_A	1	CreE	1	2	1.02	2.02	-0.0175812271112337	1.01694241638999	2.01758122711123
362	expm	F1	array	input	public	expm_F1_array_raw_public.csv	2a_refined_analysis_dataset	Array_2	Prep_A	2	CreE	1	2	1.02	2.04	-0.0395007978129538	1.02307989677109	2.03950079781295
363	expm	F1	array	input	public	expm_F1_array_raw_public.csv	2a_refined_analysis_dataset	Array_2	Prep_A	2	CreJ	1	2	1.02	2.08	-0.0806805810860918	1.02121296290163	2.08068058108609
364	expm	F1	array	input	public	expm_F1_array_raw_public.csv	2a_refined_analysis_dataset	Array_2	Prep_A	1	CreJ	1	2	1.02	2.09	-0.0931269150601715	1.01507548252053	2.09312691506017
365	expm	F1	array	input	public	expm_F1_array_raw_public.csv	2a_refined_analysis_dataset	Array_1	Prep_A	1	CreJ	1	2	1.01	2.12	-0.121923275735495	1.00884546156274	2.12192327573549
366	expm	F1	array	input	public	expm_F1_array_raw_public.csv	2a_refined_analysis_dataset	Array_1	Prep_A	2	CreJ	1	2	1	2.06	-0.056393008810165	0.995220011094833	2.05639300881017
367	expm	F1	array	input	public	expm_F1_array_raw_public.csv	2a_refined_analysis_dataset	Array_1	Prep_A	2	CreE	1	2	1	2.01	-0.0058178056935736	0.997086672680762	2.00581780569357
368	expm	F1	array	input	public	expm_F1_array_raw_public.csv	2a_refined_analysis_dataset	Array_1	Prep_A	1	CreE	1	2	1.01	2.01	-0.0104154406517738	1.01071212314866	2.01041544065177
369	expm	F1	array	input	public	expm_F1_array_raw_public.csv	2a_refined_analysis_dataset	Array_2	Prep_A	2	CreJ	15	3.5	15.08	3.85	-0.350957135698257	15.0756444625619	3.85095713569826
370	expm	F1	array	input	public	expm_F1_array_raw_public.csv	2a_refined_analysis_dataset	Array_2	Prep_A	1	CreJ	15	3.5	15.07	3.9	-0.400587672962337	15.0742050794592	3.90058767296234
371	expm	F1	array	input	public	expm_F1_array_raw_public.csv	2a_refined_analysis_dataset	Array_2	Prep_A	1	CreE	15	3.5	15.07	3.86	-0.35578650000234	15.0730917771986	3.85578650000234
372	expm	F1	array	input	public	expm_F1_array_raw_public.csv	2a_refined_analysis_dataset	Array_2	Prep_A	2	CreE	15	3.5	15.07	3.83	-0.32902835917444	15.0745311603013	3.82902835917444
373	expm	F1	array	input	public	expm_F1_array_raw_public.csv	2a_refined_analysis_dataset	Array_1	Prep_A	1	CreE	15	3.5	14.99	3.85	-0.35296139840385	14.9868584673725	3.85296139840385
374	expm	F1	array	input	public	expm_F1_array_raw_public.csv	2a_refined_analysis_dataset	Array_1	Prep_A	2	CreE	15	3.5	15.09	3.87	-0.3663287236974	15.0925938731971	3.8663287236974
375	expm	F1	array	input	public	expm_F1_array_raw_public.csv	2a_refined_analysis_dataset	Array_1	Prep_A	2	CreJ	15	3.5	15.09	3.81	-0.311803519659037	15.0937046192655	3.81180351965904
376	expm	F1	array	input	public	expm_F1_array_raw_public.csv	2a_refined_analysis_dataset	Array_1	Prep_A	1	CreJ	15	3.5	14.99	3.89	-0.394071210412967	14.9879692134409	3.89407121041297
377	expm	F1	array	input	public	expm_F1_array_raw_public.csv	2a_refined_analysis_dataset	Array_2	Prep_A	2	CreE	2	2	2.02	2.03	-0.0288748894722173	2.01986556540154	2.02887488947222
378	expm	F1	array	input	public	expm_F1_array_raw_public.csv	2a_refined_analysis_dataset	Array_2	Prep_A	1	CreE	2	2	2	2	0.00244835781509289	2.00294907044386	1.99755164218491
379	expm	F1	array	input	public	expm_F1_array_raw_public.csv	2a_refined_analysis_dataset	Array_2	Prep_A	2	CreJ	2	2	2.02	2.06	-0.0624907079747565	2.01799330628166	2.06249070797476
380	expm	F1	array	input	public	expm_F1_array_raw_public.csv	2a_refined_analysis_dataset	Array_2	Prep_A	1	CreJ	2	2	2	2.01	-0.00904112215912667	2.00107681132398	2.00904112215913
381	expm	F1	array	input	public	expm_F1_array_raw_public.csv	2a_refined_analysis_dataset	Array_1	Prep_A	2	CreE	2	2	1.98	2.03	-0.0300875437730372	1.97881488814176	2.03008754377304
382	expm	F1	array	input	public	expm_F1_array_raw_public.csv	2a_refined_analysis_dataset	Array_1	Prep_A	1	CreE	2	2	2.02	2.05	-0.0458152364191373	2.0175138519393	2.04581523641914
383	expm	F1	array	input	public	expm_F1_array_raw_public.csv	2a_refined_analysis_dataset	Array_1	Prep_A	2	CreJ	2	2	1.98	2.15	-0.147951933866758	1.97694872530811	2.14795193386676
384	expm	F1	array	input	public	expm_F1_array_raw_public.csv	2a_refined_analysis_dataset	Array_1	Prep_A	1	CreJ	2	2	2.02	2.08	-0.0845283930877274	2.01564768910565	2.08452839308773
385	expm	F1	array	input	public	expm_F1_array_raw_public.csv	2a_refined_analysis_dataset	Array_2	Prep_A	2	CreE	16	3.5	16.11	3.89	-0.392426983100849	16.1069405422984	3.89242698310085
386	expm	F1	array	input	public	expm_F1_array_raw_public.csv	2a_refined_analysis_dataset	Array_2	Prep_A	1	CreE	16	3.5	16.02	3.83	-0.333193497551688	16.0235444839913	3.83319349755169
387	expm	F1	array	input	public	expm_F1_array_raw_public.csv	2a_refined_analysis_dataset	Array_1	Prep_A	2	CreE	16	3.5	16.14	3.88	-0.381446136315998	16.1363356460223	3.881446136316
388	expm	F1	array	input	public	expm_F1_array_raw_public.csv	2a_refined_analysis_dataset	Array_1	Prep_A	1	CreE	16	3.5	16.03	3.89	-0.392390891445698	16.0295903485606	3.8923908914457
389	expm	F1	array	input	public	expm_F1_array_raw_public.csv	2a_refined_analysis_dataset	Array_1	Prep_A	1	CreJ	16	3.5	16.03	3.88	-0.382613277569507	16.0307050881517	3.88261327756951
390	expm	F1	array	input	public	expm_F1_array_raw_public.csv	2a_refined_analysis_dataset	Array_1	Prep_A	2	CreJ	16	3.5	16.14	3.89	-0.393193759926957	16.1374503856134	3.89319375992696
391	expm	F1	array	input	public	expm_F1_array_raw_public.csv	2a_refined_analysis_dataset	Array_2	Prep_A	2	CreJ	16	3.5	16.11	3.93	-0.433815619240431	16.1080600413011	3.93381561924043
392	expm	F1	array	input	public	expm_F1_array_raw_public.csv	2a_refined_analysis_dataset	Array_2	Prep_A	1	CreJ	16	3.5	16.02	3.92	-0.42242476578053	16.024663982994	3.92242476578053
393	expm	F1	array	input	public	expm_F1_array_raw_public.csv	2a_refined_analysis_dataset	Array_2	Prep_A	2	CreJ	3	2	3.03	2.12	-0.118112119726132	3.02754658880075	2.11811211972613
394	expm	F1	array	input	public	expm_F1_array_raw_public.csv	2a_refined_analysis_dataset	Array_2	Prep_A	1	CreJ	3	2	3.01	2.05	-0.0526184394125218	3.00671358439426	2.05261843941252
395	expm	F1	array	input	public	expm_F1_array_raw_public.csv	2a_refined_analysis_dataset	Array_1	Prep_A	2	CreJ	3	2	2.94	2.12	-0.11608102260374	2.94231099144499	2.11608102260374
396	expm	F1	array	input	public	expm_F1_array_raw_public.csv	2a_refined_analysis_dataset	Array_1	Prep_A	1	CreJ	3	2	3.03	2.04	-0.0360492064127	3.02679049760692	2.0360492064127
397	expm	F1	array	input	public	expm_F1_array_raw_public.csv	2a_refined_analysis_dataset	Array_1	Prep_A	2	CreE	3	2	2.94	2.04	-0.0437274513350023	2.94417970788066	2.043727451335
398	expm	F1	array	input	public	expm_F1_array_raw_public.csv	2a_refined_analysis_dataset	Array_1	Prep_A	1	CreE	3	2	3.03	2.05	-0.047111611819342	3.02865921404259	2.04711161181934
399	expm	F1	array	input	public	expm_F1_array_raw_public.csv	2a_refined_analysis_dataset	Array_2	Prep_A	1	CreE	3	2	3.01	2.04	-0.040387261750332	3.00858173262858	2.04038726175033
400	expm	F1	array	input	public	expm_F1_array_raw_public.csv	2a_refined_analysis_dataset	Array_2	Prep_A	2	CreE	3	2	3.03	2.04	-0.0418544157481424	3.02941473703507	2.04185441574814
401	expm	F1	array	input	public	expm_F1_array_raw_public.csv	2a_refined_analysis_dataset	Array_2	Prep_A	2	CreJ	17	3.5	17.03	3.92	-0.416343915538782	17.0328706312026	3.91634391553878
402	expm	F1	array	input	public	expm_F1_array_raw_public.csv	2a_refined_analysis_dataset	Array_2	Prep_A	1	CreJ	17	3.5	17.07	3.9	-0.404956625561313	17.0723223371818	3.90495662556131
403	expm	F1	array	input	public	expm_F1_array_raw_public.csv	2a_refined_analysis_dataset	Array_1	Prep_A	1	CreJ	17	3.5	17.08	3.98	-0.481888974070882	17.075235705976	3.98188897407088
404	expm	F1	array	input	public	expm_F1_array_raw_public.csv	2a_refined_analysis_dataset	Array_1	Prep_A	2	CreJ	17	3.5	16.99	3.92	-0.415776109802323	16.992419399544	3.91577610980232
405	expm	F1	array	input	public	expm_F1_array_raw_public.csv	2a_refined_analysis_dataset	Array_1	Prep_A	2	CreE	17	3.5	16.99	3.88	-0.37861491530216	16.9912939303266	3.87861491530216
406	expm	F1	array	input	public	expm_F1_array_raw_public.csv	2a_refined_analysis_dataset	Array_1	Prep_A	1	CreE	17	3.5	17.07	3.89	-0.38858063588145	17.0741102367586	3.88858063588145
407	expm	F1	array	input	public	expm_F1_array_raw_public.csv	2a_refined_analysis_dataset	Array_2	Prep_A	2	CreE	17	3.5	17.03	3.88	-0.38279041250746	17.0317497085359	3.88279041250746
408	expm	F1	array	input	public	expm_F1_array_raw_public.csv	2a_refined_analysis_dataset	Array_2	Prep_A	1	CreE	17	3.5	17.07	3.84	-0.3444604097902	17.0712014145151	3.8444604097902
409	expm	F1	array	input	public	expm_F1_array_raw_public.csv	2a_refined_analysis_dataset	Array_2	Prep_A	2	CreE	4	2	3.98	2.1	-0.0992928364262822	3.97759271333441	2.09929283642628
410	expm	F1	array	input	public	expm_F1_array_raw_public.csv	2a_refined_analysis_dataset	Array_2	Prep_A	1	CreE	4	2	4	2.06	-0.062517492374182	4.00076163327134	2.06251749237418
411	expm	F1	array	input	public	expm_F1_array_raw_public.csv	2a_refined_analysis_dataset	Array_2	Prep_A	1	CreJ	4	2	4	2.05	-0.0539628285375695	3.99889518347576	2.05396282853757
412	expm	F1	array	input	public	expm_F1_array_raw_public.csv	2a_refined_analysis_dataset	Array_2	Prep_A	2	CreJ	4	2	3.98	2.11	-0.113739328792549	3.97572626353883	2.11373932879255
413	expm	F1	array	input	public	expm_F1_array_raw_public.csv	2a_refined_analysis_dataset	Array_1	Prep_A	2	CreE	4	2	4.03	2.04	-0.0350561916519521	4.03052284897275	2.03505619165195
414	expm	F1	array	input	public	expm_F1_array_raw_public.csv	2a_refined_analysis_dataset	Array_1	Prep_A	1	CreE	4	2	4	2.08	-0.0797096856917223	3.9973533996257	2.07970968569172
415	expm	F1	array	input	public	expm_F1_array_raw_public.csv	2a_refined_analysis_dataset	Array_1	Prep_A	2	CreJ	4	2	4.03	2.12	-0.117409924772151	4.02865658038999	2.11740992477215
416	expm	F1	array	input	public	expm_F1_array_raw_public.csv	2a_refined_analysis_dataset	Array_1	Prep_A	1	CreJ	4	2	4	2.06	-0.0569473671661309	3.99548713104294	2.05694736716613
417	expm	F1	array	input	public	expm_F1_array_raw_public.csv	2a_refined_analysis_dataset	Array_1	Prep_A	1	CreE	18	3.5	18.14	3.91	-0.406958218145655	18.1421464363415	3.90695821814566
418	expm	F1	array	input	public	expm_F1_array_raw_public.csv	2a_refined_analysis_dataset	Array_1	Prep_A	2	CreE	18	3.5	18.09	3.89	-0.386160599396865	18.0941831971508	3.88616059939687
419	expm	F1	array	input	public	expm_F1_array_raw_public.csv	2a_refined_analysis_dataset	Array_2	Prep_A	1	CreJ	18	3.5	17.91	3.87	-0.371791662714557	17.9130455943525	3.87179166271456
420	expm	F1	array	input	public	expm_F1_array_raw_public.csv	2a_refined_analysis_dataset	Array_2	Prep_A	2	CreJ	18	3.5	18.04	3.9	-0.396425777936017	18.0369077271024	3.89642577793602
421	expm	F1	array	input	public	expm_F1_array_raw_public.csv	2a_refined_analysis_dataset	Array_1	Prep_A	1	CreJ	18	3.5	18.14	3.93	-0.43397596345972	18.1432683209454	3.93397596345972
422	expm	F1	array	input	public	expm_F1_array_raw_public.csv	2a_refined_analysis_dataset	Array_1	Prep_A	2	CreJ	18	3.5	18.1	3.89	-0.391083285031721	18.0953050817547	3.89108328503172
423	expm	F1	array	input	public	expm_F1_array_raw_public.csv	2a_refined_analysis_dataset	Array_2	Prep_A	1	CreE	18	3.5	17.91	3.9	-0.396596897839825	17.9119268022989	3.89659689783983
424	expm	F1	array	input	public	expm_F1_array_raw_public.csv	2a_refined_analysis_dataset	Array_2	Prep_A	2	CreE	18	3.5	18.04	3.88	-0.381203893917115	18.0357889350488	3.88120389391712
425	expm	F1	array	input	public	expm_F1_array_raw_public.csv	2a_refined_analysis_dataset	Array_2	Prep_A	2	CreE	5	2	5	2.1	-0.0981858844461105	4.99803645862351	2.09818588444611
426	expm	F1	array	input	public	expm_F1_array_raw_public.csv	2a_refined_analysis_dataset	Array_2	Prep_A	1	CreE	5	2	5.01	2.05	-0.0487799761132606	5.01108182214834	2.04877997611326
427	expm	F1	array	input	public	expm_F1_array_raw_public.csv	2a_refined_analysis_dataset	Array_1	Prep_A	1	CreJ	5	2	4.99	2.09	-0.0869468578260895	4.98982879622861	2.08694685782609
428	expm	F1	array	input	public	expm_F1_array_raw_public.csv	2a_refined_analysis_dataset	Array_1	Prep_A	2	CreJ	5	2	5.04	2.09	-0.0891810770073596	5.03820890338223	2.08918107700736
429	expm	F1	array	input	public	expm_F1_array_raw_public.csv	2a_refined_analysis_dataset	Array_2	Prep_A	1	CreJ	5	2	5.01	2.15	-0.153039575598483	5.00922201164521	2.15303957559848
430	expm	F1	array	input	public	expm_F1_array_raw_public.csv	2a_refined_analysis_dataset	Array_2	Prep_A	2	CreJ	5	2	5	2.13	-0.130642749700573	4.99617664812038	2.13064274970057
431	expm	F1	array	input	public	expm_F1_array_raw_public.csv	2a_refined_analysis_dataset	Array_1	Prep_A	1	CreE	5	2	4.99	2.08	-0.0774794220661708	4.99169228497517	2.07747942206617
432	expm	F1	array	input	public	expm_F1_array_raw_public.csv	2a_refined_analysis_dataset	Array_1	Prep_A	2	CreE	5	2	5.04	2.07	-0.0678052938060105	5.04007239212879	2.06780529380601
433	expm	F1	array	input	public	expm_F1_array_raw_public.csv	2a_refined_analysis_dataset	Array_1	Prep_A	2	CreE	19	3.5	18.98	3.94	-0.437885123756375	18.9810638086671	3.93788512375637
434	expm	F1	array	input	public	expm_F1_array_raw_public.csv	2a_refined_analysis_dataset	Array_1	Prep_A	1	CreE	19	3.5	19.24	3.9	-0.396613635850615	19.2405919928373	3.89661363585061
435	expm	F1	array	input	public	expm_F1_array_raw_public.csv	2a_refined_analysis_dataset	Array_2	Prep_A	1	CreE	19	3.5	19.18	3.92	-0.423725089419785	19.1758123957662	3.92372508941978
436	expm	F1	array	input	public	expm_F1_array_raw_public.csv	2a_refined_analysis_dataset	Array_2	Prep_A	2	CreE	19	3.5	18.96	3.93	-0.428602241950514	18.9647156884327	3.92860224195051
437	expm	F1	array	input	public	expm_F1_array_raw_public.csv	2a_refined_analysis_dataset	Array_1	Prep_A	2	CreJ	19	3.5	18.98	3.93	-0.431481983820762	18.9821910287858	3.93148198382076
438	expm	F1	array	input	public	expm_F1_array_raw_public.csv	2a_refined_analysis_dataset	Array_1	Prep_A	1	CreJ	19	3.5	19.24	4	-0.495822084773121	19.241719212956	3.99582208477312
439	expm	F1	array	input	public	expm_F1_array_raw_public.csv	2a_refined_analysis_dataset	Array_2	Prep_A	2	CreJ	19	3.5	18.97	3.99	-0.491564272015651	18.9658406318694	3.99156427201565
440	expm	F1	array	input	public	expm_F1_array_raw_public.csv	2a_refined_analysis_dataset	Array_2	Prep_A	1	CreJ	19	3.5	19.18	3.89	-0.394302998133051	19.1769373392029	3.89430299813305
441	expm	F1	array	input	public	expm_F1_array_raw_public.csv	2a_refined_analysis_dataset	Array_1	Prep_A	2	CreJ	6	2	6.05	2.13	-0.134424399134052	6.04598370448462	2.13442439913405
442	expm	F1	array	input	public	expm_F1_array_raw_public.csv	2a_refined_analysis_dataset	Array_1	Prep_A	1	CreJ	6	2	6.02	2.11	-0.108713926718992	6.01576495640159	2.10871392671899
443	expm	F1	array	input	public	expm_F1_array_raw_public.csv	2a_refined_analysis_dataset	Array_2	Prep_A	2	CreE	6	2	6.03	2.1	-0.0954949198893909	6.03471011645602	2.09549491988939
444	expm	F1	array	input	public	expm_F1_array_raw_public.csv	2a_refined_analysis_dataset	Array_2	Prep_A	1	CreE	6	2	6.01	2.06	-0.0586301267975911	6.01010340756224	2.05863012679759
445	expm	F1	array	input	public	expm_F1_array_raw_public.csv	2a_refined_analysis_dataset	Array_2	Prep_A	1	CreJ	6	2	6.01	2.06	-0.0557059924282712	6.00824242569425	2.05570599242827
446	expm	F1	array	input	public	expm_F1_array_raw_public.csv	2a_refined_analysis_dataset	Array_2	Prep_A	2	CreJ	6	2	6.03	2.12	-0.119357159309112	6.03284913458803	2.11935715930911
447	expm	F1	array	input	public	expm_F1_array_raw_public.csv	2a_refined_analysis_dataset	Array_1	Prep_A	2	CreE	6	2	6.05	2.08	-0.082967943405571	6.04784259645724	2.08296794340557
448	expm	F1	array	input	public	expm_F1_array_raw_public.csv	2a_refined_analysis_dataset	Array_1	Prep_A	1	CreE	6	2	6.02	2.07	-0.0678625259437911	6.01762384837421	2.06786252594379
449	expm	F1	array	input	public	expm_F1_array_raw_public.csv	2a_refined_analysis_dataset	Array_1	Prep_A	2	CreJ	20	3.5	20.18	3.85	-0.352192906760037	20.1812940395429	3.85219290676004
450	expm	F1	array	input	public	expm_F1_array_raw_public.csv	2a_refined_analysis_dataset	Array_1	Prep_A	1	CreJ	20	3.5	19.85	3.93	-0.428747034808957	19.847563422819	3.92874703480896
451	expm	F1	array	input	public	expm_F1_array_raw_public.csv	2a_refined_analysis_dataset	Array_2	Prep_A	2	CreJ	20	3.5	20.07	3.97	-0.466532165228818	20.0707007746171	3.96653216522882
452	expm	F1	array	input	public	expm_F1_array_raw_public.csv	2a_refined_analysis_dataset	Array_2	Prep_A	1	CreJ	20	3.5	19.95	3.96	-0.456253169869058	19.9514058907068	3.95625316986906
453	expm	F1	array	input	public	expm_F1_array_raw_public.csv	2a_refined_analysis_dataset	Array_2	Prep_A	2	CreE	20	3.5	20.07	3.94	-0.443269482892188	20.0695711578346	3.94326948289219
454	expm	F1	array	input	public	expm_F1_array_raw_public.csv	2a_refined_analysis_dataset	Array_2	Prep_A	1	CreE	20	3.5	19.95	3.93	-0.429473292281098	19.9502762739243	3.9294732922811
455	expm	F1	array	input	public	expm_F1_array_raw_public.csv	2a_refined_analysis_dataset	Array_1	Prep_A	2	CreE	20	3.5	20.18	3.87	-0.365336977526548	20.180875345154	3.86533697752655
456	expm	F1	array	input	public	expm_F1_array_raw_public.csv	2a_refined_analysis_dataset	Array_1	Prep_A	1	CreE	20	3.5	19.85	3.89	-0.385862957536298	19.8471447284301	3.8858629575363
457	expm	F1	array	input	public	expm_F1_array_raw_public.csv	2a_refined_analysis_dataset	Array_1	Prep_A	2	CreE	7	2	7.05	2.07	-0.072880755205067	7.05476461489203	2.07288075520507
458	expm	F1	array	input	public	expm_F1_array_raw_public.csv	2a_refined_analysis_dataset	Array_1	Prep_A	1	CreE	7	2	7	2.11	-0.111080518802817	6.99952570219378	2.11108051880282
459	expm	F1	array	input	public	expm_F1_array_raw_public.csv	2a_refined_analysis_dataset	Array_2	Prep_A	1	CreJ	7	2	6.97	2.14	-0.136808827462257	6.96547066506629	2.13680882746226
460	expm	F1	array	input	public	expm_F1_array_raw_public.csv	2a_refined_analysis_dataset	Array_2	Prep_A	2	CreJ	7	2	7.04	2.13	-0.128440656991537	7.03613524718836	2.12844065699154
461	expm	F1	array	input	public	expm_F1_array_raw_public.csv	2a_refined_analysis_dataset	Array_2	Prep_A	2	CreE	7	2	7.04	2.09	-0.0872987321917669	7.03799197958379	2.08729873219177
462	expm	F1	array	input	public	expm_F1_array_raw_public.csv	2a_refined_analysis_dataset	Array_2	Prep_A	1	CreE	7	2	6.97	2.1	-0.101412410179277	6.96732739746172	2.10141241017928
463	expm	F1	array	input	public	expm_F1_array_raw_public.csv	2a_refined_analysis_dataset	Array_1	Prep_A	1	CreJ	7	2	7	2.15	-0.154426374087848	6.99766889263689	2.15442637408785
464	expm	F1	array	input	public	expm_F1_array_raw_public.csv	2a_refined_analysis_dataset	Array_1	Prep_A	2	CreJ	7	2	7.05	2.11	-0.108620737122888	7.05290780533514	2.10862073712289
465	expm	F1	array	input	public	expm_F1_array_raw_public.csv	2a_refined_analysis_dataset	Array_2	Prep_A	1	CreE	21	3.5	21.02	3.92	-0.417735653934295	21.0185221953032	3.91773565393429
466	expm	F1	array	input	public	expm_F1_array_raw_public.csv	2a_refined_analysis_dataset	Array_2	Prep_A	2	CreE	21	3.5	21.01	3.95	-0.449954118932935	21.0104617736501	3.94995411893293
467	expm	F1	array	input	public	expm_F1_array_raw_public.csv	2a_refined_analysis_dataset	Array_1	Prep_A	2	CreE	21	3.5	21.05	3.92	-0.423230946777015	21.0523829940127	3.92323094677702
468	expm	F1	array	input	public	expm_F1_array_raw_public.csv	2a_refined_analysis_dataset	Array_1	Prep_A	1	CreE	21	3.5	21.04	3.94	-0.435142809631525	21.0400339161028	3.93514280963153
469	expm	F1	array	input	public	expm_F1_array_raw_public.csv	2a_refined_analysis_dataset	Array_1	Prep_A	1	CreJ	21	3.5	21.04	3.97	-0.471499870956099	21.0411600082246	3.9714998709561
470	expm	F1	array	input	public	expm_F1_array_raw_public.csv	2a_refined_analysis_dataset	Array_1	Prep_A	2	CreJ	21	3.5	21.05	3.89	-0.390762676168519	21.0535090861345	3.89076267616852
471	expm	F1	array	input	public	expm_F1_array_raw_public.csv	2a_refined_analysis_dataset	Array_2	Prep_A	2	CreJ	21	3.5	21.01	3.8	-0.304904250526535	21.0086147942281	3.80490425052654
472	expm	F1	array	input	public	expm_F1_array_raw_public.csv	2a_refined_analysis_dataset	Array_2	Prep_A	1	CreJ	21	3.5	21.02	3.94	-0.443892537702765	21.0166752158812	3.94389253770277
473	expm	F1	array	input	public	expm_F1_array_raw_public.csv	2a_refined_analysis_dataset	Array_1	Prep_A	1	CreE	8	2	7.96	2.1	-0.103905584834429	7.95621005876221	2.10390558483443
474	expm	F1	array	input	public	expm_F1_array_raw_public.csv	2a_refined_analysis_dataset	Array_1	Prep_A	2	CreE	8	2	8.03	2.08	-0.0750176767860995	8.02847055658119	2.0750176767861
475	expm	F1	array	input	public	expm_F1_array_raw_public.csv	2a_refined_analysis_dataset	Array_2	Prep_A	2	CreJ	8	2	8.04	2.1	-0.0957537555777193	8.03893290626914	2.09575375557772
476	expm	F1	array	input	public	expm_F1_array_raw_public.csv	2a_refined_analysis_dataset	Array_2	Prep_A	1	CreJ	8	2	8.09	2.07	-0.0691056729277593	8.08733992055299	2.06910567292776
477	expm	F1	array	input	public	expm_F1_array_raw_public.csv	2a_refined_analysis_dataset	Array_1	Prep_A	2	CreJ	8	2	8.03	2.16	-0.159863204379484	8.02661559375596	2.15986320437948
478	expm	F1	array	input	public	expm_F1_array_raw_public.csv	2a_refined_analysis_dataset	Array_1	Prep_A	1	CreJ	8	2	7.95	2.06	-0.0613502605458138	7.95435509593698	2.06135026054581
479	expm	F1	array	input	public	expm_F1_array_raw_public.csv	2a_refined_analysis_dataset	Array_2	Prep_A	2	CreE	8	2	8.04	2.08	-0.0803381907211294	8.04078962939418	2.08033819072113
480	expm	F1	array	input	public	expm_F1_array_raw_public.csv	2a_refined_analysis_dataset	Array_2	Prep_A	1	CreE	8	2	8.09	2.1	-0.10390092179366	8.08919664367803	2.10390092179366
481	expm	F1	array	input	public	expm_F1_array_raw_public.csv	2a_refined_analysis_dataset	Array_1	Prep_A	1	CreE	22	3.5	21.9	4.02	-0.52187192524533	21.8964439497281	4.02187192524533
482	expm	F1	array	input	public	expm_F1_array_raw_public.csv	2a_refined_analysis_dataset	Array_1	Prep_A	2	CreE	22	3.5	22.09	3.94	-0.44409985764905	22.0925228835233	3.94409985764905
483	expm	F1	array	input	public	expm_F1_array_raw_public.csv	2a_refined_analysis_dataset	Array_1	Prep_A	2	CreJ	22	3.5	22.09	3.87	-0.372019557398927	22.0906757883022	3.87201955739893
484	expm	F1	array	input	public	expm_F1_array_raw_public.csv	2a_refined_analysis_dataset	Array_1	Prep_A	1	CreJ	22	3.5	21.89	3.89	-0.389736983562477	21.894596854507	3.88973698356248
485	expm	F1	array	input	public	expm_F1_array_raw_public.csv	2a_refined_analysis_dataset	Array_2	Prep_A	2	CreJ	22	3.5	22.33	3.95	-0.449315029390571	22.3329157865886	3.94931502939057
486	expm	F1	array	input	public	expm_F1_array_raw_public.csv	2a_refined_analysis_dataset	Array_2	Prep_A	1	CreJ	22	3.5	22.11	3.89	-0.387687714326931	22.1090495799647	3.88768771432693
487	expm	F1	array	input	public	expm_F1_array_raw_public.csv	2a_refined_analysis_dataset	Array_2	Prep_A	1	CreE	22	3.5	22.11	3.95	-0.45149124779194	22.1100009738146	3.95149124779194
488	expm	F1	array	input	public	expm_F1_array_raw_public.csv	2a_refined_analysis_dataset	Array_2	Prep_A	2	CreE	22	3.5	22.33	3.98	-0.48256948853875	22.3338671804385	3.98256948853875
489	expm	F1	array	input	public	expm_F1_array_raw_public.csv	2a_refined_analysis_dataset	Array_1	Prep_A	1	CreJ	9	2	9.02	2.09	-0.0926981331903032	9.01863156155453	2.0926981331903
490	expm	F1	array	input	public	expm_F1_array_raw_public.csv	2a_refined_analysis_dataset	Array_1	Prep_A	2	CreJ	9	2	9.08	2.18	-0.176705414256953	9.07991219201499	2.17670541425695
491	expm	F1	array	input	public	expm_F1_array_raw_public.csv	2a_refined_analysis_dataset	Array_2	Prep_A	1	CreJ	9	2	9.04	2.1	-0.104318391110179	9.04477949846897	2.10431839111018
492	expm	F1	array	input	public	expm_F1_array_raw_public.csv	2a_refined_analysis_dataset	Array_2	Prep_A	2	CreJ	9	2	9.02	2.12	-0.124793463349549	9.01807301251543	2.12479346334955
493	expm	F1	array	input	public	expm_F1_array_raw_public.csv	2a_refined_analysis_dataset	Array_1	Prep_A	1	CreE	9	2	9.02	2.12	-0.123809540151368	9.02048667390639	2.12380954015137
494	expm	F1	array	input	public	expm_F1_array_raw_public.csv	2a_refined_analysis_dataset	Array_1	Prep_A	2	CreE	9	2	9.08	2.14	-0.139425747492418	9.08176730436685	2.13942574749242
495	expm	F1	array	input	public	expm_F1_array_raw_public.csv	2a_refined_analysis_dataset	Array_2	Prep_A	2	CreE	9	2	9.02	2.15	-0.154665213966348	9.01992929437951	2.15466521396635
496	expm	F1	array	input	public	expm_F1_array_raw_public.csv	2a_refined_analysis_dataset	Array_2	Prep_A	1	CreE	9	2	9.05	2.11	-0.105785028824938	9.04663578033305	2.10578502882494
497	expm	F1	array	input	public	expm_F1_array_raw_public.csv	2a_refined_analysis_dataset	Array_2	Prep_A	2	CreE	23	3.5	22.89	3.96	-0.457107815063069	22.894504827728	3.95710781506307
498	expm	F1	array	input	public	expm_F1_array_raw_public.csv	2a_refined_analysis_dataset	Array_2	Prep_A	1	CreE	23	3.5	23.03	3.98	-0.482651540997729	23.0340164040054	3.98265154099773
499	expm	F1	array	input	public	expm_F1_array_raw_public.csv	2a_refined_analysis_dataset	Array_1	Prep_A	1	CreE	23	3.5	23.14	3.96	-0.463723535347419	23.1406593848626	3.96372353534742
500	expm	F1	array	input	public	expm_F1_array_raw_public.csv	2a_refined_analysis_dataset	Array_1	Prep_A	2	CreE	23	3.5	23.12	3.96	-0.459581793879109	23.1243796853558	3.95958179387911
501	expm	F1	array	input	public	expm_F1_array_raw_public.csv	2a_refined_analysis_dataset	Array_2	Prep_A	2	CreJ	23	3.5	22.89	3.88	-0.381345211414057	22.8926597735668	3.88134521141406
502	expm	F1	array	input	public	expm_F1_array_raw_public.csv	2a_refined_analysis_dataset	Array_2	Prep_A	1	CreJ	23	3.5	23.03	3.87	-0.370500617565337	23.0321713498442	3.87050061756534
503	expm	F1	array	input	public	expm_F1_array_raw_public.csv	2a_refined_analysis_dataset	Array_1	Prep_A	2	CreJ	23	3.5	23.13	3.95	-0.45272029352033	23.1255103596289	3.95272029352033
504	expm	F1	array	input	public	expm_F1_array_raw_public.csv	2a_refined_analysis_dataset	Array_1	Prep_A	1	CreJ	23	3.5	23.14	3.96	-0.46278764383857	23.1417900591357	3.96278764383857
505	expm	F1	array	input	public	expm_F1_array_raw_public.csv	2a_refined_analysis_dataset	Array_2	Prep_A	2	CreJ	10	2	10.08	2.13	-0.125383405227652	10.0827467262353	2.12538340522765
506	expm	F1	array	input	public	expm_F1_array_raw_public.csv	2a_refined_analysis_dataset	Array_2	Prep_A	1	CreJ	10	2	10.03	2.11	-0.114433676981882	10.0317274039254	2.11443367698188
507	expm	F1	array	input	public	expm_F1_array_raw_public.csv	2a_refined_analysis_dataset	Array_1	Prep_A	2	CreE	10	2	9.96	2.14	-0.143400375929674	9.95725396603933	2.14340037592967
508	expm	F1	array	input	public	expm_F1_array_raw_public.csv	2a_refined_analysis_dataset	Array_1	Prep_A	1	CreE	10	2	9.94	2.12	-0.121564762466874	9.94428256926329	2.12156476246687
509	expm	F1	array	input	public	expm_F1_array_raw_public.csv	2a_refined_analysis_dataset	Array_1	Prep_A	2	CreJ	10	2	9.96	2.1	-0.10231087785524	9.95540272384077	2.10231087785524
510	expm	F1	array	input	public	expm_F1_array_raw_public.csv	2a_refined_analysis_dataset	Array_1	Prep_A	1	CreJ	10	2	9.94	2.19	-0.19055530481607	9.94243132706473	2.19055530481607
511	expm	F1	array	input	public	expm_F1_array_raw_public.csv	2a_refined_analysis_dataset	Array_2	Prep_A	1	CreE	10	2	10.03	2.12	-0.123729069917574	10.0335802636808	2.12372906991757
512	expm	F1	array	input	public	expm_F1_array_raw_public.csv	2a_refined_analysis_dataset	Array_2	Prep_A	2	CreE	10	2	10.08	2.12	-0.120664305486134	10.0845995859907	2.12066430548613
513	expm	F1	array	input	public	expm_F1_array_raw_public.csv	2a_refined_analysis_dataset	Array_1	Prep_A	2	CreJ	24	3.5	23.68	3.94	-0.441445831920587	23.6798520378079	3.94144583192059
514	expm	F1	array	input	public	expm_F1_array_raw_public.csv	2a_refined_analysis_dataset	Array_1	Prep_A	1	CreJ	24	3.5	24.13	3.97	-0.467601554080787	24.1298084647565	3.96760155408079
515	expm	F1	array	input	public	expm_F1_array_raw_public.csv	2a_refined_analysis_dataset	Array_2	Prep_A	2	CreE	24	3.5	24.23	3.96	-0.455385201165063	24.2331114395457	3.95538520116506
516	expm	F1	array	input	public	expm_F1_array_raw_public.csv	2a_refined_analysis_dataset	Array_2	Prep_A	1	CreE	24	3.5	24.16	3.98	-0.484579998712103	24.1582064703623	3.9845799987121
517	expm	F1	array	input	public	expm_F1_array_raw_public.csv	2a_refined_analysis_dataset	Array_2	Prep_A	2	CreJ	24	3.5	24.23	4	-0.502036598443521	24.2342439821227	4.00203659844352
518	expm	F1	array	input	public	expm_F1_array_raw_public.csv	2a_refined_analysis_dataset	Array_2	Prep_A	1	CreJ	24	3.5	24.16	3.93	-0.426280096179731	24.1593390129393	3.92628009617973
519	expm	F1	array	input	public	expm_F1_array_raw_public.csv	2a_refined_analysis_dataset	Array_1	Prep_A	1	CreE	24	3.5	24.13	3.98	-0.479758989087563	24.128677105661	3.97975898908756
520	expm	F1	array	input	public	expm_F1_array_raw_public.csv	2a_refined_analysis_dataset	Array_1	Prep_A	2	CreE	24	3.5	23.68	3.99	-0.494431831331704	23.6787206787124	3.9944318313317
521	expm	F1	array	input	public	expm_F1_array_raw_public.csv	2a_refined_analysis_dataset	Array_2	Prep_A	1	CreJ	11	2	10.99	2.13	-0.130254259753649	10.9904385385208	2.13025425975365
522	expm	F1	array	input	public	expm_F1_array_raw_public.csv	2a_refined_analysis_dataset	Array_2	Prep_A	2	CreJ	11	2	11.13	2.2	-0.198355497819269	11.1273438508352	2.19835549781927
523	expm	F1	array	input	public	expm_F1_array_raw_public.csv	2a_refined_analysis_dataset	Array_2	Prep_A	2	CreE	11	2	11.13	2.17	-0.165064501215993	11.1291954251637	2.16506450121599
524	expm	F1	array	input	public	expm_F1_array_raw_public.csv	2a_refined_analysis_dataset	Array_2	Prep_A	1	CreE	11	2	10.99	2.17	-0.168124976084073	10.9922901128493	2.16812497608407
525	expm	F1	array	input	public	expm_F1_array_raw_public.csv	2a_refined_analysis_dataset	Array_1	Prep_A	1	CreE	11	2	10.95	2.14	-0.138805617453823	10.9485323699337	2.13880561745382
526	expm	F1	array	input	public	expm_F1_array_raw_public.csv	2a_refined_analysis_dataset	Array_1	Prep_A	2	CreE	11	2	11.01	2.15	-0.154279768091413	11.014737203529	2.15427976809141
527	expm	F1	array	input	public	expm_F1_array_raw_public.csv	2a_refined_analysis_dataset	Array_1	Prep_A	1	CreJ	11	2	10.95	2.12	-0.11671499942145	10.946679267101	2.11671499942145
528	expm	F1	array	input	public	expm_F1_array_raw_public.csv	2a_refined_analysis_dataset	Array_1	Prep_A	2	CreJ	11	2	11.01	2.15	-0.15078970209892	11.0128841006963	2.15078970209892
529	expm	F1	array	input	public	expm_F1_array_raw_public.csv	2a_refined_analysis_dataset	Array_2	Prep_A	1	CreE	25	3.5	24.86	3.98	-0.480348713973738	24.8564389965588	3.98034871397374
530	expm	F1	array	input	public	expm_F1_array_raw_public.csv	2a_refined_analysis_dataset	Array_2	Prep_A	2	CreE	25	3.5	25.01	3.99	-0.494420612250728	25.0072871570554	3.99442061225073
531	expm	F1	array	input	public	expm_F1_array_raw_public.csv	2a_refined_analysis_dataset	Array_2	Prep_A	2	CreJ	25	3.5	25.01	3.95	-0.453949738785717	25.0054508308134	3.95394973878572
532	expm	F1	array	input	public	expm_F1_array_raw_public.csv	2a_refined_analysis_dataset	Array_2	Prep_A	1	CreJ	25	3.5	24.85	3.9	-0.395665410692807	24.8546026703168	3.89566541069281
533	expm	F1	array	input	public	expm_F1_array_raw_public.csv	2a_refined_analysis_dataset	Array_1	Prep_A	1	CreE	25	3.5	24.98	3.94	-0.444775647520168	24.9796471682386	3.94477564752017
534	expm	F1	array	input	public	expm_F1_array_raw_public.csv	2a_refined_analysis_dataset	Array_1	Prep_A	2	CreE	25	3.5	25.1	3.98	-0.484627305174128	25.0993453550104	3.98462730517413
535	expm	F1	array	input	public	expm_F1_array_raw_public.csv	2a_refined_analysis_dataset	Array_1	Prep_A	1	CreJ	25	3.5	24.98	3.94	-0.442209710596487	24.9778072217586	3.94220971059649
536	expm	F1	array	input	public	expm_F1_array_raw_public.csv	2a_refined_analysis_dataset	Array_1	Prep_A	2	CreJ	25	3.5	25.1	3.83	-0.331355424826687	25.0975054085304	3.83135542482669
537	expm	F1	array	input	public	expm_F1_array_raw_public.csv	2a_refined_analysis_dataset	Array_2	Prep_A	2	CreE	12	2	11.95	2.16	-0.164700066382387	11.946187366202	2.16470006638239
538	expm	F1	array	input	public	expm_F1_array_raw_public.csv	2a_refined_analysis_dataset	Array_2	Prep_A	1	CreE	12	2	11.96	2.13	-0.125732487362777	11.9562016934418	2.12573248736278
539	expm	F1	array	input	public	expm_F1_array_raw_public.csv	2a_refined_analysis_dataset	Array_2	Prep_A	2	CreJ	12	2	11.94	2.19	-0.188528872074352	11.9443374466784	2.18852887207435
540	expm	F1	array	input	public	expm_F1_array_raw_public.csv	2a_refined_analysis_dataset	Array_2	Prep_A	1	CreJ	12	2	11.95	2.13	-0.131464768014852	11.9543517739182	2.13146476801485
541	expm	F1	array	input	public	expm_F1_array_raw_public.csv	2a_refined_analysis_dataset	Array_1	Prep_A	2	CreE	12	2	11.96	2.17	-0.170950981028387	11.9615846470985	2.17095098102839
542	expm	F1	array	input	public	expm_F1_array_raw_public.csv	2a_refined_analysis_dataset	Array_1	Prep_A	1	CreE	12	2	12.04	2.21	-0.213756728522737	12.0408922380554	2.21375672852274
543	expm	F1	array	input	public	expm_F1_array_raw_public.csv	2a_refined_analysis_dataset	Array_1	Prep_A	2	CreJ	12	2	11.96	2.13	-0.12799528761405	11.962699938779	2.12799528761405
544	expm	F1	array	input	public	expm_F1_array_raw_public.csv	2a_refined_analysis_dataset	Array_1	Prep_A	1	CreJ	12	2	12.04	2.11	-0.11283248026888	12.0420075297359	2.11283248026888
545	expm	F1	array	input	public	expm_F1_array_raw_public.csv	2a_refined_analysis_dataset	Array_2	Prep_A	2	CreE	26	3.5	26.07	3.99	-0.490721379857526	26.0717378675648	3.99072137985753
546	expm	F1	array	input	public	expm_F1_array_raw_public.csv	2a_refined_analysis_dataset	Array_2	Prep_A	1	CreE	26	3.5	26.05	4.02	-0.524396879136465	26.0480799737574	4.02439687913647
547	expm	F1	array	input	public	expm_F1_array_raw_public.csv	2a_refined_analysis_dataset	Array_2	Prep_A	2	CreJ	26	3.5	26.07	3.98	-0.475244126365145	26.0717434161186	3.97524412636514
548	expm	F1	array	input	public	expm_F1_array_raw_public.csv	2a_refined_analysis_dataset	Array_2	Prep_A	1	CreJ	26	3.5	26.05	3.9	-0.404193437386005	26.0480855223112	3.904193437386
549	expm	F1	array	input	public	expm_F1_array_raw_public.csv	2a_refined_analysis_dataset	Array_1	Prep_A	1	CreJ	26	3.5	25.95	3.87	-0.371989054953756	25.9537428636794	3.87198905495376
550	expm	F1	array	input	public	expm_F1_array_raw_public.csv	2a_refined_analysis_dataset	Array_1	Prep_A	2	CreJ	26	3.5	26.23	3.93	-0.434457585449676	26.2273152997489	3.93445758544968
551	expm	F1	array	input	public	expm_F1_array_raw_public.csv	2a_refined_analysis_dataset	Array_1	Prep_A	2	CreE	26	3.5	26.23	4	-0.502901736427686	26.2291531978661	4.00290173642769
552	expm	F1	array	input	public	expm_F1_array_raw_public.csv	2a_refined_analysis_dataset	Array_1	Prep_A	1	CreE	26	3.5	25.96	4.01	-0.508453163070226	25.9555807617966	4.00845316307023
553	expm	F1	array	input	public	expm_F1_array_raw_public.csv	2a_refined_analysis_dataset	Array_2	Prep_A	2	CreJ	13	2	13.04	2.22	-0.217910206066644	13.0437716286479	2.21791020606664
554	expm	F1	array	input	public	expm_F1_array_raw_public.csv	2a_refined_analysis_dataset	Array_2	Prep_A	1	CreJ	13	2	12.92	2.1	-0.104830976564005	12.9186053809883	2.104830976564
555	expm	F1	array	input	public	expm_F1_array_raw_public.csv	2a_refined_analysis_dataset	Array_1	Prep_A	2	CreE	13	2	12.99	2.18	-0.175382999100035	12.9910363230792	2.17538299910003
556	expm	F1	array	input	public	expm_F1_array_raw_public.csv	2a_refined_analysis_dataset	Array_1	Prep_A	1	CreE	13	2	12.99	2.19	-0.187704926028595	12.9934044530318	2.18770492602859
557	expm	F1	array	input	public	expm_F1_array_raw_public.csv	2a_refined_analysis_dataset	Array_2	Prep_A	1	CreE	13	2	12.92	2.19	-0.192535492256815	12.9204535456046	2.19253549225681
558	expm	F1	array	input	public	expm_F1_array_raw_public.csv	2a_refined_analysis_dataset	Array_2	Prep_A	2	CreE	13	2	13.05	2.17	-0.171255830616225	13.0456197932642	2.17125583061622
559	expm	F1	array	input	public	expm_F1_array_raw_public.csv	2a_refined_analysis_dataset	Array_1	Prep_A	2	CreJ	13	2	12.99	2.09	-0.0876951921183427	12.9921543400391	2.08769519211834
560	expm	F1	array	input	public	expm_F1_array_raw_public.csv	2a_refined_analysis_dataset	Array_1	Prep_A	1	CreJ	13	2	12.99	2.19	-0.192544182672733	12.9945224699917	2.19254418267273
561	expm	F1	array	input	public	expm_F1_array_raw_public.csv	2a_refined_analysis_dataset	Array_2	Prep_A	1	CreJ	27	3.5	27.34	3.88	-0.38053033607286	27.3448011591692	3.88053033607286
562	expm	F1	array	input	public	expm_F1_array_raw_public.csv	2a_refined_analysis_dataset	Array_2	Prep_A	2	CreJ	27	3.5	26.93	4.03	-0.53142286805303	26.9348030230401	4.03142286805303
563	expm	F1	array	input	public	expm_F1_array_raw_public.csv	2a_refined_analysis_dataset	Array_1	Prep_A	2	CreJ	27	3.5	27.05	3.96	-0.464467024464974	27.0483248540721	3.96446702446497
564	expm	F1	array	input	public	expm_F1_array_raw_public.csv	2a_refined_analysis_dataset	Array_1	Prep_A	1	CreJ	27	3.5	26.98	3.91	-0.410979247231884	26.9797695681642	3.91097924723188
565	expm	F1	array	input	public	expm_F1_array_raw_public.csv	2a_refined_analysis_dataset	Array_2	Prep_A	2	CreE	27	3.5	26.93	4.06	-0.557507865860973	26.9336666739162	4.05750786586097
566	expm	F1	array	input	public	expm_F1_array_raw_public.csv	2a_refined_analysis_dataset	Array_2	Prep_A	1	CreE	27	3.5	27.34	4.01	-0.506329731559593	27.3436648100453	4.00632973155959
567	expm	F1	array	input	public	expm_F1_array_raw_public.csv	2a_refined_analysis_dataset	Array_1	Prep_A	1	CreE	27	3.5	26.98	3.99	-0.490813143615283	26.9798799372327	3.99081314361528
568	expm	F1	array	input	public	expm_F1_array_raw_public.csv	2a_refined_analysis_dataset	Array_1	Prep_A	2	CreE	27	3.5	27.05	4.02	-0.519218574496994	27.0484352231406	4.01921857449699
569	expm	F1	array	input	public	expm_F1_array_raw_public.csv	2a_refined_analysis_dataset	Array_1	Prep_A	2	CreJ	14	2	14.09	2.21	-0.207406436795298	14.0921831399934	2.2074064367953
570	expm	F1	array	input	public	expm_F1_array_raw_public.csv	2a_refined_analysis_dataset	Array_1	Prep_A	1	CreJ	14	2	14.04	2.12	-0.121912228697278	14.0352872171779	2.12191222869728
571	expm	F1	array	input	public	expm_F1_array_raw_public.csv	2a_refined_analysis_dataset	Array_2	Prep_A	1	CreE	14	2	14.07	2.19	-0.187746035628243	14.0736564046881	2.18774603562824
572	expm	F1	array	input	public	expm_F1_array_raw_public.csv	2a_refined_analysis_dataset	Array_2	Prep_A	2	CreE	14	2	14.07	2.19	-0.187027600913813	14.0706031031434	2.18702760091381
573	expm	F1	array	input	public	expm_F1_array_raw_public.csv	2a_refined_analysis_dataset	Array_2	Prep_A	1	CreJ	14	2	14.07	2.2	-0.195308334349617	14.0718104756217	2.19530833434962
574	expm	F1	array	input	public	expm_F1_array_raw_public.csv	2a_refined_analysis_dataset	Array_2	Prep_A	2	CreJ	14	2	14.07	2.19	-0.189893467139527	14.068757174077	2.18989346713953
575	expm	F1	array	input	public	expm_F1_array_raw_public.csv	2a_refined_analysis_dataset	Array_1	Prep_A	2	CreE	14	2	14.09	2.18	-0.180606941242703	14.0934402502643	2.1806069412427
576	expm	F1	array	input	public	expm_F1_array_raw_public.csv	2a_refined_analysis_dataset	Array_1	Prep_A	1	CreE	14	2	14.04	2.18	-0.181510816832623	14.0365443274488	2.18151081683262
577	expm	F1	array	input	public	expm_F1_array_raw_public.csv	2a_refined_analysis_dataset	Array_2	Prep_A	2	CreE	1	0.5	1.01	0.35	0.153188613481158	1.00767589593454	0.346811386518842
578	expm	F1	array	input	public	expm_F1_array_raw_public.csv	2a_refined_analysis_dataset	Array_2	Prep_A	1	CreE	1	0.5	1.01	0.36	0.139472687551918	1.01272093992418	0.360527312448082
579	expm	F1	array	input	public	expm_F1_array_raw_public.csv	2a_refined_analysis_dataset	Array_1	Prep_A	1	CreJ	1	0.5	1.01	0.51	-0.00998790296412022	1.00676838074222	0.50998790296412
580	expm	F1	array	input	public	expm_F1_array_raw_public.csv	2a_refined_analysis_dataset	Array_1	Prep_A	2	CreJ	1	0.5	1	0.49	0.00961640829971083	1.00489706103694	0.490383591700289
581	expm	F1	array	input	public	expm_F1_array_raw_public.csv	2a_refined_analysis_dataset	Array_1	Prep_A	1	CreE	1	0.5	1.01	0.38	0.122046702770426	1.0079036700895	0.377953297229574
582	expm	F1	array	input	public	expm_F1_array_raw_public.csv	2a_refined_analysis_dataset	Array_1	Prep_A	2	CreE	1	0.5	1.01	0.35	0.153475381458602	1.00603235038422	0.346524618541398
583	expm	F1	array	input	public	expm_F1_array_raw_public.csv	2a_refined_analysis_dataset	Array_2	Prep_A	2	CreJ	1	0.5	1.01	0.53	-0.0312542953093423	1.00654067225755	0.531254295309342
584	expm	F1	array	input	public	expm_F1_array_raw_public.csv	2a_refined_analysis_dataset	Array_2	Prep_A	1	CreJ	1	0.5	1.01	0.47	0.0324321214237016	1.01158571624719	0.467567878576298
585	expm	F1	array	input	public	expm_F1_array_raw_public.csv	2a_refined_analysis_dataset	Array_2	Prep_A	2	CreE	28	3.5	27.89	4.01	-0.508782020010599	27.8878776186521	4.0087820200106
586	expm	F1	array	input	public	expm_F1_array_raw_public.csv	2a_refined_analysis_dataset	Array_2	Prep_A	1	CreE	28	3.5	28.12	4.04	-0.539456160754719	28.1174596821025	4.03945616075472
587	expm	F1	array	input	public	expm_F1_array_raw_public.csv	2a_refined_analysis_dataset	Array_2	Prep_A	2	CreJ	28	3.5	27.89	3.91	-0.410053719327619	27.8860413555131	3.91005371932762
588	expm	F1	array	input	public	expm_F1_array_raw_public.csv	2a_refined_analysis_dataset	Array_2	Prep_A	1	CreJ	28	3.5	28.12	3.87	-0.365819740271779	28.1156234189635	3.86581974027178
589	expm	F1	array	input	public	expm_F1_array_raw_public.csv	2a_refined_analysis_dataset	Array_1	Prep_A	1	CreJ	28	3.5	27.83	3.98	-0.477786067188732	27.8318153726536	3.97778606718873
590	expm	F1	array	input	public	expm_F1_array_raw_public.csv	2a_refined_analysis_dataset	Array_1	Prep_A	2	CreJ	28	3.5	28.16	3.94	-0.438173998753332	28.1599804999184	3.93817399875333
591	expm	F1	array	input	public	expm_F1_array_raw_public.csv	2a_refined_analysis_dataset	Array_1	Prep_A	2	CreE	28	3.5	28.16	4.01	-0.510266094123129	28.1588428060271	4.01026609412313
592	expm	F1	array	input	public	expm_F1_array_raw_public.csv	2a_refined_analysis_dataset	Array_1	Prep_A	1	CreE	28	3.5	27.83	3.98	-0.478846569217649	27.8306776787623	3.97884656921765
593	expm	F1	array	input	public	expm_F1_array_raw_public.csv	2a_refined_analysis_dataset	Array_2	Prep_A	2	CreJ	15	2	15.01	2.22	-0.222909013259233	15.0112099512194	2.22290901325923
594	expm	F1	array	input	public	expm_F1_array_raw_public.csv	2a_refined_analysis_dataset	Array_2	Prep_A	1	CreJ	15	2	15.1	2.18	-0.183998022268993	15.0961949949891	2.18399802226899
595	expm	F1	array	input	public	expm_F1_array_raw_public.csv	2a_refined_analysis_dataset	Array_2	Prep_A	2	CreE	15	2	15.01	2.21	-0.213762392742466	15.0130555156752	2.21376239274247
596	expm	F1	array	input	public	expm_F1_array_raw_public.csv	2a_refined_analysis_dataset	Array_2	Prep_A	1	CreE	15	2	15.1	2.2	-0.200153581829416	15.0980405594449	2.20015358182942
597	expm	F1	array	input	public	expm_F1_array_raw_public.csv	2a_refined_analysis_dataset	Array_1	Prep_A	2	CreJ	15	2	14.95	2.19	-0.185063374194024	14.9459545163153	2.18506337419402
598	expm	F1	array	input	public	expm_F1_array_raw_public.csv	2a_refined_analysis_dataset	Array_1	Prep_A	1	CreJ	15	2	15.02	2.19	-0.191451389139333	15.0228897237245	2.19145138913933
599	expm	F1	array	input	public	expm_F1_array_raw_public.csv	2a_refined_analysis_dataset	Array_1	Prep_A	2	CreE	15	2	14.95	2.2	-0.203347957816516	14.9478007320195	2.20334795781652
600	expm	F1	array	input	public	expm_F1_array_raw_public.csv	2a_refined_analysis_dataset	Array_1	Prep_A	1	CreE	15	2	15.02	2.21	-0.208349157375116	15.0247359394287	2.20834915737512
601	expm	F1	array	input	public	expm_F1_array_raw_public.csv	2a_refined_analysis_dataset	Array_2	Prep_A	1	CreJ	2	0.5	1.99	0.54	-0.0373245009688943	1.98588771353854	0.537324500968894
602	expm	F1	array	input	public	expm_F1_array_raw_public.csv	2a_refined_analysis_dataset	Array_2	Prep_A	2	CreJ	2	0.5	2	0.58	-0.0849655570155613	2.00183241041607	0.584965557015561
603	expm	F1	array	input	public	expm_F1_array_raw_public.csv	2a_refined_analysis_dataset	Array_1	Prep_A	2	CreJ	2	0.5	2	0.47	0.0318680081005279	2.00257641914736	0.468131991899472
604	expm	F1	array	input	public	expm_F1_array_raw_public.csv	2a_refined_analysis_dataset	Array_1	Prep_A	1	CreJ	2	0.5	1.98	0.53	-0.0291903193795702	1.98093055215752	0.52919031937957
605	expm	F1	array	input	public	expm_F1_array_raw_public.csv	2a_refined_analysis_dataset	Array_2	Prep_A	2	CreE	2	0.5	2	0.38	0.119032339685936	2.00296713939821	0.380967660314064
606	expm	F1	array	input	public	expm_F1_array_raw_public.csv	2a_refined_analysis_dataset	Array_2	Prep_A	1	CreE	2	0.5	1.99	0.43	0.0713962220375041	1.98702244252068	0.428603777962496
607	expm	F1	array	input	public	expm_F1_array_raw_public.csv	2a_refined_analysis_dataset	Array_1	Prep_A	2	CreE	2	0.5	2	0.4	0.10095689359161	2.00371047183236	0.39904310640839
608	expm	F1	array	input	public	expm_F1_array_raw_public.csv	2a_refined_analysis_dataset	Array_1	Prep_A	1	CreE	2	0.5	1.98	0.38	0.122206358863675	1.98206460484252	0.377793641136325
609	expm	F1	array	input	public	expm_F1_array_raw_public.csv	2a_refined_analysis_dataset	Array_2	Prep_A	1	CreJ	29	3.5	29.22	3.92	-0.424704054022082	29.2217852433148	3.92470405402208
610	expm	F1	array	input	public	expm_F1_array_raw_public.csv	2a_refined_analysis_dataset	Array_2	Prep_A	2	CreJ	29	3.5	29.05	3.87	-0.366606490074882	29.0474704546787	3.86660649007488
611	expm	F1	array	input	public	expm_F1_array_raw_public.csv	2a_refined_analysis_dataset	Array_2	Prep_A	1	CreE	29	3.5	29.22	4.06	-0.556112900658974	29.2236193953799	4.05611290065897
612	expm	F1	array	input	public	expm_F1_array_raw_public.csv	2a_refined_analysis_dataset	Array_2	Prep_A	2	CreE	29	3.5	29.05	4.04	-0.535807984860474	29.0493046067438	4.03580798486047
613	expm	F1	array	input	public	expm_F1_array_raw_public.csv	2a_refined_analysis_dataset	Array_1	Prep_A	2	CreE	29	3.5	29.07	4.03	-0.529634528167664	29.0655519968492	4.02963452816766
614	expm	F1	array	input	public	expm_F1_array_raw_public.csv	2a_refined_analysis_dataset	Array_1	Prep_A	1	CreE	29	3.5	28.59	4.06	-0.559721422931134	28.587934173562	4.05972142293113
615	expm	F1	array	input	public	expm_F1_array_raw_public.csv	2a_refined_analysis_dataset	Array_1	Prep_A	2	CreJ	29	3.5	29.07	3.89	-0.387821582495228	29.0666899676155	3.88782158249523
616	expm	F1	array	input	public	expm_F1_array_raw_public.csv	2a_refined_analysis_dataset	Array_1	Prep_A	1	CreJ	29	3.5	28.59	4.01	-0.511890327918067	28.5890721443283	4.01189032791807
617	expm	F1	array	input	public	expm_F1_array_raw_public.csv	2a_refined_analysis_dataset	Array_2	Prep_A	2	CreJ	16	2	15.96	2.12	-0.115035380075248	15.963634335783	2.11503538007525
618	expm	F1	array	input	public	expm_F1_array_raw_public.csv	2a_refined_analysis_dataset	Array_2	Prep_A	1	CreJ	16	2	16.08	2.27	-0.268826198818047	16.0764019237143	2.26882619881805
619	expm	F1	array	input	public	expm_F1_array_raw_public.csv	2a_refined_analysis_dataset	Array_1	Prep_A	2	CreJ	16	2	15.9	2.22	-0.22053232868309	15.8986807910646	2.22053232868309
620	expm	F1	array	input	public	expm_F1_array_raw_public.csv	2a_refined_analysis_dataset	Array_1	Prep_A	1	CreJ	16	2	15.88	2.17	-0.17108536994122	15.8844676916062	2.17108536994122
621	expm	F1	array	input	public	expm_F1_array_raw_public.csv	2a_refined_analysis_dataset	Array_1	Prep_A	2	CreE	16	2	15.9	2.25	-0.24537254258036	15.9005256366637	2.24537254258036
622	expm	F1	array	input	public	expm_F1_array_raw_public.csv	2a_refined_analysis_dataset	Array_1	Prep_A	1	CreE	16	2	15.89	2.2	-0.198942707168141	15.8863125372053	2.19894270716814
623	expm	F1	array	input	public	expm_F1_array_raw_public.csv	2a_refined_analysis_dataset	Array_2	Prep_A	1	CreE	16	2	16.08	2.22	-0.21563986953004	16.0782467345036	2.21563986953004
624	expm	F1	array	input	public	expm_F1_array_raw_public.csv	2a_refined_analysis_dataset	Array_2	Prep_A	2	CreE	16	2	15.97	2.23	-0.226992998342521	15.9654791465723	2.22699299834252
625	expm	F1	array	input	public	expm_F1_array_raw_public.csv	2a_refined_analysis_dataset	Array_2	Prep_A	1	CreE	3	0.5	3.01	0.36	0.136696575254697	3.00849527749114	0.363303424745303
626	expm	F1	array	input	public	expm_F1_array_raw_public.csv	2a_refined_analysis_dataset	Array_2	Prep_A	2	CreE	3	0.5	2.98	0.36	0.138847665584461	2.98096704118301	0.361152334415539
627	expm	F1	array	input	public	expm_F1_array_raw_public.csv	2a_refined_analysis_dataset	Array_2	Prep_A	2	CreJ	3	0.5	2.98	0.6	-0.0974954880896633	2.97983788374028	0.597495488089663
628	expm	F1	array	input	public	expm_F1_array_raw_public.csv	2a_refined_analysis_dataset	Array_2	Prep_A	1	CreJ	3	0.5	3.01	0.5	-0.0018048141968543	3.00736612004841	0.501804814196854
629	expm	F1	array	input	public	expm_F1_array_raw_public.csv	2a_refined_analysis_dataset	Array_1	Prep_A	2	CreE	3	0.5	3.01	0.39	0.10984344619205	3.00822131671603	0.39015655380795
630	expm	F1	array	input	public	expm_F1_array_raw_public.csv	2a_refined_analysis_dataset	Array_1	Prep_A	1	CreE	3	0.5	3.02	0.43	0.0736233666390028	3.01796580431023	0.426376633360997
631	expm	F1	array	input	public	expm_F1_array_raw_public.csv	2a_refined_analysis_dataset	Array_1	Prep_A	2	CreJ	3	0.5	3.01	0.54	-0.0354797134223519	3.00709255597663	0.535479713422352
632	expm	F1	array	input	public	expm_F1_array_raw_public.csv	2a_refined_analysis_dataset	Array_1	Prep_A	1	CreJ	3	0.5	3.02	0.49	0.00621968817075208	3.01683704357083	0.493780311829248
633	expm	F1	array	input	public	expm_F1_array_raw_public.csv	2a_refined_analysis_dataset	Array_1	Prep_A	2	CreE	30	3.5	29.8	4.06	-0.562771146790162	29.7956081371564	4.06277114679016
634	expm	F1	array	input	public	expm_F1_array_raw_public.csv	2a_refined_analysis_dataset	Array_1	Prep_A	1	CreE	30	3.5	30.22	3.99	-0.485831449287202	30.2204809166956	3.9858314492872
635	expm	F1	array	input	public	expm_F1_array_raw_public.csv	2a_refined_analysis_dataset	Array_1	Prep_A	2	CreJ	30	3.5	29.8	3.99	-0.485656221414741	29.7967458394485	3.98565622141474
636	expm	F1	array	input	public	expm_F1_array_raw_public.csv	2a_refined_analysis_dataset	Array_1	Prep_A	1	CreJ	30	3.5	30.22	3.88	-0.379586183932671	30.2216186189877	3.87958618393267
637	expm	F1	array	input	public	expm_F1_array_raw_public.csv	2a_refined_analysis_dataset	Array_2	Prep_A	2	CreJ	30	3.5	30.16	3.96	-0.457863455226649	30.1643105990472	3.95786345522665
638	expm	F1	array	input	public	expm_F1_array_raw_public.csv	2a_refined_analysis_dataset	Array_2	Prep_A	1	CreJ	30	3.5	30.18	3.91	-0.405726302910288	30.1806458799486	3.90572630291029
639	expm	F1	array	input	public	expm_F1_array_raw_public.csv	2a_refined_analysis_dataset	Array_2	Prep_A	1	CreE	30	3.5	30.18	4.03	-0.531527530508642	30.1795081312352	4.03152753050864
640	expm	F1	array	input	public	expm_F1_array_raw_public.csv	2a_refined_analysis_dataset	Array_2	Prep_A	2	CreE	30	3.5	30.16	4.04	-0.543553159623622	30.1631728503338	4.04355315962362
641	expm	F1	array	input	public	expm_F1_array_raw_public.csv	2a_refined_analysis_dataset	Array_1	Prep_A	2	CreJ	17	2	17.14	2.29	-0.289609899143169	17.1406523169589	2.28960989914317
642	expm	F1	array	input	public	expm_F1_array_raw_public.csv	2a_refined_analysis_dataset	Array_1	Prep_A	1	CreJ	17	2	16.95	2.22	-0.217426197160549	16.945716801287	2.21742619716055
643	expm	F1	array	input	public	expm_F1_array_raw_public.csv	2a_refined_analysis_dataset	Array_2	Prep_A	1	CreE	17	2	17.02	2.21	-0.21440893091272	17.0222515042225	2.21440893091272
644	expm	F1	array	input	public	expm_F1_array_raw_public.csv	2a_refined_analysis_dataset	Array_2	Prep_A	2	CreE	17	2	16.97	2.26	-0.257967430645619	16.9666080730208	2.25796743064562
645	expm	F1	array	input	public	expm_F1_array_raw_public.csv	2a_refined_analysis_dataset	Array_2	Prep_A	1	CreJ	17	2	17.02	2.28	-0.276008965350695	17.0204081717601	2.27600896535069
646	expm	F1	array	input	public	expm_F1_array_raw_public.csv	2a_refined_analysis_dataset	Array_2	Prep_A	2	CreJ	17	2	16.96	2.18	-0.179782719780995	16.9647647405584	2.17978271978099
647	expm	F1	array	input	public	expm_F1_array_raw_public.csv	2a_refined_analysis_dataset	Array_1	Prep_A	1	CreE	17	2	16.95	2.24	-0.24224884450566	16.9475590974576	2.24224884450566
648	expm	F1	array	input	public	expm_F1_array_raw_public.csv	2a_refined_analysis_dataset	Array_1	Prep_A	2	CreE	17	2	17.14	2.22	-0.2211209205583	17.1424946131295	2.2211209205583
649	expm	F1	array	input	public	expm_F1_array_raw_public.csv	2a_refined_analysis_dataset	Array_2	Prep_A	1	CreE	4	0.5	4.04	0.44	0.0595097060494855	4.03852309901995	0.440490293950515
650	expm	F1	array	input	public	expm_F1_array_raw_public.csv	2a_refined_analysis_dataset	Array_2	Prep_A	2	CreE	4	0.5	4.05	0.42	0.0811848296202585	4.05140410258245	0.418815170379742
651	expm	F1	array	input	public	expm_F1_array_raw_public.csv	2a_refined_analysis_dataset	Array_1	Prep_A	2	CreJ	4	0.5	4.03	0.56	-0.0552418022289802	4.02674194014227	0.55524180222898
652	expm	F1	array	input	public	expm_F1_array_raw_public.csv	2a_refined_analysis_dataset	Array_1	Prep_A	1	CreJ	4	0.5	4.03	0.54	-0.0409632318606322	4.02957456622017	0.540963231860632
653	expm	F1	array	input	public	expm_F1_array_raw_public.csv	2a_refined_analysis_dataset	Array_2	Prep_A	1	CreJ	4	0.5	4.04	0.52	-0.0177421629077716	4.03739511951021	0.517742162907772
654	expm	F1	array	input	public	expm_F1_array_raw_public.csv	2a_refined_analysis_dataset	Array_2	Prep_A	2	CreJ	4	0.5	4.05	0.55	-0.0451641376129727	4.05027612307271	0.545164137612973
655	expm	F1	array	input	public	expm_F1_array_raw_public.csv	2a_refined_analysis_dataset	Array_1	Prep_A	2	CreE	4	0.5	4.03	0.43	0.0723624587231365	4.02787022759116	0.427637541276864
656	expm	F1	array	input	public	expm_F1_array_raw_public.csv	2a_refined_analysis_dataset	Array_1	Prep_A	1	CreE	4	0.5	4.03	0.37	0.131087635177926	4.03070285366906	0.368912364822074
657	expm	F1	array	input	public	expm_F1_array_raw_public.csv	2a_refined_analysis_dataset	Array_1	Prep_A	1	CreE	31	3.5	31.37	4.06	-0.563042086686483	31.3709617482234	4.06304208668648
658	expm	F1	array	input	public	expm_F1_array_raw_public.csv	2a_refined_analysis_dataset	Array_1	Prep_A	2	CreE	31	3.5	30.84	4.07	-0.567791247396094	30.8411033879338	4.06779124739609
659	expm	F1	array	input	public	expm_F1_array_raw_public.csv	2a_refined_analysis_dataset	Array_1	Prep_A	2	CreJ	31	3.5	30.84	3.92	-0.417083740649254	30.8422436084624	3.91708374064925
660	expm	F1	array	input	public	expm_F1_array_raw_public.csv	2a_refined_analysis_dataset	Array_1	Prep_A	1	CreJ	31	3.5	31.37	3.97	-0.470357512924414	31.372101968752	3.97035751292441
661	expm	F1	array	input	public	expm_F1_array_raw_public.csv	2a_refined_analysis_dataset	Array_2	Prep_A	2	CreJ	31	3.5	31.19	3.93	-0.428097841399609	31.191270891413	3.92809784139961
662	expm	F1	array	input	public	expm_F1_array_raw_public.csv	2a_refined_analysis_dataset	Array_2	Prep_A	1	CreJ	31	3.5	30.9	3.95	-0.449497495784679	30.8960258100717	3.94949749578468
663	expm	F1	array	input	public	expm_F1_array_raw_public.csv	2a_refined_analysis_dataset	Array_2	Prep_A	2	CreE	31	3.5	31.19	4.07	-0.565412772766063	31.190131260586	4.06541277276606
664	expm	F1	array	input	public	expm_F1_array_raw_public.csv	2a_refined_analysis_dataset	Array_2	Prep_A	1	CreE	31	3.5	30.89	4.04	-0.544384828053453	30.8948861792447	4.04438482805345
665	expm	F1	array	input	public	expm_F1_array_raw_public.csv	2a_refined_analysis_dataset	Array_2	Prep_A	1	CreE	18	2	18.1	2.26	-0.256462261770245	18.0976884070967	2.25646226177025
666	expm	F1	array	input	public	expm_F1_array_raw_public.csv	2a_refined_analysis_dataset	Array_2	Prep_A	2	CreE	18	2	18.33	2.22	-0.221732160400526	18.3253126951447	2.22173216040053
667	expm	F1	array	input	public	expm_F1_array_raw_public.csv	2a_refined_analysis_dataset	Array_1	Prep_A	1	CreE	18	2	18.04	2.26	-0.255327300252855	18.0429977806516	2.25532730025286
668	expm	F1	array	input	public	expm_F1_array_raw_public.csv	2a_refined_analysis_dataset	Array_1	Prep_A	2	CreE	18	2	18.1	2.23	-0.225930564722446	18.097427237669	2.22593056472245
669	expm	F1	array	input	public	expm_F1_array_raw_public.csv	2a_refined_analysis_dataset	Array_2	Prep_A	1	CreJ	18	2	18.1	2.19	-0.190083547177928	18.0972137119856	2.19008354717793
670	expm	F1	array	input	public	expm_F1_array_raw_public.csv	2a_refined_analysis_dataset	Array_2	Prep_A	2	CreJ	18	2	18.32	2.21	-0.206265207731268	18.3248380000336	2.20626520773127
671	expm	F1	array	input	public	expm_F1_array_raw_public.csv	2a_refined_analysis_dataset	Array_1	Prep_A	2	CreJ	18	2	18.1	2.23	-0.225302756886284	18.0973060189273	2.22530275688628
672	expm	F1	array	input	public	expm_F1_array_raw_public.csv	2a_refined_analysis_dataset	Array_1	Prep_A	1	CreJ	18	2	18.04	2.17	-0.167685308663844	18.0428765619099	2.16768530866384
673	expm	F1	array	input	public	expm_F1_array_raw_public.csv	2a_refined_analysis_dataset	Array_2	Prep_A	2	CreJ	5	0.5	5.06	0.53	-0.0275414537810853	5.06190450184126	0.527541453781085
674	expm	F1	array	input	public	expm_F1_array_raw_public.csv	2a_refined_analysis_dataset	Array_2	Prep_A	1	CreJ	5	0.5	5	0.56	-0.0612572862253094	4.99660610683809	0.561257286225309
675	expm	F1	array	input	public	expm_F1_array_raw_public.csv	2a_refined_analysis_dataset	Array_1	Prep_A	2	CreE	5	0.5	4.98	0.38	0.122447125072096	4.98366253461456	0.377552874927904
676	expm	F1	array	input	public	expm_F1_array_raw_public.csv	2a_refined_analysis_dataset	Array_1	Prep_A	1	CreE	5	0.5	5.01	0.44	0.0582115843792568	5.01054136178092	0.441788415620743
677	expm	F1	array	input	public	expm_F1_array_raw_public.csv	2a_refined_analysis_dataset	Array_1	Prep_A	1	CreJ	5	0.5	5.01	0.54	-0.0444950710641624	5.00941696095578	0.544495071064162
678	expm	F1	array	input	public	expm_F1_array_raw_public.csv	2a_refined_analysis_dataset	Array_1	Prep_A	2	CreJ	5	0.5	4.98	0.54	-0.0438428486723134	4.98253813378942	0.543842848672313
679	expm	F1	array	input	public	expm_F1_array_raw_public.csv	2a_refined_analysis_dataset	Array_2	Prep_A	1	CreE	5	0.5	5	0.41	0.0888886561800798	4.99773047417601	0.41111134381992
680	expm	F1	array	input	public	expm_F1_array_raw_public.csv	2a_refined_analysis_dataset	Array_2	Prep_A	2	CreE	5	0.5	5.06	0.44	0.0594918719395108	5.06302886917918	0.440508128060489
681	expm	F1	array	input	public	expm_F1_array_raw_public.csv	2a_refined_analysis_dataset	Array_1	Prep_A	1	CreE	32	3.5	31.92	4.07	-0.571709904640726	31.9246271478017	4.07170990464073
682	expm	F1	array	input	public	expm_F1_array_raw_public.csv	2a_refined_analysis_dataset	Array_1	Prep_A	2	CreE	32	3.5	32.02	4.09	-0.585070287570816	32.0228558536346	4.08507028757082
683	expm	F1	array	input	public	expm_F1_array_raw_public.csv	2a_refined_analysis_dataset	Array_2	Prep_A	1	CreE	32	3.5	32.08	4.07	-0.574697320751216	32.0777272190295	4.07469732075122
684	expm	F1	array	input	public	expm_F1_array_raw_public.csv	2a_refined_analysis_dataset	Array_2	Prep_A	2	CreE	32	3.5	31.79	4.08	-0.581832974954346	31.7933952593367	4.08183297495435
685	expm	F1	array	input	public	expm_F1_array_raw_public.csv	2a_refined_analysis_dataset	Array_2	Prep_A	2	CreJ	32	3.5	31.79	3.88	-0.384412186564778	31.7915635591534	3.88441218656478
686	expm	F1	array	input	public	expm_F1_array_raw_public.csv	2a_refined_analysis_dataset	Array_2	Prep_A	1	CreJ	32	3.5	32.08	3.87	-0.370212518928398	32.0758955188462	3.8702125189284
687	expm	F1	array	input	public	expm_F1_array_raw_public.csv	2a_refined_analysis_dataset	Array_1	Prep_A	2	CreJ	32	3.5	32.02	3.96	-0.456502645461475	32.0240001008516	3.95650264546148
688	expm	F1	array	input	public	expm_F1_array_raw_public.csv	2a_refined_analysis_dataset	Array_1	Prep_A	1	CreJ	32	3.5	31.93	3.99	-0.485846281069195	31.9257713950187	3.9858462810692
689	expm	F1	array	input	public	expm_F1_array_raw_public.csv	2a_refined_analysis_dataset	Array_1	Prep_A	1	CreJ	19	2	19.11	2.12	-0.119227882739136	19.1088790071445	2.11922788273914
690	expm	F1	array	input	public	expm_F1_array_raw_public.csv	2a_refined_analysis_dataset	Array_1	Prep_A	2	CreJ	19	2	19.04	2.16	-0.162066986522396	19.0392560370507	2.1620669865224
691	expm	F1	array	input	public	expm_F1_array_raw_public.csv	2a_refined_analysis_dataset	Array_1	Prep_A	1	CreE	19	2	19.11	2.25	-0.254864152216572	19.1077576803377	2.25486415221657
692	expm	F1	array	input	public	expm_F1_array_raw_public.csv	2a_refined_analysis_dataset	Array_1	Prep_A	2	CreE	19	2	19.04	2.26	-0.260255995337622	19.0381347102439	2.26025599533762
693	expm	F1	array	input	public	expm_F1_array_raw_public.csv	2a_refined_analysis_dataset	Array_2	Prep_A	1	CreJ	19	2	19.18	2.16	-0.161175270201437	19.1818026932973	2.16117527020144
694	expm	F1	array	input	public	expm_F1_array_raw_public.csv	2a_refined_analysis_dataset	Array_2	Prep_A	2	CreJ	19	2	19.07	2.14	-0.142544432566397	19.0737216405593	2.1425444325664
695	expm	F1	array	input	public	expm_F1_array_raw_public.csv	2a_refined_analysis_dataset	Array_2	Prep_A	1	CreE	19	2	19.18	2.25	-0.251038116042202	19.1806810768711	2.2510381160422
696	expm	F1	array	input	public	expm_F1_array_raw_public.csv	2a_refined_analysis_dataset	Array_2	Prep_A	2	CreE	19	2	19.07	2.27	-0.270515093234232	19.0726000241331	2.27051509323423
697	expm	F1	array	input	public	expm_F1_array_raw_public.csv	2a_refined_analysis_dataset	Array_2	Prep_A	2	CreE	6	0.5	6.04	0.46	0.0391297459266032	6.03672177572849	0.460870254073397
698	expm	F1	array	input	public	expm_F1_array_raw_public.csv	2a_refined_analysis_dataset	Array_2	Prep_A	1	CreE	6	0.5	5.98	0.41	0.0858336272716113	5.97825611952018	0.414166372728389
699	expm	F1	array	input	public	expm_F1_array_raw_public.csv	2a_refined_analysis_dataset	Array_1	Prep_A	1	CreJ	6	0.5	6	0.58	-0.0795698036477661	5.99622137504997	0.579569803647766
700	expm	F1	array	input	public	expm_F1_array_raw_public.csv	2a_refined_analysis_dataset	Array_1	Prep_A	2	CreJ	6	0.5	6.02	0.52	-0.023571247026493	6.02487489060807	0.523571247026493
701	expm	F1	array	input	public	expm_F1_array_raw_public.csv	2a_refined_analysis_dataset	Array_1	Prep_A	2	CreE	6	0.5	6.03	0.43	0.0654489806131433	6.02599541189247	0.434551019386857
702	expm	F1	array	input	public	expm_F1_array_raw_public.csv	2a_refined_analysis_dataset	Array_1	Prep_A	1	CreE	6	0.5	6	0.4	0.100381485458187	5.99734189633437	0.399618514541813
703	expm	F1	array	input	public	expm_F1_array_raw_public.csv	2a_refined_analysis_dataset	Array_2	Prep_A	2	CreJ	6	0.5	6.04	0.58	-0.0791925366702186	6.03560055160651	0.579192536670219
704	expm	F1	array	input	public	expm_F1_array_raw_public.csv	2a_refined_analysis_dataset	Array_2	Prep_A	1	CreJ	6	0.5	5.98	0.58	-0.0836858956584016	5.9771348953982	0.583685895658402
705	expm	F1	array	input	public	expm_F1_array_raw_public.csv	2a_refined_analysis_dataset	Array_2	Prep_A	2	CreE	33	3.5	33.44	4.09	-0.586008905480046	33.440916494446	4.08600890548005
706	expm	F1	array	input	public	expm_F1_array_raw_public.csv	2a_refined_analysis_dataset	Array_2	Prep_A	1	CreE	33	3.5	33.02	4.07	-0.565890159587116	33.0191184447103	4.06589015958712
707	expm	F1	array	input	public	expm_F1_array_raw_public.csv	2a_refined_analysis_dataset	Array_1	Prep_A	2	CreJ	33	3.5	32.92	3.9	-0.402564459887619	32.9153030799187	3.90256445988762
708	expm	F1	array	input	public	expm_F1_array_raw_public.csv	2a_refined_analysis_dataset	Array_1	Prep_A	1	CreJ	33	3.5	33.01	3.95	-0.450186792128519	33.009658614829	3.95018679212852
709	expm	F1	array	input	public	expm_F1_array_raw_public.csv	2a_refined_analysis_dataset	Array_1	Prep_A	2	CreE	33	3.5	32.91	4.08	-0.579901811380837	32.9141620077198	4.07990181138084
710	expm	F1	array	input	public	expm_F1_array_raw_public.csv	2a_refined_analysis_dataset	Array_1	Prep_A	1	CreE	33	3.5	33.01	4.1	-0.601178528816637	33.0085175426301	4.10117852881664
711	expm	F1	array	input	public	expm_F1_array_raw_public.csv	2a_refined_analysis_dataset	Array_2	Prep_A	1	CreJ	33	3.5	33.02	3.85	-0.345237487534129	33.0172858420847	3.84523748753413
712	expm	F1	array	input	public	expm_F1_array_raw_public.csv	2a_refined_analysis_dataset	Array_2	Prep_A	2	CreJ	33	3.5	33.44	3.85	-0.349193005300589	33.4390838918204	3.84919300530059
713	expm	F1	array	input	public	expm_F1_array_raw_public.csv	2a_refined_analysis_dataset	Array_1	Prep_A	2	CreE	20	2	19.97	2.27	-0.271418099640639	19.9668208749372	2.27141809964064
714	expm	F1	array	input	public	expm_F1_array_raw_public.csv	2a_refined_analysis_dataset	Array_1	Prep_A	1	CreE	20	2	19.89	2.29	-0.29273257453282	19.8860451348674	2.29273257453282
715	expm	F1	array	input	public	expm_F1_array_raw_public.csv	2a_refined_analysis_dataset	Array_2	Prep_A	2	CreE	20	2	20.21	2.28	-0.2760802388541	20.208883274082	2.2760802388541
716	expm	F1	array	input	public	expm_F1_array_raw_public.csv	2a_refined_analysis_dataset	Array_2	Prep_A	1	CreE	20	2	20.1	2.24	-0.235923974711049	20.1029517421925	2.23592397471105
717	expm	F1	array	input	public	expm_F1_array_raw_public.csv	2a_refined_analysis_dataset	Array_2	Prep_A	2	CreJ	20	2	20.21	2.14	-0.143429440908714	20.2100059907188	2.14342944090871
718	expm	F1	array	input	public	expm_F1_array_raw_public.csv	2a_refined_analysis_dataset	Array_2	Prep_A	1	CreJ	20	2	20.1	2.19	-0.191749028685765	20.1040744588293	2.19174902868576
719	expm	F1	array	input	public	expm_F1_array_raw_public.csv	2a_refined_analysis_dataset	Array_1	Prep_A	2	CreJ	20	2	19.97	2.19	-0.190139922271974	19.9679439722485	2.19013992227197
720	expm	F1	array	input	public	expm_F1_array_raw_public.csv	2a_refined_analysis_dataset	Array_1	Prep_A	1	CreJ	20	2	19.89	2.17	-0.169857857963564	19.8871682321787	2.16985785796356
721	expm	F1	array	input	public	expm_F1_array_raw_public.csv	2a_refined_analysis_dataset	Array_1	Prep_A	2	CreJ	7	0.5	7.05	0.58	-0.0842962030690657	7.04656001872733	0.584296203069066
722	expm	F1	array	input	public	expm_F1_array_raw_public.csv	2a_refined_analysis_dataset	Array_1	Prep_A	1	CreJ	7	0.5	7.02	0.57	-0.0666695577838817	7.01874738929166	0.566669557783882
723	expm	F1	array	input	public	expm_F1_array_raw_public.csv	2a_refined_analysis_dataset	Array_2	Prep_A	2	CreE	7	0.5	7	0.41	0.088738869736622	7.00102918020356	0.411261130263378
724	expm	F1	array	input	public	expm_F1_array_raw_public.csv	2a_refined_analysis_dataset	Array_2	Prep_A	1	CreE	7	0.5	7.09	0.44	0.063320145708831	7.08575157576771	0.436679854291169
725	expm	F1	array	input	public	expm_F1_array_raw_public.csv	2a_refined_analysis_dataset	Array_1	Prep_A	2	CreE	7	0.5	7.05	0.48	0.024751025396538	7.04767905739942	0.475248974603462
726	expm	F1	array	input	public	expm_F1_array_raw_public.csv	2a_refined_analysis_dataset	Array_1	Prep_A	1	CreE	7	0.5	7.02	0.46	0.043615115916233	7.01986642796375	0.456384884083767
727	expm	F1	array	input	public	expm_F1_array_raw_public.csv	2a_refined_analysis_dataset	Array_2	Prep_A	1	CreJ	7	0.5	7.08	0.46	0.043602421172076	7.08463525751025	0.456397578827924
728	expm	F1	array	input	public	expm_F1_array_raw_public.csv	2a_refined_analysis_dataset	Array_2	Prep_A	2	CreJ	7	0.5	7	0.52	-0.017347358147776	6.9999128619461	0.517347358147776
729	expm	F1	array	input	public	expm_F1_array_raw_public.csv	2a_refined_analysis_dataset	Array_2	Prep_A	2	CreJ	34	3.5	33.92	3.78	-0.281699074969339	33.9171744136365	3.78169907496934
730	expm	F1	array	input	public	expm_F1_array_raw_public.csv	2a_refined_analysis_dataset	Array_2	Prep_A	1	CreJ	34	3.5	33.92	3.81	-0.308610171256849	33.9238211583182	3.80861017125685
731	expm	F1	array	input	public	expm_F1_array_raw_public.csv	2a_refined_analysis_dataset	Array_1	Prep_A	1	CreE	34	3.5	33.92	4.13	-0.62692119812779	33.9172460946782	4.12692119812779
732	expm	F1	array	input	public	expm_F1_array_raw_public.csv	2a_refined_analysis_dataset	Array_1	Prep_A	2	CreE	34	3.5	34	4.12	-0.61716742920497	34.0015897544842	4.11716742920497
733	expm	F1	array	input	public	expm_F1_array_raw_public.csv	2a_refined_analysis_dataset	Array_2	Prep_A	2	CreE	34	3.5	33.92	4.08	-0.57522772776813	33.9190112704696	4.07522772776813
734	expm	F1	array	input	public	expm_F1_array_raw_public.csv	2a_refined_analysis_dataset	Array_2	Prep_A	1	CreE	34	3.5	33.93	4.13	-0.63009510320328	33.9256580151513	4.13009510320328
735	expm	F1	array	input	public	expm_F1_array_raw_public.csv	2a_refined_analysis_dataset	Array_1	Prep_A	2	CreJ	34	3.5	34	3.9	-0.403837137644445	34.0027319870939	3.90383713764444
736	expm	F1	array	input	public	expm_F1_array_raw_public.csv	2a_refined_analysis_dataset	Array_1	Prep_A	1	CreJ	34	3.5	33.92	3.96	-0.462593380192674	33.9183883272879	3.96259338019267
737	expm	F1	array	input	public	expm_F1_array_raw_public.csv	2a_refined_analysis_dataset	Array_2	Prep_A	1	CreJ	21	2	21.03	2.18	-0.178967115660036	21.0269792513226	2.17896711566004
738	expm	F1	array	input	public	expm_F1_array_raw_public.csv	2a_refined_analysis_dataset	Array_2	Prep_A	2	CreJ	21	2	21.03	2.14	-0.136514671808026	21.0281137951889	2.13651467180803
739	expm	F1	array	input	public	expm_F1_array_raw_public.csv	2a_refined_analysis_dataset	Array_2	Prep_A	2	CreE	21	2	21.03	2.26	-0.259939771364015	21.0269910628743	2.25993977136401
740	expm	F1	array	input	public	expm_F1_array_raw_public.csv	2a_refined_analysis_dataset	Array_2	Prep_A	1	CreE	21	2	21.03	2.23	-0.234038312113664	21.025856519008	2.23403831211366
741	expm	F1	array	input	public	expm_F1_array_raw_public.csv	2a_refined_analysis_dataset	Array_1	Prep_A	2	CreE	21	2	21.08	2.28	-0.278699815102304	21.0828678569367	2.2786998151023
742	expm	F1	array	input	public	expm_F1_array_raw_public.csv	2a_refined_analysis_dataset	Array_1	Prep_A	1	CreE	21	2	21.11	2.26	-0.262906322657814	21.1068357325109	2.26290632265781
743	expm	F1	array	input	public	expm_F1_array_raw_public.csv	2a_refined_analysis_dataset	Array_1	Prep_A	2	CreJ	21	2	21.08	2.19	-0.191354494855835	21.0839913848717	2.19135449485583
744	expm	F1	array	input	public	expm_F1_array_raw_public.csv	2a_refined_analysis_dataset	Array_1	Prep_A	1	CreJ	21	2	21.11	2.19	-0.185111287046945	21.1079592604459	2.18511128704695
745	expm	F1	array	input	public	expm_F1_array_raw_public.csv	2a_refined_analysis_dataset	Array_2	Prep_A	2	CreE	8	0.5	7.98	0.43	0.0730030982139208	7.98073324464826	0.426996901786079
746	expm	F1	array	input	public	expm_F1_array_raw_public.csv	2a_refined_analysis_dataset	Array_2	Prep_A	1	CreE	8	0.5	8.02	0.48	0.0186464782595728	8.01765688424735	0.481353521740427
747	expm	F1	array	input	public	expm_F1_array_raw_public.csv	2a_refined_analysis_dataset	Array_2	Prep_A	2	CreJ	8	0.5	7.98	0.56	-0.0588259144918298	7.97961747716105	0.55882591449183
748	expm	F1	array	input	public	expm_F1_array_raw_public.csv	2a_refined_analysis_dataset	Array_2	Prep_A	1	CreJ	8	0.5	8.02	0.57	-0.0707014789943229	8.01654111676014	0.570701478994323
749	expm	F1	array	input	public	expm_F1_array_raw_public.csv	2a_refined_analysis_dataset	Array_1	Prep_A	1	CreJ	8	0.5	8.04	0.54	-0.0388167114240883	8.03721126038475	0.538816711424088
750	expm	F1	array	input	public	expm_F1_array_raw_public.csv	2a_refined_analysis_dataset	Array_1	Prep_A	2	CreJ	8	0.5	8.04	0.61	-0.113247196066779	8.04211692381157	0.613247196066779
751	expm	F1	array	input	public	expm_F1_array_raw_public.csv	2a_refined_analysis_dataset	Array_1	Prep_A	1	CreE	8	0.5	8.04	0.46	0.0427195624407108	8.03832724826461	0.457280437559289
752	expm	F1	array	input	public	expm_F1_array_raw_public.csv	2a_refined_analysis_dataset	Array_1	Prep_A	2	CreE	8	0.5	8.04	0.41	0.0933451598298718	8.04323291169143	0.406654840170128
753	expm	F1	array	input	public	expm_F1_array_raw_public.csv	2a_refined_analysis_dataset	Array_1	Prep_A	2	CreJ	35	3.5	34.99	3.91	-0.406541059921764	34.9895083515375	3.90654105992176
754	expm	F1	array	input	public	expm_F1_array_raw_public.csv	2a_refined_analysis_dataset	Array_1	Prep_A	1	CreJ	35	3.5	35.19	3.96	-0.455825545025294	35.1898833263887	3.95582554502529
755	expm	F1	array	input	public	expm_F1_array_raw_public.csv	2a_refined_analysis_dataset	Array_2	Prep_A	2	CreJ	35	3.5	34.78	3.89	-0.393146497235008	34.7813885376086	3.89314649723501
756	expm	F1	array	input	public	expm_F1_array_raw_public.csv	2a_refined_analysis_dataset	Array_2	Prep_A	1	CreJ	35	3.5	34.89	3.81	-0.308907192905768	34.8890595978455	3.80890719290577
757	expm	F1	array	input	public	expm_F1_array_raw_public.csv	2a_refined_analysis_dataset	Array_2	Prep_A	2	CreE	35	3.5	34.78	4.1	-0.599901908260596	34.7832191810608	4.0999019082606
758	expm	F1	array	input	public	expm_F1_array_raw_public.csv	2a_refined_analysis_dataset	Array_2	Prep_A	1	CreE	35	3.5	34.89	4.11	-0.611305867837765	34.8908902412977	4.11130586783777
759	expm	F1	array	input	public	expm_F1_array_raw_public.csv	2a_refined_analysis_dataset	Array_1	Prep_A	1	CreE	35	3.5	35.19	4.09	-0.590266984118405	35.1887393255244	4.09026698411841
760	expm	F1	array	input	public	expm_F1_array_raw_public.csv	2a_refined_analysis_dataset	Array_1	Prep_A	2	CreE	35	3.5	34.99	4.09	-0.594468883689915	34.9883643506732	4.09446888368992
761	expm	F1	array	input	public	expm_F1_array_raw_public.csv	2a_refined_analysis_dataset	Array_2	Prep_A	1	CreJ	22	2	21.99	2.23	-0.22772523000554	21.9946663801613	2.22772523000554
762	expm	F1	array	input	public	expm_F1_array_raw_public.csv	2a_refined_analysis_dataset	Array_2	Prep_A	2	CreJ	22	2	22.05	2.26	-0.25885221824734	22.0514726020391	2.25885221824734
763	expm	F1	array	input	public	expm_F1_array_raw_public.csv	2a_refined_analysis_dataset	Array_2	Prep_A	2	CreE	22	2	22.05	2.31	-0.312506226695899	22.053314623609	2.3125062266959
764	expm	F1	array	input	public	expm_F1_array_raw_public.csv	2a_refined_analysis_dataset	Array_2	Prep_A	1	CreE	22	2	22	2.32	-0.315580110713349	21.9965084017312	2.31558011071335
765	expm	F1	array	input	public	expm_F1_array_raw_public.csv	2a_refined_analysis_dataset	Array_1	Prep_A	2	CreJ	22	2	22.09	2.23	-0.233501947399291	22.0903647288022	2.23350194739929
766	expm	F1	array	input	public	expm_F1_array_raw_public.csv	2a_refined_analysis_dataset	Array_1	Prep_A	1	CreJ	22	2	21.81	2.16	-0.155513992230801	21.8098724917485	2.1555139922308
767	expm	F1	array	input	public	expm_F1_array_raw_public.csv	2a_refined_analysis_dataset	Array_1	Prep_A	2	CreE	22	2	22.09	2.3	-0.295457798902869	22.0892409733603	2.29545779890287
768	expm	F1	array	input	public	expm_F1_array_raw_public.csv	2a_refined_analysis_dataset	Array_1	Prep_A	1	CreE	22	2	21.81	2.3	-0.302988032753919	21.8087487363066	2.30298803275392
769	expm	F1	array	input	public	expm_F1_array_raw_public.csv	2a_refined_analysis_dataset	Array_2	Prep_A	2	CreJ	9	0.5	9.01	0.56	-0.06179558957784	9.01170567810725	0.56179558957784
770	expm	F1	array	input	public	expm_F1_array_raw_public.csv	2a_refined_analysis_dataset	Array_2	Prep_A	1	CreJ	9	0.5	9.04	0.56	-0.0580343067189491	9.03609120515526	0.558034306718949
771	expm	F1	array	input	public	expm_F1_array_raw_public.csv	2a_refined_analysis_dataset	Array_2	Prep_A	1	CreE	9	0.5	9.04	0.45	0.0539410942413144	9.03720784369771	0.446058905758686
772	expm	F1	array	input	public	expm_F1_array_raw_public.csv	2a_refined_analysis_dataset	Array_2	Prep_A	2	CreE	9	0.5	9.01	0.46	0.0354517989935074	9.0128223166497	0.464548201006493
773	expm	F1	array	input	public	expm_F1_array_raw_public.csv	2a_refined_analysis_dataset	Array_1	Prep_A	1	CreJ	9	0.5	9.02	0.61	-0.10605009756827	9.02148819080579	0.60605009756827
774	expm	F1	array	input	public	expm_F1_array_raw_public.csv	2a_refined_analysis_dataset	Array_1	Prep_A	2	CreJ	9	0.5	8.94	0.61	-0.106491243440442	8.93912339084057	0.606491243440442
775	expm	F1	array	input	public	expm_F1_array_raw_public.csv	2a_refined_analysis_dataset	Array_1	Prep_A	2	CreE	9	0.5	8.94	0.53	-0.0261969829324317	8.94024147206413	0.526196982932432
776	expm	F1	array	input	public	expm_F1_array_raw_public.csv	2a_refined_analysis_dataset	Array_1	Prep_A	1	CreE	9	0.5	9.02	0.52	-0.0232088394639036	9.02260627202935	0.523208839463904
777	expm	F1	array	input	public	expm_F1_array_raw_public.csv	2a_refined_analysis_dataset	Array_2	Prep_A	1	CreJ	23	2	22.96	2.18	-0.176849719711585	22.9630991228744	2.17684971971159
778	expm	F1	array	input	public	expm_F1_array_raw_public.csv	2a_refined_analysis_dataset	Array_2	Prep_A	2	CreJ	23	2	23.04	2.15	-0.152580077910885	23.0417999578153	2.15258007791089
779	expm	F1	array	input	public	expm_F1_array_raw_public.csv	2a_refined_analysis_dataset	Array_1	Prep_A	1	CreE	23	2	22.97	2.29	-0.287769135893794	22.9748059051133	2.28776913589379
780	expm	F1	array	input	public	expm_F1_array_raw_public.csv	2a_refined_analysis_dataset	Array_1	Prep_A	2	CreE	23	2	23	2.31	-0.314233601273194	23.0036479556956	2.31423360127319
781	expm	F1	array	input	public	expm_F1_array_raw_public.csv	2a_refined_analysis_dataset	Array_2	Prep_A	2	CreE	23	2	23.04	2.31	-0.312424391361444	23.0406769537092	2.31242439136144
782	expm	F1	array	input	public	expm_F1_array_raw_public.csv	2a_refined_analysis_dataset	Array_2	Prep_A	1	CreE	23	2	22.96	2.29	-0.286936391869884	22.9619761187683	2.28693639186988
783	expm	F1	array	input	public	expm_F1_array_raw_public.csv	2a_refined_analysis_dataset	Array_1	Prep_A	1	CreJ	23	2	22.97	2.22	-0.219017251535559	22.9729637016541	2.21901725153556
784	expm	F1	array	input	public	expm_F1_array_raw_public.csv	2a_refined_analysis_dataset	Array_1	Prep_A	2	CreJ	23	2	23	2.26	-0.259472565234689	23.0018057522364	2.25947256523469
785	expm	F1	array	input	public	expm_F1_array_raw_public.csv	2a_refined_analysis_dataset	Array_2	Prep_A	2	CreE	10	0.5	10.09	0.48	0.0169670301653707	10.0940457943169	0.483032969834629
786	expm	F1	array	input	public	expm_F1_array_raw_public.csv	2a_refined_analysis_dataset	Array_2	Prep_A	1	CreE	10	0.5	9.98	0.5	-0.00096430691173932	9.97635693711473	0.500964306911739
787	expm	F1	array	input	public	expm_F1_array_raw_public.csv	2a_refined_analysis_dataset	Array_1	Prep_A	1	CreJ	10	0.5	10.02	0.63	-0.132486912333568	10.0187518885354	0.632486912333568
788	expm	F1	array	input	public	expm_F1_array_raw_public.csv	2a_refined_analysis_dataset	Array_1	Prep_A	2	CreJ	10	0.5	10.01	0.54	-0.0385692239375913	10.0107690077451	0.538569223937591
789	expm	F1	array	input	public	expm_F1_array_raw_public.csv	2a_refined_analysis_dataset	Array_2	Prep_A	2	CreJ	10	0.5	10.09	0.54	-0.036318136272214	10.0929328903988	0.536318136272214
790	expm	F1	array	input	public	expm_F1_array_raw_public.csv	2a_refined_analysis_dataset	Array_2	Prep_A	1	CreJ	10	0.5	9.98	0.57	-0.069628746852345	9.97524403319662	0.569628746852345
791	expm	F1	array	input	public	expm_F1_array_raw_public.csv	2a_refined_analysis_dataset	Array_1	Prep_A	1	CreE	10	0.5	10.02	0.5	0.00494723008847364	10.0198658574688	0.495052769911526
792	expm	F1	array	input	public	expm_F1_array_raw_public.csv	2a_refined_analysis_dataset	Array_1	Prep_A	2	CreE	10	0.5	10.01	0.46	0.0427726444265086	10.0118829766785	0.457227355573491
793	expm	F1	array	input	public	expm_F1_array_raw_public.csv	2a_refined_analysis_dataset	Array_1	Prep_A	1	CreJ	1	4	1.01	4.4	-0.400408188536351	1.00926930372321	4.40040818853635
794	expm	F1	array	input	public	expm_F1_array_raw_public.csv	2a_refined_analysis_dataset	Array_1	Prep_A	2	CreJ	1	4	1	4.35	-0.34954659223598	0.99646069712931	4.34954659223598
795	expm	F1	array	input	public	expm_F1_array_raw_public.csv	2a_refined_analysis_dataset	Array_2	Prep_A	1	CreJ	1	4	1	4.4	-0.396021452876322	1.00316563754409	4.39602145287632
796	expm	F1	array	input	public	expm_F1_array_raw_public.csv	2a_refined_analysis_dataset	Array_2	Prep_A	2	CreJ	1	4	1.02	4.45	-0.450259167250212	1.0159663267283	4.45025916725021
797	expm	F1	array	input	public	expm_F1_array_raw_public.csv	2a_refined_analysis_dataset	Array_2	Prep_A	1	CreE	1	4	1	4.19	-0.19016434758136	1.0020686447816	4.19016434758136
798	expm	F1	array	input	public	expm_F1_array_raw_public.csv	2a_refined_analysis_dataset	Array_2	Prep_A	2	CreE	1	4	1.01	4.22	-0.21996210714405	1.01486933396581	4.21996210714405
799	expm	F1	array	input	public	expm_F1_array_raw_public.csv	2a_refined_analysis_dataset	Array_1	Prep_A	2	CreE	1	4	1	4.23	-0.22550009295639	0.995372091732521	4.22550009295639
800	expm	F1	array	input	public	expm_F1_array_raw_public.csv	2a_refined_analysis_dataset	Array_1	Prep_A	1	CreE	1	4	1.01	4.19	-0.19347195254485	1.00818069832642	4.19347195254485
801	expm	F1	array	input	public	expm_F1_array_raw_public.csv	2a_refined_analysis_dataset	Array_1	Prep_A	2	CreJ	24	2	23.86	2.21	-0.214630402160895	23.855073286063	2.2146304021609
802	expm	F1	array	input	public	expm_F1_array_raw_public.csv	2a_refined_analysis_dataset	Array_1	Prep_A	1	CreJ	24	2	23.94	2.27	-0.268029478622815	23.9418970805671	2.26802947862282
803	expm	F1	array	input	public	expm_F1_array_raw_public.csv	2a_refined_analysis_dataset	Array_1	Prep_A	2	CreE	24	2	23.86	2.38	-0.379800230268306	23.8569152213817	2.37980023026831
804	expm	F1	array	input	public	expm_F1_array_raw_public.csv	2a_refined_analysis_dataset	Array_1	Prep_A	1	CreE	24	2	23.94	2.34	-0.344820117225646	23.9437390158858	2.34482011722565
805	expm	F1	array	input	public	expm_F1_array_raw_public.csv	2a_refined_analysis_dataset	Array_2	Prep_A	1	CreE	24	2	23.95	2.3	-0.303925108885105	23.9528026356806	2.30392510888511
806	expm	F1	array	input	public	expm_F1_array_raw_public.csv	2a_refined_analysis_dataset	Array_2	Prep_A	2	CreE	24	2	24.16	2.34	-0.340619302208236	24.1551158417812	2.34061930220824
807	expm	F1	array	input	public	expm_F1_array_raw_public.csv	2a_refined_analysis_dataset	Array_2	Prep_A	1	CreJ	24	2	23.95	2.16	-0.158153345889619	23.9539257303967	2.15815334588962
808	expm	F1	array	input	public	expm_F1_array_raw_public.csv	2a_refined_analysis_dataset	Array_2	Prep_A	2	CreJ	24	2	24.16	2.15	-0.147094973996109	24.1562389364973	2.14709497399611
809	expm	F1	array	input	public	expm_F1_array_raw_public.csv	2a_refined_analysis_dataset	Array_2	Prep_A	2	CreJ	11	0.5	11.07	0.57	-0.0700659675115348	11.0709739073731	0.570065967511535
810	expm	F1	array	input	public	expm_F1_array_raw_public.csv	2a_refined_analysis_dataset	Array_2	Prep_A	1	CreJ	11	0.5	10.98	0.6	-0.102339344859893	10.9821463446005	0.602339344859893
811	expm	F1	array	input	public	expm_F1_array_raw_public.csv	2a_refined_analysis_dataset	Array_1	Prep_A	1	CreE	11	0.5	11.01	0.48	0.0248941449149652	11.0081192496705	0.475105855085035
812	expm	F1	array	input	public	expm_F1_array_raw_public.csv	2a_refined_analysis_dataset	Array_1	Prep_A	2	CreE	11	0.5	11	0.5	-0.00365671863623984	10.9959451599412	0.50365671863624
813	expm	F1	array	input	public	expm_F1_array_raw_public.csv	2a_refined_analysis_dataset	Array_2	Prep_A	2	CreE	11	0.5	11.07	0.46	0.0357490752546352	11.072084836787	0.464250924745365
814	expm	F1	array	input	public	expm_F1_array_raw_public.csv	2a_refined_analysis_dataset	Array_2	Prep_A	1	CreE	11	0.5	10.98	0.51	-0.0143355746977758	10.9832572740144	0.514335574697776
815	expm	F1	array	input	public	expm_F1_array_raw_public.csv	2a_refined_analysis_dataset	Array_1	Prep_A	2	CreJ	11	0.5	10.99	0.67	-0.166585811828927	10.9948333188197	0.666585811828927
816	expm	F1	array	input	public	expm_F1_array_raw_public.csv	2a_refined_analysis_dataset	Array_1	Prep_A	1	CreJ	11	0.5	11.01	0.56	-0.0647863396022076	11.007007408549	0.564786339602208
817	expm	F1	array	input	public	expm_F1_array_raw_public.csv	2a_refined_analysis_dataset	Array_2	Prep_A	1	CreE	2	4	2.02	4.23	-0.228589334775646	2.01935614349209	4.22858933477565
818	expm	F1	array	input	public	expm_F1_array_raw_public.csv	2a_refined_analysis_dataset	Array_2	Prep_A	2	CreE	2	4	2.01	4.25	-0.252605231285235	2.01479110750504	4.25260523128524
819	expm	F1	array	input	public	expm_F1_array_raw_public.csv	2a_refined_analysis_dataset	Array_2	Prep_A	1	CreJ	2	4	2.02	4.43	-0.433366807935538	2.02044433846325	4.43336680793554
820	expm	F1	array	input	public	expm_F1_array_raw_public.csv	2a_refined_analysis_dataset	Array_2	Prep_A	2	CreJ	2	4	2.02	4.38	-0.376437943895549	2.0158793024762	4.37643794389555
821	expm	F1	array	input	public	expm_F1_array_raw_public.csv	2a_refined_analysis_dataset	Array_1	Prep_A	1	CreJ	2	4	2.02	4.41	-0.408018277562054	2.01655856801766	4.40801827756205
822	expm	F1	array	input	public	expm_F1_array_raw_public.csv	2a_refined_analysis_dataset	Array_1	Prep_A	2	CreJ	2	4	1.99	4.44	-0.438728981722973	1.99045026971308	4.43872898172297
823	expm	F1	array	input	public	expm_F1_array_raw_public.csv	2a_refined_analysis_dataset	Array_1	Prep_A	2	CreE	2	4	1.99	4.27	-0.269500600844285	1.98935882020432	4.26950060084429
824	expm	F1	array	input	public	expm_F1_array_raw_public.csv	2a_refined_analysis_dataset	Array_1	Prep_A	1	CreE	2	4	2.02	4.24	-0.241469116506265	2.0154671185089	4.24146911650627
825	expm	F1	array	input	public	expm_F1_array_raw_public.csv	2a_refined_analysis_dataset	Array_2	Prep_A	1	CreJ	25	2	25.07	2.18	-0.182663697059398	25.0723835943197	2.1826636970594
826	expm	F1	array	input	public	expm_F1_array_raw_public.csv	2a_refined_analysis_dataset	Array_2	Prep_A	2	CreJ	25	2	25.2	2.22	-0.223905016068219	25.2015314618893	2.22390501606822
827	expm	F1	array	input	public	expm_F1_array_raw_public.csv	2a_refined_analysis_dataset	Array_2	Prep_A	2	CreE	25	2	25.2	2.3	-0.296525329859537	25.203375006719	2.29652532985954
828	expm	F1	array	input	public	expm_F1_array_raw_public.csv	2a_refined_analysis_dataset	Array_2	Prep_A	1	CreE	25	2	25.07	2.34	-0.337199486839567	25.0742271391494	2.33719948683957
829	expm	F1	array	input	public	expm_F1_array_raw_public.csv	2a_refined_analysis_dataset	Array_1	Prep_A	2	CreE	25	2	25	2.33	-0.329151283079137	25.0045401025494	2.32915128307914
830	expm	F1	array	input	public	expm_F1_array_raw_public.csv	2a_refined_analysis_dataset	Array_1	Prep_A	1	CreE	25	2	25.05	2.36	-0.362898236051387	25.0458935249157	2.36289823605139
831	expm	F1	array	input	public	expm_F1_array_raw_public.csv	2a_refined_analysis_dataset	Array_1	Prep_A	1	CreJ	25	2	25.04	2.24	-0.235573694609659	25.0440502767652	2.23557369460966
832	expm	F1	array	input	public	expm_F1_array_raw_public.csv	2a_refined_analysis_dataset	Array_1	Prep_A	2	CreJ	25	2	25	2.2	-0.196621377819648	25.0026968543989	2.19662137781965
833	expm	F1	array	input	public	expm_F1_array_raw_public.csv	2a_refined_analysis_dataset	Array_1	Prep_A	2	CreJ	12	0.5	12.05	0.62	-0.115464653709074	12.0455706091362	0.615464653709074
834	expm	F1	array	input	public	expm_F1_array_raw_public.csv	2a_refined_analysis_dataset	Array_1	Prep_A	1	CreJ	12	0.5	11.96	0.69	-0.189206668422496	11.9617197182765	0.689206668422496
835	expm	F1	array	input	public	expm_F1_array_raw_public.csv	2a_refined_analysis_dataset	Array_1	Prep_A	2	CreE	12	0.5	12.05	0.5	0.00018547500116827	12.0466831459728	0.499814524998832
836	expm	F1	array	input	public	expm_F1_array_raw_public.csv	2a_refined_analysis_dataset	Array_1	Prep_A	1	CreE	12	0.5	11.96	0.47	0.0258453169039423	11.9628322551131	0.474154683096058
837	expm	F1	array	input	public	expm_F1_array_raw_public.csv	2a_refined_analysis_dataset	Array_2	Prep_A	2	CreJ	12	0.5	11.99	0.62	-0.117532380095351	11.9870456527447	0.617532380095351
838	expm	F1	array	input	public	expm_F1_array_raw_public.csv	2a_refined_analysis_dataset	Array_2	Prep_A	1	CreJ	12	0.5	12.05	0.6	-0.102081224438085	12.047175590169	0.602081224438085
839	expm	F1	array	input	public	expm_F1_array_raw_public.csv	2a_refined_analysis_dataset	Array_2	Prep_A	2	CreE	12	0.5	11.99	0.52	-0.0184958955998857	11.9881567845129	0.518495895599886
840	expm	F1	array	input	public	expm_F1_array_raw_public.csv	2a_refined_analysis_dataset	Array_2	Prep_A	1	CreE	12	0.5	12.05	0.51	-0.0109287389947508	12.0482867219372	0.510928738994751
841	expm	F1	array	input	public	expm_F1_array_raw_public.csv	2a_refined_analysis_dataset	Array_2	Prep_A	2	CreE	3	4	3	4.27	-0.26714837141069	3.00303943496544	4.26714837141069
842	expm	F1	array	input	public	expm_F1_array_raw_public.csv	2a_refined_analysis_dataset	Array_2	Prep_A	1	CreE	3	4	3.03	4.24	-0.24179593663463	3.02607182567109	4.24179593663463
843	expm	F1	array	input	public	expm_F1_array_raw_public.csv	2a_refined_analysis_dataset	Array_1	Prep_A	2	CreE	3	4	3	4.24	-0.2360897290396	2.99546517017109	4.2360897290396
844	expm	F1	array	input	public	expm_F1_array_raw_public.csv	2a_refined_analysis_dataset	Array_1	Prep_A	1	CreE	3	4	3.05	4.24	-0.2441553005024	3.04512201073932	4.2441553005024
845	expm	F1	array	input	public	expm_F1_array_raw_public.csv	2a_refined_analysis_dataset	Array_2	Prep_A	2	CreJ	3	4	3	4.41	-0.410214019155966	3.00413750865732	4.41021401915597
846	expm	F1	array	input	public	expm_F1_array_raw_public.csv	2a_refined_analysis_dataset	Array_2	Prep_A	1	CreJ	3	4	3.03	4.49	-0.485637070692335	3.02716989936297	4.48563707069234
847	expm	F1	array	input	public	expm_F1_array_raw_public.csv	2a_refined_analysis_dataset	Array_1	Prep_A	1	CreJ	3	4	3.05	4.42	-0.420651876916418	3.0462141312661	4.42065187691642
848	expm	F1	array	input	public	expm_F1_array_raw_public.csv	2a_refined_analysis_dataset	Array_1	Prep_A	2	CreJ	3	4	3	4.41	-0.406307734087267	2.99655729069787	4.40630773408727
849	expm	F1	array	input	public	expm_F1_array_raw_public.csv	2a_refined_analysis_dataset	Array_2	Prep_A	2	CreJ	26	2	26.02	2.22	-0.222504891861504	26.0226029097432	2.2225048918615
850	expm	F1	array	input	public	expm_F1_array_raw_public.csv	2a_refined_analysis_dataset	Array_2	Prep_A	1	CreJ	26	2	26.14	2.22	-0.224520994869074	26.1353205189347	2.22452099486907
851	expm	F1	array	input	public	expm_F1_array_raw_public.csv	2a_refined_analysis_dataset	Array_1	Prep_A	1	CreJ	26	2	26.17	2.21	-0.214762225571663	26.1661059064677	2.21476222557166
852	expm	F1	array	input	public	expm_F1_array_raw_public.csv	2a_refined_analysis_dataset	Array_1	Prep_A	2	CreJ	26	2	25.99	2.25	-0.246160076854373	25.9890393593011	2.24616007685437
853	expm	F1	array	input	public	expm_F1_array_raw_public.csv	2a_refined_analysis_dataset	Array_2	Prep_A	1	CreE	26	2	26.14	2.4	-0.395705454569886	26.1371636743423	2.39570545456989
854	expm	F1	array	input	public	expm_F1_array_raw_public.csv	2a_refined_analysis_dataset	Array_2	Prep_A	2	CreE	26	2	26.02	2.36	-0.356428917917796	26.0244460651508	2.3564289179178
855	expm	F1	array	input	public	expm_F1_array_raw_public.csv	2a_refined_analysis_dataset	Array_1	Prep_A	2	CreE	26	2	25.99	2.33	-0.333885057588966	25.9908823386806	2.33388505758897
856	expm	F1	array	input	public	expm_F1_array_raw_public.csv	2a_refined_analysis_dataset	Array_1	Prep_A	1	CreE	26	2	26.17	2.34	-0.340399621122236	26.1679488858472	2.34039962112224
857	expm	F1	array	input	public	expm_F1_array_raw_public.csv	2a_refined_analysis_dataset	Array_1	Prep_A	2	CreJ	13	0.5	13.04	0.59	-0.0852457817692729	13.0367156465639	0.585245781769273
858	expm	F1	array	input	public	expm_F1_array_raw_public.csv	2a_refined_analysis_dataset	Array_1	Prep_A	1	CreJ	13	0.5	13.01	0.58	-0.0820299028842899	13.0064143303294	0.58202990288429
859	expm	F1	array	input	public	expm_F1_array_raw_public.csv	2a_refined_analysis_dataset	Array_2	Prep_A	1	CreJ	13	0.5	13.07	0.62	-0.117390191257375	13.0665849575943	0.617390191257375
860	expm	F1	array	input	public	expm_F1_array_raw_public.csv	2a_refined_analysis_dataset	Array_2	Prep_A	2	CreJ	13	0.5	13.1	0.62	-0.123108959327532	13.0966999273588	0.623108959327532
861	expm	F1	array	input	public	expm_F1_array_raw_public.csv	2a_refined_analysis_dataset	Array_2	Prep_A	1	CreE	13	0.5	13.07	0.5	-0.0039940282876304	13.0676956049281	0.50399402828763
862	expm	F1	array	input	public	expm_F1_array_raw_public.csv	2a_refined_analysis_dataset	Array_2	Prep_A	2	CreE	13	0.5	13.1	0.47	0.0275115040809096	13.0978105746926	0.47248849591909
863	expm	F1	array	input	public	expm_F1_array_raw_public.csv	2a_refined_analysis_dataset	Array_1	Prep_A	2	CreE	13	0.5	13.04	0.55	-0.0522318715529114	13.0378247870019	0.552231871552911
864	expm	F1	array	input	public	expm_F1_array_raw_public.csv	2a_refined_analysis_dataset	Array_1	Prep_A	1	CreE	13	0.5	13.01	0.47	0.0260108483129596	13.0075234707674	0.47398915168704
865	expm	F1	array	input	public	expm_F1_array_raw_public.csv	2a_refined_analysis_dataset	Array_2	Prep_A	2	CreJ	4	4	3.98	4.47	-0.473116801935061	3.98066153545955	4.47311680193506
866	expm	F1	array	input	public	expm_F1_array_raw_public.csv	2a_refined_analysis_dataset	Array_2	Prep_A	1	CreJ	4	4	4.05	4.46	-0.464931798320331	4.04969557188391	4.46493179832033
867	expm	F1	array	input	public	expm_F1_array_raw_public.csv	2a_refined_analysis_dataset	Array_1	Prep_A	2	CreJ	4	4	3.97	4.46	-0.459871876296077	3.9663435780307	4.45987187629608
868	expm	F1	array	input	public	expm_F1_array_raw_public.csv	2a_refined_analysis_dataset	Array_1	Prep_A	1	CreJ	4	4	4.04	4.5	-0.502286501157587	4.04359007394619	4.50228650115759
869	expm	F1	array	input	public	expm_F1_array_raw_public.csv	2a_refined_analysis_dataset	Array_2	Prep_A	1	CreE	4	4	4.05	4.25	-0.248978440875867	4.04858893968247	4.24897844087587
870	expm	F1	array	input	public	expm_F1_array_raw_public.csv	2a_refined_analysis_dataset	Array_2	Prep_A	2	CreE	4	4	3.98	4.23	-0.231622671918116	3.9795549032581	4.23162267191812
871	expm	F1	array	input	public	expm_F1_array_raw_public.csv	2a_refined_analysis_dataset	Array_1	Prep_A	2	CreE	4	4	3.97	4.25	-0.253908211468596	3.96523482036359	4.2539082114686
872	expm	F1	array	input	public	expm_F1_array_raw_public.csv	2a_refined_analysis_dataset	Array_1	Prep_A	1	CreE	4	4	4.04	4.24	-0.242931042330657	4.04248131627909	4.24293104233066
873	expm	F1	array	input	public	expm_F1_array_raw_public.csv	2a_refined_analysis_dataset	Array_2	Prep_A	1	CreJ	27	2	27.01	2.21	-0.208771372546575	27.0090860734972	2.20877137254658
874	expm	F1	array	input	public	expm_F1_array_raw_public.csv	2a_refined_analysis_dataset	Array_2	Prep_A	2	CreJ	27	2	27.12	2.2	-0.196807693684885	27.1210479709712	2.19680769368488
875	expm	F1	array	input	public	expm_F1_array_raw_public.csv	2a_refined_analysis_dataset	Array_2	Prep_A	1	CreE	27	2	27.01	2.37	-0.368706631596184	27.010929731974	2.36870663159618
876	expm	F1	array	input	public	expm_F1_array_raw_public.csv	2a_refined_analysis_dataset	Array_2	Prep_A	2	CreE	27	2	27.12	2.4	-0.399242820750364	27.122891629448	2.39924282075036
877	expm	F1	array	input	public	expm_F1_array_raw_public.csv	2a_refined_analysis_dataset	Array_1	Prep_A	2	CreJ	27	2	26.98	2.23	-0.234939737946121	26.9830127076762	2.23493973794612
878	expm	F1	array	input	public	expm_F1_array_raw_public.csv	2a_refined_analysis_dataset	Array_1	Prep_A	1	CreJ	27	2	26.84	2.21	-0.213469039257741	26.8401675645598	2.21346903925774
879	expm	F1	array	input	public	expm_F1_array_raw_public.csv	2a_refined_analysis_dataset	Array_1	Prep_A	1	CreE	27	2	26.84	2.34	-0.342256931880144	26.8420107928233	2.34225693188014
880	expm	F1	array	input	public	expm_F1_array_raw_public.csv	2a_refined_analysis_dataset	Array_1	Prep_A	2	CreE	27	2	26.98	2.37	-0.366722346728504	26.9848559359397	2.3667223467285
881	expm	F1	array	input	public	expm_F1_array_raw_public.csv	2a_refined_analysis_dataset	Array_1	Prep_A	2	CreJ	14	0.5	14.01	0.56	-0.0562261402774867	14.0091715894993	0.556226140277487
882	expm	F1	array	input	public	expm_F1_array_raw_public.csv	2a_refined_analysis_dataset	Array_1	Prep_A	1	CreJ	14	0.5	14	0.64	-0.141044368831978	13.9965557201149	0.641044368831978
883	expm	F1	array	input	public	expm_F1_array_raw_public.csv	2a_refined_analysis_dataset	Array_2	Prep_A	1	CreJ	14	0.5	14.05	0.62	-0.119702025330786	14.0451702516336	0.619702025330787
884	expm	F1	array	input	public	expm_F1_array_raw_public.csv	2a_refined_analysis_dataset	Array_2	Prep_A	2	CreJ	14	0.5	13.89	0.53	-0.0325374881147925	13.8939244394048	0.532537488114793
885	expm	F1	array	input	public	expm_F1_array_raw_public.csv	2a_refined_analysis_dataset	Array_1	Prep_A	2	CreE	14	0.5	14.01	0.52	-0.0203525100875922	14.0102804865798	0.520352510087592
886	expm	F1	array	input	public	expm_F1_array_raw_public.csv	2a_refined_analysis_dataset	Array_1	Prep_A	1	CreE	14	0.5	14	0.51	-0.0133969699139542	13.9976646171954	0.513396969913954
887	expm	F1	array	input	public	expm_F1_array_raw_public.csv	2a_refined_analysis_dataset	Array_2	Prep_A	2	CreE	14	0.5	13.9	0.52	-0.0211790081430622	13.8950323083639	0.521179008143062
888	expm	F1	array	input	public	expm_F1_array_raw_public.csv	2a_refined_analysis_dataset	Array_2	Prep_A	1	CreE	14	0.5	14.05	0.54	-0.0376466856576592	14.0462781205927	0.537646685657659
889	expm	F1	array	input	public	expm_F1_array_raw_public.csv	2a_refined_analysis_dataset	Array_1	Prep_A	2	CreE	5	4	5.03	4.23	-0.232024385603732	5.02936919539691	4.23202438560373
890	expm	F1	array	input	public	expm_F1_array_raw_public.csv	2a_refined_analysis_dataset	Array_1	Prep_A	1	CreE	5	4	5	4.27	-0.266699121035262	5.00399071842502	4.26669912103526
891	expm	F1	array	input	public	expm_F1_array_raw_public.csv	2a_refined_analysis_dataset	Array_2	Prep_A	2	CreJ	5	4	5.04	4.4	-0.404554281054971	5.04108813293696	4.40455428105497
892	expm	F1	array	input	public	expm_F1_array_raw_public.csv	2a_refined_analysis_dataset	Array_2	Prep_A	1	CreJ	5	4	5.05	4.46	-0.461859859418031	5.04502831740167	4.46185985941803
893	expm	F1	array	input	public	expm_F1_array_raw_public.csv	2a_refined_analysis_dataset	Array_1	Prep_A	1	CreJ	5	4	5.01	4.42	-0.421758500024192	5.00509224449587	4.42175850002419
894	expm	F1	array	input	public	expm_F1_array_raw_public.csv	2a_refined_analysis_dataset	Array_1	Prep_A	2	CreJ	5	4	5.03	4.48	-0.483507371944812	5.03047072146776	4.48350737194481
895	expm	F1	array	input	public	expm_F1_array_raw_public.csv	2a_refined_analysis_dataset	Array_2	Prep_A	1	CreE	5	4	5.04	4.27	-0.267604580584252	5.04393011773091	4.26760458058425
896	expm	F1	array	input	public	expm_F1_array_raw_public.csv	2a_refined_analysis_dataset	Array_2	Prep_A	2	CreE	5	4	5.04	4.29	-0.285884255412562	5.0399899332662	4.28588425541256
897	expm	F1	array	input	public	expm_F1_array_raw_public.csv	2a_refined_analysis_dataset	Array_2	Prep_A	1	CreJ	28	2	28.15	2.14	-0.141677958325185	28.1456299824641	2.14167795832518
898	expm	F1	array	input	public	expm_F1_array_raw_public.csv	2a_refined_analysis_dataset	Array_2	Prep_A	2	CreJ	28	2	28	2.15	-0.154536449226665	28.0025503860298	2.15453644922666
899	expm	F1	array	input	public	expm_F1_array_raw_public.csv	2a_refined_analysis_dataset	Array_1	Prep_A	1	CreE	28	2	27.66	2.41	-0.414849744669326	27.6592431770126	2.41484974466933
900	expm	F1	array	input	public	expm_F1_array_raw_public.csv	2a_refined_analysis_dataset	Array_1	Prep_A	2	CreE	28	2	27.91	2.4	-0.395004820729016	27.9149547639907	2.39500482072902
901	expm	F1	array	input	public	expm_F1_array_raw_public.csv	2a_refined_analysis_dataset	Array_1	Prep_A	2	CreJ	28	2	27.91	2.22	-0.223797640295757	27.9131117255545	2.22379764029576
902	expm	F1	array	input	public	expm_F1_array_raw_public.csv	2a_refined_analysis_dataset	Array_1	Prep_A	1	CreJ	28	2	27.66	2.22	-0.220474864087937	27.6574001385764	2.22047486408794
903	expm	F1	array	input	public	expm_F1_array_raw_public.csv	2a_refined_analysis_dataset	Array_2	Prep_A	2	CreE	28	2	28	2.38	-0.383743000858146	28.0043945496649	2.38374300085815
904	expm	F1	array	input	public	expm_F1_array_raw_public.csv	2a_refined_analysis_dataset	Array_2	Prep_A	1	CreE	28	2	28.15	2.41	-0.411455593577226	28.1474741460992	2.41145559357723
905	expm	F1	array	input	public	expm_F1_array_raw_public.csv	2a_refined_analysis_dataset	Array_1	Prep_A	2	CreJ	15	0.5	15.06	0.59	-0.0857470334570241	15.0617951861229	0.585747033457024
906	expm	F1	array	input	public	expm_F1_array_raw_public.csv	2a_refined_analysis_dataset	Array_1	Prep_A	1	CreJ	15	0.5	14.97	0.58	-0.075115852953846	14.966086044251	0.575115852953846
907	expm	F1	array	input	public	expm_F1_array_raw_public.csv	2a_refined_analysis_dataset	Array_1	Prep_A	2	CreE	15	0.5	15.06	0.56	-0.0633449079507598	15.0629025369824	0.56334490795076
908	expm	F1	array	input	public	expm_F1_array_raw_public.csv	2a_refined_analysis_dataset	Array_1	Prep_A	1	CreE	15	0.5	14.97	0.54	-0.0416547806966097	14.9671933951105	0.54165478069661
909	expm	F1	array	input	public	expm_F1_array_raw_public.csv	2a_refined_analysis_dataset	Array_2	Prep_A	1	CreE	15	0.5	14.96	0.53	-0.0255981768917597	14.963099058236	0.52559817689176
910	expm	F1	array	input	public	expm_F1_array_raw_public.csv	2a_refined_analysis_dataset	Array_2	Prep_A	2	CreE	15	0.5	15.02	0.47	0.0345046363711693	15.0178648081239	0.465495363628831
911	expm	F1	array	input	public	expm_F1_array_raw_public.csv	2a_refined_analysis_dataset	Array_2	Prep_A	1	CreJ	15	0.5	14.96	0.56	-0.060654333603878	14.9619922607732	0.560654333603878
912	expm	F1	array	input	public	expm_F1_array_raw_public.csv	2a_refined_analysis_dataset	Array_2	Prep_A	2	CreJ	15	0.5	15.02	0.58	-0.07826434712599	15.0167580106611	0.57826434712599
913	expm	F1	array	input	public	expm_F1_array_raw_public.csv	2a_refined_analysis_dataset	Array_2	Prep_A	2	CreE	6	4	6	4.3	-0.296038342541306	5.9980764920208	4.29603834254131
914	expm	F1	array	input	public	expm_F1_array_raw_public.csv	2a_refined_analysis_dataset	Array_2	Prep_A	1	CreE	6	4	6.09	4.3	-0.297070079837426	6.08586290164389	4.29707007983743
915	expm	F1	array	input	public	expm_F1_array_raw_public.csv	2a_refined_analysis_dataset	Array_1	Prep_A	2	CreJ	6	4	6	4.51	-0.506857492856271	5.99829037216625	4.50685749285627
916	expm	F1	array	input	public	expm_F1_array_raw_public.csv	2a_refined_analysis_dataset	Array_1	Prep_A	1	CreJ	6	4	5.99	4.43	-0.433165858723301	5.99244096878259	4.4331658587233
917	expm	F1	array	input	public	expm_F1_array_raw_public.csv	2a_refined_analysis_dataset	Array_2	Prep_A	2	CreJ	6	4	6	4.41	-0.411828755984274	5.99916975997826	4.41182875598427
918	expm	F1	array	input	public	expm_F1_array_raw_public.csv	2a_refined_analysis_dataset	Array_2	Prep_A	1	CreJ	6	4	6.09	4.48	-0.475509608701285	6.08695616960135	4.47550960870128
919	expm	F1	array	input	public	expm_F1_array_raw_public.csv	2a_refined_analysis_dataset	Array_1	Prep_A	2	CreE	6	4	6	4.28	-0.283357872883256	5.99719258456647	4.28335787288326
920	expm	F1	array	input	public	expm_F1_array_raw_public.csv	2a_refined_analysis_dataset	Array_1	Prep_A	1	CreE	6	4	5.99	4.3	-0.295317329140476	5.99134318118281	4.29531732914048
921	expm	F1	array	input	public	expm_F1_array_raw_public.csv	2a_refined_analysis_dataset	Array_2	Prep_A	2	CreE	29	2	29.05	2.38	-0.383292084789358	29.048000082802	2.38329208478936
922	expm	F1	array	input	public	expm_F1_array_raw_public.csv	2a_refined_analysis_dataset	Array_2	Prep_A	1	CreE	29	2	29.06	2.4	-0.400552760018079	29.0628806639134	2.40055276001808
923	expm	F1	array	input	public	expm_F1_array_raw_public.csv	2a_refined_analysis_dataset	Array_1	Prep_A	2	CreJ	29	2	29.07	2.2	-0.20301214517192	29.0709058814288	2.20301214517192
924	expm	F1	array	input	public	expm_F1_array_raw_public.csv	2a_refined_analysis_dataset	Array_1	Prep_A	1	CreJ	29	2	29.2	2.23	-0.2306716278825	29.1957615195311	2.2306716278825
925	expm	F1	array	input	public	expm_F1_array_raw_public.csv	2a_refined_analysis_dataset	Array_1	Prep_A	1	CreE	29	2	29.2	2.39	-0.391870749404958	29.1976055896205	2.39187074940496
926	expm	F1	array	input	public	expm_F1_array_raw_public.csv	2a_refined_analysis_dataset	Array_1	Prep_A	2	CreE	29	2	29.07	2.41	-0.407478819377999	29.0727499515182	2.407478819378
927	expm	F1	array	input	public	expm_F1_array_raw_public.csv	2a_refined_analysis_dataset	Array_2	Prep_A	2	CreJ	29	2	29.05	2.25	-0.245513795106283	29.0461561294422	2.24551379510628
928	expm	F1	array	input	public	expm_F1_array_raw_public.csv	2a_refined_analysis_dataset	Array_2	Prep_A	1	CreJ	29	2	29.06	2.2	-0.199571437574883	29.0610367105536	2.19957143757488
929	expm	F1	array	input	public	expm_F1_array_raw_public.csv	2a_refined_analysis_dataset	Array_2	Prep_A	1	CreE	16	0.5	16	0.51	-0.0110850460014629	15.9958384920153	0.511085046001463
930	expm	F1	array	input	public	expm_F1_array_raw_public.csv	2a_refined_analysis_dataset	Array_2	Prep_A	2	CreE	16	0.5	15.98	0.54	-0.0372830989335289	15.9838159949649	0.537283098933529
931	expm	F1	array	input	public	expm_F1_array_raw_public.csv	2a_refined_analysis_dataset	Array_2	Prep_A	2	CreJ	16	0.5	15.98	0.63	-0.132943346860887	15.9827084874515	0.632943346860887
932	expm	F1	array	input	public	expm_F1_array_raw_public.csv	2a_refined_analysis_dataset	Array_2	Prep_A	1	CreJ	16	0.5	15.99	0.55	-0.0480121330816059	15.9947309845019	0.548012133081606
933	expm	F1	array	input	public	expm_F1_array_raw_public.csv	2a_refined_analysis_dataset	Array_1	Prep_A	2	CreE	16	0.5	16.01	0.57	-0.071077062560911	16.0070275199123	0.571077062560911
934	expm	F1	array	input	public	expm_F1_array_raw_public.csv	2a_refined_analysis_dataset	Array_1	Prep_A	1	CreE	16	0.5	16.24	0.53	-0.0333850775660579	16.2439525993622	0.533385077566058
935	expm	F1	array	input	public	expm_F1_array_raw_public.csv	2a_refined_analysis_dataset	Array_1	Prep_A	1	CreJ	16	0.5	16.24	0.57	-0.0652020033074413	16.2428445302663	0.565202003307441
936	expm	F1	array	input	public	expm_F1_array_raw_public.csv	2a_refined_analysis_dataset	Array_1	Prep_A	2	CreJ	16	0.5	16.01	0.64	-0.138289923345002	16.0059194508164	0.638289923345002
937	expm	F1	array	input	public	expm_F1_array_raw_public.csv	2a_refined_analysis_dataset	Array_2	Prep_A	1	CreJ	7	4	7.01	4.46	-0.458859581716795	7.00969952646319	4.4588595817168
938	expm	F1	array	input	public	expm_F1_array_raw_public.csv	2a_refined_analysis_dataset	Array_2	Prep_A	2	CreJ	7	4	7.01	4.45	-0.447570022444725	7.0127241157021	4.44757002244473
939	expm	F1	array	input	public	expm_F1_array_raw_public.csv	2a_refined_analysis_dataset	Array_2	Prep_A	2	CreE	7	4	7.01	4.32	-0.317200197047156	7.01162959865422	4.31720019704716
940	expm	F1	array	input	public	expm_F1_array_raw_public.csv	2a_refined_analysis_dataset	Array_2	Prep_A	1	CreE	7	4	7.01	4.31	-0.314730976961125	7.00860500941531	4.31473097696113
941	expm	F1	array	input	public	expm_F1_array_raw_public.csv	2a_refined_analysis_dataset	Array_1	Prep_A	1	CreE	7	4	7.02	4.31	-0.308694599760336	7.01751781464709	4.30869459976034
942	expm	F1	array	input	public	expm_F1_array_raw_public.csv	2a_refined_analysis_dataset	Array_1	Prep_A	2	CreE	7	4	6.98	4.28	-0.280326159448986	6.98478073063093	4.28032615944899
943	expm	F1	array	input	public	expm_F1_array_raw_public.csv	2a_refined_analysis_dataset	Array_1	Prep_A	2	CreJ	7	4	6.99	4.41	-0.40878836706448	6.98586965143064	4.40878836706448
944	expm	F1	array	input	public	expm_F1_array_raw_public.csv	2a_refined_analysis_dataset	Array_1	Prep_A	1	CreJ	7	4	7.02	4.43	-0.42605233278785	7.0186067354468	4.42605233278785
945	expm	F1	array	input	public	expm_F1_array_raw_public.csv	2a_refined_analysis_dataset	Array_2	Prep_A	2	CreE	30	2	30.06	2.42	-0.422250914131612	30.0598527606048	2.42225091413161
946	expm	F1	array	input	public	expm_F1_array_raw_public.csv	2a_refined_analysis_dataset	Array_2	Prep_A	1	CreE	30	2	30.17	2.39	-0.386064789509952	30.1722737942669	2.38606478950995
947	expm	F1	array	input	public	expm_F1_array_raw_public.csv	2a_refined_analysis_dataset	Array_1	Prep_A	2	CreE	30	2	30.01	2.4	-0.398252397024282	30.0093623353696	2.39825239702428
948	expm	F1	array	input	public	expm_F1_array_raw_public.csv	2a_refined_analysis_dataset	Array_1	Prep_A	1	CreE	30	2	30.06	2.43	-0.427264140387792	30.061860901061	2.42726414038779
949	expm	F1	array	input	public	expm_F1_array_raw_public.csv	2a_refined_analysis_dataset	Array_1	Prep_A	1	CreJ	30	2	30.06	2.23	-0.233836810846312	30.0600151278428	2.23383681084631
950	expm	F1	array	input	public	expm_F1_array_raw_public.csv	2a_refined_analysis_dataset	Array_1	Prep_A	2	CreJ	30	2	30.01	2.17	-0.174158399756162	30.0075165621514	2.17415839975616
951	expm	F1	array	input	public	expm_F1_array_raw_public.csv	2a_refined_analysis_dataset	Array_2	Prep_A	2	CreJ	30	2	30.06	2.1	-0.0962004524514031	30.058006293732	2.0962004524514
952	expm	F1	array	input	public	expm_F1_array_raw_public.csv	2a_refined_analysis_dataset	Array_2	Prep_A	1	CreJ	30	2	30.17	2.17	-0.174473117528633	30.1704273273941	2.17447311752863
953	expm	F1	array	input	public	expm_F1_array_raw_public.csv	2a_refined_analysis_dataset	Array_2	Prep_A	1	CreE	17	0.5	17.03	0.53	-0.0267984710484609	17.0263702792858	0.526798471048461
954	expm	F1	array	input	public	expm_F1_array_raw_public.csv	2a_refined_analysis_dataset	Array_2	Prep_A	2	CreE	17	0.5	16.97	0.54	-0.0364639175138128	16.9715682112488	0.536463917513813
955	expm	F1	array	input	public	expm_F1_array_raw_public.csv	2a_refined_analysis_dataset	Array_2	Prep_A	1	CreJ	17	0.5	17.03	0.62	-0.120149271662586	17.0252610366611	0.620149271662586
956	expm	F1	array	input	public	expm_F1_array_raw_public.csv	2a_refined_analysis_dataset	Array_2	Prep_A	2	CreJ	17	0.5	16.97	0.62	-0.120263695890493	16.9704589686241	0.620263695890493
957	expm	F1	array	input	public	expm_F1_array_raw_public.csv	2a_refined_analysis_dataset	Array_1	Prep_A	2	CreJ	17	0.5	17.02	0.55	-0.0453709171199458	17.0191417602828	0.545370917119946
958	expm	F1	array	input	public	expm_F1_array_raw_public.csv	2a_refined_analysis_dataset	Array_1	Prep_A	1	CreJ	17	0.5	16.98	0.64	-0.13529451213403	16.9836886043661	0.63529451213403
959	expm	F1	array	input	public	expm_F1_array_raw_public.csv	2a_refined_analysis_dataset	Array_1	Prep_A	1	CreE	17	0.5	16.98	0.54	-0.0410456295445169	16.983648458931	0.541045629544517
960	expm	F1	array	input	public	expm_F1_array_raw_public.csv	2a_refined_analysis_dataset	Array_1	Prep_A	2	CreE	17	0.5	17.02	0.56	-0.0551314721149928	17.0191016148477	0.555131472114993
961	expm	F1	array	input	public	expm_F1_array_raw_public.csv	2a_refined_analysis_dataset	Array_2	Prep_A	2	CreJ	8	4	8.08	4.49	-0.486257097485844	8.07515760042338	4.48625709748584
962	expm	F1	array	input	public	expm_F1_array_raw_public.csv	2a_refined_analysis_dataset	Array_2	Prep_A	1	CreJ	8	4	8	4.5	-0.499312876129504	8.00380145419493	4.4993128761295
963	expm	F1	array	input	public	expm_F1_array_raw_public.csv	2a_refined_analysis_dataset	Array_2	Prep_A	2	CreE	8	4	8.07	4.33	-0.328319276680163	8.07405566848656	4.32831927668016
964	expm	F1	array	input	public	expm_F1_array_raw_public.csv	2a_refined_analysis_dataset	Array_2	Prep_A	1	CreE	8	4	8	4.33	-0.329335230991153	8.00269952225811	4.32933523099115
965	expm	F1	array	input	public	expm_F1_array_raw_public.csv	2a_refined_analysis_dataset	Array_1	Prep_A	2	CreJ	8	4	7.96	4.5	-0.498048989698578	7.95618532321449	4.49804898969858
966	expm	F1	array	input	public	expm_F1_array_raw_public.csv	2a_refined_analysis_dataset	Array_1	Prep_A	1	CreJ	8	4	8.01	4.43	-0.432867880350388	8.00777086850374	4.43286788035039
967	expm	F1	array	input	public	expm_F1_array_raw_public.csv	2a_refined_analysis_dataset	Array_1	Prep_A	1	CreE	8	4	8.01	4.33	-0.325747700205263	8.00667297375667	4.32574770020526
968	expm	F1	array	input	public	expm_F1_array_raw_public.csv	2a_refined_analysis_dataset	Array_1	Prep_A	2	CreE	8	4	7.96	4.33	-0.334801245817633	7.95508742846742	4.33480124581763
969	expm	F1	array	input	public	expm_F1_array_raw_public.csv	2a_refined_analysis_dataset	Array_2	Prep_A	2	CreE	31	2	30.91	2.42	-0.424085581689929	30.9143072102308	2.42408558168993
970	expm	F1	array	input	public	expm_F1_array_raw_public.csv	2a_refined_analysis_dataset	Array_2	Prep_A	1	CreE	31	2	31.39	2.41	-0.410788907254828	31.3892846152146	2.41078890725483
971	expm	F1	array	input	public	expm_F1_array_raw_public.csv	2a_refined_analysis_dataset	Array_1	Prep_A	2	CreE	31	2	30.97	2.44	-0.443537395190568	30.9711892441469	2.44353739519057
972	expm	F1	array	input	public	expm_F1_array_raw_public.csv	2a_refined_analysis_dataset	Array_1	Prep_A	1	CreE	31	2	30.84	2.44	-0.438080276514108	30.8366337417029	2.43808027651411
973	expm	F1	array	input	public	expm_F1_array_raw_public.csv	2a_refined_analysis_dataset	Array_2	Prep_A	2	CreJ	31	2	30.91	2.15	-0.153426029700815	30.9124605629254	2.15342602970082
974	expm	F1	array	input	public	expm_F1_array_raw_public.csv	2a_refined_analysis_dataset	Array_2	Prep_A	1	CreJ	31	2	31.39	2.17	-0.170932032889195	31.3874379679092	2.1709320328892
975	expm	F1	array	input	public	expm_F1_array_raw_public.csv	2a_refined_analysis_dataset	Array_1	Prep_A	2	CreJ	31	2	30.97	2.15	-0.150465132593669	30.9693424787836	2.15046513259367
976	expm	F1	array	input	public	expm_F1_array_raw_public.csv	2a_refined_analysis_dataset	Array_1	Prep_A	1	CreJ	31	2	30.83	2.15	-0.151254530575998	30.8347869763396	2.151254530576
977	expm	F1	array	input	public	expm_F1_array_raw_public.csv	2a_refined_analysis_dataset	Array_2	Prep_A	1	CreJ	18	0.5	18.11	0.56	-0.0609635754061747	18.1108887986678	0.560963575406175
978	expm	F1	array	input	public	expm_F1_array_raw_public.csv	2a_refined_analysis_dataset	Array_2	Prep_A	2	CreJ	18	0.5	18.17	0.64	-0.1435304818983	18.1657731759969	0.6435304818983
979	expm	F1	array	input	public	expm_F1_array_raw_public.csv	2a_refined_analysis_dataset	Array_2	Prep_A	1	CreE	18	0.5	18.11	0.51	-0.0126850319010789	18.1118764324459	0.512685031901079
980	expm	F1	array	input	public	expm_F1_array_raw_public.csv	2a_refined_analysis_dataset	Array_2	Prep_A	2	CreE	18	0.5	18.17	0.61	-0.109144821584332	18.166760809775	0.609144821584332
981	expm	F1	array	input	public	expm_F1_array_raw_public.csv	2a_refined_analysis_dataset	Array_1	Prep_A	2	CreE	18	0.5	17.97	0.6	-0.102730406153779	17.9713137816786	0.602730406153779
982	expm	F1	array	input	public	expm_F1_array_raw_public.csv	2a_refined_analysis_dataset	Array_1	Prep_A	1	CreE	18	0.5	17.92	0.58	-0.0848388488212799	17.9206877917801	0.58483884882128
983	expm	F1	array	input	public	expm_F1_array_raw_public.csv	2a_refined_analysis_dataset	Array_1	Prep_A	1	CreJ	18	0.5	17.92	0.59	-0.0896476344918656	17.9225485998672	0.589647634491866
984	expm	F1	array	input	public	expm_F1_array_raw_public.csv	2a_refined_analysis_dataset	Array_1	Prep_A	2	CreJ	18	0.5	17.97	0.55	-0.0534561293040846	17.9731745897657	0.553456129304085
985	expm	F1	array	input	public	expm_F1_array_raw_public.csv	2a_refined_analysis_dataset	Array_2	Prep_A	2	CreE	9	4	9.02	4.29	-0.291017880150233	9.01984894308119	4.29101788015023
986	expm	F1	array	input	public	expm_F1_array_raw_public.csv	2a_refined_analysis_dataset	Array_2	Prep_A	1	CreE	9	4	8.96	4.3	-0.301084320417333	8.95609792321245	4.30108432041733
987	expm	F1	array	input	public	expm_F1_array_raw_public.csv	2a_refined_analysis_dataset	Array_1	Prep_A	1	CreJ	9	4	8.95	4.39	-0.387553251737493	8.94839837765285	4.38755325173749
988	expm	F1	array	input	public	expm_F1_array_raw_public.csv	2a_refined_analysis_dataset	Array_1	Prep_A	2	CreJ	9	4	9.02	4.54	-0.536654129409633	9.02464799328541	4.53665412940963
989	expm	F1	array	input	public	expm_F1_array_raw_public.csv	2a_refined_analysis_dataset	Array_1	Prep_A	1	CreE	9	4	8.95	4.34	-0.343401963010162	8.9472948777471	4.34340196301016
990	expm	F1	array	input	public	expm_F1_array_raw_public.csv	2a_refined_analysis_dataset	Array_1	Prep_A	2	CreE	9	4	9.02	4.35	-0.351081949455553	9.02354449337966	4.35108194945555
991	expm	F1	array	input	public	expm_F1_array_raw_public.csv	2a_refined_analysis_dataset	Array_2	Prep_A	1	CreJ	9	4	8.96	4.53	-0.526680837757853	8.95720943838395	4.52668083775785
992	expm	F1	array	input	public	expm_F1_array_raw_public.csv	2a_refined_analysis_dataset	Array_2	Prep_A	2	CreJ	9	4	9.02	4.5	-0.503274772529553	9.02096045825269	4.50327477252955
993	expm	F1	array	input	public	expm_F1_array_raw_public.csv	2a_refined_analysis_dataset	Array_2	Prep_A	2	CreJ	32	2	31.97	2.17	-0.169334901465872	31.9702387693546	2.16933490146587
994	expm	F1	array	input	public	expm_F1_array_raw_public.csv	2a_refined_analysis_dataset	Array_2	Prep_A	1	CreJ	32	2	32.14	2.21	-0.207689755893862	32.139862875977	2.20768975589386
995	expm	F1	array	input	public	expm_F1_array_raw_public.csv	2a_refined_analysis_dataset	Array_1	Prep_A	2	CreJ	32	2	31.76	2.17	-0.165084583710767	31.7625024154108	2.16508458371077
996	expm	F1	array	input	public	expm_F1_array_raw_public.csv	2a_refined_analysis_dataset	Array_1	Prep_A	1	CreJ	32	2	32.15	2.21	-0.205338017913177	32.1517850521398	2.20533801791318
997	expm	F1	array	input	public	expm_F1_array_raw_public.csv	2a_refined_analysis_dataset	Array_2	Prep_A	1	CreE	32	2	32.14	2.41	-0.410677040785519	32.1417136385851	2.41067704078552
998	expm	F1	array	input	public	expm_F1_array_raw_public.csv	2a_refined_analysis_dataset	Array_2	Prep_A	2	CreE	32	2	31.97	2.43	-0.428160014246849	31.9720895319627	2.42816001424685
999	expm	F1	array	input	public	expm_F1_array_raw_public.csv	2a_refined_analysis_dataset	Array_1	Prep_A	2	CreE	32	2	31.76	2.41	-0.405533262055459	31.7643532172718	2.40553326205546
1000	expm	F1	array	input	public	expm_F1_array_raw_public.csv	2a_refined_analysis_dataset	Array_1	Prep_A	1	CreE	32	2	32.15	2.37	-0.372457276184619	32.1536358540008	2.37245727618462
1001	expm	F1	array	input	public	expm_F1_array_raw_public.csv	2a_refined_analysis_dataset	Array_2	Prep_A	2	CreE	19	0.5	19.07	0.66	-0.155321737992303	19.0664012848781	0.655321737992303
1002	expm	F1	array	input	public	expm_F1_array_raw_public.csv	2a_refined_analysis_dataset	Array_2	Prep_A	1	CreE	19	0.5	19.02	0.67	-0.166585194904205	19.0224434916579	0.666585194904205
1003	expm	F1	array	input	public	expm_F1_array_raw_public.csv	2a_refined_analysis_dataset	Array_2	Prep_A	1	CreJ	19	0.5	19.02	0.6	-0.10070158831542	19.021336132114	0.60070158831542
1004	expm	F1	array	input	public	expm_F1_array_raw_public.csv	2a_refined_analysis_dataset	Array_2	Prep_A	2	CreJ	19	0.5	19.07	0.62	-0.119104953467978	19.0652939253342	0.619104953467978
1005	expm	F1	array	input	public	expm_F1_array_raw_public.csv	2a_refined_analysis_dataset	Array_1	Prep_A	1	CreJ	19	0.5	18.98	0.68	-0.183842879420744	18.9832386534683	0.683842879420744
1006	expm	F1	array	input	public	expm_F1_array_raw_public.csv	2a_refined_analysis_dataset	Array_1	Prep_A	2	CreJ	19	0.5	19.04	0.6	-0.0999877406369096	19.0401474852766	0.59998774063691
1007	expm	F1	array	input	public	expm_F1_array_raw_public.csv	2a_refined_analysis_dataset	Array_1	Prep_A	1	CreE	19	0.5	18.98	0.63	-0.134610975991371	18.9843476957251	0.634610975991371
1008	expm	F1	array	input	public	expm_F1_array_raw_public.csv	2a_refined_analysis_dataset	Array_1	Prep_A	2	CreE	19	0.5	19.04	0.59	-0.0871465599644496	19.0412565275334	0.58714655996445
1009	expm	F1	array	input	public	expm_F1_array_raw_public.csv	2a_refined_analysis_dataset	Array_2	Prep_A	1	CreJ	10	4	10.03	4.49	-0.486576481733081	10.0319945651305	4.48657648173308
1010	expm	F1	array	input	public	expm_F1_array_raw_public.csv	2a_refined_analysis_dataset	Array_2	Prep_A	2	CreJ	10	4	9.99	4.53	-0.532103873105681	9.98826334089367	4.53210387310568
1011	expm	F1	array	input	public	expm_F1_array_raw_public.csv	2a_refined_analysis_dataset	Array_2	Prep_A	1	CreE	10	4	10.03	4.34	-0.339196455916865	10.0308839029667	4.33919645591686
1012	expm	F1	array	input	public	expm_F1_array_raw_public.csv	2a_refined_analysis_dataset	Array_2	Prep_A	2	CreE	10	4	9.99	4.35	-0.346777503981945	9.98715267872986	4.34677750398194
1013	expm	F1	array	input	public	expm_F1_array_raw_public.csv	2a_refined_analysis_dataset	Array_1	Prep_A	1	CreJ	10	4	10	4.44	-0.443900328527065	9.9950144227693	4.44390032852707
1014	expm	F1	array	input	public	expm_F1_array_raw_public.csv	2a_refined_analysis_dataset	Array_1	Prep_A	2	CreJ	10	4	10.08	4.5	-0.500332593657915	10.0797279640342	4.50033259365792
1015	expm	F1	array	input	public	expm_F1_array_raw_public.csv	2a_refined_analysis_dataset	Array_1	Prep_A	2	CreE	10	4	10.08	4.33	-0.331349980438564	10.0786230800887	4.33134998043856
1016	expm	F1	array	input	public	expm_F1_array_raw_public.csv	2a_refined_analysis_dataset	Array_1	Prep_A	1	CreE	10	4	9.99	4.32	-0.320985474718154	9.99390953882378	4.32098547471815
1017	expm	F1	array	input	public	expm_F1_array_raw_public.csv	2a_refined_analysis_dataset	Array_1	Prep_A	1	CreJ	33	2	33.42	2.19	-0.191740899767193	33.4246213340174	2.19174089976719
1018	expm	F1	array	input	public	expm_F1_array_raw_public.csv	2a_refined_analysis_dataset	Array_1	Prep_A	2	CreJ	33	2	33.12	2.13	-0.129729550597034	33.1179423982551	2.12972955059703
1019	expm	F1	array	input	public	expm_F1_array_raw_public.csv	2a_refined_analysis_dataset	Array_2	Prep_A	1	CreJ	33	2	33.23	2.14	-0.137758469932906	33.2297009871328	2.13775846993291
1020	expm	F1	array	input	public	expm_F1_array_raw_public.csv	2a_refined_analysis_dataset	Array_2	Prep_A	2	CreJ	33	2	33.02	2.17	-0.174850691635086	33.0249502358791	2.17485069163509
1021	expm	F1	array	input	public	expm_F1_array_raw_public.csv	2a_refined_analysis_dataset	Array_1	Prep_A	1	CreE	33	2	33.43	2.43	-0.425944603831272	33.4264728462519	2.42594460383127
1022	expm	F1	array	input	public	expm_F1_array_raw_public.csv	2a_refined_analysis_dataset	Array_1	Prep_A	2	CreE	33	2	33.12	2.44	-0.442940114737481	33.1197939104896	2.44294011473748
1023	expm	F1	array	input	public	expm_F1_array_raw_public.csv	2a_refined_analysis_dataset	Array_2	Prep_A	1	CreE	33	2	33.23	2.41	-0.407547293795872	33.231552557942	2.40754729379587
1024	expm	F1	array	input	public	expm_F1_array_raw_public.csv	2a_refined_analysis_dataset	Array_2	Prep_A	2	CreE	33	2	33.03	2.44	-0.437590079676582	33.0268018066883	2.43759007967658
1025	expm	F1	array	input	public	expm_F1_array_raw_public.csv	2a_refined_analysis_dataset	Array_2	Prep_A	2	CreE	20	0.5	20.04	0.57	-0.0664101060273058	20.0393053795975	0.566410106027306
1026	expm	F1	array	input	public	expm_F1_array_raw_public.csv	2a_refined_analysis_dataset	Array_2	Prep_A	1	CreE	20	0.5	20.13	0.59	-0.0860919233822488	20.1286095379921	0.586091923382249
1027	expm	F1	array	input	public	expm_F1_array_raw_public.csv	2a_refined_analysis_dataset	Array_1	Prep_A	2	CreE	20	0.5	19.92	0.59	-0.0922953854227327	19.9238066896825	0.592295385422733
1028	expm	F1	array	input	public	expm_F1_array_raw_public.csv	2a_refined_analysis_dataset	Array_1	Prep_A	1	CreE	20	0.5	20.09	0.63	-0.133474594476792	20.0919341189858	0.633474594476792
1029	expm	F1	array	input	public	expm_F1_array_raw_public.csv	2a_refined_analysis_dataset	Array_2	Prep_A	1	CreJ	20	0.5	20.13	0.59	-0.0939524798142228	20.1274998241833	0.593952479814223
1030	expm	F1	array	input	public	expm_F1_array_raw_public.csv	2a_refined_analysis_dataset	Array_2	Prep_A	2	CreJ	20	0.5	20.04	0.64	-0.144034681521595	20.0381956657888	0.644034681521595
1031	expm	F1	array	input	public	expm_F1_array_raw_public.csv	2a_refined_analysis_dataset	Array_1	Prep_A	2	CreJ	20	0.5	19.92	0.68	-0.181257232664145	19.9226964931121	0.681257232664145
1032	expm	F1	array	input	public	expm_F1_array_raw_public.csv	2a_refined_analysis_dataset	Array_1	Prep_A	1	CreJ	20	0.5	20.09	0.58	-0.0778859230621344	20.0908239224154	0.577885923062134
1033	expm	F1	array	input	public	expm_F1_array_raw_public.csv	2a_refined_analysis_dataset	Array_2	Prep_A	1	CreJ	11	4	11.06	4.45	-0.448555660002605	11.0648338727963	4.44855566000261
1034	expm	F1	array	input	public	expm_F1_array_raw_public.csv	2a_refined_analysis_dataset	Array_2	Prep_A	2	CreJ	11	4	11.03	4.47	-0.470177193012395	11.0257950551212	4.4701771930124
1035	expm	F1	array	input	public	expm_F1_array_raw_public.csv	2a_refined_analysis_dataset	Array_2	Prep_A	1	CreE	11	4	11.06	4.34	-0.335417148570455	11.063730524184	4.33541714857046
1036	expm	F1	array	input	public	expm_F1_array_raw_public.csv	2a_refined_analysis_dataset	Array_2	Prep_A	2	CreE	11	4	11.02	4.33	-0.330493990617236	11.0246917065089	4.33049399061724
1037	expm	F1	array	input	public	expm_F1_array_raw_public.csv	2a_refined_analysis_dataset	Array_1	Prep_A	2	CreE	11	4	10.95	4.35	-0.345781696276785	10.9477784043531	4.34578169627679
1038	expm	F1	array	input	public	expm_F1_array_raw_public.csv	2a_refined_analysis_dataset	Array_1	Prep_A	1	CreE	11	4	11	4.35	-0.350086948948105	11.0040934103193	4.35008694894811
1039	expm	F1	array	input	public	expm_F1_array_raw_public.csv	2a_refined_analysis_dataset	Array_1	Prep_A	2	CreJ	11	4	10.95	4.39	-0.392023625256683	10.9488801104242	4.39202362525668
1040	expm	F1	array	input	public	expm_F1_array_raw_public.csv	2a_refined_analysis_dataset	Array_1	Prep_A	1	CreJ	11	4	11.01	4.5	-0.500122723177833	11.0051951163904	4.50012272317783
1041	expm	F1	array	input	public	expm_F1_array_raw_public.csv	2a_refined_analysis_dataset	Array_2	Prep_A	1	CreJ	34	2	34.22	2.17	-0.174075520930579	34.2197785726658	2.17407552093058
1042	expm	F1	array	input	public	expm_F1_array_raw_public.csv	2a_refined_analysis_dataset	Array_2	Prep_A	2	CreJ	34	2	33.89	2.14	-0.136093825109319	33.8862340470253	2.13609382510932
1043	expm	F1	array	input	public	expm_F1_array_raw_public.csv	2a_refined_analysis_dataset	Array_2	Prep_A	2	CreE	34	2	33.89	2.47	-0.466833037314413	33.8880856103948	2.46683303731441
1044	expm	F1	array	input	public	expm_F1_array_raw_public.csv	2a_refined_analysis_dataset	Array_2	Prep_A	1	CreE	34	2	34.22	2.48	-0.479284567921453	34.2216301360353	2.47928456792145
1045	expm	F1	array	input	public	expm_F1_array_raw_public.csv	2a_refined_analysis_dataset	Array_1	Prep_A	1	CreJ	34	2	33.82	2.17	-0.173760775641559	33.8187632170566	2.17376077564156
1046	expm	F1	array	input	public	expm_F1_array_raw_public.csv	2a_refined_analysis_dataset	Array_1	Prep_A	2	CreJ	34	2	34.27	2.15	-0.152884610395619	34.2660820449531	2.15288461039562
1047	expm	F1	array	input	public	expm_F1_array_raw_public.csv	2a_refined_analysis_dataset	Array_1	Prep_A	2	CreE	34	2	34.27	2.43	-0.430098254385963	34.2679335777151	2.43009825438596
1048	expm	F1	array	input	public	expm_F1_array_raw_public.csv	2a_refined_analysis_dataset	Array_1	Prep_A	1	CreE	34	2	33.82	2.43	-0.429407751631053	33.8206147498186	2.42940775163105
1049	expm	F1	array	input	public	expm_F1_array_raw_public.csv	2a_refined_analysis_dataset	Array_1	Prep_A	2	CreJ	21	0.5	21.17	0.53	-0.0270993115546113	21.1658190294494	0.527099311554611
1050	expm	F1	array	input	public	expm_F1_array_raw_public.csv	2a_refined_analysis_dataset	Array_1	Prep_A	1	CreJ	21	0.5	20.99	0.62	-0.118518485898559	20.9939626628171	0.618518485898559
1051	expm	F1	array	input	public	expm_F1_array_raw_public.csv	2a_refined_analysis_dataset	Array_1	Prep_A	2	CreE	21	0.5	21.16	0.61	-0.114322185312553	21.1639598014839	0.614322185312553
1052	expm	F1	array	input	public	expm_F1_array_raw_public.csv	2a_refined_analysis_dataset	Array_1	Prep_A	1	CreE	21	0.5	20.99	0.6	-0.0959055474187999	20.9921034348516	0.5959055474188
1053	expm	F1	array	input	public	expm_F1_array_raw_public.csv	2a_refined_analysis_dataset	Array_2	Prep_A	2	CreE	21	0.5	21.19	0.57	-0.0741328332538528	21.185129904718	0.574132833253853
1054	expm	F1	array	input	public	expm_F1_array_raw_public.csv	2a_refined_analysis_dataset	Array_2	Prep_A	1	CreE	21	0.5	21.09	0.62	-0.120017982879768	21.0917571009718	0.620017982879768
1055	expm	F1	array	input	public	expm_F1_array_raw_public.csv	2a_refined_analysis_dataset	Array_2	Prep_A	2	CreJ	21	0.5	21.19	0.6	-0.102044459535256	21.1869867683927	0.602044459535256
1056	expm	F1	array	input	public	expm_F1_array_raw_public.csv	2a_refined_analysis_dataset	Array_2	Prep_A	1	CreJ	21	0.5	21.09	0.61	-0.111492461202867	21.0936139646465	0.611492461202867
1057	expm	F1	array	input	public	expm_F1_array_raw_public.csv	2a_refined_analysis_dataset	Array_2	Prep_A	2	CreJ	12	4	12.03	4.54	-0.543976177421423	12.0324624987303	4.54397617742142
1058	expm	F1	array	input	public	expm_F1_array_raw_public.csv	2a_refined_analysis_dataset	Array_2	Prep_A	1	CreJ	12	4	11.95	4.49	-0.487942130700684	11.9495065631816	4.48794213070068
1059	expm	F1	array	input	public	expm_F1_array_raw_public.csv	2a_refined_analysis_dataset	Array_1	Prep_A	2	CreJ	12	4	12	4.5	-0.495916419211069	11.9968482181889	4.49591641921107
1060	expm	F1	array	input	public	expm_F1_array_raw_public.csv	2a_refined_analysis_dataset	Array_1	Prep_A	1	CreJ	12	4	12	4.53	-0.528747969490558	12.0028066099824	4.52874796949056
1061	expm	F1	array	input	public	expm_F1_array_raw_public.csv	2a_refined_analysis_dataset	Array_2	Prep_A	1	CreE	12	4	11.95	4.36	-0.360790177795304	11.9483957175473	4.3607901777953
1062	expm	F1	array	input	public	expm_F1_array_raw_public.csv	2a_refined_analysis_dataset	Array_2	Prep_A	2	CreE	12	4	12.03	4.36	-0.358531974826754	12.031351653096	4.35853197482675
1063	expm	F1	array	input	public	expm_F1_array_raw_public.csv	2a_refined_analysis_dataset	Array_1	Prep_A	2	CreE	12	4	12	4.35	-0.350886995900454	11.9957379572602	4.35088699590045
1064	expm	F1	array	input	public	expm_F1_array_raw_public.csv	2a_refined_analysis_dataset	Array_1	Prep_A	1	CreE	12	4	12	4.41	-0.406008382513344	12.0016963490537	4.40600838251334
1065	expm	F1	array	input	public	expm_F1_array_raw_public.csv	2a_refined_analysis_dataset	Array_2	Prep_A	2	CreE	35	2	35.19	2.44	-0.444284021321284	35.1917771594587	2.44428402132128
1066	expm	F1	array	input	public	expm_F1_array_raw_public.csv	2a_refined_analysis_dataset	Array_2	Prep_A	1	CreE	35	2	34.89	2.47	-0.467861536024294	34.8900910672082	2.46786153602429
1067	expm	F1	array	input	public	expm_F1_array_raw_public.csv	2a_refined_analysis_dataset	Array_1	Prep_A	2	CreE	35	2	35.11	2.48	-0.484403754613213	35.1131239025539	2.48440375461321
1068	expm	F1	array	input	public	expm_F1_array_raw_public.csv	2a_refined_analysis_dataset	Array_1	Prep_A	1	CreE	35	2	35.24	2.46	-0.461999492119573	35.2389009499426	2.46199949211957
1069	expm	F1	array	input	public	expm_F1_array_raw_public.csv	2a_refined_analysis_dataset	Array_2	Prep_A	1	CreJ	35	2	34.89	2.19	-0.194112273270168	34.8882373175448	2.19411227327017
1070	expm	F1	array	input	public	expm_F1_array_raw_public.csv	2a_refined_analysis_dataset	Array_2	Prep_A	2	CreJ	35	2	35.19	2.15	-0.154885373057868	35.1899234097953	2.15488537305787
1071	expm	F1	array	input	public	expm_F1_array_raw_public.csv	2a_refined_analysis_dataset	Array_1	Prep_A	2	CreJ	35	2	35.11	2.13	-0.127514306023359	35.1139575665681	2.12751430602336
1072	expm	F1	array	input	public	expm_F1_array_raw_public.csv	2a_refined_analysis_dataset	Array_1	Prep_A	1	CreJ	35	2	35.24	2.3	-0.299543106536109	35.2397346139568	2.29954310653611
1073	expm	F1	array	input	public	expm_F1_array_raw_public.csv	2a_refined_analysis_dataset	Array_1	Prep_A	2	CreE	22	0.5	22.11	0.67	-0.165410145886181	22.1077043124281	0.665410145886181
1074	expm	F1	array	input	public	expm_F1_array_raw_public.csv	2a_refined_analysis_dataset	Array_1	Prep_A	1	CreE	22	0.5	22	0.6	-0.0989520418002938	21.996376209028	0.598952041800294
1075	expm	F1	array	input	public	expm_F1_array_raw_public.csv	2a_refined_analysis_dataset	Array_2	Prep_A	2	CreE	22	0.5	22.18	0.69	-0.186229565016452	22.1767306610199	0.686229565016452
1076	expm	F1	array	input	public	expm_F1_array_raw_public.csv	2a_refined_analysis_dataset	Array_2	Prep_A	1	CreE	22	0.5	22.03	0.64	-0.136555754544124	22.0345732952316	0.636555754544124
1077	expm	F1	array	input	public	expm_F1_array_raw_public.csv	2a_refined_analysis_dataset	Array_1	Prep_A	2	CreJ	22	0.5	22.11	0.58	-0.0801100648071207	22.1065921919243	0.580110064807121
1078	expm	F1	array	input	public	expm_F1_array_raw_public.csv	2a_refined_analysis_dataset	Array_1	Prep_A	1	CreJ	22	0.5	22	0.71	-0.208540090240338	21.9952640885242	0.708540090240338
1079	expm	F1	array	input	public	expm_F1_array_raw_public.csv	2a_refined_analysis_dataset	Array_2	Prep_A	2	CreJ	22	0.5	22.18	0.62	-0.121464817082626	22.1756187865158	0.621464817082626
1080	expm	F1	array	input	public	expm_F1_array_raw_public.csv	2a_refined_analysis_dataset	Array_2	Prep_A	1	CreJ	22	0.5	22.03	0.65	-0.150752103527487	22.0334614207275	0.650752103527487
1081	expm	F1	array	input	public	expm_F1_array_raw_public.csv	2a_refined_analysis_dataset	Array_1	Prep_A	2	CreJ	13	4	13.02	4.53	-0.526194593222956	13.0187710542924	4.52619459322296
1082	expm	F1	array	input	public	expm_F1_array_raw_public.csv	2a_refined_analysis_dataset	Array_1	Prep_A	1	CreJ	13	4	12.99	4.51	-0.508598379191766	12.9926449604858	4.50859837919177
1083	expm	F1	array	input	public	expm_F1_array_raw_public.csv	2a_refined_analysis_dataset	Array_2	Prep_A	1	CreE	13	4	12.95	4.33	-0.329302993437032	12.9510174626971	4.32930299343703
1084	expm	F1	array	input	public	expm_F1_array_raw_public.csv	2a_refined_analysis_dataset	Array_2	Prep_A	2	CreE	13	4	13.03	4.35	-0.351886893744423	13.0252149975007	4.35188689374442
1085	expm	F1	array	input	public	expm_F1_array_raw_public.csv	2a_refined_analysis_dataset	Array_2	Prep_A	2	CreJ	13	4	13.03	4.53	-0.531241615096734	13.026324754067	4.53124161509673
1086	expm	F1	array	input	public	expm_F1_array_raw_public.csv	2a_refined_analysis_dataset	Array_2	Prep_A	1	CreJ	13	4	12.95	4.46	-0.459897654168294	12.9521272192634	4.45989765416829
1087	expm	F1	array	input	public	expm_F1_array_raw_public.csv	2a_refined_analysis_dataset	Array_1	Prep_A	1	CreE	13	4	12.99	4.37	-0.373774288905083	12.9915321010916	4.37377428890508
1088	expm	F1	array	input	public	expm_F1_array_raw_public.csv	2a_refined_analysis_dataset	Array_1	Prep_A	2	CreE	13	4	13.02	4.4	-0.397354820778983	13.0176581948982	4.39735482077898
1089	expm	F1	array	input	public	expm_F1_array_raw_public.csv	2a_refined_analysis_dataset	Array_1	Prep_A	2	CreE	23	0.5	23	0.6	-0.0968479785509874	22.9978391698559	0.596847978550987
1090	expm	F1	array	input	public	expm_F1_array_raw_public.csv	2a_refined_analysis_dataset	Array_1	Prep_A	1	CreE	23	0.5	23.06	0.63	-0.131141269578491	23.0570834800233	0.631141269578491
1091	expm	F1	array	input	public	expm_F1_array_raw_public.csv	2a_refined_analysis_dataset	Array_2	Prep_A	1	CreE	23	0.5	23.07	0.67	-0.166599767269213	23.0668998973533	0.666599767269213
1092	expm	F1	array	input	public	expm_F1_array_raw_public.csv	2a_refined_analysis_dataset	Array_2	Prep_A	2	CreE	23	0.5	23.02	0.69	-0.188795827280666	23.0210544070331	0.688795827280666
1093	expm	F1	array	input	public	expm_F1_array_raw_public.csv	2a_refined_analysis_dataset	Array_2	Prep_A	1	CreJ	23	0.5	23.07	0.72	-0.215293646505929	23.0657860885748	0.715293646505929
1094	expm	F1	array	input	public	expm_F1_array_raw_public.csv	2a_refined_analysis_dataset	Array_2	Prep_A	2	CreJ	23	0.5	23.02	0.62	-0.117009505658445	23.0199405982546	0.617009505658445
1095	expm	F1	array	input	public	expm_F1_array_raw_public.csv	2a_refined_analysis_dataset	Array_1	Prep_A	1	CreJ	23	0.5	23.06	0.62	-0.119734815590031	23.0564104817712	0.619734815590031
1096	expm	F1	array	input	public	expm_F1_array_raw_public.csv	2a_refined_analysis_dataset	Array_1	Prep_A	2	CreJ	23	0.5	23	0.63	-0.132100904036047	22.9971661716038	0.632100904036047
1097	expm	F1	array	input	public	expm_F1_array_raw_public.csv	2a_refined_analysis_dataset	Array_2	Prep_A	2	CreE	14	4	14.03	4.32	-0.319420000879834	14.0267552429943	4.31942000087983
1098	expm	F1	array	input	public	expm_F1_array_raw_public.csv	2a_refined_analysis_dataset	Array_2	Prep_A	1	CreE	14	4	14.07	4.34	-0.337821760898014	14.0704050041867	4.33782176089801
1099	expm	F1	array	input	public	expm_F1_array_raw_public.csv	2a_refined_analysis_dataset	Array_1	Prep_A	2	CreE	14	4	13.97	4.38	-0.378641777221814	13.9717104972292	4.37864177722181
1100	expm	F1	array	input	public	expm_F1_array_raw_public.csv	2a_refined_analysis_dataset	Array_1	Prep_A	1	CreE	14	4	13.92	4.37	-0.369108345503124	13.9162885680019	4.36910834550312
1101	expm	F1	array	input	public	expm_F1_array_raw_public.csv	2a_refined_analysis_dataset	Array_1	Prep_A	2	CreJ	14	4	13.97	4.53	-0.533671932159225	13.9728299720748	4.53367193215922
1102	expm	F1	array	input	public	expm_F1_array_raw_public.csv	2a_refined_analysis_dataset	Array_1	Prep_A	1	CreJ	14	4	13.92	4.51	-0.514014291965024	13.9174080428475	4.51401429196502
1103	expm	F1	array	input	public	expm_F1_array_raw_public.csv	2a_refined_analysis_dataset	Array_2	Prep_A	1	CreJ	14	4	14.07	4.53	-0.533011888765171	14.0715246453673	4.53301188876517
1104	expm	F1	array	input	public	expm_F1_array_raw_public.csv	2a_refined_analysis_dataset	Array_2	Prep_A	2	CreJ	14	4	14.03	4.52	-0.520159927790791	14.0278748841749	4.52015992779079
1105	expm	F1	array	input	public	expm_F1_array_raw_public.csv	2a_refined_analysis_dataset	Array_1	Prep_A	1	CreJ	1	2.5	1.01	2.61	-0.110039008524143	1.0085335458564	2.61003900852414
1106	expm	F1	array	input	public	expm_F1_array_raw_public.csv	2a_refined_analysis_dataset	Array_1	Prep_A	2	CreJ	1	2.5	1.01	2.64	-0.140952272056383	1.01176660531937	2.64095227205638
1107	expm	F1	array	input	public	expm_F1_array_raw_public.csv	2a_refined_analysis_dataset	Array_2	Prep_A	2	CreJ	1	2.5	1.03	2.65	-0.145277276348943	1.02678227117762	2.64527727634894
1108	expm	F1	array	input	public	expm_F1_array_raw_public.csv	2a_refined_analysis_dataset	Array_2	Prep_A	1	CreJ	1	2.5	1	2.65	-0.154668340078114	0.995889578559506	2.65466834007811
1109	expm	F1	array	input	public	expm_F1_array_raw_public.csv	2a_refined_analysis_dataset	Array_2	Prep_A	1	CreE	1	2.5	1	2.54	-0.039170988527967	0.99775603077708	2.53917098852797
1110	expm	F1	array	input	public	expm_F1_array_raw_public.csv	2a_refined_analysis_dataset	Array_2	Prep_A	2	CreE	1	2.5	1.03	2.57	-0.0657201811827872	1.0286487233952	2.56572018118279
1111	expm	F1	array	input	public	expm_F1_array_raw_public.csv	2a_refined_analysis_dataset	Array_1	Prep_A	1	CreE	1	2.5	1.01	2.55	-0.0495697646025972	1.01040259213218	2.5495697646026
1112	expm	F1	array	input	public	expm_F1_array_raw_public.csv	2a_refined_analysis_dataset	Array_1	Prep_A	2	CreE	1	2.5	1.01	2.55	-0.0540775857227671	1.01363565159515	2.55407758572277
1113	expm	F1	array	input	public	expm_F1_array_raw_public.csv	2a_refined_analysis_dataset	Array_2	Prep_A	1	CreE	24	0.5	24	0.66	-0.163743554642278	24.0031061011132	0.663743554642278
1114	expm	F1	array	input	public	expm_F1_array_raw_public.csv	2a_refined_analysis_dataset	Array_2	Prep_A	2	CreE	24	0.5	24.33	0.7	-0.196338176833879	24.3293961728332	0.696338176833879
1115	expm	F1	array	input	public	expm_F1_array_raw_public.csv	2a_refined_analysis_dataset	Array_2	Prep_A	2	CreJ	24	0.5	24.33	0.55	-0.0465649473602373	24.3312544450238	0.546564947360237
1116	expm	F1	array	input	public	expm_F1_array_raw_public.csv	2a_refined_analysis_dataset	Array_2	Prep_A	1	CreJ	24	0.5	24	0.62	-0.124848543507479	24.0049643733038	0.624848543507479
1117	expm	F1	array	input	public	expm_F1_array_raw_public.csv	2a_refined_analysis_dataset	Array_1	Prep_A	1	CreJ	24	0.5	24.07	0.67	-0.167212152657737	24.0675449820613	0.667212152657737
1118	expm	F1	array	input	public	expm_F1_array_raw_public.csv	2a_refined_analysis_dataset	Array_1	Prep_A	2	CreJ	24	0.5	23.98	0.57	-0.0668361070167643	23.9793122372438	0.566836107016764
1119	expm	F1	array	input	public	expm_F1_array_raw_public.csv	2a_refined_analysis_dataset	Array_1	Prep_A	2	CreE	24	0.5	23.98	0.66	-0.156100113830897	23.9776804298781	0.656100113830897
1120	expm	F1	array	input	public	expm_F1_array_raw_public.csv	2a_refined_analysis_dataset	Array_1	Prep_A	1	CreE	24	0.5	24.07	0.73	-0.225845345081313	24.0659131746956	0.725845345081313
1121	expm	F1	array	input	public	expm_F1_array_raw_public.csv	2a_refined_analysis_dataset	Array_2	Prep_A	2	CreE	15	4	15.04	4.36	-0.356954238058011	15.0376409922228	4.35695423805801
1122	expm	F1	array	input	public	expm_F1_array_raw_public.csv	2a_refined_analysis_dataset	Array_2	Prep_A	1	CreE	15	4	15.06	4.35	-0.348225209415331	15.0604344372942	4.34822520941533
1123	expm	F1	array	input	public	expm_F1_array_raw_public.csv	2a_refined_analysis_dataset	Array_1	Prep_A	2	CreE	15	4	14.96	4.43	-0.428421959651411	14.9607804342541	4.42842195965141
1124	expm	F1	array	input	public	expm_F1_array_raw_public.csv	2a_refined_analysis_dataset	Array_1	Prep_A	1	CreE	15	4	15.13	4.41	-0.409564505039071	15.1299747706693	4.40956450503907
1125	expm	F1	array	input	public	expm_F1_array_raw_public.csv	2a_refined_analysis_dataset	Array_2	Prep_A	2	CreJ	15	4	15.04	4.64	-0.642611425758222	15.0387660812426	4.64261142575822
1126	expm	F1	array	input	public	expm_F1_array_raw_public.csv	2a_refined_analysis_dataset	Array_2	Prep_A	1	CreJ	15	4	15.06	4.51	-0.513792216868972	15.061559526314	4.51379221686897
1127	expm	F1	array	input	public	expm_F1_array_raw_public.csv	2a_refined_analysis_dataset	Array_1	Prep_A	2	CreJ	15	4	14.96	4.53	-0.534752899508773	14.9618962746671	4.53475289950877
1128	expm	F1	array	input	public	expm_F1_array_raw_public.csv	2a_refined_analysis_dataset	Array_1	Prep_A	1	CreJ	15	4	15.13	4.5	-0.495371469208823	15.1310906110823	4.49537146920882
1129	expm	F1	array	input	public	expm_F1_array_raw_public.csv	2a_refined_analysis_dataset	Array_2	Prep_A	2	CreJ	2	2.5	1.99	2.6	-0.100082203380629	1.99297313519997	2.60008220338063
1130	expm	F1	array	input	public	expm_F1_array_raw_public.csv	2a_refined_analysis_dataset	Array_2	Prep_A	1	CreJ	2	2.5	2.03	2.66	-0.159546703020489	2.02560002022592	2.65954670302049
1131	expm	F1	array	input	public	expm_F1_array_raw_public.csv	2a_refined_analysis_dataset	Array_2	Prep_A	1	CreE	2	2.5	2.03	2.59	-0.0871478049012073	2.02746942821738	2.58714780490121
1132	expm	F1	array	input	public	expm_F1_array_raw_public.csv	2a_refined_analysis_dataset	Array_2	Prep_A	2	CreE	2	2.5	1.99	2.59	-0.0863678022752272	1.99484254319143	2.58636780227523
1133	expm	F1	array	input	public	expm_F1_array_raw_public.csv	2a_refined_analysis_dataset	Array_1	Prep_A	1	CreJ	2	2.5	2.02	2.62	-0.119547468972358	2.02116862201888	2.61954746897236
1134	expm	F1	array	input	public	expm_F1_array_raw_public.csv	2a_refined_analysis_dataset	Array_1	Prep_A	2	CreJ	2	2.5	1.99	2.62	-0.116358668307918	1.99219175094452	2.61635866830792
1135	expm	F1	array	input	public	expm_F1_array_raw_public.csv	2a_refined_analysis_dataset	Array_1	Prep_A	1	CreE	2	2.5	2.02	2.55	-0.0539924792470474	2.02303926555645	2.55399247924705
1136	expm	F1	array	input	public	expm_F1_array_raw_public.csv	2a_refined_analysis_dataset	Array_1	Prep_A	2	CreE	2	2.5	1.99	2.57	-0.0701142974205573	1.99406239448209	2.57011429742056
1137	expm	F1	array	input	public	expm_F1_array_raw_public.csv	2a_refined_analysis_dataset	Array_1	Prep_A	1	CreE	25	0.5	24.98	0.66	-0.158535096840381	24.9760460371325	0.658535096840381
1138	expm	F1	array	input	public	expm_F1_array_raw_public.csv	2a_refined_analysis_dataset	Array_1	Prep_A	2	CreE	25	0.5	25.16	0.71	-0.211363863147453	25.1622829259641	0.711363863147453
1139	expm	F1	array	input	public	expm_F1_array_raw_public.csv	2a_refined_analysis_dataset	Array_1	Prep_A	1	CreJ	25	0.5	24.98	0.58	-0.0761498647820884	24.9778980768212	0.576149864782088
1140	expm	F1	array	input	public	expm_F1_array_raw_public.csv	2a_refined_analysis_dataset	Array_1	Prep_A	2	CreJ	25	0.5	25.16	0.64	-0.135842791919403	25.1641349656528	0.635842791919403
1141	expm	F1	array	input	public	expm_F1_array_raw_public.csv	2a_refined_analysis_dataset	Array_2	Prep_A	1	CreE	25	0.5	25.17	0.69	-0.186600943795083	25.1685007678389	0.686600943795083
1142	expm	F1	array	input	public	expm_F1_array_raw_public.csv	2a_refined_analysis_dataset	Array_2	Prep_A	2	CreE	25	0.5	25.06	0.61	-0.111343096350665	25.0646777782464	0.611343096350665
1143	expm	F1	array	input	public	expm_F1_array_raw_public.csv	2a_refined_analysis_dataset	Array_2	Prep_A	1	CreJ	25	0.5	25.17	0.54	-0.0401950825967059	25.1703530582156	0.540195082596706
1144	expm	F1	array	input	public	expm_F1_array_raw_public.csv	2a_refined_analysis_dataset	Array_2	Prep_A	2	CreJ	25	0.5	25.07	0.67	-0.170306006490143	25.0665300686231	0.670306006490143
1145	expm	F1	array	input	public	expm_F1_array_raw_public.csv	2a_refined_analysis_dataset	Array_1	Prep_A	2	CreJ	16	4	15.95	4.48	-0.483985165781737	15.9487803968671	4.48398516578174
1146	expm	F1	array	input	public	expm_F1_array_raw_public.csv	2a_refined_analysis_dataset	Array_1	Prep_A	1	CreJ	16	4	16.03	4.55	-0.550244617173887	16.0274336181817	4.55024461717389
1147	expm	F1	array	input	public	expm_F1_array_raw_public.csv	2a_refined_analysis_dataset	Array_1	Prep_A	2	CreE	16	4	15.95	4.45	-0.454963508311461	15.9476673168922	4.45496350831146
1148	expm	F1	array	input	public	expm_F1_array_raw_public.csv	2a_refined_analysis_dataset	Array_1	Prep_A	1	CreE	16	4	16.03	4.47	-0.46656618981006	16.0263205382068	4.46656618981006
1149	expm	F1	array	input	public	expm_F1_array_raw_public.csv	2a_refined_analysis_dataset	Array_2	Prep_A	2	CreE	16	4	16.09	4.37	-0.367891372062421	16.0893816428168	4.36789137206242
1150	expm	F1	array	input	public	expm_F1_array_raw_public.csv	2a_refined_analysis_dataset	Array_2	Prep_A	1	CreE	16	4	15.95	4.41	-0.406004465367641	15.9489612253704	4.40600446536764
1151	expm	F1	array	input	public	expm_F1_array_raw_public.csv	2a_refined_analysis_dataset	Array_2	Prep_A	2	CreJ	16	4	16.09	4.59	-0.592849733445928	16.0905032397487	4.59284973344593
1152	expm	F1	array	input	public	expm_F1_array_raw_public.csv	2a_refined_analysis_dataset	Array_2	Prep_A	1	CreJ	16	4	15.95	4.56	-0.562499357132668	15.9500828223023	4.56249935713267
1153	expm	F1	array	input	public	expm_F1_array_raw_public.csv	2a_refined_analysis_dataset	Array_1	Prep_A	1	CreJ	3	2.5	3.02	2.64	-0.136883445267709	3.01953598712846	2.63688344526771
1154	expm	F1	array	input	public	expm_F1_array_raw_public.csv	2a_refined_analysis_dataset	Array_1	Prep_A	2	CreJ	3	2.5	2.98	2.62	-0.119751357123929	2.97979850990794	2.61975135712393
1155	expm	F1	array	input	public	expm_F1_array_raw_public.csv	2a_refined_analysis_dataset	Array_2	Prep_A	1	CreE	3	2.5	3	2.6	-0.0991138444660717	3.00207752135424	2.59911384446607
1156	expm	F1	array	input	public	expm_F1_array_raw_public.csv	2a_refined_analysis_dataset	Array_2	Prep_A	2	CreE	3	2.5	3.01	2.55	-0.047974071962162	3.01250245770458	2.54797407196216
1157	expm	F1	array	input	public	expm_F1_array_raw_public.csv	2a_refined_analysis_dataset	Array_2	Prep_A	2	CreJ	3	2.5	3.01	2.67	-0.170592970660638	3.01064181958556	2.67059297066064
1158	expm	F1	array	input	public	expm_F1_array_raw_public.csv	2a_refined_analysis_dataset	Array_2	Prep_A	1	CreJ	3	2.5	3	2.68	-0.177590020381498	3.00021688323522	2.6775900203815
1159	expm	F1	array	input	public	expm_F1_array_raw_public.csv	2a_refined_analysis_dataset	Array_1	Prep_A	2	CreE	3	2.5	2.98	2.61	-0.108627645360622	2.98166371748368	2.60862764536062
1160	expm	F1	array	input	public	expm_F1_array_raw_public.csv	2a_refined_analysis_dataset	Array_1	Prep_A	1	CreE	3	2.5	3.02	2.58	-0.0778862852576818	3.0214011947042	2.57788628525768
1161	expm	F1	array	input	public	expm_F1_array_raw_public.csv	2a_refined_analysis_dataset	Array_1	Prep_A	1	CreJ	26	0.5	25.99	0.64	-0.141146010435958	25.9877805189707	0.641146010435958
1162	expm	F1	array	input	public	expm_F1_array_raw_public.csv	2a_refined_analysis_dataset	Array_1	Prep_A	2	CreJ	26	0.5	25.89	0.58	-0.0774785541789584	25.8949495814448	0.577478554178958
1163	expm	F1	array	input	public	expm_F1_array_raw_public.csv	2a_refined_analysis_dataset	Array_2	Prep_A	2	CreE	26	0.5	26.26	0.76	-0.257434326727145	26.2558181549099	0.757434326727145
1164	expm	F1	array	input	public	expm_F1_array_raw_public.csv	2a_refined_analysis_dataset	Array_2	Prep_A	1	CreE	26	0.5	26.21	0.7	-0.197439296260606	26.2097270232033	0.697439296260606
1165	expm	F1	array	input	public	expm_F1_array_raw_public.csv	2a_refined_analysis_dataset	Array_2	Prep_A	2	CreJ	26	0.5	26.26	0.62	-0.119039821204807	26.2576751064703	0.619039821204807
1166	expm	F1	array	input	public	expm_F1_array_raw_public.csv	2a_refined_analysis_dataset	Array_2	Prep_A	1	CreJ	26	0.5	26.21	0.5	0.00083684481205526	26.2115839747637	0.499163155187945
1167	expm	F1	array	input	public	expm_F1_array_raw_public.csv	2a_refined_analysis_dataset	Array_1	Prep_A	1	CreE	26	0.5	25.99	0.66	-0.159003412746133	25.9859274414785	0.659003412746133
1168	expm	F1	array	input	public	expm_F1_array_raw_public.csv	2a_refined_analysis_dataset	Array_1	Prep_A	2	CreE	26	0.5	25.89	0.67	-0.171136991731613	25.8930965039526	0.671136991731613
1169	expm	F1	array	input	public	expm_F1_array_raw_public.csv	2a_refined_analysis_dataset	Array_1	Prep_A	2	CreJ	17	4	16.93	4.58	-0.583606843472947	16.9349378073777	4.58360684347295
1170	expm	F1	array	input	public	expm_F1_array_raw_public.csv	2a_refined_analysis_dataset	Array_1	Prep_A	1	CreJ	17	4	17.01	4.59	-0.587081031951687	17.0055763149306	4.58708103195169
1171	expm	F1	array	input	public	expm_F1_array_raw_public.csv	2a_refined_analysis_dataset	Array_1	Prep_A	2	CreE	17	4	16.93	4.45	-0.448436787528011	16.9338112167494	4.44843678752801
1172	expm	F1	array	input	public	expm_F1_array_raw_public.csv	2a_refined_analysis_dataset	Array_1	Prep_A	1	CreE	17	4	17	4.45	-0.451103043282231	17.0044497243023	4.45110304328223
1173	expm	F1	array	input	public	expm_F1_array_raw_public.csv	2a_refined_analysis_dataset	Array_2	Prep_A	1	CreJ	17	4	16.97	4.54	-0.541799589916483	16.9650594980556	4.54179958991648
1174	expm	F1	array	input	public	expm_F1_array_raw_public.csv	2a_refined_analysis_dataset	Array_2	Prep_A	2	CreJ	17	4	17.07	4.62	-0.624857284689343	17.0685998547983	4.62485728468934
1175	expm	F1	array	input	public	expm_F1_array_raw_public.csv	2a_refined_analysis_dataset	Array_2	Prep_A	1	CreE	17	4	16.96	4.38	-0.381817157931321	16.9639331957696	4.38181715793132
1176	expm	F1	array	input	public	expm_F1_array_raw_public.csv	2a_refined_analysis_dataset	Array_2	Prep_A	2	CreE	17	4	17.07	4.41	-0.412668352210341	17.0674735525123	4.41266835221034
1177	expm	F1	array	input	public	expm_F1_array_raw_public.csv	2a_refined_analysis_dataset	Array_1	Prep_A	1	CreJ	4	2.5	4.01	2.65	-0.147545019354717	4.01357207217806	2.64754501935472
1178	expm	F1	array	input	public	expm_F1_array_raw_public.csv	2a_refined_analysis_dataset	Array_1	Prep_A	2	CreJ	4	2.5	4.01	2.67	-0.174779344618607	4.00962387177386	2.67477934461861
1179	expm	F1	array	input	public	expm_F1_array_raw_public.csv	2a_refined_analysis_dataset	Array_2	Prep_A	2	CreJ	4	2.5	4.03	2.65	-0.154600970063477	4.02966229120932	2.65460097006348
1180	expm	F1	array	input	public	expm_F1_array_raw_public.csv	2a_refined_analysis_dataset	Array_2	Prep_A	1	CreJ	4	2.5	4.01	2.65	-0.146237269057307	4.00654246800742	2.64623726905731
1181	expm	F1	array	input	public	expm_F1_array_raw_public.csv	2a_refined_analysis_dataset	Array_1	Prep_A	1	CreE	4	2.5	4.02	2.63	-0.127933619316643	4.01543333981617	2.62793361931664
1182	expm	F1	array	input	public	expm_F1_array_raw_public.csv	2a_refined_analysis_dataset	Array_1	Prep_A	2	CreE	4	2.5	4.01	2.56	-0.0628321565956429	4.01148513941197	2.56283215659564
1183	expm	F1	array	input	public	expm_F1_array_raw_public.csv	2a_refined_analysis_dataset	Array_2	Prep_A	1	CreE	4	2.5	4.01	2.61	-0.110335934664233	4.00840480348633	2.61033593466423
1184	expm	F1	array	input	public	expm_F1_array_raw_public.csv	2a_refined_analysis_dataset	Array_2	Prep_A	2	CreE	4	2.5	4.03	2.57	-0.0747648776395429	4.03152462668823	2.57476487763954
1185	expm	F1	array	input	public	expm_F1_array_raw_public.csv	2a_refined_analysis_dataset	Array_2	Prep_A	1	CreE	27	0.5	27	0.65	-0.154494285780347	27.001370195968	0.654494285780347
1186	expm	F1	array	input	public	expm_F1_array_raw_public.csv	2a_refined_analysis_dataset	Array_2	Prep_A	2	CreE	27	0.5	27.04	0.61	-0.108433705914836	27.0389341729772	0.608433705914836
1187	expm	F1	array	input	public	expm_F1_array_raw_public.csv	2a_refined_analysis_dataset	Array_1	Prep_A	1	CreE	27	0.5	26.95	0.61	-0.113314960839924	26.9518057751907	0.613314960839924
1188	expm	F1	array	input	public	expm_F1_array_raw_public.csv	2a_refined_analysis_dataset	Array_1	Prep_A	2	CreE	27	0.5	27.09	0.66	-0.157024927719336	27.0948812253258	0.657024927719336
1189	expm	F1	array	input	public	expm_F1_array_raw_public.csv	2a_refined_analysis_dataset	Array_1	Prep_A	2	CreJ	27	0.5	27.1	0.52	-0.0202249609413909	27.0967304736483	0.520224960941391
1190	expm	F1	array	input	public	expm_F1_array_raw_public.csv	2a_refined_analysis_dataset	Array_1	Prep_A	1	CreJ	27	0.5	26.95	0.59	-0.089678937732165	26.9536550235132	0.589678937732165
1191	expm	F1	array	input	public	expm_F1_array_raw_public.csv	2a_refined_analysis_dataset	Array_2	Prep_A	2	CreJ	27	0.5	27.04	0.63	-0.12957530341251	27.037810405653	0.62957530341251
1192	expm	F1	array	input	public	expm_F1_array_raw_public.csv	2a_refined_analysis_dataset	Array_2	Prep_A	1	CreJ	27	0.5	27	0.63	-0.128184449961033	27.0002464286438	0.628184449961033
1193	expm	F1	array	input	public	expm_F1_array_raw_public.csv	2a_refined_analysis_dataset	Array_1	Prep_A	2	CreJ	18	4	18.04	4.54	-0.540026847199568	18.0432679927157	4.54002684719957
1194	expm	F1	array	input	public	expm_F1_array_raw_public.csv	2a_refined_analysis_dataset	Array_1	Prep_A	1	CreJ	18	4	17.96	4.56	-0.560820209556777	17.956008686698	4.56082020955678
1195	expm	F1	array	input	public	expm_F1_array_raw_public.csv	2a_refined_analysis_dataset	Array_2	Prep_A	1	CreE	18	4	18.2	4.44	-0.438590705678441	18.1962351314252	4.43859070567844
1196	expm	F1	array	input	public	expm_F1_array_raw_public.csv	2a_refined_analysis_dataset	Array_2	Prep_A	2	CreE	18	4	18.11	4.42	-0.420300508900721	18.1141077883793	4.42030050890072
1197	expm	F1	array	input	public	expm_F1_array_raw_public.csv	2a_refined_analysis_dataset	Array_2	Prep_A	1	CreJ	18	4	18.2	4.51	-0.511336692634101	18.1973558748835	4.5113366926341
1198	expm	F1	array	input	public	expm_F1_array_raw_public.csv	2a_refined_analysis_dataset	Array_2	Prep_A	2	CreJ	18	4	18.12	4.55	-0.551905490454431	18.1152285318376	4.55190549045443
1199	expm	F1	array	input	public	expm_F1_array_raw_public.csv	2a_refined_analysis_dataset	Array_1	Prep_A	1	CreE	18	4	17.95	4.41	-0.406859937868161	17.9548852256488	4.40685993786816
1200	expm	F1	array	input	public	expm_F1_array_raw_public.csv	2a_refined_analysis_dataset	Array_1	Prep_A	2	CreE	18	4	18.04	4.48	-0.476026037432511	18.0421445316665	4.47602603743251
1201	expm	F1	array	input	public	expm_F1_array_raw_public.csv	2a_refined_analysis_dataset	Array_1	Prep_A	1	CreJ	5	2.5	5.01	2.74	-0.238137559159092	5.00568364875964	2.73813755915909
1202	expm	F1	array	input	public	expm_F1_array_raw_public.csv	2a_refined_analysis_dataset	Array_1	Prep_A	2	CreJ	5	2.5	5.02	2.69	-0.187412716590462	5.02443697515818	2.68741271659046
1203	expm	F1	array	input	public	expm_F1_array_raw_public.csv	2a_refined_analysis_dataset	Array_1	Prep_A	2	CreE	5	2.5	5.03	2.59	-0.0933089182514522	5.02629099431593	2.59330891825145
1204	expm	F1	array	input	public	expm_F1_array_raw_public.csv	2a_refined_analysis_dataset	Array_1	Prep_A	1	CreE	5	2.5	5.01	2.6	-0.098755555391282	5.00753766791739	2.59875555539128
1205	expm	F1	array	input	public	expm_F1_array_raw_public.csv	2a_refined_analysis_dataset	Array_2	Prep_A	1	CreJ	5	2.5	5	2.63	-0.126643515351257	5.0036998211952	2.62664351535126
1206	expm	F1	array	input	public	expm_F1_array_raw_public.csv	2a_refined_analysis_dataset	Array_2	Prep_A	2	CreJ	5	2.5	5.01	2.61	-0.109449458470627	5.01097833188501	2.60944945847063
1207	expm	F1	array	input	public	expm_F1_array_raw_public.csv	2a_refined_analysis_dataset	Array_2	Prep_A	2	CreE	5	2.5	5.01	2.62	-0.121753895930942	5.01284129382366	2.62175389593094
1208	expm	F1	array	input	public	expm_F1_array_raw_public.csv	2a_refined_analysis_dataset	Array_2	Prep_A	1	CreE	5	2.5	5.01	2.59	-0.0921487036945123	5.00556278313385	2.59214870369451
1209	expm	F1	array	input	public	expm_F1_array_raw_public.csv	2a_refined_analysis_dataset	Array_2	Prep_A	2	CreJ	28	0.5	28.17	0.57	-0.0746161372496107	28.1664862460456	0.574616137249611
1210	expm	F1	array	input	public	expm_F1_array_raw_public.csv	2a_refined_analysis_dataset	Array_2	Prep_A	1	CreJ	28	0.5	28.19	0.63	-0.131683802194761	28.1897690159704	0.631683802194761
1211	expm	F1	array	input	public	expm_F1_array_raw_public.csv	2a_refined_analysis_dataset	Array_1	Prep_A	1	CreJ	28	0.5	27.94	0.67	-0.170871665571322	27.9410252447938	0.670871665571322
1212	expm	F1	array	input	public	expm_F1_array_raw_public.csv	2a_refined_analysis_dataset	Array_1	Prep_A	2	CreJ	28	0.5	27.61	0.74	-0.236766297915569	27.6111133324154	0.736766297915569
1213	expm	F1	array	input	public	expm_F1_array_raw_public.csv	2a_refined_analysis_dataset	Array_2	Prep_A	1	CreE	28	0.5	28.19	0.7	-0.196183431078285	28.189034204737	0.696183431078285
1214	expm	F1	array	input	public	expm_F1_array_raw_public.csv	2a_refined_analysis_dataset	Array_2	Prep_A	2	CreE	28	0.5	28.17	0.7	-0.203514906116915	28.1657514348122	0.703514906116916
1215	expm	F1	array	input	public	expm_F1_array_raw_public.csv	2a_refined_analysis_dataset	Array_1	Prep_A	1	CreE	28	0.5	27.94	0.64	-0.141827142372159	27.942154280563	0.64182714237216
1216	expm	F1	array	input	public	expm_F1_array_raw_public.csv	2a_refined_analysis_dataset	Array_1	Prep_A	2	CreE	28	0.5	27.61	0.67	-0.172100701894219	27.6122423681846	0.67210070189422
1217	expm	F1	array	input	public	expm_F1_array_raw_public.csv	2a_refined_analysis_dataset	Array_1	Prep_A	1	CreE	19	4	18.94	4.47	-0.473378372461462	18.9432562199232	4.47337837246146
1218	expm	F1	array	input	public	expm_F1_array_raw_public.csv	2a_refined_analysis_dataset	Array_1	Prep_A	2	CreE	19	4	19.05	4.47	-0.472375256611232	19.0475105274644	4.47237525661123
1219	expm	F1	array	input	public	expm_F1_array_raw_public.csv	2a_refined_analysis_dataset	Array_2	Prep_A	1	CreJ	19	4	19.25	4.52	-0.515246458969513	19.2543896822828	4.51524645896951
1220	expm	F1	array	input	public	expm_F1_array_raw_public.csv	2a_refined_analysis_dataset	Array_2	Prep_A	2	CreJ	19	4	18.83	4.55	-0.550016588318713	18.8325179691863	4.55001658831871
1221	expm	F1	array	input	public	expm_F1_array_raw_public.csv	2a_refined_analysis_dataset	Array_1	Prep_A	1	CreJ	19	4	18.94	4.47	-0.471310948700547	18.9414003595707	4.47131094870055
1222	expm	F1	array	input	public	expm_F1_array_raw_public.csv	2a_refined_analysis_dataset	Array_1	Prep_A	2	CreJ	19	4	19.05	4.5	-0.502126789005977	19.0456546671119	4.50212678900598
1223	expm	F1	array	input	public	expm_F1_array_raw_public.csv	2a_refined_analysis_dataset	Array_2	Prep_A	1	CreE	19	4	19.25	4.46	-0.455080173725462	19.2549178704267	4.45508017372546
1224	expm	F1	array	input	public	expm_F1_array_raw_public.csv	2a_refined_analysis_dataset	Array_2	Prep_A	2	CreE	19	4	18.83	4.45	-0.452045733686092	18.8330461573303	4.45204573368609
1225	expm	F1	array	input	public	expm_F1_array_raw_public.csv	2a_refined_analysis_dataset	Array_2	Prep_A	2	CreJ	6	2.5	6.02	2.64	-0.139933109767753	6.01968372424019	2.63993310976775
1226	expm	F1	array	input	public	expm_F1_array_raw_public.csv	2a_refined_analysis_dataset	Array_2	Prep_A	1	CreJ	6	2.5	6.01	2.68	-0.182118041416303	6.01085400393708	2.6821180414163
1227	expm	F1	array	input	public	expm_F1_array_raw_public.csv	2a_refined_analysis_dataset	Array_1	Prep_A	1	CreE	6	2.5	6.01	2.64	-0.142325723735914	6.00956762357924	2.64232572373591
1228	expm	F1	array	input	public	expm_F1_array_raw_public.csv	2a_refined_analysis_dataset	Array_1	Prep_A	2	CreE	6	2.5	6.05	2.66	-0.155757887879644	6.04549960312769	2.65575788787964
1229	expm	F1	array	input	public	expm_F1_array_raw_public.csv	2a_refined_analysis_dataset	Array_1	Prep_A	2	CreJ	6	2.5	6.04	2.69	-0.191078741792617	6.04363698231565	2.69107874179262
1230	expm	F1	array	input	public	expm_F1_array_raw_public.csv	2a_refined_analysis_dataset	Array_1	Prep_A	1	CreJ	6	2.5	6.01	2.65	-0.147988219990147	6.0077050027672	2.64798821999015
1231	expm	F1	array	input	public	expm_F1_array_raw_public.csv	2a_refined_analysis_dataset	Array_2	Prep_A	1	CreE	6	2.5	6.01	2.64	-0.136432040020794	6.01271737193748	2.63643204002079
1232	expm	F1	array	input	public	expm_F1_array_raw_public.csv	2a_refined_analysis_dataset	Array_2	Prep_A	2	CreE	6	2.5	6.02	2.64	-0.138546492461784	6.02154709224059	2.63854649246178
1233	expm	F1	array	input	public	expm_F1_array_raw_public.csv	2a_refined_analysis_dataset	Array_1	Prep_A	2	CreE	29	0.5	28.87	0.74	-0.243717113935607	28.866942392154	0.743717113935607
1234	expm	F1	array	input	public	expm_F1_array_raw_public.csv	2a_refined_analysis_dataset	Array_1	Prep_A	1	CreE	29	0.5	28.86	0.7	-0.204566934660253	28.864193786469	0.704566934660253
1235	expm	F1	array	input	public	expm_F1_array_raw_public.csv	2a_refined_analysis_dataset	Array_1	Prep_A	2	CreJ	29	0.5	28.87	0.57	-0.0659078490367115	28.8678068441356	0.565907849036712
1236	expm	F1	array	input	public	expm_F1_array_raw_public.csv	2a_refined_analysis_dataset	Array_1	Prep_A	1	CreJ	29	0.5	28.87	0.63	-0.127987629155518	28.8650582384506	0.627987629155518
1237	expm	F1	array	input	public	expm_F1_array_raw_public.csv	2a_refined_analysis_dataset	Array_2	Prep_A	2	CreJ	29	0.5	28.92	0.71	-0.212216938375398	28.9246344873443	0.712216938375398
1238	expm	F1	array	input	public	expm_F1_array_raw_public.csv	2a_refined_analysis_dataset	Array_2	Prep_A	1	CreJ	29	0.5	29.15	0.58	-0.0818963713202842	29.1534779851588	0.581896371320284
1239	expm	F1	array	input	public	expm_F1_array_raw_public.csv	2a_refined_analysis_dataset	Array_2	Prep_A	2	CreE	29	0.5	28.93	0.7	-0.20028080990628	28.9257635105325	0.70028080990628
1240	expm	F1	array	input	public	expm_F1_array_raw_public.csv	2a_refined_analysis_dataset	Array_2	Prep_A	1	CreE	29	0.5	29.15	0.69	-0.191728646158306	29.154607008347	0.691728646158306
1241	expm	F1	array	input	public	expm_F1_array_raw_public.csv	2a_refined_analysis_dataset	Array_2	Prep_A	2	CreJ	20	4	20.26	4.57	-0.565775736265058	20.2561308288444	4.56577573626506
1242	expm	F1	array	input	public	expm_F1_array_raw_public.csv	2a_refined_analysis_dataset	Array_2	Prep_A	1	CreJ	20	4	20.13	4.48	-0.478276818166148	20.1271208734441	4.47827681816615
1243	expm	F1	array	input	public	expm_F1_array_raw_public.csv	2a_refined_analysis_dataset	Array_1	Prep_A	2	CreE	20	4	20.03	4.45	-0.454501853841054	20.030717420745	4.45450185384105
1244	expm	F1	array	input	public	expm_F1_array_raw_public.csv	2a_refined_analysis_dataset	Array_1	Prep_A	1	CreE	20	4	19.96	4.46	-0.463863827049714	19.95729436053	4.46386382704971
1245	expm	F1	array	input	public	expm_F1_array_raw_public.csv	2a_refined_analysis_dataset	Array_1	Prep_A	1	CreJ	20	4	19.96	4.48	-0.484077010206805	19.955442100617	4.48407701020681
1246	expm	F1	array	input	public	expm_F1_array_raw_public.csv	2a_refined_analysis_dataset	Array_1	Prep_A	2	CreJ	20	4	20.03	4.48	-0.476977051613325	20.028865160832	4.47697705161333
1247	expm	F1	array	input	public	expm_F1_array_raw_public.csv	2a_refined_analysis_dataset	Array_2	Prep_A	2	CreE	20	4	20.26	4.54	-0.538780157605494	20.2579777060862	4.53878015760549
1248	expm	F1	array	input	public	expm_F1_array_raw_public.csv	2a_refined_analysis_dataset	Array_2	Prep_A	1	CreE	20	4	20.13	4.43	-0.429274476148894	20.1289677506859	4.42927447614889
1249	expm	F1	array	input	public	expm_F1_array_raw_public.csv	2a_refined_analysis_dataset	Array_2	Prep_A	2	CreE	7	2.5	7.04	2.63	-0.134892625305659	7.03961980502288	2.63489262530566
1250	expm	F1	array	input	public	expm_F1_array_raw_public.csv	2a_refined_analysis_dataset	Array_2	Prep_A	1	CreE	7	2.5	7.04	2.65	-0.151790694309089	7.03542828215595	2.65179069430909
1251	expm	F1	array	input	public	expm_F1_array_raw_public.csv	2a_refined_analysis_dataset	Array_2	Prep_A	1	CreJ	7	2.5	7.03	2.75	-0.252474792794374	7.03357447777587	2.75247479279437
1252	expm	F1	array	input	public	expm_F1_array_raw_public.csv	2a_refined_analysis_dataset	Array_2	Prep_A	2	CreJ	7	2.5	7.04	2.66	-0.156637960308744	7.0377660006428	2.65663796030874
1253	expm	F1	array	input	public	expm_F1_array_raw_public.csv	2a_refined_analysis_dataset	Array_1	Prep_A	2	CreE	7	2.5	7	2.66	-0.16403848667581	7.00172464178865	2.66403848667581
1254	expm	F1	array	input	public	expm_F1_array_raw_public.csv	2a_refined_analysis_dataset	Array_1	Prep_A	1	CreE	7	2.5	7	2.62	-0.12024002547836	7.00142560766332	2.62024002547836
1255	expm	F1	array	input	public	expm_F1_array_raw_public.csv	2a_refined_analysis_dataset	Array_1	Prep_A	2	CreJ	7	2.5	7	2.67	-0.172572672648126	6.99986777778054	2.67257267264813
1256	expm	F1	array	input	public	expm_F1_array_raw_public.csv	2a_refined_analysis_dataset	Array_1	Prep_A	1	CreJ	7	2.5	7	2.67	-0.168985410292686	6.99956874365521	2.66898541029269
1257	expm	F1	array	input	public	expm_F1_array_raw_public.csv	2a_refined_analysis_dataset	Array_1	Prep_A	2	CreJ	30	0.5	29.84	0.66	-0.157433579485384	29.8375113309078	0.657433579485384
1258	expm	F1	array	input	public	expm_F1_array_raw_public.csv	2a_refined_analysis_dataset	Array_1	Prep_A	1	CreJ	30	0.5	30.3	0.57	-0.0684132053498805	30.3048925853406	0.568413205349881
1259	expm	F1	array	input	public	expm_F1_array_raw_public.csv	2a_refined_analysis_dataset	Array_2	Prep_A	2	CreE	30	0.5	30.07	0.72	-0.224604801065124	30.067776567523	0.724604801065124
1260	expm	F1	array	input	public	expm_F1_array_raw_public.csv	2a_refined_analysis_dataset	Array_2	Prep_A	1	CreE	30	0.5	30.15	0.75	-0.249916160115551	30.1508098702216	0.749916160115551
1261	expm	F1	array	input	public	expm_F1_array_raw_public.csv	2a_refined_analysis_dataset	Array_2	Prep_A	1	CreJ	30	0.5	30.15	0.61	-0.10931459312561	30.1496818339006	0.60931459312561
1262	expm	F1	array	input	public	expm_F1_array_raw_public.csv	2a_refined_analysis_dataset	Array_2	Prep_A	2	CreJ	30	0.5	30.07	0.61	-0.106656197530229	30.0666485312019	0.606656197530229
1263	expm	F1	array	input	public	expm_F1_array_raw_public.csv	2a_refined_analysis_dataset	Array_1	Prep_A	2	CreE	30	0.5	29.84	0.69	-0.187069845851223	29.8386395895808	0.687069845851223
1264	expm	F1	array	input	public	expm_F1_array_raw_public.csv	2a_refined_analysis_dataset	Array_1	Prep_A	1	CreE	30	0.5	30.31	0.72	-0.215986358912196	30.3060208440136	0.715986358912196
1265	expm	F1	array	input	public	expm_F1_array_raw_public.csv	2a_refined_analysis_dataset	Array_2	Prep_A	2	CreE	21	4	21.1	4.47	-0.46798969123135	21.1036150550091	4.46798969123135
1266	expm	F1	array	input	public	expm_F1_array_raw_public.csv	2a_refined_analysis_dataset	Array_2	Prep_A	1	CreE	21	4	21.01	4.45	-0.45091999380318	21.0137012037192	4.45091999380318
1267	expm	F1	array	input	public	expm_F1_array_raw_public.csv	2a_refined_analysis_dataset	Array_2	Prep_A	1	CreJ	21	4	21.01	4.55	-0.553346619633763	21.0148293836007	4.55334661963376
1268	expm	F1	array	input	public	expm_F1_array_raw_public.csv	2a_refined_analysis_dataset	Array_2	Prep_A	2	CreJ	21	4	21.1	4.59	-0.587977078686893	21.1047432348906	4.58797707868689
1269	expm	F1	array	input	public	expm_F1_array_raw_public.csv	2a_refined_analysis_dataset	Array_1	Prep_A	1	CreE	21	4	21.03	4.48	-0.48094125747895	21.0349943797485	4.48094125747895
1270	expm	F1	array	input	public	expm_F1_array_raw_public.csv	2a_refined_analysis_dataset	Array_1	Prep_A	2	CreE	21	4	21.07	4.53	-0.52777166516335	21.0695743590595	4.52777166516335
1271	expm	F1	array	input	public	expm_F1_array_raw_public.csv	2a_refined_analysis_dataset	Array_1	Prep_A	2	CreJ	21	4	21.07	4.48	-0.480032868599813	21.0677247671866	4.48003286859981
1272	expm	F1	array	input	public	expm_F1_array_raw_public.csv	2a_refined_analysis_dataset	Array_1	Prep_A	1	CreJ	21	4	21.03	4.5	-0.498484680826113	21.0331447878757	4.49848468082611
1273	expm	F1	array	input	public	expm_F1_array_raw_public.csv	2a_refined_analysis_dataset	Array_2	Prep_A	2	CreE	8	2.5	8.01	2.66	-0.160135133651176	8.01203288269169	2.66013513365118
1274	expm	F1	array	input	public	expm_F1_array_raw_public.csv	2a_refined_analysis_dataset	Array_2	Prep_A	1	CreE	8	2.5	8	2.62	-0.122431469883606	8.00338284288563	2.62243146988361
1275	expm	F1	array	input	public	expm_F1_array_raw_public.csv	2a_refined_analysis_dataset	Array_2	Prep_A	2	CreJ	8	2.5	8.01	2.68	-0.182569369218591	8.01017707873181	2.68256936921859
1276	expm	F1	array	input	public	expm_F1_array_raw_public.csv	2a_refined_analysis_dataset	Array_2	Prep_A	1	CreJ	8	2.5	8	2.72	-0.220075858648171	8.00152703892575	2.72007585864817
1277	expm	F1	array	input	public	expm_F1_array_raw_public.csv	2a_refined_analysis_dataset	Array_1	Prep_A	2	CreE	8	2.5	8.03	2.66	-0.164025093356856	8.02581711807452	2.66402509335686
1278	expm	F1	array	input	public	expm_F1_array_raw_public.csv	2a_refined_analysis_dataset	Array_1	Prep_A	1	CreE	8	2.5	8.05	2.67	-0.173563717072436	8.04708984755583	2.67356371707244
1279	expm	F1	array	input	public	expm_F1_array_raw_public.csv	2a_refined_analysis_dataset	Array_1	Prep_A	2	CreJ	8	2.5	8.02	2.65	-0.150517703929276	8.02395846277116	2.65051770392928
1280	expm	F1	array	input	public	expm_F1_array_raw_public.csv	2a_refined_analysis_dataset	Array_1	Prep_A	1	CreJ	8	2.5	8.05	2.69	-0.187148134025176	8.04523119225247	2.68714813402518
1281	expm	F1	array	input	public	expm_F1_array_raw_public.csv	2a_refined_analysis_dataset	Array_2	Prep_A	1	CreE	31	0.5	31.1	0.78	-0.278899239370195	31.1008868693895	0.778899239370195
1282	expm	F1	array	input	public	expm_F1_array_raw_public.csv	2a_refined_analysis_dataset	Array_2	Prep_A	2	CreE	31	0.5	31.43	0.78	-0.28157460294851	31.4337573713081	0.78157460294851
1283	expm	F1	array	input	public	expm_F1_array_raw_public.csv	2a_refined_analysis_dataset	Array_1	Prep_A	2	CreJ	31	0.5	31.08	0.6	-0.1037280465639	31.0773176780371	0.6037280465639
1284	expm	F1	array	input	public	expm_F1_array_raw_public.csv	2a_refined_analysis_dataset	Array_1	Prep_A	1	CreJ	31	0.5	31	0.61	-0.107053244366634	31.0014194091292	0.607053244366634
1285	expm	F1	array	input	public	expm_F1_array_raw_public.csv	2a_refined_analysis_dataset	Array_1	Prep_A	2	CreE	31	0.5	31.08	0.68	-0.178012205076161	31.0784516642939	0.678012205076161
1286	expm	F1	array	input	public	expm_F1_array_raw_public.csv	2a_refined_analysis_dataset	Array_1	Prep_A	1	CreE	31	0.5	31	0.72	-0.219053788829194	31.002553395386	0.719053788829194
1287	expm	F1	array	input	public	expm_F1_array_raw_public.csv	2a_refined_analysis_dataset	Array_2	Prep_A	2	CreJ	31	0.5	31.43	0.63	-0.125909776765878	31.4346069588063	0.625909776765878
1288	expm	F1	array	input	public	expm_F1_array_raw_public.csv	2a_refined_analysis_dataset	Array_2	Prep_A	1	CreJ	31	0.5	31.1	0.51	-0.0129808642792008	31.1017364568877	0.512980864279201
1289	expm	F1	array	input	public	expm_F1_array_raw_public.csv	2a_refined_analysis_dataset	Array_2	Prep_A	2	CreE	22	4	22.17	4.49	-0.486623542516758	22.1725746182995	4.48662354251676
1290	expm	F1	array	input	public	expm_F1_array_raw_public.csv	2a_refined_analysis_dataset	Array_2	Prep_A	1	CreE	22	4	22.18	4.5	-0.499836243837338	22.1780102581926	4.49983624383734
1291	expm	F1	array	input	public	expm_F1_array_raw_public.csv	2a_refined_analysis_dataset	Array_2	Prep_A	1	CreJ	22	4	22.18	4.56	-0.556122728137223	22.178190232784	4.55612272813722
1292	expm	F1	array	input	public	expm_F1_array_raw_public.csv	2a_refined_analysis_dataset	Array_2	Prep_A	2	CreJ	22	4	22.17	4.58	-0.575918732637753	22.1727545928909	4.57591873263775
1293	expm	F1	array	input	public	expm_F1_array_raw_public.csv	2a_refined_analysis_dataset	Array_1	Prep_A	1	CreE	22	4	22.1	4.48	-0.481087154302519	22.10104200248	4.48108715430252
1294	expm	F1	array	input	public	expm_F1_array_raw_public.csv	2a_refined_analysis_dataset	Array_1	Prep_A	2	CreE	22	4	22.09	4.49	-0.487146587542719	22.0884306057219	4.48714658754272
1295	expm	F1	array	input	public	expm_F1_array_raw_public.csv	2a_refined_analysis_dataset	Array_1	Prep_A	2	CreJ	22	4	22.09	4.52	-0.517570426260435	22.0865846659865	4.51757042626044
1296	expm	F1	array	input	public	expm_F1_array_raw_public.csv	2a_refined_analysis_dataset	Array_1	Prep_A	1	CreJ	22	4	22.1	4.52	-0.519132922313045	22.0991960627446	4.51913292231305
1297	expm	F1	array	input	public	expm_F1_array_raw_public.csv	2a_refined_analysis_dataset	Array_2	Prep_A	2	CreJ	9	2.5	9.04	2.66	-0.163099324799467	9.04232319980709	2.66309932479947
1298	expm	F1	array	input	public	expm_F1_array_raw_public.csv	2a_refined_analysis_dataset	Array_2	Prep_A	1	CreJ	9	2.5	9.04	2.72	-0.221286757525566	9.04201449313902	2.72128675752557
1299	expm	F1	array	input	public	expm_F1_array_raw_public.csv	2a_refined_analysis_dataset	Array_1	Prep_A	1	CreE	9	2.5	9.04	2.67	-0.172370926341888	9.03873813190702	2.67237092634189
1300	expm	F1	array	input	public	expm_F1_array_raw_public.csv	2a_refined_analysis_dataset	Array_1	Prep_A	2	CreE	9	2.5	9.03	2.68	-0.175957594390058	9.03104795125589	2.67595759439006
1301	expm	F1	array	input	public	expm_F1_array_raw_public.csv	2a_refined_analysis_dataset	Array_2	Prep_A	2	CreE	9	2.5	9.04	2.66	-0.160031820776358	9.04417677147627	2.66003182077636
1302	expm	F1	array	input	public	expm_F1_array_raw_public.csv	2a_refined_analysis_dataset	Array_2	Prep_A	1	CreE	9	2.5	9.04	2.66	-0.157472725240468	9.0438680648082	2.65747272524047
1303	expm	F1	array	input	public	expm_F1_array_raw_public.csv	2a_refined_analysis_dataset	Array_1	Prep_A	1	CreJ	9	2.5	9.04	2.7	-0.203417456095497	9.03984981511019	2.7034174560955
1304	expm	F1	array	input	public	expm_F1_array_raw_public.csv	2a_refined_analysis_dataset	Array_1	Prep_A	2	CreJ	9	2.5	9.03	2.63	-0.133628354781917	9.03215963445906	2.63362835478192
1305	expm	F1	array	input	public	expm_F1_array_raw_public.csv	2a_refined_analysis_dataset	Array_2	Prep_A	1	CreE	32	0.5	32.15	0.74	-0.243806805297362	32.1491898783506	0.743806805297362
1306	expm	F1	array	input	public	expm_F1_array_raw_public.csv	2a_refined_analysis_dataset	Array_2	Prep_A	2	CreE	32	0.5	32.23	0.76	-0.259458516690136	32.2289078597613	0.759458516690136
1307	expm	F1	array	input	public	expm_F1_array_raw_public.csv	2a_refined_analysis_dataset	Array_1	Prep_A	2	CreJ	32	0.5	31.78	0.55	-0.0453722343579204	31.7830748431675	0.54537223435792
1308	expm	F1	array	input	public	expm_F1_array_raw_public.csv	2a_refined_analysis_dataset	Array_1	Prep_A	1	CreJ	32	0.5	31.95	0.6	-0.0954018295504854	31.9534884631837	0.595401829550485
1309	expm	F1	array	input	public	expm_F1_array_raw_public.csv	2a_refined_analysis_dataset	Array_1	Prep_A	2	CreE	32	0.5	31.78	0.75	-0.254253581888487	31.7842082156797	0.754253581888487
1310	expm	F1	array	input	public	expm_F1_array_raw_public.csv	2a_refined_analysis_dataset	Array_1	Prep_A	1	CreE	32	0.5	31.95	0.72	-0.219186226196186	31.9546218356959	0.719186226196186
1311	expm	F1	array	input	public	expm_F1_array_raw_public.csv	2a_refined_analysis_dataset	Array_2	Prep_A	2	CreJ	32	0.5	32.23	0.55	-0.0520053976199114	32.2277723262847	0.552005397619911
1312	expm	F1	array	input	public	expm_F1_array_raw_public.csv	2a_refined_analysis_dataset	Array_2	Prep_A	1	CreJ	32	0.5	32.15	0.63	-0.129249566020723	32.148054344874	0.629249566020723
1313	expm	F1	array	input	public	expm_F1_array_raw_public.csv	2a_refined_analysis_dataset	Array_1	Prep_A	2	CreJ	23	4	23.1	4.54	-0.538390411803691	23.1031661174834	4.53839041180369
1314	expm	F1	array	input	public	expm_F1_array_raw_public.csv	2a_refined_analysis_dataset	Array_1	Prep_A	1	CreJ	23	4	23.07	4.59	-0.585181741117741	23.0735408729222	4.58518174111774
1315	expm	F1	array	input	public	expm_F1_array_raw_public.csv	2a_refined_analysis_dataset	Array_1	Prep_A	2	CreE	23	4	23.1	4.48	-0.48448302874142	23.104955953392	4.48448302874142
1316	expm	F1	array	input	public	expm_F1_array_raw_public.csv	2a_refined_analysis_dataset	Array_1	Prep_A	1	CreE	23	4	23.08	4.46	-0.46131864613627	23.0753307088308	4.46131864613627
1317	expm	F1	array	input	public	expm_F1_array_raw_public.csv	2a_refined_analysis_dataset	Array_2	Prep_A	2	CreE	23	4	23.21	4.51	-0.51444186115148	23.2083261854182	4.51444186115148
1318	expm	F1	array	input	public	expm_F1_array_raw_public.csv	2a_refined_analysis_dataset	Array_2	Prep_A	1	CreE	23	4	23.02	4.5	-0.50405162780332	23.0160064199316	4.50405162780332
1319	expm	F1	array	input	public	expm_F1_array_raw_public.csv	2a_refined_analysis_dataset	Array_2	Prep_A	1	CreJ	23	4	23.02	4.61	-0.613949156516902	23.0171396965183	4.6139491565169
1320	expm	F1	array	input	public	expm_F1_array_raw_public.csv	2a_refined_analysis_dataset	Array_2	Prep_A	2	CreJ	23	4	23.21	4.56	-0.560923296807262	23.2094594620049	4.56092329680726
1321	expm	F1	array	input	public	expm_F1_array_raw_public.csv	2a_refined_analysis_dataset	Array_2	Prep_A	2	CreJ	10	2.5	10.02	2.69	-0.188749011065259	10.023273396375	2.68874901106526
1322	expm	F1	array	input	public	expm_F1_array_raw_public.csv	2a_refined_analysis_dataset	Array_2	Prep_A	1	CreJ	10	2.5	9.98	2.73	-0.230313027284099	9.98415941416116	2.7303130272841
1323	expm	F1	array	input	public	expm_F1_array_raw_public.csv	2a_refined_analysis_dataset	Array_1	Prep_A	2	CreJ	10	2.5	9.99	2.67	-0.167549775069588	9.99077124901056	2.66754977506959
1324	expm	F1	array	input	public	expm_F1_array_raw_public.csv	2a_refined_analysis_dataset	Array_1	Prep_A	1	CreJ	10	2.5	10.04	2.62	-0.123940510739818	10.0430093850531	2.62394051073982
1325	expm	F1	array	input	public	expm_F1_array_raw_public.csv	2a_refined_analysis_dataset	Array_2	Prep_A	1	CreE	10	2.5	9.99	2.67	-0.167073796249108	9.98601227765532	2.66707379624911
1326	expm	F1	array	input	public	expm_F1_array_raw_public.csv	2a_refined_analysis_dataset	Array_2	Prep_A	2	CreE	10	2.5	10.03	2.69	-0.188605780395038	10.0251262598692	2.68860578039504
1327	expm	F1	array	input	public	expm_F1_array_raw_public.csv	2a_refined_analysis_dataset	Array_1	Prep_A	2	CreE	10	2.5	9.99	2.67	-0.167487113407248	9.98966185311324	2.66748711340725
1328	expm	F1	array	input	public	expm_F1_array_raw_public.csv	2a_refined_analysis_dataset	Array_1	Prep_A	1	CreE	10	2.5	10.04	2.7	-0.198040467602468	10.0418999891558	2.69804046760247
1329	expm	F1	array	input	public	expm_F1_array_raw_public.csv	2a_refined_analysis_dataset	Array_1	Prep_A	2	CreE	33	0.5	32.96	0.78	-0.280437872203617	32.9578127466761	0.780437872203617
1330	expm	F1	array	input	public	expm_F1_array_raw_public.csv	2a_refined_analysis_dataset	Array_1	Prep_A	1	CreE	33	0.5	33.11	0.71	-0.21166550761354	33.1051153325951	0.71166550761354
1331	expm	F1	array	input	public	expm_F1_array_raw_public.csv	2a_refined_analysis_dataset	Array_1	Prep_A	1	CreJ	33	0.5	33.1	0.57	-0.0725276222921543	33.1039811920997	0.572527622292154
1332	expm	F1	array	input	public	expm_F1_array_raw_public.csv	2a_refined_analysis_dataset	Array_1	Prep_A	2	CreJ	33	0.5	32.96	0.61	-0.107403358511123	32.9566786061808	0.607403358511123
1333	expm	F1	array	input	public	expm_F1_array_raw_public.csv	2a_refined_analysis_dataset	Array_2	Prep_A	1	CreE	33	0.5	33.21	0.79	-0.293187215440101	33.2142124108904	0.793187215440101
1334	expm	F1	array	input	public	expm_F1_array_raw_public.csv	2a_refined_analysis_dataset	Array_2	Prep_A	2	CreE	33	0.5	32.9	0.77	-0.272166058072482	32.8977290902062	0.772166058072482
1335	expm	F1	array	input	public	expm_F1_array_raw_public.csv	2a_refined_analysis_dataset	Array_2	Prep_A	2	CreJ	33	0.5	32.9	0.61	-0.10882015431007	32.8965919902212	0.60882015431007
1336	expm	F1	array	input	public	expm_F1_array_raw_public.csv	2a_refined_analysis_dataset	Array_2	Prep_A	1	CreJ	33	0.5	33.21	0.64	-0.138900833309834	33.2130753109054	0.638900833309834
1337	expm	F1	array	input	public	expm_F1_array_raw_public.csv	2a_refined_analysis_dataset	Array_1	Prep_A	2	CreJ	24	4	24.19	4.57	-0.569281819058626	24.1870772286302	4.56928181905863
1338	expm	F1	array	input	public	expm_F1_array_raw_public.csv	2a_refined_analysis_dataset	Array_1	Prep_A	1	CreJ	24	4	24.08	4.48	-0.482599984412996	24.0807915261719	4.482599984413
1339	expm	F1	array	input	public	expm_F1_array_raw_public.csv	2a_refined_analysis_dataset	Array_1	Prep_A	2	CreE	24	4	24.19	4.53	-0.527309605858811	24.1889157803342	4.52730960585881
1340	expm	F1	array	input	public	expm_F1_array_raw_public.csv	2a_refined_analysis_dataset	Array_1	Prep_A	1	CreE	24	4	24.08	4.49	-0.490563943436231	24.0826300778759	4.49056394343623
1341	expm	F1	array	input	public	expm_F1_array_raw_public.csv	2a_refined_analysis_dataset	Array_2	Prep_A	2	CreJ	24	4	24.01	4.48	-0.47835709750873	24.0097215976802	4.47835709750873
1342	expm	F1	array	input	public	expm_F1_array_raw_public.csv	2a_refined_analysis_dataset	Array_2	Prep_A	1	CreJ	24	4	23.94	4.56	-0.55852436293818	23.9368422594502	4.55852436293818
1343	expm	F1	array	input	public	expm_F1_array_raw_public.csv	2a_refined_analysis_dataset	Array_2	Prep_A	2	CreE	24	4	24.01	4.48	-0.475114069066171	24.011561190605	4.47511406906617
1344	expm	F1	array	input	public	expm_F1_array_raw_public.csv	2a_refined_analysis_dataset	Array_2	Prep_A	1	CreE	24	4	23.94	4.5	-0.496720814598761	23.938681852375	4.49672081459876
1345	expm	F1	array	input	public	expm_F1_array_raw_public.csv	2a_refined_analysis_dataset	Array_1	Prep_A	2	CreE	11	2.5	10.93	2.68	-0.178400851716428	10.9258314368173	2.67840085171643
1346	expm	F1	array	input	public	expm_F1_array_raw_public.csv	2a_refined_analysis_dataset	Array_1	Prep_A	1	CreE	11	2.5	10.99	2.73	-0.232532114388768	10.9863604813724	2.73253211438877
1347	expm	F1	array	input	public	expm_F1_array_raw_public.csv	2a_refined_analysis_dataset	Array_1	Prep_A	2	CreJ	11	2.5	10.93	2.74	-0.235848948162514	10.9269456544613	2.73584894816251
1348	expm	F1	array	input	public	expm_F1_array_raw_public.csv	2a_refined_analysis_dataset	Array_1	Prep_A	1	CreJ	11	2.5	10.99	2.64	-0.143432456121394	10.9874746990164	2.64343245612139
1349	expm	F1	array	input	public	expm_F1_array_raw_public.csv	2a_refined_analysis_dataset	Array_2	Prep_A	2	CreJ	11	2.5	10.9	2.69	-0.187889337767971	10.904621122642	2.68788933776797
1350	expm	F1	array	input	public	expm_F1_array_raw_public.csv	2a_refined_analysis_dataset	Array_2	Prep_A	1	CreJ	11	2.5	11.05	2.73	-0.230803625491151	11.0509390718278	2.73080362549115
1351	expm	F1	array	input	public	expm_F1_array_raw_public.csv	2a_refined_analysis_dataset	Array_2	Prep_A	2	CreE	11	2.5	10.91	2.7	-0.203266643178918	10.9061702917714	2.70326664317892
1352	expm	F1	array	input	public	expm_F1_array_raw_public.csv	2a_refined_analysis_dataset	Array_2	Prep_A	1	CreE	11	2.5	11.05	2.72	-0.215456354942309	11.0524882409572	2.71545635494231
1353	expm	F1	array	input	public	expm_F1_array_raw_public.csv	2a_refined_analysis_dataset	Array_2	Prep_A	1	CreE	34	0.5	33.95	0.81	-0.308345064679249	33.9546207644894	0.808345064679249
1354	expm	F1	array	input	public	expm_F1_array_raw_public.csv	2a_refined_analysis_dataset	Array_2	Prep_A	2	CreE	34	0.5	33.9	0.81	-0.309497495576295	33.8997840352304	0.809497495576295
1355	expm	F1	array	input	public	expm_F1_array_raw_public.csv	2a_refined_analysis_dataset	Array_2	Prep_A	1	CreJ	34	0.5	33.95	0.61	-0.112575485888082	33.9534778004083	0.612575485888082
1356	expm	F1	array	input	public	expm_F1_array_raw_public.csv	2a_refined_analysis_dataset	Array_2	Prep_A	2	CreJ	34	0.5	33.9	0.64	-0.135641065193455	33.8986410711493	0.635641065193455
1357	expm	F1	array	input	public	expm_F1_array_raw_public.csv	2a_refined_analysis_dataset	Array_1	Prep_A	1	CreJ	34	0.5	34.14	0.78	-0.282293311562166	34.1435551621077	0.782293311562166
1358	expm	F1	array	input	public	expm_F1_array_raw_public.csv	2a_refined_analysis_dataset	Array_1	Prep_A	2	CreJ	34	0.5	34.21	0.48	0.0220093255444077	34.2072739746333	0.477990674455592
1359	expm	F1	array	input	public	expm_F1_array_raw_public.csv	2a_refined_analysis_dataset	Array_1	Prep_A	2	CreE	34	0.5	34.21	0.76	-0.264793992728843	34.2084164564024	0.764793992728843
1360	expm	F1	array	input	public	expm_F1_array_raw_public.csv	2a_refined_analysis_dataset	Array_1	Prep_A	1	CreE	34	0.5	34.14	0.75	-0.253111520433201	34.1446976438768	0.753111520433201
1361	expm	F1	array	input	public	expm_F1_array_raw_public.csv	2a_refined_analysis_dataset	Array_1	Prep_A	2	CreE	25	4	25.12	4.55	-0.545401966289641	25.1187865306095	4.54540196628964
1362	expm	F1	array	input	public	expm_F1_array_raw_public.csv	2a_refined_analysis_dataset	Array_1	Prep_A	1	CreE	25	4	25.07	4.56	-0.555310705220991	25.066474513365	4.55531070522099
1363	expm	F1	array	input	public	expm_F1_array_raw_public.csv	2a_refined_analysis_dataset	Array_1	Prep_A	2	CreJ	25	4	25.12	4.62	-0.619956000479208	25.1199265250481	4.61995600047921
1364	expm	F1	array	input	public	expm_F1_array_raw_public.csv	2a_refined_analysis_dataset	Array_1	Prep_A	1	CreJ	25	4	25.07	4.62	-0.617569432494268	25.0676145078036	4.61756943249427
1365	expm	F1	array	input	public	expm_F1_array_raw_public.csv	2a_refined_analysis_dataset	Array_2	Prep_A	1	CreJ	25	4	25.22	4.56	-0.557395153833829	25.2209561029946	4.55739515383383
1366	expm	F1	array	input	public	expm_F1_array_raw_public.csv	2a_refined_analysis_dataset	Array_2	Prep_A	2	CreJ	25	4	25.1	4.52	-0.517676425918759	25.0975782558714	4.51767642591876
1367	expm	F1	array	input	public	expm_F1_array_raw_public.csv	2a_refined_analysis_dataset	Array_2	Prep_A	2	CreE	25	4	25.1	4.54	-0.543462025103271	25.099415884885	4.54346202510327
1368	expm	F1	array	input	public	expm_F1_array_raw_public.csv	2a_refined_analysis_dataset	Array_2	Prep_A	1	CreE	25	4	25.22	4.54	-0.535382249312941	25.2227937320082	4.53538224931294
1369	expm	F1	array	input	public	expm_F1_array_raw_public.csv	2a_refined_analysis_dataset	Array_1	Prep_A	1	CreJ	12	2.5	12.06	2.68	-0.175131674942858	12.0562421588464	2.67513167494286
1370	expm	F1	array	input	public	expm_F1_array_raw_public.csv	2a_refined_analysis_dataset	Array_1	Prep_A	2	CreJ	12	2.5	11.99	2.7	-0.200593288321348	11.9938743214965	2.70059328832135
1371	expm	F1	array	input	public	expm_F1_array_raw_public.csv	2a_refined_analysis_dataset	Array_1	Prep_A	1	CreE	12	2.5	12.06	2.71	-0.205540097704465	12.0551247905631	2.70554009770447
1372	expm	F1	array	input	public	expm_F1_array_raw_public.csv	2a_refined_analysis_dataset	Array_1	Prep_A	2	CreE	12	2.5	11.99	2.68	-0.177526112091835	11.9927569532132	2.67752611209184
1373	expm	F1	array	input	public	expm_F1_array_raw_public.csv	2a_refined_analysis_dataset	Array_2	Prep_A	1	CreE	12	2.5	12.07	2.66	-0.158486986934865	12.0651499988829	2.65848698693487
1374	expm	F1	array	input	public	expm_F1_array_raw_public.csv	2a_refined_analysis_dataset	Array_2	Prep_A	2	CreE	12	2.5	12	2.73	-0.225151640776205	12.0002443952707	2.72515164077621
1375	expm	F1	array	input	public	expm_F1_array_raw_public.csv	2a_refined_analysis_dataset	Array_2	Prep_A	2	CreJ	12	2.5	12	2.74	-0.23825582081727	11.9983983832594	2.73825582081727
1376	expm	F1	array	input	public	expm_F1_array_raw_public.csv	2a_refined_analysis_dataset	Array_2	Prep_A	1	CreJ	12	2.5	12.06	2.74	-0.23748890689765	12.0633039868716	2.73748890689765
1377	expm	F1	array	input	public	expm_F1_array_raw_public.csv	2a_refined_analysis_dataset	Array_1	Prep_A	2	CreJ	35	0.5	35.31	0.57	-0.0696747001916473	35.3064520927477	0.569674700191647
1378	expm	F1	array	input	public	expm_F1_array_raw_public.csv	2a_refined_analysis_dataset	Array_1	Prep_A	1	CreJ	35	0.5	34.84	0.6	-0.104800585106728	34.8400264568388	0.604800585106728
1379	expm	F1	array	input	public	expm_F1_array_raw_public.csv	2a_refined_analysis_dataset	Array_2	Prep_A	1	CreE	35	0.5	35.09	0.76	-0.26272245099026	35.08728832719	0.76272245099026
1380	expm	F1	array	input	public	expm_F1_array_raw_public.csv	2a_refined_analysis_dataset	Array_2	Prep_A	2	CreE	35	0.5	34.64	0.77	-0.268840780596566	34.6425761148761	0.768840780596566
1381	expm	F1	array	input	public	expm_F1_array_raw_public.csv	2a_refined_analysis_dataset	Array_1	Prep_A	2	CreE	35	0.5	35.31	0.77	-0.272170873598273	35.3076009859187	0.772170873598273
1382	expm	F1	array	input	public	expm_F1_array_raw_public.csv	2a_refined_analysis_dataset	Array_1	Prep_A	1	CreE	35	0.5	34.84	0.72	-0.221857370289436	34.8411753500098	0.721857370289436
1383	expm	F1	array	input	public	expm_F1_array_raw_public.csv	2a_refined_analysis_dataset	Array_2	Prep_A	2	CreJ	35	0.5	34.64	0.53	-0.0283206108937009	34.6414281216724	0.528320610893701
1384	expm	F1	array	input	public	expm_F1_array_raw_public.csv	2a_refined_analysis_dataset	Array_2	Prep_A	1	CreJ	35	0.5	35.09	0.64	-0.138508638585599	35.0861403339863	0.638508638585599
1385	expm	F1	array	input	public	expm_F1_array_raw_public.csv	2a_refined_analysis_dataset	Array_1	Prep_A	2	CreJ	26	4	25.9	4.59	-0.591010514596173	25.8982043059281	4.59101051459617
1386	expm	F1	array	input	public	expm_F1_array_raw_public.csv	2a_refined_analysis_dataset	Array_1	Prep_A	1	CreJ	26	4	25.98	4.62	-0.616660033315203	25.9793630725803	4.6166600333152
1387	expm	F1	array	input	public	expm_F1_array_raw_public.csv	2a_refined_analysis_dataset	Array_2	Prep_A	2	CreE	26	4	26.22	4.53	-0.531628980140935	26.2247132701987	4.53162898014094
1388	expm	F1	array	input	public	expm_F1_array_raw_public.csv	2a_refined_analysis_dataset	Array_2	Prep_A	1	CreE	26	4	26.38	4.51	-0.507925576260496	26.3779747537926	4.5079255762605
1389	expm	F1	array	input	public	expm_F1_array_raw_public.csv	2a_refined_analysis_dataset	Array_1	Prep_A	1	CreE	26	4	25.98	4.55	-0.553941450969216	25.9781744153528	4.55394145096922
1390	expm	F1	array	input	public	expm_F1_array_raw_public.csv	2a_refined_analysis_dataset	Array_1	Prep_A	2	CreE	26	4	25.9	4.56	-0.562499846843595	25.8970156487006	4.5624998468436
1391	expm	F1	array	input	public	expm_F1_array_raw_public.csv	2a_refined_analysis_dataset	Array_2	Prep_A	2	CreJ	26	4	26.23	4.59	-0.594888230941174	26.2258988805844	4.59488823094117
1392	expm	F1	array	input	public	expm_F1_array_raw_public.csv	2a_refined_analysis_dataset	Array_2	Prep_A	1	CreJ	26	4	26.38	4.56	-0.558676490307004	26.3791603641783	4.558676490307
1393	expm	F1	array	input	public	expm_F1_array_raw_public.csv	2a_refined_analysis_dataset	Array_2	Prep_A	1	CreJ	13	2.5	13.06	2.76	-0.264916838510766	13.0580205336068	2.76491683851077
1394	expm	F1	array	input	public	expm_F1_array_raw_public.csv	2a_refined_analysis_dataset	Array_2	Prep_A	2	CreJ	13	2.5	12.95	2.74	-0.240931444154136	12.9493369222923	2.74093144415414
1395	expm	F1	array	input	public	expm_F1_array_raw_public.csv	2a_refined_analysis_dataset	Array_1	Prep_A	1	CreE	13	2.5	13	2.72	-0.218779124659496	13.0037990578096	2.7187791246595
1396	expm	F1	array	input	public	expm_F1_array_raw_public.csv	2a_refined_analysis_dataset	Array_1	Prep_A	2	CreE	13	2.5	12.96	2.74	-0.241249293459126	12.9629550979958	2.74124929345913
1397	expm	F1	array	input	public	expm_F1_array_raw_public.csv	2a_refined_analysis_dataset	Array_1	Prep_A	1	CreJ	13	2.5	13	2.63	-0.126913460411119	13.0049145680954	2.62691346041112
1398	expm	F1	array	input	public	expm_F1_array_raw_public.csv	2a_refined_analysis_dataset	Array_1	Prep_A	2	CreJ	13	2.5	12.96	2.73	-0.231344894281639	12.9640706082816	2.73134489428164
1399	expm	F1	array	input	public	expm_F1_array_raw_public.csv	2a_refined_analysis_dataset	Array_2	Prep_A	1	CreE	13	2.5	13.06	2.74	-0.241429772211656	13.0598669146502	2.74142977221166
1400	expm	F1	array	input	public	expm_F1_array_raw_public.csv	2a_refined_analysis_dataset	Array_2	Prep_A	2	CreE	13	2.5	12.95	2.74	-0.242513670671176	12.9511833033357	2.74251367067118
1401	expm	F1	array	input	public	expm_F1_array_raw_public.csv	2a_refined_analysis_dataset	Array_2	Prep_A	2	CreE	27	4	26.83	4.55	-0.549042690222835	26.827465402299	4.54904269022283
1402	expm	F1	array	input	public	expm_F1_array_raw_public.csv	2a_refined_analysis_dataset	Array_2	Prep_A	1	CreE	27	4	27.21	4.54	-0.542392423132314	27.2084237736108	4.54239242313231
1403	expm	F1	array	input	public	expm_F1_array_raw_public.csv	2a_refined_analysis_dataset	Array_2	Prep_A	1	CreJ	27	4	27.21	4.53	-0.529200999434859	27.2067820938891	4.52920099943486
1404	expm	F1	array	input	public	expm_F1_array_raw_public.csv	2a_refined_analysis_dataset	Array_2	Prep_A	2	CreJ	27	4	26.83	4.52	-0.523688745913488	26.8258237225773	4.52368874591349
1405	expm	F1	array	input	public	expm_F1_array_raw_public.csv	2a_refined_analysis_dataset	Array_1	Prep_A	2	CreJ	27	4	27.13	4.58	-0.577136841054611	27.1251801693432	4.57713684105461
1406	expm	F1	array	input	public	expm_F1_array_raw_public.csv	2a_refined_analysis_dataset	Array_1	Prep_A	1	CreJ	27	4	26.87	4.61	-0.614062840927401	26.8710670273432	4.6140628409274
1407	expm	F1	array	input	public	expm_F1_array_raw_public.csv	2a_refined_analysis_dataset	Array_1	Prep_A	1	CreE	27	4	26.87	4.54	-0.536355009670784	26.8697330124663	4.53635500967078
1408	expm	F1	array	input	public	expm_F1_array_raw_public.csv	2a_refined_analysis_dataset	Array_1	Prep_A	2	CreE	27	4	27.12	4.6	-0.597467171482134	27.1238461544663	4.59746717148213
1409	expm	F1	array	input	public	expm_F1_array_raw_public.csv	2a_refined_analysis_dataset	Array_2	Prep_A	1	CreE	14	2.5	14.05	2.71	-0.213747359925615	14.0450454581788	2.71374735992562
1410	expm	F1	array	input	public	expm_F1_array_raw_public.csv	2a_refined_analysis_dataset	Array_2	Prep_A	2	CreE	14	2.5	14.02	2.72	-0.222243921618944	14.0236650168242	2.72224392161894
1411	expm	F1	array	input	public	expm_F1_array_raw_public.csv	2a_refined_analysis_dataset	Array_1	Prep_A	1	CreJ	14	2.5	13.93	2.72	-0.215659678164924	13.9253942833328	2.71565967816492
1412	expm	F1	array	input	public	expm_F1_array_raw_public.csv	2a_refined_analysis_dataset	Array_1	Prep_A	2	CreJ	14	2.5	13.95	2.76	-0.263043269541794	13.9500704896264	2.76304326954179
1413	expm	F1	array	input	public	expm_F1_array_raw_public.csv	2a_refined_analysis_dataset	Array_1	Prep_A	2	CreE	14	2.5	13.95	2.77	-0.267003188822005	13.9489508248845	2.767003188822
1414	expm	F1	array	input	public	expm_F1_array_raw_public.csv	2a_refined_analysis_dataset	Array_1	Prep_A	1	CreE	14	2.5	13.92	2.76	-0.255176003778585	13.9242746185909	2.75517600377858
1415	expm	F1	array	input	public	expm_F1_array_raw_public.csv	2a_refined_analysis_dataset	Array_2	Prep_A	2	CreJ	14	2.5	14.02	2.77	-0.268495207193731	14.0218186842464	2.76849520719373
1416	expm	F1	array	input	public	expm_F1_array_raw_public.csv	2a_refined_analysis_dataset	Array_2	Prep_A	1	CreJ	14	2.5	14.04	2.75	-0.245297205319291	14.043199125601	2.74529720531929
1417	expm	F1	array	input	public	expm_F1_array_raw_public.csv	2a_refined_analysis_dataset	Array_2	Prep_A	2	CreE	1	1	1.01	0.88	0.123088296214235	1.00634255389087	0.876911703785765
1418	expm	F1	array	input	public	expm_F1_array_raw_public.csv	2a_refined_analysis_dataset	Array_2	Prep_A	1	CreE	1	1	1.01	0.89	0.105393916564596	1.00547818828943	0.894606083435404
1419	expm	F1	array	input	public	expm_F1_array_raw_public.csv	2a_refined_analysis_dataset	Array_1	Prep_A	1	CreJ	1	1	0.99	1.04	-0.0432224930093388	0.986344528390124	1.04322249300934
1420	expm	F1	array	input	public	expm_F1_array_raw_public.csv	2a_refined_analysis_dataset	Array_1	Prep_A	2	CreJ	1	1	1.01	1.02	-0.0248926748724287	1.00535171148729	1.02489267487243
1421	expm	F1	array	input	public	expm_F1_array_raw_public.csv	2a_refined_analysis_dataset	Array_1	Prep_A	2	CreE	1	1	1.01	0.91	0.0871453772596619	1.00648280708238	0.912854622740338
1422	expm	F1	array	input	public	expm_F1_array_raw_public.csv	2a_refined_analysis_dataset	Array_1	Prep_A	1	CreE	1	1	0.99	0.9	0.0950050629818429	0.987475623985212	0.904994937018157
1423	expm	F1	array	input	public	expm_F1_array_raw_public.csv	2a_refined_analysis_dataset	Array_2	Prep_A	2	CreJ	1	1	1.01	1.03	-0.0257470420317656	1.00521144778424	1.02574704203177
1424	expm	F1	array	input	public	expm_F1_array_raw_public.csv	2a_refined_analysis_dataset	Array_2	Prep_A	1	CreJ	1	1	1	1.04	-0.0419370222488455	1.0043470821828	1.04193702224885
1425	expm	F1	array	input	public	expm_F1_array_raw_public.csv	2a_refined_analysis_dataset	Array_2	Prep_A	2	CreJ	28	4	28.2	4.49	-0.486987558533263	28.1967387287181	4.48698755853326
1426	expm	F1	array	input	public	expm_F1_array_raw_public.csv	2a_refined_analysis_dataset	Array_2	Prep_A	1	CreJ	28	4	28.13	4.61	-0.606279353790604	28.13200593314	4.6062793537906
1427	expm	F1	array	input	public	expm_F1_array_raw_public.csv	2a_refined_analysis_dataset	Array_2	Prep_A	2	CreE	28	4	28.2	4.58	-0.576111626623708	28.1983213155683	4.57611162662371
1428	expm	F1	array	input	public	expm_F1_array_raw_public.csv	2a_refined_analysis_dataset	Array_2	Prep_A	1	CreE	28	4	28.13	4.55	-0.550177914935888	28.1335885199902	4.55017791493589
1429	expm	F1	array	input	public	expm_F1_array_raw_public.csv	2a_refined_analysis_dataset	Array_1	Prep_A	2	CreJ	28	4	28.16	4.59	-0.591870793118472	28.1598142046483	4.59187079311847
1430	expm	F1	array	input	public	expm_F1_array_raw_public.csv	2a_refined_analysis_dataset	Array_1	Prep_A	1	CreJ	28	4	27.8	4.52	-0.517105303004181	27.7970961802171	4.51710530300418
1431	expm	F1	array	input	public	expm_F1_array_raw_public.csv	2a_refined_analysis_dataset	Array_1	Prep_A	2	CreE	28	4	28.16	4.57	-0.574518284968618	28.1613962221603	4.57451828496862
1432	expm	F1	array	input	public	expm_F1_array_raw_public.csv	2a_refined_analysis_dataset	Array_1	Prep_A	1	CreE	28	4	27.8	4.54	-0.541096771946608	27.7986781977291	4.54109677194661
1433	expm	F1	array	input	public	expm_F1_array_raw_public.csv	2a_refined_analysis_dataset	Array_1	Prep_A	1	CreJ	15	2.5	15.12	2.72	-0.217224732680842	15.1238781459983	2.71722473268084
1434	expm	F1	array	input	public	expm_F1_array_raw_public.csv	2a_refined_analysis_dataset	Array_1	Prep_A	2	CreJ	15	2.5	15.08	2.7	-0.202799993153022	15.076385228599	2.70279999315302
1435	expm	F1	array	input	public	expm_F1_array_raw_public.csv	2a_refined_analysis_dataset	Array_2	Prep_A	2	CreJ	15	2.5	15.11	2.75	-0.245608569832607	15.1138815536522	2.74560856983261
1436	expm	F1	array	input	public	expm_F1_array_raw_public.csv	2a_refined_analysis_dataset	Array_2	Prep_A	1	CreJ	15	2.5	15.03	2.79	-0.288952944312137	15.0252326790379	2.78895294431214
1437	expm	F1	array	input	public	expm_F1_array_raw_public.csv	2a_refined_analysis_dataset	Array_2	Prep_A	1	CreE	15	2.5	15.03	2.73	-0.227297326777495	15.0267005622344	2.72729732677749
1438	expm	F1	array	input	public	expm_F1_array_raw_public.csv	2a_refined_analysis_dataset	Array_2	Prep_A	2	CreE	15	2.5	15.12	2.75	-0.251024467369235	15.1153494368487	2.75102446736923
1439	expm	F1	array	input	public	expm_F1_array_raw_public.csv	2a_refined_analysis_dataset	Array_1	Prep_A	1	CreE	15	2.5	15.12	2.78	-0.281667903788195	15.1227601460869	2.78166790378819
1440	expm	F1	array	input	public	expm_F1_array_raw_public.csv	2a_refined_analysis_dataset	Array_1	Prep_A	2	CreE	15	2.5	15.08	2.77	-0.266053511511965	15.0752672286876	2.76605351151196
1441	expm	F1	array	input	public	expm_F1_array_raw_public.csv	2a_refined_analysis_dataset	Array_2	Prep_A	2	CreE	2	1	2.01	0.88	0.116468396507415	2.00645942935705	0.883531603492585
1442	expm	F1	array	input	public	expm_F1_array_raw_public.csv	2a_refined_analysis_dataset	Array_2	Prep_A	1	CreE	2	1	1.98	0.93	0.0654023521461392	1.98074839034063	0.934597647853861
1443	expm	F1	array	input	public	expm_F1_array_raw_public.csv	2a_refined_analysis_dataset	Array_1	Prep_A	2	CreJ	2	1	1.99	0.98	0.0202324986943864	1.99286449279929	0.979767501305614
1444	expm	F1	array	input	public	expm_F1_array_raw_public.csv	2a_refined_analysis_dataset	Array_1	Prep_A	1	CreJ	2	1	1.99	1.03	-0.0313204863224827	1.98541611585005	1.03132048632248
1445	expm	F1	array	input	public	expm_F1_array_raw_public.csv	2a_refined_analysis_dataset	Array_1	Prep_A	2	CreE	2	1	1.99	0.89	0.106841312034862	1.9939950134397	0.893158687965138
1446	expm	F1	array	input	public	expm_F1_array_raw_public.csv	2a_refined_analysis_dataset	Array_1	Prep_A	1	CreE	2	1	1.99	0.95	0.0493878759340912	1.98654663649046	0.950612124065909
1447	expm	F1	array	input	public	expm_F1_array_raw_public.csv	2a_refined_analysis_dataset	Array_2	Prep_A	2	CreJ	2	1	2.01	0.97	0.0338913704697745	2.00532927329555	0.966108629530225
1448	expm	F1	array	input	public	expm_F1_array_raw_public.csv	2a_refined_analysis_dataset	Array_2	Prep_A	1	CreJ	2	1	1.98	1.07	-0.0726711734729275	1.97961823427913	1.07267117347293
1449	expm	F1	array	input	public	expm_F1_array_raw_public.csv	2a_refined_analysis_dataset	Array_2	Prep_A	2	CreE	29	4	28.89	4.57	-0.567640581462483	28.8935062978434	4.56764058146248
1450	expm	F1	array	input	public	expm_F1_array_raw_public.csv	2a_refined_analysis_dataset	Array_2	Prep_A	1	CreE	29	4	29	4.59	-0.586631690589913	28.996107906734	4.58663169058991
1451	expm	F1	array	input	public	expm_F1_array_raw_public.csv	2a_refined_analysis_dataset	Array_2	Prep_A	2	CreJ	29	4	28.89	4.53	-0.527890327969734	28.8920533230777	4.52789032796973
1452	expm	F1	array	input	public	expm_F1_array_raw_public.csv	2a_refined_analysis_dataset	Array_2	Prep_A	1	CreJ	29	4	28.99	4.52	-0.524537728116274	28.9946549319683	4.52453772811627
1453	expm	F1	array	input	public	expm_F1_array_raw_public.csv	2a_refined_analysis_dataset	Array_1	Prep_A	2	CreE	29	4	28.97	4.58	-0.583048710411863	28.9728072962416	4.58304871041186
1454	expm	F1	array	input	public	expm_F1_array_raw_public.csv	2a_refined_analysis_dataset	Array_1	Prep_A	1	CreE	29	4	28.96	4.56	-0.561418413651303	28.9587081328652	4.5614184136513
1455	expm	F1	array	input	public	expm_F1_array_raw_public.csv	2a_refined_analysis_dataset	Array_1	Prep_A	1	CreJ	29	4	28.96	4.53	-0.528555410843642	28.9602274084534	4.52855541084364
1456	expm	F1	array	input	public	expm_F1_array_raw_public.csv	2a_refined_analysis_dataset	Array_1	Prep_A	2	CreJ	29	4	28.97	4.61	-0.606905859709982	28.9743265718298	4.60690585970998
1457	expm	F1	array	input	public	expm_F1_array_raw_public.csv	2a_refined_analysis_dataset	Array_2	Prep_A	2	CreE	16	2.5	16.05	2.79	-0.291987841474263	16.0474844569829	2.79198784147426
1458	expm	F1	array	input	public	expm_F1_array_raw_public.csv	2a_refined_analysis_dataset	Array_2	Prep_A	1	CreE	16	2.5	16.06	2.78	-0.281412743404123	16.0641019432056	2.78141274340412
1459	expm	F1	array	input	public	expm_F1_array_raw_public.csv	2a_refined_analysis_dataset	Array_1	Prep_A	2	CreJ	16	2.5	16.19	2.76	-0.258902762217597	16.1949900003941	2.7589027622176
1460	expm	F1	array	input	public	expm_F1_array_raw_public.csv	2a_refined_analysis_dataset	Array_1	Prep_A	1	CreJ	16	2.5	16	2.73	-0.230602699759427	15.9956777329478	2.73060269975943
1461	expm	F1	array	input	public	expm_F1_array_raw_public.csv	2a_refined_analysis_dataset	Array_2	Prep_A	1	CreJ	16	2.5	16.07	2.67	-0.171333044069197	16.0652194969262	2.6713330440692
1462	expm	F1	array	input	public	expm_F1_array_raw_public.csv	2a_refined_analysis_dataset	Array_2	Prep_A	2	CreJ	16	2.5	16.05	2.74	-0.239161426582808	16.0486020107035	2.73916142658281
1463	expm	F1	array	input	public	expm_F1_array_raw_public.csv	2a_refined_analysis_dataset	Array_1	Prep_A	2	CreE	16	2.5	16.19	2.74	-0.242663500298623	16.1938699089823	2.74266350029862
1464	expm	F1	array	input	public	expm_F1_array_raw_public.csv	2a_refined_analysis_dataset	Array_1	Prep_A	1	CreE	16	2.5	15.99	2.84	-0.341769432707333	15.994557641536	2.84176943270733
1465	expm	F1	array	input	public	expm_F1_array_raw_public.csv	2a_refined_analysis_dataset	Array_1	Prep_A	2	CreE	3	1	3.01	0.91	0.0874228187166577	3.00893626087377	0.912577181283342
1466	expm	F1	array	input	public	expm_F1_array_raw_public.csv	2a_refined_analysis_dataset	Array_1	Prep_A	1	CreE	3	1	2.99	0.98	0.0179317416260327	2.987756820992	0.982068258373967
1467	expm	F1	array	input	public	expm_F1_array_raw_public.csv	2a_refined_analysis_dataset	Array_1	Prep_A	2	CreJ	3	1	3.01	1.01	-0.00548520949511366	3.00780719637067	1.00548520949511
1468	expm	F1	array	input	public	expm_F1_array_raw_public.csv	2a_refined_analysis_dataset	Array_1	Prep_A	1	CreJ	3	1	2.99	1.07	-0.0655493378194136	2.9866277564889	1.06554933781941
1469	expm	F1	array	input	public	expm_F1_array_raw_public.csv	2a_refined_analysis_dataset	Array_2	Prep_A	2	CreJ	3	1	2.97	1.02	-0.0204197320746302	2.97226075471959	1.02041973207463
1470	expm	F1	array	input	public	expm_F1_array_raw_public.csv	2a_refined_analysis_dataset	Array_2	Prep_A	1	CreJ	3	1	3.03	1.02	-0.0164227942804802	3.03136015579281	1.01642279428048
1471	expm	F1	array	input	public	expm_F1_array_raw_public.csv	2a_refined_analysis_dataset	Array_2	Prep_A	1	CreE	3	1	3.03	0.94	0.0630087279044927	3.03248952683319	0.936991272095507
1472	expm	F1	array	input	public	expm_F1_array_raw_public.csv	2a_refined_analysis_dataset	Array_2	Prep_A	2	CreE	3	1	2.97	0.9	0.0980243352570638	2.97339012575997	0.901975664742936
1473	expm	F1	array	input	public	expm_F1_array_raw_public.csv	2a_refined_analysis_dataset	Array_2	Prep_A	2	CreJ	30	4	30.1	4.5	-0.498246787669351	30.0979704160667	4.49824678766935
1474	expm	F1	array	input	public	expm_F1_array_raw_public.csv	2a_refined_analysis_dataset	Array_2	Prep_A	1	CreJ	30	4	29.87	4.51	-0.511298943870011	29.8721003563979	4.51129894387001
1475	expm	F1	array	input	public	expm_F1_array_raw_public.csv	2a_refined_analysis_dataset	Array_1	Prep_A	2	CreJ	30	4	29.69	4.58	-0.579624959090132	29.6941282374554	4.57962495909013
1476	expm	F1	array	input	public	expm_F1_array_raw_public.csv	2a_refined_analysis_dataset	Array_1	Prep_A	1	CreJ	30	4	30.18	4.55	-0.546157983878892	30.182998212733	4.54615798387889
1477	expm	F1	array	input	public	expm_F1_array_raw_public.csv	2a_refined_analysis_dataset	Array_2	Prep_A	2	CreE	30	4	30.1	4.59	-0.594957434893779	30.0993370133861	4.59495743489378
1478	expm	F1	array	input	public	expm_F1_array_raw_public.csv	2a_refined_analysis_dataset	Array_2	Prep_A	1	CreE	30	4	29.87	4.57	-0.566324628577419	29.8734669537173	4.56632462857742
1479	expm	F1	array	input	public	expm_F1_array_raw_public.csv	2a_refined_analysis_dataset	Array_1	Prep_A	2	CreE	30	4	29.69	4.56	-0.562655399385329	29.6925209001666	4.56265539938533
1480	expm	F1	array	input	public	expm_F1_array_raw_public.csv	2a_refined_analysis_dataset	Array_1	Prep_A	1	CreE	30	4	30.18	4.64	-0.640189560170919	30.1813908754442	4.64018956017092
1481	expm	F1	array	input	public	expm_F1_array_raw_public.csv	2a_refined_analysis_dataset	Array_2	Prep_A	1	CreE	17	2.5	17.15	2.78	-0.281042052036884	17.1484415880139	2.78104205203688
1482	expm	F1	array	input	public	expm_F1_array_raw_public.csv	2a_refined_analysis_dataset	Array_2	Prep_A	2	CreE	17	2.5	16.97	2.79	-0.290599284931803	16.9682364152955	2.7905992849318
1483	expm	F1	array	input	public	expm_F1_array_raw_public.csv	2a_refined_analysis_dataset	Array_1	Prep_A	1	CreJ	17	2.5	17.06	2.71	-0.208649270561315	17.056858786975	2.70864927056132
1484	expm	F1	array	input	public	expm_F1_array_raw_public.csv	2a_refined_analysis_dataset	Array_1	Prep_A	2	CreJ	17	2.5	17.08	2.74	-0.237833665422486	17.0768229635321	2.73783366542249
1485	expm	F1	array	input	public	expm_F1_array_raw_public.csv	2a_refined_analysis_dataset	Array_2	Prep_A	2	CreJ	17	2.5	16.97	2.75	-0.252504362894117	16.9693606241467	2.75250436289412
1486	expm	F1	array	input	public	expm_F1_array_raw_public.csv	2a_refined_analysis_dataset	Array_2	Prep_A	1	CreJ	17	2.5	17.15	2.76	-0.264967347590577	17.1495657968651	2.76496734759058
1487	expm	F1	array	input	public	expm_F1_array_raw_public.csv	2a_refined_analysis_dataset	Array_1	Prep_A	2	CreE	17	2.5	17.08	2.81	-0.308427969816993	17.075701070802	2.80842796981699
1488	expm	F1	array	input	public	expm_F1_array_raw_public.csv	2a_refined_analysis_dataset	Array_1	Prep_A	1	CreE	17	2.5	17.06	2.77	-0.267050274666443	17.0557368942449	2.76705027466644
1489	expm	F1	array	input	public	expm_F1_array_raw_public.csv	2a_refined_analysis_dataset	Array_1	Prep_A	2	CreJ	4	1	3.98	0.99	0.006664598292761	3.97957717590306	0.993335401707239
1490	expm	F1	array	input	public	expm_F1_array_raw_public.csv	2a_refined_analysis_dataset	Array_1	Prep_A	1	CreJ	4	1	4	1.05	-0.0480224648272392	4.00387045748553	1.04802246482724
1491	expm	F1	array	input	public	expm_F1_array_raw_public.csv	2a_refined_analysis_dataset	Array_2	Prep_A	2	CreJ	4	1	4.02	1.03	-0.026049089749919	4.01534268851559	1.02604908974992
1492	expm	F1	array	input	public	expm_F1_array_raw_public.csv	2a_refined_analysis_dataset	Array_2	Prep_A	1	CreJ	4	1	3.97	1.07	-0.071570899621169	3.97221315381307	1.07157089962117
1493	expm	F1	array	input	public	expm_F1_array_raw_public.csv	2a_refined_analysis_dataset	Array_2	Prep_A	1	CreE	4	1	3.97	0.97	0.0318026293798906	3.9733379902438	0.968197370620109
1494	expm	F1	array	input	public	expm_F1_array_raw_public.csv	2a_refined_analysis_dataset	Array_2	Prep_A	2	CreE	4	1	4.02	0.97	0.0256737891094206	4.01646752494632	0.974326210890579
1495	expm	F1	array	input	public	expm_F1_array_raw_public.csv	2a_refined_analysis_dataset	Array_1	Prep_A	1	CreE	4	1	4	0.93	0.0659670190556787	4.00499561447978	0.934032980944321
1496	expm	F1	array	input	public	expm_F1_array_raw_public.csv	2a_refined_analysis_dataset	Array_1	Prep_A	2	CreE	4	1	3.98	0.93	0.0712478623771177	3.98070233289731	0.928752137622882
1497	expm	F1	array	input	public	expm_F1_array_raw_public.csv	2a_refined_analysis_dataset	Array_2	Prep_A	2	CreE	31	4	30.99	4.58	-0.580480126633863	30.9867470048604	4.58048012663386
1498	expm	F1	array	input	public	expm_F1_array_raw_public.csv	2a_refined_analysis_dataset	Array_2	Prep_A	1	CreE	31	4	30.96	4.59	-0.593877219401493	30.9599666110254	4.59387721940149
1499	expm	F1	array	input	public	expm_F1_array_raw_public.csv	2a_refined_analysis_dataset	Array_1	Prep_A	2	CreE	31	4	31.16	4.59	-0.589190213497793	31.1640631659862	4.58919021349779
1500	expm	F1	array	input	public	expm_F1_array_raw_public.csv	2a_refined_analysis_dataset	Array_1	Prep_A	1	CreE	31	4	30.98	4.55	-0.551561372699663	30.9757515070132	4.55156137269966
1501	expm	F1	array	input	public	expm_F1_array_raw_public.csv	2a_refined_analysis_dataset	Array_2	Prep_A	1	CreJ	31	4	30.96	4.57	-0.565269823879059	30.9615601693056	4.56526982387906
1502	expm	F1	array	input	public	expm_F1_array_raw_public.csv	2a_refined_analysis_dataset	Array_2	Prep_A	2	CreJ	31	4	30.99	4.54	-0.539665803976299	30.9883405631406	4.5396658039763
1503	expm	F1	array	input	public	expm_F1_array_raw_public.csv	2a_refined_analysis_dataset	Array_1	Prep_A	2	CreJ	31	4	31.16	4.51	-0.507712118469565	31.1628531247915	4.50771211846957
1504	expm	F1	array	input	public	expm_F1_array_raw_public.csv	2a_refined_analysis_dataset	Array_1	Prep_A	1	CreJ	31	4	30.97	4.55	-0.553244028718965	30.9745414658186	4.55324402871897
1505	expm	F1	array	input	public	expm_F1_array_raw_public.csv	2a_refined_analysis_dataset	Array_2	Prep_A	1	CreE	18	2.5	18.21	2.8	-0.299758134196372	18.2102271909214	2.79975813419637
1506	expm	F1	array	input	public	expm_F1_array_raw_public.csv	2a_refined_analysis_dataset	Array_2	Prep_A	2	CreE	18	2.5	17.91	2.83	-0.327792853759302	17.9095200573592	2.8277928537593
1507	expm	F1	array	input	public	expm_F1_array_raw_public.csv	2a_refined_analysis_dataset	Array_2	Prep_A	2	CreJ	18	2.5	17.91	2.69	-0.189845775177723	17.9106413806776	2.68984577517772
1508	expm	F1	array	input	public	expm_F1_array_raw_public.csv	2a_refined_analysis_dataset	Array_2	Prep_A	1	CreJ	18	2.5	18.21	2.7	-0.201535205860464	18.2113485142398	2.70153520586046
1509	expm	F1	array	input	public	expm_F1_array_raw_public.csv	2a_refined_analysis_dataset	Array_1	Prep_A	1	CreE	18	2.5	17.94	2.77	-0.273435819812312	17.9375988075543	2.77343581981231
1510	expm	F1	array	input	public	expm_F1_array_raw_public.csv	2a_refined_analysis_dataset	Array_1	Prep_A	2	CreE	18	2.5	18.08	2.81	-0.305059136388012	18.0798864009835	2.80505913638801
1511	expm	F1	array	input	public	expm_F1_array_raw_public.csv	2a_refined_analysis_dataset	Array_1	Prep_A	1	CreJ	18	2.5	17.94	2.75	-0.249972496405012	17.9387211311125	2.74997249640501
1512	expm	F1	array	input	public	expm_F1_array_raw_public.csv	2a_refined_analysis_dataset	Array_1	Prep_A	2	CreJ	18	2.5	18.08	2.67	-0.171640748310502	18.0810087245417	2.6716407483105
1513	expm	F1	array	input	public	expm_F1_array_raw_public.csv	2a_refined_analysis_dataset	Array_2	Prep_A	2	CreJ	5	1	5.01	1.03	-0.0266118986320445	5.0056374520492	1.02661189863204
1514	expm	F1	array	input	public	expm_F1_array_raw_public.csv	2a_refined_analysis_dataset	Array_2	Prep_A	1	CreJ	5	1	5.01	1.04	-0.0428183176644645	5.00734090531779	1.04281831766446
1515	expm	F1	array	input	public	expm_F1_array_raw_public.csv	2a_refined_analysis_dataset	Array_2	Prep_A	1	CreE	5	1	5.01	0.98	0.023612539272988	5.00846508608148	0.976387460727012
1516	expm	F1	array	input	public	expm_F1_array_raw_public.csv	2a_refined_analysis_dataset	Array_2	Prep_A	2	CreE	5	1	5.01	0.93	0.0652244940279899	5.00676163281289	0.93477550597201
1517	expm	F1	array	input	public	expm_F1_array_raw_public.csv	2a_refined_analysis_dataset	Array_1	Prep_A	2	CreE	5	1	4.97	0.99	0.0102217839008719	4.96689138157272	0.989778216099128
1518	expm	F1	array	input	public	expm_F1_array_raw_public.csv	2a_refined_analysis_dataset	Array_1	Prep_A	1	CreE	5	1	4.95	0.98	0.019458016654928	4.95038186976696	0.980541983345072
1519	expm	F1	array	input	public	expm_F1_array_raw_public.csv	2a_refined_analysis_dataset	Array_1	Prep_A	2	CreJ	5	1	4.97	1.06	-0.0636575114194855	4.96576758226057	1.06365751141949
1520	expm	F1	array	input	public	expm_F1_array_raw_public.csv	2a_refined_analysis_dataset	Array_1	Prep_A	1	CreJ	5	1	4.95	1.08	-0.0793478200485356	4.94925807045481	1.07934782004854
1521	expm	F1	array	input	public	expm_F1_array_raw_public.csv	2a_refined_analysis_dataset	Array_1	Prep_A	1	CreJ	32	4	32.14	4.45	-0.447785617353886	32.1405746785375	4.44778561735389
1522	expm	F1	array	input	public	expm_F1_array_raw_public.csv	2a_refined_analysis_dataset	Array_1	Prep_A	2	CreJ	32	4	32.28	4.56	-0.561322828672956	32.2812465552408	4.56132282867296
1523	expm	F1	array	input	public	expm_F1_array_raw_public.csv	2a_refined_analysis_dataset	Array_2	Prep_A	1	CreE	32	4	32.12	4.59	-0.585676107412491	32.1211663923886	4.58567610741249
1524	expm	F1	array	input	public	expm_F1_array_raw_public.csv	2a_refined_analysis_dataset	Array_2	Prep_A	2	CreE	32	4	32.13	4.64	-0.63826321043821	32.1292561177667	4.63826321043821
1525	expm	F1	array	input	public	expm_F1_array_raw_public.csv	2a_refined_analysis_dataset	Array_1	Prep_A	1	CreE	32	4	32.14	4.62	-0.62078342019614	32.1417300303516	4.62078342019614
1526	expm	F1	array	input	public	expm_F1_array_raw_public.csv	2a_refined_analysis_dataset	Array_1	Prep_A	2	CreE	32	4	32.28	4.62	-0.62120872270534	32.282401907055	4.62120872270534
1527	expm	F1	array	input	public	expm_F1_array_raw_public.csv	2a_refined_analysis_dataset	Array_2	Prep_A	1	CreJ	32	4	32.12	4.58	-0.580797772124441	32.1200120274635	4.58079777212444
1528	expm	F1	array	input	public	expm_F1_array_raw_public.csv	2a_refined_analysis_dataset	Array_2	Prep_A	2	CreJ	32	4	32.13	4.45	-0.448500118151981	32.1281017528416	4.44850011815198
1529	expm	F1	array	input	public	expm_F1_array_raw_public.csv	2a_refined_analysis_dataset	Array_1	Prep_A	1	CreE	19	2.5	18.94	2.86	-0.356455090731988	18.9439177502465	2.85645509073199
1530	expm	F1	array	input	public	expm_F1_array_raw_public.csv	2a_refined_analysis_dataset	Array_1	Prep_A	2	CreE	19	2.5	19.1	2.82	-0.319057916563058	19.0963721986911	2.81905791656306
1531	expm	F1	array	input	public	expm_F1_array_raw_public.csv	2a_refined_analysis_dataset	Array_2	Prep_A	1	CreE	19	2.5	19.06	2.82	-0.317840375666848	19.0607570243075	2.81784037566685
1532	expm	F1	array	input	public	expm_F1_array_raw_public.csv	2a_refined_analysis_dataset	Array_2	Prep_A	2	CreE	19	2.5	19.03	2.83	-0.334926169321028	19.0272387110191	2.83492616932103
1533	expm	F1	array	input	public	expm_F1_array_raw_public.csv	2a_refined_analysis_dataset	Array_2	Prep_A	1	CreJ	19	2.5	19.06	2.82	-0.322529016965693	19.0618822009318	2.82252901696569
1534	expm	F1	array	input	public	expm_F1_array_raw_public.csv	2a_refined_analysis_dataset	Array_2	Prep_A	2	CreJ	19	2.5	19.03	2.75	-0.250280146935983	19.0283638876434	2.75028014693598
1535	expm	F1	array	input	public	expm_F1_array_raw_public.csv	2a_refined_analysis_dataset	Array_1	Prep_A	1	CreJ	19	2.5	18.95	2.74	-0.239974368795159	18.9450399757583	2.73997436879516
1536	expm	F1	array	input	public	expm_F1_array_raw_public.csv	2a_refined_analysis_dataset	Array_1	Prep_A	2	CreJ	19	2.5	19.1	2.74	-0.240731806199679	19.0974944242029	2.74073180619968
1537	expm	F1	array	input	public	expm_F1_array_raw_public.csv	2a_refined_analysis_dataset	Array_1	Prep_A	2	CreE	6	1	6.03	0.94	0.0552044520677719	6.02631813693443	0.944795547932228
1538	expm	F1	array	input	public	expm_F1_array_raw_public.csv	2a_refined_analysis_dataset	Array_1	Prep_A	1	CreE	6	1	6.02	0.96	0.0436870030289429	6.01990740691269	0.956312996971057
1539	expm	F1	array	input	public	expm_F1_array_raw_public.csv	2a_refined_analysis_dataset	Array_1	Prep_A	1	CreJ	6	1	6.02	1.07	-0.071863431387013	6.01878521996339	1.07186343138701
1540	expm	F1	array	input	public	expm_F1_array_raw_public.csv	2a_refined_analysis_dataset	Array_1	Prep_A	2	CreJ	6	1	6.03	1.08	-0.0844682736838729	6.02519594998513	1.08446827368387
1541	expm	F1	array	input	public	expm_F1_array_raw_public.csv	2a_refined_analysis_dataset	Array_2	Prep_A	2	CreE	6	1	6.03	1.01	-0.00977128040023412	6.03279301657195	1.00977128040023
1542	expm	F1	array	input	public	expm_F1_array_raw_public.csv	2a_refined_analysis_dataset	Array_2	Prep_A	1	CreE	6	1	6.03	1.01	-0.0146938666697543	6.03425040440157	1.01469386666975
1543	expm	F1	array	input	public	expm_F1_array_raw_public.csv	2a_refined_analysis_dataset	Array_2	Prep_A	2	CreJ	6	1	6.03	1.02	-0.0183206236661422	6.03167061132389	1.01832062366614
1544	expm	F1	array	input	public	expm_F1_array_raw_public.csv	2a_refined_analysis_dataset	Array_2	Prep_A	1	CreJ	6	1	6.03	1.07	-0.0674294888132023	6.03312799915351	1.0674294888132
1545	expm	F1	array	input	public	expm_F1_array_raw_public.csv	2a_refined_analysis_dataset	Array_1	Prep_A	1	CreE	33	4	33.19	4.62	-0.623718561574338	33.1891632281171	4.62371856157434
1546	expm	F1	array	input	public	expm_F1_array_raw_public.csv	2a_refined_analysis_dataset	Array_1	Prep_A	2	CreE	33	4	33.15	4.65	-0.653844083479789	33.1492587249233	4.65384408347979
1547	expm	F1	array	input	public	expm_F1_array_raw_public.csv	2a_refined_analysis_dataset	Array_1	Prep_A	2	CreJ	33	4	33.15	4.56	-0.55541317759336	33.1511469265679	4.55541317759336
1548	expm	F1	array	input	public	expm_F1_array_raw_public.csv	2a_refined_analysis_dataset	Array_1	Prep_A	1	CreJ	33	4	33.19	4.54	-0.537398399935039	33.1910514297617	4.53739839993504
1549	expm	F1	array	input	public	expm_F1_array_raw_public.csv	2a_refined_analysis_dataset	Array_2	Prep_A	2	CreE	33	4	32.98	4.63	-0.631605609082988	32.9758141399114	4.63160560908299
1550	expm	F1	array	input	public	expm_F1_array_raw_public.csv	2a_refined_analysis_dataset	Array_2	Prep_A	1	CreE	33	4	33.32	4.61	-0.606070254445259	33.3226296441139	4.60607025444526
1551	expm	F1	array	input	public	expm_F1_array_raw_public.csv	2a_refined_analysis_dataset	Array_2	Prep_A	2	CreJ	33	4	32.97	4.5	-0.502443019518155	32.9747267400982	4.50244301951815
1552	expm	F1	array	input	public	expm_F1_array_raw_public.csv	2a_refined_analysis_dataset	Array_2	Prep_A	1	CreJ	33	4	33.32	4.44	-0.440944601891225	33.3215422443007	4.44094460189123
1553	expm	F1	array	input	public	expm_F1_array_raw_public.csv	2a_refined_analysis_dataset	Array_1	Prep_A	2	CreJ	20	2.5	19.93	2.73	-0.225706355087494	19.9307103987017	2.72570635508749
1554	expm	F1	array	input	public	expm_F1_array_raw_public.csv	2a_refined_analysis_dataset	Array_1	Prep_A	1	CreJ	20	2.5	19.95	2.82	-0.315767785547994	19.9470513660112	2.81576778554799
1555	expm	F1	array	input	public	expm_F1_array_raw_public.csv	2a_refined_analysis_dataset	Array_2	Prep_A	1	CreJ	20	2.5	20.03	2.71	-0.206057318587498	20.0316712135651	2.7060573185875
1556	expm	F1	array	input	public	expm_F1_array_raw_public.csv	2a_refined_analysis_dataset	Array_2	Prep_A	2	CreJ	20	2.5	20	2.74	-0.237089956789338	19.9988583415442	2.73708995678934
1557	expm	F1	array	input	public	expm_F1_array_raw_public.csv	2a_refined_analysis_dataset	Array_2	Prep_A	1	CreE	20	2.5	20.03	2.85	-0.350919174794627	20.0305476911776	2.85091917479463
1558	expm	F1	array	input	public	expm_F1_array_raw_public.csv	2a_refined_analysis_dataset	Array_2	Prep_A	2	CreE	20	2.5	20	2.83	-0.325054744666017	19.9977348191567	2.82505474466602
1559	expm	F1	array	input	public	expm_F1_array_raw_public.csv	2a_refined_analysis_dataset	Array_1	Prep_A	1	CreE	20	2.5	19.95	2.77	-0.265777710127637	19.9459248283289	2.76577771012764
1560	expm	F1	array	input	public	expm_F1_array_raw_public.csv	2a_refined_analysis_dataset	Array_1	Prep_A	2	CreE	20	2.5	19.93	2.78	-0.283890955116567	19.9295838610194	2.78389095511657
1561	expm	F1	array	input	public	expm_F1_array_raw_public.csv	2a_refined_analysis_dataset	Array_2	Prep_A	1	CreJ	7	1	7.03	1.08	-0.0842980702654619	7.03358955980509	1.08429807026546
1562	expm	F1	array	input	public	expm_F1_array_raw_public.csv	2a_refined_analysis_dataset	Array_2	Prep_A	2	CreJ	7	1	7.03	1.03	-0.0271450225647418	7.02962374006293	1.02714502256474
1563	expm	F1	array	input	public	expm_F1_array_raw_public.csv	2a_refined_analysis_dataset	Array_1	Prep_A	2	CreE	7	1	7.02	1	0.00200306629215341	7.02149332136855	0.997996933707847
1564	expm	F1	array	input	public	expm_F1_array_raw_public.csv	2a_refined_analysis_dataset	Array_1	Prep_A	1	CreE	7	1	6.99	1.02	-0.0226169560335847	6.99272053949435	1.02261695603358
1565	expm	F1	array	input	public	expm_F1_array_raw_public.csv	2a_refined_analysis_dataset	Array_1	Prep_A	2	CreJ	7	1	7.02	1.04	-0.0397572768851426	7.02037473473961	1.03975727688514
1566	expm	F1	array	input	public	expm_F1_array_raw_public.csv	2a_refined_analysis_dataset	Array_1	Prep_A	1	CreJ	7	1	6.99	1.14	-0.137859903255993	6.99160195286541	1.13785990325599
1567	expm	F1	array	input	public	expm_F1_array_raw_public.csv	2a_refined_analysis_dataset	Array_2	Prep_A	2	CreE	7	1	7.03	0.98	0.0155357169355684	7.03074258416178	0.984464283064432
1568	expm	F1	array	input	public	expm_F1_array_raw_public.csv	2a_refined_analysis_dataset	Array_2	Prep_A	1	CreE	7	1	7.03	1.01	-0.0122071731344946	7.03470840390394	1.01220717313449
1569	expm	F1	array	input	public	expm_F1_array_raw_public.csv	2a_refined_analysis_dataset	Array_2	Prep_A	1	CreJ	34	4	34.06	4.53	-0.534447008982456	34.0647237547478	4.53444700898246
1570	expm	F1	array	input	public	expm_F1_array_raw_public.csv	2a_refined_analysis_dataset	Array_2	Prep_A	2	CreJ	34	4	33.83	4.54	-0.542206074931356	33.8331216591601	4.54220607493136
1571	expm	F1	array	input	public	expm_F1_array_raw_public.csv	2a_refined_analysis_dataset	Array_2	Prep_A	2	CreE	34	4	33.83	4.61	-0.610482570968879	33.8312319150074	4.61048257096888
1572	expm	F1	array	input	public	expm_F1_array_raw_public.csv	2a_refined_analysis_dataset	Array_2	Prep_A	1	CreE	34	4	34.06	4.67	-0.674088448994478	34.0628340105951	4.67408844899448
1573	expm	F1	array	input	public	expm_F1_array_raw_public.csv	2a_refined_analysis_dataset	Array_1	Prep_A	1	CreJ	34	4	33.86	4.55	-0.554979109996417	33.8605659156164	4.55497910999642
1574	expm	F1	array	input	public	expm_F1_array_raw_public.csv	2a_refined_analysis_dataset	Array_1	Prep_A	2	CreJ	34	4	34.23	4.52	-0.518244497504517	34.2322981239161	4.51824449750452
1575	expm	F1	array	input	public	expm_F1_array_raw_public.csv	2a_refined_analysis_dataset	Array_1	Prep_A	2	CreE	34	4	34.23	4.67	-0.665040979500159	34.2304082929884	4.66504097950016
1576	expm	F1	array	input	public	expm_F1_array_raw_public.csv	2a_refined_analysis_dataset	Array_1	Prep_A	1	CreE	34	4	33.86	4.65	-0.651586269261449	33.8586760846887	4.65158626926145
1577	expm	F1	array	input	public	expm_F1_array_raw_public.csv	2a_refined_analysis_dataset	Array_2	Prep_A	1	CreJ	21	2.5	20.96	2.74	-0.235771583439	20.964193310577	2.735771583439
1578	expm	F1	array	input	public	expm_F1_array_raw_public.csv	2a_refined_analysis_dataset	Array_2	Prep_A	2	CreJ	21	2.5	21.36	2.67	-0.17008716892684	21.3621747366613	2.67008716892684
1579	expm	F1	array	input	public	expm_F1_array_raw_public.csv	2a_refined_analysis_dataset	Array_1	Prep_A	2	CreE	21	2.5	21.15	2.84	-0.342205569733856	21.1529016568163	2.84220556973386
1580	expm	F1	array	input	public	expm_F1_array_raw_public.csv	2a_refined_analysis_dataset	Array_1	Prep_A	1	CreE	21	2.5	20.95	2.83	-0.334663586857296	20.9514980309881	2.8346635868573
1581	expm	F1	array	input	public	expm_F1_array_raw_public.csv	2a_refined_analysis_dataset	Array_2	Prep_A	2	CreE	21	2.5	21.36	2.83	-0.333131198114916	21.3610520025664	2.83313119811492
1582	expm	F1	array	input	public	expm_F1_array_raw_public.csv	2a_refined_analysis_dataset	Array_2	Prep_A	1	CreE	21	2.5	20.96	2.83	-0.326359922996826	20.9630705764821	2.82635992299683
1583	expm	F1	array	input	public	expm_F1_array_raw_public.csv	2a_refined_analysis_dataset	Array_1	Prep_A	1	CreJ	21	2.5	20.95	2.73	-0.229537775547461	20.9526196289917	2.72953777554746
1584	expm	F1	array	input	public	expm_F1_array_raw_public.csv	2a_refined_analysis_dataset	Array_1	Prep_A	2	CreJ	21	2.5	21.15	2.63	-0.128935124060511	21.1540232548199	2.62893512406051
1585	expm	F1	array	input	public	expm_F1_array_raw_public.csv	2a_refined_analysis_dataset	Array_1	Prep_A	1	CreJ	8	1	8.02	1.06	-0.0622360712771402	8.02227111634304	1.06223607127714
1586	expm	F1	array	input	public	expm_F1_array_raw_public.csv	2a_refined_analysis_dataset	Array_1	Prep_A	2	CreJ	8	1	7.94	1.11	-0.11128742159436	7.93685800126409	1.11128742159436
1587	expm	F1	array	input	public	expm_F1_array_raw_public.csv	2a_refined_analysis_dataset	Array_2	Prep_A	2	CreE	8	1	8.01	1	-0.00286114887129685	8.00630837178256	1.0028611488713
1588	expm	F1	array	input	public	expm_F1_array_raw_public.csv	2a_refined_analysis_dataset	Array_2	Prep_A	1	CreE	8	1	8.09	1	-0.00451618324961678	8.09177948616773	1.00451618324962
1589	expm	F1	array	input	public	expm_F1_array_raw_public.csv	2a_refined_analysis_dataset	Array_2	Prep_A	2	CreJ	8	1	8.01	1.06	-0.0562317994682633	8.00519202831782	1.05623179946826
1590	expm	F1	array	input	public	expm_F1_array_raw_public.csv	2a_refined_analysis_dataset	Array_2	Prep_A	1	CreJ	8	1	8.09	1.11	-0.110986572362563	8.09066314270299	1.11098657236256
1591	expm	F1	array	input	public	expm_F1_array_raw_public.csv	2a_refined_analysis_dataset	Array_1	Prep_A	2	CreE	8	1	7.94	1.01	-0.0139808468081968	7.93797432861876	1.0139808468082
1592	expm	F1	array	input	public	expm_F1_array_raw_public.csv	2a_refined_analysis_dataset	Array_1	Prep_A	1	CreE	8	1	8.02	1.02	-0.0155117938648668	8.02338744369771	1.01551179386487
1593	expm	F1	array	input	public	expm_F1_array_raw_public.csv	2a_refined_analysis_dataset	Array_2	Prep_A	1	CreJ	35	4	34.98	4.52	-0.519261108123218	34.9823392243484	4.51926110812322
1594	expm	F1	array	input	public	expm_F1_array_raw_public.csv	2a_refined_analysis_dataset	Array_2	Prep_A	2	CreJ	35	4	35.16	4.46	-0.456773432742808	35.1607830234776	4.45677343274281
1595	expm	F1	array	input	public	expm_F1_array_raw_public.csv	2a_refined_analysis_dataset	Array_2	Prep_A	1	CreE	35	4	34.98	4.63	-0.627417595318644	34.9804537656619	4.62741759531864
1596	expm	F1	array	input	public	expm_F1_array_raw_public.csv	2a_refined_analysis_dataset	Array_2	Prep_A	2	CreE	35	4	35.16	4.66	-0.662961048796354	35.1588975647911	4.66296104879635
1597	expm	F1	array	input	public	expm_F1_array_raw_public.csv	2a_refined_analysis_dataset	Array_1	Prep_A	1	CreJ	35	4	35.04	4.56	-0.559697902215794	35.0375529038053	4.55969790221579
1598	expm	F1	array	input	public	expm_F1_array_raw_public.csv	2a_refined_analysis_dataset	Array_1	Prep_A	2	CreJ	35	4	34.85	4.56	-0.560917454772264	34.8468271655987	4.56091745477226
1599	expm	F1	array	input	public	expm_F1_array_raw_public.csv	2a_refined_analysis_dataset	Array_1	Prep_A	2	CreE	35	4	34.84	4.63	-0.632895652651113	34.8449339887626	4.63289565265111
1600	expm	F1	array	input	public	expm_F1_array_raw_public.csv	2a_refined_analysis_dataset	Array_1	Prep_A	1	CreE	35	4	35.04	4.64	-0.635841131699014	35.0356597269692	4.63584113169901
1601	expm	F1	array	input	public	expm_F1_array_raw_public.csv	2a_refined_analysis_dataset	Array_2	Prep_A	2	CreE	22	2.5	22.2	2.87	-0.371673852619735	22.2011900266787	2.87167385261974
1602	expm	F1	array	input	public	expm_F1_array_raw_public.csv	2a_refined_analysis_dataset	Array_2	Prep_A	1	CreE	22	2.5	21.94	2.84	-0.344849185522555	21.9397728780837	2.84484918552256
1603	expm	F1	array	input	public	expm_F1_array_raw_public.csv	2a_refined_analysis_dataset	Array_2	Prep_A	1	CreJ	22	2.5	21.94	2.71	-0.214772142608219	21.9408955543406	2.71477214260822
1604	expm	F1	array	input	public	expm_F1_array_raw_public.csv	2a_refined_analysis_dataset	Array_2	Prep_A	2	CreJ	22	2.5	22.2	2.69	-0.19351889350284	22.2023127029356	2.69351889350284
1605	expm	F1	array	input	public	expm_F1_array_raw_public.csv	2a_refined_analysis_dataset	Array_1	Prep_A	2	CreJ	22	2.5	22.13	2.72	-0.223763229778423	22.1257688545049	2.72376322977842
1606	expm	F1	array	input	public	expm_F1_array_raw_public.csv	2a_refined_analysis_dataset	Array_1	Prep_A	1	CreJ	22	2.5	22.05	2.71	-0.211203869332173	22.0491613976037	2.71120386933217
1607	expm	F1	array	input	public	expm_F1_array_raw_public.csv	2a_refined_analysis_dataset	Array_1	Prep_A	2	CreE	22	2.5	22.12	2.83	-0.333739359773335	22.1246455045273	2.83373935977334
1608	expm	F1	array	input	public	expm_F1_array_raw_public.csv	2a_refined_analysis_dataset	Array_1	Prep_A	1	CreE	22	2.5	22.05	2.88	-0.378359188698145	22.0480380476261	2.87835918869815
1609	expm	F1	array	input	public	expm_F1_array_raw_public.csv	2a_refined_analysis_dataset	Array_2	Prep_A	2	CreE	9	1	8.96	1.01	-0.0143323185383446	8.95566151736735	1.01433231853834
1610	expm	F1	array	input	public	expm_F1_array_raw_public.csv	2a_refined_analysis_dataset	Array_2	Prep_A	1	CreE	9	1	9.02	1.03	-0.0285842920195345	9.0167346355384	1.02858429201953
1611	expm	F1	array	input	public	expm_F1_array_raw_public.csv	2a_refined_analysis_dataset	Array_1	Prep_A	1	CreE	9	1	9.05	1.05	-0.0498006908313045	9.04528471696084	1.0498006908313
1612	expm	F1	array	input	public	expm_F1_array_raw_public.csv	2a_refined_analysis_dataset	Array_1	Prep_A	2	CreE	9	1	9.07	1	0.00054179929328546	9.06619313641872	0.999458200706714
1613	expm	F1	array	input	public	expm_F1_array_raw_public.csv	2a_refined_analysis_dataset	Array_2	Prep_A	2	CreJ	9	1	8.95	1.11	-0.109391558579353	8.95454801529702	1.10939155857935
1614	expm	F1	array	input	public	expm_F1_array_raw_public.csv	2a_refined_analysis_dataset	Array_2	Prep_A	1	CreJ	9	1	9.02	1.11	-0.109830071228564	9.01562113346807	1.10983007122856
1615	expm	F1	array	input	public	expm_F1_array_raw_public.csv	2a_refined_analysis_dataset	Array_1	Prep_A	1	CreJ	9	1	9.04	1.05	-0.0536208514032077	9.04417123206044	1.05362085140321
1616	expm	F1	array	input	public	expm_F1_array_raw_public.csv	2a_refined_analysis_dataset	Array_1	Prep_A	2	CreJ	9	1	9.07	1.1	-0.102541455158998	9.06507965151832	1.102541455159
1617	expm	F1	array	input	public	expm_F1_array_raw_public.csv	2a_refined_analysis_dataset	Array_2	Prep_A	2	CreJ	23	2.5	22.98	2.71	-0.211446402106417	22.9750320744007	2.71144640210642
1618	expm	F1	array	input	public	expm_F1_array_raw_public.csv	2a_refined_analysis_dataset	Array_2	Prep_A	1	CreJ	23	2.5	23.02	2.76	-0.260528892222097	23.0195057941277	2.7605288922221
1619	expm	F1	array	input	public	expm_F1_array_raw_public.csv	2a_refined_analysis_dataset	Array_2	Prep_A	1	CreE	23	2.5	23.02	2.88	-0.378603972425653	23.0183807432032	2.87860397242565
1620	expm	F1	array	input	public	expm_F1_array_raw_public.csv	2a_refined_analysis_dataset	Array_2	Prep_A	2	CreE	23	2.5	22.97	2.87	-0.366790098298573	22.9739070234762	2.86679009829857
1621	expm	F1	array	input	public	expm_F1_array_raw_public.csv	2a_refined_analysis_dataset	Array_1	Prep_A	2	CreE	23	2.5	23.06	2.82	-0.322834562720413	23.0594845275058	2.82283456272041
1622	expm	F1	array	input	public	expm_F1_array_raw_public.csv	2a_refined_analysis_dataset	Array_1	Prep_A	1	CreE	23	2.5	22.91	2.84	-0.343944974978593	22.9089864540574	2.84394497497859
1623	expm	F1	array	input	public	expm_F1_array_raw_public.csv	2a_refined_analysis_dataset	Array_1	Prep_A	1	CreJ	23	2.5	22.91	2.69	-0.186643247576541	22.9101117338939	2.68664324757654
1624	expm	F1	array	input	public	expm_F1_array_raw_public.csv	2a_refined_analysis_dataset	Array_1	Prep_A	2	CreJ	23	2.5	23.06	2.79	-0.290351768084251	23.0606098073423	2.79035176808425
1625	expm	F1	array	input	public	expm_F1_array_raw_public.csv	2a_refined_analysis_dataset	Array_1	Prep_A	2	CreJ	10	1	10.02	1.11	-0.114832956396968	10.0180581777036	1.11483295639697
1626	expm	F1	array	input	public	expm_F1_array_raw_public.csv	2a_refined_analysis_dataset	Array_1	Prep_A	1	CreJ	10	1	10.01	1.05	-0.0512933732239183	10.0114764184061	1.05129337322392
1627	expm	F1	array	input	public	expm_F1_array_raw_public.csv	2a_refined_analysis_dataset	Array_1	Prep_A	2	CreE	10	1	10.02	1.02	-0.0192093738050423	10.0191712826879	1.01920937380504
1628	expm	F1	array	input	public	expm_F1_array_raw_public.csv	2a_refined_analysis_dataset	Array_1	Prep_A	1	CreE	10	1	10.01	1.05	-0.0534182350738124	10.0125895233904	1.05341823507381
1629	expm	F1	array	input	public	expm_F1_array_raw_public.csv	2a_refined_analysis_dataset	Array_2	Prep_A	2	CreE	10	1	10.04	1.09	-0.0854207348589124	10.0440982429164	1.08542073485891
1630	expm	F1	array	input	public	expm_F1_array_raw_public.csv	2a_refined_analysis_dataset	Array_2	Prep_A	1	CreE	10	1	10.06	1.04	-0.0383160487837624	10.0626934813116	1.03831604878376
1631	expm	F1	array	input	public	expm_F1_array_raw_public.csv	2a_refined_analysis_dataset	Array_2	Prep_A	2	CreJ	10	1	10.04	1.06	-0.064694194384548	10.0429850943054	1.06469419438455
1632	expm	F1	array	input	public	expm_F1_array_raw_public.csv	2a_refined_analysis_dataset	Array_2	Prep_A	1	CreJ	10	1	10.06	1.1	-0.104725363575018	10.0615803327006	1.10472536357502
1633	expm	F1	array	input	public	expm_F1_array_raw_public.csv	2a_refined_analysis_dataset	Array_2	Prep_A	1	CreE	1	4.5	1.01	4.73	-0.232148227185593	1.0092410304678	4.73214822718559
1634	expm	F1	array	input	public	expm_F1_array_raw_public.csv	2a_refined_analysis_dataset	Array_2	Prep_A	2	CreE	1	4.5	1.01	4.76	-0.264878440301073	1.00708403841143	4.76487844030107
1635	expm	F1	array	input	public	expm_F1_array_raw_public.csv	2a_refined_analysis_dataset	Array_2	Prep_A	1	CreJ	1	4.5	1.01	5.06	-0.557573489948211	1.01033744286216	5.05757348994821
1636	expm	F1	array	input	public	expm_F1_array_raw_public.csv	2a_refined_analysis_dataset	Array_2	Prep_A	2	CreJ	1	4.5	1.01	5.05	-0.54524598470965	1.00818045080579	5.04524598470965
1637	expm	F1	array	input	public	expm_F1_array_raw_public.csv	2a_refined_analysis_dataset	Array_1	Prep_A	2	CreE	1	4.5	1.01	4.73	-0.234086784319123	1.01453618278438	4.73408678431912
1638	expm	F1	array	input	public	expm_F1_array_raw_public.csv	2a_refined_analysis_dataset	Array_1	Prep_A	1	CreE	1	4.5	0.99	4.8	-0.295706631761253	0.993897080870843	4.79570663176125
1639	expm	F1	array	input	public	expm_F1_array_raw_public.csv	2a_refined_analysis_dataset	Array_1	Prep_A	1	CreJ	1	4.5	0.99	5.09	-0.585675647000997	0.99499887626338	5.085675647001
1640	expm	F1	array	input	public	expm_F1_array_raw_public.csv	2a_refined_analysis_dataset	Array_1	Prep_A	2	CreJ	1	4.5	1.02	5.07	-0.571650135712277	1.01563797817692	5.07165013571228
1641	expm	F1	array	input	public	expm_F1_array_raw_public.csv	2a_refined_analysis_dataset	Array_2	Prep_A	1	CreJ	24	2.5	23.92	2.68	-0.17948647249426	23.9240750388501	2.67948647249426
1642	expm	F1	array	input	public	expm_F1_array_raw_public.csv	2a_refined_analysis_dataset	Array_2	Prep_A	2	CreJ	24	2.5	24.17	2.75	-0.24756314469751	24.1661422002175	2.74756314469751
1643	expm	F1	array	input	public	expm_F1_array_raw_public.csv	2a_refined_analysis_dataset	Array_2	Prep_A	1	CreE	24	2.5	23.92	2.89	-0.392666009743407	23.9241502272878	2.89266600974341
1644	expm	F1	array	input	public	expm_F1_array_raw_public.csv	2a_refined_analysis_dataset	Array_2	Prep_A	2	CreE	24	2.5	24.17	2.92	-0.418327591132517	24.1662173886552	2.91832759113252
1645	expm	F1	array	input	public	expm_F1_array_raw_public.csv	2a_refined_analysis_dataset	Array_1	Prep_A	1	CreE	24	2.5	23.99	2.87	-0.366294439380537	23.9859327142368	2.86629443938054
1646	expm	F1	array	input	public	expm_F1_array_raw_public.csv	2a_refined_analysis_dataset	Array_1	Prep_A	2	CreE	24	2.5	23.82	2.86	-0.361576715760327	23.8174939179303	2.86157671576033
1647	expm	F1	array	input	public	expm_F1_array_raw_public.csv	2a_refined_analysis_dataset	Array_1	Prep_A	2	CreJ	24	2.5	23.82	2.78	-0.283095272885487	23.8186239273117	2.78309527288549
1648	expm	F1	array	input	public	expm_F1_array_raw_public.csv	2a_refined_analysis_dataset	Array_1	Prep_A	1	CreJ	24	2.5	23.99	2.86	-0.356739491827717	23.9870627236182	2.85673949182772
1649	expm	F1	array	input	public	expm_F1_array_raw_public.csv	2a_refined_analysis_dataset	Array_2	Prep_A	2	CreE	11	1	10.98	1.01	-0.0135706947336574	10.9759410553515	1.01357069473366
1650	expm	F1	array	input	public	expm_F1_array_raw_public.csv	2a_refined_analysis_dataset	Array_2	Prep_A	1	CreE	11	1	11.1	1.02	-0.0247550152741673	11.1042899853101	1.02475501527417
1651	expm	F1	array	input	public	expm_F1_array_raw_public.csv	2a_refined_analysis_dataset	Array_1	Prep_A	2	CreJ	11	1	11.01	1.06	-0.0570700287436439	11.0108619856606	1.05707002874364
1652	expm	F1	array	input	public	expm_F1_array_raw_public.csv	2a_refined_analysis_dataset	Array_1	Prep_A	1	CreJ	11	1	11.04	1.1	-0.103834045711354	11.0426466821114	1.10383404571135
1653	expm	F1	array	input	public	expm_F1_array_raw_public.csv	2a_refined_analysis_dataset	Array_2	Prep_A	2	CreJ	11	1	10.97	1.11	-0.105609240893446	10.9748296868382	1.10560924089345
1654	expm	F1	array	input	public	expm_F1_array_raw_public.csv	2a_refined_analysis_dataset	Array_2	Prep_A	1	CreJ	11	1	11.1	1.05	-0.0495798426454457	11.1031786167968	1.04957984264545
1655	expm	F1	array	input	public	expm_F1_array_raw_public.csv	2a_refined_analysis_dataset	Array_1	Prep_A	1	CreE	11	1	11.04	1.08	-0.0761807465045874	11.0437580951261	1.07618074650459
1656	expm	F1	array	input	public	expm_F1_array_raw_public.csv	2a_refined_analysis_dataset	Array_1	Prep_A	2	CreE	11	1	11.01	1.05	-0.0496821347898973	11.0119733986753	1.0496821347899
1657	expm	F1	array	input	public	expm_F1_array_raw_public.csv	2a_refined_analysis_dataset	Array_2	Prep_A	1	CreJ	2	4.5	2.02	5.06	-0.560583051993551	2.01976597010621	5.06058305199355
1658	expm	F1	array	input	public	expm_F1_array_raw_public.csv	2a_refined_analysis_dataset	Array_2	Prep_A	2	CreJ	2	4.5	2	5.1	-0.599368517379981	2.00431687728253	5.09936851737998
1659	expm	F1	array	input	public	expm_F1_array_raw_public.csv	2a_refined_analysis_dataset	Array_2	Prep_A	2	CreE	2	4.5	2	4.8	-0.30039315629582	2.00312092419778	4.80039315629582
1660	expm	F1	array	input	public	expm_F1_array_raw_public.csv	2a_refined_analysis_dataset	Array_2	Prep_A	1	CreE	2	4.5	2.02	4.79	-0.29457885268419	2.01857001702146	4.79457885268419
1661	expm	F1	array	input	public	expm_F1_array_raw_public.csv	2a_refined_analysis_dataset	Array_1	Prep_A	2	CreJ	2	4.5	2.02	5.13	-0.631282918819625	2.0204790842817	5.13128291881963
1662	expm	F1	array	input	public	expm_F1_array_raw_public.csv	2a_refined_analysis_dataset	Array_1	Prep_A	1	CreJ	2	4.5	1.99	5.11	-0.605032661040696	1.98713120125934	5.1050326610407
1663	expm	F1	array	input	public	expm_F1_array_raw_public.csv	2a_refined_analysis_dataset	Array_1	Prep_A	1	CreE	2	4.5	1.99	4.77	-0.27311402314538	1.98592773800988	4.77311402314538
1664	expm	F1	array	input	public	expm_F1_array_raw_public.csv	2a_refined_analysis_dataset	Array_1	Prep_A	2	CreE	2	4.5	2.02	4.77	-0.26927683637526	2.01927562103224	4.76927683637526
1665	expm	F1	array	input	public	expm_F1_array_raw_public.csv	2a_refined_analysis_dataset	Array_2	Prep_A	2	CreE	25	2.5	25.29	2.9	-0.398522718218009	25.2882106338412	2.89852271821801
1666	expm	F1	array	input	public	expm_F1_array_raw_public.csv	2a_refined_analysis_dataset	Array_2	Prep_A	1	CreE	25	2.5	25.12	2.87	-0.372515689476779	25.1161397241806	2.87251568947678
1667	expm	F1	array	input	public	expm_F1_array_raw_public.csv	2a_refined_analysis_dataset	Array_2	Prep_A	2	CreJ	25	2.5	25.29	2.78	-0.278083626908469	25.286777128105	2.77808362690847
1668	expm	F1	array	input	public	expm_F1_array_raw_public.csv	2a_refined_analysis_dataset	Array_2	Prep_A	1	CreJ	25	2.5	25.11	2.74	-0.240756964748519	25.1147062184444	2.74075696474852
1669	expm	F1	array	input	public	expm_F1_array_raw_public.csv	2a_refined_analysis_dataset	Array_1	Prep_A	1	CreJ	25	2.5	25.09	2.75	-0.248800523928984	25.0917612482603	2.74880052392898
1670	expm	F1	array	input	public	expm_F1_array_raw_public.csv	2a_refined_analysis_dataset	Array_1	Prep_A	2	CreJ	25	2.5	24.99	2.81	-0.309563295781554	24.9899064099692	2.80956329578155
1671	expm	F1	array	input	public	expm_F1_array_raw_public.csv	2a_refined_analysis_dataset	Array_1	Prep_A	1	CreE	25	2.5	25.09	2.91	-0.410322923419019	25.0922245720436	2.91032292341902
1672	expm	F1	array	input	public	expm_F1_array_raw_public.csv	2a_refined_analysis_dataset	Array_1	Prep_A	2	CreE	25	2.5	24.99	2.88	-0.380417556386929	24.9903697337525	2.88041755638693
1673	expm	F1	array	input	public	expm_F1_array_raw_public.csv	2a_refined_analysis_dataset	Array_1	Prep_A	2	CreJ	12	1	12.08	1.12	-0.123153945836018	12.0756510567819	1.12315394583602
1674	expm	F1	array	input	public	expm_F1_array_raw_public.csv	2a_refined_analysis_dataset	Array_1	Prep_A	1	CreJ	12	1	12.01	1.11	-0.112893612834229	12.0125021738133	1.11289361283423
1675	expm	F1	array	input	public	expm_F1_array_raw_public.csv	2a_refined_analysis_dataset	Array_2	Prep_A	2	CreJ	12	1	11.98	1.08	-0.0780301928931819	11.9785375652277	1.07803019289318
1676	expm	F1	array	input	public	expm_F1_array_raw_public.csv	2a_refined_analysis_dataset	Array_2	Prep_A	1	CreJ	12	1	12.1	1.06	-0.0578809994665719	12.0953998298619	1.05788099946657
1677	expm	F1	array	input	public	expm_F1_array_raw_public.csv	2a_refined_analysis_dataset	Array_1	Prep_A	1	CreE	12	1	12.01	1.08	-0.076205784537964	12.0136129641749	1.07620578453796
1678	expm	F1	array	input	public	expm_F1_array_raw_public.csv	2a_refined_analysis_dataset	Array_1	Prep_A	2	CreE	12	1	12.08	1.09	-0.090789782354354	12.0767618471435	1.09078978235435
1679	expm	F1	array	input	public	expm_F1_array_raw_public.csv	2a_refined_analysis_dataset	Array_2	Prep_A	1	CreE	12	1	12.1	1.02	-0.0224683418275839	12.0965101273269	1.02246834182758
1680	expm	F1	array	input	public	expm_F1_array_raw_public.csv	2a_refined_analysis_dataset	Array_2	Prep_A	2	CreE	12	1	11.98	1.08	-0.075090609214274	11.9796478626927	1.07509060921427
1681	expm	F1	array	input	public	expm_F1_array_raw_public.csv	2a_refined_analysis_dataset	Array_2	Prep_A	2	CreJ	3	4.5	3	5.15	-0.64962821133219	2.99759696654169	5.14962821133219
1682	expm	F1	array	input	public	expm_F1_array_raw_public.csv	2a_refined_analysis_dataset	Array_2	Prep_A	1	CreJ	3	4.5	2.99	5.1	-0.59813579052287	2.98529704025645	5.09813579052287
1683	expm	F1	array	input	public	expm_F1_array_raw_public.csv	2a_refined_analysis_dataset	Array_2	Prep_A	2	CreE	3	4.5	3	4.8	-0.304575518050383	2.9961931326637	4.80457551805038
1684	expm	F1	array	input	public	expm_F1_array_raw_public.csv	2a_refined_analysis_dataset	Array_2	Prep_A	1	CreE	3	4.5	2.98	4.8	-0.298907316518643	2.98389320637846	4.79890731651864
1685	expm	F1	array	input	public	expm_F1_array_raw_public.csv	2a_refined_analysis_dataset	Array_1	Prep_A	2	CreE	3	4.5	3.01	4.79	-0.294837907544493	3.00597039546929	4.79483790754449
1686	expm	F1	array	input	public	expm_F1_array_raw_public.csv	2a_refined_analysis_dataset	Array_1	Prep_A	1	CreE	3	4.5	3.01	4.81	-0.308790948962963	3.00766123332004	4.80879094896296
1687	expm	F1	array	input	public	expm_F1_array_raw_public.csv	2a_refined_analysis_dataset	Array_1	Prep_A	2	CreJ	3	4.5	3.01	5.08	-0.578244551761356	3.00736903014367	5.07824455176136
1688	expm	F1	array	input	public	expm_F1_array_raw_public.csv	2a_refined_analysis_dataset	Array_1	Prep_A	1	CreJ	3	4.5	3.01	5.12	-0.616890322482255	3.00905986799442	5.11689032248226
1689	expm	F1	array	input	public	expm_F1_array_raw_public.csv	2a_refined_analysis_dataset	Array_2	Prep_A	1	CreJ	26	2.5	26.2	2.75	-0.2460908427758	26.2041534625603	2.7460908427758
1690	expm	F1	array	input	public	expm_F1_array_raw_public.csv	2a_refined_analysis_dataset	Array_2	Prep_A	2	CreJ	26	2.5	26.02	2.76	-0.26304575718671	26.021642862925	2.76304575718671
1691	expm	F1	array	input	public	expm_F1_array_raw_public.csv	2a_refined_analysis_dataset	Array_1	Prep_A	1	CreE	26	2.5	25.98	2.9	-0.396284094472695	25.9807428860471	2.8962840944727
1692	expm	F1	array	input	public	expm_F1_array_raw_public.csv	2a_refined_analysis_dataset	Array_1	Prep_A	2	CreE	26	2.5	26.03	2.94	-0.442379117949345	26.025493631186	2.94237911794935
1693	expm	F1	array	input	public	expm_F1_array_raw_public.csv	2a_refined_analysis_dataset	Array_2	Prep_A	1	CreE	26	2.5	26.21	2.93	-0.431554565602545	26.2059935819769	2.93155456560255
1694	expm	F1	array	input	public	expm_F1_array_raw_public.csv	2a_refined_analysis_dataset	Array_2	Prep_A	2	CreE	26	2.5	26.02	2.91	-0.405310715165255	26.0234829823416	2.90531071516526
1695	expm	F1	array	input	public	expm_F1_array_raw_public.csv	2a_refined_analysis_dataset	Array_1	Prep_A	1	CreJ	26	2.5	25.98	2.77	-0.268838467422738	25.9790399731776	2.76883846742274
1696	expm	F1	array	input	public	expm_F1_array_raw_public.csv	2a_refined_analysis_dataset	Array_1	Prep_A	2	CreJ	26	2.5	26.02	2.77	-0.270428184368228	26.0237907183165	2.77042818436823
1697	expm	F1	array	input	public	expm_F1_array_raw_public.csv	2a_refined_analysis_dataset	Array_1	Prep_A	2	CreJ	13	1	13.01	1.1	-0.102136608892072	13.0051993231114	1.10213660889207
1698	expm	F1	array	input	public	expm_F1_array_raw_public.csv	2a_refined_analysis_dataset	Array_1	Prep_A	1	CreJ	13	1	12.92	1.12	-0.119862928402432	12.9227708478473	1.11986292840243
1699	expm	F1	array	input	public	expm_F1_array_raw_public.csv	2a_refined_analysis_dataset	Array_2	Prep_A	1	CreE	13	1	13.13	1.06	-0.0576637329820446	13.1304422834936	1.05766373298204
1700	expm	F1	array	input	public	expm_F1_array_raw_public.csv	2a_refined_analysis_dataset	Array_2	Prep_A	2	CreE	13	1	12.95	1.05	-0.0468793377170245	12.954159756705	1.04687933771702
1701	expm	F1	array	input	public	expm_F1_array_raw_public.csv	2a_refined_analysis_dataset	Array_2	Prep_A	2	CreJ	13	1	12.95	1.08	-0.0810170042303444	12.9530511509991	1.08101700423034
1702	expm	F1	array	input	public	expm_F1_array_raw_public.csv	2a_refined_analysis_dataset	Array_2	Prep_A	1	CreJ	13	1	13.13	1.16	-0.162114400169775	13.1293336777877	1.16211440016977
1703	expm	F1	array	input	public	expm_F1_array_raw_public.csv	2a_refined_analysis_dataset	Array_1	Prep_A	1	CreE	13	1	12.92	1.06	-0.0576743526286245	12.9238794240458	1.05767435262862
1704	expm	F1	array	input	public	expm_F1_array_raw_public.csv	2a_refined_analysis_dataset	Array_1	Prep_A	2	CreE	13	1	13.01	1.07	-0.0709375421270446	13.0063078993099	1.07093754212704
1705	expm	F1	array	input	public	expm_F1_array_raw_public.csv	2a_refined_analysis_dataset	Array_2	Prep_A	2	CreJ	4	4.5	4.03	5.1	-0.6008753455717	4.03455333427529	5.1008753455717
1706	expm	F1	array	input	public	expm_F1_array_raw_public.csv	2a_refined_analysis_dataset	Array_2	Prep_A	1	CreJ	4	4.5	4	5.09	-0.585513346002781	4.00427436565369	5.08551334600278
1707	expm	F1	array	input	public	expm_F1_array_raw_public.csv	2a_refined_analysis_dataset	Array_2	Prep_A	2	CreE	4	4.5	4.03	4.81	-0.310997362077994	4.03295211254108	4.81099736207799
1708	expm	F1	array	input	public	expm_F1_array_raw_public.csv	2a_refined_analysis_dataset	Array_2	Prep_A	1	CreE	4	4.5	4	4.82	-0.321145638926843	4.00267314391948	4.82114563892684
1709	expm	F1	array	input	public	expm_F1_array_raw_public.csv	2a_refined_analysis_dataset	Array_1	Prep_A	1	CreE	4	4.5	4.04	4.84	-0.340245117066523	4.03593622554771	4.84024511706652
1710	expm	F1	array	input	public	expm_F1_array_raw_public.csv	2a_refined_analysis_dataset	Array_1	Prep_A	2	CreE	4	4.5	4.04	4.82	-0.323851139707953	4.03629336742034	4.82385113970795
1711	expm	F1	array	input	public	expm_F1_array_raw_public.csv	2a_refined_analysis_dataset	Array_1	Prep_A	2	CreJ	4	4.5	4.04	5.12	-0.620610432696571	4.03789980114841	5.12061043269657
1712	expm	F1	array	input	public	expm_F1_array_raw_public.csv	2a_refined_analysis_dataset	Array_1	Prep_A	1	CreJ	4	4.5	4.04	5.12	-0.622180859620801	4.03754265927578	5.1221808596208
1713	expm	F1	array	input	public	expm_F1_array_raw_public.csv	2a_refined_analysis_dataset	Array_2	Prep_A	2	CreE	27	2.5	27.15	2.87	-0.374515456846126	27.1497855447403	2.87451545684613
1714	expm	F1	array	input	public	expm_F1_array_raw_public.csv	2a_refined_analysis_dataset	Array_2	Prep_A	1	CreE	27	2.5	27.15	2.92	-0.419715173867436	27.1509329118953	2.91971517386744
1715	expm	F1	array	input	public	expm_F1_array_raw_public.csv	2a_refined_analysis_dataset	Array_2	Prep_A	1	CreJ	27	2.5	27.15	2.75	-0.25029736797155	27.1490922484092	2.75029736797155
1716	expm	F1	array	input	public	expm_F1_array_raw_public.csv	2a_refined_analysis_dataset	Array_2	Prep_A	2	CreJ	27	2.5	27.15	2.73	-0.23200715075406	27.1479448812542	2.73200715075406
1717	expm	F1	array	input	public	expm_F1_array_raw_public.csv	2a_refined_analysis_dataset	Array_1	Prep_A	2	CreJ	27	2.5	27.2	2.82	-0.324914626788205	27.1970868047692	2.82491462678821
1718	expm	F1	array	input	public	expm_F1_array_raw_public.csv	2a_refined_analysis_dataset	Array_1	Prep_A	1	CreJ	27	2.5	27.18	2.83	-0.326114922181555	27.1765285168647	2.82611492218156
1719	expm	F1	array	input	public	expm_F1_array_raw_public.csv	2a_refined_analysis_dataset	Array_1	Prep_A	1	CreE	27	2.5	27.18	2.92	-0.421849850404505	27.1753978411865	2.92184985040451
1720	expm	F1	array	input	public	expm_F1_array_raw_public.csv	2a_refined_analysis_dataset	Array_1	Prep_A	2	CreE	27	2.5	27.2	2.9	-0.404384278722056	27.195956129091	2.90438427872206
1721	expm	F1	array	input	public	expm_F1_array_raw_public.csv	2a_refined_analysis_dataset	Array_2	Prep_A	2	CreE	14	1	14.07	1.09	-0.0870406828213137	14.0656872025693	1.08704068282131
1722	expm	F1	array	input	public	expm_F1_array_raw_public.csv	2a_refined_analysis_dataset	Array_2	Prep_A	1	CreE	14	1	14.09	1.06	-0.0555983623286838	14.0919370023401	1.05559836232868
1723	expm	F1	array	input	public	expm_F1_array_raw_public.csv	2a_refined_analysis_dataset	Array_1	Prep_A	1	CreJ	14	1	13.95	1.05	-0.046237296099064	13.9452937067591	1.04623729609906
1724	expm	F1	array	input	public	expm_F1_array_raw_public.csv	2a_refined_analysis_dataset	Array_1	Prep_A	2	CreJ	14	1	13.93	1.14	-0.144002688978614	13.926489123792	1.14400268897861
1725	expm	F1	array	input	public	expm_F1_array_raw_public.csv	2a_refined_analysis_dataset	Array_1	Prep_A	2	CreE	14	1	13.93	1.08	-0.0831718001006936	13.9275968272392	1.08317180010069
1726	expm	F1	array	input	public	expm_F1_array_raw_public.csv	2a_refined_analysis_dataset	Array_1	Prep_A	1	CreE	14	1	13.95	1.08	-0.0772299552098537	13.9464014102063	1.07722995520985
1727	expm	F1	array	input	public	expm_F1_array_raw_public.csv	2a_refined_analysis_dataset	Array_2	Prep_A	1	CreJ	14	1	14.09	1.06	-0.0608080052728588	14.0908292512396	1.06080800527286
1728	expm	F1	array	input	public	expm_F1_array_raw_public.csv	2a_refined_analysis_dataset	Array_2	Prep_A	2	CreJ	14	1	14.06	1.13	-0.126371809932799	14.0645794514688	1.1263718099328
1729	expm	F1	array	input	public	expm_F1_array_raw_public.csv	2a_refined_analysis_dataset	Array_1	Prep_A	2	CreJ	5	4.5	4.98	5.16	-0.655677794483114	4.98275890953225	5.15567779448311
1730	expm	F1	array	input	public	expm_F1_array_raw_public.csv	2a_refined_analysis_dataset	Array_1	Prep_A	1	CreJ	5	4.5	4.95	5.06	-0.564919592705614	4.94923977501387	5.06491959270561
1731	expm	F1	array	input	public	expm_F1_array_raw_public.csv	2a_refined_analysis_dataset	Array_2	Prep_A	2	CreJ	5	4.5	5.02	5.07	-0.573887166188064	5.02203560080144	5.07388716618806
1732	expm	F1	array	input	public	expm_F1_array_raw_public.csv	2a_refined_analysis_dataset	Array_2	Prep_A	1	CreJ	5	4.5	5.06	5.18	-0.675557372024884	5.06347691065561	5.17555737202488
1733	expm	F1	array	input	public	expm_F1_array_raw_public.csv	2a_refined_analysis_dataset	Array_2	Prep_A	1	CreE	5	4.5	5.06	4.85	-0.345031722337979	5.06167566241659	4.84503172233798
1734	expm	F1	array	input	public	expm_F1_array_raw_public.csv	2a_refined_analysis_dataset	Array_2	Prep_A	2	CreE	5	4.5	5.02	4.83	-0.325272597221539	5.02023435256242	4.82527259722154
1735	expm	F1	array	input	public	expm_F1_array_raw_public.csv	2a_refined_analysis_dataset	Array_1	Prep_A	2	CreE	5	4.5	4.98	4.83	-0.32734667295948	4.98095990524238	4.82734667295948
1736	expm	F1	array	input	public	expm_F1_array_raw_public.csv	2a_refined_analysis_dataset	Array_1	Prep_A	1	CreE	5	4.5	4.95	4.85	-0.346937894764439	4.947440770724	4.84693789476444
1737	expm	F1	array	input	public	expm_F1_array_raw_public.csv	2a_refined_analysis_dataset	Array_1	Prep_A	1	CreJ	28	2.5	27.82	2.82	-0.315378110210482	27.8216339201212	2.81537811021048
1738	expm	F1	array	input	public	expm_F1_array_raw_public.csv	2a_refined_analysis_dataset	Array_1	Prep_A	2	CreJ	28	2.5	27.95	2.78	-0.282652960619082	27.9519213634785	2.78265296061908
1739	expm	F1	array	input	public	expm_F1_array_raw_public.csv	2a_refined_analysis_dataset	Array_2	Prep_A	1	CreE	28	2.5	28.17	2.93	-0.430152565110148	28.171804042259	2.93015256511015
1740	expm	F1	array	input	public	expm_F1_array_raw_public.csv	2a_refined_analysis_dataset	Array_2	Prep_A	2	CreE	28	2.5	28.08	2.92	-0.417984138033328	28.0763013970311	2.91798413803333
1741	expm	F1	array	input	public	expm_F1_array_raw_public.csv	2a_refined_analysis_dataset	Array_2	Prep_A	1	CreJ	28	2.5	28.17	2.82	-0.324966774376381	28.1722916616284	2.82496677437638
1742	expm	F1	array	input	public	expm_F1_array_raw_public.csv	2a_refined_analysis_dataset	Array_2	Prep_A	2	CreJ	28	2.5	28.08	2.76	-0.260784192509591	28.0767890164005	2.76078419250959
1743	expm	F1	array	input	public	expm_F1_array_raw_public.csv	2a_refined_analysis_dataset	Array_1	Prep_A	1	CreE	28	2.5	27.82	2.94	-0.444397671212318	27.820718569086	2.94439767121232
1744	expm	F1	array	input	public	expm_F1_array_raw_public.csv	2a_refined_analysis_dataset	Array_1	Prep_A	2	CreE	28	2.5	27.95	2.94	-0.436200804574298	27.9510060124433	2.9362008045743
1745	expm	F1	array	input	public	expm_F1_array_raw_public.csv	2a_refined_analysis_dataset	Array_2	Prep_A	2	CreE	15	1	15.09	1.1	-0.102183332793301	15.0889803312105	1.1021833327933
1746	expm	F1	array	input	public	expm_F1_array_raw_public.csv	2a_refined_analysis_dataset	Array_2	Prep_A	1	CreE	15	1	15.04	1.06	-0.064550791500231	15.0361244967144	1.06455079150023
1747	expm	F1	array	input	public	expm_F1_array_raw_public.csv	2a_refined_analysis_dataset	Array_1	Prep_A	1	CreJ	15	1	15.07	1.06	-0.0608198669606135	15.0653313619463	1.06081986696061
1748	expm	F1	array	input	public	expm_F1_array_raw_public.csv	2a_refined_analysis_dataset	Array_1	Prep_A	2	CreJ	15	1	14.96	1.14	-0.138433953249363	14.9649339621489	1.13843395324936
1749	expm	F1	array	input	public	expm_F1_array_raw_public.csv	2a_refined_analysis_dataset	Array_2	Prep_A	1	CreJ	15	1	15.04	1.14	-0.137051774787376	15.0350160038614	1.13705177478738
1750	expm	F1	array	input	public	expm_F1_array_raw_public.csv	2a_refined_analysis_dataset	Array_2	Prep_A	2	CreJ	15	1	15.09	1.26	-0.264345146876606	15.0878718383575	1.26434514687661
1751	expm	F1	array	input	public	expm_F1_array_raw_public.csv	2a_refined_analysis_dataset	Array_1	Prep_A	2	CreE	15	1	14.97	1.11	-0.111440350557391	14.9660413677751	1.11144035055739
1752	expm	F1	array	input	public	expm_F1_array_raw_public.csv	2a_refined_analysis_dataset	Array_1	Prep_A	1	CreE	15	1	15.07	1.11	-0.108590759027281	15.0664387675726	1.10859075902728
1753	expm	F1	array	input	public	expm_F1_array_raw_public.csv	2a_refined_analysis_dataset	Array_1	Prep_A	2	CreE	6	4.5	6.03	4.83	-0.33394401957191	6.02755821500388	4.83394401957191
1754	expm	F1	array	input	public	expm_F1_array_raw_public.csv	2a_refined_analysis_dataset	Array_1	Prep_A	1	CreE	6	4.5	6	4.82	-0.32264386436458	6.00465758760853	4.82264386436458
1755	expm	F1	array	input	public	expm_F1_array_raw_public.csv	2a_refined_analysis_dataset	Array_2	Prep_A	1	CreJ	6	4.5	6	5.17	-0.668083409663066	5.9960372905496	5.16808340966307
1756	expm	F1	array	input	public	expm_F1_array_raw_public.csv	2a_refined_analysis_dataset	Array_2	Prep_A	2	CreJ	6	4.5	5.97	5.1	-0.596370845669087	5.97257071002632	5.09637084566909
1757	expm	F1	array	input	public	expm_F1_array_raw_public.csv	2a_refined_analysis_dataset	Array_1	Prep_A	2	CreJ	6	4.5	6.03	5.13	-0.634188106145829	6.02939551481429	5.13418810614583
1758	expm	F1	array	input	public	expm_F1_array_raw_public.csv	2a_refined_analysis_dataset	Array_1	Prep_A	1	CreJ	6	4.5	6.01	5.12	-0.615552095833249	6.00649488741894	5.11555209583325
1759	expm	F1	array	input	public	expm_F1_array_raw_public.csv	2a_refined_analysis_dataset	Array_2	Prep_A	2	CreE	6	4.5	5.97	4.83	-0.33324047589815	5.97073182028053	4.83324047589815
1760	expm	F1	array	input	public	expm_F1_array_raw_public.csv	2a_refined_analysis_dataset	Array_2	Prep_A	1	CreE	6	4.5	5.99	4.85	-0.348929241881191	5.99419840080381	4.84892924188119
1761	expm	F1	array	input	public	expm_F1_array_raw_public.csv	2a_refined_analysis_dataset	Array_2	Prep_A	2	CreE	29	2.5	29.17	2.94	-0.441605866559591	29.1746476867634	2.94160586655959
1762	expm	F1	array	input	public	expm_F1_array_raw_public.csv	2a_refined_analysis_dataset	Array_2	Prep_A	1	CreE	29	2.5	28.99	2.95	-0.446872987452071	28.9877523906086	2.94687298745207
1763	expm	F1	array	input	public	expm_F1_array_raw_public.csv	2a_refined_analysis_dataset	Array_2	Prep_A	2	CreJ	29	2.5	29.17	2.78	-0.277098251407063	29.1728075834923	2.77709825140706
1764	expm	F1	array	input	public	expm_F1_array_raw_public.csv	2a_refined_analysis_dataset	Array_2	Prep_A	1	CreJ	29	2.5	28.99	2.7	-0.200540682345824	28.9859122873375	2.70054068234582
1765	expm	F1	array	input	public	expm_F1_array_raw_public.csv	2a_refined_analysis_dataset	Array_1	Prep_A	1	CreE	29	2.5	29.04	2.96	-0.458280474048151	29.0432772674577	2.95828047404815
1766	expm	F1	array	input	public	expm_F1_array_raw_public.csv	2a_refined_analysis_dataset	Array_1	Prep_A	2	CreE	29	2.5	28.91	2.93	-0.432265983382241	28.9138168567944	2.93226598338224
1767	expm	F1	array	input	public	expm_F1_array_raw_public.csv	2a_refined_analysis_dataset	Array_1	Prep_A	1	CreJ	29	2.5	29.04	2.77	-0.266716647658247	29.0423137672251	2.76671664765825
1768	expm	F1	array	input	public	expm_F1_array_raw_public.csv	2a_refined_analysis_dataset	Array_1	Prep_A	2	CreJ	29	2.5	28.91	2.79	-0.294084852432157	28.9128533565617	2.79408485243216
1769	expm	F1	array	input	public	expm_F1_array_raw_public.csv	2a_refined_analysis_dataset	Array_1	Prep_A	1	CreJ	16	1	16.03	1.13	-0.131846161937759	16.0256517904582	1.13184616193776
1770	expm	F1	array	input	public	expm_F1_array_raw_public.csv	2a_refined_analysis_dataset	Array_1	Prep_A	2	CreJ	16	1	16.05	1.2	-0.201977745616839	16.0458262245573	1.20197774561684
1771	expm	F1	array	input	public	expm_F1_array_raw_public.csv	2a_refined_analysis_dataset	Array_2	Prep_A	2	CreJ	16	1	16.12	1.15	-0.147823076118118	16.1205942994238	1.14782307611812
1772	expm	F1	array	input	public	expm_F1_array_raw_public.csv	2a_refined_analysis_dataset	Array_2	Prep_A	1	CreJ	16	1	16.1	1.11	-0.108601763143868	16.096097426926	1.10860176314387
1773	expm	F1	array	input	public	expm_F1_array_raw_public.csv	2a_refined_analysis_dataset	Array_2	Prep_A	1	CreE	16	1	16.1	1.08	-0.0814954155484613	16.0972037479431	1.08149541554846
1774	expm	F1	array	input	public	expm_F1_array_raw_public.csv	2a_refined_analysis_dataset	Array_2	Prep_A	2	CreE	16	1	16.12	1.07	-0.0727088061114811	16.1217006204409	1.07270880611148
1775	expm	F1	array	input	public	expm_F1_array_raw_public.csv	2a_refined_analysis_dataset	Array_1	Prep_A	1	CreE	16	1	16.03	1.1	-0.0958606779175513	16.0267586461823	1.09586067791755
1776	expm	F1	array	input	public	expm_F1_array_raw_public.csv	2a_refined_analysis_dataset	Array_1	Prep_A	2	CreE	16	1	16.05	1.11	-0.106792558246271	16.0469330802814	1.10679255824627
1777	expm	F1	array	input	public	expm_F1_array_raw_public.csv	2a_refined_analysis_dataset	Array_1	Prep_A	2	CreJ	7	4.5	7.04	5.1	-0.5979250325053	7.04119085462121	5.0979250325053
1778	expm	F1	array	input	public	expm_F1_array_raw_public.csv	2a_refined_analysis_dataset	Array_1	Prep_A	1	CreJ	7	4.5	6.99	5.15	-0.65243253061688	6.99499452986885	5.15243253061688
1779	expm	F1	array	input	public	expm_F1_array_raw_public.csv	2a_refined_analysis_dataset	Array_1	Prep_A	2	CreE	7	4.5	7.04	4.84	-0.335465460922044	7.03935262067665	4.83546546092204
1780	expm	F1	array	input	public	expm_F1_array_raw_public.csv	2a_refined_analysis_dataset	Array_1	Prep_A	1	CreE	7	4.5	6.99	4.84	-0.344791297794834	6.99315629592429	4.84479129779483
1781	expm	F1	array	input	public	expm_F1_array_raw_public.csv	2a_refined_analysis_dataset	Array_2	Prep_A	2	CreE	7	4.5	7.03	4.86	-0.356168065241103	7.02750830262869	4.8561680652411
1782	expm	F1	array	input	public	expm_F1_array_raw_public.csv	2a_refined_analysis_dataset	Array_2	Prep_A	1	CreE	7	4.5	7.03	4.86	-0.364004340035834	7.03371950070266	4.86400434003583
1783	expm	F1	array	input	public	expm_F1_array_raw_public.csv	2a_refined_analysis_dataset	Array_2	Prep_A	1	CreJ	7	4.5	7.04	5.1	-0.603406742048733	7.03555924187268	5.10340674204873
1784	expm	F1	array	input	public	expm_F1_array_raw_public.csv	2a_refined_analysis_dataset	Array_2	Prep_A	2	CreJ	7	4.5	7.03	5.16	-0.664360919322353	7.02934804379871	5.16436091932235
1785	expm	F1	array	input	public	expm_F1_array_raw_public.csv	2a_refined_analysis_dataset	Array_1	Prep_A	2	CreJ	30	2.5	29.85	2.74	-0.23574259765216	29.8472700339799	2.73574259765216
1786	expm	F1	array	input	public	expm_F1_array_raw_public.csv	2a_refined_analysis_dataset	Array_1	Prep_A	1	CreJ	30	2.5	30.18	2.66	-0.164100014149711	30.1761388567457	2.66410001414971
1787	expm	F1	array	input	public	expm_F1_array_raw_public.csv	2a_refined_analysis_dataset	Array_2	Prep_A	2	CreE	30	2.5	30.09	2.97	-0.465954105590051	30.0916705742052	2.96595410559005
1788	expm	F1	array	input	public	expm_F1_array_raw_public.csv	2a_refined_analysis_dataset	Array_2	Prep_A	1	CreE	30	2.5	30.16	2.96	-0.46259811238815	30.1577863340981	2.96259811238815
1789	expm	F1	array	input	public	expm_F1_array_raw_public.csv	2a_refined_analysis_dataset	Array_1	Prep_A	2	CreE	30	2.5	29.85	2.94	-0.44194875509362	29.8491122788651	2.94194875509362
1790	expm	F1	array	input	public	expm_F1_array_raw_public.csv	2a_refined_analysis_dataset	Array_1	Prep_A	1	CreE	30	2.5	30.18	2.93	-0.43298381563826	30.1779811016309	2.93298381563826
1791	expm	F1	array	input	public	expm_F1_array_raw_public.csv	2a_refined_analysis_dataset	Array_2	Prep_A	2	CreJ	30	2.5	30.09	2.77	-0.267236903861656	30.0898287482381	2.76723690386166
1792	expm	F1	array	input	public	expm_F1_array_raw_public.csv	2a_refined_analysis_dataset	Array_2	Prep_A	1	CreJ	30	2.5	30.16	2.65	-0.145418220812646	30.155944508131	2.64541822081265
1793	expm	F1	array	input	public	expm_F1_array_raw_public.csv	2a_refined_analysis_dataset	Array_2	Prep_A	2	CreE	17	1	17.07	1.14	-0.143581566704598	17.0655479334085	1.1435815667046
1794	expm	F1	array	input	public	expm_F1_array_raw_public.csv	2a_refined_analysis_dataset	Array_2	Prep_A	1	CreE	17	1	17.06	1.09	-0.0854814233716976	17.0609851930727	1.0854814233717
1795	expm	F1	array	input	public	expm_F1_array_raw_public.csv	2a_refined_analysis_dataset	Array_1	Prep_A	2	CreE	17	1	17.02	1.16	-0.158821427134708	17.0241921974513	1.15882142713471
1796	expm	F1	array	input	public	expm_F1_array_raw_public.csv	2a_refined_analysis_dataset	Array_1	Prep_A	1	CreE	17	1	17.14	1.08	-0.0841509308823776	17.1385231156107	1.08415093088238
1797	expm	F1	array	input	public	expm_F1_array_raw_public.csv	2a_refined_analysis_dataset	Array_1	Prep_A	1	CreJ	17	1	17.14	1.15	-0.149661049962834	17.1403851706064	1.14966104996283
1798	expm	F1	array	input	public	expm_F1_array_raw_public.csv	2a_refined_analysis_dataset	Array_1	Prep_A	2	CreJ	17	1	17.03	1	-0.00125280520804871	17.026054252447	1.00125280520805
1799	expm	F1	array	input	public	expm_F1_array_raw_public.csv	2a_refined_analysis_dataset	Array_2	Prep_A	2	CreJ	17	1	17.06	1.16	-0.160972871774664	17.0644418162894	1.16097287177466
1800	expm	F1	array	input	public	expm_F1_array_raw_public.csv	2a_refined_analysis_dataset	Array_2	Prep_A	1	CreJ	17	1	17.06	1.06	-0.0586477788440241	17.0598790759536	1.05864777884402
1801	expm	F1	array	input	public	expm_F1_array_raw_public.csv	2a_refined_analysis_dataset	Array_2	Prep_A	1	CreJ	8	4.5	8.03	5.16	-0.661946338511616	8.02580707187417	5.16194633851162
1802	expm	F1	array	input	public	expm_F1_array_raw_public.csv	2a_refined_analysis_dataset	Array_2	Prep_A	2	CreJ	8	4.5	8.09	5.27	-0.774606625654097	8.09092380194005	5.2746066256541
1803	expm	F1	array	input	public	expm_F1_array_raw_public.csv	2a_refined_analysis_dataset	Array_1	Prep_A	1	CreE	8	4.5	7.95	4.87	-0.372845822281092	7.94615726866328	4.87284582228109
1804	expm	F1	array	input	public	expm_F1_array_raw_public.csv	2a_refined_analysis_dataset	Array_1	Prep_A	2	CreE	8	4.5	7.92	4.87	-0.367662104888332	7.92331080410547	4.86766210488833
1805	expm	F1	array	input	public	expm_F1_array_raw_public.csv	2a_refined_analysis_dataset	Array_2	Prep_A	1	CreE	8	4.5	8.02	4.86	-0.363919796412311	8.02394770912968	4.86391979641231
1806	expm	F1	array	input	public	expm_F1_array_raw_public.csv	2a_refined_analysis_dataset	Array_2	Prep_A	2	CreE	8	4.5	8.09	4.81	-0.313534463446652	8.08906443919556	4.81353446344665
1807	expm	F1	array	input	public	expm_F1_array_raw_public.csv	2a_refined_analysis_dataset	Array_1	Prep_A	1	CreJ	8	4.5	7.95	5.2	-0.696035156167031	7.94800900202729	5.19603515616703
1808	expm	F1	array	input	public	expm_F1_array_raw_public.csv	2a_refined_analysis_dataset	Array_1	Prep_A	2	CreJ	8	4.5	7.93	5.15	-0.651541194235031	7.92516253746948	5.15154119423503
1809	expm	F1	array	input	public	expm_F1_array_raw_public.csv	2a_refined_analysis_dataset	Array_2	Prep_A	2	CreE	31	2.5	31.22	2.95	-0.454488042204964	31.2200239951372	2.95448804220496
1810	expm	F1	array	input	public	expm_F1_array_raw_public.csv	2a_refined_analysis_dataset	Array_2	Prep_A	1	CreE	31	2.5	31.38	2.93	-0.428198629874875	31.3760202659224	2.92819862987487
1811	expm	F1	array	input	public	expm_F1_array_raw_public.csv	2a_refined_analysis_dataset	Array_2	Prep_A	2	CreJ	31	2.5	31.22	2.7	-0.198339492327384	31.2181813883209	2.69833949232738
1812	expm	F1	array	input	public	expm_F1_array_raw_public.csv	2a_refined_analysis_dataset	Array_2	Prep_A	1	CreJ	31	2.5	31.37	2.72	-0.215803866863694	31.3741776591061	2.71580386686369
1813	expm	F1	array	input	public	expm_F1_array_raw_public.csv	2a_refined_analysis_dataset	Array_1	Prep_A	2	CreE	31	2.5	30.87	2.98	-0.481894206391865	30.8726710230066	2.98189420639186
1814	expm	F1	array	input	public	expm_F1_array_raw_public.csv	2a_refined_analysis_dataset	Array_1	Prep_A	1	CreE	31	2.5	31.04	2.99	-0.494461406843974	31.0419705743395	2.99446140684397
1815	expm	F1	array	input	public	expm_F1_array_raw_public.csv	2a_refined_analysis_dataset	Array_1	Prep_A	1	CreJ	31	2.5	31.04	2.78	-0.277806225695536	31.0421949518384	2.77780622569554
1816	expm	F1	array	input	public	expm_F1_array_raw_public.csv	2a_refined_analysis_dataset	Array_1	Prep_A	2	CreJ	31	2.5	30.87	2.77	-0.274214638514836	30.8728954005055	2.77421463851484
1817	expm	F1	array	input	public	expm_F1_array_raw_public.csv	2a_refined_analysis_dataset	Array_2	Prep_A	2	CreE	18	1	18.13	1.13	-0.134745509974888	18.1275480137311	1.13474550997489
1818	expm	F1	array	input	public	expm_F1_array_raw_public.csv	2a_refined_analysis_dataset	Array_2	Prep_A	1	CreE	18	1	18.05	1.11	-0.107337212608098	18.0453516995391	1.1073372126081
1819	expm	F1	array	input	public	expm_F1_array_raw_public.csv	2a_refined_analysis_dataset	Array_1	Prep_A	1	CreJ	18	1	18.02	1.14	-0.143402841556332	18.0198799954401	1.14340284155633
1820	expm	F1	array	input	public	expm_F1_array_raw_public.csv	2a_refined_analysis_dataset	Array_1	Prep_A	2	CreJ	18	1	17.98	1.13	-0.130291994364802	17.9755961334868	1.1302919943648
1821	expm	F1	array	input	public	expm_F1_array_raw_public.csv	2a_refined_analysis_dataset	Array_2	Prep_A	2	CreJ	18	1	18.13	1.13	-0.134072044519488	18.1294090772264	1.13407204451949
1822	expm	F1	array	input	public	expm_F1_array_raw_public.csv	2a_refined_analysis_dataset	Array_2	Prep_A	1	CreJ	18	1	18.05	1.08	-0.0816035443063381	18.0472127630344	1.08160354430634
1823	expm	F1	array	input	public	expm_F1_array_raw_public.csv	2a_refined_analysis_dataset	Array_1	Prep_A	2	CreE	18	1	17.98	1.16	-0.155796958859189	17.9767029556073	1.15579695885919
1824	expm	F1	array	input	public	expm_F1_array_raw_public.csv	2a_refined_analysis_dataset	Array_1	Prep_A	1	CreE	18	1	18.02	1.15	-0.147054584046449	18.0209868175606	1.14705458404645
1825	expm	F1	array	input	public	expm_F1_array_raw_public.csv	2a_refined_analysis_dataset	Array_2	Prep_A	2	CreJ	9	4.5	9.04	5.07	-0.565744773843092	9.04451386622424	5.06574477384309
1826	expm	F1	array	input	public	expm_F1_array_raw_public.csv	2a_refined_analysis_dataset	Array_2	Prep_A	1	CreJ	9	4.5	9.04	5.16	-0.661380024846532	9.0416919397994	5.16138002484653
1827	expm	F1	array	input	public	expm_F1_array_raw_public.csv	2a_refined_analysis_dataset	Array_2	Prep_A	1	CreE	9	4.5	9.04	4.88	-0.379830273392963	9.03985618511228	4.87983027339296
1828	expm	F1	array	input	public	expm_F1_array_raw_public.csv	2a_refined_analysis_dataset	Array_2	Prep_A	2	CreE	9	4.5	9.04	4.89	-0.387430620805083	9.04267811153713	4.88743062080508
1829	expm	F1	array	input	public	expm_F1_array_raw_public.csv	2a_refined_analysis_dataset	Array_1	Prep_A	1	CreE	9	4.5	8.97	4.91	-0.413508454723653	8.96517368692175	4.91350845472365
1830	expm	F1	array	input	public	expm_F1_array_raw_public.csv	2a_refined_analysis_dataset	Array_1	Prep_A	2	CreE	9	4.5	9.01	4.88	-0.379951198844123	9.01051070132486	4.87995119884412
1831	expm	F1	array	input	public	expm_F1_array_raw_public.csv	2a_refined_analysis_dataset	Array_1	Prep_A	1	CreJ	9	4.5	8.97	5.11	-0.607224611115893	8.96701005598993	5.10722461111589
1832	expm	F1	array	input	public	expm_F1_array_raw_public.csv	2a_refined_analysis_dataset	Array_1	Prep_A	2	CreJ	9	4.5	9.01	5.13	-0.625207886699182	9.01234707039304	5.12520788669918
1833	expm	F1	array	input	public	expm_F1_array_raw_public.csv	2a_refined_analysis_dataset	Array_2	Prep_A	2	CreJ	32	2.5	31.97	2.73	-0.233143411660232	31.9680076026887	2.73314341166023
1834	expm	F1	array	input	public	expm_F1_array_raw_public.csv	2a_refined_analysis_dataset	Array_2	Prep_A	1	CreJ	32	2.5	32.04	2.69	-0.193364667678582	32.037058416192	2.69336466767858
1835	expm	F1	array	input	public	expm_F1_array_raw_public.csv	2a_refined_analysis_dataset	Array_1	Prep_A	1	CreJ	32	2.5	31.96	2.75	-0.248285821812091	31.960092756585	2.74828582181209
1836	expm	F1	array	input	public	expm_F1_array_raw_public.csv	2a_refined_analysis_dataset	Array_1	Prep_A	2	CreJ	32	2.5	31.98	2.73	-0.229860881234351	31.9792094081231	2.72986088123435
1837	expm	F1	array	input	public	expm_F1_array_raw_public.csv	2a_refined_analysis_dataset	Array_2	Prep_A	1	CreE	32	2.5	32.04	2.97	-0.465879617916688	32.0389026047852	2.96587961791669
1838	expm	F1	array	input	public	expm_F1_array_raw_public.csv	2a_refined_analysis_dataset	Array_2	Prep_A	2	CreE	32	2.5	31.97	3	-0.501035660838479	31.9698517912819	3.00103566083848
1839	expm	F1	array	input	public	expm_F1_array_raw_public.csv	2a_refined_analysis_dataset	Array_1	Prep_A	2	CreE	32	2.5	31.98	2.92	-0.424583356728348	31.9810526776791	2.92458335672835
1840	expm	F1	array	input	public	expm_F1_array_raw_public.csv	2a_refined_analysis_dataset	Array_1	Prep_A	1	CreE	32	2.5	31.96	2.97	-0.469861370625829	31.961936026141	2.96986137062583
1841	expm	F1	array	input	public	expm_F1_array_raw_public.csv	2a_refined_analysis_dataset	Array_2	Prep_A	2	CreE	19	1	19.08	1.13	-0.133779990532688	19.0770793808084	1.13377999053269
1842	expm	F1	array	input	public	expm_F1_array_raw_public.csv	2a_refined_analysis_dataset	Array_2	Prep_A	1	CreE	19	1	18.87	1.14	-0.135688959327638	18.8707843409525	1.13568895932764
1843	expm	F1	array	input	public	expm_F1_array_raw_public.csv	2a_refined_analysis_dataset	Array_1	Prep_A	1	CreJ	19	1	18.93	1.05	-0.0510825783584934	18.9258741065196	1.05108257835849
1844	expm	F1	array	input	public	expm_F1_array_raw_public.csv	2a_refined_analysis_dataset	Array_1	Prep_A	2	CreJ	19	1	19.11	1.11	-0.113977621021363	19.1139745795188	1.11397762102136
1845	expm	F1	array	input	public	expm_F1_array_raw_public.csv	2a_refined_analysis_dataset	Array_2	Prep_A	2	CreJ	19	1	19.08	1	0.00208592418559383	19.0789413323384	0.997914075814406
1846	expm	F1	array	input	public	expm_F1_array_raw_public.csv	2a_refined_analysis_dataset	Array_2	Prep_A	1	CreJ	19	1	18.87	1.18	-0.18446632228076	18.8726462924825	1.18446632228076
1847	expm	F1	array	input	public	expm_F1_array_raw_public.csv	2a_refined_analysis_dataset	Array_1	Prep_A	1	CreE	19	1	18.92	1.13	-0.131524222511878	18.9240123780674	1.13152422251188
1848	expm	F1	array	input	public	expm_F1_array_raw_public.csv	2a_refined_analysis_dataset	Array_1	Prep_A	2	CreE	19	1	19.11	1.12	-0.119692846463808	19.1121128510666	1.11969284646381
1849	expm	F1	array	input	public	expm_F1_array_raw_public.csv	2a_refined_analysis_dataset	Array_1	Prep_A	1	CreJ	10	4.5	10.05	5.16	-0.657904359196637	10.0539947306789	5.15790435919664
1850	expm	F1	array	input	public	expm_F1_array_raw_public.csv	2a_refined_analysis_dataset	Array_1	Prep_A	2	CreJ	10	4.5	9.96	5.18	-0.675708388881647	9.96308507796432	5.17570838888165
1851	expm	F1	array	input	public	expm_F1_array_raw_public.csv	2a_refined_analysis_dataset	Array_2	Prep_A	1	CreE	10	4.5	10.05	4.9	-0.398612008708487	10.0478263663799	4.89861200870849
1852	expm	F1	array	input	public	expm_F1_array_raw_public.csv	2a_refined_analysis_dataset	Array_2	Prep_A	2	CreE	10	4.5	9.99	4.87	-0.374376587639618	9.98501475954278	4.87437658763962
1853	expm	F1	array	input	public	expm_F1_array_raw_public.csv	2a_refined_analysis_dataset	Array_1	Prep_A	1	CreE	10	4.5	10.05	4.89	-0.393860359212808	10.0521464673997	4.89386035921281
1854	expm	F1	array	input	public	expm_F1_array_raw_public.csv	2a_refined_analysis_dataset	Array_1	Prep_A	2	CreE	10	4.5	9.96	4.88	-0.383146363623298	9.96123681468512	4.8831463636233
1855	expm	F1	array	input	public	expm_F1_array_raw_public.csv	2a_refined_analysis_dataset	Array_2	Prep_A	1	CreJ	10	4.5	10.05	5.2	-0.697372736131718	10.0496791025908	5.19737273613172
1856	expm	F1	array	input	public	expm_F1_array_raw_public.csv	2a_refined_analysis_dataset	Array_2	Prep_A	2	CreJ	10	4.5	9.99	5.19	-0.687496283404818	9.98686749575366	5.18749628340482
1857	expm	F1	array	input	public	expm_F1_array_raw_public.csv	2a_refined_analysis_dataset	Array_2	Prep_A	2	CreE	33	2.5	33.3	2.96	-0.457501875020189	33.3029785688832	2.95750187502019
1858	expm	F1	array	input	public	expm_F1_array_raw_public.csv	2a_refined_analysis_dataset	Array_2	Prep_A	1	CreE	33	2.5	33.19	2.94	-0.435925345244769	33.187311389537	2.93592534524477
1859	expm	F1	array	input	public	expm_F1_array_raw_public.csv	2a_refined_analysis_dataset	Array_1	Prep_A	2	CreJ	33	2.5	32.89	2.72	-0.222177302399402	32.8937137705759	2.7221773023994
1860	expm	F1	array	input	public	expm_F1_array_raw_public.csv	2a_refined_analysis_dataset	Array_1	Prep_A	1	CreJ	33	2.5	32.93	2.67	-0.168095815746172	32.9302769910212	2.66809581574617
1861	expm	F1	array	input	public	expm_F1_array_raw_public.csv	2a_refined_analysis_dataset	Array_2	Prep_A	2	CreJ	33	2.5	33.3	2.74	-0.241906224421927	33.3023705658232	2.74190622442193
1862	expm	F1	array	input	public	expm_F1_array_raw_public.csv	2a_refined_analysis_dataset	Array_2	Prep_A	1	CreJ	33	2.5	33.19	2.76	-0.263016853315446	33.186703386477	2.76301685331545
1863	expm	F1	array	input	public	expm_F1_array_raw_public.csv	2a_refined_analysis_dataset	Array_1	Prep_A	2	CreE	33	2.5	32.9	3.01	-0.514937071554799	32.8955597281792	3.0149370715548
1864	expm	F1	array	input	public	expm_F1_array_raw_public.csv	2a_refined_analysis_dataset	Array_1	Prep_A	1	CreE	33	2.5	32.93	2.97	-0.470815951676129	32.9321229486245	2.97081595167613
1865	expm	F1	array	input	public	expm_F1_array_raw_public.csv	2a_refined_analysis_dataset	Array_1	Prep_A	1	CreE	20	1	20.12	1.12	-0.118013428349165	20.1248174060599	1.11801342834917
1866	expm	F1	array	input	public	expm_F1_array_raw_public.csv	2a_refined_analysis_dataset	Array_1	Prep_A	2	CreE	20	1	20.16	1.15	-0.145363642000765	20.1623520971148	1.14536364200077
1867	expm	F1	array	input	public	expm_F1_array_raw_public.csv	2a_refined_analysis_dataset	Array_1	Prep_A	1	CreJ	20	1	20.13	1.17	-0.173932477258788	20.1266779046523	1.17393247725879
1868	expm	F1	array	input	public	expm_F1_array_raw_public.csv	2a_refined_analysis_dataset	Array_1	Prep_A	2	CreJ	20	1	20.16	1.05	-0.0522109454522783	20.1642125957072	1.05221094545228
1869	expm	F1	array	input	public	expm_F1_array_raw_public.csv	2a_refined_analysis_dataset	Array_2	Prep_A	1	CreJ	20	1	20.16	1.08	-0.0755677377846815	20.1606813035738	1.07556773778468
1870	expm	F1	array	input	public	expm_F1_array_raw_public.csv	2a_refined_analysis_dataset	Array_2	Prep_A	2	CreJ	20	1	20.01	1.13	-0.128647043749192	20.0108549880079	1.12864704374919
1871	expm	F1	array	input	public	expm_F1_array_raw_public.csv	2a_refined_analysis_dataset	Array_2	Prep_A	1	CreE	20	1	20.16	1.15	-0.147498083125205	20.1588206414189	1.1474980831252
1872	expm	F1	array	input	public	expm_F1_array_raw_public.csv	2a_refined_analysis_dataset	Array_2	Prep_A	2	CreE	20	1	20.01	1.15	-0.145297461248955	20.008994325853	1.14529746124895
1873	expm	F1	array	input	public	expm_F1_array_raw_public.csv	2a_refined_analysis_dataset	Array_1	Prep_A	2	CreE	11	4.5	10.96	4.92	-0.417503051026118	10.9634954259689	4.91750305102612
1874	expm	F1	array	input	public	expm_F1_array_raw_public.csv	2a_refined_analysis_dataset	Array_1	Prep_A	1	CreE	11	4.5	11.09	4.9	-0.395504031892708	11.0914080725423	4.89550403189271
1875	expm	F1	array	input	public	expm_F1_array_raw_public.csv	2a_refined_analysis_dataset	Array_2	Prep_A	1	CreE	11	4.5	10.92	4.87	-0.374018938383128	10.9184281954133	4.87401893838313
1876	expm	F1	array	input	public	expm_F1_array_raw_public.csv	2a_refined_analysis_dataset	Array_2	Prep_A	2	CreE	11	4.5	11.08	4.89	-0.393661906193787	11.0758587998544	4.89366190619379
1877	expm	F1	array	input	public	expm_F1_array_raw_public.csv	2a_refined_analysis_dataset	Array_2	Prep_A	1	CreJ	11	4.5	10.92	5.14	-0.637642720314699	10.9202690724477	5.1376427203147
1878	expm	F1	array	input	public	expm_F1_array_raw_public.csv	2a_refined_analysis_dataset	Array_2	Prep_A	2	CreJ	11	4.5	11.08	5.13	-0.628582458625389	11.0776996768888	5.12858245862539
1879	expm	F1	array	input	public	expm_F1_array_raw_public.csv	2a_refined_analysis_dataset	Array_1	Prep_A	2	CreJ	11	4.5	10.97	5.14	-0.637741587775911	10.9653369337538	5.13774158777591
1880	expm	F1	array	input	public	expm_F1_array_raw_public.csv	2a_refined_analysis_dataset	Array_1	Prep_A	1	CreJ	11	4.5	11.09	5.14	-0.6372121837801	11.0932495803272	5.1372121837801
1881	expm	F1	array	input	public	expm_F1_array_raw_public.csv	2a_refined_analysis_dataset	Array_2	Prep_A	1	CreE	34	2.5	34.19	2.97	-0.466387252382751	34.1852052758183	2.96638725238275
1882	expm	F1	array	input	public	expm_F1_array_raw_public.csv	2a_refined_analysis_dataset	Array_2	Prep_A	2	CreE	34	2.5	33.98	3	-0.501197215129711	33.9836658954379	3.00119721512971
1883	expm	F1	array	input	public	expm_F1_array_raw_public.csv	2a_refined_analysis_dataset	Array_2	Prep_A	2	CreJ	34	2.5	33.98	2.78	-0.276495320684746	33.9847886235758	2.77649532068475
1884	expm	F1	array	input	public	expm_F1_array_raw_public.csv	2a_refined_analysis_dataset	Array_2	Prep_A	1	CreJ	34	2.5	34.19	2.75	-0.251344757206627	34.1863280039562	2.75134475720663
1885	expm	F1	array	input	public	expm_F1_array_raw_public.csv	2a_refined_analysis_dataset	Array_1	Prep_A	2	CreE	34	2.5	34.24	3	-0.497119055742171	34.2429800936036	2.99711905574217
1886	expm	F1	array	input	public	expm_F1_array_raw_public.csv	2a_refined_analysis_dataset	Array_1	Prep_A	1	CreE	34	2.5	34.1	2.97	-0.474784471450851	34.0975625975481	2.97478447145085
1887	expm	F1	array	input	public	expm_F1_array_raw_public.csv	2a_refined_analysis_dataset	Array_1	Prep_A	2	CreJ	34	2.5	34.24	2.77	-0.273441449319021	34.2441023921883	2.77344144931902
1888	expm	F1	array	input	public	expm_F1_array_raw_public.csv	2a_refined_analysis_dataset	Array_1	Prep_A	1	CreJ	34	2.5	34.1	2.73	-0.228143501763851	34.0986848961328	2.72814350176385
1889	expm	F1	array	input	public	expm_F1_array_raw_public.csv	2a_refined_analysis_dataset	Array_1	Prep_A	2	CreJ	21	1	21.07	1.13	-0.125052052502047	21.0669226957787	1.12505205250205
1890	expm	F1	array	input	public	expm_F1_array_raw_public.csv	2a_refined_analysis_dataset	Array_1	Prep_A	1	CreJ	21	1	20.93	1.16	-0.164970447157897	20.9260869070734	1.1649704471579
1891	expm	F1	array	input	public	expm_F1_array_raw_public.csv	2a_refined_analysis_dataset	Array_1	Prep_A	2	CreE	21	1	21.07	1.17	-0.165756994980063	21.0680301889027	1.16575699498006
1892	expm	F1	array	input	public	expm_F1_array_raw_public.csv	2a_refined_analysis_dataset	Array_1	Prep_A	1	CreE	21	1	20.93	1.17	-0.166463161671343	20.9271944001974	1.16646316167134
1893	expm	F1	array	input	public	expm_F1_array_raw_public.csv	2a_refined_analysis_dataset	Array_2	Prep_A	2	CreE	21	1	21.12	1.18	-0.183145682197803	21.1196159919086	1.1831456821978
1894	expm	F1	array	input	public	expm_F1_array_raw_public.csv	2a_refined_analysis_dataset	Array_2	Prep_A	1	CreE	21	1	21.14	1.19	-0.194680997930783	21.1402632112235	1.19468099793078
1895	expm	F1	array	input	public	expm_F1_array_raw_public.csv	2a_refined_analysis_dataset	Array_2	Prep_A	1	CreJ	21	1	21.14	1.16	-0.160885843585832	21.1391561112202	1.16088584358583
1896	expm	F1	array	input	public	expm_F1_array_raw_public.csv	2a_refined_analysis_dataset	Array_2	Prep_A	2	CreJ	21	1	21.12	1.1	-0.102348977312322	21.1185088919053	1.10234897731232
1897	expm	F1	array	input	public	expm_F1_array_raw_public.csv	2a_refined_analysis_dataset	Array_2	Prep_A	2	CreE	12	4.5	11.96	4.93	-0.42954036443657	11.9618394234508	4.92954036443657
1898	expm	F1	array	input	public	expm_F1_array_raw_public.csv	2a_refined_analysis_dataset	Array_2	Prep_A	1	CreE	12	4.5	11.97	4.91	-0.40803125183182	11.966361419925	4.90803125183182
1899	expm	F1	array	input	public	expm_F1_array_raw_public.csv	2a_refined_analysis_dataset	Array_2	Prep_A	2	CreJ	12	4.5	11.96	5.15	-0.648275140834111	11.9636904348894	5.14827514083411
1900	expm	F1	array	input	public	expm_F1_array_raw_public.csv	2a_refined_analysis_dataset	Array_2	Prep_A	1	CreJ	12	4.5	11.97	5.22	-0.720322189895611	11.9682124313636	5.22032218989561
1901	expm	F1	array	input	public	expm_F1_array_raw_public.csv	2a_refined_analysis_dataset	Array_1	Prep_A	2	CreJ	12	4.5	11.97	5.18	-0.680713500699911	11.9718273834854	5.18071350069991
1902	expm	F1	array	input	public	expm_F1_array_raw_public.csv	2a_refined_analysis_dataset	Array_1	Prep_A	1	CreJ	12	4.5	12.07	5.21	-0.713077596012431	12.0662584759555	5.21307759601243
1903	expm	F1	array	input	public	expm_F1_array_raw_public.csv	2a_refined_analysis_dataset	Array_1	Prep_A	2	CreE	12	4.5	11.97	4.92	-0.41600639237874	11.9699744279848	4.91600639237874
1904	expm	F1	array	input	public	expm_F1_array_raw_public.csv	2a_refined_analysis_dataset	Array_1	Prep_A	1	CreE	12	4.5	12.06	4.92	-0.42243604206937	12.0644055204549	4.92243604206937
1905	expm	F1	array	input	public	expm_F1_array_raw_public.csv	2a_refined_analysis_dataset	Array_2	Prep_A	1	CreE	35	2.5	35.58	3.03	-0.529677249728949	35.577945647294	3.02967724972895
1906	expm	F1	array	input	public	expm_F1_array_raw_public.csv	2a_refined_analysis_dataset	Array_2	Prep_A	2	CreE	35	2.5	35.03	2.97	-0.468429674293739	35.0279942267572	2.96842967429374
1907	expm	F1	array	input	public	expm_F1_array_raw_public.csv	2a_refined_analysis_dataset	Array_2	Prep_A	1	CreJ	35	2.5	35.58	2.64	-0.13601995591001	35.5760990353328	2.63601995591001
1908	expm	F1	array	input	public	expm_F1_array_raw_public.csv	2a_refined_analysis_dataset	Array_2	Prep_A	2	CreJ	35	2.5	35.03	2.73	-0.23200547660819	35.026147614796	2.73200547660819
1909	expm	F1	array	input	public	expm_F1_array_raw_public.csv	2a_refined_analysis_dataset	Array_1	Prep_A	1	CreJ	35	2.5	35.13	2.82	-0.321472410990341	35.1330120586102	2.82147241099034
1910	expm	F1	array	input	public	expm_F1_array_raw_public.csv	2a_refined_analysis_dataset	Array_1	Prep_A	2	CreJ	35	2.5	35.2	2.81	-0.310338493998821	35.1968280668324	2.81033849399882
1911	expm	F1	array	input	public	expm_F1_array_raw_public.csv	2a_refined_analysis_dataset	Array_1	Prep_A	1	CreE	35	2.5	35.13	3	-0.498615574350959	35.131886936057	2.99861557435096
1912	expm	F1	array	input	public	expm_F1_array_raw_public.csv	2a_refined_analysis_dataset	Array_1	Prep_A	2	CreE	35	2.5	35.2	3.08	-0.576460361534069	35.1957029442793	3.07646036153407
1913	expm	F1	array	input	public	expm_F1_array_raw_public.csv	2a_refined_analysis_dataset	Array_1	Prep_A	1	CreE	22	1	22.05	1.17	-0.17000197209519	22.0505571867627	1.17000197209519
1914	expm	F1	array	input	public	expm_F1_array_raw_public.csv	2a_refined_analysis_dataset	Array_1	Prep_A	2	CreE	22	1	21.98	1.16	-0.15522140687471	21.9802812680183	1.15522140687471
1915	expm	F1	array	input	public	expm_F1_array_raw_public.csv	2a_refined_analysis_dataset	Array_2	Prep_A	2	CreE	22	1	22.1	1.2	-0.19515044590783	22.0966387989909	1.19515044590783
1916	expm	F1	array	input	public	expm_F1_array_raw_public.csv	2a_refined_analysis_dataset	Array_2	Prep_A	1	CreE	22	1	22.01	1.2	-0.19684043271142	22.014598700774	1.19684043271142
1917	expm	F1	array	input	public	expm_F1_array_raw_public.csv	2a_refined_analysis_dataset	Array_1	Prep_A	2	CreJ	22	1	21.98	1.21	-0.211005983203027	21.9791724223237	1.21100598320303
1918	expm	F1	array	input	public	expm_F1_array_raw_public.csv	2a_refined_analysis_dataset	Array_1	Prep_A	1	CreJ	22	1	22.05	1.14	-0.140147661247087	22.0494483410681	1.14014766124709
1919	expm	F1	array	input	public	expm_F1_array_raw_public.csv	2a_refined_analysis_dataset	Array_2	Prep_A	1	CreJ	22	1	22.01	1.14	-0.137057094024636	22.014053382331	1.13705709402464
1920	expm	F1	array	input	public	expm_F1_array_raw_public.csv	2a_refined_analysis_dataset	Array_2	Prep_A	2	CreJ	22	1	22.1	1.12	-0.120448039609246	22.0960934805479	1.12044803960925
1921	expm	F1	array	input	public	expm_F1_array_raw_public.csv	2a_refined_analysis_dataset	Array_1	Prep_A	2	CreE	13	4.5	13.07	4.96	-0.462053586204329	13.0685290564013	4.96205358620433
1922	expm	F1	array	input	public	expm_F1_array_raw_public.csv	2a_refined_analysis_dataset	Array_1	Prep_A	1	CreE	13	4.5	13.01	4.96	-0.463161051739058	13.0116880402556	4.96316105173906
1923	expm	F1	array	input	public	expm_F1_array_raw_public.csv	2a_refined_analysis_dataset	Array_2	Prep_A	2	CreJ	13	4.5	13.06	5.18	-0.681989332887043	13.0631468641439	5.18198933288704
1924	expm	F1	array	input	public	expm_F1_array_raw_public.csv	2a_refined_analysis_dataset	Array_2	Prep_A	1	CreJ	13	4.5	13.2	5.22	-0.721174272124673	13.2007417112627	5.22117427212467
1925	expm	F1	array	input	public	expm_F1_array_raw_public.csv	2a_refined_analysis_dataset	Array_2	Prep_A	2	CreE	13	4.5	13.06	4.9	-0.399409455882599	13.0612939980243	4.8994094558826
1926	expm	F1	array	input	public	expm_F1_array_raw_public.csv	2a_refined_analysis_dataset	Array_2	Prep_A	1	CreE	13	4.5	13.2	4.9	-0.402967243429448	13.1988888451431	4.90296724342945
1927	expm	F1	array	input	public	expm_F1_array_raw_public.csv	2a_refined_analysis_dataset	Array_1	Prep_A	1	CreJ	13	4.5	13.01	5.24	-0.735165417848021	13.0135504071283	5.23516541784802
1928	expm	F1	array	input	public	expm_F1_array_raw_public.csv	2a_refined_analysis_dataset	Array_1	Prep_A	2	CreJ	13	4.5	13.07	5.28	-0.775357855193061	13.070391423274	5.27535785519306
1929	expm	F1	array	input	public	expm_F1_array_raw_public.csv	2a_refined_analysis_dataset	Array_2	Prep_A	1	CreJ	23	1	23.18	1.06	-0.0601010649485112	23.1792494743744	1.06010106494851
1930	expm	F1	array	input	public	expm_F1_array_raw_public.csv	2a_refined_analysis_dataset	Array_2	Prep_A	2	CreJ	23	1	23.04	1.17	-0.173580331643191	23.0374155441064	1.17358033164319
1931	expm	F1	array	input	public	expm_F1_array_raw_public.csv	2a_refined_analysis_dataset	Array_1	Prep_A	1	CreJ	23	1	22.94	1.16	-0.161584409776072	22.9429576480511	1.16158440977607
1932	expm	F1	array	input	public	expm_F1_array_raw_public.csv	2a_refined_analysis_dataset	Array_1	Prep_A	2	CreJ	23	1	22.87	1.14	-0.142676517456572	22.8714204502975	1.14267651745657
1933	expm	F1	array	input	public	expm_F1_array_raw_public.csv	2a_refined_analysis_dataset	Array_2	Prep_A	1	CreE	23	1	23.18	1.19	-0.1891805569933	23.1773897597178	1.1891805569933
1934	expm	F1	array	input	public	expm_F1_array_raw_public.csv	2a_refined_analysis_dataset	Array_2	Prep_A	2	CreE	23	1	23.04	1.22	-0.2244526104319	23.0355558294498	1.2244526104319
1935	expm	F1	array	input	public	expm_F1_array_raw_public.csv	2a_refined_analysis_dataset	Array_1	Prep_A	1	CreE	23	1	22.94	1.23	-0.22703138164011	22.9440664536755	1.22703138164011
1936	expm	F1	array	input	public	expm_F1_array_raw_public.csv	2a_refined_analysis_dataset	Array_1	Prep_A	2	CreE	23	1	22.87	1.21	-0.2062613711966	22.8725292559219	1.2062613711966
1937	expm	F1	array	input	public	expm_F1_array_raw_public.csv	2a_refined_analysis_dataset	Array_1	Prep_A	2	CreJ	14	4.5	14.04	5.11	-0.607758852248693	14.0354876643985	5.10775885224869
1938	expm	F1	array	input	public	expm_F1_array_raw_public.csv	2a_refined_analysis_dataset	Array_1	Prep_A	1	CreJ	14	4.5	14.1	5.16	-0.662028474661033	14.0961781157633	5.16202847466103
1939	expm	F1	array	input	public	expm_F1_array_raw_public.csv	2a_refined_analysis_dataset	Array_2	Prep_A	1	CreJ	14	4.5	14.03	5.19	-0.691856216542274	14.0334115478386	5.19185621654227
1940	expm	F1	array	input	public	expm_F1_array_raw_public.csv	2a_refined_analysis_dataset	Array_2	Prep_A	2	CreJ	14	4.5	14.03	5.23	-0.730944074843225	14.0274151990311	5.23094407484323
1941	expm	F1	array	input	public	expm_F1_array_raw_public.csv	2a_refined_analysis_dataset	Array_1	Prep_A	1	CreE	14	4.5	14.09	4.99	-0.485916937291231	14.0943369561494	4.98591693729123
1942	expm	F1	array	input	public	expm_F1_array_raw_public.csv	2a_refined_analysis_dataset	Array_1	Prep_A	2	CreE	14	4.5	14.03	4.96	-0.458787951559471	14.0336465047846	4.95878795155947
1943	expm	F1	array	input	public	expm_F1_array_raw_public.csv	2a_refined_analysis_dataset	Array_2	Prep_A	2	CreE	14	4.5	14.03	4.93	-0.431206746745572	14.0255613058542	4.93120674674557
1944	expm	F1	array	input	public	expm_F1_array_raw_public.csv	2a_refined_analysis_dataset	Array_2	Prep_A	1	CreE	14	4.5	14.03	4.95	-0.452321429520601	14.0315576546617	4.9523214295206
1945	expm	F1	array	input	public	expm_F1_array_raw_public.csv	2a_refined_analysis_dataset	Array_1	Prep_A	1	CreJ	1	3	1	3.13	-0.129595639237653	0.996180232344415	3.12959563923765
1946	expm	F1	array	input	public	expm_F1_array_raw_public.csv	2a_refined_analysis_dataset	Array_1	Prep_A	2	CreJ	1	3	1	3.15	-0.146755151978953	1.00146258399207	3.14675515197895
1947	expm	F1	array	input	public	expm_F1_array_raw_public.csv	2a_refined_analysis_dataset	Array_2	Prep_A	1	CreE	1	3	1.01	3.09	-0.0907303912569151	1.00987597659916	3.09073039125692
1948	expm	F1	array	input	public	expm_F1_array_raw_public.csv	2a_refined_analysis_dataset	Array_2	Prep_A	2	CreE	1	3	1.01	3.11	-0.110799069676735	1.01084222685407	3.11079906967674
1949	expm	F1	array	input	public	expm_F1_array_raw_public.csv	2a_refined_analysis_dataset	Array_2	Prep_A	2	CreJ	1	3	1.01	3.21	-0.213792740761121	1.00897351860062	3.21379274076112
1950	expm	F1	array	input	public	expm_F1_array_raw_public.csv	2a_refined_analysis_dataset	Array_2	Prep_A	1	CreJ	1	3	1.01	3.18	-0.176629826308251	1.00800726834571	3.17662982630825
1951	expm	F1	array	input	public	expm_F1_array_raw_public.csv	2a_refined_analysis_dataset	Array_1	Prep_A	2	CreE	1	3	1	3.13	-0.127580231817335	1.00333854403773	3.12758023181734
1952	expm	F1	array	input	public	expm_F1_array_raw_public.csv	2a_refined_analysis_dataset	Array_1	Prep_A	1	CreE	1	3	1	3.09	-0.0913572903017652	0.998056192390079	3.09135729030177
1953	expm	F1	array	input	public	expm_F1_array_raw_public.csv	2a_refined_analysis_dataset	Array_2	Prep_A	2	CreE	24	1	24.11	1.23	-0.233277998662543	24.1073766386303	1.23327799866254
1954	expm	F1	array	input	public	expm_F1_array_raw_public.csv	2a_refined_analysis_dataset	Array_2	Prep_A	1	CreE	24	1	24.06	1.21	-0.212287379942293	24.0634316536102	1.21228737994229
1955	expm	F1	array	input	public	expm_F1_array_raw_public.csv	2a_refined_analysis_dataset	Array_2	Prep_A	2	CreJ	24	1	24.11	1.12	-0.1167342537837	24.1092360765165	1.1167342537837
1956	expm	F1	array	input	public	expm_F1_array_raw_public.csv	2a_refined_analysis_dataset	Array_2	Prep_A	1	CreJ	24	1	24.07	1.04	-0.0429013662936104	24.0652910914964	1.04290136629361
1957	expm	F1	array	input	public	expm_F1_array_raw_public.csv	2a_refined_analysis_dataset	Array_1	Prep_A	2	CreE	24	1	24.01	1.2	-0.203404370495353	24.006415910424	1.20340437049535
1958	expm	F1	array	input	public	expm_F1_array_raw_public.csv	2a_refined_analysis_dataset	Array_1	Prep_A	1	CreE	24	1	24.19	1.21	-0.208692958655253	24.1870580152839	1.20869295865525
1959	expm	F1	array	input	public	expm_F1_array_raw_public.csv	2a_refined_analysis_dataset	Array_1	Prep_A	1	CreJ	24	1	24.19	1.15	-0.153225226526101	24.1859480632182	1.1532252265261
1960	expm	F1	array	input	public	expm_F1_array_raw_public.csv	2a_refined_analysis_dataset	Array_1	Prep_A	2	CreJ	24	1	24.01	1.12	-0.115209565825221	24.0053059583583	1.11520956582522
1961	expm	F1	array	input	public	expm_F1_array_raw_public.csv	2a_refined_analysis_dataset	Array_1	Prep_A	2	CreE	15	4.5	14.99	4.94	-0.442837933005567	14.9900100891792	4.94283793300557
1962	expm	F1	array	input	public	expm_F1_array_raw_public.csv	2a_refined_analysis_dataset	Array_1	Prep_A	1	CreE	15	4.5	15.07	4.96	-0.460060470701877	15.0748957565795	4.96006047070188
1963	expm	F1	array	input	public	expm_F1_array_raw_public.csv	2a_refined_analysis_dataset	Array_1	Prep_A	2	CreJ	15	4.5	14.99	5.2	-0.695962267415454	14.9918670222445	5.19596226741545
1964	expm	F1	array	input	public	expm_F1_array_raw_public.csv	2a_refined_analysis_dataset	Array_1	Prep_A	1	CreJ	15	4.5	15.08	5.2	-0.698468719981435	15.0767526896447	5.19846871998144
1965	expm	F1	array	input	public	expm_F1_array_raw_public.csv	2a_refined_analysis_dataset	Array_2	Prep_A	2	CreJ	15	4.5	15.11	5.2	-0.700210365446544	15.1102717789478	5.20021036544654
1966	expm	F1	array	input	public	expm_F1_array_raw_public.csv	2a_refined_analysis_dataset	Array_2	Prep_A	1	CreJ	15	4.5	15.16	5.17	-0.666045291270994	15.1633602615759	5.16604529127099
1967	expm	F1	array	input	public	expm_F1_array_raw_public.csv	2a_refined_analysis_dataset	Array_2	Prep_A	2	CreE	15	4.5	15.11	4.94	-0.441991409638847	15.1084173755985	4.94199140963885
1968	expm	F1	array	input	public	expm_F1_array_raw_public.csv	2a_refined_analysis_dataset	Array_2	Prep_A	1	CreE	15	4.5	15.16	4.97	-0.474792101995266	15.1615058582267	4.97479210199527
1969	expm	F1	array	input	public	expm_F1_array_raw_public.csv	2a_refined_analysis_dataset	Array_2	Prep_A	2	CreJ	2	3	2.01	3.23	-0.233310817702572	2.00522632153285	3.23331081770257
1970	expm	F1	array	input	public	expm_F1_array_raw_public.csv	2a_refined_analysis_dataset	Array_2	Prep_A	1	CreJ	2	3	2	3.24	-0.235271312271402	1.99719754544994	3.2352713122714
1971	expm	F1	array	input	public	expm_F1_array_raw_public.csv	2a_refined_analysis_dataset	Array_1	Prep_A	1	CreJ	2	3	1.99	3.17	-0.167757302595622	1.99365626009617	3.16775730259562
1972	expm	F1	array	input	public	expm_F1_array_raw_public.csv	2a_refined_analysis_dataset	Array_1	Prep_A	2	CreJ	2	3	1.99	3.22	-0.217536272830802	1.99050741501576	3.2175362728308
1973	expm	F1	array	input	public	expm_F1_array_raw_public.csv	2a_refined_analysis_dataset	Array_2	Prep_A	1	CreE	2	3	2	3.12	-0.120266085838963	1.99906139441714	3.12026608583896
1974	expm	F1	array	input	public	expm_F1_array_raw_public.csv	2a_refined_analysis_dataset	Array_2	Prep_A	2	CreE	2	3	2.01	3.09	-0.0860719333807736	2.00709017050005	3.08607193338077
1975	expm	F1	array	input	public	expm_F1_array_raw_public.csv	2a_refined_analysis_dataset	Array_1	Prep_A	1	CreE	2	3	2	3.12	-0.124213783462253	1.99552538229978	3.12421378346225
1976	expm	F1	array	input	public	expm_F1_array_raw_public.csv	2a_refined_analysis_dataset	Array_1	Prep_A	2	CreE	2	3	1.99	3.13	-0.131142115426964	1.99237653721937	3.13114211542696
1977	expm	F1	array	input	public	expm_F1_array_raw_public.csv	2a_refined_analysis_dataset	Array_2	Prep_A	2	CreE	25	1	24.7	1.21	-0.206188439375704	24.6956702694783	1.2061884393757
1978	expm	F1	array	input	public	expm_F1_array_raw_public.csv	2a_refined_analysis_dataset	Array_2	Prep_A	1	CreE	25	1	25.06	1.21	-0.214700283199264	25.0631098008552	1.21470028319926
1979	expm	F1	array	input	public	expm_F1_array_raw_public.csv	2a_refined_analysis_dataset	Array_2	Prep_A	1	CreJ	25	1	25.06	1.02	-0.0199973537883329	25.0649670665626	1.01999735378833
1980	expm	F1	array	input	public	expm_F1_array_raw_public.csv	2a_refined_analysis_dataset	Array_2	Prep_A	2	CreJ	25	1	24.7	1.15	-0.151336021840023	24.6975275351857	1.15133602184002
1981	expm	F1	array	input	public	expm_F1_array_raw_public.csv	2a_refined_analysis_dataset	Array_1	Prep_A	2	CreJ	25	1	25.08	1.14	-0.138969252506075	25.0758293602364	1.13896925250607
1982	expm	F1	array	input	public	expm_F1_array_raw_public.csv	2a_refined_analysis_dataset	Array_1	Prep_A	1	CreJ	25	1	25.1	1.09	-0.0910871484987348	25.1020498439881	1.09108714849873
1983	expm	F1	array	input	public	expm_F1_array_raw_public.csv	2a_refined_analysis_dataset	Array_1	Prep_A	1	CreE	25	1	25.1	1.22	-0.218641808081254	25.1001941202039	1.21864180808125
1984	expm	F1	array	input	public	expm_F1_array_raw_public.csv	2a_refined_analysis_dataset	Array_1	Prep_A	2	CreE	25	1	25.07	1.2	-0.200566916484494	25.0739736364522	1.20056691648449
1985	expm	F1	array	input	public	expm_F1_array_raw_public.csv	2a_refined_analysis_dataset	Array_1	Prep_A	1	CreJ	16	4.5	16.09	5.19	-0.688927815025609	16.091038448281	5.18892781502561
1986	expm	F1	array	input	public	expm_F1_array_raw_public.csv	2a_refined_analysis_dataset	Array_1	Prep_A	2	CreJ	16	4.5	16.01	5.22	-0.716666993133679	16.0100642281286	5.21666699313368
1987	expm	F1	array	input	public	expm_F1_array_raw_public.csv	2a_refined_analysis_dataset	Array_1	Prep_A	1	CreE	16	4.5	16.09	5	-0.499498107504985	16.0891834455494	4.99949810750499
1988	expm	F1	array	input	public	expm_F1_array_raw_public.csv	2a_refined_analysis_dataset	Array_1	Prep_A	2	CreE	16	4.5	16.01	5.02	-0.516137176403896	16.008209225397	5.0161371764039
1989	expm	F1	array	input	public	expm_F1_array_raw_public.csv	2a_refined_analysis_dataset	Array_2	Prep_A	2	CreJ	16	4.5	16.04	5.21	-0.711026138124291	16.0415083785279	5.21102613812429
1990	expm	F1	array	input	public	expm_F1_array_raw_public.csv	2a_refined_analysis_dataset	Array_2	Prep_A	1	CreJ	16	4.5	16.16	5.29	-0.790263604302121	16.156683706091	5.29026360430212
1991	expm	F1	array	input	public	expm_F1_array_raw_public.csv	2a_refined_analysis_dataset	Array_2	Prep_A	1	CreE	16	4.5	16.15	4.96	-0.459060528475245	16.1548208722509	4.95906052847525
1992	expm	F1	array	input	public	expm_F1_array_raw_public.csv	2a_refined_analysis_dataset	Array_2	Prep_A	2	CreE	16	4.5	16.04	4.94	-0.435959001976715	16.0396455446878	4.93595900197672
1993	expm	F1	array	input	public	expm_F1_array_raw_public.csv	2a_refined_analysis_dataset	Array_2	Prep_A	2	CreJ	3	3	3	3.23	-0.225038421406021	3.00375982501511	3.22503842140602
1994	expm	F1	array	input	public	expm_F1_array_raw_public.csv	2a_refined_analysis_dataset	Array_2	Prep_A	1	CreJ	3	3	3.01	3.23	-0.230140196539431	3.00518944871692	3.23014019653943
1995	expm	F1	array	input	public	expm_F1_array_raw_public.csv	2a_refined_analysis_dataset	Array_2	Prep_A	2	CreE	3	3	3.01	3.15	-0.152167843804229	3.00562723794789	3.15216784380423
1996	expm	F1	array	input	public	expm_F1_array_raw_public.csv	2a_refined_analysis_dataset	Array_2	Prep_A	1	CreE	3	3	3.01	3.16	-0.156530746845869	3.0070568616497	3.15653074684587
1997	expm	F1	array	input	public	expm_F1_array_raw_public.csv	2a_refined_analysis_dataset	Array_1	Prep_A	1	CreJ	3	3	2.99	3.2	-0.203415359958476	2.98766320581657	3.20341535995848
1998	expm	F1	array	input	public	expm_F1_array_raw_public.csv	2a_refined_analysis_dataset	Array_1	Prep_A	2	CreJ	3	3	3	3.23	-0.226086263235416	2.99856080074912	3.22608626323542
1999	expm	F1	array	input	public	expm_F1_array_raw_public.csv	2a_refined_analysis_dataset	Array_1	Prep_A	2	CreE	3	3	3	3.15	-0.145502067555359	3.00042977203327	3.14550206755536
[truncated: 2,201 more rows]
