# Supplementary material for: Creatinine assay interferences compromises MELD accuracy and may bias liver allocation
Source: Nat Commun. 2026 Jul 23;17:7111. doi: 10.1038/s41467-026-75011-x (PMC13396164; doi:10.1038/s41467-026-75011-x)
Supplement: Supplementary file 4 — Source Data [file 41467_2026_75011_MOESM4_ESM.zip › figshare_package_FINAL_PUBLIC_DEPOSIT_V1_20260503_002637/02_workflows/F3_workflow_v01/submission_ready/F3_submission_ready_manifest_v01.csv]

submission_component	submission_file_name	exists	file_size_bytes	md5	release_scope
data	esld_F3_score_shift_aggregate_public.csv	TRUE	6671	9e9ace861cb329c001b4fcf732aef69c	public
data	esld_srtr_F3_score_shift_meta_public.csv	TRUE	428	6059a1283e3e5280b196ea6ae6e0d63d	public
data	srtr_F3_score_shift_aggregate_public.csv	TRUE	14332	28fef57605647f588c80fafacaff09b4	public
figure	F3_ESLD_SRTR_public.pdf	TRUE	569374	f8b24dda2b8388ecfc6b61ab02e80c27	public
data	esld_F3_score_shift_counts_internal.csv	TRUE	6671	9e9ace861cb329c001b4fcf732aef69c	internal
data	esld_srtr_F3_refined_dataset_qc_internal.csv	TRUE	363	6e26808c17aede42ee2d644c8bd2a6e5	internal
data	esld_srtr_F3_refined_manual_clarifications_internal.csv	TRUE	348	75dcc1a79f82f430918910b1a70ffae5	internal
data	F3_source_load_manifest_internal.csv	TRUE	985	1a294f8fee0585836adc4315de6d44be	internal
data	srtr_F3_score_shift_counts_internal.csv	TRUE	14332	28fef57605647f588c80fafacaff09b4	internal
validation	F3_final_column_dictionary_internal.csv	TRUE	324	2024843c5cd9667f1f6f79c8aa4a1521	internal
validation	F3_final_dataset_qc_summary_internal.csv	TRUE	1780	f1c312376776226e447fcd0d6875a2de	internal
validation	F3_final_file_inventory_internal.csv	TRUE	1796	a76eae90d225f9a35b73b2f03344b38b	internal
validation	F3_final_manual_clarifications_internal.csv	TRUE	384	e0dde741d59747bf11c92e8ad9625592	internal
validation	F3_SRTR_T4_all_scores_vs_figure_aggregate_comparison_internal.csv	TRUE	19253	0df1e2576b8faf432e5754921463b263	internal
validation	F3_SRTR_T4_all_scores_vs_figure_aggregate_qc_internal.csv	TRUE	272	dea4729fb3aed8ffb1dd9a04a9a4c170	internal
