# Supplementary material for: Creatinine assay interferences compromises MELD accuracy and may bias liver allocation
Source: Nat Commun. 2026 Jul 23;17:7111. doi: 10.1038/s41467-026-75011-x (PMC13396164; doi:10.1038/s41467-026-75011-x)
Supplement: Supplementary file 4 — Source Data [file 41467_2026_75011_MOESM4_ESM.zip › figshare_package_FINAL_PUBLIC_DEPOSIT_V1_20260503_002637/02_workflows/F3_workflow_v01/submission_ready/public/F3_public_submission_manifest_v01.csv]

submission_component	submission_file_name	exists	file_size_bytes	md5
data	esld_F3_score_shift_aggregate_public.csv	TRUE	6671	9e9ace861cb329c001b4fcf732aef69c
data	esld_srtr_F3_score_shift_meta_public.csv	TRUE	428	6059a1283e3e5280b196ea6ae6e0d63d
data	srtr_F3_score_shift_aggregate_public.csv	TRUE	14332	28fef57605647f588c80fafacaff09b4
figure	F3_ESLD_SRTR_public.pdf	TRUE	569374	f8b24dda2b8388ecfc6b61ab02e80c27
