# Supplementary material for: Creatinine assay interferences compromises MELD accuracy and may bias liver allocation
Source: Nat Commun. 2026 Jul 23;17:7111. doi: 10.1038/s41467-026-75011-x (PMC13396164; doi:10.1038/s41467-026-75011-x)
Supplement: Supplementary file 4 — Source Data [file 41467_2026_75011_MOESM4_ESM.zip › figshare_package_FINAL_PUBLIC_DEPOSIT_V1_20260503_002637/02_workflows/F3_workflow_v01/submission_ready/public/data/esld_F3_score_shift_aggregate_public.csv]

model	x_class	delta_class	n
MELD	6	pm	963
MELD	7	p1	9
MELD	7	pm	1801
MELD	8	p1	33
MELD	8	pm	1915
MELD	9	p1	52
MELD	9	pm	1718
MELD	10	m1	3
MELD	10	p1	32
MELD	10	pm	1530
MELD	11	m1	9
MELD	11	p1	23
MELD	11	pm	1286
MELD	12	m1	20
MELD	12	p1	8
MELD	12	pm	1136
MELD	13	m1	35
MELD	13	p1	11
MELD	13	pm	1165
MELD	14	m1	61
MELD	14	p1	7
MELD	14	pm	970
MELD	15	m1	65
MELD	15	p1	1
MELD	15	pm	923
MELD	16	m1	102
MELD	16	p1	3
MELD	16	pm	782
MELD	17	m1	83
MELD	17	p1	3
MELD	17	pm	724
MELD	18	m1	103
MELD	18	p1	3
MELD	18	pm	608
MELD	19	m1	93
MELD	19	p1	1
MELD	19	pm	523
MELD	20	m1	82
MELD	20	pm	458
MELD	21	m1	95
MELD	21	pm	373
MELD	22	m1	71
MELD	22	pm	319
MELD	23	m1	93
MELD	23	pm	279
MELD	24	m1	79
MELD	24	m2	2
MELD	24	pm	240
MELD	25	m1	76
MELD	25	pm	195
MELD	26	m1	77
MELD	26	pm	139
MELD	27	m1	74
MELD	27	pm	114
MELD	28	m1	56
MELD	28	pm	88
MELD	29	m1	63
MELD	29	m2	1
MELD	29	pm	72
MELD	30	m1	44
MELD	30	pm	56
MELD	31	m1	49
MELD	31	pm	39
MELD	32	m1	35
MELD	32	pm	26
MELD	33	m1	32
MELD	33	pm	22
MELD	34	m1	39
MELD	34	pm	26
MELD	35	m1	15
MELD	35	pm	15
MELD	36	m1	15
MELD	36	pm	12
MELD	37	m1	12
MELD	37	pm	9
MELD	38	m1	6
MELD	38	pm	13
MELD	39	m1	10
MELD	39	pm	8
MELD	40	pm	26
MELD 3.0	6	pm	163
MELD 3.0	7	p1	5
MELD 3.0	7	pm	385
MELD 3.0	8	p1	8
MELD 3.0	8	pm	500
MELD 3.0	9	p1	9
MELD 3.0	9	pm	490
MELD 3.0	10	m1	1
MELD 3.0	10	p1	12
MELD 3.0	10	pm	509
MELD 3.0	11	m1	1
MELD 3.0	11	p1	10
MELD 3.0	11	pm	559
MELD 3.0	12	p1	6
MELD 3.0	12	pm	520
MELD 3.0	13	m1	6
MELD 3.0	13	p1	12
MELD 3.0	13	pm	491
MELD 3.0	14	m1	5
MELD 3.0	14	p1	8
MELD 3.0	14	pm	437
MELD 3.0	15	m1	13
MELD 3.0	15	p1	2
MELD 3.0	15	pm	386
MELD 3.0	16	m1	20
MELD 3.0	16	p1	1
MELD 3.0	16	pm	406
MELD 3.0	17	m1	29
MELD 3.0	17	p1	2
MELD 3.0	17	pm	370
MELD 3.0	18	m1	22
MELD 3.0	18	p1	2
MELD 3.0	18	pm	315
MELD 3.0	19	m1	27
MELD 3.0	19	pm	287
MELD 3.0	20	m1	32
MELD 3.0	20	pm	285
MELD 3.0	21	m1	36
MELD 3.0	21	pm	256
MELD 3.0	22	m1	35
MELD 3.0	22	pm	196
MELD 3.0	23	m1	39
MELD 3.0	23	p1	1
MELD 3.0	23	pm	226
MELD 3.0	24	m1	45
MELD 3.0	24	pm	172
MELD 3.0	25	m1	42
MELD 3.0	25	pm	139
MELD 3.0	26	m1	45
MELD 3.0	26	pm	121
MELD 3.0	27	m1	40
MELD 3.0	27	pm	103
MELD 3.0	28	m1	46
MELD 3.0	28	pm	102
MELD 3.0	29	m1	42
MELD 3.0	29	pm	85
MELD 3.0	30	m1	37
MELD 3.0	30	pm	55
MELD 3.0	31	m1	36
MELD 3.0	31	pm	62
MELD 3.0	32	m1	37
MELD 3.0	32	pm	53
MELD 3.0	33	m1	20
MELD 3.0	33	pm	16
MELD 3.0	34	m1	19
MELD 3.0	34	pm	14
MELD 3.0	35	m1	25
MELD 3.0	35	pm	17
MELD 3.0	36	m1	14
MELD 3.0	36	pm	22
MELD 3.0	37	m1	6
MELD 3.0	37	pm	10
MELD 3.0	38	m1	12
MELD 3.0	38	pm	18
MELD 3.0	39	m1	8
MELD 3.0	39	pm	3
MELD 3.0	40	pm	23
MELD-Na	6	pm	731
MELD-Na	7	p1	5
MELD-Na	7	pm	1312
MELD-Na	8	p1	26
MELD-Na	8	pm	1428
MELD-Na	9	p1	44
MELD-Na	9	pm	1351
MELD-Na	10	m1	2
MELD-Na	10	p1	26
MELD-Na	10	pm	1289
MELD-Na	11	m1	4
MELD-Na	11	p1	26
MELD-Na	11	pm	1201
MELD-Na	12	m1	13
MELD-Na	12	p1	9
MELD-Na	12	pm	1062
MELD-Na	13	m1	28
MELD-Na	13	p1	12
MELD-Na	13	pm	1055
MELD-Na	14	m1	50
MELD-Na	14	p1	10
MELD-Na	14	pm	944
MELD-Na	15	m1	44
MELD-Na	15	p1	4
MELD-Na	15	pm	903
MELD-Na	16	m1	57
MELD-Na	16	p1	5
MELD-Na	16	pm	769
MELD-Na	17	m1	61
MELD-Na	17	p1	5
MELD-Na	17	pm	788
MELD-Na	18	m1	77
MELD-Na	18	p1	4
MELD-Na	18	pm	627
MELD-Na	19	m1	64
MELD-Na	19	pm	612
MELD-Na	20	m1	69
MELD-Na	20	pm	512
MELD-Na	21	m1	66
MELD-Na	21	pm	484
MELD-Na	22	m1	66
MELD-Na	22	p1	1
MELD-Na	22	pm	541
MELD-Na	23	m1	74
MELD-Na	23	pm	330
MELD-Na	24	m1	73
MELD-Na	24	m2	1
MELD-Na	24	p1	1
MELD-Na	24	pm	336
MELD-Na	25	m1	60
MELD-Na	25	pm	306
MELD-Na	26	m1	64
MELD-Na	26	pm	249
MELD-Na	27	m1	82
MELD-Na	27	pm	206
MELD-Na	28	m1	60
MELD-Na	28	m2	1
MELD-Na	28	pm	131
MELD-Na	29	m1	57
MELD-Na	29	pm	112
MELD-Na	30	m1	44
MELD-Na	30	pm	111
MELD-Na	31	m1	44
MELD-Na	31	pm	60
MELD-Na	32	m1	42
MELD-Na	32	pm	55
MELD-Na	33	m1	30
MELD-Na	33	pm	54
MELD-Na	34	m1	34
MELD-Na	34	pm	41
MELD-Na	35	m1	21
MELD-Na	35	pm	33
MELD-Na	36	m1	13
MELD-Na	36	pm	17
MELD-Na	37	m1	15
MELD-Na	37	pm	11
MELD-Na	38	m1	5
MELD-Na	38	pm	14
MELD-Na	39	m1	10
MELD-Na	39	pm	9
MELD-Na	40	pm	20
reMELD-Na	6	p1	101
reMELD-Na	6	pm	877
reMELD-Na	7	p1	97
reMELD-Na	7	pm	987
reMELD-Na	8	m1	1
reMELD-Na	8	p1	101
reMELD-Na	8	pm	1015
reMELD-Na	9	m1	3
reMELD-Na	9	p1	91
reMELD-Na	9	pm	1078
reMELD-Na	10	m1	13
reMELD-Na	10	p1	72
reMELD-Na	10	pm	1074
reMELD-Na	11	m1	21
reMELD-Na	11	p1	48
reMELD-Na	11	pm	1040
reMELD-Na	12	m1	39
reMELD-Na	12	p1	33
reMELD-Na	12	pm	1098
reMELD-Na	13	m1	51
reMELD-Na	13	p1	17
reMELD-Na	13	pm	1054
reMELD-Na	14	m1	61
reMELD-Na	14	p1	12
reMELD-Na	14	pm	982
reMELD-Na	15	m1	94
reMELD-Na	15	p1	8
reMELD-Na	15	pm	900
reMELD-Na	16	m1	113
reMELD-Na	16	m2	5
reMELD-Na	16	p1	7
reMELD-Na	16	pm	741
reMELD-Na	17	m1	119
reMELD-Na	17	m2	1
reMELD-Na	17	p1	4
reMELD-Na	17	pm	679
reMELD-Na	18	m1	103
reMELD-Na	18	p1	3
reMELD-Na	18	pm	640
reMELD-Na	19	m1	88
reMELD-Na	19	pm	489
reMELD-Na	20	m1	83
reMELD-Na	20	m2	2
reMELD-Na	20	pm	440
reMELD-Na	21	m1	87
reMELD-Na	21	m2	1
reMELD-Na	21	pm	334
reMELD-Na	22	m1	83
reMELD-Na	22	m2	1
reMELD-Na	22	pm	284
reMELD-Na	23	m1	76
reMELD-Na	23	pm	243
reMELD-Na	24	m1	101
reMELD-Na	24	m2	1
reMELD-Na	24	pm	181
reMELD-Na	25	m1	53
reMELD-Na	25	pm	146
reMELD-Na	26	m1	52
reMELD-Na	26	pm	115
reMELD-Na	27	m1	52
reMELD-Na	27	pm	95
reMELD-Na	28	m1	34
reMELD-Na	28	pm	86
reMELD-Na	29	m1	27
reMELD-Na	29	pm	58
reMELD-Na	30	m1	26
reMELD-Na	30	pm	42
reMELD-Na	31	m1	20
reMELD-Na	31	pm	42
reMELD-Na	32	m1	12
reMELD-Na	32	pm	38
reMELD-Na	33	m1	1
reMELD-Na	33	pm	14
reMELD-Na	34	m1	1
reMELD-Na	34	pm	13
reMELD-Na	35	pm	1
reMELD-Na	36	pm	1
