# Supplementary material for: Creatinine assay interferences compromises MELD accuracy and may bias liver allocation
Source: Nat Commun. 2026 Jul 23;17:7111. doi: 10.1038/s41467-026-75011-x (PMC13396164; doi:10.1038/s41467-026-75011-x)
Supplement: Supplementary file 4 — Source Data [file 41467_2026_75011_MOESM4_ESM.zip › figshare_package_FINAL_PUBLIC_DEPOSIT_V1_20260503_002637/02_workflows/F3_workflow_v01/README_F3_workflow_v01.txt]

F3_workflow_v01

Unzip F3_workflow_v01 below:
LOCAL_PATH_REMOVED

Required source archive:
<ROOT_DIR>/data/data.zip

Run:
source(file.path(
  "LOCAL_PATH_REMOVED",
  "F3_workflow_v01/code/00_run_F3_workflow_v01.R"
))

The workflow writes only below F3_workflow_v01.
It does not write to ROOT_DIR/data or ROOT_DIR/code.

Public outputs are collected in:
F3_workflow_v01/submission_ready/public/data
F3_workflow_v01/submission_ready/public/figures
