# Supplementary material for: Creatinine assay interferences compromises MELD accuracy and may bias liver allocation
Source: Nat Commun. 2026 Jul 23;17:7111. doi: 10.1038/s41467-026-75011-x (PMC13396164; doi:10.1038/s41467-026-75011-x)
Supplement: Supplementary file 4 — Source Data [file 41467_2026_75011_MOESM4_ESM.zip › figshare_package_FINAL_PUBLIC_DEPOSIT_V1_20260503_002637/02_workflows/F4_workflow_v01/README_F4_workflow_v01.txt]

F4 workflow v01

Unzip this folder below figshare_package_FINAL_LIVE_REVIEW_V2.

Run:
source(file.path(ROOT_DIR, "F4_workflow_v01/code/00_run_F4_workflow_v01.R"))

The workflow reads ROOT_DIR/data/data.zip and writes only below F4_workflow_v01/.

Public submission-ready files are collected under:
F4_workflow_v01/submission_ready/public/

Internal traceability and validation files are collected under:
F4_workflow_v01/submission_ready/internal/
