# Supplementary material for: Creatinine assay interferences compromises MELD accuracy and may bias liver allocation
Source: Nat Commun. 2026 Jul 23;17:7111. doi: 10.1038/s41467-026-75011-x (PMC13396164; doi:10.1038/s41467-026-75011-x)
Supplement: Supplementary file 4 — Source Data [file 41467_2026_75011_MOESM4_ESM.zip › figshare_package_FINAL_PUBLIC_DEPOSIT_V1_20260503_002637/02_workflows/F4_workflow_v01/submission_ready/public/F4_public_submission_manifest_v01.csv]

submission_component	release_status	role_note	source_path	submission_path	submission_file_name	file_exists	copied	file_size_bytes	md5
data	public	Final ESLD aggregate dataset used to render Figure 4.	02_workflows/F4_workflow_v01/data/02b_figure_content/esld_F4_survival_stats_public.csv	02_workflows/F4_workflow_v01/submission_ready/public/data/esld_F4_survival_stats_public.csv	esld_F4_survival_stats_public.csv	TRUE	TRUE	2309	33d16cd47150ae66d00d8a83b4b0c3ab
data	public	Final SRTR median-survival aggregate dataset used to render Figure 4.	02_workflows/F4_workflow_v01/data/02b_figure_content/srtr_F4_survival_median_reference_public.csv	02_workflows/F4_workflow_v01/submission_ready/public/data/srtr_F4_survival_median_reference_public.csv	srtr_F4_survival_median_reference_public.csv	TRUE	TRUE	1143	c3cdfffaf37f5c94f3b376b8a23678f8
data	public	Final SRTR Wilcoxon/statistical aggregate dataset used to render Figure 4.	02_workflows/F4_workflow_v01/data/02b_figure_content/srtr_F4_survival_wilcoxon_reference_public.csv	02_workflows/F4_workflow_v01/submission_ready/public/data/srtr_F4_survival_wilcoxon_reference_public.csv	srtr_F4_survival_wilcoxon_reference_public.csv	TRUE	TRUE	1376	ad8ae02fb35334f87b4f63b27387a837
figure	public	Submission-ready Figure 4 PDF.	02_workflows/F4_workflow_v01/figures/F4_ESLD_SRTR_public.pdf	02_workflows/F4_workflow_v01/submission_ready/public/figures/F4_ESLD_SRTR_public.pdf	F4_ESLD_SRTR_public.pdf	TRUE	TRUE	837483	66ff2e5f3a6621ee2b581cc02aa6a6a9
