# Supplementary material for: Creatinine assay interferences compromises MELD accuracy and may bias liver allocation
Source: Nat Commun. 2026 Jul 23;17:7111. doi: 10.1038/s41467-026-75011-x (PMC13396164; doi:10.1038/s41467-026-75011-x)
Supplement: Supplementary file 4 — Source Data [file 41467_2026_75011_MOESM4_ESM.zip › figshare_package_FINAL_PUBLIC_DEPOSIT_V1_20260503_002637/02_workflows/F4_workflow_v01/submission_ready/public/data/esld_F4_survival_stats_public.csv]

model	score_class_value	score_class_label	n_pm2	median_pm2	p25_pm2	p75_pm2	n_m1	median_m1	p25_m1	p75_m1	p_value	asterisk	y_ast
MELD	10	≤10	405	126	317	31	369	125	273	50	0.787854614489014	n.s.	131
MELD	15	11-15	190	26	97.75	12	913	74	247	26	9.15971812501929e-11	****	79
MELD	20	16-20	84	15	29.75	3	916	33	143.25	12	2.77788222236644e-07	****	38
MELD	25	21-25	56	9	28.25	2	555	17	39	7	0.00360653118106935	**	22
MELD	30	26-30	31	7	14.5	2	305	10	25	4	0.114275327333006	n.s.	15
MELD	35	31-35	9	3	6	2	171	7	17.5	2	0.109284545248316	n.s.	12
MELD	40	36-40	8	0	2.5	-0.25	78	3	7	1	0.0488583614103703	*	8
MELD-Na	10	≤10	318	154	319.75	42	222	108.5	231	62.25	0.239141891319107	n.s.	159
MELD-Na	15	11-15	280	38.5	226.75	14	584	75.5	223.25	28.75	0.00012669427090306	***	80.5
MELD-Na	20	16-20	147	24	97.5	8.5	716	58.5	199.5	17	1.6530643473678e-05	****	63.5
MELD-Na	25	21-25	106	22.5	47.75	4	606	26	94.75	9	0.00728411495155192	**	31
MELD-Na	30	26-30	46	13.5	28.75	4.75	363	17	36	6.5	0.291781490653651	n.s.	22
MELD-Na	35	31-35	38	7.5	14.75	4	156	7	22	2	0.921604783316565	n.s.	12.5
MELD-Na	40	36-40	7	0	3	0	78	3	9	1	0.0949724462091512	n.s.	8
reMELD-Na	10	≤10	503	149	329.5	31	276	101.5	203.5	32	0.0554512514743742	n.s.	154
reMELD-Na	15	11-15	208	31	128.75	11.75	724	81	220.25	29.75	2.0737497351205e-08	****	86
reMELD-Na	20	16-20	183	12	36.5	4	854	42	162.75	14.25	8.65729058747851e-21	****	47
reMELD-Na	25	21-25	103	9	21.5	3	469	20	45	8	1.58139236917944e-08	****	25
reMELD-Na	30	26-30	37	2	9	1	203	8	22	3	0.000348316443633254	***	13
reMELD-Na	35	31-35	9	1	2	0	97	6	16	2	0.00186433576960212	**	11
MELD 3.0	10	≤10	93	118	275	50	44	153	399.5	81.75	0.376096840909384	n.s.	158
MELD 3.0	15	11-15	170	61	190.75	16.25	178	96.5	278.75	35.25	0.00529262763769945	**	101.5
MELD 3.0	20	16-20	124	31.5	98.5	12	318	46.5	198	14.25	0.035438806906445	*	51.5
MELD 3.0	25	21-25	83	15	41.5	4	299	20	81	8	0.0170870563414992	*	25
MELD 3.0	30	26-30	54	11	18.5	5.25	184	15.5	38.25	6	0.033472415830357	*	20.5
MELD 3.0	35	31-35	14	5.5	15.25	3.25	114	11	19.75	4.25	0.243906274585862	n.s.	16
MELD 3.0	40	36-40	17	1	3	0	76	4	18.25	1	0.00812111867645283	**	9
