# Supplementary material for: Creatinine assay interferences compromises MELD accuracy and may bias liver allocation
Source: Nat Commun. 2026 Jul 23;17:7111. doi: 10.1038/s41467-026-75011-x (PMC13396164; doi:10.1038/s41467-026-75011-x)
Supplement: Supplementary file 4 — Source Data [file 41467_2026_75011_MOESM4_ESM.zip › figshare_package_FINAL_PUBLIC_DEPOSIT_V1_20260503_002637/02_workflows/F4_workflow_v01/submission_ready/F4_submission_ready_manifest_v01.csv]

submission_component	release_status	role_note	source_path	submission_path	submission_file_name	file_exists	copied	file_size_bytes	md5	workflow	created_at
data	public	Final ESLD aggregate dataset used to render Figure 4.	02_workflows/F4_workflow_v01/data/02b_figure_content/esld_F4_survival_stats_public.csv	02_workflows/F4_workflow_v01/submission_ready/public/data/esld_F4_survival_stats_public.csv	esld_F4_survival_stats_public.csv	TRUE	TRUE	2309	33d16cd47150ae66d00d8a83b4b0c3ab	F4_workflow_v01	2026-05-02T02:11:22Z
data	public	Final SRTR median-survival aggregate dataset used to render Figure 4.	02_workflows/F4_workflow_v01/data/02b_figure_content/srtr_F4_survival_median_reference_public.csv	02_workflows/F4_workflow_v01/submission_ready/public/data/srtr_F4_survival_median_reference_public.csv	srtr_F4_survival_median_reference_public.csv	TRUE	TRUE	1143	c3cdfffaf37f5c94f3b376b8a23678f8	F4_workflow_v01	2026-05-02T02:11:22Z
data	public	Final SRTR Wilcoxon/statistical aggregate dataset used to render Figure 4.	02_workflows/F4_workflow_v01/data/02b_figure_content/srtr_F4_survival_wilcoxon_reference_public.csv	02_workflows/F4_workflow_v01/submission_ready/public/data/srtr_F4_survival_wilcoxon_reference_public.csv	srtr_F4_survival_wilcoxon_reference_public.csv	TRUE	TRUE	1376	ad8ae02fb35334f87b4f63b27387a837	F4_workflow_v01	2026-05-02T02:11:22Z
figure	public	Submission-ready Figure 4 PDF.	02_workflows/F4_workflow_v01/figures/F4_ESLD_SRTR_public.pdf	02_workflows/F4_workflow_v01/submission_ready/public/figures/F4_ESLD_SRTR_public.pdf	F4_ESLD_SRTR_public.pdf	TRUE	TRUE	837483	66ff2e5f3a6621ee2b581cc02aa6a6a9	F4_workflow_v01	2026-05-02T02:11:22Z
data	internal	Internal source copy of public ESLD master used for F4 rebuild.	02_workflows/F4_workflow_v01/data/01_source_loaded_harmonized/esld_master_long_public.csv	02_workflows/F4_workflow_v01/submission_ready/internal/data/esld_master_long_source_internal.csv	esld_master_long_source_internal.csv	TRUE	TRUE	9986324	e6392b3796a0329b94391b69e06b3fdb	F4_workflow_v01	2026-05-02T02:11:22Z
data	internal	Internal ESLD case-level survival dataset rebuilt from master.	02_workflows/F4_workflow_v01/data/02a_refined_analysis/esld_F4_survival_case_internal.csv	02_workflows/F4_workflow_v01/submission_ready/internal/data/esld_F4_survival_case_internal.csv	esld_F4_survival_case_internal.csv	TRUE	TRUE	1591457	d6dc9bf0924ae32e228e9952a259f552	F4_workflow_v01	2026-05-02T02:11:22Z
data	internal	Internal ESLD aggregate rebuilt from master before public figure-content copy.	02_workflows/F4_workflow_v01/data/02a_refined_analysis/esld_F4_survival_stats_from_master_internal.csv	02_workflows/F4_workflow_v01/submission_ready/internal/data/esld_F4_survival_stats_from_master_internal.csv	esld_F4_survival_stats_from_master_internal.csv	TRUE	TRUE	2116	508cf0f8803755004aadc50fd2b57074	F4_workflow_v01	2026-05-02T02:11:22Z
data	internal	Legacy reference case-level dataset for internal comparison.	02_workflows/F4_workflow_v01/data/02a_refined_analysis/esld_F4_survival_case_internal.csv	02_workflows/F4_workflow_v01/submission_ready/internal/data/esld_F4_survival_case_internal.csv	esld_F4_survival_case_internal.csv	TRUE	TRUE	1591457	d6dc9bf0924ae32e228e9952a259f552	F4_workflow_v01	2026-05-02T02:11:22Z
data	internal	Legacy reference aggregate dataset for internal comparison.	02_workflows/F4_workflow_v01/data/02a_refined_analysis/esld_F4_survival_stats_from_master_internal.csv	02_workflows/F4_workflow_v01/submission_ready/internal/data/esld_F4_survival_stats_from_master_internal.csv	esld_F4_survival_stats_from_master_internal.csv	TRUE	TRUE	2116	508cf0f8803755004aadc50fd2b57074	F4_workflow_v01	2026-05-02T02:11:22Z
validation	internal	Internal ESLD rebuild QC.	02_workflows/F4_workflow_v01/data/02b_figure_content/esld_F4_survival_stats_rebuild_qc_internal.csv	02_workflows/F4_workflow_v01/submission_ready/internal/validation/esld_F4_survival_stats_rebuild_qc_internal.csv	esld_F4_survival_stats_rebuild_qc_internal.csv	TRUE	TRUE	332	63aba4888483796c3891f8be66551472	F4_workflow_v01	2026-05-02T02:11:22Z
validation	internal	Internal F4 build audit.	02_workflows/F4_workflow_v01/data/02a_refined_analysis/esld_F4_survival_build_audit_internal.csv	02_workflows/F4_workflow_v01/submission_ready/internal/validation/esld_F4_survival_build_audit_internal.csv	esld_F4_survival_build_audit_internal.csv	TRUE	TRUE	772	66acc558aee9c56a6ec5f649e1952d5f	F4_workflow_v01	2026-05-02T02:11:22Z
validation	internal	Internal Figure 4 render manifest.	02_workflows/F4_workflow_v01/validation/03_render/F4_ESLD_SRTR_render_manifest_internal.csv	02_workflows/F4_workflow_v01/submission_ready/internal/validation/F4_ESLD_SRTR_render_manifest_internal.csv	F4_ESLD_SRTR_render_manifest_internal.csv	TRUE	TRUE	1701	85f6d6c79e6f03473b9cf63caba797e7	F4_workflow_v01	2026-05-02T02:11:22Z
validation	internal	Internal final validation/documentation output from step 4.	02_workflows/F4_workflow_v01/validation/04_final_validation/F4_final_column_dictionary_internal.csv	02_workflows/F4_workflow_v01/submission_ready/internal/validation/F4_final_column_dictionary_internal.csv	F4_final_column_dictionary_internal.csv	TRUE	TRUE	2524	eebd1ca31488c9ade7d0deba2c0f11cf	F4_workflow_v01	2026-05-02T02:11:22Z
validation	internal	Internal final validation/documentation output from step 4.	02_workflows/F4_workflow_v01/validation/04_final_validation/F4_final_dataset_qc_summary_internal.csv	02_workflows/F4_workflow_v01/submission_ready/internal/validation/F4_final_dataset_qc_summary_internal.csv	F4_final_dataset_qc_summary_internal.csv	TRUE	TRUE	991	3177832c5dddec857d19d5ea9420e5ef	F4_workflow_v01	2026-05-02T02:11:22Z
validation	internal	Internal final validation/documentation output from step 4.	02_workflows/F4_workflow_v01/validation/04_final_validation/F4_final_file_inventory_internal.csv	02_workflows/F4_workflow_v01/submission_ready/internal/validation/F4_final_file_inventory_internal.csv	F4_final_file_inventory_internal.csv	TRUE	TRUE	3087	8df21f704cdca1ae9c42bc552eb9437c	F4_workflow_v01	2026-05-02T02:11:22Z
