# Supplementary material for: Creatinine assay interferences compromises MELD accuracy and may bias liver allocation
Source: Nat Commun. 2026 Jul 23;17:7111. doi: 10.1038/s41467-026-75011-x (PMC13396164; doi:10.1038/s41467-026-75011-x)
Supplement: Supplementary file 4 — Source Data [file 41467_2026_75011_MOESM4_ESM.zip › figshare_package_FINAL_PUBLIC_DEPOSIT_V1_20260503_002637/02_workflows/F5_workflow_v01/submission_ready/public/F5_public_submission_manifest_v01.csv]

submission_component	release_status	role_note	source_path	submission_path	submission_file_name	file_exists	copied	file_size_bytes	md5
data	public	Final subject-level Figure 5 content dataset required to render Kaplan-Meier panels.	02_workflows/F5_workflow_v01/data/02b_figure_content/esld_F5_stratified_survival_subject_public.csv	02_workflows/F5_workflow_v01/submission_ready/public/data/esld_F5_stratified_survival_subject_public.csv	esld_F5_stratified_survival_subject_public.csv	TRUE	TRUE	122147	d4865d62db7ce845d162bdd848dc4ce2
data	public	Final panel-stat dataset required to annotate Figure 5.	02_workflows/F5_workflow_v01/data/02b_figure_content/esld_F5_stratified_survival_stats_public.csv	02_workflows/F5_workflow_v01/submission_ready/public/data/esld_F5_stratified_survival_stats_public.csv	esld_F5_stratified_survival_stats_public.csv	TRUE	TRUE	1119	a2935cfa9107cbfc3bd687c572f65c38
data	public	Metadata for final Figure 5 content datasets.	02_workflows/F5_workflow_v01/data/02b_figure_content/esld_F5_stratified_survival_meta_public.csv	02_workflows/F5_workflow_v01/submission_ready/public/data/esld_F5_stratified_survival_meta_public.csv	esld_F5_stratified_survival_meta_public.csv	TRUE	TRUE	434	91f3a3d116ae7b1e3930facc0dafe562
figure	public	Submission-ready Figure 5 PDF.	02_workflows/F5_workflow_v01/figures/F5_ESLD_public.pdf	02_workflows/F5_workflow_v01/submission_ready/public/figures/F5_ESLD_public.pdf	F5_ESLD_public.pdf	TRUE	TRUE	616548	136a8ddede064a07771670ea2ccddf45
