# Supplementary material for: Creatinine assay interferences compromises MELD accuracy and may bias liver allocation
Source: Nat Commun. 2026 Jul 23;17:7111. doi: 10.1038/s41467-026-75011-x (PMC13396164; doi:10.1038/s41467-026-75011-x)
Supplement: Supplementary file 4 — Source Data [file 41467_2026_75011_MOESM4_ESM.zip › figshare_package_FINAL_PUBLIC_DEPOSIT_V1_20260503_002637/02_workflows/F5_workflow_v01/submission_ready/public/data/esld_F5_stratified_survival_stats_public.csv]

model	scr.grp	n_pm	n_m1	chisq	pval	chisq_lab	p_lab
MELD	le15	25	12	0.00770313568089429	0.930061461937626	χ² = 0.008	p = 0.930
MELD	16to25	31	64	2.87624703252109	0.0898953142885014	χ² = 2.876	p = 0.090
MELD	gt25	11	82	12.1826833766653	0.000482352058876657	χ² = 12.183	p < 0.001
MELD-Na	le15	27	7	0.00169868292629352	0.967124430752549	χ² = 0.002	p = 0.967
MELD-Na	16to25	39	47	0.733720432338734	0.391679903320669	χ² = 0.734	p = 0.392
MELD-Na	gt25	18	83	7.75171247643523	0.00536616335951513	χ² = 7.752	p = 0.005
reMELD-Na	le15	18	16	0.963626118400095	0.326274967669755	χ² = 0.964	p = 0.326
reMELD-Na	16to25	47	54	8.04403506392806	0.00456537302581511	χ² = 8.044	p = 0.005
reMELD-Na	gt25	15	49	13.426858720957	0.000248047123857103	χ² = 13.427	p < 0.001
MELD 3.0	le15	32	3	0.412726162577639	0.520589046088341	χ² = 0.413	p = 0.521
MELD 3.0	16to25	44	35	3.96959590640388	0.0463288891471866	χ² = 3.970	p = 0.046
MELD 3.0	gt25	29	53	3.76637492945154	0.0522928491109528	χ² = 3.766	p = 0.052
