# Supplementary material for: Creatinine assay interferences compromises MELD accuracy and may bias liver allocation
Source: Nat Commun. 2026 Jul 23;17:7111. doi: 10.1038/s41467-026-75011-x (PMC13396164; doi:10.1038/s41467-026-75011-x)
Supplement: Supplementary file 4 — Source Data [file 41467_2026_75011_MOESM4_ESM.zip › figshare_package_FINAL_PUBLIC_DEPOSIT_V1_20260503_002637/02_workflows/F5_workflow_v01/submission_ready/public/data/esld_F5_stratified_survival_meta_public.csv]

parameter	value
dataset_subject	esld_F5_stratified_survival_subject_public
dataset_stats	esld_F5_stratified_survival_stats_public
domain	esld
anchor	F5
data_object	stratified_survival
unit_or_role_subject	subject
unit_or_role_stats	stats
release_status	public
source_master	esld_master_long_public.csv
n_subject_rows	841
n_panel_stats_rows	12
rendering_figure	F5_ESLD_public.pdf
