# Supplementary material for: Creatinine assay interferences compromises MELD accuracy and may bias liver allocation
Source: Nat Commun. 2026 Jul 23;17:7111. doi: 10.1038/s41467-026-75011-x (PMC13396164; doi:10.1038/s41467-026-75011-x)
Supplement: Supplementary file 4 — Source Data [file 41467_2026_75011_MOESM4_ESM.zip › figshare_package_FINAL_PUBLIC_DEPOSIT_V1_20260503_002637/02_workflows/F5_workflow_v01/submission_ready/public/data/esld_F5_stratified_survival_subject_public.csv]

case_id	patient_id	model	creatinine_raw	creatinine_corrected	inr	bilirubin	sodium	albumin	sex	dialysis	delta.grp	scr.grp	time	status	score_class	delta_group_label	source_file	score_for_class
1	P001277	MELD	0.68	0.698460325475166	1.15	0.5			M	0	pm	le15	1	1	≤ 15	Δ score = ± 0	esld_master_long_public.csv	8
2	P000525	MELD	1.02	1.02098453959733	1.22	1.7			M	0	pm	le15	6	1	≤ 15	Δ score = ± 0	esld_master_long_public.csv	11
3	P000302	MELD	0.64	0.657275352328835	1.79	0.6			F	0	pm	le15	7	1	≤ 15	Δ score = ± 0	esld_master_long_public.csv	13
4	P001040	MELD	1.55	1.54121277346097	1.23	0.86			F	0	pm	le15	7	1	≤ 15	Δ score = ± 0	esld_master_long_public.csv	13
5	P000988	MELD	1.05	1.05977483679343	1.69	0.87			M	0	pm	le15	13	1	≤ 15	Δ score = ± 0	esld_master_long_public.csv	13
6	P000384	MELD	0.58	0.587866490762143	1.82	1.4			F	0	pm	le15	15	1	≤ 15	Δ score = ± 0	esld_master_long_public.csv	14
7	P000766	MELD	0.75	0.765790396402186	1.04	0.71			M	0	pm	le15	19	1	≤ 15	Δ score = ± 0	esld_master_long_public.csv	7
8	P000386	MELD	0.72	0.731402868916093	1.35	1.1			M	0	pm	le15	24	1	≤ 15	Δ score = ± 0	esld_master_long_public.csv	10
9	P000496	MELD	1.68	1.66581135829394	1.08	0.7			F	0	pm	le15	24	1	≤ 15	Δ score = ± 0	esld_master_long_public.csv	12
10	P000131	MELD	1.05	1.05597848096179	1.8	1.2			F	0	pm	le15	25	1	≤ 15	Δ score = ± 0	esld_master_long_public.csv	14
11	P000116	MELD	0.98	0.992029762213455	1.09	0.8			M	0	pm	le15	26	1	≤ 15	Δ score = ± 0	esld_master_long_public.csv	7
12	P000961	MELD	0.31	0.325840952994798	1.14	0.41			F	0	pm	le15	28	1	≤ 15	Δ score = ± 0	esld_master_long_public.csv	8
13	P000506	MELD	0.67	0.669179586872747	1.44	2.2			M	0	pm	le15	46	1	≤ 15	Δ score = ± 0	esld_master_long_public.csv	13
14	P000503	MELD	1.29	1.29508728750764	1.17	0.66			M	0	pm	le15	120	1	≤ 15	Δ score = ± 0	esld_master_long_public.csv	11
15	P000966	MELD	1.4	1.39662552916786	1.37	1.01			M	0	pm	le15	192	1	≤ 15	Δ score = ± 0	esld_master_long_public.csv	13
16	P000070	MELD	0.94	0.955059411832967	1.77	0.6			F	0	pm	le15	294	1	≤ 15	Δ score = ± 0	esld_master_long_public.csv	13
17	P000362	MELD	1.22	1.230574356631	1.07	0.4			F	0	pm	le15	413	1	≤ 15	Δ score = ± 0	esld_master_long_public.csv	9
18	P000155	MELD	0.405	0.417982545133566	1.8	0.8			M	0	pm	le15	730	0	≤ 15	Δ score = ± 0	esld_master_long_public.csv	13
19	P000218	MELD	1.325	1.33282854531669	1.48	0.315			M	0	pm	le15	730	0	≤ 15	Δ score = ± 0	esld_master_long_public.csv	14
20	P000429	MELD	1.22	1.23187807173977	1.16	0.29			M	0	pm	le15	730	0	≤ 15	Δ score = ± 0	esld_master_long_public.csv	10
21	P000497	MELD	0.94	0.954707936587699	1.16	0.63			M	0	pm	le15	730	0	≤ 15	Δ score = ± 0	esld_master_long_public.csv	8
22	P000507	MELD	0.64	0.661885818438325	1.33	0.21			F	0	pm	le15	730	0	≤ 15	Δ score = ± 0	esld_master_long_public.csv	10
23	P000576	MELD	1.535	1.5327276273706	1.33	0.37			M	0	pm	le15	730	0	≤ 15	Δ score = ± 0	esld_master_long_public.csv	14
24	P000593	MELD	1.07	1.08105354861449	1.44	0.72			M	0	pm	le15	730	0	≤ 15	Δ score = ± 0	esld_master_long_public.csv	11
25	P000718	MELD	0.75	0.769431684013923	1.73	0.4			M	0	pm	le15	730	0	≤ 15	Δ score = ± 0	esld_master_long_public.csv	13
26	P001285	MELD	0.9	0.916247241802327	1.23	0.55			M	0	m1	le15	5	1	≤ 15	Δ score ≤ -1	esld_master_long_public.csv	9
27	P001317	MELD	0.82	0.825558269310575	1.57	1.56			F	0	m1	le15	13	1	≤ 15	Δ score ≤ -1	esld_master_long_public.csv	13
28	P000038	MELD	0.47	0.473369420702739	1.64	1.72			F	0	m1	le15	40	1	≤ 15	Δ score ≤ -1	esld_master_long_public.csv	14
29	P000828	MELD	1.38	1.38072286319533	1.39	0.73			M	0	m1	le15	64	1	≤ 15	Δ score ≤ -1	esld_master_long_public.csv	13
30	P000402	MELD	0.23	0.228045643722108	1.24	1.8			M	0	m1	le15	66	1	≤ 15	Δ score ≤ -1	esld_master_long_public.csv	11
31	P001329	MELD	1.23	1.22274385466638	1.27	1.93			F	0	m1	le15	73	1	≤ 15	Δ score ≤ -1	esld_master_long_public.csv	14
32	P000243	MELD	0.795	0.800881059739979	1.4	1.55			M	0	m1	le15	119	1	≤ 15	Δ score ≤ -1	esld_master_long_public.csv	12
33	P000594	MELD	1.06	1.05154308510941	1.24	2.48			M	0	m1	le15	298	1	≤ 15	Δ score ≤ -1	esld_master_long_public.csv	13
34	P000253	MELD	1.44	1.44422391650995	1.28	0.21			F	0	m1	le15	601	1	≤ 15	Δ score ≤ -1	esld_master_long_public.csv	13
35	P000104	MELD	0.98	0.995656984709247	1.6	0.49			F	0	m1	le15	730	0	≤ 15	Δ score ≤ -1	esld_master_long_public.csv	12
36	P000312	MELD	0.53	0.538338983740448	1.36	1.33			M	0	m1	le15	730	0	≤ 15	Δ score ≤ -1	esld_master_long_public.csv	11
37	P000626	MELD	0.68	0.682028708290505	1.48	1.94			M	0	m1	le15	730	0	≤ 15	Δ score ≤ -1	esld_master_long_public.csv	13
38	P000164	MELD	2.3	2.23786201906189	1.495	0.67			F	0	pm	16to25	0	1	16 - 25	Δ score = ± 0	esld_master_long_public.csv	19
39	P000661	MELD	2.02	1.98623796901758	2.14	0.35			M	0	pm	16to25	1	1	16 - 25	Δ score = ± 0	esld_master_long_public.csv	22
40	P000319	MELD	1.38333333333333	1.37792174700726	1.59333333333333	1.25			F	0	pm	16to25	2	1	16 - 25	Δ score = ± 0	esld_master_long_public.csv	16
41	P000500	MELD	1.46	1.41975252540341	1.935	4.2			M	0	pm	16to25	2	1	16 - 25	Δ score = ± 0	esld_master_long_public.csv	23
42	P001348	MELD	2.92	2.7915702249002	1.13	0.28			F	0	pm	16to25	2	1	16 - 25	Δ score = ± 0	esld_master_long_public.csv	18
43	P000051	MELD	1.83	1.78794862075361	1.2	2.32			M	0	pm	16to25	3	1	16 - 25	Δ score = ± 0	esld_master_long_public.csv	17
44	P001254	MELD	2.02	1.90525228005634	0	8.65			M	0	pm	16to25	3	1	16 - 25	Δ score = ± 0	esld_master_long_public.csv	21
45	P001301	MELD	2.62	2.49437469190787	1.32	3.37			M	0	pm	16to25	3	1	16 - 25	Δ score = ± 0	esld_master_long_public.csv	23
46	P000665	MELD	2.38	2.30765687029206	1.64	0.87			F	0	pm	16to25	4	1	16 - 25	Δ score = ± 0	esld_master_long_public.csv	20
47	P000943	MELD	3.03	2.8774022541663	1.31	1.07			M	0	pm	16to25	5	1	16 - 25	Δ score = ± 0	esld_master_long_public.csv	20
48	P000396	MELD	0.93	0.917485369101848	1.72	3.1			M	0	pm	16to25	8	1	16 - 25	Δ score = ± 0	esld_master_long_public.csv	17
49	P000903	MELD	0.75	0.733971158022278	2.2	3.62			M	0	pm	16to25	8	1	16 - 25	Δ score = ± 0	esld_master_long_public.csv	20
50	P000210	MELD	3.03	2.88639627973574	1.9	0.3			M	0	pm	16to25	10	1	16 - 25	Δ score = ± 0	esld_master_long_public.csv	24
51	P000598	MELD	0.38	0.318034206950338	1.63	8.5			F	0	pm	16to25	22	1	16 - 25	Δ score = ± 0	esld_master_long_public.csv	20
52	P000157	MELD	1.73	1.68000319321039	1.9	3.7			F	0	pm	16to25	31	1	16 - 25	Δ score = ± 0	esld_master_long_public.csv	24
53	P000065	MELD	1.51	1.50534242218578	1.02	0.68			M	1	pm	16to25	48	1	16 - 25	Δ score = ± 0	esld_master_long_public.csv	20
54	P000274	MELD	1.59	1.56840982135296	1.44	1.8			M	0	pm	16to25	75	1	16 - 25	Δ score = ± 0	esld_master_long_public.csv	17
55	P000523	MELD	1.04	1.0405547447764	2	1.7			F	0	pm	16to25	82	1	16 - 25	Δ score = ± 0	esld_master_long_public.csv	17
56	P000140	MELD	1.11	1.04850589020649	2.26	8			M	0	pm	16to25	146	1	16 - 25	Δ score = ± 0	esld_master_long_public.csv	24
57	P001060	MELD	2.27	2.20345569382691	1.38	1.3			M	0	pm	16to25	152	1	16 - 25	Δ score = ± 0	esld_master_long_public.csv	19
58	P000169	MELD	1.79	1.77158848879538	1.63	0.47			F	0	pm	16to25	158	1	16 - 25	Δ score = ± 0	esld_master_long_public.csv	17
59	P001208	MELD	1.585	1.55596784652806	2.65333333333333	2.505			M	0	pm	16to25	316	1	16 - 25	Δ score = ± 0	esld_master_long_public.csv	25
60	P001162	MELD	1.49	1.46471517319051	1.19	2.61			F	0	pm	16to25	358	1	16 - 25	Δ score = ± 0	esld_master_long_public.csv	16
61	P000015	MELD	1.96	1.87899575814967	1.45	5.24			M	0	pm	16to25	730	0	16 - 25	Δ score = ± 0	esld_master_long_public.csv	23
62	P000035	MELD	1.61	1.59213766196358	1.92	1.37			F	0	pm	16to25	730	0	16 - 25	Δ score = ± 0	esld_master_long_public.csv	19
63	P000073	MELD	1.24	1.22234728941079	1.56	2.86			M	0	pm	16to25	730	0	16 - 25	Δ score = ± 0	esld_master_long_public.csv	17
64	P000091	MELD	1.19	1.19695444758187	2.41	0.79			F	0	pm	16to25	730	0	16 - 25	Δ score = ± 0	esld_master_long_public.csv	18
65	P000108	MELD	2.52	2.4160440175503	1.51	2.38			F	0	pm	16to25	730	0	16 - 25	Δ score = ± 0	esld_master_long_public.csv	23
66	P000220	MELD	0.99	0.991808637222224	1.9325	1.68			F	0	pm	16to25	730	0	16 - 25	Δ score = ± 0	esld_master_long_public.csv	16
67	P000265	MELD	1.22	1.17976671415079	1.64	5.185			F	0	pm	16to25	730	0	16 - 25	Δ score = ± 0	esld_master_long_public.csv	20
68	P000532	MELD	1.91	1.87739592391313	1.8	0.97			F	0	pm	16to25	730	0	16 - 25	Δ score = ± 0	esld_master_long_public.csv	19
69	P000487	MELD	2	1.89272451929947	1.42	7.9			M	0	m1	16to25	1	1	16 - 25	Δ score ≤ -1	esld_master_long_public.csv	25
70	P000336	MELD	2	1.96487292632333	1.49	0.6			M	0	m1	16to25	4	1	16 - 25	Δ score ≤ -1	esld_master_long_public.csv	18
71	P000376	MELD	3.97	3.66504898584215	1.04	0.7			F	0	m1	16to25	5	1	16 - 25	Δ score ≤ -1	esld_master_long_public.csv	20
72	P000649	MELD	3.16	2.99253496943502	1.36	0.75			F	0	m1	16to25	6	1	16 - 25	Δ score ≤ -1	esld_master_long_public.csv	21
73	P000682	MELD	1.6	1.58189821954639	2.11	1.44			M	0	m1	16to25	6	1	16 - 25	Δ score ≤ -1	esld_master_long_public.csv	21
74	P000024	MELD	2.34	2.24487038165096	1.15	3.31			M	0	m1	16to25	9	1	16 - 25	Δ score ≤ -1	esld_master_long_public.csv	21
75	P000514	MELD	1.07	1.01665109671129	1.51	7.13			M	0	m1	16to25	9	1	16 - 25	Δ score ≤ -1	esld_master_long_public.csv	19
76	P000380	MELD	3.42	3.21183636496828	1.87	0.8			M	0	m1	16to25	10	1	16 - 25	Δ score ≤ -1	esld_master_long_public.csv	25
77	P000191	MELD	3.61	3.37398887833063	1.45	0.46			M	0	m1	16to25	11	1	16 - 25	Δ score ≤ -1	esld_master_long_public.csv	23
78	P000361	MELD	2.73	2.61842297819206	2.26	0.9			F	0	m1	16to25	13	1	16 - 25	Δ score ≤ -1	esld_master_long_public.csv	25
79	P001273	MELD	2.47	2.3818221593811	1.33	1.44			M	0	m1	16to25	20	1	16 - 25	Δ score ≤ -1	esld_master_long_public.csv	20
80	P001189	MELD	0.53	0.457931298853161	2.31	10.13			F	0	m1	16to25	22	1	16 - 25	Δ score ≤ -1	esld_master_long_public.csv	25
81	P001176	MELD	1.34	1.32675030514996	1.65	2.11			M	0	m1	16to25	23	1	16 - 25	Δ score ≤ -1	esld_master_long_public.csv	18
82	P000257	MELD	2.29	2.15275604518725	1.3	8.5			M	0	m1	16to25	25	1	16 - 25	Δ score ≤ -1	esld_master_long_public.csv	25
83	P000522	MELD	3.11666666666667	2.94466366091965	1.63	1.7			M	0	m1	16to25	28	1	16 - 25	Δ score ≤ -1	esld_master_long_public.csv	25
84	P001261	MELD	0.82	0.767854671246883	2.54	7.48			F	0	m1	16to25	32	1	16 - 25	Δ score ≤ -1	esld_master_long_public.csv	24
85	P000602	MELD	1.37	1.351295758735	1.9	2.5			F	0	m1	16to25	35	1	16 - 25	Δ score ≤ -1	esld_master_long_public.csv	20
86	P000441	MELD	3.11	2.94460386895077	1.83	1.2			M	0	m1	16to25	40	1	16 - 25	Δ score ≤ -1	esld_master_long_public.csv	25
87	P000750	MELD	2.53	2.43682307393645	1.57	1.31			F	0	m1	16to25	40	1	16 - 25	Δ score ≤ -1	esld_master_long_public.csv	21
88	P000050	MELD	1.82	1.72382661844864	1.07	8.16			M	0	m1	16to25	41	1	16 - 25	Δ score ≤ -1	esld_master_long_public.csv	21
89	P000179	MELD	0.54	0.499984913783214	1.65	6.1			F	0	m1	16to25	46	1	16 - 25	Δ score ≤ -1	esld_master_long_public.csv	19
90	P000678	MELD	0.81	0.807576356313816	2.22	2.29			F	0	m1	16to25	47	1	16 - 25	Δ score ≤ -1	esld_master_long_public.csv	18
91	P001159	MELD	1.54	1.47799706868196	1.75	6.09			F	0	m1	16to25	47	1	16 - 25	Δ score ≤ -1	esld_master_long_public.csv	24
92	P001117	MELD	1.9	1.82131333361556	1.65	5.47			M	0	m1	16to25	71	1	16 - 25	Δ score ≤ -1	esld_master_long_public.csv	25
93	P000292	MELD	1.45	1.44221138454306	1.57	1.2			F	0	m1	16to25	81	1	16 - 25	Δ score ≤ -1	esld_master_long_public.csv	16
94	P000433	MELD	1.92	1.8674565708872	1.15	2.7			M	0	m1	16to25	89	1	16 - 25	Δ score ≤ -1	esld_master_long_public.csv	18
95	P000297	MELD	0.71	0.623188920331771	1.56	12.54			F	0	m1	16to25	110	1	16 - 25	Δ score ≤ -1	esld_master_long_public.csv	21
96	P000629	MELD	5.96	5.15482505408464	1.43	0.47			M	0	m1	16to25	111	1	16 - 25	Δ score ≤ -1	esld_master_long_public.csv	24
97	P000092	MELD	1.49	1.45952773957017	1.515	3.1			M	0	m1	16to25	113	1	16 - 25	Δ score ≤ -1	esld_master_long_public.csv	19
98	P000859	MELD	1.2	1.13252039458619	1.9	8.43			M	0	m1	16to25	158	1	16 - 25	Δ score ≤ -1	esld_master_long_public.csv	23
99	P000189	MELD	2.27	2.19894781783425	2.03	1.7			M	0	m1	16to25	163	1	16 - 25	Δ score ≤ -1	esld_master_long_public.csv	24
100	P000424	MELD	1.94	1.90367789392987	1.49	1.1			M	0	m1	16to25	163	1	16 - 25	Δ score ≤ -1	esld_master_long_public.csv	18
101	P000159	MELD	2.04	1.97500201145955	1.46	3			M	0	m1	16to25	169	1	16 - 25	Δ score ≤ -1	esld_master_long_public.csv	22
102	P001116	MELD	0.88	0.81857852265579	2.29	8.56			M	0	m1	16to25	189	1	16 - 25	Δ score ≤ -1	esld_master_long_public.csv	24
103	P000627	MELD	4.08	3.75414377879156	1.19	0.63			M	0	m1	16to25	202	1	16 - 25	Δ score ≤ -1	esld_master_long_public.csv	22
104	P001266	MELD	12.51	8.40855359864775	1.38	0.25			M	0	m1	16to25	249	1	16 - 25	Δ score ≤ -1	esld_master_long_public.csv	23
105	P000300	MELD	1.77	1.73990009546554	1.465	1.6			F	0	m1	16to25	296	1	16 - 25	Δ score ≤ -1	esld_master_long_public.csv	18
106	P000858	MELD	0.88	0.835182372333962	2.61	6.54			M	0	m1	16to25	551	1	16 - 25	Δ score ≤ -1	esld_master_long_public.csv	24
107	P000320	MELD	2.88	2.75304803420211	1.21	0.6			M	0	m1	16to25	619	1	16 - 25	Δ score ≤ -1	esld_master_long_public.csv	19
108	P000440	MELD	3.27	3.06751465504505	1.21	2.4			M	0	m1	16to25	658	1	16 - 25	Δ score ≤ -1	esld_master_long_public.csv	23
109	P001129	MELD	2.03	1.9753641583731	1.31	2.11			F	0	m1	16to25	713	1	16 - 25	Δ score ≤ -1	esld_master_long_public.csv	19
110	P000011	MELD	3.25	3.04144999400473	1.13	3.26			F	0	m1	16to25	730	0	16 - 25	Δ score ≤ -1	esld_master_long_public.csv	24
111	P000019	MELD	4.16	3.82060446704423	1.55	0.4			M	0	m1	16to25	730	0	16 - 25	Δ score ≤ -1	esld_master_long_public.csv	25
112	P000115	MELD	3.97	3.65927550619595	1.39	1.2			F	0	m1	16to25	730	0	16 - 25	Δ score ≤ -1	esld_master_long_public.csv	24
113	P000126	MELD	2.21	2.134655635035	1.64	2.6			M	0	m1	16to25	730	0	16 - 25	Δ score ≤ -1	esld_master_long_public.csv	23
114	P000130	MELD	0.82	0.705314619080917	1.71	19.38			M	0	m1	16to25	730	0	16 - 25	Δ score ≤ -1	esld_master_long_public.csv	24
115	P000143	MELD	1.37	1.37137375331679	1.77	0.71			M	0	m1	16to25	730	0	16 - 25	Δ score ≤ -1	esld_master_long_public.csv	16
116	P000177	MELD	4.61	4.17197929982629	1.26	0.42			F	0	m1	16to25	730	0	16 - 25	Δ score ≤ -1	esld_master_long_public.csv	22
117	P000195	MELD	1.89	1.86000441431409	1.33	0.87			F	0	m1	16to25	730	0	16 - 25	Δ score ≤ -1	esld_master_long_public.csv	16
118	P000202	MELD	3.65	3.40654651456607	1.44	0.5			M	0	m1	16to25	730	0	16 - 25	Δ score ≤ -1	esld_master_long_public.csv	23
119	P000213	MELD	0.93	0.907274343761223	3.35	4.1			F	0	m1	16to25	730	0	16 - 25	Δ score ≤ -1	esld_master_long_public.csv	25
120	P000260	MELD	1.45	1.4022616446585	1.305	5.02			M	0	m1	16to25	730	0	16 - 25	Δ score ≤ -1	esld_master_long_public.csv	19
121	P000285	MELD	0.66	0.552008354530637	1.55	17.24			M	0	m1	16to25	730	0	16 - 25	Δ score ≤ -1	esld_master_long_public.csv	22
122	P000290	MELD	1.29	1.248138744936	1.82	5.1			F	0	m1	16to25	730	0	16 - 25	Δ score ≤ -1	esld_master_long_public.csv	22
123	P000321	MELD	2.09	2.03869321898837	1.64	1.37			M	0	m1	16to25	730	0	16 - 25	Δ score ≤ -1	esld_master_long_public.csv	20
124	P000365	MELD	2.225	2.16082941528465	1.67	1.46			F	0	m1	16to25	730	0	16 - 25	Δ score ≤ -1	esld_master_long_public.csv	21
125	P000454	MELD	2.29	2.21704893210422	1.73	1.7			M	0	m1	16to25	730	0	16 - 25	Δ score ≤ -1	esld_master_long_public.csv	23
126	P000494	MELD	1.26	1.22694053926999	2.405	4.3			F	0	m1	16to25	730	1	16 - 25	Δ score ≤ -1	esld_master_long_public.csv	24
127	P000561	MELD	2.26	2.18899655017485	1.56	1.78			F	0	m1	16to25	730	0	16 - 25	Δ score ≤ -1	esld_master_long_public.csv	21
128	P000623	MELD	1.41	1.32687198304717	1.69	9.46			F	0	m1	16to25	730	0	16 - 25	Δ score ≤ -1	esld_master_long_public.csv	24
129	P000692	MELD	1.68	1.6652283389116	2.34	0.75			M	0	m1	16to25	730	0	16 - 25	Δ score ≤ -1	esld_master_long_public.csv	21
130	P000727	MELD	1.89	1.8481156599397	1.42	1.92			M	0	m1	16to25	730	0	16 - 25	Δ score ≤ -1	esld_master_long_public.csv	19
131	P000794	MELD	2.46	2.38079727907689	1.12	0.75			M	0	m1	16to25	730	0	16 - 25	Δ score ≤ -1	esld_master_long_public.csv	16
132	P000958	MELD	2.8	2.67978185268242	1.6	0.9			M	0	m1	16to25	730	0	16 - 25	Δ score ≤ -1	esld_master_long_public.csv	22
133	P001067	MELD	0.766666666666667	0.748280092804634	3.90285714285714	3.84333333333333			F	0	pm	gt25	0	1	> 25	Δ score = ± 0	esld_master_long_public.csv	27
134	P001324	MELD	4.71	4.11007701578553	4.91	24.05			M	0	pm	gt25	0	1	> 25	Δ score = ± 0	esld_master_long_public.csv	40
135	P000844	MELD	1.865	1.81335453090402	2.47	2.99			M	1	pm	gt25	1	1	> 25	Δ score = ± 0	esld_master_long_public.csv	34
136	P000264	MELD	6.2	5.31574786694408	2.07	0.7			M	0	pm	gt25	2	1	> 25	Δ score = ± 0	esld_master_long_public.csv	28
137	P000480	MELD	2.33	2.23803827709083	2.255	3.1			M	0	pm	gt25	2	1	> 25	Δ score = ± 0	esld_master_long_public.csv	28
138	P001158	MELD	2.04	1.98237633431562	2.64333333333333	2.31			F	0	pm	gt25	8	1	> 25	Δ score = ± 0	esld_master_long_public.csv	27
139	P000389	MELD	3.03	2.87477370154041	5.99	1.3			M	0	pm	gt25	9	1	> 25	Δ score = ± 0	esld_master_long_public.csv	38
140	P000485	MELD	6.07	5.177317196471	2.03	5.5			M	0	pm	gt25	9	1	> 25	Δ score = ± 0	esld_master_long_public.csv	34
141	P001369	MELD	7.01	5.81433345566015	3.45	3.3			M	0	pm	gt25	15	1	> 25	Δ score = ± 0	esld_master_long_public.csv	38
142	P001196	MELD	0.97	0.887587546683377	2.49	36.35			F	0	pm	gt25	30	1	> 25	Δ score = ± 0	esld_master_long_public.csv	30
143	P000647	MELD	2.615	2.49987865571779	2.68	2.43			F	0	pm	gt25	730	0	> 25	Δ score = ± 0	esld_master_long_public.csv	30
144	P000620	MELD	1.915	1.78274785030804	3.68	12.46			F	0	m1	gt25	0	1	> 25	Δ score ≤ -1	esld_master_long_public.csv	37
145	P000456	MELD	3.13	2.94729653449257	4.82	2.5			F	0	m1	gt25	1	1	> 25	Δ score ≤ -1	esld_master_long_public.csv	38
146	P000168	MELD	3.14	2.89139954843583	2.015	9.7			F	0	m1	gt25	2	1	> 25	Δ score ≤ -1	esld_master_long_public.csv	34
147	P000680	MELD	4.31	3.91061764448838	2.2	2.95			F	0	m1	gt25	3	1	> 25	Δ score ≤ -1	esld_master_long_public.csv	33
148	P000800	MELD	1.89	1.78178838992938	5.285	9.09			F	0	m1	gt25	3	1	> 25	Δ score ≤ -1	esld_master_long_public.csv	40
149	P000432	MELD	3.65	3.3577206142473	2.25	5.1			M	0	m1	gt25	4	1	> 25	Δ score ≤ -1	esld_master_long_public.csv	34
150	P001229	MELD	3.66	3.4166793350743	2.69	0.34			M	1	m1	gt25	4	1	> 25	Δ score ≤ -1	esld_master_long_public.csv	31
151	P001310	MELD	1.92	1.83901719263343	2.2	5.56			M	0	m1	gt25	4	1	> 25	Δ score ≤ -1	esld_master_long_public.csv	28
152	P000162	MELD	2.16	1.97602523002878	1.79	22.1			M	0	m1	gt25	5	1	> 25	Δ score ≤ -1	esld_master_long_public.csv	32
153	P001212	MELD	1.39	1.29879475437444	4.6	10.75			M	0	m1	gt25	6	1	> 25	Δ score ≤ -1	esld_master_long_public.csv	36
154	P001370	MELD	2.35	2.26243747069092	2.03	2.5			M	0	m1	gt25	6	1	> 25	Δ score ≤ -1	esld_master_long_public.csv	26
155	P001177	MELD	2.49	2.30390531507049	4.93	12.79			M	0	m1	gt25	7	1	> 25	Δ score ≤ -1	esld_master_long_public.csv	40
156	P001203	MELD	1.83	1.73740882629503	1.68	7.63			M	0	m1	gt25	7	1	> 25	Δ score ≤ -1	esld_master_long_public.csv	26
157	P001319	MELD	1.89	1.74145436066875	2.5	16.24			F	1	m1	gt25	7	1	> 25	Δ score ≤ -1	esld_master_long_public.csv	40
158	P001366	MELD	3.50333333333333	3.26899124879486	1.52666666666667	1.9			M	0	m1	gt25	7	1	> 25	Δ score ≤ -1	esld_master_long_public.csv	26
159	P000201	MELD	5.255	4.52397347601369	2.77	29.2			F	0	m1	gt25	9	1	> 25	Δ score ≤ -1	esld_master_long_public.csv	40
160	P000315	MELD	2.1	1.97754687021265	3.19	8.8			M	0	m1	gt25	12	1	> 25	Δ score ≤ -1	esld_master_long_public.csv	35
161	P001051	MELD	4.68	4.16057670476513	1.84	6.79			M	0	m1	gt25	12	1	> 25	Δ score ≤ -1	esld_master_long_public.csv	34
162	P000689	MELD	4.21	3.76921229063832	1.66	10.11			F	0	m1	gt25	13	1	> 25	Δ score ≤ -1	esld_master_long_public.csv	34
163	P001142	MELD	1.545	1.40357750769417	3.11	22.615			F	0	m1	gt25	13	1	> 25	Δ score ≤ -1	esld_master_long_public.csv	35
164	P001334	MELD	1.7	1.65867128122365	2.86	3.04			F	0	m1	gt25	13	1	> 25	Δ score ≤ -1	esld_master_long_public.csv	27
165	P000873	MELD	4.84	4.22433662146392	1.71	31.74			M	0	m1	gt25	14	1	> 25	Δ score ≤ -1	esld_master_long_public.csv	39
166	P001181	MELD	1.49	1.35194080851258	1.73	25.84			M	0	m1	gt25	14	1	> 25	Δ score ≤ -1	esld_master_long_public.csv	29
167	P000112	MELD	1.295	1.18837620081537	2.05	14.08			M	0	m1	gt25	15	1	> 25	Δ score ≤ -1	esld_master_long_public.csv	27
168	P000442	MELD	5.35	4.66895920445532	1.36	5.7			M	0	m1	gt25	15	1	> 25	Δ score ≤ -1	esld_master_long_public.csv	30
169	P001024	MELD	2.6	2.39164624491039	5.43	14.78			F	0	m1	gt25	17	1	> 25	Δ score ≤ -1	esld_master_long_public.csv	40
170	P000397	MELD	2.81	2.60764585682596	2.18	9.5			M	0	m1	gt25	18	1	> 25	Δ score ≤ -1	esld_master_long_public.csv	34
171	P000865	MELD	1.19	1.06515063758319	3.28	20.84			F	0	m1	gt25	18	1	> 25	Δ score ≤ -1	esld_master_long_public.csv	33
172	P000176	MELD	2.55	2.3671885060304	2.58	11.15			M	0	m1	gt25	19	1	> 25	Δ score ≤ -1	esld_master_long_public.csv	35
173	P001217	MELD	1.495	1.41226793731349	1.555	38.835			M	0	m1	gt25	19	1	> 25	Δ score ≤ -1	esld_master_long_public.csv	29
174	P000084	MELD	1.89	1.74918190373269	2.26	33.27			M	0	m1	gt25	20	1	> 25	Δ score ≤ -1	esld_master_long_public.csv	35
175	P000120	MELD	1.95	1.91407496391572	5.76	1			M	0	m1	gt25	22	1	> 25	Δ score ≤ -1	esld_master_long_public.csv	32
176	P000641	MELD	1.15	1.04130791805534	2.52	15.58			M	0	m1	gt25	22	1	> 25	Δ score ≤ -1	esld_master_long_public.csv	28
177	P001171	MELD	2.34	2.16385888489141	2.58	13.82			M	0	m1	gt25	22	1	> 25	Δ score ≤ -1	esld_master_long_public.csv	35
178	P000438	MELD	1.34	1.29528391306445	2.62	5.2			F	0	m1	gt25	33	1	> 25	Δ score ≤ -1	esld_master_long_public.csv	26
179	P000696	MELD	3.03	2.78446056521364	2.355	11.59			M	1	m1	gt25	33	1	> 25	Δ score ≤ -1	esld_master_long_public.csv	39
180	P000739	MELD	2.92	2.75336529906707	1.895	3.75			M	0	m1	gt25	37	1	> 25	Δ score ≤ -1	esld_master_long_public.csv	29
181	P001200	MELD	2.74	2.49438823364993	5.14	23.79			M	0	m1	gt25	38	1	> 25	Δ score ≤ -1	esld_master_long_public.csv	40
182	P000318	MELD	1.13	1.00462235284229	1.7	24.1			F	0	m1	gt25	42	1	> 25	Δ score ≤ -1	esld_master_long_public.csv	26
183	P000740	MELD	2.16	2.08309798108392	4.05	3.17			F	0	m1	gt25	52	1	> 25	Δ score ≤ -1	esld_master_long_public.csv	34
184	P000781	MELD	2.5	2.38294446725591	1.67	3.84			M	0	m1	gt25	52	1	> 25	Δ score ≤ -1	esld_master_long_public.csv	26
185	P001146	MELD	2.985	2.76373688529807	2.58	8.95			F	0	m1	gt25	55	1	> 25	Δ score ≤ -1	esld_master_long_public.csv	36
186	P000194	MELD	2.75	2.5467843756506	5.14	10.7			M	0	m1	gt25	62	1	> 25	Δ score ≤ -1	esld_master_long_public.csv	40
187	P000141	MELD	3.03	2.82072307690323	3.18	6.7			F	0	m1	gt25	63	1	> 25	Δ score ≤ -1	esld_master_long_public.csv	37
188	P000228	MELD	4.075	3.72434013363439	1.98	2.95			M	0	m1	gt25	68	1	> 25	Δ score ≤ -1	esld_master_long_public.csv	31
189	P000847	MELD	1.82	1.67246734762944	3.26	17.33			M	0	m1	gt25	73	1	> 25	Δ score ≤ -1	esld_master_long_public.csv	36
190	P000840	MELD	1.86	1.75512013291459	2.18	8.93			F	0	m1	gt25	96	1	> 25	Δ score ≤ -1	esld_master_long_public.csv	29
191	P000571	MELD	4.09	3.63211295757681	3.9	19			F	0	m1	gt25	107	1	> 25	Δ score ≤ -1	esld_master_long_public.csv	40
192	P000577	MELD	4.71	4.2400091234591	1.62	1.15			M	0	m1	gt25	109	1	> 25	Δ score ≤ -1	esld_master_long_public.csv	26
193	P000425	MELD	2.73	2.51263121514642	1.7	13.5			M	0	m1	gt25	116	1	> 25	Δ score ≤ -1	esld_master_long_public.csv	32
194	P000534	MELD	7.77	6.29275482358055	3.37	1.56			M	0	m1	gt25	120	1	> 25	Δ score ≤ -1	esld_master_long_public.csv	35
195	P000955	MELD	3.47	3.1881030251959	1.91	7.38			F	0	m1	gt25	150	1	> 25	Δ score ≤ -1	esld_master_long_public.csv	33
196	P001042	MELD	2.84	2.67966835168512	3.14	4.16			F	0	m1	gt25	155	1	> 25	Δ score ≤ -1	esld_master_long_public.csv	35
197	P001145	MELD	2.83	2.63291110427294	5.93	8.46			M	0	m1	gt25	205	1	> 25	Δ score ≤ -1	esld_master_long_public.csv	40
198	P000233	MELD	3.08	2.88229341452655	2.1	4.67			F	0	m1	gt25	225	1	> 25	Δ score ≤ -1	esld_master_long_public.csv	31
199	P000565	MELD	2.95	2.71589130555848	1.49	36.2			F	0	m1	gt25	273	1	> 25	Δ score ≤ -1	esld_master_long_public.csv	35
200	P000138	MELD	1.33	1.2068676673072	1.69	29.8			M	0	m1	gt25	320	1	> 25	Δ score ≤ -1	esld_master_long_public.csv	28
201	P000694	MELD	2.39	2.30597639647277	2.24	1.81			M	0	m1	gt25	322	1	> 25	Δ score ≤ -1	esld_master_long_public.csv	26
202	P001070	MELD	1.85	1.74410263671729	2.62666666666667	9.16			F	0	m1	gt25	471	1	> 25	Δ score ≤ -1	esld_master_long_public.csv	32
203	P000912	MELD	4.59	4.08893397889789	2.34	7.1			M	0	m1	gt25	616	1	> 25	Δ score ≤ -1	esld_master_long_public.csv	37
204	P001014	MELD	2.59	2.38556772526454	2.62	14.19			M	0	m1	gt25	666	1	> 25	Δ score ≤ -1	esld_master_long_public.csv	36
205	P000006	MELD	1.86	1.76337882658825	1.62	7.87			M	0	m1	gt25	730	0	> 25	Δ score ≤ -1	esld_master_long_public.csv	26
206	P000027	MELD	3.28	3.07105850131161	1.63	2.86			M	0	m1	gt25	730	0	> 25	Δ score ≤ -1	esld_master_long_public.csv	27
207	P000041	MELD	3.45	3.23660342588408	2.13	0.83			F	0	m1	gt25	730	0	> 25	Δ score ≤ -1	esld_master_long_public.csv	27
208	P000069	MELD	1.4	1.33086008495746	2.55	7.7			F	0	m1	gt25	730	0	> 25	Δ score ≤ -1	esld_master_long_public.csv	28
209	P000071	MELD	2.75	2.52038256890317	2.07	15.59			M	0	m1	gt25	730	0	> 25	Δ score ≤ -1	esld_master_long_public.csv	35
210	P000093	MELD	2.165	2.0180358542989	4.585	11.54			F	0	m1	gt25	730	0	> 25	Δ score ≤ -1	esld_master_long_public.csv	40
211	P000102	MELD	2.56	2.38689845315044	3.6	9.56			M	0	m1	gt25	730	0	> 25	Δ score ≤ -1	esld_master_long_public.csv	38
212	P000129	MELD	2.29	2.1059431928805	2.21	16.78			M	0	m1	gt25	730	0	> 25	Δ score ≤ -1	esld_master_long_public.csv	34
213	P000148	MELD	3.4	3.11596053060185	3.34	9.1			M	0	m1	gt25	730	0	> 25	Δ score ≤ -1	esld_master_long_public.csv	40
214	P000197	MELD	2.89	2.74167404972661	2.25	2.38			M	0	m1	gt25	730	0	> 25	Δ score ≤ -1	esld_master_long_public.csv	29
215	P000284	MELD	1.18	1.0856087709612	2.08	35.2			F	0	m1	gt25	730	0	> 25	Δ score ≤ -1	esld_master_long_public.csv	30
216	P000413	MELD	2.51	2.34487422997289	3.47	9.22			F	0	m1	gt25	730	0	> 25	Δ score ≤ -1	esld_master_long_public.csv	38
217	P000513	MELD	3.82	3.42904959645688	3.32	14.8			F	0	m1	gt25	730	0	> 25	Δ score ≤ -1	esld_master_long_public.csv	40
218	P000559	MELD	2.28	2.20533530443375	2.53	1.94			M	0	m1	gt25	730	0	> 25	Δ score ≤ -1	esld_master_long_public.csv	27
219	P000615	MELD	2.39333333333333	2.3128355042854	1.63333333333333	1.465			F	1	m1	gt25	730	0	> 25	Δ score ≤ -1	esld_master_long_public.csv	27
220	P000633	MELD	1.38	1.28189387049087	2.96	11.91			M	0	m1	gt25	730	0	> 25	Δ score ≤ -1	esld_master_long_public.csv	31
221	P000705	MELD	3.27	3.06536154225263	2.45	2.6			M	0	m1	gt25	730	0	> 25	Δ score ≤ -1	esld_master_long_public.csv	31
222	P000755	MELD	2.8	2.60523710385799	2.89	8.65			F	0	m1	gt25	730	0	> 25	Δ score ≤ -1	esld_master_long_public.csv	36
223	P000760	MELD	4.615	4.06176843504607	2.38	14.02			M	0	m1	gt25	730	0	> 25	Δ score ≤ -1	esld_master_long_public.csv	39
224	P000849	MELD	2.16	2.04013980704436	2.1275	7.81			M	0	m1	gt25	730	0	> 25	Δ score ≤ -1	esld_master_long_public.csv	30
225	P000867	MELD	3.59	3.23818684544348	2.02	15.24			M	0	m1	gt25	730	0	> 25	Δ score ≤ -1	esld_master_long_public.csv	37
226	P001277	MELD-Na	0.32	0.337230654948723	1.55	0.31	143		M	0	pm	le15	1	1	≤ 15	Δ score = ± 0	esld_master_long_public.csv	11
227	P000525	MELD-Na	1.02	1.02098453959733	1.22	1.7	142		M	0	pm	le15	6	1	≤ 15	Δ score = ± 0	esld_master_long_public.csv	11
228	P000302	MELD-Na	0.64	0.657275352328835	1.79	0.6	138		F	0	pm	le15	7	1	≤ 15	Δ score = ± 0	esld_master_long_public.csv	13
229	P001040	MELD-Na	1.55	1.54121277346097	1.23	0.86	143		F	0	pm	le15	7	1	≤ 15	Δ score = ± 0	esld_master_long_public.csv	13
230	P000384	MELD-Na	0.58	0.587866490762143	1.82	1.4	151		F	0	pm	le15	15	1	≤ 15	Δ score = ± 0	esld_master_long_public.csv	14
231	P000038	MELD-Na	0.47	0.473369420702739	1.64	1.72	145		F	0	pm	le15	22	1	≤ 15	Δ score = ± 0	esld_master_long_public.csv	14
232	P000496	MELD-Na	1.68	1.66581135829394	1.08	0.7	140		F	0	pm	le15	24	1	≤ 15	Δ score = ± 0	esld_master_long_public.csv	12
233	P000131	MELD-Na	1.05	1.05597848096179	1.8	1.2	153		F	0	pm	le15	25	1	≤ 15	Δ score = ± 0	esld_master_long_public.csv	14
234	P000116	MELD-Na	0.98	0.992029762213455	1.09	0.8	156		M	0	pm	le15	26	1	≤ 15	Δ score = ± 0	esld_master_long_public.csv	7
235	P000961	MELD-Na	0.31	0.325840952994798	1.14	0.41	141		F	0	pm	le15	28	1	≤ 15	Δ score = ± 0	esld_master_long_public.csv	8
236	P000503	MELD-Na	1.29	1.29508728750764	1.17	0.66	142		M	0	pm	le15	120	1	≤ 15	Δ score = ± 0	esld_master_long_public.csv	11
237	P000966	MELD-Na	1.4	1.39662552916786	1.37	1.01	136		M	0	pm	le15	192	1	≤ 15	Δ score = ± 0	esld_master_long_public.csv	14
238	P000070	MELD-Na	0.94	0.955059411832967	1.77	0.6	139		F	0	pm	le15	294	1	≤ 15	Δ score = ± 0	esld_master_long_public.csv	13
239	P000594	MELD-Na	1.06	1.05154308510941	1.24	2.48	140		M	0	pm	le15	298	1	≤ 15	Δ score = ± 0	esld_master_long_public.csv	13
240	P000362	MELD-Na	1.22	1.230574356631	1.07	0.4	133		F	0	pm	le15	413	1	≤ 15	Δ score = ± 0	esld_master_long_public.csv	13
241	P000253	MELD-Na	1.445	1.44146970478353	1.26	0.85	139		F	0	pm	le15	601	1	≤ 15	Δ score = ± 0	esld_master_long_public.csv	13
242	P000104	MELD-Na	0.98	0.995656984709247	1.6	0.49	148		F	0	pm	le15	730	0	≤ 15	Δ score = ± 0	esld_master_long_public.csv	12
243	P000155	MELD-Na	0.405	0.417982545133566	1.8	0.8	143		M	0	pm	le15	730	0	≤ 15	Δ score = ± 0	esld_master_long_public.csv	13
244	P000220	MELD-Na	0.5	0.512427224422537	1.36	0.95	137		F	0	pm	le15	730	0	≤ 15	Δ score = ± 0	esld_master_long_public.csv	10
245	P000429	MELD-Na	1.22	1.23187807173977	1.16	0.29	152		M	0	pm	le15	730	0	≤ 15	Δ score = ± 0	esld_master_long_public.csv	10
246	P000497	MELD-Na	0.8	0.81546514571348	1.08	0.71	139		M	0	pm	le15	730	0	≤ 15	Δ score = ± 0	esld_master_long_public.csv	7
247	P000507	MELD-Na	0.64	0.661885818438325	1.33	0.21	147		F	0	pm	le15	730	0	≤ 15	Δ score = ± 0	esld_master_long_public.csv	10
248	P000576	MELD-Na	1.535	1.5327276273706	1.33	0.37	140.5		M	0	pm	le15	730	0	≤ 15	Δ score = ± 0	esld_master_long_public.csv	14
249	P000593	MELD-Na	1.07	1.08105354861449	1.44	0.72	135		M	0	pm	le15	730	0	≤ 15	Δ score = ± 0	esld_master_long_public.csv	13
250	P000623	MELD-Na	0.646666666666667	0.657178304926113	1.20666666666667	1.185	140.5		F	0	pm	le15	730	0	≤ 15	Δ score = ± 0	esld_master_long_public.csv	9
251	P000705	MELD-Na	1.515	1.51026850902176	1.46	0.665	141		M	0	pm	le15	730	0	≤ 15	Δ score = ± 0	esld_master_long_public.csv	15
252	P000718	MELD-Na	0.75	0.769431684013923	1.73	0.4	144		M	0	pm	le15	730	0	≤ 15	Δ score = ± 0	esld_master_long_public.csv	13
253	P001285	MELD-Na	0.9	0.916247241802327	1.23	0.55	143		M	0	m1	le15	5	1	≤ 15	Δ score ≤ -1	esld_master_long_public.csv	9
254	P000828	MELD-Na	1.38	1.38072286319533	1.39	0.73	152		M	0	m1	le15	64	1	≤ 15	Δ score ≤ -1	esld_master_long_public.csv	13
255	P000402	MELD-Na	0.23	0.228045643722108	1.24	1.8	138		M	0	m1	le15	66	1	≤ 15	Δ score ≤ -1	esld_master_long_public.csv	11
256	P001329	MELD-Na	1.23	1.22274385466638	1.27	1.93	136		F	0	m1	le15	73	1	≤ 15	Δ score ≤ -1	esld_master_long_public.csv	15
257	P000260	MELD-Na	1.46	1.46010047914932	1.22	0.48	140		M	0	m1	le15	730	0	≤ 15	Δ score ≤ -1	esld_master_long_public.csv	12
258	P000312	MELD-Na	0.53	0.538338983740448	1.36	1.33	137		M	0	m1	le15	730	0	≤ 15	Δ score ≤ -1	esld_master_long_public.csv	11
259	P000626	MELD-Na	0.68	0.682028708290505	1.48	1.94	136		M	0	m1	le15	730	0	≤ 15	Δ score ≤ -1	esld_master_long_public.csv	14
260	P000164	MELD-Na	2.3	2.23786201906189	1.495	0.67	128.5		F	0	pm	16to25	0	1	16 - 25	Δ score = ± 0	esld_master_long_public.csv	25
261	P000661	MELD-Na	2.02	1.98623796901758	2.14	0.35	143		M	0	pm	16to25	1	1	16 - 25	Δ score = ± 0	esld_master_long_public.csv	22
262	P000844	MELD-Na	2.08	2.02193667277054	1.68	2.05	142		M	0	pm	16to25	1	1	16 - 25	Δ score = ± 0	esld_master_long_public.csv	22
263	P000319	MELD-Na	1.38333333333333	1.37792174700726	1.59333333333333	1.25	140		F	0	pm	16to25	2	1	16 - 25	Δ score = ± 0	esld_master_long_public.csv	16
264	P000500	MELD-Na	1.46	1.41975252540341	1.935	4.2	139.5		M	0	pm	16to25	2	1	16 - 25	Δ score = ± 0	esld_master_long_public.csv	23
265	P001348	MELD-Na	2.92	2.7915702249002	1.13	0.28	133		F	0	pm	16to25	2	1	16 - 25	Δ score = ± 0	esld_master_long_public.csv	21
266	P001254	MELD-Na	2.02	1.90525228005634	0	8.65	143		M	0	pm	16to25	3	1	16 - 25	Δ score = ± 0	esld_master_long_public.csv	21
267	P000665	MELD-Na	2.38	2.30765687029206	1.64	0.87	143		F	0	pm	16to25	4	1	16 - 25	Δ score = ± 0	esld_master_long_public.csv	20
268	P000943	MELD-Na	3.03	2.8774022541663	1.31	1.07	139		M	0	pm	16to25	5	1	16 - 25	Δ score = ± 0	esld_master_long_public.csv	20
269	P000396	MELD-Na	0.93	0.917485369101848	1.72	3.1	139		M	0	pm	16to25	8	1	16 - 25	Δ score = ± 0	esld_master_long_public.csv	17
270	P000903	MELD-Na	0.75	0.733971158022278	2.2	3.62	144		M	0	pm	16to25	8	1	16 - 25	Δ score = ± 0	esld_master_long_public.csv	20
271	P001158	MELD-Na	0.99	0.985300801450023	1.85	2.27	146.5		F	0	pm	16to25	8	1	16 - 25	Δ score = ± 0	esld_master_long_public.csv	16
272	P000210	MELD-Na	3.03	2.88639627973574	1.9	0.3	144		M	0	pm	16to25	10	1	16 - 25	Δ score = ± 0	esld_master_long_public.csv	24
273	P001051	MELD-Na	2.55	2.46094587701674	2.15	0.76	137		M	0	pm	16to25	12	1	16 - 25	Δ score = ± 0	esld_master_long_public.csv	24
274	P000988	MELD-Na	1.05	1.05977483679343	1.69	0.87	129		M	0	pm	16to25	13	1	16 - 25	Δ score = ± 0	esld_master_long_public.csv	20
275	P000598	MELD-Na	0.38	0.318034206950338	1.63	8.5	141		F	0	pm	16to25	22	1	16 - 25	Δ score = ± 0	esld_master_long_public.csv	20
276	P000386	MELD-Na	0.72	0.731402868916093	1.35	1.1	122		M	0	pm	16to25	24	1	16 - 25	Δ score = ± 0	esld_master_long_public.csv	22
277	P000179	MELD-Na	0.54	0.499984913783214	1.65	6.1	138		F	0	pm	16to25	46	1	16 - 25	Δ score = ± 0	esld_master_long_public.csv	19
278	P000506	MELD-Na	0.67	0.669179586872747	1.44	2.2	132		M	0	pm	16to25	46	1	16 - 25	Δ score = ± 0	esld_master_long_public.csv	17
279	P000065	MELD-Na	1.51	1.50534242218578	1.02	0.68	142		M	1	pm	16to25	48	1	16 - 25	Δ score = ± 0	esld_master_long_public.csv	20
280	P000274	MELD-Na	1.59	1.56840982135296	1.44	1.8	144		M	0	pm	16to25	75	1	16 - 25	Δ score = ± 0	esld_master_long_public.csv	17
281	P000523	MELD-Na	1.04	1.0405547447764	2	1.7	131		F	0	pm	16to25	82	1	16 - 25	Δ score = ± 0	esld_master_long_public.csv	22
282	P001060	MELD-Na	2.27	2.20345569382691	1.38	1.3	141		M	0	pm	16to25	152	1	16 - 25	Δ score = ± 0	esld_master_long_public.csv	19
283	P000169	MELD-Na	1.79	1.77158848879538	1.63	0.47	138		F	0	pm	16to25	158	1	16 - 25	Δ score = ± 0	esld_master_long_public.csv	17
284	P000859	MELD-Na	1.2	1.13252039458619	1.9	8.43	135		M	0	pm	16to25	158	1	16 - 25	Δ score = ± 0	esld_master_long_public.csv	24
285	P000159	MELD-Na	2.04	1.97500201145955	1.46	3	133		M	0	pm	16to25	169	1	16 - 25	Δ score = ± 0	esld_master_long_public.csv	24
286	P001208	MELD-Na	0.8	0.802380357076246	2.34	1.86	137.5		M	0	pm	16to25	316	1	16 - 25	Δ score = ± 0	esld_master_long_public.csv	18
287	P001162	MELD-Na	1.49	1.46471517319051	1.19	2.61	134		F	0	pm	16to25	358	1	16 - 25	Δ score = ± 0	esld_master_long_public.csv	18
288	P001014	MELD-Na	0.64	0.633767803063514	1.61	2.7	136		M	0	pm	16to25	666	1	16 - 25	Δ score = ± 0	esld_master_long_public.csv	17
289	P000015	MELD-Na	1.96	1.87899575814967	1.45	5.24	164		M	0	pm	16to25	730	0	16 - 25	Δ score = ± 0	esld_master_long_public.csv	23
290	P000035	MELD-Na	1.61	1.59213766196358	1.92	1.37	143		F	0	pm	16to25	730	0	16 - 25	Δ score = ± 0	esld_master_long_public.csv	19
291	P000073	MELD-Na	1.24	1.22234728941079	1.56	2.86	145		M	0	pm	16to25	730	0	16 - 25	Δ score = ± 0	esld_master_long_public.csv	17
292	P000091	MELD-Na	1.19	1.19695444758187	2.41	0.79	137.5		F	0	pm	16to25	730	0	16 - 25	Δ score = ± 0	esld_master_long_public.csv	18
293	P000108	MELD-Na	2.52	2.4160440175503	1.51	2.38	149		F	0	pm	16to25	730	0	16 - 25	Δ score = ± 0	esld_master_long_public.csv	23
294	P000218	MELD-Na	2.29	2.23317938629221	1.62	0.3	135		M	0	pm	16to25	730	0	16 - 25	Δ score = ± 0	esld_master_long_public.csv	21
295	P000265	MELD-Na	1.22	1.17976671415079	1.64	5.185	134		F	0	pm	16to25	730	0	16 - 25	Δ score = ± 0	esld_master_long_public.csv	22
296	P000532	MELD-Na	1.91	1.87739592391313	1.8	0.97	139		F	0	pm	16to25	730	0	16 - 25	Δ score = ± 0	esld_master_long_public.csv	19
297	P000692	MELD-Na	1.68	1.6652283389116	2.34	0.75	132		M	0	pm	16to25	730	0	16 - 25	Δ score = ± 0	esld_master_long_public.csv	24
298	P000727	MELD-Na	1.89	1.8481156599397	1.42	1.92	130		M	0	pm	16to25	730	0	16 - 25	Δ score = ± 0	esld_master_long_public.csv	24
299	P000487	MELD-Na	2	1.89272451929947	1.42	7.9	154		M	0	m1	16to25	1	1	16 - 25	Δ score ≤ -1	esld_master_long_public.csv	25
300	P000336	MELD-Na	2	1.96487292632333	1.49	0.6	134		M	0	m1	16to25	4	1	16 - 25	Δ score ≤ -1	esld_master_long_public.csv	20
301	P001229	MELD-Na	3.01	2.86774354004668	1.24	0.42	137		M	0	m1	16to25	4	1	16 - 25	Δ score ≤ -1	esld_master_long_public.csv	19
302	P000376	MELD-Na	3.97	3.66504898584215	1.04	0.7	149		F	0	m1	16to25	5	1	16 - 25	Δ score ≤ -1	esld_master_long_public.csv	20
303	P000649	MELD-Na	3.16	2.99253496943502	1.36	0.75	153		F	0	m1	16to25	6	1	16 - 25	Δ score ≤ -1	esld_master_long_public.csv	21
304	P000682	MELD-Na	1.6	1.58189821954639	2.11	1.44	140		M	0	m1	16to25	6	1	16 - 25	Δ score ≤ -1	esld_master_long_public.csv	21
305	P000024	MELD-Na	2.34	2.24487038165096	1.15	3.31	148		M	0	m1	16to25	9	1	16 - 25	Δ score ≤ -1	esld_master_long_public.csv	21
306	P000514	MELD-Na	1.07	1.01665109671129	1.51	7.13	154		M	0	m1	16to25	9	1	16 - 25	Δ score ≤ -1	esld_master_long_public.csv	19
307	P000380	MELD-Na	3.42	3.21183636496828	1.87	0.8	139		M	0	m1	16to25	10	1	16 - 25	Δ score ≤ -1	esld_master_long_public.csv	25
308	P000191	MELD-Na	3.61	3.37398887833063	1.45	0.46	146		M	0	m1	16to25	11	1	16 - 25	Δ score ≤ -1	esld_master_long_public.csv	23
309	P000361	MELD-Na	2.73	2.61842297819206	2.26	0.9	145		F	0	m1	16to25	13	1	16 - 25	Δ score ≤ -1	esld_master_long_public.csv	25
310	P001317	MELD-Na	3.09	2.93382423766075	1.66	0.65	138		F	0	m1	16to25	13	1	16 - 25	Δ score ≤ -1	esld_master_long_public.csv	23
311	P001273	MELD-Na	2.47	2.3818221593811	1.33	1.44	138		M	0	m1	16to25	20	1	16 - 25	Δ score ≤ -1	esld_master_long_public.csv	20
312	P000522	MELD-Na	3.11666666666667	2.94466366091965	1.63	1.7	148.333333333333		M	0	m1	16to25	28	1	16 - 25	Δ score ≤ -1	esld_master_long_public.csv	25
313	P001261	MELD-Na	2.05	1.98704768379053	1.86	2.73	138		F	0	m1	16to25	32	1	16 - 25	Δ score ≤ -1	esld_master_long_public.csv	24
314	P000602	MELD-Na	1.37	1.351295758735	1.9	2.5	140		F	0	m1	16to25	35	1	16 - 25	Δ score ≤ -1	esld_master_long_public.csv	20
315	P000441	MELD-Na	3.11	2.94460386895077	1.83	1.2	158		M	0	m1	16to25	40	1	16 - 25	Δ score ≤ -1	esld_master_long_public.csv	25
316	P000750	MELD-Na	2.53	2.43682307393645	1.57	1.31	147		F	0	m1	16to25	40	1	16 - 25	Δ score ≤ -1	esld_master_long_public.csv	21
317	P000678	MELD-Na	0.81	0.807576356313816	2.22	2.29	133.5		F	0	m1	16to25	47	1	16 - 25	Δ score ≤ -1	esld_master_long_public.csv	21
318	P001159	MELD-Na	1.215	1.16841908553479	1.49875	5.89	141		F	0	m1	16to25	47	1	16 - 25	Δ score ≤ -1	esld_master_long_public.csv	20
319	P001117	MELD-Na	1.9	1.82131333361556	1.65	5.47	137		M	0	m1	16to25	71	1	16 - 25	Δ score ≤ -1	esld_master_long_public.csv	25
320	P000292	MELD-Na	1.45	1.44221138454306	1.57	1.2	140		F	0	m1	16to25	81	1	16 - 25	Δ score ≤ -1	esld_master_long_public.csv	16
321	P000433	MELD-Na	1.92	1.8674565708872	1.15	2.7	137		M	0	m1	16to25	89	1	16 - 25	Δ score ≤ -1	esld_master_long_public.csv	18
322	P000297	MELD-Na	0.72	0.671902719315829	1.46	7.07	139		F	0	m1	16to25	110	1	16 - 25	Δ score ≤ -1	esld_master_long_public.csv	18
323	P000092	MELD-Na	1.49	1.45952773957017	1.515	3.1	136		M	0	m1	16to25	113	1	16 - 25	Δ score ≤ -1	esld_master_long_public.csv	20
324	P000243	MELD-Na	0.795	0.800881059739979	1.4	1.55	129.5		M	0	m1	16to25	119	1	16 - 25	Δ score ≤ -1	esld_master_long_public.csv	19
325	P000627	MELD-Na	4.08	3.75414377879156	1.19	0.63	139		M	0	m1	16to25	202	1	16 - 25	Δ score ≤ -1	esld_master_long_public.csv	22
326	P001266	MELD-Na	12.51	8.40855359864775	1.38	0.25	133		M	0	m1	16to25	249	1	16 - 25	Δ score ≤ -1	esld_master_long_public.csv	25
327	P000300	MELD-Na	1.77	1.73990009546554	1.465	1.6	136		F	0	m1	16to25	296	1	16 - 25	Δ score ≤ -1	esld_master_long_public.csv	19
328	P000320	MELD-Na	2.88	2.75304803420211	1.21	0.6	143		M	0	m1	16to25	619	1	16 - 25	Δ score ≤ -1	esld_master_long_public.csv	19
329	P000440	MELD-Na	3.27	3.06751465504505	1.21	2.4	137		M	0	m1	16to25	658	1	16 - 25	Δ score ≤ -1	esld_master_long_public.csv	23
330	P001129	MELD-Na	2.03	1.9753641583731	1.31	2.11	166		F	0	m1	16to25	713	1	16 - 25	Δ score ≤ -1	esld_master_long_public.csv	19
331	P000019	MELD-Na	4.16	3.82060446704423	1.55	0.4	141		M	0	m1	16to25	730	0	16 - 25	Δ score ≤ -1	esld_master_long_public.csv	25
332	P000027	MELD-Na	2.94	2.78877108851964	1.43	2.04	139		M	0	m1	16to25	730	0	16 - 25	Δ score ≤ -1	esld_master_long_public.csv	23
333	P000115	MELD-Na	3.97	3.65927550619595	1.39	1.2	146		F	0	m1	16to25	730	0	16 - 25	Δ score ≤ -1	esld_master_long_public.csv	24
334	P000126	MELD-Na	2.21	2.134655635035	1.64	2.6	146		M	0	m1	16to25	730	0	16 - 25	Δ score ≤ -1	esld_master_long_public.csv	23
335	P000143	MELD-Na	1.37	1.37137375331679	1.77	0.71	150		M	0	m1	16to25	730	0	16 - 25	Δ score ≤ -1	esld_master_long_public.csv	16
336	P000195	MELD-Na	1.89	1.86000441431409	1.33	0.87	150.5		F	0	m1	16to25	730	0	16 - 25	Δ score ≤ -1	esld_master_long_public.csv	16
337	P000202	MELD-Na	3.65	3.40654651456607	1.44	0.5	140		M	0	m1	16to25	730	0	16 - 25	Δ score ≤ -1	esld_master_long_public.csv	23
338	P000213	MELD-Na	0.93	0.907274343761223	3.35	4.1	142		F	0	m1	16to25	730	0	16 - 25	Δ score ≤ -1	esld_master_long_public.csv	25
339	P000285	MELD-Na	0.66	0.552008354530637	1.55	17.24	158.5		M	0	m1	16to25	730	0	16 - 25	Δ score ≤ -1	esld_master_long_public.csv	22
340	P000290	MELD-Na	1.29	1.248138744936	1.82	5.1	145		F	0	m1	16to25	730	0	16 - 25	Δ score ≤ -1	esld_master_long_public.csv	22
341	P000321	MELD-Na	2.09	2.03869321898837	1.64	1.37	134		M	0	m1	16to25	730	0	16 - 25	Δ score ≤ -1	esld_master_long_public.csv	22
342	P000365	MELD-Na	2.225	2.16082941528465	1.67	1.46	145.5		F	0	m1	16to25	730	0	16 - 25	Δ score ≤ -1	esld_master_long_public.csv	21
343	P000494	MELD-Na	1.26	1.22694053926999	2.405	4.3	142		F	0	m1	16to25	730	1	16 - 25	Δ score ≤ -1	esld_master_long_public.csv	24
344	P000794	MELD-Na	2.46	2.38079727907689	1.12	0.75	135		M	0	m1	16to25	730	0	16 - 25	Δ score ≤ -1	esld_master_long_public.csv	18
345	P000958	MELD-Na	2.8	2.67978185268242	1.6	0.9	132		M	0	m1	16to25	730	0	16 - 25	Δ score ≤ -1	esld_master_long_public.csv	25
346	P001067	MELD-Na	0.766666666666667	0.748280092804634	3.90285714285714	3.84333333333333	138		F	0	pm	gt25	0	1	> 25	Δ score = ± 0	esld_master_long_public.csv	27
347	P001324	MELD-Na	3.94	3.534002269821	4.86	34.45	132		M	1	pm	gt25	0	1	> 25	Δ score = ± 0	esld_master_long_public.csv	40
348	P000264	MELD-Na	6.2	5.31574786694408	2.07	0.7	147		M	0	pm	gt25	2	1	> 25	Δ score = ± 0	esld_master_long_public.csv	28
349	P000480	MELD-Na	2.33	2.23803827709083	2.255	3.1	141		M	0	pm	gt25	2	1	> 25	Δ score = ± 0	esld_master_long_public.csv	28
350	P001301	MELD-Na	2.62	2.49437469190787	1.32	3.37	129		M	0	pm	gt25	3	1	> 25	Δ score = ± 0	esld_master_long_public.csv	27
351	P000389	MELD-Na	3.03	2.87477370154041	5.99	1.3	129		M	0	pm	gt25	9	1	> 25	Δ score = ± 0	esld_master_long_public.csv	39
352	P000485	MELD-Na	6.07	5.177317196471	2.03	5.5	136		M	0	pm	gt25	9	1	> 25	Δ score = ± 0	esld_master_long_public.csv	34
353	P000442	MELD-Na	5.35	4.66895920445532	1.36	5.7	141		M	0	pm	gt25	15	1	> 25	Δ score = ± 0	esld_master_long_public.csv	30
354	P001369	MELD-Na	7.01	5.81433345566015	3.45	3.3	138		M	0	pm	gt25	15	1	> 25	Δ score = ± 0	esld_master_long_public.csv	38
355	P000865	MELD-Na	3.13	2.94451452732188	1.365	2.76	134		F	1	pm	gt25	18	1	> 25	Δ score = ± 0	esld_master_long_public.csv	28
356	P000176	MELD-Na	1.71	1.64605366806371	2.49	5.255	138		M	0	pm	gt25	19	1	> 25	Δ score = ± 0	esld_master_long_public.csv	28
357	P000641	MELD-Na	1.15	1.04130791805534	2.52	15.58	120		M	0	pm	gt25	22	1	> 25	Δ score = ± 0	esld_master_long_public.csv	33
358	P001196	MELD-Na	0.97	0.887587546683377	2.49	36.35	122		F	0	pm	gt25	30	1	> 25	Δ score = ± 0	esld_master_long_public.csv	34
359	P000157	MELD-Na	1.73	1.68000319321039	1.9	3.7	130		F	0	pm	gt25	31	1	> 25	Δ score = ± 0	esld_master_long_public.csv	28
360	P001200	MELD-Na	3.12	2.93799017571626	2.12	2.57	124		M	0	pm	gt25	38	1	> 25	Δ score = ± 0	esld_master_long_public.csv	33
361	P000140	MELD-Na	1.11	1.04850589020649	2.26	8	126		M	0	pm	gt25	146	1	> 25	Δ score = ± 0	esld_master_long_public.csv	30
362	P000647	MELD-Na	2.615	2.49987865571779	2.68	2.43	136		F	0	pm	gt25	730	0	> 25	Δ score = ± 0	esld_master_long_public.csv	30
363	P000867	MELD-Na	2.35	2.17605094133548	1.77	13.21	126		M	0	pm	gt25	730	0	> 25	Δ score = ± 0	esld_master_long_public.csv	34
364	P000620	MELD-Na	1.915	1.78274785030804	3.68	12.46	127		F	0	m1	gt25	0	1	> 25	Δ score ≤ -1	esld_master_long_public.csv	38
365	P000456	MELD-Na	3.13	2.94729653449257	4.82	2.5	143		F	0	m1	gt25	1	1	> 25	Δ score ≤ -1	esld_master_long_public.csv	38
366	P001181	MELD-Na	1.49	1.35194080851258	1.73	25.84	142		M	0	m1	gt25	1	1	> 25	Δ score ≤ -1	esld_master_long_public.csv	29
367	P000168	MELD-Na	3.14	2.89139954843583	2.015	9.7	139.5		F	0	m1	gt25	2	1	> 25	Δ score ≤ -1	esld_master_long_public.csv	34
368	P000680	MELD-Na	4.31	3.91061764448838	2.2	2.95	123		F	0	m1	gt25	3	1	> 25	Δ score ≤ -1	esld_master_long_public.csv	36
369	P000800	MELD-Na	1.89	1.78178838992938	5.285	9.09	140		F	0	m1	gt25	3	1	> 25	Δ score ≤ -1	esld_master_long_public.csv	40
370	P000432	MELD-Na	3.65	3.3577206142473	2.25	5.1	141		M	0	m1	gt25	4	1	> 25	Δ score ≤ -1	esld_master_long_public.csv	34
371	P001310	MELD-Na	2.41	2.3096015157557	2.56	3.14	134		M	0	m1	gt25	4	1	> 25	Δ score ≤ -1	esld_master_long_public.csv	31
372	P000162	MELD-Na	2.16	1.97602523002878	1.79	22.1	136		M	0	m1	gt25	5	1	> 25	Δ score ≤ -1	esld_master_long_public.csv	32
373	P001177	MELD-Na	2.49	2.30390531507049	4.93	12.79	144		M	0	m1	gt25	5	1	> 25	Δ score ≤ -1	esld_master_long_public.csv	40
374	P001212	MELD-Na	1.39	1.29879475437444	4.6	10.75	135		M	0	m1	gt25	6	1	> 25	Δ score ≤ -1	esld_master_long_public.csv	36
375	P001370	MELD-Na	2.35	2.26243747069092	2.03	2.5	141		M	0	m1	gt25	6	1	> 25	Δ score ≤ -1	esld_master_long_public.csv	26
376	P001203	MELD-Na	1.83	1.73740882629503	1.68	7.63	143		M	0	m1	gt25	7	1	> 25	Δ score ≤ -1	esld_master_long_public.csv	26
377	P001319	MELD-Na	2.63	2.43069793320467	2.05	35.34	125		F	1	m1	gt25	7	1	> 25	Δ score ≤ -1	esld_master_long_public.csv	40
378	P001366	MELD-Na	3.50333333333333	3.26899124879486	1.52666666666667	1.9	148		M	0	m1	gt25	7	1	> 25	Δ score ≤ -1	esld_master_long_public.csv	26
379	P000201	MELD-Na	5.255	4.52397347601369	2.77	29.2	127		F	0	m1	gt25	9	1	> 25	Δ score ≤ -1	esld_master_long_public.csv	40
380	P000315	MELD-Na	2.1	1.97754687021265	3.19	8.8	153		M	0	m1	gt25	12	1	> 25	Δ score ≤ -1	esld_master_long_public.csv	35
381	P000689	MELD-Na	4.21	3.76921229063832	1.66	10.11	126		F	0	m1	gt25	13	1	> 25	Δ score ≤ -1	esld_master_long_public.csv	36
382	P001142	MELD-Na	1.545	1.40357750769417	3.11	22.615	127.5		F	0	m1	gt25	13	1	> 25	Δ score ≤ -1	esld_master_long_public.csv	37
383	P001334	MELD-Na	3.6	3.33644226386934	2.36	3.09	122		F	1	m1	gt25	13	1	> 25	Δ score ≤ -1	esld_master_long_public.csv	36
384	P000873	MELD-Na	4.84	4.22433662146392	1.71	31.74	129		M	0	m1	gt25	14	1	> 25	Δ score ≤ -1	esld_master_long_public.csv	39
385	P000112	MELD-Na	1.295	1.18837620081537	2.05	14.08	143.5		M	0	m1	gt25	15	1	> 25	Δ score ≤ -1	esld_master_long_public.csv	27
386	P001024	MELD-Na	2.6	2.39164624491039	5.43	14.78	139		F	0	m1	gt25	17	1	> 25	Δ score ≤ -1	esld_master_long_public.csv	40
387	P001217	MELD-Na	1.495	1.41226793731349	1.555	38.835	141		M	0	m1	gt25	17	1	> 25	Δ score ≤ -1	esld_master_long_public.csv	29
388	P000397	MELD-Na	2.81	2.60764585682596	2.18	9.5	147		M	0	m1	gt25	18	1	> 25	Δ score ≤ -1	esld_master_long_public.csv	34
389	P000120	MELD-Na	1.95	1.91407496391572	5.76	1	141		M	0	m1	gt25	22	1	> 25	Δ score ≤ -1	esld_master_long_public.csv	32
390	P001171	MELD-Na	2.34	2.16385888489141	2.58	13.82	138		M	0	m1	gt25	22	1	> 25	Δ score ≤ -1	esld_master_long_public.csv	35
391	P001189	MELD-Na	0.53	0.457931298853161	2.31	10.13	135		F	0	m1	gt25	22	1	> 25	Δ score ≤ -1	esld_master_long_public.csv	26
392	P001176	MELD-Na	1.34	1.32675030514996	1.65	2.11	120		M	0	m1	gt25	23	1	> 25	Δ score ≤ -1	esld_master_long_public.csv	27
393	P000257	MELD-Na	2.29	2.15275604518725	1.3	8.5	134		M	0	m1	gt25	25	1	> 25	Δ score ≤ -1	esld_master_long_public.csv	26
394	P000438	MELD-Na	1.34	1.29528391306445	2.62	5.2	142		F	0	m1	gt25	33	1	> 25	Δ score ≤ -1	esld_master_long_public.csv	26
395	P000696	MELD-Na	3.03	2.78446056521364	2.355	11.59	130		M	1	m1	gt25	33	1	> 25	Δ score ≤ -1	esld_master_long_public.csv	39
396	P000739	MELD-Na	2.92	2.75336529906707	1.895	3.75	147		M	0	m1	gt25	37	1	> 25	Δ score ≤ -1	esld_master_long_public.csv	29
397	P000050	MELD-Na	1.99	1.92275324971491	2.19	3.6	145		M	0	m1	gt25	41	1	> 25	Δ score ≤ -1	esld_master_long_public.csv	27
398	P000318	MELD-Na	1.13	1.00462235284229	1.7	24.1	129		F	0	m1	gt25	42	1	> 25	Δ score ≤ -1	esld_master_long_public.csv	30
399	P000740	MELD-Na	2.16	2.08309798108392	4.05	3.17	134		F	0	m1	gt25	52	1	> 25	Δ score ≤ -1	esld_master_long_public.csv	35
400	P000781	MELD-Na	2.5	2.38294446725591	1.67	3.84	126.5		M	0	m1	gt25	52	1	> 25	Δ score ≤ -1	esld_master_long_public.csv	31
401	P001146	MELD-Na	2.985	2.76373688529807	2.58	8.95	139		F	0	m1	gt25	55	1	> 25	Δ score ≤ -1	esld_master_long_public.csv	36
402	P000194	MELD-Na	2.75	2.5467843756506	5.14	10.7	136		M	0	m1	gt25	62	1	> 25	Δ score ≤ -1	esld_master_long_public.csv	40
403	P000141	MELD-Na	3.03	2.82072307690323	3.18	6.7	145		F	0	m1	gt25	63	1	> 25	Δ score ≤ -1	esld_master_long_public.csv	37
404	P000228	MELD-Na	4.075	3.72434013363439	1.98	2.95	122		M	0	m1	gt25	68	1	> 25	Δ score ≤ -1	esld_master_long_public.csv	35
405	P000847	MELD-Na	1.82	1.67246734762944	3.26	17.33	129		M	0	m1	gt25	73	1	> 25	Δ score ≤ -1	esld_master_long_public.csv	37
406	P000840	MELD-Na	1.86	1.75512013291459	2.18	8.93	130		F	0	m1	gt25	96	1	> 25	Δ score ≤ -1	esld_master_long_public.csv	32
407	P000571	MELD-Na	4.09	3.63211295757681	3.9	19	157		F	0	m1	gt25	107	1	> 25	Δ score ≤ -1	esld_master_long_public.csv	40
408	P000577	MELD-Na	4.71	4.2400091234591	1.62	1.15	145		M	0	m1	gt25	109	1	> 25	Δ score ≤ -1	esld_master_long_public.csv	26
409	P000629	MELD-Na	5.96	5.15482505408464	1.43	0.47	134		M	0	m1	gt25	111	1	> 25	Δ score ≤ -1	esld_master_long_public.csv	26
410	P000425	MELD-Na	2.73	2.51263121514642	1.7	13.5	132		M	0	m1	gt25	116	1	> 25	Δ score ≤ -1	esld_master_long_public.csv	33
411	P000534	MELD-Na	7.77	6.29275482358055	3.37	1.56	169		M	0	m1	gt25	120	1	> 25	Δ score ≤ -1	esld_master_long_public.csv	35
412	P000955	MELD-Na	3.47	3.1881030251959	1.91	7.38	146.5		F	0	m1	gt25	150	1	> 25	Δ score ≤ -1	esld_master_long_public.csv	33
413	P001042	MELD-Na	2.84	2.67966835168512	3.14	4.16	136		F	0	m1	gt25	155	1	> 25	Δ score ≤ -1	esld_master_long_public.csv	35
414	P000189	MELD-Na	2.27	2.19894781783425	2.03	1.7	131		M	0	m1	gt25	163	1	> 25	Δ score ≤ -1	esld_master_long_public.csv	27
415	P000424	MELD-Na	1.94	1.90367789392987	1.49	1.1	119		M	0	m1	gt25	163	1	> 25	Δ score ≤ -1	esld_master_long_public.csv	27
416	P001116	MELD-Na	0.88	0.81857852265579	2.29	8.56	134		M	0	m1	gt25	189	1	> 25	Δ score ≤ -1	esld_master_long_public.csv	26
417	P001145	MELD-Na	2.83	2.63291110427294	5.93	8.46	148		M	0	m1	gt25	205	1	> 25	Δ score ≤ -1	esld_master_long_public.csv	40
418	P000233	MELD-Na	3.08	2.88229341452655	2.1	4.67	119		F	0	m1	gt25	225	1	> 25	Δ score ≤ -1	esld_master_long_public.csv	35
419	P000565	MELD-Na	2.95	2.71589130555848	1.49	36.2	140		F	0	m1	gt25	273	1	> 25	Δ score ≤ -1	esld_master_long_public.csv	35
420	P000138	MELD-Na	1.33	1.2068676673072	1.69	29.8	143		M	0	m1	gt25	320	1	> 25	Δ score ≤ -1	esld_master_long_public.csv	28
421	P000694	MELD-Na	2.39	2.30597639647277	2.24	1.81	139		M	0	m1	gt25	322	1	> 25	Δ score ≤ -1	esld_master_long_public.csv	26
422	P001070	MELD-Na	1.04	1.00796974982539	2.132	4.84	143		F	1	m1	gt25	471	1	> 25	Δ score ≤ -1	esld_master_long_public.csv	34
423	P000858	MELD-Na	0.663333333333333	0.632377176098575	4.28666666666667	5.16333333333333	131		M	0	m1	gt25	551	1	> 25	Δ score ≤ -1	esld_master_long_public.csv	31
424	P000912	MELD-Na	4.59	4.08893397889789	2.34	7.1	135		M	0	m1	gt25	616	1	> 25	Δ score ≤ -1	esld_master_long_public.csv	37
425	P000006	MELD-Na	1.86	1.76337882658825	1.62	7.87	142		M	0	m1	gt25	730	0	> 25	Δ score ≤ -1	esld_master_long_public.csv	26
426	P000011	MELD-Na	3.25	3.04144999400473	1.13	3.26	126		F	0	m1	gt25	730	0	> 25	Δ score ≤ -1	esld_master_long_public.csv	30
427	P000041	MELD-Na	3.45	3.23660342588408	2.13	0.83	143		F	0	m1	gt25	730	0	> 25	Δ score ≤ -1	esld_master_long_public.csv	27
428	P000069	MELD-Na	1.4	1.33086008495746	2.55	7.7	138		F	0	m1	gt25	730	0	> 25	Δ score ≤ -1	esld_master_long_public.csv	28
429	P000071	MELD-Na	2.75	2.52038256890317	2.07	15.59	134		M	0	m1	gt25	730	0	> 25	Δ score ≤ -1	esld_master_long_public.csv	35
430	P000093	MELD-Na	2.165	2.0180358542989	4.585	11.54	139		F	0	m1	gt25	730	0	> 25	Δ score ≤ -1	esld_master_long_public.csv	40
431	P000102	MELD-Na	2.56	2.38689845315044	3.6	9.56	137		M	0	m1	gt25	730	0	> 25	Δ score ≤ -1	esld_master_long_public.csv	38
432	P000129	MELD-Na	2.29	2.1059431928805	2.21	16.78	147		M	0	m1	gt25	730	0	> 25	Δ score ≤ -1	esld_master_long_public.csv	34
433	P000130	MELD-Na	0.82	0.705314619080917	1.71	19.38	127.5		M	0	m1	gt25	730	0	> 25	Δ score ≤ -1	esld_master_long_public.csv	29
434	P000148	MELD-Na	3.4	3.11596053060185	3.34	9.1	156		M	0	m1	gt25	730	0	> 25	Δ score ≤ -1	esld_master_long_public.csv	40
435	P000197	MELD-Na	2.89	2.74167404972661	2.25	2.38	134		M	0	m1	gt25	730	0	> 25	Δ score ≤ -1	esld_master_long_public.csv	30
436	P000284	MELD-Na	1.18	1.0856087709612	2.08	35.2	153		F	0	m1	gt25	730	0	> 25	Δ score ≤ -1	esld_master_long_public.csv	30
437	P000413	MELD-Na	3.03333333333333	2.79369845685236	2.23666666666667	10.6	137		F	0	m1	gt25	730	0	> 25	Δ score ≤ -1	esld_master_long_public.csv	35
438	P000454	MELD-Na	2.29	2.21704893210422	1.73	1.7	132		M	0	m1	gt25	730	0	> 25	Δ score ≤ -1	esld_master_long_public.csv	26
439	P000513	MELD-Na	3.82	3.42904959645688	3.32	14.8	132		F	0	m1	gt25	730	0	> 25	Δ score ≤ -1	esld_master_long_public.csv	40
440	P000559	MELD-Na	2.28	2.20533530443375	2.53	1.94	148		M	0	m1	gt25	730	0	> 25	Δ score ≤ -1	esld_master_long_public.csv	27
441	P000561	MELD-Na	2.26	2.18899655017485	1.56	1.78	125		F	0	m1	gt25	730	0	> 25	Δ score ≤ -1	esld_master_long_public.csv	29
442	P000615	MELD-Na	2.39333333333333	2.3128355042854	1.63333333333333	1.465	146.5		F	1	m1	gt25	730	0	> 25	Δ score ≤ -1	esld_master_long_public.csv	27
443	P000633	MELD-Na	1.64	1.5370936408271	1.78	10.63	152		M	1	m1	gt25	730	0	> 25	Δ score ≤ -1	esld_master_long_public.csv	35
444	P000755	MELD-Na	2.8	2.60523710385799	2.89	8.65	136		F	0	m1	gt25	730	0	> 25	Δ score ≤ -1	esld_master_long_public.csv	36
445	P000760	MELD-Na	4.615	4.06176843504607	2.38	14.02	106.5		M	0	m1	gt25	730	0	> 25	Δ score ≤ -1	esld_master_long_public.csv	39
446	P000849	MELD-Na	2.16	2.04013980704436	2.1275	7.81	139		M	0	m1	gt25	730	0	> 25	Δ score ≤ -1	esld_master_long_public.csv	30
447	P001277	reMELD-Na	0.32	0.337230654948723	1.55	0.31	143		M		pm	le15	1	1	≤ 15	Δ score = ± 0	esld_master_long_public.csv	6
448	P001348	reMELD-Na	2.92	2.7915702249002	1.13	0.28	133		F		pm	le15	2	1	≤ 15	Δ score = ± 0	esld_master_long_public.csv	14
449	P000525	reMELD-Na	1.02	1.02098453959733	1.22	1.7	142		M		pm	le15	6	1	≤ 15	Δ score = ± 0	esld_master_long_public.csv	12
450	P000302	reMELD-Na	0.64	0.657275352328835	1.79	0.6	138		F		pm	le15	7	1	≤ 15	Δ score = ± 0	esld_master_long_public.csv	9
451	P001040	reMELD-Na	1.55	1.54121277346097	1.23	0.86	143		F		pm	le15	7	1	≤ 15	Δ score = ± 0	esld_master_long_public.csv	13
452	P000384	reMELD-Na	0.58	0.587866490762143	1.82	1.4	151		F		pm	le15	15	1	≤ 15	Δ score = ± 0	esld_master_long_public.csv	12
453	P000131	reMELD-Na	1.05	1.05597848096179	1.8	1.2	153		F		pm	le15	25	1	≤ 15	Δ score = ± 0	esld_master_long_public.csv	15
454	P000961	reMELD-Na	0.31	0.325840952994798	1.14	0.41	141		F		pm	le15	28	1	≤ 15	Δ score = ± 0	esld_master_long_public.csv	4
455	P000179	reMELD-Na	0.54	0.499984913783214	1.65	6.1	138		F		pm	le15	46	1	≤ 15	Δ score = ± 0	esld_master_long_public.csv	15
456	P000506	reMELD-Na	0.67	0.669179586872747	1.44	2.2	132		M		pm	le15	46	1	≤ 15	Δ score = ± 0	esld_master_long_public.csv	14
457	P000065	reMELD-Na	1.51	1.50534242218578	1.02	0.68	142		M		pm	le15	48	1	≤ 15	Δ score = ± 0	esld_master_long_public.csv	11
458	P001329	reMELD-Na	1.23	1.22274385466638	1.27	1.93	136		F		pm	le15	73	1	≤ 15	Δ score = ± 0	esld_master_long_public.csv	15
459	P000253	reMELD-Na	1.445	1.44146970478353	1.26	0.85	139		F		pm	le15	601	1	≤ 15	Δ score = ± 0	esld_master_long_public.csv	13
460	P000220	reMELD-Na	0.5	0.512427224422537	1.36	0.95	137		F		pm	le15	730	0	≤ 15	Δ score = ± 0	esld_master_long_public.csv	8
461	P000576	reMELD-Na	1.535	1.5327276273706	1.33	0.37	140.5		M		pm	le15	730	0	≤ 15	Δ score = ± 0	esld_master_long_public.csv	12
462	P000623	reMELD-Na	0.646666666666667	0.657178304926113	1.20666666666667	1.185	140.5		F		pm	le15	730	0	≤ 15	Δ score = ± 0	esld_master_long_public.csv	7
463	P000705	reMELD-Na	1.515	1.51026850902176	1.46	0.665	141		M		pm	le15	730	0	≤ 15	Δ score = ± 0	esld_master_long_public.csv	14
464	P000718	reMELD-Na	0.75	0.769431684013923	1.73	0.4	144		M		pm	le15	730	0	≤ 15	Δ score = ± 0	esld_master_long_public.csv	8
465	P001254	reMELD-Na	2.02	1.90525228005634	0	8.65	143		M		m1	le15	3	1	≤ 15	Δ score ≤ -1	esld_master_long_public.csv	1
466	P000376	reMELD-Na	3.97	3.66504898584215	1.04	0.7	149		F		m1	le15	5	1	≤ 15	Δ score ≤ -1	esld_master_long_public.csv	15
467	P000038	reMELD-Na	0.47	0.473369420702739	1.64	1.72	145		F		m1	le15	22	1	≤ 15	Δ score ≤ -1	esld_master_long_public.csv	11
468	P000496	reMELD-Na	1.68	1.66581135829394	1.08	0.7	140		F		m1	le15	24	1	≤ 15	Δ score ≤ -1	esld_master_long_public.csv	12
469	P000828	reMELD-Na	1.38	1.38072286319533	1.39	0.73	152		M		m1	le15	64	1	≤ 15	Δ score ≤ -1	esld_master_long_public.csv	13
470	P000402	reMELD-Na	0.23	0.228045643722108	1.24	1.8	138		M		m1	le15	66	1	≤ 15	Δ score ≤ -1	esld_master_long_public.csv	9
471	P000297	reMELD-Na	0.72	0.671902719315829	1.46	7.07	139		F		m1	le15	110	1	≤ 15	Δ score ≤ -1	esld_master_long_public.csv	15
472	P000243	reMELD-Na	0.795	0.800881059739979	1.4	1.55	129.5		M		m1	le15	119	1	≤ 15	Δ score ≤ -1	esld_master_long_public.csv	15
473	P000966	reMELD-Na	1.4	1.39662552916786	1.37	1.01	136		M		m1	le15	192	1	≤ 15	Δ score ≤ -1	esld_master_long_public.csv	15
474	P000594	reMELD-Na	1.06	1.05154308510941	1.24	2.48	140		M		m1	le15	298	1	≤ 15	Δ score ≤ -1	esld_master_long_public.csv	13
475	P000104	reMELD-Na	0.98	0.995656984709247	1.6	0.49	148		F		m1	le15	730	0	≤ 15	Δ score ≤ -1	esld_master_long_public.csv	10
476	P000143	reMELD-Na	1.37	1.37137375331679	1.77	0.71	150		M		m1	le15	730	0	≤ 15	Δ score ≤ -1	esld_master_long_public.csv	15
477	P000177	reMELD-Na	1.6	1.58958232878517	1.24	0.77	138		F		m1	le15	730	0	≤ 15	Δ score ≤ -1	esld_master_long_public.csv	14
478	P000260	reMELD-Na	1.46	1.46010047914932	1.22	0.48	140		M		m1	le15	730	0	≤ 15	Δ score ≤ -1	esld_master_long_public.csv	11
479	P000399	reMELD-Na	1.68	1.66768548963456	1.14	0.54	142		M		m1	le15	730	0	≤ 15	Δ score ≤ -1	esld_master_long_public.csv	12
480	P000626	reMELD-Na	0.68	0.682028708290505	1.48	1.94	136		M		m1	le15	730	0	≤ 15	Δ score ≤ -1	esld_master_long_public.csv	12
481	P000164	reMELD-Na	2.3	2.23786201906189	1.495	0.67	128.5		F		pm	16to25	0	1	16 - 25	Δ score = ± 0	esld_master_long_public.csv	19
482	P001067	reMELD-Na	0.766666666666667	0.748280092804634	3.90285714285714	3.84333333333333	138		F		pm	16to25	0	1	16 - 25	Δ score = ± 0	esld_master_long_public.csv	19
483	P000661	reMELD-Na	2.02	1.98623796901758	2.14	0.35	143		M		pm	16to25	1	1	16 - 25	Δ score = ± 0	esld_master_long_public.csv	18
484	P000264	reMELD-Na	6.2	5.31574786694408	2.07	0.7	147		M		pm	16to25	2	1	16 - 25	Δ score = ± 0	esld_master_long_public.csv	22
485	P000319	reMELD-Na	1.38333333333333	1.37792174700726	1.59333333333333	1.25	140		F		pm	16to25	2	1	16 - 25	Δ score = ± 0	esld_master_long_public.csv	16
486	P000500	reMELD-Na	1.46	1.41975252540341	1.935	4.2	139.5		M		pm	16to25	2	1	16 - 25	Δ score = ± 0	esld_master_long_public.csv	22
487	P001301	reMELD-Na	2.62	2.49437469190787	1.32	3.37	129		M		pm	16to25	3	1	16 - 25	Δ score = ± 0	esld_master_long_public.csv	23
488	P000336	reMELD-Na	2	1.96487292632333	1.49	0.6	134		M		pm	16to25	4	1	16 - 25	Δ score = ± 0	esld_master_long_public.csv	17
489	P000665	reMELD-Na	2.38	2.30765687029206	1.64	0.87	143		F		pm	16to25	4	1	16 - 25	Δ score = ± 0	esld_master_long_public.csv	20
490	P001229	reMELD-Na	3.01	2.86774354004668	1.24	0.42	137		M		pm	16to25	4	1	16 - 25	Δ score = ± 0	esld_master_long_public.csv	16
491	P000943	reMELD-Na	3.03	2.8774022541663	1.31	1.07	139		M		pm	16to25	5	1	16 - 25	Δ score = ± 0	esld_master_long_public.csv	19
492	P000682	reMELD-Na	1.6	1.58189821954639	2.11	1.44	140		M		pm	16to25	6	1	16 - 25	Δ score = ± 0	esld_master_long_public.csv	20
493	P001370	reMELD-Na	2.35	2.26243747069092	2.03	2.5	141		M		pm	16to25	6	1	16 - 25	Δ score = ± 0	esld_master_long_public.csv	25
494	P001203	reMELD-Na	1.83	1.73740882629503	1.68	7.63	143		M		pm	16to25	7	1	16 - 25	Δ score = ± 0	esld_master_long_public.csv	24
495	P001366	reMELD-Na	3.50333333333333	3.26899124879486	1.52666666666667	1.9	148		M		pm	16to25	7	1	16 - 25	Δ score = ± 0	esld_master_long_public.csv	22
496	P000903	reMELD-Na	0.75	0.733971158022278	2.2	3.62	144		M		pm	16to25	8	1	16 - 25	Δ score = ± 0	esld_master_long_public.csv	17
497	P001158	reMELD-Na	0.99	0.985300801450023	1.85	2.27	146.5		F		pm	16to25	8	1	16 - 25	Δ score = ± 0	esld_master_long_public.csv	16
498	P000210	reMELD-Na	3.03	2.88639627973574	1.9	0.3	144		M		pm	16to25	10	1	16 - 25	Δ score = ± 0	esld_master_long_public.csv	19
499	P000380	reMELD-Na	3.42	3.21183636496828	1.87	0.8	139		M		pm	16to25	10	1	16 - 25	Δ score = ± 0	esld_master_long_public.csv	21
500	P001051	reMELD-Na	2.55	2.46094587701674	2.15	0.76	137		M		pm	16to25	12	1	16 - 25	Δ score = ± 0	esld_master_long_public.csv	23
501	P000361	reMELD-Na	2.73	2.61842297819206	2.26	0.9	145		F		pm	16to25	13	1	16 - 25	Δ score = ± 0	esld_master_long_public.csv	24
502	P001317	reMELD-Na	3.09	2.93382423766075	1.66	0.65	138		F		pm	16to25	13	1	16 - 25	Δ score = ± 0	esld_master_long_public.csv	20
503	P000442	reMELD-Na	5.35	4.66895920445532	1.36	5.7	141		M		pm	16to25	15	1	16 - 25	Δ score = ± 0	esld_master_long_public.csv	24
504	P000865	reMELD-Na	3.13	2.94451452732188	1.365	2.76	134		F		pm	16to25	18	1	16 - 25	Δ score = ± 0	esld_master_long_public.csv	22
505	P001273	reMELD-Na	2.47	2.3818221593811	1.33	1.44	138		M		pm	16to25	20	1	16 - 25	Δ score = ± 0	esld_master_long_public.csv	20
506	P000120	reMELD-Na	1.95	1.91407496391572	5.76	1	141		M		pm	16to25	22	1	16 - 25	Δ score = ± 0	esld_master_long_public.csv	23
507	P000386	reMELD-Na	0.72	0.731402868916093	1.35	1.1	122		M		pm	16to25	24	1	16 - 25	Δ score = ± 0	esld_master_long_public.csv	16
508	P000522	reMELD-Na	3.11666666666667	2.94466366091965	1.63	1.7	148.333333333333		M		pm	16to25	28	1	16 - 25	Δ score = ± 0	esld_master_long_public.csv	22
509	P001261	reMELD-Na	2.05	1.98704768379053	1.86	2.73	138		F		pm	16to25	32	1	16 - 25	Δ score = ± 0	esld_master_long_public.csv	23
510	P001159	reMELD-Na	1.215	1.16841908553479	1.49875	5.89	141		F		pm	16to25	47	1	16 - 25	Δ score = ± 0	esld_master_long_public.csv	19
511	P000274	reMELD-Na	1.59	1.56840982135296	1.44	1.8	144		M		pm	16to25	75	1	16 - 25	Δ score = ± 0	esld_master_long_public.csv	17
512	P000629	reMELD-Na	5.96	5.15482505408464	1.43	0.47	134		M		pm	16to25	111	1	16 - 25	Δ score = ± 0	esld_master_long_public.csv	18
513	P000169	reMELD-Na	1.79	1.77158848879538	1.63	0.47	138		F		pm	16to25	158	1	16 - 25	Δ score = ± 0	esld_master_long_public.csv	16
514	P000159	reMELD-Na	2.04	1.97500201145955	1.46	3	133		M		pm	16to25	169	1	16 - 25	Δ score = ± 0	esld_master_long_public.csv	22
515	P000627	reMELD-Na	4.08	3.75414377879156	1.19	0.63	139		M		pm	16to25	202	1	16 - 25	Δ score = ± 0	esld_master_long_public.csv	16
516	P001208	reMELD-Na	0.8	0.802380357076246	2.34	1.86	137.5		M		pm	16to25	316	1	16 - 25	Δ score = ± 0	esld_master_long_public.csv	16
517	P001162	reMELD-Na	1.49	1.46471517319051	1.19	2.61	134		F		pm	16to25	358	1	16 - 25	Δ score = ± 0	esld_master_long_public.csv	17
518	P000440	reMELD-Na	3.27	3.06751465504505	1.21	2.4	137		M		pm	16to25	658	1	16 - 25	Δ score = ± 0	esld_master_long_public.csv	21
519	P000011	reMELD-Na	3.25	3.04144999400473	1.13	3.26	126		F		pm	16to25	730	0	16 - 25	Δ score = ± 0	esld_master_long_public.csv	22
520	P000015	reMELD-Na	1.96	1.87899575814967	1.45	5.24	164		M		pm	16to25	730	0	16 - 25	Δ score = ± 0	esld_master_long_public.csv	22
521	P000035	reMELD-Na	1.61	1.59213766196358	1.92	1.37	143		F		pm	16to25	730	0	16 - 25	Δ score = ± 0	esld_master_long_public.csv	19
522	P000115	reMELD-Na	3.97	3.65927550619595	1.39	1.2	146		F		pm	16to25	730	0	16 - 25	Δ score = ± 0	esld_master_long_public.csv	20
523	P000218	reMELD-Na	2.29	2.23317938629221	1.62	0.3	135		M		pm	16to25	730	0	16 - 25	Δ score = ± 0	esld_master_long_public.csv	17
524	P000365	reMELD-Na	2.225	2.16082941528465	1.67	1.46	145.5		F		pm	16to25	730	0	16 - 25	Δ score = ± 0	esld_master_long_public.csv	21
525	P000454	reMELD-Na	2.29	2.21704893210422	1.73	1.7	132		M		pm	16to25	730	0	16 - 25	Δ score = ± 0	esld_master_long_public.csv	23
526	P000532	reMELD-Na	1.91	1.87739592391313	1.8	0.97	139		F		pm	16to25	730	0	16 - 25	Δ score = ± 0	esld_master_long_public.csv	19
527	P000727	reMELD-Na	1.89	1.8481156599397	1.42	1.92	130		M		pm	16to25	730	0	16 - 25	Δ score = ± 0	esld_master_long_public.csv	20
528	P000487	reMELD-Na	2	1.89272451929947	1.42	7.9	154		M		m1	16to25	1	1	16 - 25	Δ score ≤ -1	esld_master_long_public.csv	24
529	P000844	reMELD-Na	2.08	2.02193667277054	1.68	2.05	142		M		m1	16to25	1	1	16 - 25	Δ score ≤ -1	esld_master_long_public.csv	22
530	P000649	reMELD-Na	3.16	2.99253496943502	1.36	0.75	153		F		m1	16to25	6	1	16 - 25	Δ score ≤ -1	esld_master_long_public.csv	18
531	P000024	reMELD-Na	2.34	2.24487038165096	1.15	3.31	148		M		m1	16to25	9	1	16 - 25	Δ score ≤ -1	esld_master_long_public.csv	20
532	P000514	reMELD-Na	1.07	1.01665109671129	1.51	7.13	154		M		m1	16to25	9	1	16 - 25	Δ score ≤ -1	esld_master_long_public.csv	18
533	P000191	reMELD-Na	3.61	3.37398887833063	1.45	0.46	146		M		m1	16to25	11	1	16 - 25	Δ score ≤ -1	esld_master_long_public.csv	17
534	P000112	reMELD-Na	1.295	1.18837620081537	2.05	14.08	143.5		M		m1	16to25	15	1	16 - 25	Δ score ≤ -1	esld_master_long_public.csv	25
535	P000598	reMELD-Na	0.38	0.318034206950338	1.63	8.5	141		F		m1	16to25	22	1	16 - 25	Δ score ≤ -1	esld_master_long_public.csv	16
536	P001189	reMELD-Na	0.53	0.457931298853161	2.31	10.13	135		F		m1	16to25	22	1	16 - 25	Δ score ≤ -1	esld_master_long_public.csv	21
537	P001176	reMELD-Na	1.34	1.32675030514996	1.65	2.11	120		M		m1	16to25	23	1	16 - 25	Δ score ≤ -1	esld_master_long_public.csv	23
538	P000257	reMELD-Na	2.29	2.15275604518725	1.3	8.5	134		M		m1	16to25	25	1	16 - 25	Δ score ≤ -1	esld_master_long_public.csv	25
539	P000157	reMELD-Na	1.73	1.68000319321039	1.9	3.7	130		F		m1	16to25	31	1	16 - 25	Δ score ≤ -1	esld_master_long_public.csv	25
540	P000438	reMELD-Na	1.34	1.29528391306445	2.62	5.2	142		F		m1	16to25	33	1	16 - 25	Δ score ≤ -1	esld_master_long_public.csv	25
541	P000602	reMELD-Na	1.37	1.351295758735	1.9	2.5	140		F		m1	16to25	35	1	16 - 25	Δ score ≤ -1	esld_master_long_public.csv	20
542	P000441	reMELD-Na	3.11	2.94460386895077	1.83	1.2	158		M		m1	16to25	40	1	16 - 25	Δ score ≤ -1	esld_master_long_public.csv	22
543	P000750	reMELD-Na	2.53	2.43682307393645	1.57	1.31	147		F		m1	16to25	40	1	16 - 25	Δ score ≤ -1	esld_master_long_public.csv	21
544	P000050	reMELD-Na	1.99	1.92275324971491	2.19	3.6	145		M		m1	16to25	41	1	16 - 25	Δ score ≤ -1	esld_master_long_public.csv	25
545	P000678	reMELD-Na	0.81	0.807576356313816	2.22	2.29	133.5		F		m1	16to25	47	1	16 - 25	Δ score ≤ -1	esld_master_long_public.csv	18
546	P001117	reMELD-Na	1.9	1.82131333361556	1.65	5.47	137		M		m1	16to25	71	1	16 - 25	Δ score ≤ -1	esld_master_long_public.csv	24
547	P000523	reMELD-Na	1.04	1.0405547447764	2	1.7	131		F		m1	16to25	82	1	16 - 25	Δ score ≤ -1	esld_master_long_public.csv	19
548	P000433	reMELD-Na	1.92	1.8674565708872	1.15	2.7	137		M		m1	16to25	89	1	16 - 25	Δ score ≤ -1	esld_master_long_public.csv	18
549	P000577	reMELD-Na	4.71	4.2400091234591	1.62	1.15	145		M		m1	16to25	109	1	16 - 25	Δ score ≤ -1	esld_master_long_public.csv	21
550	P000092	reMELD-Na	1.49	1.45952773957017	1.515	3.1	136		M		m1	16to25	113	1	16 - 25	Δ score ≤ -1	esld_master_long_public.csv	19
551	P001060	reMELD-Na	2.27	2.20345569382691	1.38	1.3	141		M		m1	16to25	152	1	16 - 25	Δ score ≤ -1	esld_master_long_public.csv	19
552	P000859	reMELD-Na	1.2	1.13252039458619	1.9	8.43	135		M		m1	16to25	158	1	16 - 25	Δ score ≤ -1	esld_master_long_public.csv	23
553	P000189	reMELD-Na	2.27	2.19894781783425	2.03	1.7	131		M		m1	16to25	163	1	16 - 25	Δ score ≤ -1	esld_master_long_public.csv	24
554	P000424	reMELD-Na	1.94	1.90367789392987	1.49	1.1	119		M		m1	16to25	163	1	16 - 25	Δ score ≤ -1	esld_master_long_public.csv	21
555	P001116	reMELD-Na	0.88	0.81857852265579	2.29	8.56	134		M		m1	16to25	189	1	16 - 25	Δ score ≤ -1	esld_master_long_public.csv	23
556	P001266	reMELD-Na	12.51	8.40855359864775	1.38	0.25	133		M		m1	16to25	249	1	16 - 25	Δ score ≤ -1	esld_master_long_public.csv	16
557	P000300	reMELD-Na	1.77	1.73990009546554	1.465	1.6	136		F		m1	16to25	296	1	16 - 25	Δ score ≤ -1	esld_master_long_public.csv	19
558	P000138	reMELD-Na	1.33	1.2068676673072	1.69	29.8	143		M		m1	16to25	320	1	16 - 25	Δ score ≤ -1	esld_master_long_public.csv	25
559	P000694	reMELD-Na	2.39	2.30597639647277	2.24	1.81	139		M		m1	16to25	322	1	16 - 25	Δ score ≤ -1	esld_master_long_public.csv	25
560	P001070	reMELD-Na	1.04	1.00796974982539	2.132	4.84	143		F		m1	16to25	471	1	16 - 25	Δ score ≤ -1	esld_master_long_public.csv	20
561	P000858	reMELD-Na	0.663333333333333	0.632377176098575	4.28666666666667	5.16333333333333	131		M		m1	16to25	551	1	16 - 25	Δ score ≤ -1	esld_master_long_public.csv	23
562	P001129	reMELD-Na	2.03	1.9753641583731	1.31	2.11	166		F		m1	16to25	713	1	16 - 25	Δ score ≤ -1	esld_master_long_public.csv	19
563	P000006	reMELD-Na	1.86	1.76337882658825	1.62	7.87	142		M		m1	16to25	730	0	16 - 25	Δ score ≤ -1	esld_master_long_public.csv	24
564	P000027	reMELD-Na	2.94	2.78877108851964	1.43	2.04	139		M		m1	16to25	730	0	16 - 25	Δ score ≤ -1	esld_master_long_public.csv	22
565	P000073	reMELD-Na	1.24	1.22234728941079	1.56	2.86	145		M		m1	16to25	730	0	16 - 25	Δ score ≤ -1	esld_master_long_public.csv	17
566	P000108	reMELD-Na	2.52	2.4160440175503	1.51	2.38	149		F		m1	16to25	730	0	16 - 25	Δ score ≤ -1	esld_master_long_public.csv	23
567	P000126	reMELD-Na	2.21	2.134655635035	1.64	2.6	146		M		m1	16to25	730	0	16 - 25	Δ score ≤ -1	esld_master_long_public.csv	23
568	P000130	reMELD-Na	0.82	0.705314619080917	1.71	19.38	127.5		M		m1	16to25	730	0	16 - 25	Δ score ≤ -1	esld_master_long_public.csv	25
569	P000195	reMELD-Na	1.89	1.86000441431409	1.33	0.87	150.5		F		m1	16to25	730	0	16 - 25	Δ score ≤ -1	esld_master_long_public.csv	16
570	P000202	reMELD-Na	3.65	3.40654651456607	1.44	0.5	140		M		m1	16to25	730	0	16 - 25	Δ score ≤ -1	esld_master_long_public.csv	18
571	P000213	reMELD-Na	0.93	0.907274343761223	3.35	4.1	142		F		m1	16to25	730	0	16 - 25	Δ score ≤ -1	esld_master_long_public.csv	21
572	P000265	reMELD-Na	1.22	1.17976671415079	1.64	5.185	134		F		m1	16to25	730	0	16 - 25	Δ score ≤ -1	esld_master_long_public.csv	21
573	P000285	reMELD-Na	0.66	0.552008354530637	1.55	17.24	158.5		M		m1	16to25	730	0	16 - 25	Δ score ≤ -1	esld_master_long_public.csv	18
574	P000290	reMELD-Na	1.29	1.248138744936	1.82	5.1	145		F		m1	16to25	730	0	16 - 25	Δ score ≤ -1	esld_master_long_public.csv	21
575	P000434	reMELD-Na	1.73	1.70904405271139	1.76	1.02	137		M		m1	16to25	730	0	16 - 25	Δ score ≤ -1	esld_master_long_public.csv	19
576	P000494	reMELD-Na	1.26	1.22694053926999	2.405	4.3	142		F		m1	16to25	730	1	16 - 25	Δ score ≤ -1	esld_master_long_public.csv	23
577	P000561	reMELD-Na	2.26	2.18899655017485	1.56	1.78	125		F		m1	16to25	730	0	16 - 25	Δ score ≤ -1	esld_master_long_public.csv	23
578	P000615	reMELD-Na	2.39333333333333	2.3128355042854	1.63333333333333	1.465	146.5		F		m1	16to25	730	0	16 - 25	Δ score ≤ -1	esld_master_long_public.csv	22
579	P000633	reMELD-Na	1.64	1.5370936408271	1.78	10.63	152		M		m1	16to25	730	0	16 - 25	Δ score ≤ -1	esld_master_long_public.csv	25
580	P000692	reMELD-Na	1.68	1.6652283389116	2.34	0.75	132		M		m1	16to25	730	0	16 - 25	Δ score ≤ -1	esld_master_long_public.csv	21
581	P000958	reMELD-Na	2.8	2.67978185268242	1.6	0.9	132		M		m1	16to25	730	0	16 - 25	Δ score ≤ -1	esld_master_long_public.csv	21
582	P000620	reMELD-Na	1.915	1.78274785030804	3.68	12.46	127		F		pm	gt25	0	1	> 25	Δ score = ± 0	esld_master_long_public.csv	32
583	P001324	reMELD-Na	3.94	3.534002269821	4.86	34.45	132		M		pm	gt25	0	1	> 25	Δ score = ± 0	esld_master_long_public.csv	35
584	P000456	reMELD-Na	3.13	2.94729653449257	4.82	2.5	143		F		pm	gt25	1	1	> 25	Δ score = ± 0	esld_master_long_public.csv	28
585	P000680	reMELD-Na	4.31	3.91061764448838	2.2	2.95	123		F		pm	gt25	3	1	> 25	Δ score = ± 0	esld_master_long_public.csv	28
586	P001319	reMELD-Na	2.63	2.43069793320467	2.05	35.34	125		F		pm	gt25	7	1	> 25	Δ score = ± 0	esld_master_long_public.csv	34
587	P000389	reMELD-Na	3.03	2.87477370154041	5.99	1.3	129		M		pm	gt25	9	1	> 25	Δ score = ± 0	esld_master_long_public.csv	27
588	P000485	reMELD-Na	6.07	5.177317196471	2.03	5.5	136		M		pm	gt25	9	1	> 25	Δ score = ± 0	esld_master_long_public.csv	28
589	P001334	reMELD-Na	3.6	3.33644226386934	2.36	3.09	122		F		pm	gt25	13	1	> 25	Δ score = ± 0	esld_master_long_public.csv	29
590	P001369	reMELD-Na	7.01	5.81433345566015	3.45	3.3	138		M		pm	gt25	15	1	> 25	Δ score = ± 0	esld_master_long_public.csv	29
591	P000397	reMELD-Na	2.81	2.60764585682596	2.18	9.5	147		M		pm	gt25	18	1	> 25	Δ score = ± 0	esld_master_long_public.csv	30
592	P000176	reMELD-Na	1.71	1.64605366806371	2.49	5.255	138		M		pm	gt25	19	1	> 25	Δ score = ± 0	esld_master_long_public.csv	26
593	P001200	reMELD-Na	3.12	2.93799017571626	2.12	2.57	124		M		pm	gt25	38	1	> 25	Δ score = ± 0	esld_master_long_public.csv	27
594	P001146	reMELD-Na	2.985	2.76373688529807	2.58	8.95	139		F		pm	gt25	55	1	> 25	Δ score = ± 0	esld_master_long_public.csv	32
595	P000840	reMELD-Na	1.86	1.75512013291459	2.18	8.93	130		F		pm	gt25	96	1	> 25	Δ score = ± 0	esld_master_long_public.csv	29
596	P000140	reMELD-Na	1.11	1.04850589020649	2.26	8	126		M		pm	gt25	146	1	> 25	Δ score = ± 0	esld_master_long_public.csv	27
597	P001181	reMELD-Na	1.49	1.35194080851258	1.73	25.84	142		M		m1	gt25	1	1	> 25	Δ score ≤ -1	esld_master_long_public.csv	26
598	P000168	reMELD-Na	3.14	2.89139954843583	2.015	9.7	139.5		F		m1	gt25	2	1	> 25	Δ score ≤ -1	esld_master_long_public.csv	30
599	P000480	reMELD-Na	2.33	2.23803827709083	2.255	3.1	141		M		m1	gt25	2	1	> 25	Δ score ≤ -1	esld_master_long_public.csv	27
600	P000800	reMELD-Na	1.89	1.78178838992938	5.285	9.09	140		F		m1	gt25	3	1	> 25	Δ score ≤ -1	esld_master_long_public.csv	29
601	P000432	reMELD-Na	3.65	3.3577206142473	2.25	5.1	141		M		m1	gt25	4	1	> 25	Δ score ≤ -1	esld_master_long_public.csv	29
602	P001310	reMELD-Na	2.41	2.3096015157557	2.56	3.14	134		M		m1	gt25	4	1	> 25	Δ score ≤ -1	esld_master_long_public.csv	29
603	P000162	reMELD-Na	2.16	1.97602523002878	1.79	22.1	136		M		m1	gt25	5	1	> 25	Δ score ≤ -1	esld_master_long_public.csv	30
604	P001177	reMELD-Na	2.49	2.30390531507049	4.93	12.79	144		M		m1	gt25	5	1	> 25	Δ score ≤ -1	esld_master_long_public.csv	33
605	P001212	reMELD-Na	1.39	1.29879475437444	4.6	10.75	135		M		m1	gt25	6	1	> 25	Δ score ≤ -1	esld_master_long_public.csv	28
606	P000201	reMELD-Na	5.255	4.52397347601369	2.77	29.2	127		F		m1	gt25	9	1	> 25	Δ score ≤ -1	esld_master_long_public.csv	36
607	P000315	reMELD-Na	2.1	1.97754687021265	3.19	8.8	153		M		m1	gt25	12	1	> 25	Δ score ≤ -1	esld_master_long_public.csv	30
608	P000689	reMELD-Na	4.21	3.76921229063832	1.66	10.11	126		F		m1	gt25	13	1	> 25	Δ score ≤ -1	esld_master_long_public.csv	29
609	P001142	reMELD-Na	1.545	1.40357750769417	3.11	22.615	127.5		F		m1	gt25	13	1	> 25	Δ score ≤ -1	esld_master_long_public.csv	33
610	P000873	reMELD-Na	4.84	4.22433662146392	1.71	31.74	129		M		m1	gt25	14	1	> 25	Δ score ≤ -1	esld_master_long_public.csv	32
611	P001024	reMELD-Na	2.6	2.39164624491039	5.43	14.78	139		F		m1	gt25	17	1	> 25	Δ score ≤ -1	esld_master_long_public.csv	33
612	P001217	reMELD-Na	1.495	1.41226793731349	1.555	38.835	141		M		m1	gt25	17	1	> 25	Δ score ≤ -1	esld_master_long_public.csv	26
613	P000641	reMELD-Na	1.15	1.04130791805534	2.52	15.58	120		M		m1	gt25	22	1	> 25	Δ score ≤ -1	esld_master_long_public.csv	32
614	P001171	reMELD-Na	2.34	2.16385888489141	2.58	13.82	138		M		m1	gt25	22	1	> 25	Δ score ≤ -1	esld_master_long_public.csv	32
615	P001196	reMELD-Na	0.97	0.887587546683377	2.49	36.35	122		F		m1	gt25	30	1	> 25	Δ score ≤ -1	esld_master_long_public.csv	33
616	P000696	reMELD-Na	3.03	2.78446056521364	2.355	11.59	130		M		m1	gt25	33	1	> 25	Δ score ≤ -1	esld_master_long_public.csv	32
617	P000318	reMELD-Na	1.13	1.00462235284229	1.7	24.1	129		F		m1	gt25	42	1	> 25	Δ score ≤ -1	esld_master_long_public.csv	27
618	P000740	reMELD-Na	2.16	2.08309798108392	4.05	3.17	134		F		m1	gt25	52	1	> 25	Δ score ≤ -1	esld_master_long_public.csv	28
619	P000194	reMELD-Na	2.75	2.5467843756506	5.14	10.7	136		M		m1	gt25	62	1	> 25	Δ score ≤ -1	esld_master_long_public.csv	32
620	P000141	reMELD-Na	3.03	2.82072307690323	3.18	6.7	145		F		m1	gt25	63	1	> 25	Δ score ≤ -1	esld_master_long_public.csv	31
621	P000228	reMELD-Na	4.075	3.72434013363439	1.98	2.95	122		M		m1	gt25	68	1	> 25	Δ score ≤ -1	esld_master_long_public.csv	27
622	P000847	reMELD-Na	1.82	1.67246734762944	3.26	17.33	129		M		m1	gt25	73	1	> 25	Δ score ≤ -1	esld_master_long_public.csv	33
623	P000571	reMELD-Na	4.09	3.63211295757681	3.9	19	157		F		m1	gt25	107	1	> 25	Δ score ≤ -1	esld_master_long_public.csv	34
624	P000425	reMELD-Na	2.73	2.51263121514642	1.7	13.5	132		M		m1	gt25	116	1	> 25	Δ score ≤ -1	esld_master_long_public.csv	29
625	P000534	reMELD-Na	7.77	6.29275482358055	3.37	1.56	169		M		m1	gt25	120	1	> 25	Δ score ≤ -1	esld_master_long_public.csv	27
626	P000955	reMELD-Na	3.47	3.1881030251959	1.91	7.38	146.5		F		m1	gt25	150	1	> 25	Δ score ≤ -1	esld_master_long_public.csv	28
627	P001042	reMELD-Na	2.84	2.67966835168512	3.14	4.16	136		F		m1	gt25	155	1	> 25	Δ score ≤ -1	esld_master_long_public.csv	30
628	P001145	reMELD-Na	2.83	2.63291110427294	5.93	8.46	148		M		m1	gt25	205	1	> 25	Δ score ≤ -1	esld_master_long_public.csv	32
629	P000233	reMELD-Na	3.08	2.88229341452655	2.1	4.67	119		F		m1	gt25	225	1	> 25	Δ score ≤ -1	esld_master_long_public.csv	29
630	P000565	reMELD-Na	2.95	2.71589130555848	1.49	36.2	140		F		m1	gt25	273	1	> 25	Δ score ≤ -1	esld_master_long_public.csv	30
631	P000912	reMELD-Na	4.59	4.08893397889789	2.34	7.1	135		M		m1	gt25	616	1	> 25	Δ score ≤ -1	esld_master_long_public.csv	30
632	P000069	reMELD-Na	1.4	1.33086008495746	2.55	7.7	138		F		m1	gt25	730	0	> 25	Δ score ≤ -1	esld_master_long_public.csv	26
633	P000071	reMELD-Na	2.75	2.52038256890317	2.07	15.59	134		M		m1	gt25	730	0	> 25	Δ score ≤ -1	esld_master_long_public.csv	32
634	P000093	reMELD-Na	2.165	2.0180358542989	4.585	11.54	139		F		m1	gt25	730	0	> 25	Δ score ≤ -1	esld_master_long_public.csv	31
635	P000102	reMELD-Na	2.56	2.38689845315044	3.6	9.56	137		M		m1	gt25	730	0	> 25	Δ score ≤ -1	esld_master_long_public.csv	32
636	P000129	reMELD-Na	2.29	2.1059431928805	2.21	16.78	147		M		m1	gt25	730	0	> 25	Δ score ≤ -1	esld_master_long_public.csv	31
637	P000148	reMELD-Na	3.4	3.11596053060185	3.34	9.1	156		M		m1	gt25	730	0	> 25	Δ score ≤ -1	esld_master_long_public.csv	32
638	P000197	reMELD-Na	2.89	2.74167404972661	2.25	2.38	134		M		m1	gt25	730	0	> 25	Δ score ≤ -1	esld_master_long_public.csv	27
639	P000284	reMELD-Na	1.18	1.0856087709612	2.08	35.2	153		F		m1	gt25	730	0	> 25	Δ score ≤ -1	esld_master_long_public.csv	26
640	P000413	reMELD-Na	3.03333333333333	2.79369845685236	2.23666666666667	10.6	137		F		m1	gt25	730	0	> 25	Δ score ≤ -1	esld_master_long_public.csv	31
641	P000513	reMELD-Na	3.82	3.42904959645688	3.32	14.8	132		F		m1	gt25	730	0	> 25	Δ score ≤ -1	esld_master_long_public.csv	34
642	P000559	reMELD-Na	2.28	2.20533530443375	2.53	1.94	148		M		m1	gt25	730	0	> 25	Δ score ≤ -1	esld_master_long_public.csv	26
643	P000755	reMELD-Na	2.8	2.60523710385799	2.89	8.65	136		F		m1	gt25	730	0	> 25	Δ score ≤ -1	esld_master_long_public.csv	32
644	P000760	reMELD-Na	4.615	4.06176843504607	2.38	14.02	106.5		M		m1	gt25	730	0	> 25	Δ score ≤ -1	esld_master_long_public.csv	33
645	P000867	reMELD-Na	2.35	2.17605094133548	1.77	13.21	126		M		m1	gt25	730	0	> 25	Δ score ≤ -1	esld_master_long_public.csv	30
646	P000116	MELD 3.0	0.98	0.992029762213455	1.09	0.8	156	2.86	M		pm	le15	7	1	≤ 15	Δ score = ± 0	esld_master_long_public.csv	8
647	P000384	MELD 3.0	0.49	0.491585611916996	1.44	1.9	157	3.4	F		pm	le15	14	1	≤ 15	Δ score = ± 0	esld_master_long_public.csv	14
648	P000496	MELD 3.0	1.68	1.66581135829394	1.08	0.7	140	2.21	F		pm	le15	17	1	≤ 15	Δ score = ± 0	esld_master_long_public.csv	15
649	P000386	MELD 3.0	0.64	0.654940754169378	1.31	0.8	134	2.89	M		pm	le15	21	1	≤ 15	Δ score = ± 0	esld_master_long_public.csv	12
650	P000961	MELD 3.0	0.41	0.428220732051151	1.08	0.36	133	2.53	F		pm	le15	25	1	≤ 15	Δ score = ± 0	esld_master_long_public.csv	13
651	P000402	MELD 3.0	0.24	0.241656138544348	1.4	1.5	141	0.66	M		pm	le15	36	1	≤ 15	Δ score = ± 0	esld_master_long_public.csv	15
652	P000750	MELD 3.0	1.65	1.63375086049673	1.24	1.03	148	3.5	F		pm	le15	40	1	≤ 15	Δ score = ± 0	esld_master_long_public.csv	15
653	P000503	MELD 3.0	0.74	0.749838641527572	1.1	1.23	137	3.31	M		pm	le15	52	1	≤ 15	Δ score = ± 0	esld_master_long_public.csv	8
654	P000312	MELD 3.0	0.48	0.494891506741215	1.31	0.72	137	1.92	M		pm	le15	94	1	≤ 15	Δ score = ± 0	esld_master_long_public.csv	11
655	P000243	MELD 3.0	0.63	0.635786792986197	1.32	1.6	138	2.79	M		pm	le15	95	1	≤ 15	Δ score = ± 0	esld_master_long_public.csv	12
656	P000497	MELD 3.0	0.8	0.81546514571348	1.08	0.71	139	3.3	M		pm	le15	142	1	≤ 15	Δ score = ± 0	esld_master_long_public.csv	7
657	P000424	MELD 3.0	0.88	0.881111260181458	1.73	1.9	145	4.12	M		pm	le15	150	1	≤ 15	Δ score = ± 0	esld_master_long_public.csv	14
658	P000169	MELD 3.0	0.69	0.70703893439735	1.04	0.62	138	3.97	F		pm	le15	158	1	≤ 15	Δ score = ± 0	esld_master_long_public.csv	8
659	P001162	MELD 3.0	0.94	0.941576768356667	1.22	1.78	138	2.08	F		pm	le15	169	1	≤ 15	Δ score = ± 0	esld_master_long_public.csv	14
660	P001250	MELD 3.0	0.68	0.69763739346383	0.89	0.57	139	3.4	M		pm	le15	351	1	≤ 15	Δ score = ± 0	esld_master_long_public.csv	6
661	P000623	MELD 3.0	0.67	0.689292014205374	1.11	0.43	139	3.57	F		pm	le15	452	1	≤ 15	Δ score = ± 0	esld_master_long_public.csv	8
662	P000465	MELD 3.0	0.73	0.748340747513733	1.15	0.5	139	3.31	M		pm	le15	481	1	≤ 15	Δ score = ± 0	esld_master_long_public.csv	8
663	P000440	MELD 3.0	0.78	0.784308651994027	1.15	1.7	139	2.76	M		pm	le15	645	1	≤ 15	Δ score = ± 0	esld_master_long_public.csv	11
664	P000019	MELD 3.0	0.59	0.608305354896653	1.21	0.5	144	2.56	M		pm	le15	730	0	≤ 15	Δ score = ± 0	esld_master_long_public.csv	9
665	P000035	MELD 3.0	0.79	0.801374154111208	0.99	1.07	151	3.11	F		pm	le15	730	0	≤ 15	Δ score = ± 0	esld_master_long_public.csv	8
666	P000041	MELD 3.0	0.83	0.844267656176916	1.75	0.79	147	4.08	F		pm	le15	730	0	≤ 15	Δ score = ± 0	esld_master_long_public.csv	12
667	P000044	MELD 3.0	0.98	0.99814166071287	1.145	0.28	138.5	2.55	M		pm	le15	730	0	≤ 15	Δ score = ± 0	esld_master_long_public.csv	9
668	P000069	MELD 3.0	0.47	0.481534413392301	1.37	1	140	2.84	F		pm	le15	730	0	≤ 15	Δ score = ± 0	esld_master_long_public.csv	11
669	P000104	MELD 3.0	0.98	0.995656984709247	1.6	0.49	148	0.48	F		pm	le15	730	0	≤ 15	Δ score = ± 0	esld_master_long_public.csv	15
670	P000108	MELD 3.0	0.71	0.713637443202232	1.08	1.79	137	3.33	F		pm	le15	730	0	≤ 15	Δ score = ± 0	esld_master_long_public.csv	11
671	P000155	MELD 3.0	0.26	0.273664809442108	1.73	0.5	145	1.86	M		pm	le15	730	0	≤ 15	Δ score = ± 0	esld_master_long_public.csv	14
672	P000220	MELD 3.0	0.59	0.602136036915465	1.36	1.03	138	3.19	F		pm	le15	730	0	≤ 15	Δ score = ± 0	esld_master_long_public.csv	11
673	P000399	MELD 3.0	1.36	1.36330660221376	1.03	0.58	140	3.57	M		pm	le15	730	0	≤ 15	Δ score = ± 0	esld_master_long_public.csv	10
674	P000429	MELD 3.0	0.76	0.779378386603455	1.25	0.4	140	2.23	M		pm	le15	730	0	≤ 15	Δ score = ± 0	esld_master_long_public.csv	10
675	P000434	MELD 3.0	1.25	1.25581032613515	1.47	0.72	138	3.29	M		pm	le15	730	0	≤ 15	Δ score = ± 0	esld_master_long_public.csv	12
676	P000507	MELD 3.0	0.64	0.661885818438325	1.33	0.21	147	2.35	F		pm	le15	730	0	≤ 15	Δ score = ± 0	esld_master_long_public.csv	12
677	P000576	MELD 3.0	1.535	1.5327276273706	1.33	0.37	140.5	2.91	M		pm	le15	730	0	≤ 15	Δ score = ± 0	esld_master_long_public.csv	14
678	P000828	MELD 3.0	1.38	1.38072286319533	1.39	0.73	152	4.27	M		m1	le15	63	1	≤ 15	Δ score ≤ -1	esld_master_long_public.csv	13
679	P000143	MELD 3.0	1.17	1.17825909790607	1.505	0.73	146	2.29	M		m1	le15	730	0	≤ 15	Δ score ≤ -1	esld_master_long_public.csv	13
680	P000626	MELD 3.0	0.95	0.94213468106991	1.34	2.63	138	4.29	M		m1	le15	730	0	≤ 15	Δ score ≤ -1	esld_master_long_public.csv	13
681	P000027	MELD 3.0	2.94	2.78877108851964	1.43	2.04	139	2.05	M		pm	16to25	1	1	16 - 25	Δ score = ± 0	esld_master_long_public.csv	24
682	P000202	MELD 3.0	3.43	3.22490343982659	1.46	0.4	140	1.57	M		pm	16to25	1	1	16 - 25	Δ score = ± 0	esld_master_long_public.csv	21
683	P000661	MELD 3.0	2.02	1.98623796901758	2.14	0.35	143	2.54	M		pm	16to25	1	1	16 - 25	Δ score = ± 0	esld_master_long_public.csv	21
684	P000500	MELD 3.0	1.46	1.41975252540341	1.935	4.2	139.5	2.1	M		pm	16to25	2	1	16 - 25	Δ score = ± 0	esld_master_long_public.csv	24
685	P001348	MELD 3.0	2.92	2.7915702249002	1.13	0.28	133	2.04	F		pm	16to25	2	1	16 - 25	Δ score = ± 0	esld_master_long_public.csv	23
686	P001370	MELD 3.0	2.35	2.26460066600373	1.68	2.3	138.333333333333	2.33	M		pm	16to25	2	1	16 - 25	Δ score = ± 0	esld_master_long_public.csv	24
687	P001229	MELD 3.0	3.41	3.20873397805339	1.24	0.35	136	1.23	M		pm	16to25	4	1	16 - 25	Δ score = ± 0	esld_master_long_public.csv	21
688	P000302	MELD 3.0	0.64	0.657275352328835	1.79	0.6	138	1.71	F		pm	16to25	7	1	16 - 25	Δ score = ± 0	esld_master_long_public.csv	16
689	P000321	MELD 3.0	2.09	2.03869321898837	1.64	1.37	134	1.42	M		pm	16to25	7	1	16 - 25	Δ score = ± 0	esld_master_long_public.csv	23
690	P001366	MELD 3.0	2.1425	2.06996098554576	1.6	2.9	146	2.38	M		pm	16to25	7	1	16 - 25	Δ score = ± 0	esld_master_long_public.csv	24
691	P000396	MELD 3.0	0.93	0.917485369101848	1.72	3.1	139	1.81	M		pm	16to25	8	1	16 - 25	Δ score = ± 0	esld_master_long_public.csv	19
692	P000380	MELD 3.0	3.09	2.92861109172601	1.87	1.1	153	2.67	M		pm	16to25	10	1	16 - 25	Δ score = ± 0	esld_master_long_public.csv	24
693	P000361	MELD 3.0	1.44	1.43153057889578	1.46	1.3	139	1.49	F		pm	16to25	13	1	16 - 25	Δ score = ± 0	esld_master_long_public.csv	18
694	P001317	MELD 3.0	3.09	2.93382423766075	1.66	0.65	138	3.4	F		pm	16to25	13	1	16 - 25	Δ score = ± 0	esld_master_long_public.csv	24
695	P000265	MELD 3.0	0.66	0.628698158794473	1.73	5.2	137	2.94	F		pm	16to25	15	1	16 - 25	Δ score = ± 0	esld_master_long_public.csv	21
696	P000598	MELD 3.0	0.38	0.318034206950338	1.63	8.5	141	3.09	F		pm	16to25	20	1	16 - 25	Δ score = ± 0	esld_master_long_public.csv	22
697	P000038	MELD 3.0	0.92	0.895544435985299	1.51	4.29	165	3.82	F		pm	16to25	22	1	16 - 25	Δ score = ± 0	esld_master_long_public.csv	18
698	P000065	MELD 3.0	5.6	4.90269373770657	1.37	0.5	144	2.24	M		pm	16to25	22	1	16 - 25	Δ score = ± 0	esld_master_long_public.csv	21
699	P000257	MELD 3.0	0.87	0.80610988441736	1.27	8.9	132	1.79	M		pm	16to25	24	1	16 - 25	Δ score = ± 0	esld_master_long_public.csv	23
700	P000522	MELD 3.0	3.11666666666667	2.94466366091965	1.63	1.7	148.333333333333	2.11	M		pm	16to25	28	1	16 - 25	Δ score = ± 0	esld_master_long_public.csv	25
701	P000441	MELD 3.0	1.5	1.49212367465952	1.55	1	151	1.95	M		pm	16to25	34	1	16 - 25	Δ score = ± 0	esld_master_long_public.csv	16
702	P000234	MELD 3.0	0.72	0.737318814103564	1.24	0.59	131	1.85	M		pm	16to25	38	1	16 - 25	Δ score = ± 0	esld_master_long_public.csv	16
703	P000433	MELD 3.0	1.92	1.8674565708872	1.15	2.7	137	2.22	M		pm	16to25	42	1	16 - 25	Δ score = ± 0	esld_master_long_public.csv	20
704	P000506	MELD 3.0	0.67	0.669179586872747	1.44	2.2	132	2.57	M		pm	16to25	45	1	16 - 25	Δ score = ± 0	esld_master_long_public.csv	18
705	P001159	MELD 3.0	1.215	1.16841908553479	1.49875	5.89	141	2.78	F		pm	16to25	47	1	16 - 25	Δ score = ± 0	esld_master_long_public.csv	22
706	P000292	MELD 3.0	1.23	1.23439577158049	1.56	0.9	135	1.78	F		pm	16to25	71	1	16 - 25	Δ score = ± 0	esld_master_long_public.csv	18
707	P000847	MELD 3.0	1.21	1.21667391183768	1.82	0.76	128	3.2	M		pm	16to25	73	1	16 - 25	Δ score = ± 0	esld_master_long_public.csv	21
708	P000523	MELD 3.0	1.04	1.0405547447764	2	1.7	131	2.48	F		pm	16to25	81	1	16 - 25	Δ score = ± 0	esld_master_long_public.csv	22
709	P000840	MELD 3.0	0.85	0.832359285331602	1.16	3.7	136	3.17	F		pm	16to25	96	1	16 - 25	Δ score = ± 0	esld_master_long_public.csv	16
710	P000138	MELD 3.0	2.31	2.23512654091965	1.56	1.7	134	3	M		pm	16to25	144	1	16 - 25	Δ score = ± 0	esld_master_long_public.csv	24
711	P001060	MELD 3.0	2.23	2.17468028041557	1.32	0.65	140	2.11	M		pm	16to25	152	1	16 - 25	Δ score = ± 0	esld_master_long_public.csv	18
712	P000189	MELD 3.0	1.58	1.55673724903048	1.35	2	130	3.01	M		pm	16to25	158	1	16 - 25	Δ score = ± 0	esld_master_long_public.csv	22
713	P000966	MELD 3.0	1.59	1.57792717684032	1.4	0.96	140	2.01	M		pm	16to25	180	1	16 - 25	Δ score = ± 0	esld_master_long_public.csv	16
714	P000627	MELD 3.0	4.28	3.9128247396731	1.36	0.63	146	3.23	M		pm	16to25	200	1	16 - 25	Δ score = ± 0	esld_master_long_public.csv	21
715	P000594	MELD 3.0	0.665	0.628511257953676	1	5.76	131	2.24	M		pm	16to25	292	1	16 - 25	Δ score = ± 0	esld_master_long_public.csv	19
716	P001208	MELD 3.0	0.77	0.74882123118003	2.08	4.12	142	3.78	M		pm	16to25	316	1	16 - 25	Δ score = ± 0	esld_master_long_public.csv	19
717	P000152	MELD 3.0	1.21	1.21815270352521	1.40666666666667	0.633333333333333	134	3.125	F		pm	16to25	506	1	16 - 25	Δ score = ± 0	esld_master_long_public.csv	16
718	P001014	MELD 3.0	0.64	0.633767803063514	1.61	2.7	136	2.14	M		pm	16to25	666	1	16 - 25	Δ score = ± 0	esld_master_long_public.csv	18
719	P001129	MELD 3.0	2.03	1.9753641583731	1.31	2.11	166	2.92	F		pm	16to25	713	1	16 - 25	Δ score = ± 0	esld_master_long_public.csv	21
720	P000073	MELD 3.0	1.21	1.19049642308766	1.48	3.13	141	2.73	M		pm	16to25	730	0	16 - 25	Δ score = ± 0	esld_master_long_public.csv	18
721	P000091	MELD 3.0	1.19	1.19695444758187	2.41	0.79	137.5	2.11	F		pm	16to25	730	0	16 - 25	Δ score = ± 0	esld_master_long_public.csv	19
722	P000177	MELD 3.0	1.6	1.58958232878517	1.24	0.77	138	1.84	F		pm	16to25	730	0	16 - 25	Δ score = ± 0	esld_master_long_public.csv	16
723	P000218	MELD 3.0	0.93	0.941724148439998	1.55	0.9	133	1.72	M		pm	16to25	730	0	16 - 25	Δ score = ± 0	esld_master_long_public.csv	17
724	P000692	MELD 3.0	1.28	1.28850929216819	1.4	0.4	130	1.95	M		pm	16to25	730	0	16 - 25	Δ score = ± 0	esld_master_long_public.csv	20
725	P001254	MELD 3.0	2.02	1.90525228005634	0	8.65	143	1.64	M		m1	16to25	3	1	16 - 25	Δ score ≤ -1	esld_master_long_public.csv	25
726	P000682	MELD 3.0	1.6	1.58189821954639	2.11	1.44	140	1.9	M		m1	16to25	6	1	16 - 25	Δ score ≤ -1	esld_master_long_public.csv	21
727	P000024	MELD 3.0	1.62	1.58429858972254	1.25	2.95	150	3.37	M		m1	16to25	8	1	16 - 25	Δ score ≤ -1	esld_master_long_public.csv	18
728	P000191	MELD 3.0	3.61	3.37398887833063	1.45	0.46	146	2.02	M		m1	16to25	8	1	16 - 25	Δ score ≤ -1	esld_master_long_public.csv	21
729	P000210	MELD 3.0	2.82	2.70310917095607	1.56	0.4	142	1.78	M		m1	16to25	9	1	16 - 25	Δ score ≤ -1	esld_master_long_public.csv	22
730	P000514	MELD 3.0	1.07	1.01665109671129	1.51	7.13	154	2.85	M		m1	16to25	9	1	16 - 25	Δ score ≤ -1	esld_master_long_public.csv	21
731	P000115	MELD 3.0	3.97	3.65927550619595	1.39	1.2	146	4.06	F		m1	16to25	10	1	16 - 25	Δ score ≤ -1	esld_master_long_public.csv	23
732	P001273	MELD 3.0	2.47	2.3818221593811	1.33	1.44	138	3.26	M		m1	16to25	20	1	16 - 25	Δ score ≤ -1	esld_master_long_public.csv	20
733	P000274	MELD 3.0	1.59	1.56840982135296	1.44	1.8	144	2.08	M		m1	16to25	30	1	16 - 25	Δ score ≤ -1	esld_master_long_public.csv	19
734	P000602	MELD 3.0	1.68	1.64347362873844	2.28	2.7	139	3.46	F		m1	16to25	35	1	16 - 25	Δ score ≤ -1	esld_master_long_public.csv	25
735	P000678	MELD 3.0	0.81	0.807576356313816	2.22	2.29	133.5	4.95	F		m1	16to25	47	1	16 - 25	Δ score ≤ -1	esld_master_long_public.csv	21
736	P000727	MELD 3.0	1.79	1.7512939216756	1.31	2.26	129	2.3	M		m1	16to25	59	1	16 - 25	Δ score ≤ -1	esld_master_long_public.csv	25
737	P000228	MELD 3.0	2.01	1.95272056446502	1.65	2.5	138	5.52	M		m1	16to25	64	1	16 - 25	Δ score ≤ -1	esld_master_long_public.csv	23
738	P001329	MELD 3.0	1.37	1.35685175794452	1.25	1.99	136	2.7	F		m1	16to25	73	1	16 - 25	Δ score ≤ -1	esld_master_long_public.csv	18
739	P000577	MELD 3.0	4.71	4.2400091234591	1.62	1.15	145	3.1	M		m1	16to25	108	1	16 - 25	Δ score ≤ -1	esld_master_long_public.csv	23
740	P000297	MELD 3.0	0.72	0.671902719315829	1.46	7.07	139	2.39	F		m1	16to25	110	1	16 - 25	Δ score ≤ -1	esld_master_long_public.csv	22
741	P000092	MELD 3.0	1.49	1.45952773957017	1.515	3.1	136	2.57	M		m1	16to25	113	1	16 - 25	Δ score ≤ -1	esld_master_long_public.csv	21
742	P000859	MELD 3.0	1.2	1.13252039458619	1.9	8.43	135	3.03	M		m1	16to25	154	1	16 - 25	Δ score ≤ -1	esld_master_long_public.csv	25
743	P001116	MELD 3.0	0.88	0.81857852265579	2.29	8.56	134	3.92	M		m1	16to25	189	1	16 - 25	Δ score ≤ -1	esld_master_long_public.csv	24
744	P001266	MELD 3.0	12.51	8.40855359864775	1.38	0.25	133	2.56	M		m1	16to25	249	1	16 - 25	Δ score ≤ -1	esld_master_long_public.csv	24
745	P000195	MELD 3.0	1.89	1.86000441431409	1.33	0.87	150.5	4.48	F		m1	16to25	259	1	16 - 25	Δ score ≤ -1	esld_master_long_public.csv	17
746	P000300	MELD 3.0	1.605	1.58203195733145	2.1075	1.85	135	2.45	F		m1	16to25	296	1	16 - 25	Δ score ≤ -1	esld_master_long_public.csv	25
747	P000694	MELD 3.0	3.97	3.6492008422251	1.49	2.1	139	3.55	M		m1	16to25	322	1	16 - 25	Δ score ≤ -1	esld_master_long_public.csv	25
748	P000260	MELD 3.0	1.86	1.77471706119377	0.9	6.52	138	2.63	M		m1	16to25	371	1	16 - 25	Δ score ≤ -1	esld_master_long_public.csv	22
749	P001070	MELD 3.0	1.04	1.00796974982539	2.132	4.84	143	2.82	F		m1	16to25	471	1	16 - 25	Δ score ≤ -1	esld_master_long_public.csv	23
750	P000320	MELD 3.0	2.58	2.48712981290216	1.3	0.8	152	3.43	M		m1	16to25	619	1	16 - 25	Δ score ≤ -1	esld_master_long_public.csv	19
751	P000365	MELD 3.0	2.225	2.16082941528465	1.67	1.46	145.5	2.68	F		m1	16to25	715	1	16 - 25	Δ score ≤ -1	esld_master_long_public.csv	23
752	P000130	MELD 3.0	0.47	0.40430067572555	1.51	9.16	134	3.02	M		m1	16to25	730	0	16 - 25	Δ score ≤ -1	esld_master_long_public.csv	22
753	P000285	MELD 3.0	0.66	0.552008354530637	1.55	17.24	158.5	4.38	M		m1	16to25	730	0	16 - 25	Δ score ≤ -1	esld_master_long_public.csv	23
754	P000290	MELD 3.0	1.07	1.03083291141513	1.885	5.525	148	4.93	F		m1	16to25	730	0	16 - 25	Δ score ≤ -1	esld_master_long_public.csv	22
755	P000532	MELD 3.0	1.91	1.87739592391313	1.8	0.97	139	3.42	F		m1	16to25	730	0	16 - 25	Δ score ≤ -1	esld_master_long_public.csv	20
756	P000561	MELD 3.0	1.9	1.85541019164658	1.29	2.1	132	2.4	F		m1	16to25	730	0	16 - 25	Δ score ≤ -1	esld_master_long_public.csv	24
757	P000615	MELD 3.0	2.39333333333333	2.3128355042854	1.63333333333333	1.465	146.5	2.21	F		m1	16to25	730	0	16 - 25	Δ score ≤ -1	esld_master_long_public.csv	24
758	P000794	MELD 3.0	2.46	2.38079727907689	1.12	0.75	135	3.07	M		m1	16to25	730	0	16 - 25	Δ score ≤ -1	esld_master_long_public.csv	19
759	P000958	MELD 3.0	2.53	2.44152529003779	1.53	0.9	138	2.96	M		m1	16to25	730	0	16 - 25	Δ score ≤ -1	esld_master_long_public.csv	20
760	P000164	MELD 3.0	2.3	2.23786201906189	1.495	0.67	128.5	0.97	F		pm	gt25	0	1	> 25	Δ score = ± 0	esld_master_long_public.csv	28
761	P000456	MELD 3.0	3.13	2.94729653449257	4.82	2.5	143	1.91	F		pm	gt25	0	1	> 25	Δ score = ± 0	esld_master_long_public.csv	38
762	P000487	MELD 3.0	2	1.89272451929947	1.42	7.9	154	2.22	M		pm	gt25	0	1	> 25	Δ score = ± 0	esld_master_long_public.csv	27
763	P000620	MELD 3.0	1.915	1.78274785030804	3.68	12.46	127	2.18	F		pm	gt25	0	1	> 25	Δ score = ± 0	esld_master_long_public.csv	40
764	P000740	MELD 3.0	2.16	2.08309798108392	4.05	3.17	134	2.24	F		pm	gt25	0	1	> 25	Δ score = ± 0	esld_master_long_public.csv	36
765	P001324	MELD 3.0	3.94	3.534002269821	4.86	34.45	132	2.1	M		pm	gt25	0	1	> 25	Δ score = ± 0	esld_master_long_public.csv	40
766	P000480	MELD 3.0	2.33	2.23803827709083	2.255	3.1	141	2.3	M		pm	gt25	1	1	> 25	Δ score = ± 0	esld_master_long_public.csv	28
767	P000800	MELD 3.0	1.89	1.78178838992938	5.285	9.09	140	2.3	F		pm	gt25	3	1	> 25	Δ score = ± 0	esld_master_long_public.csv	40
768	P001301	MELD 3.0	2.62	2.49437469190787	1.32	3.37	129	2.4	M		pm	gt25	3	1	> 25	Δ score = ± 0	esld_master_long_public.csv	29
769	P000432	MELD 3.0	4.11	3.73222010295745	1.88666666666667	4.95	137.333333333333	1.74	M		pm	gt25	4	1	> 25	Δ score = ± 0	esld_master_long_public.csv	31
770	P001310	MELD 3.0	2.08	2.01436548917569	2.28	2.75	128	2.1	M		pm	gt25	4	1	> 25	Δ score = ± 0	esld_master_long_public.csv	32
771	P000201	MELD 3.0	2.31	2.11330339464056	2.62	26.6	131	2.1	F		pm	gt25	5	1	> 25	Δ score = ± 0	esld_master_long_public.csv	40
772	P000389	MELD 3.0	3.03	2.87477370154041	5.99	1.3	129	2.41	M		pm	gt25	9	1	> 25	Δ score = ± 0	esld_master_long_public.csv	40
773	P001369	MELD 3.0	5.2	4.59581564619204	2.27	2.1	138	2.43	M		pm	gt25	11	1	> 25	Δ score = ± 0	esld_master_long_public.csv	29
774	P000689	MELD 3.0	4.21	3.76921229063832	1.66	10.11	126	3.37	F		pm	gt25	13	1	> 25	Δ score = ± 0	esld_master_long_public.csv	38
775	P000179	MELD 3.0	1.415	1.37287405212234	2.05	4.6	122.5	2.09	F		pm	gt25	18	1	> 25	Δ score = ± 0	esld_master_long_public.csv	32
776	P000176	MELD 3.0	1.71	1.64605366806371	2.49	5.255	138	2.13	M		pm	gt25	19	1	> 25	Δ score = ± 0	esld_master_long_public.csv	29
777	P001196	MELD 3.0	0.54	0.496621681453642	2.48	41.23	127	4.11	F		pm	gt25	30	1	> 25	Δ score = ± 0	esld_master_long_public.csv	32
778	P000438	MELD 3.0	1.34	1.29528391306445	2.62	5.2	142	0.86	F		pm	gt25	32	1	> 25	Δ score = ± 0	esld_master_long_public.csv	29
779	P001117	MELD 3.0	1.9	1.82131333361556	1.65	5.47	137	2.05	M		pm	gt25	71	1	> 25	Δ score = ± 0	esld_master_long_public.csv	26
780	P000140	MELD 3.0	1.11	1.04850589020649	2.26	8	126	1.85	M		pm	gt25	146	1	> 25	Δ score = ± 0	esld_master_long_public.csv	30
781	P001042	MELD 3.0	2.26	2.17982643668975	2.05	2.62	137	1.8	F		pm	gt25	155	1	> 25	Δ score = ± 0	esld_master_long_public.csv	28
782	P000159	MELD 3.0	1.71	1.66226250811711	1.53	3.6	131	1.85	M		pm	gt25	163	1	> 25	Δ score = ± 0	esld_master_long_public.csv	26
783	P000454	MELD 3.0	2.29	2.21704893210422	1.73	1.7	132	1.5	M		pm	gt25	315	1	> 25	Δ score = ± 0	esld_master_long_public.csv	27
784	P000912	MELD 3.0	4.59	4.08893397889789	2.34	7.1	135	1.9	M		pm	gt25	616	1	> 25	Δ score = ± 0	esld_master_long_public.csv	35
785	P000494	MELD 3.0	1.26	1.22694053926999	2.405	4.3	142	2.41	F		pm	gt25	710	1	> 25	Δ score = ± 0	esld_master_long_public.csv	26
786	P000148	MELD 3.0	3.4	3.11596053060185	3.34	9.1	156	2.12	M		pm	gt25	730	0	> 25	Δ score = ± 0	esld_master_long_public.csv	39
787	P000197	MELD 3.0	2.255	2.1859716067306	1.95	1.645	132.5	2.2	M		pm	gt25	730	0	> 25	Δ score = ± 0	esld_master_long_public.csv	27
788	P000760	MELD 3.0	4.615	4.06176843504607	2.38	14.02	106.5	2.98	M		pm	gt25	730	0	> 25	Δ score = ± 0	esld_master_long_public.csv	40
789	P000168	MELD 3.0	3.14	2.89139954843583	2.015	9.7	139.5	3.125	F		m1	gt25	1	1	> 25	Δ score ≤ -1	esld_master_long_public.csv	36
790	P001181	MELD 3.0	1.49	1.35194080851258	1.73	25.84	142	3.38	M		m1	gt25	1	1	> 25	Δ score ≤ -1	esld_master_long_public.csv	30
791	P000680	MELD 3.0	4.31	3.91061764448838	2.2	2.95	123	2.47	F		m1	gt25	2	1	> 25	Δ score ≤ -1	esld_master_long_public.csv	38
792	P000413	MELD 3.0	3.03333333333333	2.79369845685236	2.23666666666667	10.6	137	2.35	F		m1	gt25	5	1	> 25	Δ score ≤ -1	esld_master_long_public.csv	36
793	P001177	MELD 3.0	2.49	2.30390531507049	4.93	12.79	144	2.87	M		m1	gt25	5	1	> 25	Δ score ≤ -1	esld_master_long_public.csv	40
794	P001203	MELD 3.0	1.85	1.75775585001493	1.3	7.42	137	1.92	M		m1	gt25	6	1	> 25	Δ score ≤ -1	esld_master_long_public.csv	26
795	P001212	MELD 3.0	1.39	1.29879475437444	4.6	10.75	135	2.43	M		m1	gt25	6	1	> 25	Δ score ≤ -1	esld_master_long_public.csv	36
796	P001319	MELD 3.0	2.02	1.88391366221174	1.84	35.96	128	2.49	F		m1	gt25	7	1	> 25	Δ score ≤ -1	esld_master_long_public.csv	37
797	P000315	MELD 3.0	2.1	1.97754687021265	3.19	8.8	153	1.32	M		m1	gt25	9	1	> 25	Δ score ≤ -1	esld_master_long_public.csv	36
798	P000112	MELD 3.0	1.295	1.18837620081537	2.05	14.08	143.5	3.72	M		m1	gt25	11	1	> 25	Δ score ≤ -1	esld_master_long_public.csv	27
799	P000213	MELD 3.0	0.83	0.812565778334357	2.22	3.7	130	2.68	F		m1	gt25	12	1	> 25	Δ score ≤ -1	esld_master_long_public.csv	26
800	P000873	MELD 3.0	1.92	1.75694196298264	1.9	20.84	134	3.12	M		m1	gt25	12	1	> 25	Δ score ≤ -1	esld_master_long_public.csv	33
801	P000865	MELD 3.0	3.13	2.94451452732188	1.365	2.76	134	2.23	F		m1	gt25	13	1	> 25	Δ score ≤ -1	esld_master_long_public.csv	29
802	P001142	MELD 3.0	1.545	1.40357750769417	3.11	22.615	127.5	4.105	F		m1	gt25	13	1	> 25	Δ score ≤ -1	esld_master_long_public.csv	37
803	P001334	MELD 3.0	3.6	3.33644226386934	2.36	3.09	122	3.53	F		m1	gt25	13	1	> 25	Δ score ≤ -1	esld_master_long_public.csv	39
804	P001217	MELD 3.0	1.5	1.38400560418474	1.435	33.52	136.5	3.235	M		m1	gt25	16	1	> 25	Δ score ≤ -1	esld_master_long_public.csv	30
805	P001024	MELD 3.0	2.6	2.39164624491039	5.43	14.78	139	3.56	F		m1	gt25	17	1	> 25	Δ score ≤ -1	esld_master_long_public.csv	40
806	P001171	MELD 3.0	2.34	2.16385888489141	2.58	13.82	138	3.64	M		m1	gt25	21	1	> 25	Δ score ≤ -1	esld_master_long_public.csv	36
807	P000641	MELD 3.0	1.21	1.10988715621097	2.6	13.38	118	3.1	M		m1	gt25	22	1	> 25	Δ score ≤ -1	esld_master_long_public.csv	32
808	P001189	MELD 3.0	0.53	0.457931298853161	2.31	10.13	135	3.07	F		m1	gt25	22	1	> 25	Δ score ≤ -1	esld_master_long_public.csv	27
809	P001176	MELD 3.0	1.53	1.4884273985883	1.66	3.99	117	2.45	M		m1	gt25	23	1	> 25	Δ score ≤ -1	esld_master_long_public.csv	29
810	P001200	MELD 3.0	3.12	2.93799017571626	2.12	2.57	124	3.705	M		m1	gt25	24	1	> 25	Δ score ≤ -1	esld_master_long_public.csv	36
811	P000696	MELD 3.0	3.03	2.78446056521364	2.355	11.59	130	3.02	M		m1	gt25	32	1	> 25	Δ score ≤ -1	esld_master_long_public.csv	39
812	P001261	MELD 3.0	2.05	1.98704768379053	1.86	2.73	138	3.75	F		m1	gt25	32	1	> 25	Δ score ≤ -1	esld_master_long_public.csv	26
813	P000318	MELD 3.0	1.13	1.00462235284229	1.7	24.1	129	2.61	F		m1	gt25	34	1	> 25	Δ score ≤ -1	esld_master_long_public.csv	30
814	P000739	MELD 3.0	2.92	2.75336529906707	1.895	3.75	147	2.8	M		m1	gt25	37	1	> 25	Δ score ≤ -1	esld_master_long_public.csv	30
815	P000129	MELD 3.0	2.29	2.1059431928805	2.21	16.78	147	2.61	M		m1	gt25	44	1	> 25	Δ score ≤ -1	esld_master_long_public.csv	36
816	P000141	MELD 3.0	3.03	2.82072307690323	3.18	6.7	145	2.44	F		m1	gt25	50	1	> 25	Δ score ≤ -1	esld_master_long_public.csv	39
817	P000781	MELD 3.0	2.5	2.38294446725591	1.67	3.84	126.5	1.78	M		m1	gt25	52	1	> 25	Δ score ≤ -1	esld_master_long_public.csv	33
818	P001146	MELD 3.0	2.985	2.76373688529807	2.58	8.95	139	2.53	F		m1	gt25	55	1	> 25	Δ score ≤ -1	esld_master_long_public.csv	38
819	P000194	MELD 3.0	2.75	2.5467843756506	5.14	10.7	136	2.34	M		m1	gt25	62	1	> 25	Δ score ≤ -1	esld_master_long_public.csv	40
820	P000571	MELD 3.0	1.86	1.73499717555769	1.76	11.9	167	2.96	F		m1	gt25	107	1	> 25	Δ score ≤ -1	esld_master_long_public.csv	31
821	P000425	MELD 3.0	2.73	2.51263121514642	1.7	13.5	132	2.29	M		m1	gt25	110	1	> 25	Δ score ≤ -1	esld_master_long_public.csv	35
822	P000633	MELD 3.0	1.64	1.5370936408271	1.78	10.63	152	3.32	M		m1	gt25	132	1	> 25	Δ score ≤ -1	esld_master_long_public.csv	28
823	P000955	MELD 3.0	3.47	3.1881030251959	1.91	7.38	146.5	3.65	F		m1	gt25	149	1	> 25	Δ score ≤ -1	esld_master_long_public.csv	35
824	P001145	MELD 3.0	2.83	2.63291110427294	5.93	8.46	148	3.09	M		m1	gt25	198	1	> 25	Δ score ≤ -1	esld_master_long_public.csv	40
825	P000233	MELD 3.0	3.08	2.88229341452655	2.1	4.67	119	2.27	F		m1	gt25	225	1	> 25	Δ score ≤ -1	esld_master_long_public.csv	39
826	P000565	MELD 3.0	2.95	2.71589130555848	1.49	36.2	140	4.84	F		m1	gt25	273	1	> 25	Δ score ≤ -1	esld_master_long_public.csv	39
827	P000015	MELD 3.0	1.85	1.76247464478455	1.66	6.86	154	2.595	M		m1	gt25	294	1	> 25	Δ score ≤ -1	esld_master_long_public.csv	27
828	P000858	MELD 3.0	0.663333333333333	0.632377176098575	4.28666666666667	5.16333333333333	131	3.88	M		m1	gt25	509	1	> 25	Δ score ≤ -1	esld_master_long_public.csv	29
829	P000559	MELD 3.0	2.23666666666667	2.15934404898939	2.21666666666667	2.55666666666667	147	2.225	M		m1	gt25	729	1	> 25	Δ score ≤ -1	esld_master_long_public.csv	27
830	P000006	MELD 3.0	1.86	1.76337882658825	1.62	7.87	142	1.76	M		m1	gt25	730	0	> 25	Δ score ≤ -1	esld_master_long_public.csv	28
831	P000011	MELD 3.0	3.25	3.04144999400473	1.13	3.26	126	2.62	F		m1	gt25	730	0	> 25	Δ score ≤ -1	esld_master_long_public.csv	32
832	P000071	MELD 3.0	2.75	2.52038256890317	2.07	15.59	134	2.78	M		m1	gt25	730	0	> 25	Δ score ≤ -1	esld_master_long_public.csv	37
833	P000093	MELD 3.0	2.165	2.0180358542989	4.585	11.54	139	3.04	F		m1	gt25	730	0	> 25	Δ score ≤ -1	esld_master_long_public.csv	40
834	P000102	MELD 3.0	2.56	2.38689845315044	3.6	9.56	137	1.8	M		m1	gt25	730	0	> 25	Δ score ≤ -1	esld_master_long_public.csv	39
835	P000126	MELD 3.0	2.4	2.28591504264576	2.41	4.6	133	1.75	M		m1	gt25	730	0	> 25	Δ score ≤ -1	esld_master_long_public.csv	33
836	P000284	MELD 3.0	1.61	1.53992478639526	2.01	41.13	144	3.94	F		m1	gt25	730	0	> 25	Δ score ≤ -1	esld_master_long_public.csv	36
837	P000513	MELD 3.0	3.82	3.42904959645688	3.32	14.8	132	5.01	F		m1	gt25	730	0	> 25	Δ score ≤ -1	esld_master_long_public.csv	40
838	P000647	MELD 3.0	2.615	2.49987865571779	2.68	2.43	136	3.11	F		m1	gt25	730	0	> 25	Δ score ≤ -1	esld_master_long_public.csv	32
839	P000755	MELD 3.0	2.8	2.60523710385799	2.89	8.65	136	3.11	F		m1	gt25	730	0	> 25	Δ score ≤ -1	esld_master_long_public.csv	39
840	P000849	MELD 3.0	2.16	2.04013980704436	2.1275	7.81	139	2.75	M		m1	gt25	730	0	> 25	Δ score ≤ -1	esld_master_long_public.csv	31
841	P000867	MELD 3.0	2.35	2.17605094133548	1.77	13.21	126	3.35	M		m1	gt25	730	0	> 25	Δ score ≤ -1	esld_master_long_public.csv	35
