# Supplementary material for: Creatinine assay interferences compromises MELD accuracy and may bias liver allocation
Source: Nat Commun. 2026 Jul 23;17:7111. doi: 10.1038/s41467-026-75011-x (PMC13396164; doi:10.1038/s41467-026-75011-x)
Supplement: Supplementary file 4 — Source Data [file 41467_2026_75011_MOESM4_ESM.zip › figshare_package_FINAL_PUBLIC_DEPOSIT_V1_20260503_002637/02_workflows/F5_workflow_v01/submission_ready/F5_submission_ready_manifest_v01.csv]

submission_component	release_status	role_note	source_path	submission_path	submission_file_name	file_exists	copied	file_size_bytes	md5	workflow	created_at
data	public	Final subject-level Figure 5 content dataset required to render Kaplan-Meier panels.	02_workflows/F5_workflow_v01/data/02b_figure_content/esld_F5_stratified_survival_subject_public.csv	02_workflows/F5_workflow_v01/submission_ready/public/data/esld_F5_stratified_survival_subject_public.csv	esld_F5_stratified_survival_subject_public.csv	TRUE	TRUE	122147	d4865d62db7ce845d162bdd848dc4ce2	F5_workflow_v01	2026-05-02T01:41:36Z
data	public	Final panel-stat dataset required to annotate Figure 5.	02_workflows/F5_workflow_v01/data/02b_figure_content/esld_F5_stratified_survival_stats_public.csv	02_workflows/F5_workflow_v01/submission_ready/public/data/esld_F5_stratified_survival_stats_public.csv	esld_F5_stratified_survival_stats_public.csv	TRUE	TRUE	1119	a2935cfa9107cbfc3bd687c572f65c38	F5_workflow_v01	2026-05-02T01:41:36Z
data	public	Metadata for final Figure 5 content datasets.	02_workflows/F5_workflow_v01/data/02b_figure_content/esld_F5_stratified_survival_meta_public.csv	02_workflows/F5_workflow_v01/submission_ready/public/data/esld_F5_stratified_survival_meta_public.csv	esld_F5_stratified_survival_meta_public.csv	TRUE	TRUE	434	91f3a3d116ae7b1e3930facc0dafe562	F5_workflow_v01	2026-05-02T01:41:36Z
figure	public	Submission-ready Figure 5 PDF.	02_workflows/F5_workflow_v01/figures/F5_ESLD_public.pdf	02_workflows/F5_workflow_v01/submission_ready/public/figures/F5_ESLD_public.pdf	F5_ESLD_public.pdf	TRUE	TRUE	616548	136a8ddede064a07771670ea2ccddf45	F5_workflow_v01	2026-05-02T01:41:36Z
data	internal	Legacy subject-level reference for rebuild QC.	02_workflows/F5_workflow_v01/data/02a_refined_analysis/esld_F5_stratified_survival_subject_from_master_internal.csv	02_workflows/F5_workflow_v01/submission_ready/internal/data/esld_F5_stratified_survival_subject_from_master_internal.csv	esld_F5_stratified_survival_subject_from_master_internal.csv	TRUE	TRUE	122147	d4865d62db7ce845d162bdd848dc4ce2	F5_workflow_v01	2026-05-02T01:41:36Z
data	internal	Legacy panel-stat reference for rebuild QC.	02_workflows/F5_workflow_v01/data/02a_refined_analysis/esld_F5_stratified_survival_stats_from_master_internal.csv	02_workflows/F5_workflow_v01/submission_ready/internal/data/esld_F5_stratified_survival_stats_from_master_internal.csv	esld_F5_stratified_survival_stats_from_master_internal.csv	TRUE	TRUE	1119	a2935cfa9107cbfc3bd687c572f65c38	F5_workflow_v01	2026-05-02T01:41:36Z
data	internal	Rebuilt subject-level dataset from public master.	02_workflows/F5_workflow_v01/data/02a_refined_analysis/esld_F5_stratified_survival_subject_from_master_internal.csv	02_workflows/F5_workflow_v01/submission_ready/internal/data/esld_F5_stratified_survival_subject_from_master_internal.csv	esld_F5_stratified_survival_subject_from_master_internal.csv	TRUE	TRUE	122147	d4865d62db7ce845d162bdd848dc4ce2	F5_workflow_v01	2026-05-02T01:41:36Z
data	internal	Rebuilt panel stats from public master.	02_workflows/F5_workflow_v01/data/02a_refined_analysis/esld_F5_stratified_survival_stats_from_master_internal.csv	02_workflows/F5_workflow_v01/submission_ready/internal/data/esld_F5_stratified_survival_stats_from_master_internal.csv	esld_F5_stratified_survival_stats_from_master_internal.csv	TRUE	TRUE	1119	a2935cfa9107cbfc3bd687c572f65c38	F5_workflow_v01	2026-05-02T01:41:36Z
validation	internal	Build audit from step 2a.	02_workflows/F5_workflow_v01/data/02a_refined_analysis/esld_F5_stratified_survival_build_audit_internal.csv	02_workflows/F5_workflow_v01/submission_ready/internal/validation/esld_F5_stratified_survival_build_audit_internal.csv	esld_F5_stratified_survival_build_audit_internal.csv	TRUE	TRUE	1350	13629d6531d0be1cf81518db1e62bba0	F5_workflow_v01	2026-05-02T01:41:36Z
validation	internal	Rebuild comparison against legacy references.	02_workflows/F5_workflow_v01/data/02b_figure_content/esld_F5_stratified_survival_rebuild_qc_internal.csv	02_workflows/F5_workflow_v01/submission_ready/internal/validation/esld_F5_stratified_survival_rebuild_qc_internal.csv	esld_F5_stratified_survival_rebuild_qc_internal.csv	TRUE	TRUE	356	f720939dea3f9b4f2346cb1156307c62	F5_workflow_v01	2026-05-02T01:41:36Z
validation	internal	Render manifest for Figure 5 PDF.	02_workflows/F5_workflow_v01/validation/03_render/F5_ESLD_render_manifest_internal.csv	02_workflows/F5_workflow_v01/submission_ready/internal/validation/F5_ESLD_render_manifest_internal.csv	F5_ESLD_render_manifest_internal.csv	TRUE	TRUE	1415	34f2d880821a120a9982dc039277bf1c	F5_workflow_v01	2026-05-02T01:41:36Z
validation	internal	Internal final validation/documentation output from step 4.	02_workflows/F5_workflow_v01/validation/04_final_validation/F5_final_column_dictionary_internal.csv	02_workflows/F5_workflow_v01/submission_ready/internal/validation/F5_final_column_dictionary_internal.csv	F5_final_column_dictionary_internal.csv	TRUE	TRUE	2850	35094ac365269142effb0d76afc04704	F5_workflow_v01	2026-05-02T01:41:36Z
validation	internal	Internal final validation/documentation output from step 4.	02_workflows/F5_workflow_v01/validation/04_final_validation/F5_final_dataset_qc_summary_internal.csv	02_workflows/F5_workflow_v01/submission_ready/internal/validation/F5_final_dataset_qc_summary_internal.csv	F5_final_dataset_qc_summary_internal.csv	TRUE	TRUE	964	e80029c5ca152b8e3014f6e727ed56ce	F5_workflow_v01	2026-05-02T01:41:36Z
validation	internal	Internal final validation/documentation output from step 4.	02_workflows/F5_workflow_v01/validation/04_final_validation/F5_final_file_inventory_internal.csv	02_workflows/F5_workflow_v01/submission_ready/internal/validation/F5_final_file_inventory_internal.csv	F5_final_file_inventory_internal.csv	TRUE	TRUE	2461	150d365de326aa5c773e7014a84df963	F5_workflow_v01	2026-05-02T01:41:36Z
