# Supplementary material for: Creatinine assay interferences compromises MELD accuracy and may bias liver allocation
Source: Nat Commun. 2026 Jul 23;17:7111. doi: 10.1038/s41467-026-75011-x (PMC13396164; doi:10.1038/s41467-026-75011-x)
Supplement: Supplementary file 4 — Source Data [file 41467_2026_75011_MOESM4_ESM.zip › figshare_package_FINAL_PUBLIC_DEPOSIT_V1_20260503_002637/02_workflows/F5_workflow_v01/README_F5_workflow_v01.txt]

F5 workflow v01
================

Unzip this folder below:
LOCAL_PATH_REMOVED

Run:
source(file.path(
  "LOCAL_PATH_REMOVED",
  "F5_workflow_v01/code/00_run_F5_workflow_v01.R"
))

Input source archive expected:
figshare_package_FINAL_LIVE_REVIEW_V2/data/data.zip

Writes only below:
figshare_package_FINAL_LIVE_REVIEW_V2/F5_workflow_v01/

Public release outputs:
F5_workflow_v01/submission_ready/public/data/esld_F5_stratified_survival_subject_public.csv
F5_workflow_v01/submission_ready/public/data/esld_F5_stratified_survival_stats_public.csv
F5_workflow_v01/submission_ready/public/data/esld_F5_stratified_survival_meta_public.csv
F5_workflow_v01/submission_ready/public/figures/F5_ESLD_public.pdf
